# Supplementary material for: Abundance, diversity and domain architecture variability in prokaryotic DNA-binding transcription factors
Source: PLoS One. 2018 Apr 3;13(4):e0195332. doi: 10.1371/journal.pone.0195332 (PMC5882156; doi:10.1371/journal.pone.0195332)
Supplement: S1 Table — Columns are as follows: First column indicates the life style as described in the Methods section; second column shows the organisms name of the genome analyzed; columns 3 to 21 indicate the TF families and the number of members per family identified; finally, column 22 shows the total TFs for each organism. (XLSX) [file pone.0195332.s003.xlsx]

## Sheet: Hoja1
Life_Style	Genome	AraC/Xyls	ArgR	ArsR	BirA	Crp	Fis	Fur	GalR/LacI	GerE	GntR	IclR	LexA	Lrp	LysR	MarR	PhoB	SinR	TetR/AcrR	TrmB	ORFs
Intracellular	Actinobacillus_pleuropneumoniae_serovar_7_str._AP76_B	4	2	4	0	2	2	1	4	2	3	1	1	4	12	0	4	5	11	0	2142
Intracellular	Aggregatibacter_actinomycetemcomitans_D11S-1_B	3	3	0	0	2	5	1	4	2	2	1	1	6	8	0	2	7	3	0	2280
Intracellular	Anaplasma_marginale_str._St._Maries_B	0	0	0	0	0	1	0	0	0	0	0	0	0	0	0	0	1	0	0	948
Intracellular	Anaplasma_phagocytophilum_HZ_B	0	0	0	0	0	1	0	0	0	0	0	0	0	0	0	0	1	0	0	1264
Intracellular	Arcanobacterium_haemolyticum_DSM_20595_B	0	1	4	0	1	0	1	6	6	6	1	1	2	0	3	6	6	9	0	1731
Intracellular	Bartonella_bacilliformis_KC583_B	0	0	0	0	0	2	3	0	0	0	0	0	1	1	0	4	3	0	0	1283
Intracellular	Bartonella_grahamii_as4aup_B	0	0	1	0	1	2	3	0	0	0	0	1	1	1	0	3	12	0	0	1768
Intracellular	Baumannia_cicadellinicola_str._Hc_Homalodisca_coagulata_B	0	0	0	0	1	0	0	0	0	0	0	0	0	2	3	0	0	0	0	595
Intracellular	Buchnera_aphidicola_str._APS_Acyrthosiphon_pisum_B	0	0	0	0	0	1	0	0	0	0	0	0	0	0	0	0	0	0	0	574
Intracellular	Buchnera_aphidicola_str._Bp_Baizongia_pistaciae_B	0	0	0	0	0	0	0	0	0	0	0	0	0	0	0	0	0	0	0	507
Intracellular	Buchnera_aphidicola_str._Sg_Schizaphis_graminum_B	0	0	0	0	0	1	0	0	0	0	0	0	0	1	0	0	0	0	0	546
Intracellular	Burkholderia_rhizoxinica_HKI_454_B	5	0	0	0	3	11	2	0	3	4	0	2	6	25	7	12	10	17	0	3870
Intracellular	Candidatus_Amoebophilus_asiaticus_5a2_B	4	0	1	1	0	0	0	0	0	0	0	0	2	0	0	0	0	1	0	1334
Intracellular	Candidatus_Azobacteroides_pseudotrichonymphae_genomovar._CFP2_B	0	0	0	0	1	2	0	0	0	0	0	0	1	0	0	0	1	0	0	852
Intracellular	Candidatus_Blochmannia_floridanus_B	0	0	0	0	0	0	0	0	0	0	0	0	0	1	3	1	0	0	0	583
Intracellular	Candidatus_Blochmannia_pennsylvanicus_str._BPEN_B	0	0	0	0	0	0	0	0	0	0	0	0	0	1	2	1	0	0	0	610
Intracellular	Candidatus_Carsonella_ruddii_PV_B	0	0	0	0	0	0	0	0	0	0	0	0	0	0	0	0	0	0	0	182
Intracellular	Candidatus_Hamiltonella_defensa_5AT_Acyrthosiphon_pisum_B	2	0	0	1	2	1	1	0	24	0	0	0	0	2	1	5	5	1	0	2148
Intracellular	Candidatus_Phytoplasma_australiense_B	0	0	0	0	0	0	0	0	0	0	0	0	0	0	0	0	0	0	0	684
Intracellular	Candidatus_Phytoplasma_mali_B	0	0	0	0	0	0	0	0	0	0	0	0	0	0	0	0	0	0	0	479
Intracellular	Candidatus_Protochlamydia_amoebophila_UWE25_B	1	0	0	0	0	1	0	0	1	0	0	1	0	1	1	1	5	1	1	2031
Intracellular	Candidatus_Ruthia_magnifica_str._Cm_Calyptogena_magnifica_B	0	0	1	0	0	2	1	0	1	0	0	0	0	1	0	0	0	0	0	976
Intracellular	Candidatus_Vesicomyosocius_okutanii_HA_B	0	0	1	0	0	1	1	0	1	0	0	0	0	0	0	0	0	0	0	937
Intracellular	Chlamydia_muridarum_Nigg_B	0	0	0	0	0	0	0	0	0	0	0	0	0	0	0	1	0	0	0	911
Intracellular	Chlamydia_trachomatis_A_HAR-13_B	0	0	0	0	0	0	0	0	0	0	0	0	0	0	0	1	0	0	0	919
Intracellular	Chlamydophila_abortus_S26_3_B	0	0	0	0	0	0	0	0	0	0	0	0	0	0	0	1	0	0	0	932
Intracellular	Chlamydophila_caviae_GPIC_B	0	1	0	0	0	0	0	0	0	0	0	0	0	0	0	1	0	0	0	1005
Intracellular	Chlamydophila_felis_Fe_C-56_B	0	1	0	0	0	0	0	0	0	0	0	0	0	0	0	1	0	0	0	1013
Intracellular	Chlamydophila_pneumoniae_AR39_B	0	1	0	0	0	0	0	0	0	0	0	0	0	0	0	1	0	0	0	1119
Intracellular	Ehrlichia_ruminantium_str._Welgevonden_B	0	0	0	0	0	1	0	0	0	0	0	0	0	0	0	0	1	0	0	958
Intracellular	Elusimicrobium_minutum_Pei191_B	1	0	1	0	1	0	1	0	2	0	0	1	0	1	2	0	0	2	0	1529
Intracellular	Halalkalicoccus_jeotgali_B3_A	0	0	11	1	3	0	0	0	2	1	12	0	22	1	16	0	5	4	6	3873
Intracellular	Phenylobacterium_zucineum_HLK1_B	10	0	8	1	13	4	2	4	12	11	0	4	9	17	6	8	18	30	0	3854
Intracellular	Rhizobium_leguminosarum_bv._viciae_3841_B	49	0	16	3	7	6	4	43	29	63	6	2	28	115	29	24	15	65	3	7143
Intracellular	Rickettsia_akari_str._Hartford_B	0	0	0	0	0	0	0	0	0	0	0	0	0	0	0	0	4	0	0	1257
Intracellular	Rickettsia_bellii_OSU_85-389_B	0	0	0	0	0	0	0	0	2	0	0	0	0	0	0	2	9	0	1	1475
Intracellular	Rickettsia_canadensis_str._CA410_B	0	0	0	0	0	0	0	0	0	0	0	0	0	0	0	1	2	0	0	1016
Intracellular	Rickettsia_felis_URRWXCal2_B	0	0	0	0	0	0	0	0	0	0	0	0	0	0	1	1	10	0	0	1512
Intracellular	Rickettsia_massiliae_MTU5_B	0	0	0	0	1	0	0	0	0	0	0	0	0	0	0	1	5	2	0	980
Intracellular	Rickettsia_prowazekii_str._NMRC_Madrid_E_B	0	0	0	0	0	0	0	0	0	0	0	0	0	0	0	1	3	0	0	938
Intracellular	Rickettsia_rickettsii_str._Iowa_B	0	0	0	0	0	1	0	0	0	0	1	0	0	0	0	2	5	0	0	1382
Intracellular	Rickettsia_typhi_str._Wilmington_B	0	0	0	0	0	0	0	0	0	0	0	0	0	0	0	1	3	0	0	837
Intracellular	Sinorhizobium_medicae_WSM419_B	30	1	15	2	10	13	3	33	27	56	4	2	25	85	22	14	21	34	1	6213
Intracellular	Sodalis_glossinidius_str._morsitans_B	6	2	0	1	2	3	2	7	16	9	3	1	2	16	8	5	4	11	0	2516
Intracellular	Wigglesworthia_glossinidia_endosymbiont_of_Glossina_brevipalpis_B	0	0	0	0	0	0	0	0	0	0	0	0	0	0	2	1	1	0	0	617
Intracellular	Wolbachia_endosymbiont_of_Culex_quinquefasciatus_Pel_B	0	0	0	0	0	0	0	0	0	0	0	0	0	0	0	0	7	0	0	1275
Intracellular	Wolbachia_endosymbiont_of_Drosophila_melanogaster_B	0	1	0	0	1	0	0	0	0	0	0	0	0	0	0	0	6	0	0	1195
Intracellular	Wolbachia_endosymbiont_strain_TRS_of_Brugia_malayi_B	0	0	0	0	0	0	0	0	0	0	0	0	0	0	0	0	0	0	0	805
Extremophile	Acidilobus_saccharovorans_345-15_A	0	0	1	1	0	0	1	0	0	1	1	1	6	0	4	0	4	0	1	1499
Extremophile	Acidimicrobium_ferrooxidans_DSM_10331_B	0	1	4	0	0	0	3	3	3	6	1	1	2	3	7	6	2	9	0	1964
Extremophile	Acidothermus_cellulolyticus_11B_B	0	1	0	0	2	0	3	7	6	4	1	2	3	0	12	5	4	7	1	2157
Extremophile	Aciduliprofundum_boonei_T469_A	0	0	2	0	1	0	0	0	0	0	4	0	10	0	7	0	3	0	4	1544
Extremophile	Aeromonas_salmonicida_subsp._salmonicida_A449_B	17	3	5	3	3	10	2	12	12	10	2	1	7	52	6	14	4	19	0	4436
Extremophile	Aeropyrum_pernix_K1_A	0	0	1	0	1	0	1	0	0	0	0	0	9	0	4	0	3	0	2	1700
Extremophile	Aliivibrio_salmonicida_LFI1238_B	16	2	3	3	2	7	2	10	9	6	0	1	6	39	0	11	8	13	1	3911
Extremophile	Ammonifex_degensii_KC4_B	0	1	2	2	2	2	2	0	3	3	2	0	4	1	2	2	11	7	0	2080
Extremophile	Anoxybacillus_flavithermus_WK1_B	3	2	8	4	3	3	3	7	10	6	1	1	5	3	6	4	5	10	1	2831
Extremophile	Aquifex_aeolicus_VF5_B	0	0	1	0	1	6	2	0	0	0	1	0	0	2	0	1	1	5	0	1526
Extremophile	Archaeoglobus_fulgidus_DSM_4304_A	0	0	8	1	0	0	1	0	0	1	1	0	16	2	4	0	4	1	7	2420
Extremophile	Archaeoglobus_profundus_DSM_5631_A	0	1	2	1	1	0	0	0	0	0	1	0	17	0	8	0	1	0	6	1823
Extremophile	Bacillus_cereus_subsp._cytotoxis_NVH_391-98_B	3	4	7	4	3	3	3	7	6	12	0	2	7	8	13	12	18	17	2	3844
Extremophile	Caldicellulosiruptor_bescii_DSM_6725_B	14	1	6	3	2	7	3	8	1	10	1	2	3	0	2	4	10	3	1	2666
Extremophile	Caldicellulosiruptor_saccharolyticus_DSM_8903_B	19	1	6	2	1	29	4	9	1	8	3	2	7	1	4	6	6	4	0	2682
Extremophile	Calditerrivibrio_nitroreducens_DSM_19672_B	0	0	4	0	1	10	1	0	1	3	1	1	2	2	1	2	0	3	1	2100
Extremophile	Caldivirga_maquilingensis_IC-167_A	0	1	1	1	0	0	1	0	0	1	1	0	7	0	6	0	1	0	3	1963
Extremophile	Carboxydothermus_hydrogenoformans_Z-2901_B	1	1	3	2	3	10	3	0	1	3	2	1	6	6	5	4	5	3	1	2620
Extremophile	Chlorobium_tepidum_TLS_B	0	1	3	1	1	3	1	0	2	0	0	0	1	0	2	1	2	0	0	2245
Extremophile	Chloroflexus_aggregans_DSM_9485_B	2	0	6	1	8	1	2	6	11	3	2	1	6	5	11	18	2	5	0	3731
Extremophile	Clostridium_thermocellum_ATCC_27405_B	8	1	3	1	3	1	1	3	1	5	0	3	4	1	4	11	9	4	0	3173
Extremophile	Colwellia_psychrerythraea_34H_B	25	2	3	2	5	19	1	7	12	9	1	1	7	65	7	23	5	30	0	4909
Extremophile	Coprothermobacter_proteolyticus_DSM_5265_B	0	1	2	0	0	0	0	1	0	1	0	1	2	0	3	2	1	3	0	1482
Extremophile	Deferribacter_desulfuricans_SSM1_B	0	0	7	0	1	9	2	0	0	6	1	1	1	2	1	2	4	4	1	2374
Extremophile	Deinococcus_geothermalis_DSM_11300_B	3	1	7	1	6	0	3	8	9	5	4	1	5	4	9	9	3	7	1	3054
Extremophile	Desulfotalea_psychrophila_LSv54_B	2	0	3	0	1	16	1	0	2	5	0	0	3	6	4	3	2	7	0	3234
Extremophile	Desulfurococcus_kamchatkensis_1221n_A	0	0	0	0	1	0	1	0	0	0	2	0	7	0	2	0	0	0	2	1471
Extremophile	Dictyoglomus_thermophilum_H-6-12_B	2	1	3	1	1	0	2	11	0	2	1	1	1	0	2	1	2	3	1	1912
Extremophile	Dictyoglomus_turgidum_DSM_6724_B	2	1	3	0	1	0	2	10	1	4	3	2	1	0	1	2	3	3	1	1742
Extremophile	Exiguobacterium_sibiricum_255-15_B	4	1	4	3	2	1	3	6	2	13	0	1	3	9	16	5	10	7	0	3015
Extremophile	Exiguobacterium_sp._AT1b_B	6	1	4	5	5	2	3	7	2	11	0	1	3	3	15	5	9	10	2	3020
Extremophile	Ferroglobus_placidus_DSM_10642_A	0	1	7	1	0	0	1	0	0	1	2	0	17	0	3	0	2	0	6	2480
Extremophile	Fervidobacterium_nodosum_Rt17-B1_B	0	0	3	1	1	1	2	5	0	2	0	1	1	0	3	2	1	3	0	1750
Extremophile	Flavobacterium_psychrophilum_JIP02_86_B	9	0	1	0	3	1	1	0	3	0	0	0	3	2	2	3	5	6	0	2446
Extremophile	Geobacillus_sp._Y4.1MC1_B	6	3	7	5	3	6	3	10	6	15	6	1	8	5	10	6	5	14	1	3669
Extremophile	Geobacillus_sp._Y412MC61_B	5	2	7	3	3	10	3	9	10	11	7	1	7	4	9	6	8	10	0	3446
Extremophile	Geobacillus_thermodenitrificans_NG80-2_B	6	2	4	3	5	11	3	13	6	11	5	1	6	4	11	5	6	16	0	3445
Extremophile	Halobacterium_salinarum_R1_A	0	0	7	2	4	0	0	0	0	0	4	0	19	0	14	0	4	2	5	2749
Extremophile	Halorubrum_lacusprofundi_ATCC_49239_A	0	0	9	4	0	0	1	0	1	0	6	0	18	0	12	0	2	4	6	3560
Extremophile	Halothermothrix_orenii_H_168_B	4	2	5	2	3	2	2	19	4	6	1	1	3	1	1	3	3	10	2	2342
Extremophile	Heliobacterium_modesticaldum_Ice1_B	0	2	3	2	2	4	3	0	2	2	0	2	5	2	4	6	4	4	1	2999
Extremophile	Hydrogenobacter_thermophilus_TK-6_B	0	0	3	0	2	7	2	0	1	0	0	0	1	2	1	2	3	4	0	1893
Extremophile	Hydrogenobaculum_sp._Y04AAS1_B	0	0	2	0	2	2	2	0	0	0	1	0	0	1	0	2	2	4	0	1629
Extremophile	Hyperthermus_butylicus_DSM_5456_A	0	0	1	0	0	0	1	1	0	0	1	0	7	0	1	0	1	0	4	1603
Extremophile	Idiomarina_loihiensis_L2TR_B	5	1	2	1	1	9	1	0	7	7	0	2	4	18	3	4	4	9	0	2628
Extremophile	Ignicoccus_hospitalis_KIN4_I_A	0	0	0	0	0	0	0	0	0	0	0	0	6	0	6	0	1	1	0	1434
Extremophile	Ignisphaera_aggregans_DSM_17230_A	0	0	3	1	0	0	0	0	0	0	3	0	6	0	2	0	1	0	2	1930
Extremophile	Kosmotoga_olearia_TBF_19.5.1_B	0	1	3	1	2	6	3	8	0	5	1	1	4	0	3	4	6	7	0	2118
Extremophile	Kyrpidia_tusciae_DSM_2912_B	0	1	6	4	1	16	4	1	9	18	4	1	4	3	5	6	5	6	0	3150
Extremophile	Leuconostoc_citreum_KM20_B	2	2	2	1	2	0	1	10	0	7	0	0	3	4	9	5	16	14	0	1820
Extremophile	Leuconostoc_gasicomitatum_LMG_18811_B	2	2	3	1	1	0	2	14	0	7	0	1	0	3	10	6	19	11	0	1912
Extremophile	Leuconostoc_kimchii_IMSNU_11154_B	2	3	7	2	2	0	1	12	1	7	0	1	1	4	7	6	18	9	0	2129
Extremophile	Meiothermus_ruber_DSM_1279_B	0	2	1	1	4	1	3	7	4	13	3	0	6	4	5	4	7	6	0	3014
Extremophile	Meiothermus_silvanus_DSM_9946_B	2	1	7	3	6	1	3	11	8	7	1	1	6	3	7	8	9	8	1	3505
Extremophile	Metallosphaera_sedula_DSM_5348_A	0	0	3	0	0	0	1	0	0	2	1	0	16	0	6	0	1	1	8	2256
Extremophile	Methanocaldococcus_fervens_AG86_A	0	0	4	0	1	0	0	0	0	0	1	0	5	2	3	0	3	0	3	1581
Extremophile	Methanocaldococcus_jannaschii_DSM_2661_A	0	0	2	0	1	0	0	1	0	0	2	0	6	2	1	0	3	0	3	1771
Extremophile	Methanocaldococcus_sp._FS406-22_A	0	0	4	0	1	0	0	1	1	0	3	0	5	2	3	0	3	0	3	1816
Extremophile	Methanocaldococcus_vulcanius_M7_A	0	0	3	0	1	0	0	0	0	0	1	0	5	2	4	0	1	0	4	1742
Extremophile	Methanococcoides_burtonii_DSM_6242_A	0	0	9	1	0	0	0	0	0	0	2	0	8	0	13	0	5	0	4	2273
Extremophile	Methanohalobium_evestigatum_Z-7303_A	0	0	9	1	3	0	0	1	1	0	0	0	4	0	8	0	4	2	7	2254
Extremophile	Methanohalophilus_mahii_DSM_5219_A	0	0	9	1	2	0	0	0	0	0	0	0	5	0	9	0	4	0	4	1987
Extremophile	Methanopyrus_kandleri_AV19_A	0	0	1	0	0	0	0	1	1	0	1	0	1	1	3	0	0	0	4	1687
Extremophile	Methanosaeta_thermophila_PT_A	0	0	5	1	0	0	0	0	0	0	0	0	7	0	4	0	4	0	2	1696
Extremophile	Methanothermobacter_thermautotrophicus_str._Delta_H_A	0	0	2	1	1	0	0	1	0	1	2	0	2	1	7	0	2	2	1	1873
Extremophile	Methanothermus_fervidus_DSM_2088_A	0	0	1	0	0	0	0	0	0	0	0	0	3	1	0	0	3	0	0	1283
Extremophile	Methylacidiphilum_infernorum_V4_B	1	0	1	0	0	5	1	0	4	1	1	0	1	3	0	2	2	1	0	2472
Extremophile	Methylobacterium_nodulans_ORS_2060_B	27	0	6	0	25	7	4	7	29	42	2	2	15	79	22	16	24	40	0	8308
Extremophile	Methylobacterium_radiotolerans_JCM_2831_B	27	0	3	1	21	7	2	3	28	32	2	1	6	54	15	11	11	37	0	6431
Extremophile	Methylobacterium_sp._4-46_B	19	0	5	0	19	8	2	4	21	31	2	1	8	58	22	11	18	29	0	6692
Extremophile	Methylocella_silvestris_BL2_B	14	0	5	0	9	8	5	0	14	4	1	1	3	21	6	10	8	26	0	3818
Extremophile	Methylococcus_capsulatus_str._Bath_B	5	0	3	1	1	12	1	0	3	0	0	1	0	6	2	6	1	5	1	2956
Extremophile	Moorella_thermoacetica_ATCC_39073_B	2	2	5	4	1	4	4	4	6	9	5	1	5	3	4	2	11	4	0	2463
Extremophile	Nanoarchaeum_equitans_Kin4-M_A	0	0	0	0	0	0	0	0	0	0	1	0	3	0	1	0	0	0	2	540
Extremophile	Natranaerobius_thermophilus_JW_NM-WN-LF_B	1	0	4	3	1	10	4	1	5	4	5	1	4	2	2	6	12	8	0	2906
Extremophile	Nautilia_profundicola_AmH_B	2	0	1	0	3	1	1	0	0	0	0	0	0	2	1	4	2	2	0	1730
Extremophile	Nitratiruptor_sp._SB155-2_B	0	0	2	0	2	1	2	0	0	0	0	0	0	2	0	4	1	5	0	1843
Extremophile	Oceanithermus_profundus_DSM_14977_B	0	1	3	1	5	0	4	2	5	3	0	1	3	0	2	5	4	5	1	2373
Extremophile	Pelotomaculum_thermopropionicum_SI_B	1	1	7	4	2	12	3	0	3	5	2	2	2	2	5	5	8	4	0	2919
Extremophile	Persephonella_marina_EX-H1_B	0	0	1	0	4	9	4	0	0	1	2	1	3	1	1	3	0	4	0	2051
Extremophile	Petrotoga_mobilis_SJ95_B	0	0	3	0	2	1	2	7	1	5	0	1	1	0	5	2	1	4	2	1898
Extremophile	Photobacterium_profundum_SS9_B	26	4	4	2	2	14	2	10	10	19	3	2	7	80	10	22	7	25	1	5489
Extremophile	Picrophilus_torridus_DSM_9790_A	0	0	2	0	1	0	0	0	0	0	1	0	9	0	8	0	2	1	3	1537
Extremophile	Pseudoalteromonas_haloplanktis_TAC125_B	11	2	2	1	1	11	1	4	9	9	1	1	8	35	6	11	4	9	1	3484
Extremophile	Pseudoalteromonas_sp._SM9913_B	11	1	2	1	1	12	1	6	8	5	0	1	7	29	6	13	6	15	0	3712
Extremophile	Psychrobacter_cryohalolentis_K5_B	4	0	3	0	0	3	2	0	1	5	2	0	4	19	1	7	2	10	0	2511
Extremophile	Psychrobacter_sp._PRwf-1_B	2	1	3	0	0	3	1	0	2	2	1	0	1	16	1	5	3	8	0	2385
Extremophile	Psychromonas_ingrahamii_37_B	2	3	3	1	2	6	1	11	3	12	0	1	2	25	5	8	3	9	0	3545
Extremophile	Pyrobaculum_aerophilum_str._IM2_A	0	0	4	0	1	0	1	0	2	0	1	0	10	0	10	0	1	0	1	2602
Extremophile	Pyrobaculum_arsenaticum_DSM_13514_A	0	0	2	0	1	0	1	0	1	0	3	0	9	0	12	0	2	0	2	2299
Extremophile	Pyrobaculum_calidifontis_JCM_11548_A	0	0	3	0	1	0	1	0	0	0	2	0	7	0	5	0	0	0	2	2149
Extremophile	Pyrobaculum_islandicum_DSM_4184_A	0	0	3	0	1	0	2	0	1	0	2	0	6	0	9	0	1	0	4	1978
Extremophile	Pyrococcus_abyssi_GE5_A	0	0	5	1	1	0	0	0	0	0	3	0	16	0	8	0	6	1	3	1780
Extremophile	Pyrococcus_furiosus_DSM_3638_A	0	0	3	2	0	0	1	0	0	0	1	0	16	0	12	0	4	0	8	2122
Extremophile	Pyrococcus_horikoshii_OT3_A	0	0	6	1	3	0	0	0	0	0	2	0	14	0	9	0	4	0	6	1950
Extremophile	Rhodoferax_ferrireducens_T118_B	10	1	3	1	10	13	1	2	22	18	4	1	10	34	18	11	6	19	0	4417
Extremophile	Rhodothermus_marinus_DSM_4252_B	2	0	8	3	1	6	1	8	5	4	0	1	3	1	1	4	1	6	0	2863
Extremophile	Roseiflexus_castenholzii_DSM_13941_B	3	0	7	3	5	2	3	5	18	8	1	1	2	3	3	22	4	8	0	4330
Extremophile	Roseiflexus_sp._RS-1_B	1	0	7	1	5	2	2	4	15	4	1	1	3	4	5	23	3	9	0	4517
Extremophile	Rubrobacter_xylanophilus_DSM_9941_B	1	1	8	0	9	0	4	3	12	25	5	1	2	6	7	4	7	14	1	3140
Extremophile	Saccharomonospora_viridis_DSM_43017_B	4	1	6	3	3	0	5	6	18	16	9	1	9	9	12	8	12	57	2	3828
Extremophile	Saccharophagus_degradans_2-40_B	31	0	4	2	3	13	2	7	7	10	2	1	2	16	3	10	6	14	0	4007
Extremophile	Shewanella_halifaxensis_HAW-EB4_B	15	1	5	1	3	18	1	3	15	8	1	1	7	63	5	17	5	21	0	4278
Extremophile	Shewanella_loihica_PV-4_B	14	1	4	2	4	17	1	2	12	8	1	1	7	50	9	18	6	19	0	3859
Extremophile	Shewanella_piezotolerans_WP3_B	18	1	7	1	4	17	1	3	12	8	1	1	6	61	8	22	8	19	0	4933
Extremophile	Shewanella_sediminis_HAW-EB3_B	18	1	6	4	3	19	1	1	21	6	1	1	4	84	11	20	7	27	0	4497
Extremophile	Shewanella_violacea_DSS12_B	20	1	4	2	2	14	1	3	8	7	1	3	4	45	9	17	2	15	0	4346
Extremophile	Shewanella_woodyi_ATCC_51908_B	29	1	4	2	3	19	1	5	16	11	1	1	6	61	12	27	9	18	0	4880
Extremophile	Sphaerobacter_thermophilus_DSM_20745_B	0	0	8	2	2	1	3	0	17	8	2	1	2	0	5	7	8	7	1	3485
Extremophile	Staphylothermus_hellenicus_DSM_12710_A	0	0	2	0	0	0	0	0	0	0	1	0	7	0	2	0	0	0	0	1599
Extremophile	Staphylothermus_marinus_F1_A	0	0	0	0	0	1	0	0	0	0	0	0	5	0	4	0	0	0	1	1573
Extremophile	Streptococcus_thermophilus_LMD-9_B	0	2	0	2	1	0	1	3	2	3	1	0	1	3	4	2	10	3	0	1711
Extremophile	Sulfolobus_acidocaldarius_DSM_639_A	0	0	4	0	0	0	1	0	0	1	2	0	13	0	14	0	1	1	10	2224
Extremophile	Sulfolobus_islandicus_L.D.8.5_A	0	0	3	0	0	0	1	0	0	2	1	0	15	0	22	0	2	1	7	2948
Extremophile	Sulfolobus_islandicus_M.14.25_A	0	0	4	0	0	0	1	0	0	2	1	0	16	0	13	0	2	1	8	2608
Extremophile	Sulfolobus_islandicus_Y.G.57.14_A	0	0	5	0	0	0	1	0	0	2	1	0	14	0	15	0	2	1	7	2902
Extremophile	Sulfolobus_islandicus_Y.N.15.51_A	0	0	3	0	0	0	1	0	0	2	2	0	16	0	15	0	2	1	7	2900
Extremophile	Sulfolobus_solfataricus_P2_A	0	0	3	0	0	0	1	0	0	2	1	0	18	0	10	0	2	1	8	2978
Extremophile	Sulfolobus_tokodaii_str._7_A	0	0	3	0	2	1	1	0	0	1	5	0	19	0	10	0	2	1	13	2826
Extremophile	Sulfurihydrogenibium_azorense_Az-Fu1_B	0	0	2	1	1	5	3	0	0	0	2	0	1	1	0	5	0	3	0	1723
Extremophile	Sulfurihydrogenibium_sp._YO3AOP1_B	0	0	2	0	2	5	3	0	0	0	2	0	1	1	0	6	0	2	1	1721
Extremophile	Sulfurovum_sp._NBC37-1_B	4	0	2	1	2	1	2	1	1	1	0	0	1	2	1	13	6	8	0	2438
Extremophile	Symbiobacterium_thermophilum_IAM_14863_B	3	1	5	1	2	7	3	2	14	8	1	2	2	8	7	7	4	11	0	3337
Extremophile	Synechococcus_sp._JA-2-3Ba_2-13_B	0	0	2	0	5	0	3	0	7	2	0	0	0	4	3	2	2	1	0	2862
Extremophile	Synechococcus_sp._JA-3-3Ab_B	0	0	2	0	5	0	3	0	6	1	0	0	0	3	3	2	3	1	0	2760
Extremophile	Syntrophothermus_lipocalidus_DSM_12680_B	0	1	2	1	0	14	2	0	3	4	0	2	5	1	3	5	3	5	2	2313
Extremophile	Thermanaerovibrio_acidaminovorans_DSM_6589_B	0	0	3	1	1	0	3	2	2	10	0	0	4	0	1	2	2	2	1	1730
Extremophile	Thermincola_potens_JR_B	4	2	4	2	4	7	3	0	6	6	1	1	2	6	6	7	6	9	2	2949
Extremophile	Thermoanaerobacter_italicus_Ab9_B	3	2	3	4	2	4	5	9	4	6	0	0	5	2	4	7	8	2	3	2270
Extremophile	Thermoanaerobacter_tengcongensis_MB4_B	2	2	1	4	3	7	5	9	6	4	0	0	3	2	2	6	7	3	1	2588
Extremophile	Thermoanaerobacterium_thermosaccharolyticum_DSM_571_B	4	2	5	3	6	1	3	11	6	9	1	1	2	1	4	7	6	6	2	2601
Extremophile	Thermobaculum_terrenum_ATCC_BAA-798_B	4	0	6	3	5	2	4	10	10	9	2	1	2	1	8	8	2	6	1	2832
Extremophile	Thermobifida_fusca_YX_B	1	1	4	1	1	0	2	6	17	14	2	1	7	7	11	8	18	21	2	3087
Extremophile	Thermobispora_bispora_DSM_43833_B	4	1	7	1	5	2	3	10	17	19	4	1	7	9	16	8	15	44	6	3546
Extremophile	Thermococcus_gammatolerans_EJ3_A	0	0	3	1	0	0	0	0	0	0	1	1	15	0	10	0	5	1	7	2156
Extremophile	Thermococcus_kodakarensis_KOD1_A	0	0	4	1	2	0	2	0	0	0	1	0	14	0	7	0	7	0	6	2306
Extremophile	Thermococcus_onnurineus_NA1_A	0	0	5	0	1	0	0	0	0	0	0	0	12	0	8	0	7	1	5	1975
Extremophile	Thermococcus_sibiricus_MM_739_A	0	0	3	0	1	0	0	0	0	0	0	0	10	0	7	0	4	0	6	2035
Extremophile	Thermocrinis_albus_DSM_14484_B	0	0	1	0	1	5	2	0	0	0	0	0	1	2	0	2	1	3	0	1593
Extremophile	Thermodesulfovibrio_yellowstonii_DSM_11347_B	0	0	2	0	2	12	2	0	1	1	0	0	1	2	1	4	2	3	0	2028
Extremophile	Thermofilum_pendens_Hrk_5_A	0	0	2	1	0	0	0	0	0	0	0	0	8	0	9	0	0	0	3	1878
Extremophile	Thermomicrobium_roseum_DSM_5159_B	0	0	4	1	0	1	2	0	8	7	4	1	2	1	6	3	1	2	0	2854
Extremophile	Thermomonospora_curvata_DSM_43183_B	4	1	5	2	6	1	4	5	31	23	6	1	9	13	18	10	27	74	0	4890
Extremophile	Thermoplasma_acidophilum_DSM_1728_A	0	0	2	0	0	0	1	0	0	2	0	0	5	0	9	0	0	0	4	1484
Extremophile	Thermoplasma_volcanium_GSS1_A	0	0	0	2	0	0	1	0	0	0	0	0	6	0	8	0	1	0	3	1501
Extremophile	Thermoproteus_neutrophilus_V24Sta_A	0	0	3	0	0	0	1	0	1	0	1	0	10	0	10	0	2	1	2	1966
Extremophile	Thermosediminibacter_oceani_DSM_16646_B	2	2	6	6	3	13	3	3	3	9	2	1	2	3	3	4	7	7	1	2197
Extremophile	Thermosipho_africanus_TCF52B_B	0	0	3	1	2	2	2	6	0	3	1	1	3	0	6	3	1	2	1	1954
Extremophile	Thermosipho_melanesiensis_BI429_B	0	0	4	1	2	2	3	2	0	3	1	1	1	0	4	3	3	2	0	1879
Extremophile	Thermosphaera_aggregans_DSM_11486_A	0	0	1	0	1	0	0	0	0	0	1	0	9	0	1	0	0	0	2	1387
Extremophile	Thermosynechococcus_elongatus_BP-1_B	0	0	2	1	4	0	3	0	3	1	0	0	0	3	0	5	0	0	0	2476
Extremophile	Thermotoga_lettingae_TMO_B	0	0	4	1	2	2	2	11	0	13	4	1	2	0	4	3	2	3	0	2040
Extremophile	Thermotoga_maritima_MSB8_B	1	1	2	2	1	1	3	5	0	3	1	1	0	0	2	3	2	3	1	1858
Extremophile	Thermotoga_neapolitana_DSM_4359_B	1	1	2	1	1	1	3	4	0	4	1	1	2	0	3	4	3	3	1	1937
Extremophile	Thermus_thermophilus_HB8_B	0	1	2	1	6	0	3	2	2	1	2	0	1	2	2	1	0	5	1	2173
Extremophile	Truepera_radiovictrix_DSM_17093_B	1	1	4	0	9	0	3	11	17	2	0	1	6	2	4	5	3	5	0	2945
Extremophile	Vulcanisaeta_distributa_DSM_14429_A	0	0	2	1	2	0	1	0	0	0	1	0	8	0	9	0	1	0	2	2493
Extremophile	methanocaldococcus_infernus_ME_A	0	0	3	0	0	0	0	0	0	0	0	0	3	2	2	0	3	0	2	1441
Pathogen	Acidovorax_avenae_subsp._avenae_ATCC_19860_B	25	0	4	1	8	11	2	6	14	24	8	2	16	89	15	18	4	27	0	4737
Pathogen	Acinetobacter_sp._ADP1_B	26	1	2	1	3	5	1	1	3	14	2	0	11	44	8	5	5	22	0	3307
Pathogen	Aggregatibacter_aphrophilus_NJ8700_B	2	3	0	0	2	2	1	5	2	2	1	1	5	7	0	2	4	4	0	2219
Pathogen	Agrobacterium_tumefaciens_str._C58_B	35	0	11	5	6	7	3	21	22	46	4	1	16	74	26	14	11	35	2	5355
Pathogen	Agrobacterium_vitis_S4_B	25	0	10	3	6	6	3	15	21	37	4	1	19	52	24	11	15	32	1	5389
Pathogen	Anaerococcus_prevotii_DSM_20548_B	6	1	2	1	1	0	3	4	3	8	0	0	3	1	6	5	10	4	0	1806
Pathogen	Arcobacter_butzleri_RM4018_B	11	0	2	0	2	1	4	0	1	1	0	0	1	4	3	18	3	4	1	2259
Pathogen	Bacillus_anthracis_str._CDC_684_B	8	3	16	5	4	7	3	11	6	23	3	1	9	15	22	18	31	32	3	5902
Pathogen	Bacillus_licheniformis_DSM_13_=_ATCC_14580_B	11	3	8	8	3	5	5	12	12	21	4	2	8	12	25	11	17	24	0	4173
Pathogen	Bacteroides_fragilis_YCH46_B	44	1	0	1	4	9	3	4	9	4	1	0	3	2	4	9	17	9	0	4625
Pathogen	Bacteroides_thetaiotaomicron_VPI-5482_B	78	1	0	0	4	8	3	5	8	4	0	0	7	2	5	3	13	7	0	4816
Pathogen	Bacteroides_vulgatus_ATCC_8482_B	52	2	0	2	3	11	2	1	10	2	0	0	5	1	5	5	9	3	0	4066
Pathogen	Bartonella_henselae_str._Houston-1_B	0	0	1	0	0	2	3	0	0	0	0	1	1	1	0	3	11	0	0	1488
Pathogen	Bartonella_quintana_RM-11_B	0	0	0	0	0	2	2	0	0	0	0	0	1	1	0	4	2	0	0	1203
Pathogen	Bartonella_tribocorum_CIP_105476_B	0	0	1	0	0	2	3	0	0	0	0	1	1	1	0	4	17	0	0	2087
Pathogen	Bordetella_avium_197N_B	10	0	5	0	3	4	2	3	5	28	4	1	13	53	12	9	6	9	0	3381
Pathogen	Bordetella_bronchiseptica_RB50_B	17	0	9	1	7	7	3	5	12	60	21	1	15	140	18	12	9	31	0	4994
Pathogen	Borrelia_afzelii_PKo_B	0	0	0	0	0	1	1	0	0	0	0	0	0	0	0	0	0	0	0	1253
Pathogen	Borrelia_burgdorferi_B31_B	0	0	0	0	0	1	1	0	0	0	0	0	0	0	0	0	0	0	0	1390
Pathogen	Borrelia_duttonii_Ly_B	0	0	0	0	0	1	0	0	0	0	0	0	0	0	0	0	1	0	1	1305
Pathogen	Borrelia_garinii_PBi_B	0	0	0	0	0	1	1	0	0	0	0	0	0	0	0	0	0	0	0	925
Pathogen	Borrelia_hermsii_DAH_B	0	0	0	0	0	1	0	0	0	0	0	0	0	0	0	0	0	0	1	877
Pathogen	Borrelia_turicatae_91E135_B	0	0	0	0	0	1	0	0	0	0	0	0	0	0	0	0	1	0	1	818
Pathogen	Brachyspira_hyodysenteriae_WA1_B	0	1	2	1	1	1	1	3	1	3	1	1	1	2	4	1	3	7	0	2642
Pathogen	Brucella_suis_1330_B	13	0	5	1	7	3	4	5	5	19	4	1	13	19	12	6	5	9	0	3271
Pathogen	Burkholderia_glumae_BGR1_B	38	0	4	1	5	25	3	8	28	32	4	1	19	89	22	17	12	27	0	5773
Pathogen	Burkholderia_multivorans_ATCC_17616_B	57	1	10	1	8	14	2	9	26	47	8	1	25	152	28	17	11	43	0	6111
Pathogen	Burkholderia_pseudomallei_1106a_B	43	2	6	2	9	15	2	6	27	25	6	1	17	91	18	13	9	30	1	7174
Pathogen	Burkholderia_xenovorans_LB400_B	75	1	9	1	16	17	3	11	27	71	12	2	22	172	35	16	26	75	1	8702
Pathogen	Campylobacter_concisus_13826_B	0	0	0	0	2	0	3	0	1	1	1	0	0	0	0	4	3	1	0	1989
Pathogen	Campylobacter_curvus_525.92_B	3	0	3	0	2	1	4	0	1	1	0	0	1	2	1	7	0	3	0	1934
Pathogen	Campylobacter_fetus_subsp._fetus_82-40_B	3	0	0	0	2	0	3	0	0	1	0	0	2	2	1	4	2	2	0	1719
Pathogen	Campylobacter_jejuni_subsp._doylei_269.97_B	0	0	1	0	1	1	2	0	0	0	2	0	0	0	0	3	2	1	0	1731
Pathogen	Campylobacter_lari_RM2100_B	1	0	1	0	2	1	2	0	0	0	2	0	0	1	0	4	0	1	0	1544
Pathogen	Candidatus_Liberibacter_asiaticus_str._psy62_B	0	0	0	0	0	1	0	0	2	0	0	0	0	1	1	1	2	0	0	1109
Pathogen	Candidatus_Liberibacter_solanacearum_CLso-ZC1_B	0	0	0	0	0	2	0	0	2	0	0	1	0	1	1	1	4	0	0	1192
Pathogen	Capnocytophaga_ochracea_DSM_7271_B	10	0	0	0	0	2	1	0	4	0	0	0	3	1	3	1	1	3	0	2171
Pathogen	Chromobacterium_violaceum_ATCC_12472_B	25	0	4	4	3	9	2	4	11	16	1	0	6	67	15	8	4	17	0	4405
Pathogen	Clavibacter_michiganensis_subsp._sepedonicus_B	26	0	3	3	0	0	2	14	19	11	0	2	5	7	20	9	10	25	0	3116
Pathogen	Clostridiales_genomosp._BVAB3_str._UPII9-5_B	10	0	2	0	5	1	1	2	0	5	1	0	2	5	4	5	8	5	0	1567
Pathogen	Clostridium_botulinum_B_str._Eklund_17B_B	10	1	4	5	7	5	3	10	2	11	0	3	8	4	13	17	17	8	2	3475
Pathogen	Clostridium_difficile_630_B	19	0	3	9	5	7	2	6	2	27	3	1	3	9	15	25	31	18	3	3758
Pathogen	Clostridium_perfringens_ATCC_13124_B	10	2	3	2	7	2	3	8	1	13	0	1	7	2	12	11	5	5	0	2876
Pathogen	Clostridium_tetani_E88_B	8	1	0	3	5	6	3	4	0	13	0	1	3	4	6	11	6	4	0	2439
Pathogen	Corynebacterium_diphtheriae_241_B	1	1	2	0	1	0	1	2	5	8	1	1	1	3	5	3	4	11	2	2245
Pathogen	Corynebacterium_jeikeium_K411_B	1	1	3	0	1	0	1	1	4	4	3	1	2	4	5	4	4	13	0	2120
Pathogen	Corynebacterium_pseudotuberculosis_FRC41_B	1	1	3	0	1	1	1	2	6	5	1	2	2	2	4	3	4	11	1	2110
Pathogen	Corynebacterium_urealyticum_DSM_7109_B	0	1	3	0	2	0	1	1	4	4	1	1	0	2	5	3	3	11	0	2021
Pathogen	Coxiella_burnetii_Dugway_5J108-111_B	1	1	0	1	0	1	1	0	7	1	1	0	1	3	2	2	5	1	0	2045
Pathogen	Cronobacter_turicensis_z3032_B	22	3	5	3	3	8	1	23	12	24	3	2	7	46	8	7	13	22	1	4452
Pathogen	Cryptobacterium_curtum_DSM_15641_B	1	1	1	2	3	0	2	0	16	2	1	1	2	4	3	8	2	11	0	1357
Pathogen	Dichelobacter_nodosus_VCS1703A_B	0	0	0	0	0	2	2	0	0	0	0	0	1	1	2	1	5	2	0	1280
Pathogen	Dickeya_dadantii_3937_B	26	2	1	2	5	12	2	19	9	20	3	1	13	61	10	11	20	17	0	4549
Pathogen	Dickeya_dadantii_Ech703_B	28	2	3	2	4	11	2	21	6	31	3	1	9	53	8	8	6	20	1	3970
Pathogen	Edwardsiella_ictaluri_93-146_B	11	4	3	2	3	9	1	7	9	7	3	1	6	28	3	6	2	11	1	3735
Pathogen	Eggerthella_lenta_DSM_2243_B	10	1	2	2	3	0	1	1	88	11	1	2	5	14	8	14	30	29	1	3070
Pathogen	Ehrlichia_canis_str._Jake_B	0	0	0	0	0	1	0	0	0	0	0	0	0	0	0	0	1	0	0	925
Pathogen	Ehrlichia_chaffeensis_str._Arkansas_B	0	0	0	0	0	1	0	0	0	0	0	0	0	0	0	0	1	0	0	1105
Pathogen	Enterobacter_cloacae_subsp._cloacae_ATCC_13047_B	30	4	8	1	2	7	3	24	29	26	5	1	12	66	8	18	12	34	1	5518
Pathogen	Enterococcus_faecalis_V583_B	10	4	2	6	3	1	3	12	2	18	3	1	1	8	6	12	25	12	3	3264
Pathogen	Erwinia_pyrifoliae_Ep1_96_B	8	3	0	2	2	6	1	10	10	8	0	1	8	32	4	11	7	19	0	3697
Pathogen	Escherichia_coli_O157:H7_str._EC4115_B	31	2	2	2	2	8	2	14	22	22	4	2	10	44	4	13	8	15	2	5477
Pathogen	Finegoldia_magna_ATCC_29328_B	4	1	2	0	5	0	3	1	1	3	0	1	0	2	4	7	3	7	0	1812
Pathogen	Flavobacterium_johnsoniae_UW101_B	63	0	10	1	6	4	1	8	14	7	0	0	10	9	9	5	19	14	0	5017
Pathogen	Francisella_philomiragia_subsp._philomiragia_ATCC_25017_B	2	1	4	1	0	45	1	0	0	0	1	0	0	11	1	1	0	0	0	1915
Pathogen	Francisella_tularensis_subsp._holarctica_LVS_B	1	0	3	1	0	0	1	0	0	0	2	0	1	6	2	1	1	0	0	1754
Pathogen	Fusobacterium_nucleatum_subsp._nucleatum_ATCC_25586_B	2	0	1	2	4	3	1	1	1	5	3	0	7	2	2	2	4	7	1	1983
Pathogen	Gardnerella_vaginalis_409-05_B	0	1	0	0	2	0	1	6	4	1	0	1	1	2	0	3	5	0	1	1263
Pathogen	Gardnerella_vaginalis_ATCC_14019_B	0	1	0	0	3	0	1	8	4	2	0	1	3	2	0	3	4	1	0	1365
Pathogen	Gordonia_bronchialis_DSM_43247_B	18	1	17	3	2	3	3	4	23	18	3	2	6	16	21	7	16	91	0	4696
Pathogen	Granulibacter_bethesdensis_CGDNIH1_B	4	0	3	0	0	3	2	1	4	0	0	2	1	20	5	6	4	11	0	2433
Pathogen	Haemophilus_ducreyi_35000HP_B	0	2	0	0	3	2	1	1	1	2	0	1	2	3	0	2	5	2	0	1717
Pathogen	Haemophilus_influenzae_86-028NP_B	2	1	0	0	3	2	1	3	2	3	0	1	5	7	0	2	3	4	0	1792
Pathogen	Haemophilus_parasuis_SH0165_B	1	2	0	1	3	2	1	4	1	1	0	1	4	8	1	2	13	3	0	2021
Pathogen	Haemophilus_somnus_2336_B	2	2	0	0	2	2	1	3	2	3	1	1	7	6	1	2	4	3	0	1980
Pathogen	Helicobacter_acinonychis_str._Sheeba_B	0	0	0	0	0	0	1	0	0	0	2	0	0	0	0	3	0	0	0	1619
Pathogen	Helicobacter_felis_ATCC_49179_B	0	0	0	0	0	0	1	0	0	0	0	0	0	0	0	2	1	0	0	1653
Pathogen	Helicobacter_hepaticus_ATCC_51449_B	0	0	1	0	2	1	2	0	0	0	0	0	0	0	3	2	2	1	0	1876
Pathogen	Helicobacter_mustelae_12198_B	0	0	0	0	0	1	2	0	0	0	0	0	0	0	1	3	0	0	0	1398
Pathogen	Helicobacter_pylori_B8_B	0	0	0	0	0	0	1	0	0	0	0	0	0	0	0	3	0	0	1	1707
Pathogen	Kytococcus_sedentarius_DSM_20547_B	6	1	17	2	2	0	1	1	7	3	0	1	2	5	8	6	2	18	1	2554
Pathogen	Laribacter_hongkongensis_HLHK9_B	9	0	4	1	2	7	2	0	7	6	0	0	4	24	3	6	8	11	0	3235
Pathogen	Lawsonia_intracellularis_N343_B	0	0	0	0	0	6	1	0	1	1	0	0	1	0	0	0	4	0	1	1368
Pathogen	Legionella_longbeachae_NSW150_B	2	1	2	2	1	5	2	0	8	0	0	0	4	15	4	4	6	4	0	3470
Pathogen	Legionella_pneumophila_str._Paris_B	2	1	1	3	0	6	1	0	6	0	1	0	3	14	2	2	7	2	0	3166
Pathogen	Leifsonia_xyli_subsp._xyli_str._CTCB07_B	0	0	4	0	0	0	2	4	17	12	2	2	4	3	8	6	7	13	0	2028
Pathogen	Leptospira_borgpetersenii_serovar_Hardjo-bovis_str._L550_B	5	0	5	0	2	5	3	0	3	0	0	1	1	0	5	4	9	11	0	2945
Pathogen	Leptospira_interrogans_serovar_Copenhageni_str._Fiocruz_L1-130_B	8	0	4	1	3	5	4	0	4	0	0	1	1	0	4	3	5	9	0	3667
Pathogen	Leptotrichia_buccalis_C-1013-b_B	5	0	2	1	0	0	2	3	0	3	1	0	2	4	4	3	2	5	0	2220
Pathogen	Listeria_monocytogenes_08-5578_B	9	1	4	6	11	2	3	12	3	22	1	1	3	9	19	6	19	12	2	3088
Pathogen	Lysinibacillus_sphaericus_C3-41_B	21	1	10	7	3	4	3	2	12	20	5	1	5	14	20	18	14	27	6	4771
Pathogen	Methanobrevibacter_smithii_ATCC_35061_A	1	0	2	0	1	0	0	0	0	0	1	0	3	1	6	0	4	2	1	1793
Pathogen	Microcystis_aeruginosa_NIES-843_B	2	0	3	0	6	12	3	0	7	1	0	1	1	6	1	5	17	29	0	6312
Pathogen	Moraxella_catarrhalis_RH4_B	0	0	0	0	1	1	2	0	2	1	0	0	1	8	0	4	1	2	0	1886
Pathogen	Mycobacterium_abscessus_ATCC_19977_B	20	1	20	1	3	0	2	1	7	16	4	1	8	21	23	7	10	151	1	4942
Pathogen	Mycobacterium_avium_104_B	5	1	5	0	2	0	2	2	7	16	4	1	5	9	15	9	8	134	0	5120
Pathogen	Mycobacterium_leprae_Br4923_B	0	1	0	0	1	0	1	0	1	0	0	1	0	2	3	1	0	10	0	1604
Pathogen	Mycobacterium_marinum_M_B	7	1	8	0	2	0	3	1	11	13	3	1	7	7	17	9	10	128	0	5452
Pathogen	Mycobacterium_smegmatis_JS623_B	15	1	13	1	4	1	3	3	46	26	11	1	10	13	26	11	21	165	2	6939
Pathogen	Mycobacterium_tuberculosis_CDC1551_B	6	1	11	0	3	0	2	1	8	6	2	1	4	4	10	9	5	52	0	4189
Pathogen	Mycoplasma_agalactiae_PG2_B	0	0	0	0	0	0	0	1	0	0	0	0	0	0	0	0	0	0	0	742
Pathogen	Mycoplasma_arthritidis_158L3-1_B	0	0	0	0	0	0	0	0	0	0	0	0	0	0	0	0	1	0	0	631
Pathogen	Mycoplasma_bovis_PG45_B	0	0	0	0	0	0	0	1	0	0	0	0	0	0	0	0	0	0	0	765
Pathogen	Mycoplasma_conjunctivae_HRC_581_B	0	0	0	0	0	0	0	0	0	0	0	0	0	0	0	0	0	0	0	692
Pathogen	Mycoplasma_crocodyli_MP145_B	0	0	1	0	0	0	0	1	0	1	0	0	0	0	0	0	0	0	0	689
Pathogen	Mycoplasma_fermentans_JER_B	0	0	0	0	0	0	0	1	0	1	1	0	2	0	0	0	1	0	0	797
Pathogen	Mycoplasma_gallisepticum_str._R_low_B	0	0	0	0	0	0	1	0	0	1	0	0	0	0	0	0	0	0	0	763
Pathogen	Mycoplasma_genitalium_G37_B	0	0	0	0	0	0	1	0	0	1	0	0	0	0	0	0	0	0	0	475
Pathogen	Mycoplasma_hominis_ATCC_23114_B	0	0	0	0	0	0	0	0	0	0	0	0	0	0	0	0	1	0	0	523
Pathogen	Mycoplasma_hyopneumoniae_232_B	0	0	0	0	0	0	0	0	0	0	0	0	0	0	0	0	0	0	0	691
Pathogen	Mycoplasma_hyorhinis_DBS_1050_B	0	0	0	0	0	0	0	0	0	1	0	0	1	0	0	0	0	0	0	737
Pathogen	Mycoplasma_leachii_99_014_6_B	0	0	0	1	0	0	1	1	0	1	1	0	1	0	0	0	0	0	1	905
Pathogen	Mycoplasma_mobile_163K_B	0	0	1	0	0	0	0	0	0	0	0	0	0	0	1	1	1	0	0	633
Pathogen	Mycoplasma_mycoides_subsp._mycoides_SC_str._PG1_B	0	0	1	1	0	0	1	1	0	0	0	0	0	0	0	0	0	0	1	1017
Pathogen	Mycoplasma_penetrans_HF-2_B	0	0	0	0	0	0	1	0	0	1	1	0	0	0	1	1	0	1	1	1037
Pathogen	Mycoplasma_pneumoniae_M129_B	0	0	0	0	0	0	0	0	0	1	0	0	0	0	1	0	0	0	0	648
Pathogen	Mycoplasma_pulmonis_UAB_CTIP_B	0	0	0	0	0	2	0	1	0	1	0	0	0	0	0	0	0	0	0	782
Pathogen	Mycoplasma_synoviae_53_B	0	0	0	0	0	0	0	0	0	1	0	0	0	0	0	0	0	0	0	659
Pathogen	Neisseria_gonorrhoeae_NCCP11945_B	3	0	2	0	1	3	2	0	1	3	0	0	3	6	2	1	5	2	0	2680
Pathogen	Neorickettsia_risticii_str._Illinois_B	0	0	0	0	0	0	0	0	0	0	0	0	0	0	0	0	1	1	0	892
Pathogen	Neorickettsia_sennetsu_str._Miyayama_B	0	0	0	0	0	0	0	0	0	0	0	0	0	0	0	0	1	0	0	932
Pathogen	Nocardia_farcinica_IFM_10152_B	29	1	17	7	1	1	3	3	28	25	8	2	6	22	24	13	35	162	1	5934
Pathogen	Novosphingobium_aromaticivorans_DSM_12444_B	10	0	4	0	4	7	2	9	18	4	2	2	13	28	12	12	7	37	0	3937
Pathogen	Ochrobactrum_anthropi_ATCC_49188_B	19	1	14	1	7	5	3	13	13	40	4	2	20	53	24	5	19	36	0	4799
Pathogen	Oenococcus_oeni_PSU-1_B	7	0	1	1	1	0	1	7	0	6	0	0	2	6	12	4	4	13	0	1691
Pathogen	Olsenella_uli_DSM_7084_B	5	1	2	2	3	0	2	2	5	19	0	1	6	7	7	7	2	9	0	1739
Pathogen	Orientia_tsutsugamushi_str._Boryong_B	0	0	0	0	0	1	0	1	0	0	0	0	0	0	0	2	0	0	0	1182
Pathogen	Pantoea_ananatis_LMG_20103_B	24	3	3	2	3	9	1	23	11	22	2	1	16	52	7	17	8	19	2	4241
Pathogen	Pantoea_vagans_C9-1_B	28	2	5	2	3	7	1	25	11	26	2	1	11	63	13	10	12	29	0	4590
Pathogen	Parabacteroides_distasonis_ATCC_8503_B	42	1	1	0	2	8	1	3	8	2	1	0	4	2	4	5	7	3	0	3849
Pathogen	Pasteurella_multocida_subsp._multocida_str._Pm70_B	1	2	1	0	4	3	1	6	3	4	1	1	4	7	0	3	1	3	0	2012
Pathogen	Pectobacterium_wasabiae_WPP163_B	23	2	4	4	4	9	2	20	11	21	5	1	7	45	6	8	11	15	1	4437
Pathogen	Photorhabdus_luminescens_subsp._laumondii_TTO1_B	13	2	0	2	5	7	2	9	46	7	1	1	7	32	4	10	32	14	0	4683
Pathogen	Porphyromonas_gingivalis_ATCC_33277_B	4	1	0	0	3	3	1	0	2	1	0	0	1	1	3	1	4	3	0	2089
Pathogen	Prevotella_melaninogenica_ATCC_25845_B	6	1	1	0	2	1	2	2	4	1	1	0	3	1	2	2	7	6	0	2296
Pathogen	Prevotella_ruminicola_23_B	25	1	1	0	1	2	1	4	3	1	0	0	3	2	4	4	4	3	0	2763
Pathogen	Propionibacterium_acnes_SK137_B	0	1	1	1	2	0	1	9	8	6	2	0	8	1	7	2	3	11	0	2352
Pathogen	Proteus_mirabilis_HI4320_B	17	2	3	1	2	7	2	11	7	7	3	1	5	31	5	5	14	16	1	3662
Pathogen	Pseudomonas_aeruginosa_PA7_B	62	0	4	1	6	19	3	5	30	25	2	1	14	116	14	14	18	42	1	6286
Pathogen	Pseudomonas_mendocina_ymp_B	42	0	5	1	3	16	3	3	19	22	1	1	6	66	8	8	9	31	0	4594
Pathogen	Pseudomonas_putida_GB-1_B	46	1	5	3	3	22	3	4	16	32	2	2	18	119	14	12	19	30	0	5408
Pathogen	Pseudomonas_syringae_pv._tomato_str._DC3000_B	24	0	6	4	6	17	2	7	21	26	2	2	11	72	7	7	17	35	0	5619
Pathogen	Ralstonia_pickettii_12D_B	22	0	8	2	10	13	3	7	20	21	5	1	10	87	22	12	7	28	0	5361
Pathogen	Ralstonia_solanacearum_GMI1000_B	23	1	5	0	7	12	3	6	28	20	2	1	12	75	21	16	8	34	0	5111
Pathogen	Renibacterium_salmoninarum_ATCC_33209_B	4	1	10	2	1	0	2	7	9	16	3	1	11	11	11	7	11	45	0	3507
Pathogen	Rhodococcus_equi_103S_B	8	1	7	4	1	2	2	2	29	23	9	2	9	21	28	8	9	114	1	4512
Pathogen	Riemerella_anatipestifer_ATCC_11845_=_DSM_15868_B	2	0	1	0	2	1	1	0	2	0	0	0	4	1	2	0	7	2	0	1972
Pathogen	Rothia_dentocariosa_ATCC_17931_B	1	1	3	1	1	0	2	1	3	3	0	1	0	3	7	4	2	17	0	2217
Pathogen	Rothia_mucilaginosa_DY-18_B	0	1	3	1	1	0	2	1	2	2	1	2	0	2	1	3	1	9	1	1904
Pathogen	Serratia_proteamaculans_568_B	36	3	8	1	2	10	2	29	28	28	3	1	16	104	10	16	15	29	0	4942
Pathogen	Staphylococcus_aureus_subsp._aureus_NCTC_8325_B	6	3	2	3	1	0	3	4	6	8	1	1	0	7	17	4	8	7	0	2767
Pathogen	Staphylococcus_epidermidis_RP62A_B	5	2	6	5	1	0	3	2	6	4	0	1	2	6	13	5	3	6	0	2522
Pathogen	Staphylococcus_haemolyticus_JCSC1435_B	8	3	6	2	2	0	3	5	4	5	0	1	1	6	18	7	7	12	0	2684
Pathogen	Staphylococcus_lugdunensis_HKU09-01_B	4	1	4	3	0	0	3	4	6	8	1	1	4	7	19	6	10	13	0	2489
Pathogen	Staphylococcus_saprophyticus_subsp._saprophyticus_ATCC_15305_B	8	2	6	5	0	1	3	7	4	10	0	1	3	10	22	4	5	11	1	2513
Pathogen	Stenotrophomonas_maltophilia_K279a_B	22	0	9	4	3	6	2	8	15	10	0	1	5	56	4	17	10	26	0	4386
Pathogen	Streptobacillus_moniliformis_DSM_12112_B	1	0	1	0	0	0	1	4	1	2	1	0	1	2	1	2	9	3	1	1442
Pathogen	Streptococcus_agalactiae_2603V_R_B	4	4	2	3	4	1	1	7	1	7	0	0	1	4	4	6	17	5	1	2127
Pathogen	Streptococcus_dysgalactiae_subsp._equisimilis_GGS_124_B	6	3	2	2	3	1	1	9	4	11	0	0	2	4	5	6	17	4	0	2094
Pathogen	Streptococcus_equi_subsp._equi_4047_B	4	3	1	2	3	1	1	7	2	11	0	0	3	3	4	4	14	3	0	2000
Pathogen	Streptococcus_gallolyticus_UCN34_B	6	2	2	5	3	1	1	7	4	10	1	0	2	13	12	4	17	18	0	2223
Pathogen	Streptococcus_gordonii_str._Challis_substr._CH1_B	5	3	2	4	2	1	1	5	3	6	0	0	1	4	9	4	15	15	0	2051
Pathogen	Streptococcus_mutans_UA159_B	4	2	2	6	1	0	1	5	4	7	0	0	3	5	10	5	11	18	0	1960
Pathogen	Streptococcus_pneumoniae_670-6B_B	5	4	1	2	0	2	0	8	2	7	2	0	1	2	6	4	18	3	0	2352
Pathogen	Streptococcus_sanguinis_SK36_B	7	3	6	4	1	1	0	5	3	7	0	0	4	3	10	3	11	16	1	2270
Pathogen	Streptococcus_suis_05ZYH33_B	4	3	2	4	2	0	1	5	2	8	0	0	2	2	6	6	10	4	1	2186
Pathogen	Streptococcus_uberis_0140J_B	2	4	3	3	4	1	1	7	2	10	0	0	4	5	5	6	7	4	0	1762
Pathogen	Streptomyces_scabiei_87.22_B	28	1	16	8	3	2	4	43	78	64	13	2	28	23	54	29	46	110	5	8746
Pathogen	Treponema_denticola_ATCC_35405_B	4	0	1	2	3	2	0	0	2	4	0	0	3	1	4	2	12	13	0	2767
Pathogen	Treponema_pallidum_subsp._pallidum_str._Nichols_B	0	0	0	0	1	1	0	0	0	0	0	0	0	0	1	0	1	0	0	1036
Pathogen	Tropheryma_whipplei_str._Twist_B	0	0	1	0	0	0	0	0	0	0	0	0	0	0	0	0	0	0	0	808
Pathogen	Ureaplasma_parvum_serovar_3_str._ATCC_700970_B	0	0	0	0	0	0	0	0	0	1	0	0	1	0	0	0	0	1	0	614
Pathogen	Ureaplasma_urealyticum_serovar_10_str._ATCC_33699_B	0	0	0	0	0	0	0	0	0	1	0	0	1	0	0	0	0	1	0	646
Pathogen	Veillonella_parvula_DSM_2008_B	3	1	3	2	2	0	3	0	0	2	0	1	0	8	3	0	6	2	0	1844
Pathogen	Vibrio_cholerae_O1_biovar_El_Tor_str._N16961_B	14	2	3	1	2	15	2	11	11	7	3	2	5	40	5	12	5	13	0	3504
Pathogen	Vibrio_harveyi_ATCC_BAA-1116_B	18	2	11	2	3	18	3	13	15	11	3	1	12	61	8	19	9	19	0	6041
Pathogen	Vibrio_splendidus_LGP32_B	27	4	4	1	2	16	2	9	8	16	3	1	14	75	7	28	4	22	0	4432
Pathogen	Vibrio_vulnificus_YJ016_B	29	3	4	5	2	21	2	16	18	12	7	1	10	60	6	15	8	20	0	5023
Pathogen	Waddlia_chondrophila_WSU_86-1044_B	0	0	0	0	0	1	1	0	0	1	0	1	0	1	0	1	3	0	0	1956
Pathogen	Xanthomonas_albilineans_GPE_PC73_B	4	0	1	2	2	7	2	5	9	4	0	1	4	8	5	6	4	11	0	3208
Pathogen	Xanthomonas_campestris_pv._campestris_str._B100_B	13	0	1	3	3	10	2	10	11	7	1	2	3	34	10	11	8	36	0	4466
Pathogen	Xanthomonas_campestris_pv._vesicatoria_str._85-10_B	17	0	4	4	4	9	2	10	15	6	1	2	5	40	9	14	5	46	0	4726
Pathogen	Xanthomonas_oryzae_pv._oryzae_PXO99A_B	12	0	2	3	2	9	2	8	9	4	1	2	4	19	8	11	4	16	0	4988
Pathogen	Xenorhabdus_bovienii_SS-2004_B	9	2	3	3	2	7	2	7	8	8	2	1	5	26	5	6	7	44	2	4256
Pathogen	Xenorhabdus_nematophila_ATCC_19061_B	9	2	1	4	3	9	2	7	8	7	1	1	6	27	6	5	12	39	0	4469
Pathogen	Xylella_fastidiosa_9a5c_B	1	0	1	0	1	4	2	0	2	0	0	1	0	7	3	3	9	2	0	2832
Pathogen	Yersinia_pseudotuberculosis_IP_31758_B	15	2	1	2	2	9	1	18	13	13	3	1	8	34	3	14	5	13	1	4321
Free_Living	Acetobacter_pasteurianus_386B_B	6	0	2	1	2	3	1	0	3	5	1	2	3	27	7	4	7	15	0	2856
Free_Living	Acetohalobium_arabaticum_DSM_5501_B	1	1	7	2	1	3	3	1	1	4	1	1	2	2	1	4	2	4	0	2282
Free_Living	Acholeplasma_laidlawii_PG-8A_B	1	0	2	0	2	0	2	5	0	0	0	0	1	0	7	1	6	3	0	1380
Free_Living	Acidiphilium_cryptum_JF-5_B	8	1	6	0	5	11	1	5	2	14	3	1	8	28	12	8	9	10	0	3559
Free_Living	Acidithiobacillus_ferrooxidans_ATCC_23270_B	1	0	5	0	4	15	3	0	1	1	0	2	3	15	6	7	4	4	1	3147
Free_Living	Acidobacterium_capsulatum_ATCC_51196_B	4	1	4	0	2	8	1	7	13	6	0	1	2	6	3	3	8	14	0	3377
Free_Living	Acidovorax_sp._JS42_B	6	0	8	1	7	9	1	1	10	12	4	1	10	45	6	8	16	20	0	4155
Free_Living	Acinetobacter_sp._SH024_B	28	1	5	1	3	4	3	0	2	20	4	0	13	58	5	8	5	49	0	3689
Free_Living	Actinobacillus_succinogenes_130Z_B	4	2	1	0	3	3	1	7	2	4	2	1	7	20	2	2	4	7	1	2079
Free_Living	Actinosynnema_mirum_DSM_43827_B	23	1	15	8	11	2	4	34	62	29	5	4	19	32	36	38	41	144	2	6916
Free_Living	Agrobacterium_radiobacter_K84_B	53	1	12	3	4	9	4	31	24	71	6	1	28	120	36	12	16	63	2	6684
Free_Living	Akkermansia_muciniphila_ATCC_BAA-835_B	1	0	1	0	0	2	1	0	0	3	0	0	2	2	6	2	0	2	0	2138
Free_Living	Alcanivorax_borkumensis_SK2_B	17	0	4	1	3	5	1	0	8	4	0	1	1	14	3	7	1	21	0	2755
Free_Living	Alkalilimnicola_ehrlichii_MLHE-1_B	1	0	5	1	6	17	4	0	9	2	0	1	1	6	1	3	2	11	0	2865
Free_Living	Alkaliphilus_metalliredigens_QYMF_B	16	1	10	3	4	14	3	4	9	20	2	2	7	6	10	18	24	29	0	4625
Free_Living	Alkaliphilus_oremlandii_OhILAs_B	14	2	9	4	4	14	3	1	2	7	2	1	3	6	7	9	8	11	0	2836
Free_Living	Amycolatopsis_mediterranei_U32_B	33	1	29	10	8	2	2	36	88	63	12	7	33	44	79	55	45	250	1	9228
Free_Living	Anaeromyxobacter_dehalogenans_2CP-1_B	6	1	8	3	2	40	2	2	13	3	0	1	2	23	8	6	7	18	1	4473
Free_Living	Anaeromyxobacter_sp._Fw109-5_B	7	1	8	3	2	40	2	0	10	2	0	1	1	10	4	4	7	16	0	4466
Free_Living	Aromatoleum_aromaticum_EbN1_B	5	0	2	0	9	17	2	0	17	8	3	2	2	15	7	9	13	12	0	4576
Free_Living	Arthrobacter_arilaitensis_Re117_B	6	1	8	3	5	0	2	9	19	20	6	1	13	12	26	6	12	29	1	3436
Free_Living	Arthrobacter_aurescens_TC1_B	12	1	18	2	4	3	2	32	17	31	12	1	18	20	26	10	10	31	1	4588
Free_Living	Arthrobacter_chlorophenolicus_A6_B	9	1	7	2	3	1	2	27	17	30	11	2	20	19	17	15	16	38	0	4590
Free_Living	Arthrobacter_sp._FB24_B	6	1	22	2	3	0	2	30	15	38	12	3	15	19	18	14	12	40	1	4523
Free_Living	Atopobium_parvulum_DSM_20469_B	3	1	1	1	2	0	1	4	0	6	0	1	2	3	4	4	3	4	0	1353
Free_Living	Azoarcus_sp._BH72_B	19	0	4	2	6	22	2	0	14	12	1	1	5	43	4	8	3	14	0	3989
Free_Living	Azospirillum_sp._B510_B	25	0	5	1	10	19	3	12	24	33	4	1	15	74	29	20	17	30	1	6309
Free_Living	Azotobacter_vinelandii_DJ_B	17	0	8	1	4	32	2	9	6	10	2	1	7	76	10	8	14	20	0	5050
Free_Living	Bacillus_amyloliquefaciens_DSM_7_B	5	2	6	8	2	4	3	9	8	18	2	1	7	12	22	9	17	17	2	3892
Free_Living	Bacillus_atrophaeus_1942_B	9	2	8	6	1	4	4	8	10	23	2	1	9	14	27	9	16	19	1	4186
Free_Living	Bacillus_clausii_KSM-K16_B	32	2	10	9	3	9	3	17	11	30	4	1	12	13	8	9	12	23	0	4096
Free_Living	Bacillus_halodurans_C-125_B	23	2	9	5	1	12	3	14	9	21	3	1	12	6	10	14	11	22	2	4052
Free_Living	Bacillus_megaterium_QM_B1551_B	12	3	11	4	5	9	3	17	9	31	7	2	10	30	26	14	20	31	5	5612
Free_Living	Bacillus_pseudofirmus_OF4_B	3	3	7	5	3	11	3	9	8	13	3	1	9	4	9	11	12	13	0	4335
Free_Living	Bacillus_pumilus_SAFR-032_B	8	1	2	7	2	7	3	11	7	15	2	1	6	15	20	7	13	22	2	3679
Free_Living	Bacillus_selenitireducens_MLS10_B	5	2	3	4	7	5	3	9	13	13	0	1	4	5	8	10	5	14	1	3255
Free_Living	Bacillus_subtilis_subsp._subtilis_str._168_B	12	1	10	5	2	3	3	11	10	24	2	1	8	19	24	11	14	20	1	4175
Free_Living	Bdellovibrio_bacteriovorus_HD100_B	2	0	1	0	5	15	2	1	6	0	0	1	0	16	4	5	12	8	0	3586
Free_Living	Beijerinckia_indica_subsp._indica_ATCC_9039_B	18	1	3	2	2	9	2	5	10	5	1	1	5	43	9	7	11	38	0	3784
Free_Living	Beutenbergia_cavernae_DSM_12333_B	17	1	14	6	2	1	2	45	41	22	7	1	8	4	22	12	9	54	1	4197
Free_Living	Bifidobacterium_adolescentis_ATCC_15703_B	4	1	1	0	1	0	1	18	7	3	1	1	3	1	3	4	4	10	0	1632
Free_Living	Bifidobacterium_animalis_subsp._lactis_Bl-04_B	0	1	0	0	1	0	1	11	5	1	1	1	5	4	3	4	3	7	0	1567
Free_Living	Bifidobacterium_bifidum_S17_B	1	1	1	0	1	0	1	13	5	3	1	1	5	2	3	7	9	5	0	1783
Free_Living	Bifidobacterium_dentium_Bd1_B	6	0	0	0	1	0	1	31	7	7	1	0	5	2	4	5	5	15	0	2127
Free_Living	Bifidobacterium_longum_subsp._infantis_ATCC_15697_=_JCM_1222_B	2	1	0	0	1	0	2	20	15	4	4	1	3	2	1	7	11	10	0	2416
Free_Living	Bordetella_petrii_DSM_12804_B	28	0	8	2	4	9	2	4	11	39	8	1	17	120	27	13	15	47	0	5027
Free_Living	Brachybacterium_faecium_DSM_4810_B	6	1	9	0	2	1	2	29	10	17	3	1	6	5	7	6	7	24	1	3068
Free_Living	Brachyspira_murdochii_DSM_12563_B	0	0	2	2	1	1	1	5	4	2	0	1	1	2	3	1	4	5	0	2809
Free_Living	Brevibacillus_brevis_NBRC_100599_B	23	2	19	9	9	19	4	4	20	25	7	1	15	29	29	32	20	44	4	5947
Free_Living	Brevundimonas_subvibrioides_ATCC_15264_B	5	0	6	1	5	6	2	7	5	3	2	1	2	8	8	8	9	15	0	3327
Free_Living	Burkholderia_phymatum_STM815_B	63	1	4	0	7	17	3	22	31	69	10	2	22	156	31	20	12	56	2	7496
Free_Living	Burkholderia_sp._CCGE1002_B	54	1	5	1	10	14	3	14	32	50	8	1	21	138	31	18	10	47	0	6889
Free_Living	Burkholderia_vietnamiensis_G4_B	62	1	7	0	11	20	2	11	27	36	7	1	26	144	24	21	15	37	2	7617
Free_Living	Butyrivibrio_proteoclasticus_B316_B	25	1	2	3	2	2	2	15	0	5	0	1	4	3	6	10	13	13	1	3811
Free_Living	Campylobacter_hominis_ATCC_BAA-381_B	1	0	1	0	1	0	2	0	0	0	0	0	0	0	0	4	1	1	0	1687
Free_Living	Candidatus_Accumulibacter_phosphatis_clade_IIA_str._UW-1_B	6	0	5	2	6	13	2	0	9	6	1	2	6	22	4	10	5	15	0	4562
Free_Living	Candidatus_Desulforudis_audaxviator_MP104C_B	0	1	1	3	3	0	0	0	2	2	0	1	1	2	3	2	6	0	0	2157
Free_Living	Candidatus_Korarchaeum_cryptofilum_OPF8_A	0	0	1	0	0	0	0	0	0	0	1	0	14	0	6	0	0	0	1	1603
Free_Living	Candidatus_Koribacter_versatilis_Ellin345_B	3	1	6	2	9	20	2	9	17	7	0	1	4	7	6	13	15	14	1	4777
Free_Living	Candidatus_Pelagibacter_ubique_HTCC1062_B	0	0	0	0	0	1	2	0	0	0	0	1	1	1	1	4	1	0	1	1354
Free_Living	Candidatus_Puniceispirillum_marinum_IMCC1322_B	5	1	1	0	0	3	2	3	2	7	0	1	6	12	1	4	6	2	0	2543
Free_Living	Candidatus_Solibacter_usitatus_Ellin6076_B	11	1	9	0	6	24	2	6	21	12	5	2	1	7	11	18	12	15	0	7826
Free_Living	Catenulispora_acidiphila_DSM_44928_B	35	1	20	3	4	0	3	54	91	46	10	1	28	42	82	41	45	167	3	8913
Free_Living	Caulobacter_crescentus_NA1000_B	11	0	5	1	4	6	2	12	6	14	0	1	9	11	11	8	17	35	1	3818
Free_Living	Caulobacter_segnis_ATCC_21756_B	23	0	5	1	12	6	2	12	11	19	7	1	9	26	22	17	10	39	0	4139
Free_Living	Caulobacter_sp._K31_B	25	0	10	2	6	4	3	15	15	19	2	3	13	36	20	10	30	78	1	5438
Free_Living	Cellulomonas_flavigena_DSM_20109_B	7	1	13	2	3	0	2	21	21	10	1	1	6	3	19	16	10	24	1	3678
Free_Living	Cellvibrio_japonicus_Ueda107_B	14	0	3	2	3	9	1	7	10	9	2	1	2	16	1	7	14	6	1	3750
Free_Living	Chitinophaga_pinensis_DSM_2588_B	177	0	8	3	6	17	1	9	34	17	0	0	8	7	22	12	13	31	0	7192
Free_Living	Chlorobaculum_parvum_NCIB_8327_B	0	1	3	1	0	3	1	0	2	0	0	0	1	1	3	3	0	0	0	2043
Free_Living	Chlorobium_chlorochromatii_CaD3_B	1	1	2	1	0	3	2	0	1	0	0	0	2	0	1	2	9	0	0	1999
Free_Living	Chlorobium_limicola_DSM_245_B	1	1	5	1	0	7	4	0	3	0	0	0	1	0	2	2	6	2	1	2434
Free_Living	Chlorobium_luteolum_DSM_273_B	1	1	1	1	0	7	2	0	6	1	0	0	2	0	2	8	10	1	0	2083
Free_Living	Chlorobium_phaeobacteroides_BS1_B	0	1	4	1	0	3	3	0	4	0	0	0	2	0	4	1	5	0	0	2469
Free_Living	Chlorobium_phaeobacteroides_DSM_266_B	0	1	3	1	0	4	4	0	3	0	0	0	1	1	4	2	8	9	0	2650
Free_Living	Chlorobium_phaeovibrioides_DSM_265_B	0	1	2	1	0	5	2	0	4	0	0	0	2	0	2	4	6	1	0	1753
Free_Living	Chloroflexus_sp._Y-400-fl_B	2	0	5	0	6	0	1	8	14	4	2	1	4	6	11	19	8	8	1	4159
Free_Living	Chromohalobacter_salexigens_DSM_3043_B	19	0	3	1	3	10	2	7	7	30	5	1	3	52	3	5	9	12	0	3298
Free_Living	Clostridium_acetobutylicum_ATCC_824_B	7	1	3	3	3	2	3	7	9	13	0	1	12	14	18	12	21	27	1	3778
Free_Living	Clostridium_beijerinckii_NCIMB_8052_B	47	1	6	7	10	11	3	14	10	29	2	2	13	17	30	26	18	41	3	5020
Free_Living	Clostridium_botulinum_Ba4_str._657_B	22	1	5	6	6	8	6	3	3	17	2	1	5	6	10	16	24	12	0	4002
Free_Living	Clostridium_cellulolyticum_H10_B	31	1	5	1	3	1	2	5	2	14	0	1	3	3	6	9	12	33	1	3390
Free_Living	Clostridium_cellulovorans_743B_B	47	1	7	4	4	1	3	11	8	9	1	1	4	7	8	14	17	13	1	4254
Free_Living	Clostridium_kluyveri_DSM_555_B	12	1	6	4	4	4	8	1	4	12	0	1	4	9	24	17	39	23	0	3913
Free_Living	Clostridium_ljungdahlii_DSM_13528_B	12	3	5	4	4	19	6	1	4	19	2	1	8	21	26	27	21	18	1	4184
Free_Living	Clostridium_novyi_NT_B	4	1	1	3	3	4	3	4	1	9	1	1	4	4	3	7	9	3	0	2315
Free_Living	Clostridium_phytofermentans_ISDg_B	60	1	8	5	2	1	4	19	7	20	0	1	6	12	13	17	7	19	1	3902
Free_Living	Clostridium_saccharolyticum_Clostridium_cf._saccharolyticum_K10_B	11	1	2	1	1	6	2	2	0	9	1	1	3	17	8	19	16	7	2	3043
Free_Living	Clostridium_sticklandii_DSM_519_B	2	1	5	3	7	5	4	4	5	7	2	0	3	3	8	6	10	6	1	2573
Free_Living	Comamonas_testosteroni_CNB-2_B	20	0	6	1	11	12	1	1	21	31	5	1	9	110	22	14	7	23	0	4891
Free_Living	Conexibacter_woesei_DSM_14684_B	16	0	14	5	6	0	4	14	77	55	15	2	12	17	33	13	26	113	2	5914
Free_Living	Coraliomargarita_akajimensis_DSM_45221_B	45	0	5	1	1	3	4	2	9	0	2	1	2	3	5	2	3	4	0	3120
Free_Living	Corynebacterium_aurimucosum_ATCC_700975_B	2	1	4	0	1	0	1	1	8	10	0	2	3	6	9	2	10	19	2	2551
Free_Living	Corynebacterium_efficiens_YS-314_B	3	1	7	0	3	1	1	5	10	11	3	1	4	6	12	3	16	14	2	2994
Free_Living	Corynebacterium_glutamicum_R_B	6	1	10	0	3	0	1	11	9	16	8	2	4	9	14	3	10	23	1	3077
Free_Living	Corynebacterium_kroppenstedtii_DSM_44385_B	0	1	3	0	1	0	1	1	3	2	0	1	0	2	5	4	2	14	1	2018
Free_Living	Croceibacter_atlanticus_HTCC2559_B	5	0	2	0	2	3	2	4	6	1	0	0	5	1	2	3	8	6	0	2701
Free_Living	Cupriavidus_metallidurans_CH34_B	31	0	5	3	11	16	3	4	40	43	7	2	13	122	24	23	17	43	2	6474
Free_Living	Cyanothece_sp._ATCC_51142_B	3	0	6	1	8	1	5	0	7	1	1	3	0	4	1	9	8	4	1	5303
Free_Living	Cyanothece_sp._PCC_7424_B	4	0	4	1	7	1	3	0	13	1	0	1	2	4	0	11	5	11	1	5710
Free_Living	Cyanothece_sp._PCC_7425_B	8	0	6	1	8	0	5	1	9	1	0	1	2	7	3	7	16	14	1	5327
Free_Living	Cyanothece_sp._PCC_7822_B	3	0	2	0	8	2	3	1	17	1	1	4	1	5	7	12	23	13	1	6642
Free_Living	Cyanothece_sp._PCC_8802_B	1	0	4	0	5	0	3	0	7	2	0	1	3	5	1	8	6	15	1	4444
Free_Living	Cytophaga_hutchinsonii_ATCC_33406_B	17	0	5	2	2	3	2	0	6	1	0	0	3	1	5	2	13	5	0	3785
Free_Living	Dechloromonas_aromatica_RCB_B	9	0	8	1	11	20	1	1	13	8	3	1	4	26	3	11	3	10	0	4171
Free_Living	Dehalococcoides_ethenogenes_195_B	0	0	3	0	1	0	4	0	10	0	1	1	1	0	9	12	8	5	0	1580
Free_Living	Dehalococcoides_sp._CBDB1_B	0	0	2	0	1	0	4	0	8	0	1	1	1	0	17	15	4	3	0	1458
Free_Living	Dehalogenimonas_lykanthroporepellens_BL-DC-9_B	0	0	3	0	4	0	3	0	11	0	0	3	1	0	3	7	3	2	0	1659
Free_Living	Deinococcus_deserti_VCD115_B	2	1	4	2	6	0	3	6	9	14	4	1	8	3	13	6	5	14	2	3459
Free_Living	Deinococcus_radiodurans_R1_B	0	1	5	3	4	0	1	2	7	6	2	1	2	2	5	5	6	17	3	3167
Free_Living	Delftia_acidovorans_SPH-1_B	36	0	8	1	12	16	6	5	21	48	5	2	14	165	27	21	15	34	1	6040
Free_Living	Denitrovibrio_acetiphilus_DSM_12809_B	9	0	6	1	6	16	4	1	5	8	0	1	1	5	10	8	17	16	0	2964
Free_Living	Desulfarculus_baarsii_DSM_2075_B	6	0	4	2	1	24	3	0	3	4	1	2	3	2	6	1	6	25	0	3277
Free_Living	Desulfatibacillum_alkenivorans_AK-01_B	10	0	4	2	4	36	4	0	10	11	0	1	2	4	18	7	11	70	0	5252
Free_Living	Desulfitobacterium_hafniense_Y51_B	28	2	19	3	17	33	4	0	11	23	2	2	6	27	22	32	19	34	0	5060
Free_Living	Desulfobacterium_autotrophicum_HRM2_B	1	0	5	1	3	47	2	1	11	16	0	0	6	6	8	8	15	22	2	4943
Free_Living	Desulfococcus_oleovorans_Hxd3_B	2	0	3	0	1	17	1	1	2	4	1	1	5	1	6	3	10	35	0	3265
Free_Living	Desulfohalobium_retbaense_DSM_5692_B	1	0	4	0	3	23	1	0	2	4	0	0	5	3	4	3	6	2	1	2526
Free_Living	Desulfomicrobium_baculatum_DSM_4028_B	1	0	9	1	2	36	2	0	11	7	1	0	6	6	2	2	8	14	0	3436
Free_Living	Desulfotomaculum_acetoxidans_DSM_771_B	5	1	7	3	4	8	5	0	5	4	0	2	4	5	10	10	31	11	0	4068
Free_Living	Desulfotomaculum_reducens_MI-1_B	2	1	3	2	6	14	2	1	5	9	1	1	2	5	8	5	21	6	2	3276
Free_Living	Desulfovibrio_desulfuricans_ND132_B	6	0	5	0	4	26	3	1	5	8	0	0	5	12	12	5	4	17	0	3454
Free_Living	Desulfovibrio_desulfuricans_subsp._desulfuricans_str._ATCC_27774_B	4	0	3	0	5	11	2	1	1	4	0	0	2	2	2	3	8	4	0	2356
Free_Living	Desulfovibrio_magneticus_RS-1_B	7	0	6	0	4	30	4	1	7	2	1	0	3	7	8	3	9	12	0	4700
Free_Living	Desulfovibrio_salexigens_DSM_2638_B	16	0	5	0	7	22	4	3	4	9	0	0	4	14	7	3	6	22	0	3807
Free_Living	Desulfovibrio_vulgaris_str._Hildenborough_B	3	0	3	1	5	30	3	0	3	6	0	0	1	7	6	2	4	9	0	3535
Free_Living	Desulfovibrio_vulgaris_str._Miyazaki_F_B	8	0	4	1	3	36	4	0	6	8	0	0	2	8	11	4	6	7	0	3180
Free_Living	Desulfurivibrio_alkaliphilus_AHT2_B	0	0	5	0	1	21	3	0	2	0	0	0	2	3	2	2	11	7	0	2620
Free_Living	Dinoroseobacter_shibae_DFL_12_B	11	0	5	1	9	8	2	8	13	25	2	1	8	25	12	12	7	17	0	4192
Free_Living	Dyadobacter_fermentans_DSM_18053_B	71	0	8	0	3	13	2	10	29	11	0	0	10	3	11	6	25	18	2	5719
Free_Living	Enterobacter_cloacae_SCF1_B	30	4	4	3	3	14	1	20	28	28	4	1	12	63	6	16	12	19	2	4399
Free_Living	Enterobacter_sp._638_B	29	5	4	1	2	8	3	21	21	26	5	1	6	56	6	8	4	21	0	4240
Free_Living	Erwinia_billingiae_Eb661_B	30	3	4	2	3	6	1	24	17	40	3	2	9	82	8	9	12	37	0	4917
Free_Living	Erythrobacter_litoralis_HTCC2594_B	1	0	3	0	3	6	1	3	7	3	0	1	1	8	4	4	6	6	0	3011
Free_Living	Eubacterium_limosum_KIST612_B	20	2	4	5	6	8	1	4	3	29	0	2	8	10	15	22	25	36	1	4571
Free_Living	Eubacterium_rectale_ATCC_33656_B	21	1	6	2	3	3	2	11	2	13	0	1	4	9	5	14	24	8	2	3621
Free_Living	Ferrimonas_balearica_DSM_9799_B	17	1	4	1	4	13	1	3	5	6	0	1	7	44	7	13	1	17	0	3782
Free_Living	Fibrobacter_succinogenes_subsp._succinogenes_S85_B	2	0	3	0	2	7	2	0	0	4	0	2	3	5	2	3	10	1	0	3085
Free_Living	Flavobacteriaceae_bacterium_3519-10_B	9	0	2	0	4	2	1	1	8	0	0	0	3	1	4	2	5	2	0	2534
Free_Living	Gallionella_capsiferriformans_ES-2_B	1	0	3	1	4	7	3	0	10	4	0	0	0	10	1	4	10	3	0	2894
Free_Living	Gemmatimonas_aurantiaca_T-27_B	13	1	8	0	1	12	2	1	9	3	1	1	3	4	9	10	6	19	1	3935
Free_Living	Geobacillus_sp._Y412MC52_B	4	2	7	3	3	10	3	9	10	11	7	1	7	4	9	6	8	10	0	3459
Free_Living	Geobacter_daltonii_FRC-32_B	6	0	7	2	3	36	2	0	3	3	3	0	1	3	8	5	17	8	0	3798
Free_Living	Geobacter_lovleyi_SZ_B	2	0	4	2	3	31	2	0	3	1	2	3	0	7	3	5	19	13	0	3685
Free_Living	Geobacter_metallireducens_GS-15_B	1	1	3	2	2	29	2	0	2	2	6	1	3	4	5	4	11	9	1	3566
Free_Living	Geobacter_sp._M21_B	3	0	5	3	4	35	3	0	5	6	2	2	2	5	9	4	12	5	0	4080
Free_Living	Geobacter_sulfurreducens_PCA_B	2	0	4	2	2	27	4	0	4	5	4	3	2	8	5	5	7	9	0	3430
Free_Living	Geobacter_uraniireducens_Rf4_B	7	0	9	4	3	39	2	0	10	4	5	1	2	6	8	7	19	8	1	4358
Free_Living	Geodermatophilus_obscurus_DSM_43160_B	9	1	8	1	4	3	3	7	33	14	6	2	11	7	22	14	15	33	0	5161
Free_Living	Gloeobacter_violaceus_PCC_7421_B	8	0	6	1	9	0	3	0	20	2	0	0	1	11	8	6	4	18	0	4430
Free_Living	Gluconobacter_oxydans_621H_B	3	0	2	1	2	4	1	1	1	2	0	1	4	18	6	6	2	9	0	2664
Free_Living	Gramella_forsetii_KT0803_B	16	0	3	0	4	4	4	6	8	1	0	0	7	1	5	2	10	2	0	3584
Free_Living	Hahella_chejuensis_KCTC_2396_B	48	1	9	3	4	17	4	10	19	14	0	1	8	62	11	16	14	34	0	6773
Free_Living	Haliangium_ochraceum_DSM_14365_B	13	0	6	0	4	43	2	3	7	3	0	2	2	18	8	8	14	29	3	6719
Free_Living	Haloarcula_marismortui_ATCC_43049_A	0	0	7	2	0	0	0	0	0	0	13	1	17	0	17	0	4	10	13	4243
Free_Living	Halobacterium_sp._NRC-1_A	0	0	7	2	4	0	0	0	0	0	3	0	21	0	12	0	5	2	6	2622
Free_Living	Haloferax_volcanii_DS2_A	0	0	9	1	2	0	2	0	2	1	21	0	24	1	15	0	4	6	9	4015
Free_Living	Halogeometricum_borinquense_DSM_11551_A	0	0	5	0	1	0	1	0	2	0	11	0	19	0	17	0	3	3	8	3898
Free_Living	Halomicrobium_mukohataei_DSM_12286_A	0	0	6	1	0	0	0	0	1	1	5	1	13	0	14	0	2	5	8	3349
Free_Living	Halomonas_elongata_DSM_2581_B	23	0	3	2	1	13	1	8	7	27	3	1	5	57	5	11	5	19	0	3473
Free_Living	Haloquadratum_walsbyi_C23_A	0	0	3	1	1	0	1	0	1	0	2	0	16	0	9	0	2	2	5	2652
Free_Living	Halorhabdus_utahensis_DSM_12940_A	0	0	7	0	2	0	0	1	0	1	1	0	15	0	17	0	5	4	6	2998
Free_Living	Halorhodospira_halophila_SL1_B	0	0	6	1	2	13	3	0	2	1	0	3	1	5	0	2	4	5	0	2407
Free_Living	Haloterrigena_turkmenica_DSM_5511_A	0	0	7	1	2	0	0	0	2	4	17	1	42	0	25	0	1	6	10	5113
Free_Living	Halothiobacillus_neapolitanus_c2_B	3	0	3	0	1	11	1	0	3	5	0	0	4	8	1	4	4	3	0	2357
Free_Living	Herbaspirillum_seropedicae_SmR1_B	37	1	3	0	6	15	2	8	16	31	6	1	10	106	15	17	13	26	0	4735
Free_Living	Herminiimonas_arsenicoxydans_B	4	0	7	0	4	10	2	0	7	12	2	2	3	25	5	8	7	5	0	3294
Free_Living	Herpetosiphon_aurantiacus_DSM_785_B	13	0	14	4	5	2	3	12	30	4	0	1	3	3	12	21	24	33	1	5279
Free_Living	Hirschia_baltica_ATCC_49814_B	4	0	5	1	1	6	2	10	6	6	2	1	7	20	10	5	6	13	0	3187
Free_Living	Hyphomicrobium_denitrificans_1NES1_B	3	0	4	2	8	4	3	0	16	7	0	2	4	13	10	9	7	14	0	3842
Free_Living	Hyphomonas_neptunium_ATCC_15444_B	9	0	5	1	3	4	1	1	7	7	1	1	4	15	13	7	10	36	0	3505
Free_Living	Ilyobacter_polytropus_DSM_2926_B	3	0	5	1	6	2	2	6	4	11	3	1	2	6	11	2	9	10	1	2880
Free_Living	Jannaschia_sp._CCS1_B	16	1	8	2	3	6	2	14	11	23	3	1	11	42	22	11	3	25	0	4283
Free_Living	Jonesia_denitrificans_DSM_20603_B	1	1	5	0	3	0	2	18	5	7	1	1	1	3	12	6	6	20	2	2511
Free_Living	Kangiella_koreensis_DSM_16069_B	5	0	2	1	4	5	1	0	4	4	0	0	4	9	3	10	7	6	0	2632
Free_Living	Ketogulonicigenium_vulgare_Y25_B	7	0	4	2	3	5	2	12	5	22	2	1	12	26	6	6	3	15	0	3213
Free_Living	Kineococcus_radiotolerans_SRS30216_B	11	1	7	5	2	0	5	29	27	24	4	1	13	14	28	9	21	58	0	4681
Free_Living	Kocuria_rhizophila_DC2201_B	2	1	3	1	3	0	3	1	7	10	3	0	2	3	14	3	3	25	0	2357
Free_Living	Kribbella_flavida_DSM_17836_B	37	1	32	14	3	0	5	48	60	43	5	2	17	32	58	38	31	121	5	6943
Free_Living	Lactobacillus_acidophilus_NCFM_B	6	0	3	2	2	0	0	7	0	8	0	1	0	8	5	6	7	8	1	1832
Free_Living	Lactobacillus_amylovorus_GRL_1112_B	4	0	2	2	3	0	0	5	1	6	0	1	0	5	7	5	11	9	0	2121
Free_Living	Lactobacillus_brevis_ATCC_367_B	6	2	6	0	2	1	2	9	1	11	1	1	1	7	24	6	9	18	0	2218
Free_Living	Lactobacillus_casei_BL23_B	1	4	7	6	2	0	2	8	3	20	2	0	2	9	8	9	20	16	2	2997
Free_Living	Lactobacillus_crispatus_ST1_B	7	0	1	2	2	0	0	10	0	6	0	1	1	6	3	6	10	8	0	2021
Free_Living	Lactobacillus_delbrueckii_subsp._bulgaricus_ATCC_11842_B	2	1	2	1	2	0	0	1	0	4	0	1	3	8	2	5	4	6	0	1529
Free_Living	Lactobacillus_fermentum_IFO_3956_B	1	2	3	1	3	4	2	12	1	5	0	1	1	7	4	5	6	12	0	1843
Free_Living	Lactobacillus_helveticus_DPC_4571_B	3	0	2	1	0	0	0	2	0	5	0	1	1	3	3	4	6	6	0	1610
Free_Living	Lactobacillus_johnsonii_NCC_533_B	4	0	3	0	1	0	0	7	1	9	0	1	2	5	5	5	11	8	0	1821
Free_Living	Lactobacillus_plantarum_WCFS1_B	10	2	9	5	5	1	2	12	2	18	2	1	3	22	23	6	19	26	2	3063
Free_Living	Lactobacillus_reuteri_DSM_20016_B	1	2	2	1	1	1	2	9	2	5	0	0	2	7	6	6	9	5	2	1900
Free_Living	Lactobacillus_rhamnosus_Lc_705_B	2	3	6	6	1	0	2	7	3	16	2	0	5	8	9	8	21	15	1	2957
Free_Living	Lactobacillus_sakei_subsp._sakei_23K_B	1	2	3	2	3	0	3	8	2	10	0	1	3	5	14	6	9	9	0	1871
Free_Living	Lactobacillus_salivarius_UCC118_B	2	2	3	1	2	0	2	5	2	4	0	1	3	7	8	4	9	10	1	2013
Free_Living	Lactococcus_lactis_subsp._cremoris_SK11_B	3	2	2	2	2	2	1	6	1	7	0	0	2	5	9	6	11	14	0	2501
Free_Living	Leadbetterella_byssophila_DSM_17132_B	31	0	4	1	2	2	4	6	7	4	1	0	5	3	5	7	14	7	0	3465
Free_Living	Leptospira_biflexa_serovar_Patoc_strain_Patoc_1_Paris_B	18	0	8	0	2	6	4	0	7	1	0	1	1	2	8	4	7	29	0	3725
Free_Living	Leptothrix_cholodnii_SP-6_B	9	0	3	2	11	14	2	12	23	15	4	1	11	43	4	13	3	15	1	4363
Free_Living	Leuconostoc_mesenteroides_subsp._mesenteroides_ATCC_8293_B	6	2	2	3	2	0	2	12	1	7	0	1	0	5	8	5	15	9	0	2003
Free_Living	Macrococcus_caseolyticus_JCSC5402_B	1	1	3	3	3	0	3	5	6	7	0	1	1	2	9	6	6	3	1	2053
Free_Living	Magnetococcus_marinus_MC-1_B	2	1	5	1	4	11	2	0	3	1	0	2	1	8	4	11	6	5	0	3716
Free_Living	Magnetospirillum_magneticum_AMB-1_B	3	0	5	1	13	6	5	0	11	6	0	3	4	12	12	11	14	13	0	4561
Free_Living	Mannheimia_succiniciproducens_MBEL55E_B	9	2	0	0	2	2	1	10	3	3	2	1	8	23	2	2	2	7	0	2370
Free_Living	Maribacter_sp._HTCC2170_B	19	0	2	1	5	2	1	6	5	4	0	0	6	2	6	3	0	9	0	3411
Free_Living	Maricaulis_maris_MCS10_B	12	0	10	1	3	4	2	5	5	4	0	1	3	11	11	7	9	14	0	3063
Free_Living	Marinobacter_aquaeolei_VT8_B	23	0	2	1	5	10	2	0	11	12	0	1	4	26	7	6	11	31	0	4272
Free_Living	Marinomonas_sp._MWYL1_B	48	0	3	6	4	15	2	15	13	27	6	1	16	94	12	12	12	26	1	4439
Free_Living	Marivirga_tractuosa_DSM_4126_B	11	0	5	0	5	3	4	2	6	1	0	0	4	2	9	1	11	13	0	3757
Free_Living	Mesoplasma_florum_L1_B	0	0	0	0	0	0	1	1	0	3	0	0	0	0	0	0	2	0	0	680
Free_Living	Methanobrevibacter_ruminantium_M1_A	0	0	6	0	0	0	1	0	0	0	2	0	2	1	9	0	7	5	1	2217
Free_Living	Methanocella_arvoryzae_MRE50_A	0	0	5	2	2	0	0	0	0	0	5	0	18	0	12	0	5	10	9	3089
Free_Living	Methanocella_paludicola_SANAE_A	0	0	9	1	0	0	0	0	0	1	1	0	13	0	12	0	4	9	3	3004
Free_Living	Methanococcus_aeolicus_Nankai-3_A	0	1	3	0	1	0	0	0	1	0	2	0	4	1	2	0	2	0	3	1490
Free_Living	Methanococcus_maripaludis_C5_A	0	1	6	0	1	0	0	0	0	0	1	0	6	1	11	0	5	2	7	1822
Free_Living	Methanococcus_maripaludis_C6_A	0	1	4	0	2	0	0	0	0	0	2	0	4	1	4	0	5	2	6	1826
Free_Living	Methanococcus_maripaludis_C7_A	0	1	2	0	2	0	0	0	0	0	1	0	6	1	4	0	5	3	7	1788
Free_Living	Methanococcus_maripaludis_S2_A	0	1	4	0	2	0	0	0	0	0	2	0	4	1	2	0	5	4	3	1722
Free_Living	Methanococcus_vannielii_SB_A	0	0	4	0	2	0	0	0	0	0	5	0	7	1	3	0	4	4	2	1678
Free_Living	Methanococcus_voltae_A3_A	0	0	6	0	0	0	0	0	0	1	2	0	2	1	5	0	4	2	2	1717
Free_Living	Methanocorpusculum_labreanum_Z_A	0	0	4	2	3	0	0	0	0	1	3	0	3	0	8	0	5	4	0	1741
Free_Living	Methanoculleus_marisnigri_JR1_A	0	0	7	1	0	0	0	0	0	2	3	0	6	0	9	0	5	1	3	2490
Free_Living	Methanoplanus_petrolearius_DSM_11571_A	0	0	14	1	1	0	0	0	0	2	2	0	6	0	13	0	5	8	1	2785
Free_Living	Methanoregula_boonei_6A8_A	0	0	6	1	0	0	0	0	0	1	0	0	4	0	12	0	5	5	1	2452
Free_Living	Methanosarcina_acetivorans_C2A_A	0	0	21	4	0	0	2	1	0	1	0	2	11	0	30	0	4	16	11	4540
Free_Living	Methanosarcina_barkeri_str._Fusaro_A	0	1	21	2	0	0	1	1	0	0	0	1	8	0	15	0	4	7	7	3625
Free_Living	Methanosarcina_mazei_Go1_A	0	0	19	3	2	0	0	1	0	1	3	0	10	0	15	0	4	3	9	3368
Free_Living	Methanosphaera_stadtmanae_DSM_3091_A	1	0	3	0	0	0	0	0	0	0	1	0	5	0	4	0	2	2	0	1535
Free_Living	Methanosphaerula_palustris_E1-9c_A	0	0	5	1	0	0	0	1	0	2	1	0	8	0	19	0	6	9	1	2655
Free_Living	Methanospirillum_hungatei_JF-1_A	0	0	6	1	0	0	0	0	0	1	0	1	6	0	12	0	4	2	3	3131
Free_Living	Methanothermobacter_marburgensis_str._Marburg_A	0	0	4	0	1	0	0	0	0	1	3	0	3	1	6	0	5	3	0	1757
Free_Living	Methylibium_petroleiphilum_PM1_B	13	0	5	2	5	15	1	1	28	17	3	1	9	34	5	6	7	16	0	4449
Free_Living	Methylobacillus_flagellatus_KT_B	6	0	4	1	1	13	2	1	12	4	1	1	0	13	2	6	1	11	0	2753
Free_Living	Methylobacterium_extorquens_AM1_B	14	0	14	1	14	8	1	0	25	12	1	3	3	30	11	12	16	20	0	6205
Free_Living	Methylotenera_mobilis_JLW8_B	3	0	5	1	2	9	2	1	8	4	0	0	1	14	2	3	1	11	0	2338
Free_Living	Methylotenera_versatilis_301_B	2	0	4	1	4	10	1	0	12	5	1	0	1	14	6	6	6	11	1	2764
Free_Living	Methylovorus_glucosetrophus_SIP3-4_B	10	0	3	1	4	11	1	0	13	5	0	0	0	16	5	4	7	14	0	2909
Free_Living	Micrococcus_luteus_NCTC_2665_B	1	1	2	1	2	0	2	1	6	5	2	1	4	4	8	4	5	11	0	2236
Free_Living	Micromonospora_aurantiaca_ATCC_27029_B	12	1	17	4	3	0	6	19	34	24	5	1	13	8	28	32	33	65	3	6222
Free_Living	Mobiluncus_curtisii_ATCC_43063_B	0	1	1	0	1	0	1	1	5	3	1	1	1	0	2	3	6	8	1	1909
Free_Living	Mycobacterium_gilvum_PYR-GCK_B	16	1	21	1	2	0	2	2	16	18	5	1	7	8	18	13	15	140	6	5579
Free_Living	Mycobacterium_sp._KMS_B	16	1	15	2	1	0	3	3	20	18	4	2	8	11	38	13	13	143	2	5975
Free_Living	Mycobacterium_vanbaalenii_PYR-1_B	19	1	22	3	3	9	3	4	33	29	7	2	6	10	21	11	12	153	7	5979
Free_Living	Myxococcus_xanthus_DK_1622_B	18	1	5	4	2	47	2	0	11	5	1	1	3	26	11	10	11	32	0	7316
Free_Living	Nakamurella_multipartita_DSM_44233_B	5	1	11	3	1	0	2	22	55	26	6	1	6	14	26	20	22	48	1	5240
Free_Living	Natrialba_magadii_ATCC_43099_A	0	1	4	1	2	0	0	0	1	0	9	2	21	1	14	0	3	7	12	4212
Free_Living	Natronomonas_pharaonis_DSM_2160_A	0	0	1	1	1	0	0	0	1	0	4	1	16	0	8	0	3	2	5	2820
Free_Living	Neisseria_lactamica_020-06_B	3	0	1	0	1	3	2	0	1	3	0	0	2	5	1	1	3	2	0	1972
Free_Living	Nitrobacter_hamburgensis_X14_B	1	0	7	0	10	5	4	0	10	2	0	1	2	11	7	6	13	23	0	4326
Free_Living	Nitrobacter_winogradskyi_Nb-255_B	12	0	3	0	8	5	3	0	4	1	0	1	2	9	4	3	9	5	0	3122
Free_Living	Nitrosococcus_halophilus_Nc4_B	2	0	4	0	2	15	2	1	5	1	1	0	0	5	4	2	20	3	0	3817
Free_Living	Nitrosococcus_oceani_ATCC_19707_B	0	0	0	0	3	12	1	0	3	1	0	0	2	5	3	3	14	16	0	3017
Free_Living	Nitrosococcus_watsonii_C-113_B	0	0	0	0	3	9	1	0	6	1	0	0	0	5	2	2	12	2	0	2907
Free_Living	Nitrosomonas_europaea_ATCC_19718_B	3	0	2	1	2	30	3	0	1	0	0	0	1	5	0	6	8	3	0	2461
Free_Living	Nitrosomonas_eutropha_C91_B	2	0	4	1	3	5	1	0	2	0	0	0	1	6	0	2	5	5	0	2551
Free_Living	Nitrosopumilus_maritimus_SCM1_A	0	0	5	1	0	0	0	0	0	0	1	0	12	0	5	0	0	0	3	1796
Free_Living	Nitrosospira_multiformis_ATCC_25196_B	0	0	1	1	7	12	2	0	9	1	0	0	0	6	0	3	2	12	0	2805
Free_Living	Nocardioides_sp._JS614_B	5	1	7	1	5	1	5	8	26	20	6	2	11	9	18	15	6	49	9	4909
Free_Living	Oceanobacillus_iheyensis_HTE831_B	4	1	6	3	0	8	3	8	9	18	5	1	2	5	8	6	15	22	2	3500
Free_Living	Oligotropha_carboxidovorans_OM5_B	2	0	8	0	4	6	2	0	8	11	6	2	4	24	10	5	12	10	0	3629
Free_Living	Opitutus_terrae_PB90-1_B	23	0	8	2	2	7	4	19	26	2	0	2	1	12	4	8	8	15	0	4612
Free_Living	Paenibacillus_polymyxa_SC2_B	65	2	13	7	6	1	5	25	14	22	4	1	8	29	30	18	31	36	2	6032
Free_Living	Paenibacillus_sp._JDR-2_B	222	3	13	9	2	2	5	26	18	34	2	2	11	44	31	26	15	59	3	6213
Free_Living	Paracoccus_denitrificans_PD1222_B	30	1	10	2	7	11	2	9	13	38	9	2	21	59	18	11	18	25	0	5077
Free_Living	Parvibaculum_lavamentivorans_DS-1_B	11	0	8	3	6	4	2	0	13	4	0	1	2	12	19	5	19	43	0	3636
Free_Living	Parvularcula_bermudensis_HTCC2503_B	1	0	3	0	3	2	3	0	3	0	0	1	3	8	8	6	4	5	0	2685
Free_Living	Pediococcus_pentosaceus_ATCC_25745_B	6	2	2	3	2	0	2	5	2	13	0	0	1	9	6	4	8	6	0	1752
Free_Living	Pedobacter_heparinus_DSM_2366_B	50	0	5	1	2	5	2	11	11	18	1	0	14	5	4	5	7	13	3	4252
Free_Living	Pelobacter_carbinolicus_DSM_2380_B	3	0	7	2	3	18	2	0	4	3	1	1	2	7	6	7	7	8	0	3304
Free_Living	Pelobacter_propionicus_DSM_2379_B	2	0	5	2	5	21	2	0	5	3	1	3	3	2	8	6	9	9	0	3804
Free_Living	Pelodictyon_phaeoclathratiforme_BU-1_B	2	1	3	1	0	5	2	0	1	0	0	0	2	0	2	2	26	5	1	2707
Free_Living	Pirellula_staleyi_DSM_6068_B	7	0	8	0	1	14	2	0	10	6	0	2	1	3	9	3	3	4	1	4717
Free_Living	Planctomyces_limnophilus_DSM_3776_B	7	0	8	3	1	12	2	0	6	1	0	1	2	3	7	3	4	4	1	4258
Free_Living	Polaromonas_naphthalenivorans_CJ2_B	9	0	3	1	12	13	1	6	19	19	1	1	7	50	14	11	14	25	1	4929
Free_Living	Polaromonas_sp._JS666_B	9	0	9	1	13	14	1	10	24	44	5	1	14	104	22	6	19	31	0	5453
Free_Living	Polynucleobacter_necessarius_subsp._necessarius_STIR1_B	0	0	1	0	3	1	1	0	2	3	0	1	0	2	1	1	0	1	0	1508
Free_Living	Prochlorococcus_marinus_str._AS9601_B	0	0	0	0	2	0	2	0	2	1	0	1	0	1	1	2	2	0	0	1920
Free_Living	Prochlorococcus_marinus_str._MIT_9211_B	0	0	0	0	2	0	2	0	3	1	1	1	0	1	0	2	1	0	0	1854
Free_Living	Prochlorococcus_marinus_str._MIT_9215_B	0	0	0	0	2	0	2	0	2	1	0	1	0	1	1	2	1	0	0	1982
Free_Living	Prochlorococcus_marinus_str._MIT_9303_B	0	0	2	0	5	0	3	0	4	1	0	1	0	1	0	4	2	0	0	2997
Free_Living	Prochlorococcus_marinus_str._MIT_9312_B	0	0	1	0	2	0	2	0	2	1	0	1	0	1	0	3	1	0	0	1810
Free_Living	Prochlorococcus_marinus_str._MIT_9515_B	0	0	0	0	2	0	2	0	2	1	0	1	0	1	1	2	2	0	0	1905
Free_Living	Prochlorococcus_marinus_str._NATL1A_B	0	0	1	0	3	0	2	0	2	1	0	1	0	1	0	3	0	0	0	2193
Free_Living	Prochlorococcus_marinus_subsp._marinus_str._CCMP1375_B	0	0	1	0	3	0	2	0	2	1	0	1	0	1	0	2	0	0	0	1882
Free_Living	Prochlorococcus_marinus_subsp._pastoris_str._CCMP1986_B	0	0	1	0	3	0	2	0	2	1	0	1	0	1	2	3	2	0	0	1717
Free_Living	Propionibacterium_freudenreichii_subsp._shermanii_CIRM-BIA1_B	3	1	6	0	0	0	1	4	6	6	1	1	4	2	10	3	3	21	0	2326
Free_Living	Prosthecochloris_aestuarii_DSM_271_B	1	1	4	1	1	4	5	0	4	0	0	0	1	0	3	2	2	1	0	2327
Free_Living	Pseudoalteromonas_atlantica_T6c_B	23	1	2	3	5	11	2	8	9	14	2	1	10	41	8	13	10	24	1	4281
Free_Living	Pseudomonas_fluorescens_Pf0-1_B	54	0	8	3	7	18	3	5	21	29	2	2	10	124	10	22	11	38	0	5722
Free_Living	Pseudomonas_fluorescens_SBW25_B	60	0	5	4	7	19	3	10	27	40	4	2	16	120	18	20	12	47	0	5921
Free_Living	Pseudomonas_protegens_Pf-5_B	65	0	5	4	5	22	3	8	30	33	4	2	20	141	11	11	16	42	1	6108
Free_Living	Pseudomonas_stutzeri_A1501_B	25	0	4	1	4	9	2	1	10	8	1	0	6	37	4	10	4	18	0	4127
Free_Living	Ralstonia_eutropha_H16_B	37	0	10	2	18	18	4	6	42	58	14	2	19	163	33	13	14	49	0	6626
Free_Living	Ralstonia_eutropha_JMP134_B	43	0	9	1	19	19	4	6	35	55	16	1	16	160	29	15	9	47	1	6446
Free_Living	Rhodobacter_capsulatus_SB_1003_B	13	0	7	1	6	11	2	4	8	11	0	3	11	21	7	8	6	15	0	3642
Free_Living	Rhodobacter_sphaeroides_ATCC_17025_B	4	0	6	0	10	8	2	5	16	17	1	1	11	21	7	7	6	19	0	4333
Free_Living	Rhodobacter_sphaeroides_KD131_B	10	0	3	0	7	12	2	7	16	36	1	2	11	31	9	7	3	18	1	4568
Free_Living	Rhodococcus_erythropolis_PR4_B	29	1	15	6	2	3	3	6	33	36	10	4	19	33	38	13	26	186	1	6562
Free_Living	Rhodomicrobium_vannielii_ATCC_17100_B	2	0	7	0	9	7	3	2	6	4	0	2	5	11	5	8	15	18	0	3565
Free_Living	Rhodopirellula_baltica_SH_1_B	18	0	4	1	0	16	2	1	7	4	0	2	3	4	6	3	7	11	1	7325
Free_Living	Rhodopseudomonas_palustris_BisA53_B	9	0	8	1	12	7	5	0	15	5	0	1	5	15	12	12	13	21	0	4878
Free_Living	Rhodopseudomonas_palustris_BisB18_B	15	0	7	1	13	12	3	0	9	7	2	2	6	34	14	13	16	30	1	4886
Free_Living	Rhodopseudomonas_palustris_BisB5_B	6	0	11	0	16	7	2	0	13	6	1	1	6	15	17	6	6	30	2	4397
Free_Living	Rhodopseudomonas_palustris_HaA2_B	16	0	8	0	16	7	3	0	13	12	1	1	9	25	20	8	8	31	0	4683
Free_Living	Rhodopseudomonas_palustris_TIE-1_B	22	1	8	3	14	8	4	0	11	14	1	2	8	26	20	9	16	45	0	5246
Free_Living	Rhodospirillum_centenum_SW_B	4	0	4	1	6	6	3	1	9	2	1	3	7	11	13	9	17	15	0	4003
Free_Living	Rhodospirillum_rubrum_ATCC_11170_B	18	0	8	0	6	12	2	1	7	13	0	2	11	26	14	7	24	23	0	3837
Free_Living	Robiginitalea_biformata_HTCC2501_B	21	0	5	0	3	5	2	1	9	1	0	0	5	2	2	2	2	5	1	3205
Free_Living	Roseobacter_denitrificans_OCh_114_B	13	2	5	2	9	4	2	9	8	21	0	1	14	23	9	7	9	13	0	4129
Free_Living	Ruegeria_pomeroyi_DSS-3_B	24	0	10	3	7	5	2	6	19	31	1	1	22	66	23	8	10	28	0	4278
Free_Living	Saccharopolyspora_erythraea_NRRL_2338_B	19	2	23	7	4	0	3	24	56	47	15	3	18	50	34	21	33	122	2	7197
Free_Living	Salinibacter_ruber_M8_B	5	0	3	0	0	6	1	5	3	2	0	2	2	2	2	5	1	8	0	3257
Free_Living	Salinispora_arenicola_CNS-205_B	13	1	15	4	5	0	4	9	22	16	5	1	11	8	13	26	36	43	3	4917
Free_Living	Salinispora_tropica_CNB-440_B	12	1	12	4	3	0	5	6	18	14	4	2	10	6	13	22	27	48	3	4536
Free_Living	Sanguibacter_keddieii_DSM_10542_B	11	1	10	3	1	0	2	33	27	13	2	1	4	8	29	10	16	54	1	3710
Free_Living	Sebaldella_termitidis_ATCC_33386_B	9	1	7	5	7	0	1	13	3	27	4	0	10	8	24	4	14	24	6	4150
Free_Living	Segniliparus_rotundus_DSM_44985_B	3	1	1	0	1	0	2	0	1	3	2	1	3	2	7	4	13	16	1	3006
Free_Living	Shewanella_amazonensis_SB2B_B	9	1	3	3	3	15	1	5	10	7	1	1	8	41	6	19	5	15	0	3645
Free_Living	Shewanella_baltica_OS195_B	15	1	4	2	3	13	2	5	11	9	1	2	8	54	11	13	14	20	0	4688
Free_Living	Shewanella_denitrificans_OS217_B	9	1	3	1	3	16	1	3	7	6	1	1	5	24	6	15	4	18	0	3754
Free_Living	Shewanella_frigidimarina_NCIMB_400_B	5	1	4	1	3	17	2	4	11	8	1	1	6	50	9	15	5	22	1	4029
Free_Living	Shewanella_oneidensis_MR-1_B	8	1	4	2	5	13	1	3	10	7	1	1	5	49	6	17	10	28	0	4214
Free_Living	Sideroxydans_lithotrophicus_ES-1_B	0	0	4	2	4	6	1	0	9	1	0	0	1	7	3	3	6	5	0	2980
Free_Living	Slackia_heliotrinireducens_DSM_20476_B	2	2	4	0	1	1	2	0	24	6	0	1	5	18	13	11	11	44	0	2766
Free_Living	Sorangium_cellulosum_So_ce_56_B	41	0	11	2	5	65	4	5	5	8	2	1	3	50	13	10	16	46	0	9380
Free_Living	Sphingobium_japonicum_UT26S_B	5	1	5	0	9	8	3	4	17	10	0	1	6	40	10	10	10	37	1	4394
Free_Living	Sphingomonas_wittichii_RW1_B	33	0	7	3	8	9	2	2	35	20	4	1	22	57	30	9	12	59	0	5345
Free_Living	Sphingopyxis_alaskensis_RB2256_B	2	0	5	2	2	9	1	7	7	8	0	2	6	17	11	4	13	18	0	3195
Free_Living	Spirochaeta_smaragdinae_DSM_11293_B	20	2	3	2	4	11	2	35	21	40	7	1	14	9	12	8	10	21	2	4219
Free_Living	Spirosoma_linguale_DSM_74_B	82	0	6	1	4	5	2	9	12	8	0	0	5	7	17	6	9	23	1	6938
Free_Living	Staphylococcus_carnosus_subsp._carnosus_TM300_B	4	2	3	5	1	0	3	4	3	7	0	1	2	8	20	6	3	12	0	2461
Free_Living	Starkeya_novella_DSM_506_B	24	0	7	1	3	6	2	7	10	54	3	1	6	47	12	14	12	27	2	4431
Free_Living	Streptomyces_avermitilis_MA-4680_B	26	1	11	5	4	4	3	29	53	51	8	1	22	29	49	23	33	116	4	7676
Free_Living	Streptomyces_coelicolor_A3_2_B	31	1	23	5	5	1	4	36	75	56	9	2	25	39	54	21	42	158	2	8152
Free_Living	Streptomyces_griseus_subsp._griseus_NBRC_13350_B	25	1	18	6	3	0	4	21	58	44	9	2	22	25	41	34	34	107	3	7136
Free_Living	Streptosporangium_roseum_DSM_43021_B	33	1	25	16	8	1	3	35	97	66	6	2	27	49	77	49	36	197	5	8975
Free_Living	Sulfuricurvum_kujiense_DSM_16994_B	3	0	3	1	3	2	3	0	1	0	0	0	1	1	6	13	8	7	1	2798
Free_Living	Sulfurimonas_denitrificans_DSM_1251_B	2	0	3	1	4	1	1	0	0	0	0	0	0	1	2	12	3	2	0	2096
Free_Living	Sulfurospirillum_deleyianum_DSM_6946_B	4	0	3	0	3	0	4	0	1	1	1	0	1	2	1	18	6	3	0	2265
Free_Living	Synechococcus_elongatus_PCC_7942_B	0	0	3	0	4	0	5	0	3	2	1	0	0	4	1	5	5	1	2	2662
Free_Living	Synechococcus_sp._CC9311_B	0	0	0	1	4	0	3	0	7	1	0	1	0	1	0	8	1	1	0	2892
Free_Living	Synechococcus_sp._CC9605_B	0	0	2	0	5	0	3	0	4	1	0	1	0	1	0	6	1	0	0	2645
Free_Living	Synechococcus_sp._CC9902_B	0	0	1	0	3	0	3	0	6	1	0	1	0	1	0	4	1	0	0	2306
Free_Living	Synechococcus_sp._PCC_7002_B	5	0	3	1	6	0	3	0	6	1	0	1	1	4	1	4	5	3	0	3187
Free_Living	Synechococcus_sp._RCC307_B	0	0	2	0	2	0	3	0	7	1	0	1	0	1	0	6	0	0	0	2533
Free_Living	Synechococcus_sp._WH_7803_B	1	0	1	0	2	0	3	0	8	1	0	1	0	1	0	7	2	0	0	2533
Free_Living	Synechococcus_sp._WH_8102_B	1	0	1	0	2	0	3	0	6	1	0	1	0	1	0	6	1	0	0	2519
Free_Living	Synechocystis_sp._PCC_6803_B	4	0	7	0	7	0	3	1	9	2	0	1	0	6	1	6	3	3	0	3575
Free_Living	Synechocystis_sp._PCC_6803_substr._GT-I_B	4	0	2	0	6	0	3	0	9	1	0	1	0	6	0	6	1	3	0	3169
Free_Living	Synechocystis_sp._PCC_6803_substr._PCC-N_B	4	0	2	0	6	0	3	0	9	1	0	1	0	6	0	6	1	3	0	3168
Free_Living	Synechocystis_sp._PCC_6803_substr._PCC-P_B	4	0	2	0	6	0	3	0	9	1	0	1	0	6	0	6	1	3	0	3168
Free_Living	Syntrophobacter_fumaroxidans_MPOB_B	1	0	4	2	2	28	5	0	4	5	1	2	2	3	3	3	5	11	0	4064
Free_Living	Syntrophomonas_wolfei_subsp._wolfei_str._Goettingen_B	1	1	3	2	1	8	2	0	3	4	0	1	5	3	4	5	5	4	0	2504
Free_Living	Syntrophus_aciditrophicus_SB_B	0	0	4	3	3	20	3	0	12	0	0	1	3	2	3	1	7	6	0	3166
Free_Living	Thauera_sp._MZ1T_B	6	0	3	0	8	14	3	0	12	9	4	1	7	30	4	14	10	11	0	3978
Free_Living	Thioalkalivibrio_sp._K90mix_B	2	0	3	1	4	11	3	0	3	0	0	1	1	6	3	2	5	4	1	2855
Free_Living	Thioalkalivibrio_sulfidophilus_HL-EbGr7_B	1	0	4	1	3	18	2	0	4	2	2	1	1	14	2	4	8	5	0	3283
Free_Living	Thiobacillus_denitrificans_ATCC_25259_B	0	0	5	1	2	12	2	0	10	2	1	1	1	9	3	6	3	6	0	2827
Free_Living	Thiomicrospira_crunogena_XCL-2_B	1	0	4	0	1	8	1	0	2	1	0	0	2	7	0	3	1	3	0	2196
Free_Living	Thiomonas_intermedia_K12_B	7	0	7	1	6	9	1	1	7	6	1	1	4	25	4	8	8	7	1	3172
Free_Living	Tolumonas_auensis_DSM_9187_B	16	3	2	2	2	11	3	17	5	9	3	3	9	42	5	5	6	8	1	3130
Free_Living	Trichodesmium_erythraeum_IMS101_B	0	0	0	0	6	3	3	0	4	1	0	0	0	2	2	5	2	3	0	4451
Free_Living	Tsukamurella_paurometabola_DSM_20162_B	15	1	12	4	1	0	2	2	15	12	3	1	11	18	24	9	23	91	1	4242
Free_Living	Variovorax_paradoxus_S110_B	46	0	4	1	13	13	3	7	32	52	10	1	19	151	29	18	16	43	1	6279
Free_Living	Wolinella_succinogenes_DSM_1740_B	8	0	3	0	2	2	3	0	0	1	0	0	0	3	2	10	2	3	0	2043
Free_Living	Xanthobacter_autotrophicus_Py2_B	13	0	9	1	6	12	3	8	8	22	2	3	5	57	19	9	7	30	0	5035
Free_Living	Xylanimonas_cellulosilytica_DSM_15894_B	7	1	6	3	3	1	2	22	24	8	1	1	4	4	9	9	14	29	0	3443
Free_Living	Zunongwangia_profunda_SM-A87_B	52	0	4	2	4	4	4	8	14	3	1	0	7	3	7	5	14	10	0	4653
Free_Living	Zymomonas_mobilis_subsp._mobilis_NCIMB_11163_B	2	0	2	0	0	4	2	1	0	2	0	1	5	14	2	4	2	5	0	1884
Free_Living	cyanobacterium_UCYN-A_B	0	0	1	0	2	0	0	0	1	1	0	1	0	1	0	1	1	0	0	1199
