# Supplementary material for: Abundance, diversity and domain architecture variability in prokaryotic DNA-binding transcription factors
Source: PLoS One. 2018 Apr 3;13(4):e0195332. doi: 10.1371/journal.pone.0195332 (PMC5882156; doi:10.1371/journal.pone.0195332)
Supplement: S2 Table — Weight scores (WS) were calculated as described in the Methods section. Columns are as follows: column 1, name of the organism; column 2, number of identified TFs for each organism; column 3 to 21, weigh scores for each TFs family. (XLSX) [file pone.0195332.s004.xlsx]

## Sheet: Hoja1
Genome	ORFs	AraC/XylS	ArgR	ArsR	BirA	Crp	Fis	Fur	GalR/LacI	GerE	GntR	IclR	LexA	Lrp	LysR	MarR	PhoB	SinR	TetR/AcrR	TrmB
Acetobacter_pasteurianus_386B_B	182	1.28367	.	.	.	4.90876	2.80083	.	.	3.02685	1.64651	.	4.90876	2.93917	0.20917	1.22787	2.10062	1.20035	0.443173	.
Acetohalobium_arabaticum_DSM_5501_B	475	.	.	1.2003	4.44376	.	2.5415	3.20816	.	.	2.05236	.	.	.	4.60473	.	1.97188	.	2.15612	.
Acholeplasma_laidlawii_PG-8A_B	479	.	.	4.73125	4.07029	4.23125	2.29251	4.43877	1.42811	.	1.86563	.	.	.	4.23125	1.06607	.	1.27586	2.71352	.
Acidilobus_saccharovorans_345-15_A	507	.	.	.	.	4.1967	2.26948	.	1.41429	.	.	.	.	1.23223	4.1967	2.09835	.	2.09835	2.69049	.
Acidimicrobium_ferrooxidans_DSM_10331_B	523	.	.	2.17459	.	4.51014	2.47844	3.14511	2.81177	2.81177	1.26014	.	.	4.51014	2.81177	1.17328	1.26014	.	0.813316	.
Acidiphilium_cryptum_JF-5_B	540	0.921088	.	1.44304	.	1.73164	0.638253	.	1.70124	4.2531	0.501484	3.41439	.	0.967584	0.215028	0.660104	0.978517	0.962023	0.765821	.
Acidithiobacillus_ferrooxidans_ATCC_23270_B	546	.	.	1.82327	.	2.10957	0.41269	3.28444	1.62327	.	.	3.28444	4.92665	3.03878	0.435425	1.43849	1.1054	2.35957	2.21333	.
Acidobacterium_capsulatum_ATCC_51196_B	574	2.10467	.	2.43516	.	4.87031	0.902133	.	1.13332	0.550436	1.40312	3.38522	.	4.87031	1.35928	3.24687	3.05189	1.09258	0.520085	.
Acidothermus_cellulolyticus_11B_B	583	1.97219	.	2.30267	.	4.60534	0.835889	3.20857	1.0434	1.27095	2.05267	.	4.60534	2.87524	1.27095	0.625853	1.60815	2.30267	1.10732	.
Acidovorax_avenae_subsp._avenae_ATCC_19860_B	595	0.265596	.	2.4976	.	1.03904	0.682269	.	1.45456	0.539816	0.279067	1.02811	.	0.45702	0.0543436	0.542826	0.396799	2.43184	0.251435	.
Acidovorax_sp._JS42_B	610	1.37756	.	1.09948	.	1.16549	0.841496	.	.	0.771786	0.615068	2.24145	.	0.764386	0.122001	1.5264	0.995723	0.497862	0.337817	.
Aciduliprofundum_boonei_T469_A	614	1.14883	.	4.7967	.	.	0.689008	.	.	0.634546	0.500702	2.00211	.	0.627146	0.0915035	1.03878	0.824174	2.86446	0.269197	2.14835
Acinetobacter_sp._ADP1_B	617	0.238186	.	.	.	3.04381	1.65139	.	.	3.04381	0.493503	4.8582	.	0.659724	0.119476	1.04931	1.67889	1.78181	0.301315	2.4291
Acinetobacter_sp._SH024_B	631	.	.	.	.	.	.	.	.	.	.	.	.	.	.	.	.	.	.	.
Actinobacillus_pleuropneumoniae_serovar_7_str._AP76_B	633	2.04606	4.59213	2.29606	.	4.59213	4.79965	.	2.04606	4.43116	2.95411	.	.	2.04606	0.549941	.	2.04606	1.67538	0.653114	2.29606
Actinobacillus_succinogenes_130Z_B	646	1.97401	4.60898	.	.	2.87767	2.87767	.	1.05866	4.44801	2.05449	4.60898	.	1.05866	0.294801	.	4.60898	2.15825	1.17399	.
Actinosynnema_mirum_DSM_43827_B	648	0.309766	.	0.58647	1.1672	0.770466	.	2.69926	0.19797	0.0953937	0.244711	1.89503	2.44926	0.399347	0.213839	0.207642	0.159004	0.178966	0.033835	.
Aeromonas_salmonicida_subsp._salmonicida_A449_B	659	0.398128	3.16838	1.95364	3.25606	3.16838	0.733522	.	0.625429	0.653515	0.792019	.	.	1.19852	0.103648	1.54713	0.527834	2.52253	0.375575	.
Aeropyrum_pernix_K1_A	680	0.3054	2.64292	.	2.7306	.	0.575884	.	0.494064	0.52215	0.63438	4.25686	.	0.783811	0.0733325	2.04795	0.415235	2.97626	0.292607	4.75686
Aggregatibacter_actinomycetemcomitans_D11S-1_B	684	2.69071	2.82906	.	2.91673	4.53607	1.61443	.	2.01803	4.3751	4.53607	.	.	1.26878	0.884017	2.18755	4.53607	1.0696	3.02404	.
Aggregatibacter_aphrophilus_NJ8700_B	689	4.24693	2.83129	.	2.91896	4.53941	4.74693	.	1.55138	4.37844	4.53941	.	.	1.58178	1.03878	2.18922	4.53941	2.12346	2.18922	.
Agrobacterium_radiobacter_K84_B	691	0.111904	.	0.759428	3.74287	2.4534	0.921113	2.7034	0.22127	0.305072	0.0793475	1.5381	.	0.251151	0.0407893	0.210157	0.685718	0.530728	0.0957495	.
Agrobacterium_tumefaciens_str._C58_B	692	0.176837	.	0.806467	1.92975	1.47852	1.16202	3.62371	0.33637	0.319538	0.128968	2.36402	.	0.466006	0.0707693	0.294182	0.550086	0.795969	0.18446	.
Agrobacterium_vitis_S4_B	737	0.268078	.	0.902388	3.63278	1.50398	1.39931	3.63278	0.505095	0.342758	0.169564	2.37083	.	0.382835	0.110944	0.319832	0.729444	0.554226	0.209436	.
Akkermansia_muciniphila_ATCC_BAA-835_B	742	.	.	.	3.15314	1.26416	4.22972	.	0.409167	0.274238	2.81981	2.0111	.	4.72972	4.5222	1.37284	4.5222	0.458298	4.72972	.
Alcanivorax_borkumensis_SK2_B	763	0.414124	.	2.31044	.	2.9929	1.62085	.	0.443785	0.997339	2.14092	2.14092	.	.	0.482594	3.32624	1.10805	.	0.3064	.
Aliivibrio_salmonicida_LFI1238_B	765	0.428498	4.90508	3.4084	3.07507	4.90508	1.08032	.	0.748824	0.867797	1.37087	2.20254	.	1.39179	0.141661	3.4084	0.694568	1.08003	0.560508	.
Alkalilimnicola_ehrlichii_MLHE-1_B	782	.	4.81285	1.76367	.	1.34012	0.35895	2.40643	0.730378	0.837583	4.81285	2.15643	.	.	1.34012	.	2.93945	4.22789	0.685295	.
Alkaliphilus_metalliredigens_QYMF_B	797	0.418756	.	0.821467	2.8542	2.25551	0.464176	3.47902	2.25551	0.912741	0.344637	.	.	1.24287	1.40618	0.870009	0.378476	0.302797	0.220942	.
Alkaliphilus_oremlandii_OhILAs_B	805	0.435502	4.74467	0.92438	2.12234	2.12234	0.430708	3.30146	.	4.95219	1.14713	4.95219	.	3.05581	1.3174	1.24028	0.813269	1.03993	0.658311	.
Ammonifex_degensii_KC4_B	808	0.398977	.	4.989	4.32803	4.489	4.19652	4.989	.	2.99267	2.88536	4.489	.	2.16402	.	4.989	4.489	0.661596	1.03965	.
Amycolatopsis_mediterranei_U32_B	818	0.211295	.	0.284763	0.99362	1.1689	.	.	0.196894	0.0659876	0.100435	0.722763	1.38188	0.217293	0.15489	0.0869089	0.104841	0.167338	0.0182585	.
Anaerococcus_prevotii_DSM_20548_B	837	1.19563	.	4.93711	.	.	4.64463	3.09642	1.96855	2.76308	0.926848	0.524104	1.04132	2.76308	.	1.38154	1.54086	0.696732	2.21855	.
Anaeromyxobacter_dehalogenans_2CP-1_B	852	1.37691	.	1.1058	3.28214	.	0.13245	.	.	0.615264	3.28214	0.63195	.	.	0.291692	1.14604	1.3935	1.30977	0.398242	.
Anaeromyxobacter_sp._Fw109-5_B	877	1.17464	.	1.11257	3.30019	.	0.132294	.	.	0.822249	.	0.636461	.	.	0.790056	2.55562	2.19077	1.3175	0.460282	.
Anaplasma_marginale_str._St._Maries_B	892	0.847037	.	0.825916	2.53578	4.17215	.	4.46463	4.46463	0.592926	4.17215	0.445358	.	.	0.560733	1.98231	1.61746	.	0.316955	.
Anaplasma_phagocytophilum_HZ_B	905	0.842765	.	0.822179	2.52581	4.1572	.	4.44968	4.44968	0.589936	4.1572	0.442866	.	.	0.557743	1.97484	1.60998	.	0.315086	.
Anoxybacillus_flavithermus_WK1_B	911	2.80313	4.91221	0.963619	2.05987	3.02915	2.86735	3.27481	1.08601	0.723947	1.32499	.	.	1.48188	2.94148	1.43367	2.10235	1.81749	0.723947	.
Aquifex_aeolicus_VF5_B	919	2.58552	4.5858	.	1.89666	.	1.08477	4.87828	0.992743	0.658663	1.21619	.	.	1.35131	4.37828	1.32487	.	.	1.58984	.
Arcanobacterium_haemolyticum_DSM_20595_B	925	2.57199	.	2.17899	1.88651	.	1.07801	.	1.1885	1.20942	1.23234	.	.	4.19702	4.35798	2.90532	1.1885	1.35517	0.779502	.
Archaeoglobus_fulgidus_DSM_4304_A	925	2.71827	.	1.01935	.	.	1.15115	.	1.26164	1.28256	.	.	.	0.414454	4.78493	2.20822	1.26164	2.20822	.	1.19249
Archaeoglobus_profundus_DSM_5631_A	932	2.54705	.	4.82057	.	.	1.06554	.	1.17603	1.19695	.	.	.	0.340186	4.52809	0.914903	1.17603	.	.	1.2452
Arcobacter_butzleri_RM4018_B	932	0.623056	.	.	.	4.58777	.	2.29389	1.2651	.	.	.	.	.	2.04389	3.19686	0.333646	3.19686	2.14765	.
Aromatoleum_aromaticum_EbN1_B	937	1.83986	.	.	.	0.879913	0.38136	.	1.40362	0.409546	1.00083	3.14057	.	.	0.473319	1.31419	0.87075	0.62306	0.63453	.
Arthrobacter_arilaitensis_Re117_B	938	1.3471	.	1.08344	3.11521	1.66913	0.361411	.	0.83307	0.346321	0.324882	1.3471	.	0.535932	0.590216	0.263854	1.39094	0.655017	0.207714	.
Arthrobacter_aurescens_TC1_B	948	0.616898	.	0.431408	.	2.24693	3.1909	.	0.192427	0.426516	0.201638	0.636175	.	0.388208	0.341787	0.284722	0.80702	0.845722	0.205687	.
Arthrobacter_chlorophenolicus_A6_B	958	0.836141	.	1.29269	.	3.15462	.	.	0.233109	0.404641	0.207198	0.689945	.	0.340045	0.359967	0.463465	0.47939	0.487556	0.161002	.
Arthrobacter_sp._FB24_B	976	1.37502	.	0.338936	.	3.19069	.	.	0.208338	0.480189	0.157032	0.631006	3.11656	0.483343	0.363637	0.439395	0.536655	0.695806	0.150694	.
Atopobium_parvulum_DSM_20469_B	980	2.65686	.	.	.	4.27777	.	.	1.88889	0.373423	1.16176	0.497549	.	4.27777	2.65686	1.99265	1.93705	2.85185	1.99265	.
Azoarcus_sp._BH72_B	1005	0.366672	.	2.52401	.	1.41852	0.280242	.	2.27401	0.536507	0.631041	.	.	1.75483	0.131856	2.52401	1.01201	3.36535	0.513512	.
Azospirillum_sp._B510_B	1013	0.279134	.	1.98517	.	0.85633	0.365888	3.71609	0.679022	0.303075	0.202692	2.43331	.	0.521756	0.0747778	0.265132	0.370565	0.490642	0.234426	.
Azotobacter_vinelandii_DJ_B	1016	0.411424	.	1.13871	.	2.3199	0.189692	.	0.901076	1.42986	0.788729	.	.	1.21032	0.0660819	0.857917	1.03495	0.598051	0.361761	.
Bacillus_amyloliquefaciens_DSM_7_B	1017	1.59254	4.4348	1.54744	0.93466	.	2.10254	3.42821	0.864681	0.995338	0.376785	4.64232	.	1.16702	0.607053	0.333911	0.855519	0.448333	0.421715	.
Bacillus_anthracis_str._CDC_684_B	1036	0.98575	3.29533	0.512996	1.8076	2.30198	1.12657	3.54099	0.704409	1.45808	0.304282	3.29533	.	0.902274	0.486736	0.352204	0.391	0.225757	0.201658	3.13352
Bacillus_atrophaeus_1942_B	1037	0.831087	4.96961	1.01648	1.3232	.	2.03296	2.4848	0.992401	0.761728	0.283172	4.67712	.	0.831087	0.509418	0.266086	0.872417	0.48558	0.367632	.
Bacillus_cereus_subsp._cytotoxis_NVH_391-98_B		3.13192	2.22758	1.2729	2.17942	3.04424	2.75275	3.37757	1.13005	1.39929	0.616312	4.56636	4.85884	1.10253	0.96471	0.608486	0.59951	0.406964	0.403511	4.56636
Bacillus_clausii_KSM-K16_B	1105	0.176765	.	0.869209	0.839399	3.2307	0.825451	3.47635	0.409978	0.692882	0.206889	2.25351	.	0.624205	0.562583	1.10551	0.871566	0.692798	0.294178	4.71453
Bacillus_halodurans_C-125_B	1109	0.258099	4.96813	0.974038	1.75327	.	0.570734	3.45044	0.509208	0.87209	0.316708	3.1171	.	0.607701	1.39188	0.861434	0.505592	0.75921	0.309408	.
Bacillus_licheniformis_DSM_13_=_ATCC_14580_B	1119	0.648184	3.11747	1.04405	0.992172	3.11747	1.6061	1.92309	0.612701	0.623162	0.316761	2.15386	.	0.992172	0.612701	0.285201	0.679813	0.45232	0.275644	.
Bacillus_megaterium_QM_B1551_B	1182	0.596952	3.30965	0.799224	2.16648	1.78579	0.832889	3.55531	0.421378	0.916766	0.205427	1.192	.	0.772733	0.211467	0.290402	0.531681	0.383296	0.211305	1.75829
Bacillus_pseudofirmus_OF4_B	1192	2.95781	3.18384	1.29516	1.59331	3.09616	0.624859	3.42949	0.865109	1.02163	0.575471	3.09616	.	0.84728	2.21836	0.950168	0.662589	0.672174	0.570309	1.6828
Bacillus_pumilus_SAFR-032_B	1195	0.925465	.	.	1.02174	4.89802	1.0783	3.40369	0.673066	1.15651	0.465912	4.60554	.	1.29934	0.459277	0.373706	1.14124	0.614514	0.304935	4.39802
Bacillus_selenitireducens_MLS10_B	1199	1.60345	.	3.37757	2.17942	1.13005	1.56216	3.37757	0.838639	0.563489	0.54867	4.56636	.	2.17942	1.67915	1.06847	0.719411	1.82654	0.528268	.
Bacillus_subtilis_subsp._subtilis_str._168_B	1203	0.581022	.	0.806537	1.65436	4.98613	2.83761	3.46243	0.682985	0.772433	0.270017	4.69365	.	0.996533	0.353912	0.302993	0.682985	0.569447	0.34424	.
Bacteroides_fragilis_YCH46_B	1253	0.117329	.	0.807575	.	2.24566	0.809133	3.46589	2.34942	0.908365	2.29382	.	.	3.13256	4.99132	2.49566	0.908365	0.459571	0.920244	.
Bacteroides_thetaiotaomicron_VPI-5482_B	1257	0.0514541	.	0.834015	.	2.31176	0.957759	3.55402	1.81542	1.09845	2.35992	.	.	1.25537	.	1.98502	3.22069	0.64155	1.32101	.
Bacteroides_vulgatus_ATCC_8482_B	1263	0.0837779	.	0.803452	.	3.11882	0.635202	.	.	0.794141	.	.	.	1.7543	.	1.87129	1.78828	0.957721	3.11882	.
Bartonella_bacilliformis_KC583_B	1264	0.0535716	4.39286	0.64638	4.39286	2.59524	3.89286	2.92857	.	0.637069	4.39286	.	.	.	.	1.55714	1.84267	2.92857	2.59524	.
Bartonella_grahamii_as4aup_B	1275	0.0606696	4.57741	.	4.57741	.	4.07741	3.05161	.	0.673978	4.57741	.	.	.	.	1.63096	2.71827	0.596235	2.71827	.
Bartonella_henselae_str._Houston-1_B	1280	0.0569602	4.48097	.	4.48097	.	3.98097	2.98731	.	0.654689	4.48097	.	.	.	.	1.59239	2.65398	0.644315	2.65398	.
Bartonella_quintana_RM-11_B	1283	0.0542955	4.41168	.	4.41168	.	3.91168	4.70416	.	0.640833	4.41168	.	.	.	.	1.56467	1.85208	4.70416	2.60779	.
Bartonella_tribocorum_CIP_105476_B	1283	0.062185	4.61681	.	4.61681	.	4.11681	3.07787	.	0.681858	4.61681	.	.	.	.	1.64672	1.95465	0.395948	2.74454	.
Baumannia_cicadellinicola_str._Hc_Homalodisca_coagulata_B	1305	0.0410796	4.06807	.	4.06807	.	3.56807	2.71205	.	0.57211	4.06807	.	.	.	3.86055	2.71205	1.68027	0.33139	2.37871	.
Bdellovibrio_bacteriovorus_HD100_B	1334	4.49292	4.99292	.	4.99292	1.64978	0.426725	.	.	1.42847	4.99292	.	.	.	0.413538	2.31222	1.64978	0.665487	1.01392	.
Beijerinckia_indica_subsp._indica_ATCC_9039_B	1353	0.367693	.	3.30129	.	4.95194	0.80667	.	1.71639	0.790388	1.71639	.	.	1.71639	0.127386	0.97044	1.15665	0.767677	0.151963	.
Beutenbergia_cavernae_DSM_12333_B	1354	0.404273	.	0.58004	1.58927	.	.	.	0.124728	0.140561	0.30741	1.1876	.	1.00414	2.28014	0.33985	0.597197	0.962348	0.10394	.
Bifidobacterium_adolescentis_ATCC_15703_B	1357	1.8931	.	.	1.35956	.	.	.	0.309577	0.990708	2.80679	.	.	2.64498	.	3.05245	1.98374	2.03934	0.693495	.
Bifidobacterium_animalis_subsp._lactis_Bl-04_B	1365	1.87407	.	.	1.34688	.	.	.	0.564254	1.46886	.	.	.	1.44136	1.91656	3.02709	1.96472	3.02709	1.02954	.
Bifidobacterium_bifidum_S17_B	1368	.	.	.	1.36756	.	.	.	0.468455	1.49368	2.82281	.	.	1.52408	4.39517	3.06846	1.02934	0.846714	1.64108	.
Bifidobacterium_dentium_Bd1_B	1380	1.1752	.	.	1.41104	.	.	.	0.16442	1.03484	1.08454	.	.	1.49325	4.5256	2.18232	1.57626	1.64877	0.448619	.
Bifidobacterium_longum_subsp._infantis_ATCC_15697_=_JCM_1222_B	1382	4.23244	.	.	1.41081	.	.	.	0.286396	0.409531	2.11622	2.06062	.	2.82163	4.52492	.	1.04992	0.690038	0.714296	.
Bordetella_avium_197N_B	1387	0.72062	.	1.84124	1.53437	3.06873	2.19779	.	3.06873	1.72425	0.213707	2.19779	.	0.537216	0.0955329	0.68385	0.865685	1.4973	0.87603	.
Bordetella_bronchiseptica_RB50_B	1390	0.417112	.	1.0101	.	1.22935	1.18934	3.60929	1.81818	0.674242	0.0917657	0.335966	.	0.500396	0.0305968	0.445584	0.6427	0.968044	0.211447	.
Bordetella_petrii_DSM_12804_B	1398	0.223121	.	1.16949	.	2.33898	0.884843	.	2.33898	0.74418	0.155654	1.04449	.	0.427555	0.0370751	0.272441	0.588882	0.545732	0.128001	.
Borrelia_afzelii_PKo_B	1434	0.135062	.	0.861283	4.44513	1.72257	.	.	1.72257	0.520031	0.0924324	0.736283	.	0.282518	0.0165281	0.181121	0.399217	0.381356	0.0755407	.
Borrelia_burgdorferi_B31_B	1441	0.135116	.	0.861473	4.44589	1.72295	.	.	1.72295	0.520169	0.0924713	0.736473	.	0.282607	0.0165408	0.181177	0.399334	0.381457	0.0755731	.
Borrelia_duttonii_Ly_B	1442	0.139879	.	0.878142	4.51257	1.75628	.	.	1.75628	0.532292	0.0958907	0.753142	.	0.290452	0.0176521	0.186116	0.409592	.	0.0784104	.
Borrelia_garinii_PBi_B	1458	0.132216	.	0.851321	4.40529	1.70264	.	.	1.70264	0.512786	0.090389	0.726321	.	0.27783	0.015864	0.178169	0.393087	.	0.0738451	.
Borrelia_hermsii_DAH_B	1471	0.133687	.	0.856469	4.42587	1.71294	.	.	1.71294	0.516529	0.0914448	0.731469	.	0.280252	0.0162072	0.179694	0.396255	.	0.0747213	.
Borrelia_turicatae_91E135_B	1475	0.131928	.	0.850315	4.40126	1.70063	.	.	1.70063	0.512054	0.0901824	0.725315	.	0.277356	0.0157969	0.177871	0.392467	.	0.0736738	.
Brachybacterium_faecium_DSM_4810_B	1482	1.27262	.	0.923754	.	4.81786	.	.	0.199232	0.731379	0.393031	2.94279	.	1.34179	1.66276	1.26119	1.36271	1.2094	0.26159	.
Brachyspira_hyodysenteriae_WA1_B	1484	1.21356	.	.	.	.	.	.	2.8988	.	2.8988	.	.	.	4.64068	2.32034	.	3.09378	1.15878	.
Brachyspira_murdochii_DSM_12563_B	1488	1.21317	.	.	4.23584	.	.	.	1.59142	2.31976	4.63952	.	.	.	4.63952	3.23136	.	2.23928	1.73881	.
Brevibacillus_brevis_NBRC_100599_B	1490	0.287878	.	0.434521	0.978154	0.925989	0.355207	2.62596	2.37596	0.353878	0.276755	1.21483	.	0.506462	0.230032	0.260332	0.199853	0.387447	0.141328	2.54547
Brevundimonas_subvibrioides_ATCC_15264_B	1499	1.65975	4.81034	1.46889	.	1.65975	1.24179	.	1.11619	1.72414	3.01191	4.81034	.	4.81034	0.941652	1.07758	0.952585	0.922083	0.457719	2.32469
Brucella_suis_1330_B	1501	0.530764	4.80019	1.80308	.	1.11329	2.81015	2.40009	1.65569	1.65569	0.334339	2.19826	.	0.530764	0.334339	0.667951	1.3359	1.80308	0.877771	2.31961
Buchnera_aphidicola_str._APS_Acyrthosiphon_pisum_B	1508	0.383273	3.8415	1.41961	.	0.839377	.	1.92075	1.27221	1.27221	0.233425	1.71891	.	0.383273	0.233425	0.508169	1.01634	1.41961	0.664728	1.84027
Buchnera_aphidicola_str._Bp_Baizongia_pistaciae_B	1512	0.369338	3.75092	1.38337	.	0.813497	.	1.87546	1.23598	1.23598	0.22389	1.67362	.	0.369338	0.22389	0.493073	0.986146	1.38337	0.6446	1.79498
Buchnera_aphidicola_str._Sg_Schizaphis_graminum_B	1526	0.376309	3.79623	1.4015	.	0.826443	.	1.89811	1.25411	1.25411	0.228659	1.69628	.	0.376309	.	0.500625	1.00125	1.4015	0.654669	1.81763
Burkholderia_glumae_BGR1_B	1529	0.159782	.	2.63278	.	1.84184	0.269991	3.64873	1.06639	0.240135	0.205529	2.38278	.	0.383327	0.0568023	0.363981	0.435403	0.726982	0.254026	2.5523
Burkholderia_multivorans_ATCC_17616_B	1529	0.0991752	.	0.930834	.	1.07878	0.535785	.	0.940038	0.268708	0.129598	1.05754	.	0.277193	0.0288312	0.274145	0.446228	0.802083	0.145877	2.57708
Burkholderia_phymatum_STM815_B	1535	0.0902297	.	2.7331	.	1.31885	0.437679	3.78248	0.33968	0.225103	0.0847092	0.861047	.	0.333974	0.0297588	0.250402	0.378742	0.744367	0.112039	.
Burkholderia_pseudomallei_1106a_B	1537	0.137963	.	1.62574	.	0.932427	0.507171	.	1.49613	0.255161	0.276716	1.49613	.	0.439665	0.0555381	0.453858	0.6136	0.997423	0.227795	.
Burkholderia_rhizoxinica_HKI_454_B	1544	1.57495	.	1.47913	4.84106	3.12006	0.620376	.	1.34953	3.03238	2.21869	1.34953	4.84106	1.37045	0.242696	1.26782	0.596546	0.822269	0.39576	.
Burkholderia_sp._CCGE1002_B	1544	0.106322	.	2.09494	.	0.847472	0.547669	3.73723	0.570664	0.213827	0.123056	1.09958	.	0.357678	0.0339719	0.246023	0.409466	0.909621	0.13347	.
Burkholderia_vietnamiensis_G4_B	1567	0.0903588	.	1.39022	.	0.75811	0.346209	.	0.75811	0.261448	0.183396	1.26066	.	0.266314	0.0316778	0.334629	0.351142	0.570774	0.177886	.
Burkholderia_xenovorans_LB400_B	1567	0.0756781	.	1.10451	.	0.506905	0.452013	3.84184	0.786459	0.273428	0.0838114	0.715577	.	0.347775	0.0272338	0.221512	0.506905	0.310234	0.0804489	.
Butyrivibrio_proteoclasticus_B316_B	1573	0.222693	.	.	3.13844	.	.	.	0.458618	0.222568	1.74745	0.60114	.	2.35383	3.05076	1.52538	0.741532	0.602335	0.570409	.
Caldicellulosiruptor_bescii_DSM_6725_B	1580	0.435757	.	1.45418	2.83423	4.49406	1.10358	3.24169	0.913756	.	0.740315	.	4.86254	2.90836	2.90836	.	2.07751	0.798812	3.10335	.
Caldicellulosiruptor_saccharolyticus_DSM_8903_B	1581	0.298492	.	1.46905	4.69964	.	0.194634	2.34982	0.803261	.	0.962355	2.93811	4.90716	1.15391	.	2.20358	1.30239	1.46905	2.20358	.
Calditerrivibrio_nitroreducens_DSM_19672_B	1593	0.287534	.	2.29776	4.59553	.	0.628417	.	0.780126	.	2.8687	.	.	4.80305	4.59553	.	4.59553	1.43435	2.95638	.
Caldivirga_maquilingensis_IC-167_A	1599	0.2667	.	.	.	.	0.588834	.	0.736145	.	.	.	.	1.08933	4.39761	1.27088	4.39761	.	2.82443	2.93174
Campylobacter_concisus_13826_B	1603	0.262664	.	.	.	4.35927	0.581164	3.04452	0.727623	.	.	.	.	1.07837	4.35927	1.2581	1.97779	3.04452	.	2.90618
Campylobacter_curvus_525.92_B	1603	2.74214	.	3.07547	.	4.40569	.	2.20284	0.737939	.	.	.	.	.	4.40569	.	1.01585	3.07547	2.82982	2.93712
Campylobacter_fetus_subsp._fetus_82-40_B	1604	2.91578	.	3.05413	.	4.37368	.	3.05413	0.730825	.	.	.	.	4.37368	4.37368	.	1.93684	4.87368	4.5812	2.91578
Campylobacter_hominis_ATCC_BAA-381_B	1610	.	.	.	.	.	.	4.76472	0.706612	.	.	.	.	4.26472	4.26472	.	1.88236	.	.	2.84314
Campylobacter_jejuni_subsp._doylei_269.97_B	1619	.	.	.	.	.	.	4.83533	0.722303	.	.	4.54285	.	4.33533	4.33533	.	2.69523	4.83533	.	2.89022
Campylobacter_lari_RM2100_B	1629	.	.	.	.	4.31103	.	4.81103	0.716903	.	.	4.81103	.	4.31103	.	.	1.90551	4.81103	.	2.87402
Candidatus_Accumulibacter_phosphatis_clade_IIA_str._UW-1_B	1632	1.41639	.	1.92276	.	1.43563	0.540679	.	0.892092	0.901254	1.43563	.	.	1.5048	0.306333	2.54969	0.773932	1.97536	0.507586	3.39958
Candidatus_Amoebophilus_asiaticus_5a2_B	1653	1.82907	.	.	.	1.12189	0.395874	4.65814	0.682929	0.692091	1.12189	.	4.36566	3.99718	0.220766	2.07907	0.585685	1.59887	.	2.77209
Candidatus_Azobacteroides_pseudotrichonymphae_genomovar._CFP2_B	1659	1.75524	.	.	.	.	3.84953	4.51049	0.650117	0.65928	1.07267	.	4.21801	.	0.207343	2.00524	0.556155	.	.	2.67366
Candidatus_Blochmannia_floridanus_B	1678	1.66678	.	.	.	.	3.67259	4.33356	0.610799	0.619961	1.01369	.	4.04107	.	.	2.69405	.	.	.	2.5557
Candidatus_Blochmannia_pennsylvanicus_str._BPEN_B	1687	1.67985	.	.	.	.	3.69873	4.35969	0.616607	0.62577	1.0224	.	4.06721	.	.	4.35969	.	.	.	2.57313
Candidatus_Carsonella_ruddii_PV_B	1687	1.16455	.	.	.	.	2.66814	3.32911	0.387587	0.39675	0.678875	.	3.03662	.	.	3.32911	.	.	.	1.88607
Candidatus_Desulforudis_audaxviator_MP104C_B	1691	2.02253	.	.	2.83505	2.83505	4.38409	.	0.76891	.	4.54506	.	.	.	4.54506	3.03004	4.54506	1.34835	.	3.03004
Candidatus_Hamiltonella_defensa_5AT_Acyrthosiphon_pisum_B	1696	4.87661	.	.	.	4.58413	.	.	0.731477	0.237868	4.37661	.	.	.	4.37661	.	1.58917	1.63365	.	2.91774
Candidatus_Korarchaeum_cryptofilum_OPF8_A	1700	4.77296	.	.	.	4.48048	.	.	0.708445	0.229231	4.27296	.	.	0.439544	4.27296	1.25765	1.54771	1.59219	.	.
Candidatus_Koribacter_versatilis_Ellin345_B	1707	3.13261	.	1.60337	.	0.892806	0.325237	.	0.892806	0.411513	1.23146	.	.	2.34946	1.19969	1.5663	0.557768	0.530484	0.544301	.
Candidatus_Liberibacter_asiaticus_str._psy62_B	1711	2.43066	.	1.2524	4.25719	0.658825	.	4.54967	0.658825	4.54967	0.930626	.	.	1.823	.	.	.	4.25719	0.393885	.
Candidatus_Liberibacter_solanacearum_CLso-ZC1_B	1717	2.43892	.	1.25653	4.26958	0.661577	3.76958	4.56206	0.661577	4.56206	0.934166	.	.	1.82919	.	.	.	1.88479	0.395654	.
Candidatus_Pelagibacter_ubique_HTCC1062_B	1717	2.5737	.	1.32392	4.47175	0.706503	.	4.76423	0.706503	4.76423	0.991927	.	.	.	.	.	1.93027	.	0.424535	.
Candidatus_Phytoplasma_australiense_B	1717	2.14448	.	1.1093	3.82791	0.56343	.	4.1204	0.56343	4.1204	0.807976	.	.	.	.	.	1.60836	.	0.332559	.
Candidatus_Phytoplasma_mali_B	1719	2.05759	.	1.06586	3.69759	0.534468	.	3.99007	0.534468	3.99007	0.77074	.	.	.	.	.	1.5432	.	0.313941	.
Candidatus_Protochlamydia_amoebophila_UWE25_B	1721	.	.	1.36442	4.59326	0.733507	.	4.88574	0.733507	.	1.02665	.	.	.	.	.	.	1.68991	.	.
Candidatus_Puniceispirillum_marinum_IMCC1322_B	1722	1.53525	.	.	4.89585	0.800749	2.79222	.	2.93057	4.89585	1.08133	.	.	1.31954	0.565975	.	2.09417	1.46528	4.68833	.
Candidatus_Ruthia_magnifica_str._Cm_Calyptogena_magnifica_B	1723	1.31374	.	.	4.34208	0.677689	4.34208	.	2.56139	.	0.92311	.	.	1.13495	.	.	1.81728	1.28069	4.13456	.
Candidatus_Solibacter_usitatus_Ellin6076_B	1730	0.74298	.	1.07313	.	1.56586	0.28293	.	1.56586	0.366416	0.710059	1.99603	.	.	1.3104	0.843609	0.440875	0.773308	0.54835	.
Candidatus_Vesicomyosocius_okutanii_HA_B	1730	0.491321	.	.	4.31346	1.10449	.	.	1.10449	.	0.479371	1.44238	4.10594	.	0.914933	0.59195	0.287083	0.542621	0.3638	.
Capnocytophaga_ochracea_DSM_7271_B	1731	0.585514	.	.	4.69973	1.23324	4.33125	.	1.23324	2.16562	0.543749	1.59688	4.49221	2.79982	.	3.13315	.	.	2.99481	.
Carboxydothermus_hydrogenoformans_Z-2901_B	1731	.	.	3.22571	4.47008	2.98006	0.613281	3.22571	1.27952	.	2.98006	4.63105	.	1.27952	1.27952	1.73543	2.11368	1.65242	2.89238	.
Catenulispora_acidiphila_DSM_44928_B	1739	0.193607	.	0.437073	3.84961	2.53345	0.80045	3.84961	0.118376	0.0612257	0.14474	0.867435	.	0.261658	0.161339	0.0811957	0.14988	0.158529	0.0298142	3.51627
Caulobacter_crescentus_NA1000_B	1741	0.689063	.	1.86333	.	2.27357	1.31694	.	0.609722	1.4836	0.510481	0.744219	.	0.86824	0.676563	0.767472	0.987703	0.459656	0.172675	.
Caulobacter_segnis_ATCC_21756_B	1742	0.290645	.	1.95104	.	0.63481	1.34619	.	0.624349	0.718839	0.361458	1.19667	.	0.897461	0.245258	0.343345	0.406307	0.875522	0.154686	.
Caulobacter_sp._K31_B	1742	0.264781	.	0.894145	.	1.46932	2.20398	3.60531	0.499599	0.533904	0.380577	.	3.27197	0.601224	0.173082	0.400428	0.807895	0.2498	0.0679852	.
Cellulomonas_flavigena_DSM_20109_B	1750	1.08164	.	0.608653	.	3.07814	2.0586	.	0.306051	0.316641	0.773192	.	.	1.3724	3.07814	0.394603	0.418131	0.835995	0.269243	.
Cellvibrio_japonicus_Ueda107_B	1752	0.550603	.	3.31879	4.97819	3.1238	0.832994	.	1.16415	0.795638	0.884042	4.97819	.	4.97819	0.434774	.	1.16415	0.574963	1.41616	.
Chitinophaga_pinensis_DSM_2588_B	1753	0.0249241	.	1.22973	3.75095	1.5229	0.421494	.	0.9631	0.199169	0.458437	.	.	1.10473	1.29007	0.37513	0.692855	0.686995	0.227628	.
Chlamydia_muridarum_Nigg_B	1754	0.00788423	.	0.852722	2.7456	1.02022	0.244079	.	0.627983	0.110461	0.281022	3.91089	.	0.727722	0.859203	0.238037	.	0.454991	0.130336	.
Chlamydia_trachomatis_A_HAR-13_B	1757	0.00793809	.	0.853913	2.74878	1.02181	0.24464	.	0.629042	0.110742	0.281583	3.91565	.	0.728913	0.860565	0.23847	.	0.455724	0.130643	.
Chlamydophila_abortus_S26_3_B	1762	0.0081151	.	0.85783	2.75922	1.02703	0.246483	.	0.632524	0.111663	0.283426	3.93132	.	0.73283	0.86504	0.239894	.	0.458134	0.131654	.
Chlamydophila_caviae_GPIC_B	1768	0.00825399	.	0.860903	2.76742	1.03113	0.247929	.	0.635255	0.112386	0.284872	3.94361	.	0.735903	0.868552	0.241012	.	0.460025	0.132447	.
Chlamydophila_felis_Fe_C-56_B	1771	0.00836512	.	0.863361	2.77398	1.03441	0.249086	.	0.637441	0.112965	0.286029	3.95345	.	0.738361	0.871362	0.241906	.	0.461538	0.133082	.
Chlamydophila_pneumoniae_AR39_B	1780	0.00825399	.	0.860903	2.76742	1.03113	0.247929	.	0.635255	0.112386	0.284872	3.94361	.	0.735903	0.868552	0.241012	.	0.460025	0.132447	.
Chlorobaculum_parvum_NCIB_8327_B	1783	0.0150313	.	3.16728	.	1.23106	2.63896	.	0.768542	.	0.355436	4.5434	.	.	.	3.16728	2.83395	0.552301	0.171143	.
Chlorobium_chlorochromatii_CaD3_B	1788	.	.	.	.	1.21893	2.6147	.	0.760455	.	0.351154	4.50701	.	4.50701	.	.	4.50701	0.871566	0.168796	.
Chlorobium_limicola_DSM_245_B	1792	.	.	1.69317	.	1.26213	0.982985	2.3183	0.789254	3.22942	0.366401	4.63661	.	.	.	4.84413	4.63661	1.44804	4.63661	.
Chlorobium_luteolum_DSM_273_B	1793	.	.	.	.	1.23631	0.970909	.	0.772041	1.38516	.	4.55915	.	4.55915	.	.	0.901425	0.741785	.	.
Chlorobium_phaeobacteroides_BS1_B	1796	.	.	2.29201	.	1.2446	2.72268	3.19436	0.777569	2.29201	.	4.58402	.	4.58402	.	2.21153	.	1.76922	.	.
Chlorobium_phaeobacteroides_DSM_266_B	1806	.	.	3.12083	.	1.27701	1.97577	2.34062	0.799174	3.12083	.	4.68125	.	.	.	2.04814	4.68125	1.04531	0.878118	.
Chlorobium_phaeovibrioides_DSM_265_B	1810	.	.	4.96537	.	1.20505	1.40477	4.96537	0.751201	2.23268	.	4.46537	.	4.46537	.	4.96537	1.98268	1.32179	.	.
Chlorobium_tepidum_TLS_B	1812	.	.	3.13952	.	.	2.6112	.	0.759288	.	.	4.50176	.	.	.	.	.	.	.	.
Chloroflexus_aggregans_DSM_9485_B	1816	4.41257	.	1.53128	.	0.98845	.	.	1.40168	0.679227	3.1367	4.99753	.	1.53128	1.73463	0.754056	0.351258	4.99753	1.73463	.
Chloroflexus_sp._Y-400-fl_B	1820	4.86634	.	1.89393	.	1.41161	.	.	1.00683	0.507172	2.26365	.	.	2.36741	1.41161	0.75947	0.331564	1.05871	0.995893	.
Chromobacterium_violaceum_ATCC_12472_B	1821	0.25183	.	2.53216	2.33032	3.18123	0.831643	.	2.28216	0.709701	0.44554	.	.	1.42395	0.0755604	0.541909	1.02772	2.45168	0.430664	.
Chromohalobacter_salexigens_DSM_3043_B	1822	0.323692	.	3.41254	.	3.0792	0.706768	.	1.14503	1.21438	0.197189	1.70013	.	3.0792	0.097974	3.41254	1.70013	0.902459	0.608251	.
Clavibacter_michiganensis_subsp._sepedonicus_B	1823	0.223929	.	3.31254	3.31254	2.97921	0.676769	.	0.479659	0.330245	0.642105	1.64013	4.76129	1.64013	1.11745	0.353157	0.835842	0.806315	0.243853	.
Clostridiales_genomosp._BVAB3_str._UPII9-5_B	1826	0.612365	.	4.79154	2.99937	1.42473	.	.	4.29154	0.280798	1.48263	.	4.29154	4.29154	1.45223	2.14577	1.42473	0.947885	1.65223	.
Clostridium_acetobutylicum_ATCC_824_B	1832	1.06586	.	3.42278	3.17713	3.08945	4.63417	3.42278	1.14942	0.853709	0.550221	.	.	0.621749	0.503282	0.426855	0.605696	0.326348	0.246069	.
Clostridium_beijerinckii_NCIMB_8052_B	1843	0.115859	.	1.48612	1.22411	0.767569	0.674721	3.59705	0.540626	0.837613	0.227406	.	.	0.59479	0.428745	0.242955	0.2557	0.443545	0.158979	2.93039
Clostridium_botulinum_B_str._Eklund_17B_B	1843	0.673055	.	2.34071	1.67256	1.12534	1.61996	3.3666	0.743682	.	0.676075	4.84237	3.22825	0.972232	2.17119	0.598297	0.388076	0.428967	1.04535	4.4387
Clostridium_botulinum_Ba4_str._657_B	1844	0.287304	.	1.89164	1.4097	1.36586	0.871597	1.53253	3.15273	2.99092	0.407185	4.89006	.	1.72204	1.36586	0.84582	0.423758	0.282505	0.641056	2.73172
Clostridium_cellulolyticum_H10_B	1854	0.173343	.	1.89893	.	3.07721	.	.	1.69893	.	0.516544	4.90829	.	3.16489	3.07721	1.5386	0.849629	0.659141	0.177648	.
Clostridium_cellulovorans_743B_B	1858	0.110052	.	1.33463	2.3356	2.28744	.	3.52159	0.705221	1.00779	0.926932	.	.	2.3356	1.19177	1.14372	0.52084	0.452371	0.613832	.
Clostridium_difficile_630_B	1871	0.334063	.	3.4286	0.830937	1.70976	1.0496	.	1.38096	.	0.229568	2.95692	.	3.18294	0.855647	0.513388	0.250242	0.214881	0.404766	2.72344
Clostridium_kluyveri_DSM_555_B	1873	0.593411	.	1.5394	2.20534	2.25351	2.03023	1.10267	.	2.45534	0.613495	2.94046	.	2.25351	0.850161	0.299063	0.396113	0.162295	0.290961	2.70698
Clostridium_ljungdahlii_DSM_13528_B	1876	0.579956	3.13964	1.93639	2.25097	2.25097	0.330313	1.56982	.	2.25097	0.364021	.	.	1.01212	0.314836	0.278807	0.231444	0.34519	0.405746	.
Clostridium_novyi_NT_B	1878	1.90658	.	.	2.80131	2.87544	1.87771	3.20877	2.05282	.	0.811599	.	.	2.10098	2.05282	3.20877	1.0577	0.822658	3.07043	.
Clostridium_perfringens_ATCC_13124_B	1879	0.661623	4.73711	3.15807	4.57614	1.09527	4.44463	3.29642	0.934277	.	0.539599	.	.	1.12704	4.73711	0.638905	0.637707	1.73337	1.69484	.
Clostridium_phytofermentans_ISDg_B	1882	0.0794374	.	1.12438	1.79901	4.99753	.	2.49877	0.355112	1.20144	0.347533	.	.	1.4226	0.617508	0.629824	0.408863	1.26073	0.386905	.
Clostridium_saccharolyticum_Clostridium_cf._saccharolyticum_K10_B	1884	0.590688	.	.	.	.	1.23301	.	4.65246	1.10285	0.811658	.	.	2.90665	0.370878	1.01687	0.331838	0.456558	1.16214	.
Clostridium_sticklandii_DSM_519_B	1886	4.40448	.	1.8144	2.86219	1.0838	1.47879	2.34848	2.09848	1.6448	1.11557	4.69696	.	3.024	2.93632	1.04924	1.30149	0.739393	1.37067	.
Clostridium_tetani_E88_B	1893	0.871083	.	1.79373	2.82775	1.51803	1.18678	3.23521	2.07265	1.62413	0.536051	4.6453	.	2.98956	2.07265	1.45094	0.621015	1.30519	2.24217	.
Clostridium_thermocellum_ATCC_27405_B	1898	0.915916	.	3.35476	.	3.02143	.	.	3.02143	.	1.69587	4.82463	3.10911	2.21048	.	2.33183	0.659722	0.909981	2.26607	.
Colwellia_psychrerythraea_34H_B	1900	0.261298	.	3.40163	.	1.77659	0.33808	.	1.19965	0.656912	0.901935	.	.	1.19965	0.0799023	1.31498	0.291871	1.8795	0.217748	.
Comamonas_testosteroni_CNB-2_B	1904	0.356593	.	1.5824	.	0.712941	0.612299	.	.	0.335898	0.206287	1.79597	.	0.912702	0.0411545	0.350765	0.539064	1.32883	0.306689	.
Conexibacter_woesei_DSM_14684_B	1905	0.481017	.	0.608264	2.05625	1.54687	0.637414	2.65079	0.556843	0.0676733	0.106332	0.516345	.	0.684237	0.4421	0.222886	0.607902	0.287457	0.0443425	.
Coprothermobacter_proteolyticus_DSM_5265_B	1909	0.353995	.	4.7854	1.64978	1.20815	0.468051	2.1427	.	0.0412791	.	0.380855	.	4.49292	0.32255	2.99528	4.2854	.	2.66195	4.2854
Coraliomargarita_akajimensis_DSM_45221_B	1912	0.105054	.	1.79507	.	.	2.7968	2.39008	4.78017	0.830319	.	4.78017	.	4.98769	2.99179	1.71207	4.78017	3.32512	2.14008	4.78017
Corynebacterium_aurimucosum_ATCC_700975_B	1912	4.59707	.	2.29854	.	.	2.67474	.	.	0.910906	0.694621	4.59707	4.59707	2.9574	1.28912	0.87469	4.59707	0.787221	0.323671	4.80459
Corynebacterium_diphtheriae_241_B	1915	.	.	.	.	.	2.61516	.	4.50771	1.5387	0.888566	.	.	.	2.81015	1.64161	2.81015	2.25385	0.622317	.
Corynebacterium_efficiens_YS-314_B	1920	2.94006	.	1.22826	.	2.94006	.	.	1.61664	0.694571	0.637529	2.94006	.	2.10129	1.30336	0.651682	2.94006	0.462821	0.496122	4.91009
Corynebacterium_glutamicum_R_B		1.31782	.	0.816993	.	3.05664	.	.	0.639311	0.804881	0.408604	0.915241	4.95345	2.12296	0.813548	0.528885	2.96896	0.816993	0.268258	.
Corynebacterium_jeikeium_K411_B	1930	.	.	3.14696	.	.	.	.	.	2.00646	2.11022	2.81362	.	4.72043	2.05462	1.74078	2.00646	2.25646	0.521377	.
Corynebacterium_kroppenstedtii_DSM_44385_B	1934	.	.	2.98859	.	.	.	.	.	2.79361	4.48289	2.79361	.	4.69041	4.48289	1.72877	2.03961	4.98289	0.464739	.
Corynebacterium_pseudotuberculosis_FRC41_B	1937	.	.	3.13505	.	.	.	.	4.49505	1.23419	1.56404	.	4.49505	4.49505	4.49505	2.24753	2.80171	2.24753	0.620016	.
Corynebacterium_urealyticum_DSM_7109_B	1950	.	.	3.11526	.	4.67289	.	.	.	1.98268	2.08644	.	.	4.46537	4.67289	1.66915	2.78192	3.11526	0.638532	.
Coxiella_burnetii_Dugway_5J108-111_B	1954	.	.	3.08343	.	4.62515	.	.	.	1.07333	.	.	.	.	2.7501	4.91763	4.41763	1.70267	.	.
Croceibacter_atlanticus_HTCC2559_B	1956	1.75704	.	.	.	4.68507	2.79005	.	2.09254	1.34137	.	.	.	1.60964	.	.	2.92839	1.02503	1.34137	.
Cronobacter_turicensis_z3032_B	1960	0.284991	3.16406	1.95104	3.16406	3.25174	0.952215	.	0.284939	0.640403	0.271773	3.16406	.	1.1814	0.121073	1.13464	1.19667	0.608248	0.308716	.
Cryptobacterium_curtum_DSM_15641_B	1963	.	.	.	4.28207	2.65973	0.76309	4.78207	0.219156	0.390139	4.28207	.	.	4.28207	1.9392	2.85472	0.832157	4.28207	0.605205	.
Cupriavidus_metallidurans_CH34_B	1964	0.216062	.	2.06135	3.43558	0.742658	0.450151	3.68124	2.40717	0.159996	0.144242	1.27546	.	0.609864	0.0384593	0.317861	0.308918	0.488632	0.147091	.
cyanobacterium_UCYN-A_B	1966	0.141066	.	.	2.66062	4.15189	0.304845	2.90627	1.82595	.	.	0.943334	.	0.431026	.	0.220991	.	.	0.0930233	4.35941
Cyanothece_sp._ATCC_51142_B	1972	3.2688	.	1.59056	.	1.02768	.	1.96128	2.28208	1.20398	.	.	3.18112	0.571375	2.28208	.	0.859555	1.14104	2.28208	.
Cyanothece_sp._PCC_7424_B	1972	2.31464	.	2.56464	.	1.20732	.	3.55787	2.31464	0.595	.	.	.	.	2.31464	.	0.709012	1.73472	0.709012	.
Cyanothece_sp._PCC_7425_B	1975	1.08048	.	1.60731	.	1.0286	.	1.98138	.	0.904595	.	.	.	.	1.20307	3.3023	1.16305	0.489781	0.537741	.
Cyanothece_sp._PCC_7822_B	1978	3.30654	.	.	.	1.06307	.	3.63987	.	0.446922	.	.	2.37614	.	1.83653	1.22824	0.61122	0.344331	0.613924	.
Cyanothece_sp._PCC_8802_B	1980	.	.	2.49726	.	1.76382	4.99452	3.46803	.	1.18409	.	.	.	3.32968	1.73342	.	0.99863	1.56735	0.493605	.
Cytophaga_hutchinsonii_ATCC_33406_B	1982	0.40597	.	1.88751	.	4.71877	2.86318	.	.	1.38334	.	.	.	3.05817	.	1.88751	4.87974	0.611701	1.75189	.
Dechloromonas_aromatica_RCB_B	1983	0.905527	.	1.14372	.	0.69329	0.31712	.	.	0.581907	1.01872	3.18826	.	2.20695	0.24805	3.52159	0.69912	3.52159	0.806228	.
Deferribacter_desulfuricans_SSM1_B	1987	0.813234	.	1.16417	.	.	0.729358	.	.	0.518011	1.28902	.	.	.	4.65955	.	4.65955	2.12794	2.12794	.
Dehalococcoides_ethenogenes_195_B	1989	0.732287	.	3.00187	.	.	0.648411	2.14765	.	0.634266	1.1676	.	.	.	4.29529	0.824518	0.505585	0.875703	1.60112	.
Dehalococcoides_sp._CBDB1_B	1999	0.732495	.	4.79623	.	.	0.648619	2.14811	.	0.835696	1.16792	.	.	.	4.29623	0.382647	0.379038	2.06763	3.0025	.
Dehalogenimonas_lykanthroporepellens_BL-DC-9_B	2000	0.748207	.	2.91129	.	1.93347	0.664331	3.04963	.	0.570403	1.19148	.	2.7163	.	4.36693	3.04963	0.989501	3.04963	4.57445	.
Deinococcus_deserti_VCD115_B	2003	4.60615	.	2.44931	.	1.36872	0.782485	3.4041	1.36872	0.815314	0.506915	2.19931	.	0.974657	3.07076	0.614608	1.33165	1.89507	0.51955	.
Deinococcus_geothermalis_DSM_11300_B	2012	3.08846	.	1.25428	.	1.33372	0.759158	3.33412	0.948414	0.843034	1.65308	2.14683	.	1.65308	2.14683	0.935265	0.824154	3.08846	1.14319	.
Deinococcus_radiodurans_R1_B	2013	3.06933	.	1.78899	3.06933	2.13248	0.752781	.	4.76496	1.1185	1.32416	4.76496	.	4.76496	4.76496	1.8416	1.6141	1.42165	0.405062	3.17664
Delftia_acidovorans_SPH-1_B	2018	0.179531	.	1.18037	.	0.668992	0.451284	1.67132	1.85819	0.347188	0.125581	1.85819	.	0.561284	0.0257102	0.285407	0.345491	0.562863	0.196533	.
Denitrovibrio_acetiphilus_DSM_12809_B	2021	0.806626	.	1.51116	.	1.3445	0.381085	2.41299	.	1.73039	0.956494	1.666	.	.	1.666	0.806699	0.956494	0.431178	0.431066	.
Desulfarculus_baarsii_DSM_2075_B	2021	1.37254	.	2.45504	4.91009	.	0.234598	3.27339	.	3.16608	2.20504	.	4.91009	3.16608	4.91009	1.50214	.	1.41638	0.251865	.
Desulfatibacillum_alkenivorans_AK-01_B	2021	0.824317	.	2.54229	.	2.37278	0.155791	2.54229	.	0.832118	0.736253	.	.	.	2.37278	0.457954	1.24054	0.756471	0.0779668	.
Desulfitobacterium_hafniense_Y51_B	2028	0.225936	.	0.423977	3.23951	0.424473	0.177093	2.57587	.	0.732324	0.300486	.	.	1.45309	0.24354	0.353633	0.192944	0.416378	0.195872	.
Desulfobacterium_autotrophicum_HRM2_B	2028	.	.	2.00056	.	3.24659	0.110323	.	.	0.748844	0.457796	.	.	1.50047	1.45663	1.12535	1.04059	0.543655	0.325219	.
Desulfococcus_oleovorans_Hxd3_B	2031	4.88657	4.88657	3.25771	.	.	0.358866	.	.	4.88657	2.29704	.	.	1.79316	.	1.53136	3.06273	0.818818	0.1683	4.88657
Desulfohalobium_retbaense_DSM_5692_B	2035	.	4.70549	2.15091	.	2.94201	0.230542	.	.	4.70549	2.10275	.	.	1.72073	2.94201	2.27226	2.94201	1.43394	4.91301	.
Desulfomicrobium_baculatum_DSM_4028_B	2040	.	4.96685	0.956863	.	4.96685	0.142758	.	.	0.679478	1.16091	.	.	1.43529	1.39145	.	4.96685	0.942672	0.53867	.
Desulfotalea_psychrophila_LSv54_B	2043	4.79225	4.79225	3.33318	.	.	0.374971	.	.	4.99977	1.65251	.	.	2.99984	1.33326	2.39612	2.99984	.	1.11102	.
Desulfotomaculum_acetoxidans_DSM_771_B	2043	1.67556	.	1.28998	3.00996	2.20931	0.885293	1.90306	.	1.73346	2.25747	.	.	2.31307	1.70306	0.851531	0.758931	0.219124	0.689937	.
Desulfotomaculum_reducens_MI-1_B	2045	4.53506	.	3.35671	4.66658	1.38886	0.427333	.	.	1.76955	0.850565	.	.	.	1.66663	1.08189	1.69703	0.336672	1.34502	.
Desulfovibrio_desulfuricans_ND132_B	2051	1.29405	.	1.85336	4.76491	2.21294	0.211315	3.42226	.	1.73636	0.981469	.	.	1.77035	0.605566	0.679276	1.65336	2.38246	0.403044	.
Desulfovibrio_desulfuricans_subsp._desulfuricans_str._ATCC_27774_B	2051	1.98519	.	3.08756	4.47038	1.58815	0.569335	.	.	.	2.11383	.	.	.	4.63134	.	2.89257	1.01159	2.11383	4.83886
Desulfovibrio_magneticus_RS-1_B	2053	1.13552	.	1.56487	4.93734	2.29915	0.189627	2.54915	.	1.19846	.	.	.	3.39887	1.19846	1.14958	3.20388	0.85256	0.644764	.
Desulfovibrio_salexigens_DSM_2638_B	2079	0.426328	.	1.88124	4.83462	1.16912	0.272326	2.49779	3.1354	2.20531	0.86036	.	.	2.29595	0.513129	1.28445	3.1354	1.53064	0.310056	.
Desulfovibrio_vulgaris_str._Hildenborough_B	2080	2.9026	.	3.23593	.	1.67717	0.174945	3.37428	3.04094	3.04094	1.3538	.	.	.	1.14391	1.52047	.	2.28071	0.837541	.
Desulfovibrio_vulgaris_str._Miyazaki_F_B	2083	0.922706	.	2.36301	.	3.063	0.140548	2.44349	3.063	1.40867	0.971745	.	.	.	0.971745	0.733957	2.24165	1.46233	1.13809	.
Desulfurivibrio_alkaliphilus_AHT2_B	2087	0.893113	.	1.84306	.	.	0.266975	3.31742	2.98409	4.97613	0.942152	.	.	.	2.98409	.	4.76861	0.722932	1.15397	4.97613
Desulfurococcus_kamchatkensis_1221n_A	2089	0.734016	.	1.5885	.	.	0.206367	.	2.55983	4.33974	0.783055	4.63222	.	0.991788	2.55983	4.63222	4.13222	0.607225	0.972144	4.63222
Dichelobacter_nodosus_VCS1703A_B	2094	0.756069	.	1.62379	.	.	3.92795	4.72043	2.61864	4.42795	0.805109	4.72043	.	.	.	4.72043	.	1.62379	4.42795	4.72043
Dickeya_dadantii_3937_B	2096	0.2384	.	.	.	1.76613	0.603809	.	0.365429	0.896127	0.339752	3.18921	.	0.573243	0.085799	0.883067	0.699379	0.381452	0.420741	.
Dickeya_dadantii_Ech703_B	2100	0.221857	.	3.38092	.	2.28569	0.662251	.	0.323104	1.44722	0.200387	3.18593	.	0.885869	0.102425	1.1216	1.01784	1.52379	0.348641	.
Dictyoglomus_thermophilum_H-6-12_B	2110	4.21453	.	3.14302	.	.	0.55964	.	0.595872	1.2591	4.71453	.	.	.	0.0811278	4.71453	.	.	2.89736	.
Dictyoglomus_turgidum_DSM_6724_B	2118	4.31541	.	3.12259	.	.	0.554069	4.97637	0.663081	.	2.03635	2.87694	4.68389	.	0.0799716	.	4.47637	3.12259	2.78926	.
Dinoroseobacter_shibae_DFL_12_B	2120	0.665061	.	1.88623	.	0.871799	0.936569	.	1.00201	0.571627	0.256056	.	.	1.00201	0.25489	0.660721	0.624379	1.31554	0.427131	.
Dyadobacter_fermentans_DSM_18053_B	2121	0.0695636	.	1.1867	.	3.30288	0.566486	.	0.817168	0.227964	0.736481	.	.	0.817168	3.30288	0.78061	1.5057	0.311727	0.413845	.
Edwardsiella_ictaluri_93-146_B	2122	0.66398	2.17402	3.37038	4.68709	3.03705	0.790126	.	1.12696	0.836241	1.12696	3.03705	.	1.3957	0.211241	3.37038	1.35186	.	0.657879	.
Eggerthella_lenta_DSM_2243_B	2127	0.738802	.	.	4.98649	2.99099	0.774776	.	.	0.0547327	0.714318	.	4.98649	1.6472	0.489822	1.0485	0.482185	0.217118	0.221678	.
Ehrlichia_canis_str._Jake_B	2127	0.571425	.	4.44209	4.1496	2.43307	.	.	.	0.0357125	0.562157	.	4.1496	1.31245	0.370266	0.839281	0.36263	.	0.163962	.
Ehrlichia_chaffeensis_str._Arkansas_B	2129	0.57173	.	4.44361	4.15113	2.43409	.	.	.	0.0357472	0.562435	.	4.15113	1.31306	0.370484	0.839662	0.362848	.	0.164067	.
Ehrlichia_ruminantium_str._Welgevonden_B	2138	0.572034	.	4.44513	4.15265	2.4351	.	.	.	0.0357818	0.562711	.	4.15265	1.31367	0.370702	0.840042	0.363065	.	0.164172	.
Elusimicrobium_minutum_Pei191_B	2142	.	.	.	4.48289	.	.	.	.	4.27537	0.622755	.	.	1.44576	.	4.77537	0.410242	.	4.77537	.
Enterobacter_cloacae_SCF1_B	2148	0.202676	2.30751	2.55751	3.07667	3.21502	0.493435	.	0.345405	0.246718	0.230309	2.30751	.	0.618555	0.0835593	1.57044	0.470599	0.693594	0.378191	.
Enterobacter_cloacae_subsp._cloacae_ATCC_13047_B	2149	0.206273	2.38769	1.16976	.	.	1.1586	3.4527	0.282214	0.235674	0.257141	1.80723	.	0.647762	0.0806769	1.16976	0.406317	0.68922	0.195005	.
Enterobacter_sp._638_B	2156	0.203708	1.73538	2.53409	.	.	0.968004	3.51713	0.321144	0.337712	0.248612	1.79329	.	1.35606	0.0953917	1.5919	1.01704	2.28409	0.326236	.
Enterococcus_faecalis_V583_B	2157	0.67595	2.11499	.	1.25884	2.76334	.	3.29166	0.568007	4.93749	0.349445	2.76334	.	.	0.932493	1.4421	0.594835	0.262122	0.614373	2.95833
Erwinia_billingiae_Eb661_B	2157	0.205627	3.05627	2.58468	.	3.25126	1.38979	.	0.281407	0.434385	0.14953	3.25126	.	0.916808	0.0605329	1.1271	0.936872	0.694895	0.168384	3.25126
Erwinia_pyrifoliae_Ep1_96_B	2171	0.972465	3.06492	2.44493	4.7289	4.88986	1.29662	.	0.745779	0.777972	0.972465	3.06492	.	0.972465	0.181326	2.44493	0.707247	1.22997	0.361728	3.06492
Erythrobacter_litoralis_HTCC2594_B	2173	.	2.95662	3.1516	4.56644	2.95662	1.24247	.	2.95662	1.16184	3.1516	2.95662	.	.	0.931852	2.3637	2.1137	1.44124	1.38081	2.95662
Escherichia_coli_O157_H7_str._EC4115_B	2186	0.200334	.	.	4.9554	.	0.963645	.	0.530383	0.322884	0.307877	2.30818	.	0.758886	0.131211	2.55818	0.593012	1.09666	0.498522	.
Eubacterium_limosum_KIST612_B	2193	0.324062	4.97034	2.48517	1.72375	1.39262	0.919465	.	2.33893	3.04444	0.215181	2.23517	.	0.992585	0.769275	0.535586	0.29611	0.28961	0.183854	.
Eubacterium_rectale_ATCC_33656_B	2196	0.265006	.	1.38766	4.58696	3.05798	3.05798	.	0.639675	4.74793	0.557533	2.12396	.	2.08148	0.813992	1.83479	0.481498	0.276578	0.988862	.
Exiguobacterium_sibiricum_255-15_B	2197	1.98599	.	2.38224	2.9072	4.76447	.	3.31466	1.324	4.76447	0.548971	2.13224	.	2.98133	0.817669	0.470559	1.6414	0.794398	1.17243	.
Exiguobacterium_sp._AT1b_B	2217	1.22707	.	2.38309	1.67249	1.64209	4.60521	3.3158	1.10357	4.76618	0.662221	2.13309	.	2.84412	2.98246	0.502157	1.64209	0.883044	0.7725	4.9737
Ferrimonas_balearica_DSM_9799_B	2217	0.416175	.	2.48324	.	2.23324	0.523359	.	3.116	1.78659	1.39133	2.23324	.	1.17607	0.124398	1.30366	0.574886	.	0.439619	.
Ferroglobus_placidus_DSM_10642_A	2218	0.365578	.	1.18078	.	2.0182	0.457194	.	2.82928	1.61456	.	4.74392	.	0.378173	0.104849	3.02427	0.508721	4.13272	0.389022	1.41464
Fervidobacterium_nodosum_Rt17-B1_B	2219	0.354527	.	3.09999	.	.	.	4.94247	1.5126	1.57699	4.94247	4.64999	.	.	0.10058	3.09999	4.44247	.	2.76666	1.38333
Fibrobacter_succinogenes_subsp._succinogenes_S85_B	2220	4.89422	.	3.12447	.	4.6867	1.02907	.	1.6103	1.67468	2.09335	4.89422	4.89422	3.12447	1.6103	.	2.92948	0.805148	.	1.46474
Finegoldia_magna_ATCC_29328_B	2223	2.04848	.	4.88945	.	1.46389	0.944139	3.06465	.	.	2.9263	4.59697	.	2.9263	4.38945	2.19472	0.995935	3.06465	1.13879	1.36566
Flavobacteriaceae_bacterium_3519-10_B	2224	0.789014	.	.	.	2.04715	4.43333	.	.	0.910212	3.06286	4.80181	.	2.86788	.	2.29715	4.59429	1.72073	4.59429	1.43394
Flavobacterium_johnsoniae_UW101_B	2236	0.0828856	.	0.891109	.	1.44134	2.16201	.	1.02913	0.538041	1.20367	.	.	0.791109	0.895899	0.974843	1.78222	0.412669	0.538041	1.60801
Flavobacterium_psychrophilum_JIP02_86_B	2245	0.797837	.	.	.	2.86519	.	.	0.897566	2.95287	1.05331	4.79778	.	2.86519	4.59027	.	2.86519	1.77172	1.3351	1.43259
Francisella_philomiragia_subsp._philomiragia_ATCC_25017_B	2245	4.48181	.	2.2409	.	2.79289	0.100093	.	0.870452	2.88056	1.02232	.	.	2.79289	0.610517	.	.	1.72834	1.29895	1.39644
Francisella_tularensis_subsp._holarctica_LVS_B	2254	.	.	3.06382	.	2.73049	0.0959334	.	0.847054	2.81817	0.995583	4.59574	.	.	1.2195	4.59574	.	.	1.26775	1.36525
Fusobacterium_nucleatum_subsp._nucleatum_ATCC_25586_B	2256	4.465	.	.	4.465	1.9825	2.64333	.	.	.	1.52161	2.78168	.	1.08687	4.465	4.965	4.465	2.08626	1.10858	.
Gallionella_capsiferriformans_ES-2_B	2259	.	.	3.34676	.	2.20447	1.07683	3.34676	.	0.723293	2.15631	3.01343	.	1.18619	0.730332	.	2.15631	0.830332	3.01343	.
Gardnerella_vaginalis_409-05_B	2265	.	.	2.90207	.	4.14559	0.886244	.	1.1177	1.82279	.	2.56874	.	.	4.14559	.	2.65641	1.54124	2.56874	.
Gardnerella_vaginalis_ATCC_14019_B	2270	.	.	2.94359	.	2.61026	0.90404	.	0.801968	1.85394	4.20787	2.61026	.	2.69794	4.20787	.	2.69794	2.10394	.	.
Gemmatimonas_aurantiaca_T-27_B	2270	0.555844	.	1.10137	.	.	0.578038	.	.	0.867881	3.32695	.	.	3.13196	2.24521	0.978992	0.739589	1.56598	0.369824	.
Geobacillus_sp._Y4.1MC1_B	2273	1.26596	3.14792	1.27976	1.61305	3.06025	1.24063	3.39358	0.744377	1.38438	0.471017	1.32639	.	0.95978	1.68875	0.806526	1.36346	1.88875	0.504661	.
Geobacillus_sp._Y412MC52_B	2280	2.02264	4.83776	1.23936	3.03018	3.03018	0.646606	3.36352	0.843117	0.776863	0.668508	1.07223	.	1.0965	2.16888	0.912898	1.34843	1.02701	0.750559	.
Geobacillus_sp._Y412MC61_B	2282	1.55364	4.83754	1.2393	3.03004	3.03004	0.646562	3.36337	0.843068	0.776818	0.668468	1.07216	.	1.09644	2.16877	0.912849	1.34835	1.02696	0.750515	.
Geobacillus_thermodenitrificans_NG80-2_B	2296	1.26261	4.83156	2.41578	3.02605	1.66824	0.601702	3.35938	0.53559	1.41553	0.660981	1.61563	.	1.3902	2.16578	0.696647	1.66824	1.51303	0.431764	.
Geobacter_daltonii_FRC-32_B	2299	1.39383	.	1.29477	.	3.15948	0.145645	.	0.566381	3.24716	3.15948	3.15948	.	.	3.15948	1.13292	1.74829	0.45538	1.01956	.
Geobacter_lovleyi_SZ_B	2306	4.99239	4.99239	2.41571	4.99239	3.13327	0.175167	.	0.560333	3.13327	.	4.99239	2.88762	.	1.1682	3.4666	1.73257	0.396071	0.569216	.
Geobacter_metallireducens_GS-15_B	2306	.	.	3.32612	4.98918	4.98918	0.191451	.	0.559839	4.98918	4.98918	1.41982	.	3.46446	2.24459	1.87868	2.29275	0.752538	0.876766	.
Geobacter_sp._M21_B	2313	3.05476	.	1.91586	3.28078	2.29107	0.154937	3.52644	0.574141	1.76847	1.42989	.	.	.	1.76847	0.982483	2.29107	0.673068	1.79887	.
Geobacter_sulfurreducens_PCA_B	2315	4.97582	.	2.48791	4.97582	4.97582	0.205901	2.48791	0.557785	2.28607	1.72594	2.23791	3.20991	.	0.993956	1.87334	1.75634	1.27881	0.883517	.
Geobacter_uraniireducens_Rf4_B	2326	1.14455	.	0.977812	2.3631	3.22493	0.137874	.	0.581485	0.808982	2.31494	1.81796	.	.	1.4458	1.15747	1.16747	0.414075	1.05655	.
Geodermatophilus_obscurus_DSM_43160_B	2327	0.879943	.	1.14593	.	2.29185	3.19415	3.52749	1.19429	0.183603	0.533356	1.43041	.	0.713226	1.19429	0.347448	0.499821	0.533166	0.191195	.
Gloeobacter_violaceus_PCC_7421_B	2338	0.963592	.	1.57428	.	0.856527	3.14857	3.4819	1.17476	0.341061	.	1.40762	.	.	0.688294	1.10759	1.37055	2.50767	0.393137	.
Gluconobacter_oxydans_621H_B	2342	3.00616	.	.	.	4.87772	2.04262	.	.	.	4.6702	1.29257	.	2.0851	0.342805	1.45924	1.29257	.	0.875664	.
Gordonia_bronchialis_DSM_43247_B	2352	0.38347	.	0.474289	3.52181	.	3.18847	3.52181	2.2876	0.293829	0.392384	3.18847	.	1.44849	0.446899	0.360258	1.16434	0.498779	0.0551769	.
Gramella_forsetii_KT0803_B	2352	0.40075	.	3.37081	3.37081	2.13187	2.05949	2.42435	1.39591	1.01405	.	3.03748	4.8487	1.14242	.	1.87509	4.8487	0.837547	.	.
Granulibacter_bethesdensis_CGDNIH1_B	2356	1.95793	.	3.09706	3.2354	2.03031	2.76372	.	.	2.12095	.	2.90207	4.8531	.	0.296681	1.79385	1.28437	2.32279	0.654883	.
Haemophilus_ducreyi_35000HP_B	2357	1.78859	4.30689	2.87126	3.00961	2.76395	4.51441	.	.	.	4.30689	2.67628	.	4.30689	2.67628	1.65837	4.30689	1.60577	4.80689	.
Haemophilus_influenzae_86-028NP_B	2357	4.27768	.	2.95909	3.09744	2.76411	4.64616	.	2.76411	4.64616	2.76411	2.76411	.	1.54147	1.00999	1.71107	4.43864	3.09744	2.01748	.
Haemophilus_parasuis_SH0165_B	2370	.	4.49292	2.99528	.	2.80029	4.49292	.	1.99646	.	.	2.80029	.	1.99646	0.87323	.	4.49292	0.544535	3.13363	.
Haemophilus_somnus_2336_B	2373	4.35091	4.51188	3.00792	.	4.51188	4.7194	.	2.81293	4.51188	2.81293	.	.	1.03091	1.2398	.	4.51188	2.25594	2.90061	.
Hahella_chejuensis_KCTC_2396_B	2374	0.122644	.	1.02794	3.66282	2.39335	0.414697	2.64335	0.832548	0.383579	0.554718	.	.	1.07168	0.0908209	0.817132	0.473338	0.612386	0.198251	.
Halalkalicoccus_jeotgali_B3_A	2385	0.102285	.	0.728293	.	3.19873	0.357213	2.39905	0.734826	.	.	0.600323	.	0.297809	.	0.450242	0.412262	1.85485	2.19721	1.50187
Haliangium_ochraceum_DSM_14365_B	2407	0.638321	.	1.69544	.	2.4394	0.134963	.	3.47856	1.36967	3.47856	0.697107	.	.	0.421537	1.19846	1.10634	0.632193	0.24056	3.47856
Haloarcula_marismortui_ATCC_43049_A	2416	0.562371	.	1.2069	4.38513	2.19256	0.112001	.	3.14944	1.22862	3.14944	0.552714	.	0.422664	0.366685	0.430048	0.98292	2.15008	0.752232	0.590984
Halobacterium_salinarum_R1_A	2420	0.512519	.	1.18783	4.76861	2.28055	0.0969299	.	2.93342	1.13604	2.93342	2.20006	.	0.337986	0.330681	0.485732	0.901911	2.28055	4.56109	1.70744
Halobacterium_sp._NRC-1_A	2433	0.510662	.	1.18438	4.75653	2.27451	0.0963683	.	2.92537	1.13259	2.92537	3.03268	.	0.299556	0.329339	0.591503	0.898893	1.75522	4.54902	1.38178
Haloferax_volcanii_DS2_A	2434	0.557963	.	0.917058	.	.	0.110669	.	3.13034	.	.	0.304335	.	0.272626	.	0.492735	0.975758	2.34776	1.35467	0.8784
Halogeometricum_borinquense_DSM_11551_A	2438	0.552544	.	1.76703	.	.	0.10903	.	3.10686	.	.	0.672234	.	0.349605	.	0.415149	0.966952	2.77352	3.01918	0.955313
Halomicrobium_mukohataei_DSM_12286_A	2439	0.538304	.	1.47874	.	.	0.104725	.	3.04515	.	.	1.62709	.	0.554573	.	0.504647	0.943811	.	1.65749	0.984052
Halomonas_elongata_DSM_2581_B	2446	0.255867	.	3.43332	.	.	0.519665	.	0.985617	1.16921	0.226058	3.09999	.	1.7126	0.0886323	1.9126	0.669216	1.77699	0.353422	1.0375
Haloquadratum_walsbyi_C23_A	2452	0.223375	.	3.18422	.	.	0.462181	.	0.892204	.	0.19838	4.77633	.	0.409542	0.0755218	0.839185	0.601279	.	4.56882	1.71053
Halorhabdus_utahensis_DSM_12940_A	2461	0.232961	.	1.19401	.	.	0.47914	.	.	.	.	.	.	0.455636	0.0793897	0.402032	0.621322	1.55463	2.08953	1.42512
Halorhodospira_halophila_SL1_B	2461	0.234495	.	1.37058	.	4.6967	0.491799	3.26948	.	4.6967	.	.	3.13113	.	1.61429	0.404108	4.90421	2.34835	1.67868	1.43101
Halorubrum_lacusprofundi_ATCC_49239_A	2463	0.238427	.	0.923766	2.22471	4.74191	0.498755	.	.	.	.	1.3374	3.16127	0.373829	1.63238	0.602991	4.94943	.	2.12095	1.38565
Haloterrigena_turkmenica_DSM_5511_A	2469	0.263991	.	1.2717	.	.	0.543984	.	.	.	2.22547	0.410843	.	0.147361	1.74997	0.281096	.	.	1.43539	0.782387
Halothermothrix_orenii_H_168_B	2472	2.02916	4.64328	1.79293	4.48231	2.90053	4.05832	.	0.31585	2.02916	1.32744	.	.	2.90053	.	.	2.90053	3.09552	0.719909	4.2396
Halothiobacillus_neapolitanus_c2_B	2476	2.99623	4.65531	2.99623	4.49434	.	0.591205	.	0.317116	2.90855	1.59774	.	.	2.12581	0.913827	.	2.07765	2.32765	2.90855	4.25163
Helicobacter_acinonychis_str._Sheeba_B	2480	2.69934	4.20998	2.69934	4.04902	.	0.510237	.	0.27024	2.61167	1.41961	4.70998	.	1.90315	0.802495	.	2.61167	2.10499	2.61167	3.8063
Helicobacter_felis_ATCC_49179_B	2489	2.7342	4.26227	2.7342	4.10131	.	0.519744	.	0.275744	2.64653	1.44052	4.76227	.	1.9293	0.815568	.	4.26227	.	2.64653	3.85859
Helicobacter_hepaticus_ATCC_51449_B	2490	2.79052	4.34674	.	4.18578	4.34674	.	4.84674	0.284636	2.70284	1.47431	4.84674	.	1.97153	0.836686	2.89783	4.34674	4.55426	.	3.94307
Helicobacter_mustelae_12198_B	2493	2.72431	4.24743	.	4.08646	4.24743	.	4.74743	0.274182	2.63663	1.43459	4.74743	.	1.92188	0.811857	.	2.63663	4.45495	.	3.84375
Helicobacter_pylori_B8_B	2501	2.70873	4.22406	.	4.06309	4.22406	.	.	0.271722	2.62105	1.42524	4.72406	.	1.91019	0.806015	.	2.62105	4.43158	.	.
Heliobacterium_modesticaldum_Ice1_B	2504	3.02756	4.7023	3.27322	4.54134	4.7023	1.87443	3.27322	0.322064	4.90982	4.7023	.	4.7023	1.64694	4.7023	2.35115	1.30327	2.20491	2.10115	.
Herbaspirillum_seropedicae_SmR1_B	2511	0.161601	.	3.58394	.	1.45864	0.470092	.	1.0421	0.461412	0.20589	1.45864	.	0.801486	0.0434799	0.549955	0.426431	0.664334	0.25742	.
Herminiimonas_arsenicoxydans_B	2511	2.02087	.	1.26587	4.67326	2.16711	0.702459	.	0.958555	1.12301	0.59029	4.83422	.	3.02783	0.240983	1.8693	0.958555	1.23835	1.6693	.
Herpetosiphon_aurantiacus_DSM_785_B	2513	0.585864	.	0.599054	2.36855	1.86086	4.94463	3.62975	0.657438	0.215807	2.41671	.	.	3.4914	3.29642	0.713944	0.317469	0.298012	0.200492	.
Hirschia_baltica_ATCC_49814_B	2516	2.16029	.	1.81124	.	.	1.27352	.	0.731922	1.3427	1.3427	4.82057	.	1.11911	0.312442	0.818172	1.66384	1.50936	0.563017	.
Hydrogenobacter_thermophilus_TK-6_B	2519	1.9799	.	2.9732	.	4.4598	0.922882	4.9598	0.659768	.	1.22244	4.4598	.	.	4.4598	.	4.4598	2.86589	2.08366	.
Hydrogenobaculum_sp._Y04AAS1_B	2522	1.93452	.	4.86905	.	4.36905	3.96537	4.86905	0.641616	.	1.19219	.	.	.	.	.	4.36905	4.57656	2.10404	.
Hyperthermus_butylicus_DSM_5456_A	2526	1.85735	.	.	.	4.2147	3.81103	.	.	.	1.14074	.	.	1.03707	.	.	4.2147	.	2.02687	2.10735
Hyphomicrobium_denitrificans_1NES1_B	2533	2.90087	.	2.34517	.	0.986906	2.02941	3.37255	.	0.413446	1.08788	.	4.8513	2.17565	0.538628	0.824317	0.836965	1.24323	0.496266	2.42565
Hyphomonas_neptunium_ATCC_15444_B	2533	0.861793	.	1.83424	.	3.05706	2.07418	.	.	1.15081	1.13554	.	.	2.18903	0.456617	0.611445	1.12132	0.843421	0.165966	2.43903
Idiomarina_loihiensis_L2TR_B	2534	1.7378	.	4.9557	.	.	0.761389	.	.	1.1302	1.09843	.	4.9557	2.17225	0.353726	3.3038	2.08161	2.37409	0.854333	2.37409
Ignicoccus_hospitalis_KIN4_I_A	2543	1.48906	.	4.33385	.	.	0.623201	.	.	0.952529	0.920759	.	4.33385	1.15512	0.284632	1.27795	1.77069	.	.	2.06317
Ignisphaera_aggregans_DSM_17230_A	2551	1.54906	.	2.85089	.	.	0.656535	.	.	0.995387	0.963616	2.85089	4.48385	1.23046	0.301299	4.77633	1.84569	.	.	4.77633
Ilyobacter_polytropus_DSM_2926_B	2551	3.07273	.	1.84364	.	1.34678	4.47758	.	1.32586	2.18319	0.6437	2.98506	.	4.77006	1.32586	0.723197	4.77006	0.828074	0.773277	.
Jannaschia_sp._CCS1_B	2554	0.435021	.	1.10974	.	3.24196	1.32672	.	0.517175	0.716171	0.286451	3.15428	.	0.689852	0.134654	0.32681	0.684022	3.34927	0.270496	.
Jonesia_denitrificans_DSM_20603_B	2573	.	.	1.73707	.	2.89511	1.19714	.	0.336713	1.62007	1.0979	.	.	.	2.89511	0.640444	1.30181	1.44756	0.31817	.
Kangiella_koreensis_DSM_16069_B	2588	1.62118	.	.	.	2.10696	1.59368	.	0.345466	2.15512	2.21072	.	.	2.15512	0.806435	3.28096	0.717991	1.2315	1.35098	.
Ketogulonicigenium_vulgare_Y25_B	2601	1.1056	.	2.33105	.	3.02038	1.54784	.	0.588429	1.76775	0.28272	4.82305	.	0.593546	0.22868	1.51019	1.36445	3.21537	0.463045	.
Kineococcus_radiotolerans_SRS30216_B	2602	0.691371	.	1.33161	1.90874	.	1.64435	1.96134	0.21623	0.235084	0.273919	2.28216	.	0.580283	0.522949	0.261474	0.867412	0.359223	0.0950677	.
Kocuria_rhizophila_DC2201_B	2608	4.46122	.	3.2198	.	2.88647	1.46749	3.2198	.	1.06243	0.707444	2.88647	.	4.62218	2.88647	0.517455	3.08145	3.2198	0.235472	.
Kosmotoga_olearia_TBF_19.5.1_B	2620	4.39002	.	3.17234	.	4.55099	1.19918	3.17234	0.899386	1.04209	1.6204	.	.	2.07366	2.839	2.92668	2.02549	1.4195	1.09179	.
Kribbella_flavida_DSM_17836_B	2620	0.168205	.	0.23627	0.635834	3.40787	1.48361	2.09733	0.129658	0.0977675	0.149617	1.89733	.	0.456716	0.212069	0.117003	0.155307	0.241504	0.0419888	1.96171
Kyrpidia_tusciae_DSM_2912_B	2622	0.135527	.	1.43324	2.14986	.	0.381725	2.39986	.	0.854729	0.36417	2.14986	.	2.19802	3.00483	1.8555	1.33575	1.8555	1.35667	1.71989
Kytococcus_sedentarius_DSM_20547_B	2628	1.22791	.	0.42276	4.84471	4.63719	0.361408	.	.	1.06672	3.09146	2.06859	.	4.63719	1.59049	1.0343	1.30249	4.84471	0.348577	.
Lactobacillus_acidophilus_NCFM_B	2632	1.19652	.	2.95986	4.64731	4.43979	0.336733	.	1.01032	1.01032	0.871587	1.9699	.	4.43979	0.871587	1.71153	1.21577	1.15318	0.963707	.
Lactobacillus_amylovorus_GRL_1112_B	2642	1.91987	.	4.9247	4.26374	2.75481	0.334847	.	1.5359	.	1.23166	1.96235	.	4.4247	1.5359	1.12134	1.5055	0.660404	0.794329	.
Lactobacillus_brevis_ATCC_367_B	2645	1.24107	4.51568	1.40773	4.35471	4.51568	.	.	0.762381	.	0.616675	.	.	.	1.032	0.263788	1.24107	0.841325	0.368836	.
Lactobacillus_casei_BL23_B	2650	.	2.05973	1.20127	1.23481	4.70443	.	.	0.926108	3.02898	0.313979	4.41195	.	4.70443	0.804326	1.05111	0.804326	0.347471	0.434339	4.41195
Lactobacillus_crispatus_ST1_B	2652	1.04405	1.93084	.	4.28569	4.44665	.	4.94665	0.657137	2.85712	1.23898	4.15417	.	.	1.23898	3.10278	1.21806	0.743387	0.946422	4.15417
Lactobacillus_delbrueckii_subsp._bulgaricus_ATCC_11842_B	2655	4.28635	.	4.78635	.	4.28635	.	4.78635	.	2.75026	1.99693	3.99387	.	2.58845	0.821588	4.49387	1.45015	2.14318	1.29422	3.99387
Lactobacillus_fermentum_IFO_3956_B	2662	.	4.45043	3.1053	.	2.77197	1.97522	4.95043	0.526325	.	1.58017	4.15795	.	.	1.02863	2.22522	1.51579	1.34892	0.591126	4.15795
Lactobacillus_helveticus_DPC_4571_B	2664	2.54463	4.31695	4.52447	.	2.68298	1.90848	4.81695	4.31695	.	1.4928	4.02447	.	.	2.68298	3.01631	1.90848	1.34149	1.21866	4.02447
Lactobacillus_johnsonii_NCC_533_B	2666	1.91136	4.40769	3.07681	.	.	1.95385	4.90769	1.00115	.	0.747547	4.11521	.	4.11521	1.52909	1.69869	1.49869	0.668723	0.936682	4.11521
Lactobacillus_plantarum_WCFS1_B	2680	0.745267	4.77006	0.930023	1.61614	1.56794	.	.	0.579597	4.77006	0.36334	4.77006	.	2.98506	0.277903	0.305068	1.32586	0.376201	0.253305	4.36639
Lactobacillus_reuteri_DSM_20016_B	2682	.	4.44017	4.94017	.	.	.	4.94017	0.745603	4.44017	1.54208	4.44017	.	4.44017	1.0257	1.38256	1.23682	0.839825	1.71168	4.94017
Lactobacillus_rhamnosus_Lc_705_B	2684	4.5317	2.85932	1.42966	1.17723	.	.	.	1.08257	3.02113	0.407959	4.40018	.	1.64308	0.923165	0.912822	0.923165	0.326751	0.470893	.
Lactobacillus_sakei_subsp._sakei_23K_B	2685	.	4.41724	2.94482	4.41724	2.74984	.	3.08317	0.865948	4.41724	0.644215	4.12475	.	2.74984	1.50251	0.501937	1.20825	0.834727	0.805501	.
Lactobacillus_salivarius_UCC118_B	2701	4.27113	4.43209	3.09307	.	4.43209	.	4.93209	1.50845	4.43209	2.01421	4.13961	.	2.75974	1.02339	0.961783	1.96605	0.838029	0.754226	.
Lactococcus_lactis_subsp._cremoris_SK11_B	2707	2.7688	4.55687	.	4.55687	4.55687	4.76439	.	1.2548	.	1.05904	4.26439	.	4.55687	1.58876	0.882646	1.2548	0.684435	0.490415	.
Laribacter_hongkongensis_HLHK9_B	2749	0.787442	4.77321	2.3866	.	4.77321	1.05378	.	1.32691	1.12085	1.32691	4.48072	.	2.1366	0.248394	3.32048	1.32691	1.04706	0.638441	.
Lawsonia_intracellularis_N343_B	2753	0.67248	4.25588	2.12794	.	4.25588	1.08529	.	1.15447	.	.	3.9634	.	.	0.205283	2.9756	1.15447	2.04746	0.544381	.
Leadbetterella_byssophila_DSM_17132_B	2755	0.166148	4.88264	2.44132	.	4.72168	4.59016	2.44132	1.36339	1.13685	2.19132	.	.	1.68867	3.06011	1.83606	1.13685	0.568424	1.15212	.
Legionella_longbeachae_NSW150_B	2760	4.63969	.	.	.	.	1.72026	.	1.33606	0.987608	2.15033	.	.	2.19849	0.446294	2.31984	2.15033	1.43355	2.15033	.
Legionella_pneumophila_str._Paris_B	2763	4.76398	.	.	3.17599	.	1.32383	.	1.32383	1.34476	2.13199	.	.	2.981	0.480044	4.9715	4.76398	1.21828	4.76398	.
Leifsonia_xyli_subsp._xyli_str._CTCB07_B	2764	4.46758	.	2.23379	2.97839	.	1.22503	4.96758	1.98379	0.354604	0.56377	4.46758	4.46758	1.98379	2.7834	0.951655	1.26887	1.1336	0.514403	.
Leptospira_biflexa_serovar_Patoc_strain_Patoc_1_Paris_B	2766	0.385415	.	1.07186	3.24828	4.87242	1.30632	2.43621	2.18621	1.1657	.	4.87242	.	.	4.87242	1.0931	2.18621	1.24926	0.220251	.
Leptospira_borgpetersenii_serovar_Hardjo-bovis_str._L550_B	2767	1.67173	.	1.71026	3.11955	4.51836	1.55474	3.2579	2.08966	2.92456	.	4.67933	.	.	4.67933	1.80734	2.08966	0.877691	0.668968	.
Leptospira_interrogans_serovar_Copenhageni_str._Fiocruz_L1-130_B	2767	0.996682	.	2.30912	.	2.91702	1.59469	2.38961	2.13961	2.18777	.	4.77921	.	.	4.77921	2.38961	2.99115	1.79469	0.86123	.
Leptothrix_cholodnii_SP-6_B	2785	0.858362	.	3.55462	.	0.708126	0.500064	.	0.638655	0.296633	0.489462	2.3122	.	0.720626	0.135408	2.5622	0.576456	3.41627	0.489462	.
Leptotrichia_buccalis_C-1013-b_B		1.50213	.	4.69257	.	0.591879	0.408727	4.98505	2.79505	0.241037	2.79505	.	.	4.48505	1.99253	2.24253	2.79505	4.98505	1.59402	.
Leuconostoc_citreum_KM20_B	2798	4.27998	4.44094	4.64846	.	4.44094	0.402425	.	0.663395	0.237201	1.02592	.	.	2.76564	1.97047	0.856884	1.51199	0.424651	0.479425	.
Leuconostoc_gasicomitatum_LMG_18811_B	2805	4.28947	4.45043	2.69784	.	.	0.403781	4.95043	0.435251	0.238026	1.02863	.	.	2.77197	2.77197	0.757894	1.21932	0.34626	0.665082	.
Leuconostoc_kimchii_IMSNU_11154_B	2809	4.70787	2.55959	1.11868	4.20787	4.50035	0.410913	.	0.539762	.	1.04289	.	.	.	2.00018	1.17048	1.23596	0.379488	0.837919	.
Leuconostoc_mesenteroides_subsp._mesenteroides_ATCC_8293_B	2820	1.19523	4.48936	4.98936	2.55226	4.48936	0.409342	4.98936	0.532812	.	1.03975	.	.	.	1.53136	0.997339	1.53136	0.465247	0.850754	.
Listeria_monocytogenes_08-5578_B	2826	0.793799	.	2.15091	1.3172	0.655574	4.80181	3.33955	0.584889	3.0939	0.290644	.	.	3.0939	0.825967	0.37601	1.33644	0.37601	0.633636	4.39814
Lysinibacillus_sphaericus_C3-41_B	2827	0.296475	.	0.852142	1.19941	3.13196	2.16473	3.4653	4.99043	0.626785	0.34467	1.73179	.	1.76219	0.51614	0.379427	0.374051	0.570061	0.245307	1.52892
Macrococcus_caseolyticus_JCSC5402_B	2831	.	.	3.16926	2.83593	2.92361	1.94271	3.16926	1.55417	1.2513	1.09048	1.55417	.	.	4.54638	0.880315	1.2513	1.32047	3.03092	.
Magnetococcus_marinus_MC-1_B	2832	.	.	1.83327	.	2.20094	0.642437	.	1.73035	3.21726	.	1.73035	4.98685	.	0.996712	2.34718	0.683115	1.52772	1.79474	.
Magnetospirillum_magneticum_AMB-1_B	2832	3.26923	.	1.90893	.	0.571474	1.32661	1.96154	1.76154	0.697288	1.42411	1.76154	3.37654	2.45192	0.633837	0.70243	0.70339	0.587337	0.58508	.
Mannheimia_succiniciproducens_MBEL55E_B	2836	0.767165	4.61321	1.72829	.	4.61321	4.82072	.	0.690448	2.80635	2.88048	4.61321	.	0.863061	0.24795	.	4.61321	4.61321	1.15093	.
Maribacter_sp._HTCC2170_B	2854	0.323179	4.86268	.	.	1.65319	4.70172	.	1.35673	1.65319	2.18134	4.86268	.	1.35673	4.86268	1.5234	3.13448	4.86268	0.848656	.
Maricaulis_maris_MCS10_B	2855	0.590583	4.80528	0.815113	.	3.09621	2.0064	.	1.65773	1.72211	2.2008	4.80528	.	3.00853	0.650103	0.741012	1.13002	0.937849	0.497622	.
Marinobacter_aquaeolei_VT8_B	2856	0.301027	.	.	.	1.7462	0.735247	.	1.7462	0.702816	0.627445	.	.	2.31139	0.244326	1.29327	1.41132	0.769813	0.204918	.
Marinomonas_sp._MWYL1_B	2862	0.116051	.	3.56197	1.54515	2.31772	0.465698	.	0.497568	0.62315	0.242332	1.44765	.	0.45443	0.0500919	0.68924	0.640493	0.714203	0.258319	.
Marivirga_tractuosa_DSM_4126_B	2863	0.684067	4.92333	1.90495	1.47444	1.70495	2.89225	2.46167	4.92333	1.33989	.	1.37695	.	2.21167	4.92333	0.964082	.	0.751064	0.578826	.
Meiothermus_ruber_DSM_1279_B	2865	0.656596	4.97976	.	.	2.13612	.	3.31984	1.1053	2.18428	0.530817	2.91238	.	1.39576	2.13612	1.84451	2.13612	1.17465	1.34751	.
Meiothermus_silvanus_DSM_9946_B	2876	4.71061	.	1.24902	3.38606	1.3597	.	3.38606	0.662156	0.967894	1.14896	.	.	1.3597	3.05273	1.27654	0.936903	0.920413	0.991975	.
Mesoplasma_florum_L1_B	2880	3.60082	.	0.931937	2.6462	0.989767	.	.	.	0.690445	2.31287	.	.	0.989767	2.31287	0.959458	0.659454	4.26178	0.714526	.
Metallosphaera_sedula_DSM_5348_A	2892	4.32265	.	2.98908	3.12742	1.23038	.	.	.	0.870903	4.48361	.	.	0.398891	2.79409	1.29955	0.839912	.	.	0.974663
Methanobrevibacter_ruminantium_M1_A	2894	4.33373	.	1.33157	3.13481	1.23407	.	.	.	0.873674	4.4947	4.70222	.	4.70222	.	0.86883	0.842683	1.11707	1.63641	.
Methanobrevibacter_smithii_ATCC_35061_A	2900	.	.	4.53885	3.0259	.	.	.	.	0.832834	4.33133	.	.	2.88756	.	1.34628	0.801843	2.08519	4.53885	.
Methanocaldococcus_fervens_AG86_A	2902	.	.	2.05065	2.97986	.	.	.	.	0.815568	4.26227	.	.	1.47092	4.46979	2.84151	0.784577	2.97986	4.46979	2.97986
methanocaldococcus_infernus_ME_A	2906	.	.	2.82592	2.96427	.	.	.	.	0.80972	4.23888	.	.	2.82592	4.4464	4.73888	0.778729	2.43594	4.4464	4.73888
Methanocaldococcus_jannaschii_DSM_2661_A	2907	.	.	4.82821	3.02382	.	.	.	.	0.832053	4.32821	4.53573	.	1.1995	4.53573	.	0.801062	2.55214	4.53573	3.02382
Methanocaldococcus_sp._FS406-22_A	2909	.	.	1.9645	3.02679	.	.	.	.	.	4.33267	2.88845	.	1.49908	4.54019	2.78114	0.802176	2.49847	4.54019	3.02679
Methanocaldococcus_vulcanius_M7_A	2919	.	.	2.8731	3.01145	.	.	.	.	.	4.30965	.	.	1.48988	4.51717	2.07434	0.796422	.	4.51717	2.07434
Methanocella_arvoryzae_MRE50_A	2945	.	.	1.71527	4.28817	.	.	.	.	.	4.69185	1.53665	.	0.34521	4.89937	0.631362	0.891972	1.81236	0.747681	0.810693
Methanocella_paludicola_SANAE_A	2945	.	.	0.823148	.	.	.	.	.	.	.	.	.	0.529598	4.91168	0.584668	0.89505	2.35208	0.833493	2.94112
Methanococcoides_burtonii_DSM_6242_A	2948	.	.	0.814699	.	.	.	.	.	.	.	4.72389	.	0.982851	4.72389	0.54098	0.848101	1.74216	0.79176	2.11194
Methanococcus_aeolicus_Nankai-3_A	2949	.	.	2.84314	.	.	.	.	.	.	.	4.26472	.	2.05188	.	3.86104	0.785188	4.76472	0.735838	2.98149
Methanococcus_maripaludis_C5_A	2956	.	.	1.34953	.	.	.	.	.	.	.	.	.	1.28035	.	0.634698	0.804274	1.61943	4.34106	1.07317
Methanococcus_maripaludis_C6_A	2957	.	.	2.16411	.	4.53573	.	.	.	.	.	4.82821	.	1.96227	.	2.08362	0.801062	1.61429	4.32821	1.30818
Methanococcus_maripaludis_C7_A	2964	.	.	4.83798	.	4.5455	.	.	.	.	.	.	.	1.25101	.	2.08851	0.803504	1.6182	2.697	1.05058
Methanococcus_maripaludis_S2_A	2978	.	.	2.16611	.	4.53974	.	.	.	.	.	4.53974	.	2.01987	.	4.83222	0.802065	1.6685	1.91611	2.88815
Methanococcus_vannielii_SB_A	2980	.	.	2.16678	.	4.54107	.	.	.	.	.	1.57195	.	1.01174	.	3.02738	0.802398	2.16678	1.96494	4.83356
Methanococcus_voltae_A3_A	2994	.	.	1.33082	.	4.49245	.	.	.	.	.	4.49245	.	4.49245	.	1.64959	0.790241	1.99622	4.49245	4.49245
Methanocorpusculum_labreanum_Z_A	2997	.	.	2.17272	4.05295	2.89696	.	.	.	.	.	2.56362	.	2.78965	.	0.888239	0.805368	1.67379	2.02648	4.55295
Methanoculleus_marisnigri_JR1_A	2997	.	.	1.08428	.	3.05831	.	.	.	.	4.79498	2.72498	.	1.30883	.	0.787496	0.865875	1.7706	.	3.05831
Methanohalobium_evestigatum_Z-7303_A	2998	.	.	0.840865	.	3.00907	.	.	.	.	4.72113	2.67574	.	2.2568	.	0.945973	0.847411	2.2568	.	1.10076
Methanohalophilus_mahii_DSM_5219_A	2999	.	.	0.847706	.	4.97564	.	.	.	.	4.68316	2.65043	.	1.62879	.	0.832428	0.83792	2.15734	4.97564	2.15734
Methanoplanus_petrolearius_DSM_11571_A	3004	.	.	0.449595	.	.	.	.	.	.	.	4.22058	.	1.34643	.	0.522238	0.875074	1.78532	0.917704	.
Methanopyrus_kandleri_AV19_A	3006	.	.	.	.	.	.	.	.	.	4.74492	.	.	.	.	2.72264	0.78024	1.63358	0.82287	2.04198
Methanoregula_boonei_6A8_A	3011	.	.	1.34335	.	.	.	.	.	.	.	.	.	2.16126	.	0.627465	0.872762	1.78162	1.58162	.
Methanosaeta_thermophila_PT_A	3014	.	.	1.62292	.	.	.	.	.	.	.	.	.	1.09994	.	2.09441	0.806456	2.02865	1.47553	4.84979
Methanosarcina_acetivorans_C2A_A	3015	.	.	0.346652	2.34879	.	.	.	.	.	.	.	4.99007	0.702928	.	0.228362	0.966527	2.41455	0.458518	0.763198
Methanosarcina_barkeri_str._Fusaro_A	3017	.	.	0.333651	4.88078	.	.	.	.	.	.	.	.	1.02207	.	0.511606	0.939203	2.44039	1.18602	1.22738
Methanosarcina_mazei_Go1_A	3020	.	.	0.373404	3.07739	4.98457	.	.	.	.	.	3.07739	.	0.809468	.	0.492279	0.913273	2.38853	2.98972	0.914687
Methanosphaera_stadtmanae_DSM_3091_A	3043	.	.	2.85057	2.74326	4.48337	.	.	.	.	.	.	.	1.51034	.	2.05745	0.787973	4.77585	4.48337	0.803309
Methanosphaerula_palustris_E1-9c_A	3054	.	.	1.51699	.	4.95345	.	.	.	.	4.95345	.	.	0.988361	.	0.357443	0.905491	1.48448	0.842774	.
Methanospirillum_hungatei_JF-1_A	3063	.	.	1.25698	.	.	.	.	.	.	.	.	.	1.40991	.	0.628491	0.922679	2.40734	.	3.34813
Methanothermobacter_marburgensis_str._Marburg_A	3063	.	.	2.18473	.	.	.	.	.	.	.	2.80567	.	2.91298	.	1.2615	0.811376	1.54779	2.80567	3.05132
Methanothermobacter_thermautotrophicus_str._Delta_H_A	3068	.	.	4.88574	.	.	.	.	.	.	.	4.22478	.	4.59326	.	1.04458	0.815445	4.59326	4.38574	.
Methanothermus_fervidus_DSM_2088_A	3070	.	.	.	.	.	.	.	.	.	.	4.03089	.	2.68726	.	0.989182	0.766972	2.68726	4.19185	.
Methylacidiphilum_infernorum_V4_B	3077	.	.	.	.	.	1.46005	.	.	2.00018	.	.	.	.	2.80525	1.07732	4.70787	4.70787	.	.
Methylibium_petroleiphilum_PM1_B	3085	0.584894	.	1.94823	.	1.74823	0.447034	.	.	0.222506	0.410329	3.15937	.	0.877015	0.175753	1.89562	1.39377	1.32224	0.453481	.
Methylobacillus_flagellatus_KT_B	3087	1.36938	.	2.30407	.	.	0.49621	.	.	0.595489	2.13455	.	.	0.818696	0.525981	.	1.32554	.	0.643523	.
Methylobacterium_extorquens_AM1_B	3088	0.528752	.	0.60356	.	0.542989	0.979146	.	.	0.265152	0.647647	.	3.45224	3.25725	0.214995	0.808845	0.647647	0.502175	0.357364	.
Methylobacterium_nodulans_ORS_2060_B	3089	0.255977	.	1.68896	.	0.282996	1.18949	2.5992	1.28833	0.23922	0.150629	.	.	0.530924	0.0686598	0.369717	0.488241	0.321614	0.164737	.
Methylobacterium_radiotolerans_JCM_2831_B	3116	0.255539	.	3.524	.	0.343545	1.16852	.	3.32901	0.23635	0.206085	.	.	1.51876	0.107724	0.565635	0.737505	0.756733	0.176421	.
Methylobacterium_sp._4-46_B	3120	0.384685	.	2.0618	.	0.38858	0.998387	.	2.40774	0.353405	0.215379	.	.	1.07887	0.0995339	0.360478	0.742865	0.443727	0.237106	.
Methylocella_silvestris_BL2_B	3122	0.499785	.	1.86378	.	0.859329	0.930556	1.91639	2.22597	0.514532	2.22597	.	.	3.19398	0.310074	1.55315	0.751156	1.09174	0.246616	.
Methylococcus_capsulatus_str._Bath_B	3130	1.75373	.	3.192	.	.	0.564055	.	2.144	3.08469	2.144	.	.	3.08469	1.33184	.	1.33184	.	1.68122	.
Methylotenera_mobilis_JLW8_B	3131	2.85043	.	1.80734	.	4.67933	0.752632	.	.	0.971711	2.08966	.	.	.	0.46795	.	2.92456	.	0.639702	.
Methylotenera_versatilis_301_B	3140	4.62183	.	2.39139	.	2.14139	0.681069	.	.	0.616304	1.64873	.	.	.	0.48273	1.49677	1.3301	1.4597	0.658514	.
Methylovorus_glucosetrophus_SIP3-4_B	3147	0.687131	.	3.32893	.	2.14294	0.610343	.	.	0.547102	1.64996	.	.	.	0.410735	1.79736	2.14294	1.1589	0.490808	.
Micrococcus_luteus_NCTC_2665_B	3150	.	.	.	.	4.56335	0.569884	.	.	1.25696	1.59136	4.56335	.	2.03168	2.03168	0.994597	2.07984	1.70835	0.632434	.
Microcystis_aeruginosa_NIES-843_B	3166	.	.	3.47191	.	1.40262	0.701312	3.47191	.	1.22018	.	.	.	.	1.40262	.	1.73576	0.465485	0.234181	.
Micromonospora_aurantiaca_ATCC_27029_B	3166	0.639643	.	0.494864	2.64565	3.33255	0.749804	1.66627	0.386036	0.190414	0.302529	1.85214	.	0.610674	1.07283	0.274133	0.190336	0.221128	0.0890492	3.42023
Mobiluncus_curtisii_ATCC_43063_B	3167	0.488717	.	.	2.19287	.	0.598877	.	.	1.48991	2.81652	.	.	.	0.846436	4.88574	2.72884	1.36442	0.914007	.
Moorella_thermoacetica_ATCC_39073_B	3168	4.50589	4.66686	1.80236	2.13159	.	1.83343	2.33343	2.08343	1.38895	0.814857	1.60236	.	1.63276	2.91625	2.33343	4.66686	0.666701	2.08343	.
Moraxella_catarrhalis_RH4_B	3168	4.2407	4.40166	1.69628	1.99899	.	.	4.90166	1.95083	4.40166	.	1.49628	.	.	0.850415	2.20083	1.95083	.	4.90166	.
Mycobacterium_abscessus_ATCC_19977_B	3169	0.347725	.	0.383943	.	3.20582	.	.	.	1.18508	0.450152	2.34877	.	1.0253	0.325947	0.328634	1.21457	0.8743	0.0286892	.
Mycobacterium_avium_104_B	3172	1.73957	.	1.99217	.	.	.	.	.	1.19656	0.4524	2.3207	.	1.82257	0.90143	0.535658	0.90143	1.13911	0.0342486	.
Mycobacterium_gilvum_PYR-GCK_B	3173	0.458478	.	0.370441	.	.	.	.	.	0.448449	0.405213	1.82024	.	1.23082	1.05289	0.450066	0.594052	0.550213	0.0331554	1.51686
Mycobacterium_leprae_Br4923_B	3180	0.353533	.	0.290483	.	.	.	.	4.372	.	0.311928	1.48441	.	0.990948	4.372	3.05301	.	0.438271	0.674399	1.23701
Mycobacterium_marinum_M_B	3187	1.25766	.	1.18801	.	.	.	3.6397	.	0.714565	0.596091	3.30637	.	1.24239	1.24239	0.485656	0.926017	0.904464	0.0378026	1.53036
Mycobacterium_smegmatis_JS623_B	3187	0.49916	.	0.65922	.	2.41433	.	3.69079	3.35745	0.129197	0.269749	0.745262	.	0.848739	0.612068	0.301922	0.713633	0.369068	0.0278583	.
Mycobacterium_sp._KMS_B	3195	0.466432	.	0.561322	.	.	.	3.64078	3.30745	0.344629	0.412213	2.42499	.	1.06341	0.737726	0.187236	0.600528	0.654408	0.0328218	.
Mycobacterium_tuberculosis_CDC1551_B	3205	1.38917	.	0.728463	.	3.11167	.	.	.	0.940958	1.3521	4.95999	.	2.27816	2.23	0.821954	0.85245	1.91961	0.105328	4.95999
Mycobacterium_vanbaalenii_PYR-1_B	3208	0.383365	.	0.361223	3.64897	3.31564	1.00805	3.64897	2.38297	0.191588	0.232776	1.27813	.	1.45409	0.820994	0.378424	0.722446	0.735952	0.0305077	1.27813
Mycoplasma_agalactiae_PG2_B	3213	0.219581	.	0.219773	2.61167	2.27833	0.662281	2.61167	.	0.0972881	0.125469	0.833571	3.70998	0.935434	0.509803	0.230238	0.439545	0.476627	0.0101685	0.833571
Mycoplasma_arthritidis_158L3-1_B	3234	0.206684	.	0.208635	2.52999	2.19665	0.635055	2.52999	.	0.0898628	0.11702	0.798566	3.58746	0.894595	0.4853	0.21857	0.417269	.	0.00856692	0.798566
Mycoplasma_bovis_PG45_B	3235	0.22565	.	0.225014	2.6501	2.31677	0.675094	2.6501	.	0.100782	0.129445	0.850045	3.76764	0.954653	0.521335	0.235729	0.450028	.	0.0109222	0.850045
Mycoplasma_conjunctivae_HRC_581_B	3255	0.21262	.	0.213761	2.56758	2.23425	0.647587	2.56758	.	0.0932806	0.120909	0.814679	3.64386	0.913393	0.496578	0.22394	0.427523	.	0.00930409	0.814679
Mycoplasma_crocodyli_MP145_B	3257	0.220681	.	.	2.61864	2.2853	0.664604	2.61864	.	0.0979217	.	0.836558	3.72043	0.938919	0.511894	0.231234	0.441446	.	0.0103051	0.836558
Mycoplasma_fermentans_JER_B	3264	0.225854	.	.	2.6514	2.31807	0.675525	2.6514	.	0.1009	.	.	3.76958	3.9771	0.521723	0.235914	0.450381	.	0.0109475	0.850599
Mycoplasma_gallisepticum_str._R_low_B	3265	0.218351	.	.	2.60388	2.27055	0.659686	.	.	0.0965803	.	.	3.6983	3.90582	0.507468	0.229126	0.437422	.	0.0100158	0.830235
Mycoplasma_genitalium_G37_B	3271	0.201941	.	.	2.49995	2.16662	0.625042	.	.	0.087132	.	.	3.5424	3.74992	0.476288	0.214278	0.409077	.	0.00797792	0.785692
Mycoplasma_hominis_ATCC_23114_B	3276	0.202914	.	.	2.50611	2.17278	0.627095	.	.	0.087692	.	.	3.55164	3.75916	0.478136	0.215158	0.410757	.	0.0080987	0.788332
Mycoplasma_hyopneumoniae_232_B	3277	0.212377	.	.	2.56604	2.23271	0.647073	.	.	0.0931405	.	.	3.64154	3.84906	0.496116	0.22372	0.427102	.	0.00927387	0.814018
Mycoplasma_hyorhinis_DBS_1050_B	3283	0.221117	.	.	2.6214	2.28806	0.665524	.	.	0.0981726	.	.	3.72457	.	0.512722	0.231628	0.442199	.	0.0103592	0.837741
Mycoplasma_leachii_99_014_6_B	3294	0.23146	.	.	.	2.35357	0.687359	.	.	0.104127	.	.	3.82283	.	0.532373	0.240986	0.460063	.	0.0116436	.
Mycoplasma_mobile_163K_B	3298	0.216758	.	.	.	2.26045	0.656321	.	.	0.0956627	.	.	3.68316	.	0.504439	.	.	.	0.00981788	.
Mycoplasma_mycoides_subsp._mycoides_SC_str._PG1_B	3304	0.237559	.	.	.	2.3922	0.700236	.	.	0.107639	.	.	3.88078	.	0.543962	.	.	.	0.0124011	.
Mycoplasma_penetrans_HF-2_B	3307	0.23534	.	.	.	2.37814	0.695551	.	.	0.106362	.	.	3.85969	.	0.539746	.	.	.	.	.
Mycoplasma_pneumoniae_M129_B	3327	0.214183	.	.	.	2.24415	0.650887	.	.	0.0941806	.	.	3.65871	.	0.499548	.	.	.	.	.
Mycoplasma_pulmonis_UAB_CTIP_B	3337	0.22389	.	.	.	2.30562	4.25092	.	.	0.0997692	.	.	3.75092	.	0.517991	.	.	.	.	.
Mycoplasma_synoviae_53_B	3349	0.213826	.	.	.	2.24188	4.15531	.	.	0.0939745	.	.	3.65531	.	0.498868	.	.	.	.	.
Myxococcus_xanthus_DK_1622_B		0.425588	.	2.04911	2.56139	.	0.121744	.	.	0.780235	1.93212	.	.	3.50286	0.274234	0.830007	0.850859	0.830007	0.219474	.
Nakamurella_multipartita_DSM_44233_B	3368	1.85644	.	0.79066	3.42741	.	0.110079	.	0.310127	0.0979528	0.257587	1.44954	.	1.44954	0.533919	0.285548	0.333375	0.344626	0.125322	.
Nanoarchaeum_equitans_Kin4-M_A	3377	1.17284	.	0.479929	2.28806	.	0.0373545	3.93209	0.154762	0.0358067	0.126124	.	.	2.18075	0.289774	.	0.162474	0.189261	0.0541125	3.93209
Natranaerobius_thermophilus_JW_NM-WN-LF_B	3381	.	.	2.36931	2.88997	.	0.652306	2.36931	.	1.63106	2.28883	1.60356	.	2.36931	4.73863	.	1.29614	0.639158	0.972102	.
Natrialba_magadii_ATCC_43099_A	3390	.	.	2.28329	.	.	0.676391	2.42953	.	.	2.34904	0.838687	.	0.315745	.	0.523271	1.33628	2.90603	1.17981	0.610482
Natronomonas_pharaonis_DSM_2160_A	3411	.	.	.	.	.	0.633525	2.32236	.	.	2.24188	2.07236	.	0.422868	.	0.96306	1.26483	2.82736	4.85224	1.7409
Nautilia_profundicola_AmH_B	3430	4.39273	.	.	.	2.7335	.	.	.	.	2.11588	1.94636	.	0.391368	4.39273	.	1.94636	4.60024	4.89273	1.6401
Neisseria_gonorrhoeae_NCCP11945_B	3436	2.78316	.	4.96721	.	.	2.78316	4.96721	.	.	2.87083	1.98361	.	2.87083	1.24583	4.96721	.	1.66989	4.67473	1.66989
Neisseria_lactamica_020-06_B	3436	2.86639	.	.	.	.	2.70458	4.96055	.	.	2.86639	1.98027	.	4.46055	1.51983	.	.	3.11204	4.66807	1.66723
Neorickettsia_risticii_str._Illinois_B	3443	2.45661	.	.	.	.	2.2948	4.34587	.	.	2.45661	1.67294	.	3.84587	1.27396	.	.	.	.	1.42136
Neorickettsia_sennetsu_str._Miyayama_B	3445	2.45893	.	.	.	.	2.29712	4.34935	.	.	2.45893	1.67468	.	3.84935	1.27536	.	.	.	.	1.42275
Nitratiruptor_sp._SB155-2_B	3446	2.88631	.	4.99043	.	4.49043	.	4.99043	.	.	2.88631	1.99521	.	4.49043	4.49043	.	2.04337	.	1.6347	1.67918
Nitrobacter_hamburgensis_X14_B	3454	.	.	1.26448	.	0.768143	1.63018	2.46284	.	0.768143	.	2.21284	.	4.92568	0.671993	1.292	1.37773	0.626994	0.299877	1.85328
Nitrobacter_winogradskyi_Nb-255_B	3459	0.576696	.	3.30678	.	0.962245	1.56098	3.30678	.	2.12633	.	2.12633	.	4.75266	0.815043	2.37633	2.97345	0.926154	1.70106	1.78407
Nitrosococcus_halophilus_Nc4_B	3459	4.75231	.	2.45664	.	4.91327	0.438575	.	.	1.70092	.	.	.	4.91327	1.70092	2.45664	4.91327	0.371712	3.08053	1.84832
Nitrosococcus_oceani_ATCC_19707_B	3465	4.62278	.	2.39187	.	2.99417	0.551107	.	.	2.99417	.	.	.	4.99126	1.64911	3.18916	2.99417	0.554295	0.462347	1.7965
Nitrosococcus_watsonii_C-113_B	3470	4.58946	.	2.37521	.	2.97196	0.775253	.	.	1.30007	.	.	.	4.95794	1.63578	.	4.75042	0.659657	4.75042	1.78318
Nitrosomonas_europaea_ATCC_19718_B	3473	3.00764	.	.	.	4.67243	0.18047	3.2533	.	.	.	.	.	.	1.60458	.	1.27407	1.04311	3.00764	1.75198
Nitrosomonas_eutropha_C91_B	3475	4.16012	.	2.33006	.	2.91176	1.52396	.	.	4.86764	.	.	.	.	1.28921	.	4.66012	1.79966	1.59966	1.74705
Nitrosopumilus_maritimus_SCM1_A	3484	3.83842	.	1.53537	.	2.69729	1.39528	.	.	4.54594	.	.	.	0.529576	1.18198	1.61838	4.33842	1.67098	1.47098	2.89228
Nitrosospira_multiformis_ATCC_25196_B	3485	4.2534	.	.	.	1.09992	0.567197	.	.	0.855494	.	.	.	0.59874	1.32031	1.78437	2.89982	.	0.611407	3.16893
Nocardia_farcinica_IFM_10152_B	3500	0.22836	.	0.478435	1.35076	.	.	3.62345	3.29012	0.237428	0.274815	1.05692	.	1.44133	0.317995	0.327932	0.573487	0.203811	0.0274673	.
Nocardioides_sp._JS614_B	3504	1.7135	.	1.32399	.	1.78921	.	1.98921	1.04513	0.255894	0.349128	1.44717	.	0.715967	0.899781	0.445557	0.475912	1.57677	0.120621	0.964777
Novosphingobium_aromaticivorans_DSM_12444_B	3505	0.787579	.	2.41033	.	2.24081	1.09162	.	0.865926	0.400465	2.28898	4.98163	4.98163	0.558678	0.218942	0.698191	0.619975	1.28047	0.165007	0.930922
Oceanithermus_profundus_DSM_14977_B	3505	0.713654	.	3.21301	.	1.58041	0.986011	2.306	4.612	1.61082	2.96736	4.612	.	2.96736	0.19254	.	1.52781	2.306	1.58041	.
Oceanobacillus_iheyensis_HTE831_B	3507	2.06584	.	1.52297	2.9076	1.68018	0.892231	3.37928	0.965351	0.879495	0.373489	1.62757	.	4.8614	1.68018	1.06911	1.35631	0.484225	0.305582	.
Ochrobactrum_anthropi_ATCC_49188_B	3535	0.365869	.	0.588351	.	1.20422	1.68591	3.55065	0.579729	0.588611	0.147875	2.30923	.	0.347575	0.103943	0.311751	1.783	0.409341	0.173879	.
Oenococcus_oeni_PSU-1_B	3545	1.00295	.	.	.	.	1.38275	.	0.987678	0.472011	1.21028	1.93027	4.56807	4.56807	1.18936	0.585055	1.93027	2.09979	0.517008	4.56807
Oligotropha_carboxidovorans_OM5_B	3546	4.89822	.	1.09956	.	2.19911	1.29941	.	1.1413	0.986194	0.673103	1.36858	.	2.24727	0.258812	0.833701	1.6949	0.665758	0.747452	.
Olsenella_uli_DSM_7084_B	3559	1.45938	.	4.94094	4.14846	2.62729	1.14698	4.94094	4.44094	1.57638	0.302768	1.21615	.	1.21615	1.01065	1.06035	1.02592	4.94094	0.824716	4.64846
Opitutus_terrae_PB90-1_B	3560	0.287105	.	1.11924	.	.	1.12622	2.56896	0.36989	0.256197	.	1.44848	.	.	0.640906	2.56896	1.03448	1.15948	0.491263	.
Orientia_tsutsugamushi_str._Boryong_B	3565	0.182452	.	0.818362	3.93441	3.93441	.	1.96721	.	0.16362	3.93441	1.04731	3.93441	.	0.440322	1.96721	3.93441	0.858603	0.330795	4.14193
Paenibacillus_polymyxa_SC2_B	3566	0.0764379	.	0.652911	1.27647	1.48922	.	2.01456	0.271201	0.541955	0.321491	2.2682	.	1.06098	0.225405	0.245011	0.403636	0.235718	0.177631	4.79369
Paenibacillus_sp._JDR-2_B	3575	0.0159724	3.38028	0.694258	0.979878	.	.	2.08077	0.270206	0.41977	0.199165	.	.	0.745657	0.142417	0.249219	0.269149	0.570391	0.10284	3.46795
Pantoea_ananatis_LMG_20103_B	3584	0.264478	3.18995	3.52329	4.67373	3.18995	0.847917	.	0.288315	0.718808	0.29863	.	.	0.444401	0.104892	1.33535	0.423566	1.07123	0.371966	4.91645
Pantoea_vagans_C9-1_B	3586	0.22123	.	1.9219	4.93626	3.20316	1.12465	.	0.262024	0.703183	0.248713	.	.	0.703183	0.0828122	0.645161	0.794652	0.675582	0.223931	4.93626
Parabacteroides_distasonis_ATCC_8503_B	3621	0.127783	.	.	4.79977	4.96073	0.932755	.	3.19985	1.05775	.	.	.	2.23037	4.96073	2.39989	1.78429	1.2745	3.30716	4.79977
Paracoccus_denitrificans_PD1222_B	3625	0.213134	0.213134	0.213134	0.213134	0.213134	0.213134	0.213134	0.213134	0.213134	0.213134	0.213134	0.213134	0.213134	0.213134	0.213134	0.213134	0.213134	0.213134	0.213134
Parvibaculum_lavamentivorans_DS-1_B	3629	0.667961	0.198808	1.08765	3.42872	1.38103	2.07154	.	0.198808	0.555945	2.21778	0.198808	.	4.93557	0.607181	0.397327	1.70984	0.397327	0.134504	0.198808
Parvularcula_bermudensis_HTCC2503_B	3636	.	0.180987	3.11217	3.25051	2.91718	4.37577	3.25051	0.180987	2.91718	2.08413	0.180987	.	2.91718	0.917063	1.04206	1.31285	2.33413	1.6673	0.180987
Pasteurella_multocida_subsp._multocida_str._Pm70_B	3642	.	4.56012	.	3.17843	2.03006	2.84509	.	1.25588	2.84509	1.88382	.	.	2.03006	1.05997	1.01503	2.84509	.	3.04008	0.173778
Pectobacterium_wasabiae_WPP163_B	3645	0.2723	.	2.53022	2.23774	2.28022	0.851273	.	0.339948	0.715723	0.320408	1.75979	.	1.18765	0.125448	1.58932	1.02675	0.765495	0.487569	.
Pediococcus_pentosaceus_ATCC_25745_B	3662	1.16613	4.40207	4.90207	2.73972	4.40207	0.704967	4.90207	1.49644	4.40207	0.478398	1.49644	.	.	0.737134	1.36986	1.95103	0.975516	1.3328	.
Pedobacter_heparinus_DSM_2366_B	3667	0.100226	.	1.96166	.	4.90416	1.66458	.	0.697347	0.739114	0.388943	.	.	0.515954	1.76166	2.53256	1.79206	1.30432	0.60064	3.37675
Pelobacter_carbinolicus_DSM_2380_B	3669	3.06955	4.8968	1.25623	4.8968	3.06955	0.334014	.	0.666743	2.15592	3.06955	.	.	.	1.14089	1.53477	1.12667	1.21024	0.9742	3.26453
Pelobacter_propionicus_DSM_2379_B	3678	4.9685	4.9685	1.87041	4.9685	1.72302	0.286013	.	0.679779	1.75342	3.11735	.	3.11735	3.20503	4.9685	1.09589	1.37276	0.941953	0.863009	3.31234
Pelodictyon_phaeoclathratiforme_BU-1_B	3679	4.89694	.	3.26462	.	1.61138	1.49439	.	0.629037	.	2.93129	.	2.93129	4.68942	4.68942	4.89694	4.68942	0.256861	1.7143	.
Pelotomaculum_thermopropionicum_SI_B	3685	.	.	1.24021	2.17037	4.74442	0.526577	3.30129	0.639038	3.16295	1.69777	4.74442	4.95194	4.95194	4.74442	1.78078	1.63338	1.02086	2.12221	.
Persephonella_marina_EX-H1_B	3689	.	.	.	2.05445	2.00628	0.715575	2.25628	0.596883	3.00838	.	4.51257	.	2.90107	.	.	2.81339	0.962901	2.11004	.
Petrotoga_mobilis_SJ95_B	3697	.	.	3.14719	2.05479	4.72078	.	.	1.03131	.	1.57132	4.51326	.	.	.	1.74092	4.10958	.	2.11039	.
Phenylobacterium_zucineum_HLK1_B	3710	0.76043	.	1.11173	.	0.57076	2.11969	.	2.26593	0.664689	0.710528	.	2.36969	0.886252	0.410369	1.57979	0.997034	0.4301	0.210295	.
Photobacterium_profundum_SS9_B	3712	0.248929	2.3387	2.50822	.	.	0.510382	.	0.803287	0.810687	0.38029	3.25661	.	1.22106	0.063024	0.876984	0.324788	1.36392	0.285814	.
Photorhabdus_luminescens_subsp._laumondii_TTO1_B	3716	0.553013	.	2.44353	.	1.78523	1.14408	.	0.889844	0.13561	1.1841	.	.	1.19937	0.192666	2.52401	0.800859	0.219019	0.5323	.
Picrophilus_torridus_DSM_9790_A	3725	0.436195	4.28871	4.78871	4.28871	.	0.927138	4.78871	0.721107	0.102597	0.967153	.	.	0.730825	0.145209	0.88975	0.648997	4.49623	.	2.75183
Pirellula_staleyi_DSM_6068_B	3731	1.11167	.	1.1287	.	.	0.476577	.	0.882463	0.785971	1.42837	.	.	.	3.14822	0.984412	3.14822	3.34321	2.36117	.
Planctomyces_limnophilus_DSM_3776_B	3735	1.10767	4.92059	1.10515	3.41874	.	0.555937	.	0.861523	1.37603	.	.	.	4.92059	3.0854	1.26302	3.0854	2.37981	2.16781	.
Polaromonas_naphthalenivorans_CJ2_B	3750	0.901015	.	3.53721	.	0.63942	0.560747	.	1.4562	0.374165	0.36572	.	.	1.21374	0.111055	0.573334	0.703379	0.585472	0.272171	.
Polaromonas_sp._JS666_B	3754	0.885901	.	0.983064	.	0.594777	0.518758	.	0.811061	0.291928	0.135753	1.82212	.	0.548404	0.045501	0.344298	1.4746	0.41303	0.213716	.
Polynucleobacter_necessarius_subsp._necessarius_STIR1_B	3757	0.677665	4.27921	.	.	2.65782	.	.	0.623649	4.11825	2.65782	1.4473	.	0.414538	4.27921	.	.	0.314393	.	.
Porphyromonas_gingivalis_ATCC_33277_B	3758	1.84178	.	.	.	2.7472	2.60885	.	0.650462	4.62079	.	1.50092	.	.	.	3.08053	.	2.20664	3.08053	.
Prevotella_melaninogenica_ATCC_25845_B	3778	1.1604	.	.	.	4.52492	.	.	4.52492	2.18198	.	.	.	2.82163	.	.	4.73244	1.1775	1.37375	.
Prevotella_ruminicola_23_B	3782	0.197907	.	.	.	.	4.74342	.	2.12171	3.16228	.	.	.	2.96729	4.74342	2.29123	2.16987	2.29123	3.16228	.
Prochlorococcus_marinus_str._AS9601_B	3784	0.166347	.	.	.	4.55644	4.34892	4.84892	1.92446	4.55644	.	.	.	2.70429	.	.	4.34892	4.84892	2.89928	.
Prochlorococcus_marinus_str._MIT_9211_B	3785	0.165331	.	.	.	4.54373	4.33621	4.83621	1.91811	2.7835	.	.	.	2.69582	.	.	4.33621	.	2.89081	.
Prochlorococcus_marinus_str._MIT_9215_B	3798	0.167175	.	.	.	4.56679	4.35927	4.85927	1.92963	4.56679	.	.	.	2.71119	.	.	4.35927	.	2.90618	.
Prochlorococcus_marinus_str._MIT_9303_B	3804	0.18172	.	.	.	1.61643	4.54107	3.16573	2.02054	2.19006	.	.	.	2.8324	.	.	2.02054	.	3.02738	.
Prochlorococcus_marinus_str._MIT_9312_B	3807	0.166659	.	.	.	4.56033	4.35282	4.85282	1.92641	4.56033	.	.	.	2.70689	.	.	2.70689	.	2.90188	.
Prochlorococcus_marinus_str._MIT_9515_B	3811	0.165542	.	.	.	4.54638	4.33886	4.83886	1.91943	4.54638	.	.	.	2.69759	.	.	4.33886	4.83886	2.89257	.
Prochlorococcus_marinus_str._NATL1A_B	3817	0.167822	.	.	.	2.80426	4.36735	4.86735	1.93368	4.57487	.	.	.	2.71658	.	.	2.71658	4.86735	2.91157	.
Prochlorococcus_marinus_subsp._marinus_str._CCMP1375_B	3818	0.165999	.	.	.	2.78907	4.34456	4.84456	1.92228	4.55208	.	.	.	2.70139	.	.	4.34456	4.84456	2.89637	.
Prochlorococcus_marinus_subsp._pastoris_str._CCMP1986_B	3818	0.165894	.	.	.	2.8955	4.34325	4.84325	1.92163	4.55077	.	.	.	2.70051	.	4.55077	2.70051	4.84325	2.8955	.
Propionibacterium_acnes_SK137_B	3828	0.184041	.	.	.	4.5701	4.5701	.	0.774474	0.892524	1.2592	4.5701	.	0.871283	.	1.16288	4.77761	2.93942	0.633661	.
Propionibacterium_freudenreichii_subsp._shermanii_CIRM-BIA1_B	3837	3.05245	.	1.42873	.	4.57867	4.57867	.	2.03934	1.26206	1.3059	.	.	2.03934	4.57867	0.769792	2.94514	3.05245	0.295388	.
Prosthecochloris_aestuarii_DSM_271_B	3842	.	.	2.29637	.	.	1.93152	1.77271	2.04637	2.29637	1.31059	.	.	.	4.59275	3.20018	4.59275	.	.	.
Proteus_mirabilis_HI4320_B	3844	0.386814	4.91188	3.41293	.	4.91188	1.11768	.	0.669485	1.1452	1.1452	3.0796	.	1.70037	0.190098	1.90037	1.76475	0.55884	0.438526	.
Pseudoalteromonas_atlantica_T6c_B	3849	0.275727	.	.	3.19655	1.77054	0.656402	.	1.02183	0.880743	0.526233	.	.	0.785269	0.141032	1.14683	0.574936	0.885269	0.285529	.
Pseudoalteromonas_haloplanktis_TAC125_B	3854	0.656801	4.90488	.	.	.	0.627534	.	2.20244	0.901036	0.858034	.	.	0.976221	0.1623	1.5004	0.668212	2.45244	0.901036	.
Pseudoalteromonas_sp._SM9913_B	3859	0.647839	.	.	.	.	0.569727	.	1.38269	1.03702	1.71184	.	.	1.15339	0.207694	1.54936	0.540241	1.54936	0.482484	.
Pseudomonas_aeruginosa_PA7_B	3870	0.0896089	.	2.5038	.	1.52345	0.358883	3.67173	1.88604	0.223108	0.278252	.	.	0.564265	0.0409344	0.620947	0.556628	0.442016	0.152627	.
Pseudomonas_fluorescens_Pf0-1_B	3873	0.105845	.	1.17855	3.33777	1.25585	0.383214	3.67111	1.85527	0.343141	0.232424	.	.	0.801332	0.0374993	0.901332	0.326001	0.799175	0.170237	.
Pseudomonas_fluorescens_SBW25_B	3892	0.0922721	.	2.00988	2.40859	1.261	0.360684	3.68313	0.831243	0.258907	0.15692	2.40859	.	0.477147	0.0393956	0.4506	0.369321	0.727289	0.132446	.
Pseudomonas_mendocina_ymp_B	3898	0.13707	.	1.89148	.	3.22659	0.421323	3.55992	3.31427	0.365411	0.309332	.	.	1.44663	0.0792623	1.15809	1.04473	0.951588	0.208303	.
Pseudomonas_protegens_Pf-5_B	3902	0.0878745	.	1.97635	2.42228	1.87344	0.305084	3.70139	1.09778	0.229392	0.200698	2.42228	.	0.36836	0.0322665	0.827651	0.748154	0.510348	0.154745	.
Pseudomonas_putida_GB-1_B	3911	0.128557	.	1.98273	3.23042	3.30455	0.297473	3.63788	2.37465	0.480703	0.203791	.	.	0.407149	0.0387383	0.600796	0.65947	0.410429	0.226605	.
Pseudomonas_stutzeri_A1501_B	3913	0.254712	.	2.44345	.	2.27393	0.821699	.	.	0.77738	1.01197	.	.	1.4623	0.159088	2.52393	0.77738	2.44345	0.391741	.
Pseudomonas_syringae_pv._tomato_str._DC3000_B	3935	0.278018	.	1.57563	2.36345	1.47814	0.404048	.	1.2352	0.343136	0.260822	.	.	0.726759	0.0735266	1.37806	1.2352	0.474204	0.185043	.
Psychrobacter_cryohalolentis_K5_B	3937	2.01746	.	3.26894	2.09795	1.30114	2.86148	4.90341	1.08349	.	1.61397	4.69589	4.69589	2.09795	0.323361	.	1.08349	.	0.722186	.
Psychrobacter_sp._PRwf-1_B	3970	4.35827	.	3.23884	2.07537	1.28609	2.83138	.	1.07059	4.65075	4.65075	.	4.65075	.	0.393844	.	1.59591	3.23884	0.964567	.
Psychromonas_ingrahamii_37_B	3978	.	3.09897	3.43231	.	4.94094	1.32916	.	0.674768	3.09897	0.608076	.	.	4.94094	0.251877	1.91199	0.985235	3.43231	0.88611	.
Pyrobaculum_aerophilum_str._IM2_A	3989	4.93941	2.76462	2.13922	.	.	1.16199	.	0.583581	4.93941	0.524488	.	.	0.729385	0.211754	0.741939	0.859852	.	0.774659	.
Pyrobaculum_arsenaticum_DSM_13514_A	4002	4.92196	2.75299	4.62948	.	.	1.15617	.	0.580408	.	0.52158	2.94797	.	0.820499	0.210358	0.604913	0.85549	4.62948	0.770781	4.62948
Pyrobaculum_calidifontis_JCM_11548_A	4003	4.90085	2.73892	3.07225	.	.	1.14914	.	0.576571	.	0.518062	4.90085	.	1.09025	0.20867	1.64335	0.850214	4.60837	0.766091	4.60837
Pyrobaculum_islandicum_DSM_4184_A	4007	4.84848	2.704	3.03734	.	.	1.13168	4.84848	0.567049	.	0.509334	4.84848	.	1.28283	0.20448	0.819449	0.837121	.	0.754453	2.09376
Pyrococcus_abyssi_GE5_A	4015	4.88945	2.73131	1.59431	.	.	1.14533	4.88945	0.574497	.	0.516161	2.9263	.	0.353101	0.207757	0.914933	0.847362	1.12982	.	2.73131
Pyrococcus_furiosus_DSM_3638_A	4029	4.96018	2.77846	2.86614	4.46018	.	1.16891	.	0.587356	.	0.527949	.	.	0.385342	0.213416	0.549869	0.865044	2.02825	.	0.865044
Pyrococcus_horikoshii_OT3_A	4052	4.86439	2.7146	1.23447	.	3.04794	1.13698	.	0.56994	.	0.511984	4.36439	.	0.438843	0.205752	0.747641	0.841096	2.03595	.	1.21156
Ralstonia_eutropha_H16_B	4064	0.178049	3.4041	0.933782	.	0.423741	0.40237	2.69931	1.53538	0.154174	0.102401	0.570707	.	0.397333	0.0273188	0.223363	0.599789	0.605381	0.128682	1.5563
Ralstonia_eutropha_JMP134_B	4066	0.147597	3.39599	1.03483	.	0.396053	0.376749	2.61275	1.53133	0.192244	0.108938	0.485808	.	0.491628	0.027847	0.26081	0.518196	1.05011	0.134681	.
Ralstonia_pickettii_12D_B	4068	0.293689	3.23636	1.14052	.	0.804612	0.554353	3.56969	1.22766	0.352306	0.328654	1.79442	.	0.797212	0.0557598	0.350413	0.642424	1.35524	0.229859	.
Ralstonia_solanacearum_GMI1000_B	4080	0.280487	.	1.94485	.	1.21455	0.609099	3.57474	1.45404	0.243476	0.347582	.	.	0.643686	0.0677383	0.373798	0.456825	1.14241	0.186912	.
Renibacterium_salmoninarum_ATCC_33209_B	4096	2.22381	.	0.811764	.	.	0.55855	.	1.12789	0.87725	0.427789	2.96508	.	0.670971	0.670971	0.749379	1.14317	0.72747	0.121215	.
Rhizobium_leguminosarum_bv._viciae_3841_B	4127	0.120374	.	0.542663	3.75586	1.29217	1.47542	2.71313	0.149448	0.248575	0.0932579	1.56552	.	0.251613	0.0433232	0.269246	0.293549	0.584338	0.0926098	3.34839
Rhodobacter_capsulatus_SB_1003_B	4129	0.549045	.	1.21658	.	1.39643	0.630103	.	2.20951	1.00383	0.670781	1.39643	3.17203	0.670781	0.306938	1.2383	0.979753	1.54218	0.465336	3.01022
Rhodobacter_sphaeroides_ATCC_17025_B	4139	2.1666	.	1.53016	.	0.76664	0.933096	.	1.73328	0.445647	0.403473	.	.	0.684445	0.312479	1.28405	1.18398	1.56723	0.352786	3.06032
Rhodobacter_sphaeroides_KD131_B	4150	0.757743	.	3.50534	.	1.20008	0.58805	.	1.18481	0.452688	0.164199	.	.	0.694687	0.198284	0.975451	1.20008	3.25969	0.397044	.
Rhodococcus_equi_103S_B	4155	1.03092	.	1.32105	2.56183	.	.	.	.	0.222068	0.296568	0.89749	.	0.888823	0.328085	0.260469	1.03092	0.991712	0.0415749	.
Rhodococcus_erythropolis_PR4_B	4159	0.231689	.	0.560119	1.64039	.	3.5499	3.68825	1.51079	0.202894	0.182285	0.832778	2.46059	0.381968	0.200828	0.191899	0.611482	0.289247	0.0235641	.
Rhodoferax_ferrireducens_T118_B	4171	0.782685	.	3.40639	.	0.789724	0.548593	.	.	0.304346	0.391625	2.30479	.	0.789724	0.180344	0.434825	0.705431	1.48287	0.368932	.
Rhodomicrobium_vannielii_ATCC_17100_B	4173	4.70257	.	1.24672	.	0.848845	1.04782	3.3807	.	1.45451	2.18177	2.18177	.	1.68103	0.660694	1.88103	0.965884	0.515138	0.373726	.
Rhodopirellula_baltica_SH_1_B	4175	0.378414	.	2.56772	.	0.909268	0.423689	.	.	1.19486	2.48724	2.31772	.	3.42363	2.36588	1.54515	3.22864	1.27842	0.693366	.
Rhodopseudomonas_palustris_BisA53_B	4184	0.85136	.	1.10798	.	0.633404	1.11336	1.97278	.	0.495394	1.80318	2.29645	.	1.80318	0.485261	0.707114	0.633404	0.644496	0.328591	.
Rhodopseudomonas_palustris_BisB18_B	4186	0.486269	.	1.2969	.	0.580599	0.593245	3.55442	.	0.906751	1.20584	.	.	1.44388	0.181199	0.582912	0.580599	0.510048	0.217343	.
Rhodopseudomonas_palustris_BisB5_B	4189	1.49183	.	0.775993	.	0.445055	1.11414	.	.	0.58441	1.44358	.	.	1.44358	0.480933	0.467704	1.42265	1.55226	0.214015	4.89948
Rhodopseudomonas_palustris_HaA2_B	4192	0.456486	.	1.13601	.	0.453624	1.13372	3.55767	.	0.590232	0.639418	.	.	0.898672	0.264565	0.389927	1.03225	1.13601	0.203348	4.96802
Rhodopseudomonas_palustris_TIE-1_B	4197	0.312391	.	1.1665	3.44401	0.541225	0.968384	2.58301	.	0.728192	0.545114	.	.	1.05314	0.255061	0.396986	0.916064	0.510132	0.134783	.
Rhodospirillum_centenum_SW_B	4212	2.2197	.	2.38922	.	1.38231	1.28482	3.43128	.	0.856544	4.93941	.	3.29294	1.15307	0.67449	0.629106	0.856544	0.458315	0.478559	4.77844
Rhodospirillum_rubrum_ATCC_11170_B	4214	0.374998	.	1.05162	.	1.42308	0.568997	.	.	1.08651	0.561342	.	.	0.685314	0.242209	0.571278	1.17008	0.308872	0.293476	4.83798
Rhodothermus_marinus_DSM_4252_B	4219	.	.	1.07447	3.09127	.	1.23763	.	0.949465	1.68516	2.19709	.	.	2.92946	.	.	2.19709	.	1.33513	4.6369
Rickettsia_akari_str._Hartford_B	4240	4.20893	.	0.875352	2.5603	.	0.972148	.	0.750352	1.36658	1.79887	.	.	2.39849	.	.	1.79887	2.0007	1.06964	3.84044
Rickettsia_bellii_OSU_85-389_B	4241	4.3303	.	0.905694	2.64121	.	1.0126	.	0.780694	4.62278	1.85955	.	.	2.4794	.	.	4.12278	0.786181	1.1101	.
Rickettsia_canadensis_str._CA410_B	4242	4.14501	.	0.859373	2.51768	.	0.950843	.	0.734373	4.43749	1.76691	.	.	2.35588	.	.	.	4.43749	1.04834	.
Rickettsia_felis_URRWXCal2_B	4243	4.38959	.	0.920517	2.68074	.	1.03237	.	0.795517	4.68207	1.88919	.	.	2.51893	.	.	.	0.69047	1.12986	.
Rickettsia_massiliae_MTU5_B	4252	4.20893	.	0.875352	2.5603	.	0.972148	.	0.750352	4.50141	1.79887	.	.	2.39849	.	.	.	1.53618	4.00141	.
Rickettsia_prowazekii_str._NMRC_Madrid_E_B	4254	4.14808	.	0.860139	2.51973	.	0.951865	.	0.735139	4.44056	1.76844	.	.	2.35792	.	.	.	2.76538	3.94056	.
Rickettsia_rickettsii_str._Iowa_B	4256	4.22078	.	0.878315	2.5682	.	.	.	0.753315	4.51326	1.80479	.	.	2.40639	.	.	4.22078	1.54092	4.01326	.
Rickettsia_typhi_str._Wilmington_B	4258	4.13417	.	0.856664	2.51046	.	.	.	0.731664	4.42665	1.76149	.	.	2.34865	.	.	.	2.75612	3.92665	.
Riemerella_anatipestifer_ATCC_11845_=_DSM_15868_B	4272	4.41129	.	.	2.83355	4.41129	.	.	0.852821	4.91129	2.0038	.	.	2.0594	.	4.91129	.	1.14503	4.6188	.
Robiginitalea_biformata_HTCC2501_B	4278	0.301154	.	1.85754	3.0959	3.0959	1.52193	.	.	0.809746	.	.	.	1.65754	4.80482	.	4.80482	.	1.72193	.
Roseiflexus_castenholzii_DSM_13941_B	4278	3.193	.	1.28486	3.52633	1.76841	4.92102	3.52633	1.76841	0.390816	1.03213	.	.	.	3.193	3.38799	0.283328	2.46051	1.00956	.
Roseiflexus_sp._RS-1_B	4281	.	.	1.28674	.	1.80144	.	.	2.29428	0.484681	2.34244	.	.	3.12325	2.29428	1.87395	0.262059	3.53072	0.898849	.
Roseobacter_denitrificans_OCh_114_B	4283	0.55783	.	1.88434	.	0.879913	2.13681	.	0.87075	1.00083	0.314969	.	.	0.525916	0.283253	0.949694	1.18661	0.922915	0.580557	.
Rothia_dentocariosa_ATCC_17931_B	4321	.	.	3.09539	.	.	1.85293	4.93557	.	2.76206	2.76206	.	.	0.444806	2.76206	1.15197	2.1373	4.93557	0.362982	.
Rothia_mucilaginosa_DY-18_B	4326	.	.	2.89433	.	.	1.80589	4.8415	.	4.3415	4.3415	.	4.18053	0.431367	4.3415	.	2.78702	.	0.802618	.
Rubrobacter_xylanophilus_DSM_9941_B	4330	.	.	1.04786	.	0.837205	2.06133	2.42619	3.03994	0.598434	0.243602	1.67657	.	.	1.3533	1.27106	2.17619	1.15997	0.512943	.
Ruegeria_pomeroyi_DSS-3_B	4333	0.265717	.	0.85996	3.5332	1.19674	1.65553	.	1.43327	0.375798	0.202506	.	.	0.307195	0.0778814	0.330418	1.03471	0.827767	0.2357	.
Saccharomonospora_viridis_DSM_43017_B	4335	2.22672	.	1.51659	3.19499	3.10731	1.6	1.91699	1.38699	0.36786	0.440557	0.859663	.	0.868825	0.850996	0.674961	0.939322	0.666667	0.0925883	.
Saccharophagus_degradans_2-40_B	4346	0.210415	.	2.43113	.	3.15383	0.542034	.	1.17701	1.20878	0.779851	.	.	.	0.440403	3.48716	0.779851	1.57691	0.513461	.
Saccharopolyspora_erythraea_NRRL_2338_B	4358	0.383463	.	0.347061	1.40577	2.4601	0.603107	3.75181	0.302309	0.105955	0.135075	0.5289	3.41847	0.423941	0.123931	0.225602	0.33369	0.213122	0.0419614	.
Salinibacter_ruber_M8_B	4363	1.47537	4.8124	3.34661	1.23211	2.1562	1.25622	.	1.69097	3.01328	.	0.44786	4.8124	.	4.8124	.	1.66057	.	0.953099	.
Salinispora_arenicola_CNS-205_B	4386	0.555973	.	0.557677	2.48753	1.79002	1.3641	2.56801	0.891569	0.317575	0.473225	1.79002	.	0.716339	1.04564	0.65113	0.241233	0.190161	0.140991	3.31671
Salinispora_tropica_CNB-440_B	4394	0.607779	.	0.713864	2.53783	3.18879	1.34398	1.96588	1.42773	0.390114	0.554215	2.28783	.	0.782941	1.44865	0.634188	0.293222	0.268313	0.120704	3.38378
Sanguibacter_keddieii_DSM_10542_B	4397	0.655547	.	0.826991	3.28496	.	1.29457	.	0.176742	0.228979	0.56888	4.92743	.	2.21372	0.981859	0.239585	0.753294	0.480309	0.100842	.
Sebaldella_termitidis_ATCC_33386_B	4399	0.792097	.	1.25325	1.69016	1.15318	1.28088	.	0.544022	3.39592	0.223882	2.19318	.	0.73133	0.971591	0.29241	2.19318	0.537486	0.286077	1.38555
Segniliparus_rotundus_DSM_44985_B	4405	2.85244	.	.	1.60855	.	1.21287	.	0.512634	.	2.92657	4.68234	.	2.92657	4.68234	1.17068	2.13933	0.553443	0.420052	.
Serratia_proteamaculans_568_B	4417	0.168413	3.26661	1.13286	.	.	0.75268	.	0.225927	0.242851	0.233996	3.26661	.	0.464412	0.0449752	0.879982	0.487489	0.542457	0.228617	.
Shewanella_amazonensis_SB2B_B	4430	0.830324	.	3.4705	3.13717	3.13717	0.44497	.	1.73491	0.799647	1.18515	.	.	1.0112	0.137535	1.53152	0.353214	1.8823	0.502469	.
Shewanella_baltica_OS195_B	4431	0.47447	.	2.54036	.	3.27984	0.550881	.	1.7679	0.733999	0.897109	.	.	1.04426	0.100121	0.77968	0.578276	0.589611	0.358072	.
Shewanella_denitrificans_OS217_B	4432	0.785739	.	3.30988	.	3.11489	0.412981	.	3.11489	1.21003	1.4117	.	.	1.75194	0.264361	1.55744	0.459016	2.48241	0.408037	.
Shewanella_frigidimarina_NCIMB_400_B	4436	1.6967	.	2.43663	.	3.16116	0.386858	.	2.26711	0.718047	1.02019	.	.	1.43484	0.108492	0.988724	0.477437	1.8967	0.321293	.
Shewanella_halifaxensis_HAW-EB4_B	4437	0.488236	.	1.90919	.	3.18198	0.368836	.	3.18198	0.507155	1.01636	.	.	1.20435	0.0821698	1.90919	0.424941	1.90919	0.335401	.
Shewanella_loihica_PV-4_B	4439	0.496728	.	2.51041	.	2.26041	0.38719	.	.	0.643311	1.01685	.	.	1.1916	0.107956	0.968859	0.388737	1.53905	0.370614	.
Shewanella_oneidensis_MR-1_B	4444	0.98681	.	2.5161	.	1.7485	0.533471	.	3.24749	0.797694	1.19485	.	.	1.7789	0.11152	1.54284	0.423907	0.825705	0.230346	.
Shewanella_piezotolerans_WP3_B	4449	0.381757	.	1.33567	.	2.28926	0.390204	.	3.19069	0.652925	1.03127	.	.	1.4496	0.0856769	1.12339	0.304436	1.12339	0.392452	.
Shewanella_sediminis_HAW-EB3_B	4451	0.397208	.	1.53953	2.3093	3.21742	0.344041	.	.	0.353803	1.44204	.	.	2.35746	0.0577798	0.77607	0.355396	1.29533	0.264805	.
Shewanella_violacea_DSS12_B	4452	0.339369	.	2.49921	4.99841	4.99841	0.484812	.	3.13729	1.03705	1.1852	.	3.33228	2.24921	0.122333	0.963878	0.406433	.	0.494124	.
Shewanella_woodyi_ATCC_51908_B	4466	0.227028	.	2.57106	.	3.23309	0.346516	.	1.79246	0.473988	0.717448	.	.	1.4708	0.0877624	0.715317	0.241828	0.980535	0.424466	.
Sideroxydans_lithotrophicus_ES-1_B	4466	0.203076	.	2.39741	4.79483	2.14741	1.28046	.	1.65354	0.807525	.	.	.	.	1.11176	3.19655	3.00156	1.50078	1.62604	.
Sinorhizobium_medicae_WSM419_B	4469	0.2171	.	0.564823	.	0.832035	0.577923	3.68577	0.200603	0.261382	0.103739	2.41057	.	0.281103	0.0615634	0.366242	0.552528	0.383682	0.197398	.
Slackia_heliotrinireducens_DSM_20476_B	4473	4.88464	4.88464	2.19232	.	.	.	.	0.161572	0.26864	1.33872	2.08856	.	1.60646	0.343574	0.516184	0.632903	0.706299	0.130444	.
Sodalis_glossinidius_str._morsitans_B	4497	1.23378	4.60503	2.15627	.	4.60503	2.73669	.	1.05753	0.421914	0.782237	2.96271	.	4.60503	0.397005	1.00502	1.64201	2.30252	0.647509	.
Sorangium_cellulosum_So_ce_56_B	4512	0.168635	.	0.852135	.	1.97178	0.0848539	2.79521	1.97178	2.03617	1.14761	.	.	3.61964	0.131323	0.729262	0.893291	0.558307	0.146839	.
Sphaerobacter_thermophilus_DSM_20745_B	4517	0.134929	4.89944	1.05962	.	4.89944	.	3.40464	1.69539	0.378901	0.986498	4.89944	.	4.89944	0.103683	1.89539	1.14165	0.986498	1.14165	.
Sphingobium_japonicum_UT26S_B	4523	1.67616	.	1.87616	.	0.866207	0.946683	3.46027	2.24145	0.415229	0.787832	4.98289	.	1.3968	0.140648	0.864386	0.764386	0.864386	0.158874	.
Sphingomonas_wittichii_RW1_B		0.197105	.	1.32696	3.37891	1.05733	0.874856	.	.	0.187886	0.358663	2.36467	.	0.318147	0.0986978	0.245707	0.930133	0.712648	0.10253	.
Sphingopyxis_alaskensis_RB2256_B	4536	4.67126	.	1.8159	.	4.83222	0.786609	.	1.12244	1.15421	0.982137	2.16611	4.83222	1.34658	0.386881	0.734499	2.16611	0.596735	0.372792	.
Spirochaeta_smaragdinae_DSM_11293_B	4540	0.328429	.	3.52286	4.91581	2.28839	0.634875	.	0.171537	0.320347	0.147169	1.19231	.	0.524728	0.88707	0.695516	1.01919	0.845311	0.345079	.
Spirosoma_linguale_DSM_74_B	4549	0.0634611	.	1.68512	.	2.34343	1.75775	.	0.947304	0.697811	1.0986	1.26976	.	1.90515	1.26976	0.488432	1.53937	1.05842	0.320597	.
Staphylococcus_aureus_subsp._aureus_NCTC_8325_B	4561	1.25671	2.92089	.	2.67523	.	1.48815	3.25422	2.08691	1.29378	0.942533	.	.	1.63554	1.09245	0.413276	2.08691	1.02221	1.22004	.
Staphylococcus_carnosus_subsp._carnosus_TM300_B	4562	2.07034	4.64068	3.23213	1.62229	.	1.47489	3.23213	2.07034	2.8988	1.08299	.	.	4.237	0.910169	0.344452	1.30365	3.23213	0.622833	.
Staphylococcus_epidermidis_RP62A_B	4568	1.646	4.61501	1.44084	1.52901	.	1.46463	3.21502	4.61501	1.27418	2.10567	.	.	4.61501	1.27418	0.570974	1.58162	3.21502	1.37167	.
Staphylococcus_haemolyticus_JCSC1435_B	4571	0.929775	2.97454	1.44343	4.62278	4.62278	1.46773	3.2202	1.58472	2.06139	1.61513	.	.	.	1.29769	0.384646	1.0626	1.20546	0.611555	.
Staphylococcus_lugdunensis_HKU09-01_B	4576	2.18042	.	2.32666	2.66157	4.65332	1.47995	3.24056	2.07666	1.28694	0.924968	.	.	1.87482	1.07133	0.363911	1.28694	0.772167	0.576867	.
Staphylococcus_saprophyticus_subsp._saprophyticus_ATCC_15305_B	4588	0.891017	4.64903	1.45218	1.65961	4.64903	.	3.2377	1.0701	2.07452	0.705014	.	.	2.90437	0.697613	0.310847	2.07452	1.79523	0.680973	.
Staphylothermus_hellenicus_DSM_12710_A	4590	0.776722	4.19185	4.69185	1.47674	4.19185	.	2.93291	0.939478	1.84593	0.613578	.	.	1.00883	0.606178	4.39937	1.84593	1.61236	0.59785	.
Staphylothermus_marinus_F1_A	4590	0.777127	4.19347	4.69347	1.47739	4.19347	.	2.93399	0.939941	1.84674	0.613901	.	.	1.51592	0.606501	2.01625	1.84674	1.613	0.598144	.
Starkeya_novella_DSM_506_B	4594	0.270794	.	1.31021	.	3.19551	1.34734	.	1.19488	0.800156	0.100556	3.19551	.	1.43109	0.119509	0.705921	0.506002	0.697011	0.243945	.
Stenotrophomonas_maltophilia_K279a_B	4612	0.288068	.	0.971499	2.37011	3.16015	1.37634	.	1.00818	0.477235	0.781749	3.16015	.	1.7487	0.093894	2.43587	0.410468	0.874349	0.249248	.
Streptobacillus_moniliformis_DSM_12112_B	4625	.	4.25736	.	1.98244	2.64325	1.11789	.	1.87868	.	4.46488	.	.	.	4.25736	.	4.25736	0.799198	2.83824	.
Streptococcus_agalactiae_2603V_R_B	4625	1.91669	1.99717	4.99434	2.72711	2.04533	.	.	1.0259	.	1.04118	.	.	.	1.99717	2.24717	1.23395	0.396515	1.73335	.
Streptococcus_dysgalactiae_subsp._equisimilis_GGS_124_B	4653	1.15338	2.80759	.	4.3429	2.89527	.	.	0.768918	1.92145	0.601401	.	.	4.3429	2.05009	1.73716	1.23713	0.407074	2.25193	.
Streptococcus_equi_subsp._equi_4047_B	4681	1.93649	2.77697	.	4.29698	2.86465	.	.	1.03078	4.45794	0.593051	.	.	2.77697	2.77697	2.22897	1.97897	0.493991	3.11031	.
Streptococcus_gallolyticus_UCN34_B	4683	1.2608	4.57487	.	1.51296	2.85493	.	.	1.06419	2.03744	0.697982	.	.	4.28239	0.500453	0.630399	2.03744	0.410578	0.383434	.
Streptococcus_gordonii_str._Challis_substr._CH1_B	4683	1.47904	2.79839	4.99007	1.91455	4.49007	.	.	1.53164	2.79839	1.19546	.	.	.	2.0432	0.867802	1.99503	0.465343	0.448814	.
Streptococcus_mutans_UA159_B	4688	1.99072	4.48145	4.98145	1.19259	.	.	.	1.52819	2.03889	1.03749	.	.	2.6543	1.52819	0.764097	1.52819	0.670721	0.373054	.
Streptococcus_pneumoniae_670-6B_B	4696	1.57132	2.00663	.	4.3523	.	.	.	0.878315	4.51326	1.01709	4.51326	.	.	4.51326	1.40693	2.00663	0.368567	3.14719	.
Streptococcus_sanguinis_SK36_B	4700	1.01513	2.84032	1.38309	1.984	.	.	.	1.5568	2.84032	1.04265	4.55295	.	2.07464	2.84032	0.764648	2.84032	0.683722	0.433499	.
Streptococcus_suis_05ZYH33_B	4717	1.91987	2.80548	.	2.00035	4.5007	.	.	1.5359	4.5007	0.899257	4.5007	.	4.5007	4.5007	1.40274	1.19901	0.754198	2.25035	.
Streptococcus_thermophilus_LMD-9_B	4726	1.83541	4.33178	4.83178	4.17082	.	.	.	2.69287	4.33178	2.78054	.	.	.	2.69287	2.16589	4.33178	0.734163	3.0262	.
Streptococcus_uberis_0140J_B	4735	4.29511	1.97804	3.10906	2.58074	1.97804	.	.	1.01497	4.45607	0.666421	.	.	1.7762	1.51804	1.71804	1.2212	1.13031	2.22804	.
Streptomyces_avermitilis_MA-4680_B	4737	0.261016	.	0.848248	2.11875	2.52708	2.52708	3.77691	0.242519	0.118337	0.124132	1.11446	.	0.337447	0.244235	0.144547	0.307948	0.233522	0.0454469	2.47892
Streptomyces_coelicolor_A3_2_B	4771	0.216871	.	0.363777	2.12598	1.92598	.	2.73796	0.188947	0.076179	0.111385	0.98493	.	0.293485	0.170934	0.130911	0.350803	0.170726	0.0307202	.
Streptomyces_griseus_subsp._griseus_NBRC_13350_B	4777	0.27465	.	0.481867	1.70976	3.41952	.	2.71088	0.35482	0.104295	0.147011	0.963734	.	0.332726	0.289153	0.177779	0.184969	0.218155	0.0493578	3.41952
Streptomyces_scabiei_87.22_B	4799	0.255257	.	0.555261	1.18364	3.35137	.	2.76352	0.154136	0.0745601	0.0970095	0.642589	.	0.259741	0.327415	0.13148	0.234045	0.159265	0.049516	1.97683
Streptosporangium_roseum_DSM_43021_B	4810	0.210974	.	0.335883	0.566532	1.144	.	3.85567	0.200648	0.0565632	0.0937301	1.5945	.	0.273966	0.133115	0.0871302	0.118074	0.213682	0.0242484	1.96601
Sulfolobus_acidocaldarius_DSM_639_A	4816	0.144088	.	2.23618	0.428578	0.868089	.	.	0.137584	0.033808	.	4.97236	4.47236	0.509445	0.0880685	0.478342	0.0730284	.	.	0.735975
Sulfolobus_islandicus_L.D.8.5_A	4878	0.150855	.	3.19436	0.442536	0.896006	.	.	0.143965	0.0361104	4.79154	.	4.58402	0.434946	0.0926263	0.293982	0.0775862	.	.	1.16686
Sulfolobus_islandicus_M.14.25_A	4880	0.149778	.	2.28312	0.440315	0.891562	.	.	0.142949	0.035744	4.77377	.	4.56625	0.398601	0.0919009	0.548654	0.0768608	.	.	0.976321
Sulfolobus_islandicus_Y.G.57.14_A	4886	0.15055	.	1.76721	0.441907	0.894747	.	.	0.143677	0.0360066	4.78651	.	4.57899	0.473887	0.0924209	0.46067	0.0773807	.	.	1.16543
Sulfolobus_islandicus_Y.N.15.51_A	4890	0.151553	.	3.06369	0.443975	0.898882	.	.	0.144622	0.0363477	4.80305	.	4.59553	0.402261	0.093096	0.462875	0.0780559	.	.	1.17015
Sulfolobus_solfataricus_P2_A	4891	0.152824	.	3.21602	0.446597	0.904128	.	.	0.145821	0.0367803	4.82403	.	4.61651	0.351452	0.0939523	0.777359	0.0789122	.	.	1.00789
Sulfolobus_tokodaii_str._7_A	4909	0.14919	.	3.17604	0.439102	.	.	.	0.142395	0.0355439	.	1.62262	4.55655	0.329216	0.0915048	0.779116	0.0764647	4.76406	.	0.56198
Sulfuricurvum_kujiense_DSM_16994_B	4909	2.82844	.	3.30012	.	2.96679	4.5817	3.30012	0.15303	.	.	1.69707	4.74266	.	.	1.48339	0.521914	1.06067	1.1662	.
Sulfurihydrogenibium_azorense_Az-Fu1_B	4917	2.61542	.	4.92314	.	.	1.40778	3.0871	0.134771	.	.	4.42314	4.42314	.	.	1.37689	1.50487	0.980784	2.94876	.
Sulfurihydrogenibium_sp._YO3AOP1_B	4917	2.61881	.	4.92821	.	4.42821	1.40981	3.09049	0.135061	.	.	4.42821	4.42821	.	.	1.37858	1.21191	0.982053	4.42821	.
Sulfurimonas_denitrificans_DSM_1251_B	4929	4.27537	.	3.18358	.	2.03393	.	.	0.143041	.	.	4.56785	4.56785	.	.	.	0.551012	3.18358	.	.
Sulfurospirillum_deleyianum_DSM_6946_B	4933	2.04575	.	3.19935	.	2.86602	.	2.29575	0.144392	.	.	.	4.59151	.	4.59151	.	0.336318	1.43301	3.06101	.
Sulfurovum_sp._NBC37-1_B	4942	2.1153	.	.	.	4.63427	.	.	.	.	.	.	4.63427	.	4.63427	.	0.509591	1.44726	0.946013	.
Symbiobacterium_thermophilum_IAM_14863_B	4942	2.95118	.	1.86779	.	4.42677	1.02878	3.35864	4.83044	0.485922	0.981692	.	.	.	0.957611	1.23727	1.07014	2.33474	0.660779	.
Synechococcus_elongatus_PCC_7942_B	4943	2.84342	.	3.25089	.	2.08441	0.982599	1.80314	4.66881	3.00523	4.87633	.	4.87633	4.87633	2.08441	.	1.60314	1.80314	.	.
Synechococcus_sp._CC9311_B	4988	2.7791	.	3.18657	.	2.13992	0.955032	3.18657	4.57233	1.07996	.	.	.	4.77985	.	.	0.893082	.	.	.
Synechococcus_sp._CC9605_B	4994	2.75179	.	.	.	1.61254	0.943327	3.15925	4.53136	2.11944	.	.	.	4.73888	.	.	1.26721	.	.	.
Synechococcus_sp._CC9902_B	5017	2.73018	.	.	.	2.9993	0.934065	3.13764	4.49894	1.30466	.	.	.	4.70646	.	.	2.04763	.	.	4.99894
Synechococcus_sp._JA-2-3Ba_2-13_B	5020	2.83499	.	.	.	1.59808	0.978983	3.24245	4.65616	1.08741	.	.	.	4.86368	2.07808	3.10411	4.65616	4.86368	.	.
Synechococcus_sp._JA-3-3Ab_B	5023	2.82832	.	.	.	1.59408	0.976127	3.23579	4.64616	1.30548	.	.	.	4.85368	2.90245	3.09744	4.64616	2.99013	.	.
Synechococcus_sp._PCC_7002_B	5027	1.64615	.	3.32257	.	1.37179	1.01332	3.32257	4.77633	1.34887	.	.	.	.	2.13817	.	2.13817	1.74906	3.07691	.
Synechococcus_sp._RCC307_B	5035	1.55084	.	.	.	4.53807	0.945245	3.16373	4.53807	1.07017	.	.	.	.	.	.	1.26945	1.65376	2.91807	.
Synechococcus_sp._WH_7803_B	5050	.	.	.	.	4.55197	0.949216	3.17299	4.55197	0.972752	.	.	.	.	.	.	1.04237	.	2.92734	.
Synechococcus_sp._WH_8102_B	5060	.	.	.	.	4.55394	0.949777	3.1743	4.55394	1.29766	.	.	.	.	.	.	1.27474	.	2.92865	.
Synechocystis_sp._PCC_6803_B	5077	2.18452	.	1.27582	.	1.13296	1.03981	3.38438	.	0.85007	.	.	.	.	1.35885	.	1.35885	3.38438	3.05104	.
Synechocystis_sp._PCC_6803_substr._GT-I_B	5111	2.16063	.	.	.	1.34292	1.02615	3.35251	.	0.839449	.	.	.	.	1.34292	.	1.34292	.	3.01918	.
Synechocystis_sp._PCC_6803_substr._PCC-N_B	5113	2.16006	.	.	.	1.34255	1.02583	3.35176	.	0.839198	.	.	.	.	1.34255	.	1.34255	.	3.01843	.
Synechocystis_sp._PCC_6803_substr._PCC-P_B	5120	2.16029	.	.	.	1.3427	1.02596	3.35206	.	0.839298	.	.	.	.	1.3427	.	1.3427	.	3.01873	.
Syntrophobacter_fumaroxidans_MPOB_B	5240	.	.	2.50904	4.72561	.	0.198587	1.94285	.	2.25904	1.74285	.	.	.	3.1504	3.48374	3.1504	1.74285	0.694896	.
Syntrophomonas_wolfei_subsp._wolfei_str._Goettingen_B	5246	.	.	3.25716	4.67823	.	0.778396	.	.	2.92383	2.25863	.	.	1.70982	2.92383	2.33911	1.50982	1.7543	2.13727	.
Syntrophothermus_lipocalidus_DSM_12680_B	5252	.	.	.	.	.	0.395893	.	.	2.96433	2.15749	.	4.81498	1.5786	.	3.20999	1.52599	3.20999	1.5786	4.10746
Syntrophus_aciditrophicus_SB_B	5279	.	.	2.38455	3.07209	2.98441	0.285265	3.31774	.	0.54115	2.23831	.	.	3.1794	4.97661	3.31774	.	1.24726	1.39471	4.26909
Thauera_sp._MZ1T_B	5303	1.50425	.	3.34183	3.23452	1.01482	0.481435	3.48017	.	0.620044	0.87284	2.30453	.	1.18929	0.203953	2.50637	0.515581	0.844052	0.693924	4.51274
Thermanaerovibrio_acidaminovorans_DSM_6589_B	5327	1.32351	.	2.78536	.	.	0.403975	3.1187	4.67804	4.47052	0.661912	2.03342	.	1.98526	0.167805	.	4.17804	4.97052	4.97052	.
Thermincola_potens_JR_B	5345	2.08718	4.75933	2.37966	4.59836	2.12966	0.97403	3.31123	4.96685	1.41978	1.41978	.	.	4.96685	1.32228	1.41978	1.10161	1.45188	0.816525	4.59836
Thermoanaerobacter_italicus_Ab9_B	5355	2.6887	4.61801	3.21702	1.78714	4.61801	1.97852	1.78282	0.785121	2.22852	1.2961	.	.	1.53021	4.61801	2.059	1.06124	0.972073	4.82553	2.47622
Thermoanaerobacter_tengcongensis_MB4_B	5361	4.38822	4.6807	.	1.94411	2.92548	0.995583	1.80789	0.799052	1.42567	2.13851	.	.	2.85135	4.6807	.	1.29607	1.12885	3.01316	.
Thermoanaerobacterium_thermosaccharolyticum_DSM_571_B	5389	1.95009	4.90018	1.81268	2.93345	1.26299	.	3.26679	0.635728	1.3439	0.830937	.	.	4.40018	.	2.34633	1.08257	1.3439	1.3439	4.28898
Thermobaculum_terrenum_ATCC_BAA-798_B		2.06458	4.79013	1.49922	2.99843	1.71605	4.79013	2.39506	0.725833	0.687982	0.82337	4.79013	.	4.99765	.	1.07253	0.898493	.	1.35347	.
Thermobifida_fusca_YX_B	5408	.	.	2.40322	.	.	4.80643	.	1.33798	0.374408	0.493745	4.80643	.	1.10085	1.11507	0.72981	0.963247	0.397413	0.304925	.
Thermobispora_bispora_DSM_43833_B	5438	2.08768	.	1.28612	.	1.67015	.	3.4084	0.748824	0.395453	0.35843	2.20254	.	1.15853	0.848916	0.477515	0.965338	0.504149	0.125563	1.46836
Thermococcus_gammatolerans_EJ3_A	5452	1.85408	.	2.95858	.	1.48326	4.64539	3.09693	0.655382	0.340487	0.30925	.	.	0.41546	0.745092	0.662782	0.848536	1.57515	.	1.05947
Thermococcus_kodakarensis_KOD1_A	5453	1.87187	.	2.03489	.	4.97345	4.68097	4.97345	0.662498	0.344673	0.312995	.	.	0.45881	0.752998	1.111	0.85743	1.01994	.	1.29616
Thermococcus_onnurineus_NA1_A	5477	1.82595	.	1.63565	.	.	4.58912	4.88161	0.644128	0.333868	0.303327	.	.	0.530908	0.732587	0.930161	0.834469	0.993694	.	1.63565
Thermococcus_sibiricus_MM_739_A	5489	1.83738	.	2.93632	.	.	4.612	4.90448	0.648704	0.336559	0.305735	.	.	0.680896	0.737671	1.04993	0.840188	2.056	.	1.24784
Thermocrinis_albus_DSM_14484_B	5518	1.82345	.	.	.	.	1.38917	4.87661	0.643129	0.33328	0.302801	.	.	.	4.37661	1.04197	4.37661	.	2.72275	1.23855
Thermodesulfovibrio_yellowstonii_DSM_11347_B	5579	1.91407	.	.	.	4.55785	0.502353	4.76537	0.679377	.	.	.	.	.	4.55785	.	2.02892	4.76537	2.84358	1.29896
Thermofilum_pendens_Hrk_5_A	5612	1.78882	.	4.80735	.	4.30735	0.460604	4.51487	0.629278	.	.	.	.	0.878718	4.30735	0.795031	1.90368	4.51487	2.67658	2.76426
Thermomicrobium_roseum_DSM_5159_B	5619	1.98643	.	2.35129	.	4.70257	.	.	0.708321	0.937281	1.0854	2.10129	.	4.91009	.	1.40086	2.94006	.	4.70257	3.02774
Thermomonospora_curvata_DSM_43183_B	5710	2.25521	.	1.97376	.	1.4343	.	2.54769	1.77376	0.19827	0.291256	1.4343	.	0.891203	0.576178	0.441268	0.779843	0.268021	0.0714035	3.28961
Thermoplasma_acidophilum_DSM_1728_A	5719	1.84593	.	4.77681	4.77681	1.16144	.	.	1.44634	0.145459	4.48433	1.16144	.	1.51073	0.450245	0.749586	0.616131	0.207386	0.0492803	2.05793
Thermoplasma_volcanium_GSS1_A	5722	1.84012	.	4.7652	4.7652	1.15757	.	.	1.4417	0.14471	4.47272	1.15757	.	1.20141	0.448459	0.86818	0.613809	.	0.0489664	2.84347
Thermoproteus_neutrophilus_V24Sta_A	5773	1.86599	.	2.87797	4.81695	1.17482	.	.	1.4624	.	4.52447	.	.	0.693346	0.45642	0.717447	0.624159	4.52447	.	4.52447
Thermosediminibacter_oceani_DSM_16646_B	5902	4.40721	4.56818	1.42523	1.10213	2.65548	0.450073	3.1838	2.85046	2.85046	0.792928	4.77569	.	4.27569	2.85046	3.04545	2.03409	1.13806	1.06227	.
Thermosipho_africanus_TCF52B_B	5914	4.32732	4.48828	3.13053	.	4.48828	4.32732	4.98828	1.23193	2.7972	2.99219	.	.	2.7972	2.7972	1.32943	2.99219	.	4.48828	.
Thermosipho_melanesiensis_BI429_B	5921	4.28834	4.4493	2.14417	.	4.65682	4.28834	3.10455	4.4493	2.77121	2.9662	.	.	.	2.77121	2.14417	2.85889	2.85889	4.4493	.
Thermosphaera_aggregans_DSM_11486_A	5934	3.93209	4.09306	.	.	.	3.93209	2.86705	4.09306	2.53372	2.7287	.	.	0.747409	2.53372	.	2.6214	2.6214	4.09306	4.59306
Thermosynechococcus_elongatus_BP-1_B	5947	4.47272	4.63369	.	.	2.06684	4.47272	3.22747	4.63369	2.98181	.	.	.	0.867549	2.89414	.	1.58909	2.98181	4.63369	.
Thermotoga_lettingae_TMO_B	5975	4.41929	4.58025	2.20964	.	4.58025	4.28777	.	0.609188	2.94619	0.505811	2.08829	.	4.58025	2.85851	2.29013	2.85851	4.78777	2.85851	.
Thermotoga_maritima_MSB8_B	5979	.	.	.	4.50316	.	.	3.14045	1.53688	2.8948	2.8948	.	.	4.50316	2.80712	.	2.80712	4.71068	2.80712	.
Thermotoga_neapolitana_DSM_4359_B	6032	.	.	.	.	.	.	3.152	2.01024	2.90635	2.0584	.	.	4.52049	2.81867	3.01366	2.01024	3.01366	2.81867	.
Thermus_thermophilus_HB8_B	6040	.	.	.	.	1.26706	.	3.2008	4.59368	4.59368	.	4.43271	.	.	4.59368	.	.	3.06245	1.60349	.
Thioalkalivibrio_sp._K90mix_B	6041	4.58094	.	3.16127	.	2.12095	0.602349	3.29962	4.74191	3.16127	.	4.58094	.	.	1.31648	3.29962	4.94943	1.83238	2.16912	.
Thioalkalivibrio_sulfidophilus_HL-EbGr7_B	6108	.	.	2.34441	.	3.0382	0.339701	.	4.84979	2.22305	4.84979	.	.	.	0.492301	.	2.17489	1.06621	1.73991	.
Thiobacillus_denitrificans_ATCC_25259_B	6111	.	.	1.74471	.	4.76545	0.544241	.	4.76545	0.728297	4.76545	.	.	.	0.817885	3.31531	1.32432	3.31531	1.32432	.
Thiomicrospira_crunogena_XCL-2_B	6205	.	.	2.17395	.	.	0.869855	.	4.64039	4.8479	.	.	.	4.64039	1.06763	3.23194	2.8986	.	2.98628	.
Thiomonas_intermedia_K12_B	6213	1.10161	.	1.24446	.	1.35438	0.798631	.	.	1.1444	1.35438	.	.	2.17781	0.242695	2.42781	0.975543	1.0889	1.1609	.
Tolumonas_auensis_DSM_9187_B	6213	0.420263	3.06121	.	4.8843	4.8843	0.63284	3.39455	0.395541	1.68933	0.844297	3.06121	3.2562	0.844297	0.128007	1.88933	1.68933	1.53061	1.00852	.
Treponema_denticola_ATCC_35405_B	6222	2.08064	2.84832	.	4.56496	2.936	4.27248	3.18165	0.357973	4.56496	2.202	2.84832	3.04331	3.04331	.	2.28248	4.77248	0.619124	0.571499	.
Treponema_pallidum_subsp._pallidum_str._Nichols_B		1.78889	2.45931	.	3.98145	.	.	2.79264	0.289324	3.98145	1.91024	2.45931	2.6543	2.6543	.	.	4.18897	.	0.481727	.
Trichodesmium_erythraeum_IMS101_B	6279	2.32069	3.16838	.	.	1.46136	3.50172	3.50172	0.414454	2.32069	.	3.16838	3.36337	3.36337	.	.	1.75364	.	3.36337	.
Tropheryma_whipplei_str._Twist_B	6286	1.75121	2.40907	.	3.90609	1.08171	2.7424	2.7424	0.280458	1.75121	.	2.40907	2.60406	2.60406	3.90609	4.11361	1.29805	4.40609	2.60406	.
Truepera_radiovictrix_DSM_17093_B	6309	.	.	2.38996	4.77993	0.830266	3.32496	3.32496	0.651594	0.380729	4.77993	2.99163	.	1.32915	4.77993	2.38996	1.64759	3.18662	1.67799	.
Tsukamurella_paurometabola_DSM_20162_B	6312	0.471488	.	0.676636	2.50663	.	3.48052	.	.	0.474642	0.625247	3.14719	.	0.671152	0.380922	0.307611	0.872955	0.318525	0.0532595	.
Ureaplasma_parvum_serovar_3_str._ATCC_700970_B	6431	0.28188	.	0.439625	1.7956	.	2.53248	4.0912	3.5912	0.285034	.	2.19914	.	.	0.222915	0.189106	0.556941	0.194868	.	.
Ureaplasma_urealyticum_serovar_10_str._ATCC_33699_B	6437	0.283358	.	0.441473	1.80114	.	2.53987	4.10229	3.60229	0.286512	.	2.20654	.	.	0.224147	0.19003	0.559405	0.195832	.	.
Variovorax_paradoxus_S110_B	6446	0.134379	.	2.67625	.	0.615734	0.596214	3.70667	1.27109	0.215551	0.115472	0.838306	.	0.398721	0.0295484	0.261231	0.420872	0.538595	0.148026	.
Veillonella_parvula_DSM_2008_B	6474	2.69532	.	3.10278	4.28569	4.44665	0.456854	3.10278	1.01228	0.158936	4.44665	0.657137	.	0.303369	0.861663	3.10278	0.320223	1.38472	4.94665	.
Vibrio_cholerae_O1_biovar_El_Tor_str._N16961_B	6626	0.497913	4.93883	3.4309	.	4.93883	0.434674	.	0.674385	0.680486	1.1529	3.09757	.	1.71115	0.138893	1.91115	0.623779	1.85854	0.581211	.
Vibrio_harveyi_ATCC_BAA-1116_B	6642	0.387738	.	0.772169	4.98964	3.32643	0.383827	3.57208	0.584675	0.522785	0.71899	3.32643	.	0.653482	0.0886294	1.14141	0.379671	0.98242	0.381938	.
Vibrio_splendidus_LGP32_B	6684	0.231226	2.28143	2.53143	.	.	0.416644	.	0.883979	1.0398	0.448221	3.26794	.	0.522742	0.0655504	1.30368	0.235792	2.45095	0.312628	.
Vibrio_vulnificus_YJ016_B	6692	0.21262	3.20847	2.55259	1.77769	.	0.306143	.	0.453511	0.403121	0.640567	1.2157	.	0.804044	0.089	1.60423	0.497032	1.13006	0.362809	.
Vulcanisaeta_distributa_DSM_14429_A	6719	0.169304	2.78974	4.9771	.	4.9771	0.246326	.	0.375	0.333333	0.535886	.	.	0.954034	0.0680639	0.832752	0.413287	.	0.3	4.68462
Waddlia_chondrophila_WSU_86-1044_B	6773	0.161236	2.71176	4.86012	.	4.86012	.	.	0.360378	0.320336	.	.	.	0.92479	.	0.806757	.	3.04509	0.288302	4.56764
Wigglesworthia_glossinidia_endosymbiont_of_Glossina_brevipalpis_B	6889	0.12559	2.36718	4.34325	.	4.34325	.	.	0.295769	0.262906	.	.	.	0.795572	.	4.34325	.	.	0.236615	4.05077
Wolbachia_endosymbiont_of_Culex_quinquefasciatus_Pel_B	6916	0.1413	2.51905	4.57105	.	4.57105	.	.	0.324244	0.288217	.	.	.	0.852522	.	4.57105	.	0.920238	0.259396	4.27857
Wolbachia_endosymbiont_of_Drosophila_melanogaster_B	6938	0.135468	.	4.48649	.	.	.	.	0.313674	0.278821	.	.	.	0.831381	.	4.48649	.	1.06467	0.250939	4.19401
Wolbachia_endosymbiont_strain_TRS_of_Brugia_malayi_B	6939	0.127077	.	4.36481	.	.	.	.	0.298464	0.265301	.	.	.	0.800962	.	4.36481	.	1.02411	0.238771	4.07233
Wolinella_succinogenes_DSM_1740_B	6943	0.888729	.	3.17496	.	4.55492	4.39395	3.17496	0.384727	0.34198	.	.	.	0.973488	2.84162	4.76243	0.67879	.	3.03661	4.76243
Xanthobacter_autotrophicus_Py2_B	7136	0.597619	.	0.981464	.	1.45127	0.596944	3.56922	1.03658	1.06066	0.306274	.	3.43087	1.82454	0.0957845	0.415805	0.90252	1.32752	0.216175	.
Xanthomonas_albilineans_GPE_PC73_B	7143	2.23542	.	.	4.87452	4.87452	1.08273	.	1.68542	0.842123	2.23542	4.87452	.	2.23542	0.968629	1.88542	1.36068	2.35678	0.696506	.
Xanthomonas_campestris_pv._campestris_str._B100_B		0.544139	.	.	3.25063	3.16295	0.726645	.	0.775188	0.698317	1.1962	.	.	3.16295	0.175449	0.861438	0.680804	1.13423	0.175526	.
Xanthomonas_campestris_pv._vesicatoria_str._85-10_B	7174	0.411118	.	2.45925	2.39349	2.33789	0.848374	.	0.7837	0.48673	1.44992	.	.	1.83179	0.145925	0.998778	0.518002	1.9674	0.135395	.
Xanthomonas_oryzae_pv._oryzae_PXO99A_B	7192	0.630972	.	.	3.21402	4.98199	0.833839	.	1.00714	0.875169	2.28916	.	4.98199	2.28916	0.353476	1.09926	0.682232	2.49099	0.450568	.
Xenorhabdus_bovienii_SS-2004_B	7197	0.817994	4.91069	3.16648	3.16648	4.91069	1.10484	.	1.16013	0.989311	0.989311	4.91069	.	1.73029	0.237597	1.89989	1.39366	1.23592	0.12458	.
Xenorhabdus_nematophila_ATCC_19061_B	7316	0.825564	4.94475	.	2.27054	3.18919	0.833021	.	1.18636	1.01027	1.15459	.	.	1.40501	0.229225	1.55076	1.71352	0.673512	0.154022	.
Xylanimonas_cellulosilytica_DSM_15894_B	7325	1.08388	.	1.44577	3.22488	3.11757	.	.	0.282509	0.250092	1.01121	.	.	2.16866	2.16866	0.944968	0.82519	0.554839	0.209989	.
Xylella_fastidiosa_9a5c_B	7496	.	.	.	3.03661	.	1.98498	.	0.256836	4.55492	0.940609	.	.	2.02746	1.05848	3.17496	2.9293	0.882212	4.76243	.
Yersinia_pseudotuberculosis_IP_31758_B	7617	0.454055	.	.	.	.	0.855373	.	0.380576	0.571948	0.563065	3.14511	.	1.01417	0.175123	3.47844	0.53548	1.84259	0.558877	.
Zunongwangia_profunda_SM-A87_B	7676	0.101046	.	2.51221	.	2.21973	2.14735	2.51221	1.0061	0.537519	3.15462	.	.	1.19263	3.15462	1.32021	1.74538	0.581567	0.814194	.
Zymomonas_mobilis_subsp._mobilis_NCIMB_11163_B	7826	4.97964	4.47964	4.68716	4.97964	1.94734	1.94734	4.97964	.	0.459694	4.68716	.	.	1.52747	0.439423	4.97964	1.98982	4.97964	1.55787	.
