# Supplementary material for: Abundance, diversity and domain architecture variability in prokaryotic DNA-binding transcription factors
Source: PLoS One. 2018 Apr 3;13(4):e0195332. doi: 10.1371/journal.pone.0195332 (PMC5882156; doi:10.1371/journal.pone.0195332)
Supplement: S1 Dataset — The information of genomes and transcription factors is organized in a tabular format. The file S1_Dataset.zip contains 761 files, one per genome. The information is organized as follows: Genome ID, identifier from NCBI database; Supfam ID; physical position of the Domain; E-value; Supfam model assignment; Supfam description; E-value associated to the family; Family ID; Family ID; representative PDB associated to each assignment. (ZIP) [file pone.0195332.s005.zip]

Archive with 1,526 entries (1,523 files):
- Genomes_assignments/
- Genomes_assignments/Acetobacter_pasteurianus_386B_B.TFs
- __MACOSX/
- __MACOSX/Genomes_assignments/
- __MACOSX/Genomes_assignments/._Acetobacter_pasteurianus_386B_B.TFs
- Genomes_assignments/Acetohalobium_arabaticum_DSM_5501_B.TFs
- __MACOSX/Genomes_assignments/._Acetohalobium_arabaticum_DSM_5501_B.TFs
- Genomes_assignments/Acholeplasma_laidlawii_PG-8A_B.TFs
- __MACOSX/Genomes_assignments/._Acholeplasma_laidlawii_PG-8A_B.TFs
- Genomes_assignments/Acidilobus_saccharovorans_345-15_A.TFs
- __MACOSX/Genomes_assignments/._Acidilobus_saccharovorans_345-15_A.TFs
- Genomes_assignments/Acidimicrobium_ferrooxidans_DSM_10331_B.TFs
- __MACOSX/Genomes_assignments/._Acidimicrobium_ferrooxidans_DSM_10331_B.TFs
- Genomes_assignments/Acidiphilium_cryptum_JF-5_B.TFs
- __MACOSX/Genomes_assignments/._Acidiphilium_cryptum_JF-5_B.TFs
- Genomes_assignments/Acidithiobacillus_ferrooxidans_ATCC_23270_B.TFs
- __MACOSX/Genomes_assignments/._Acidithiobacillus_ferrooxidans_ATCC_23270_B.TFs
- Genomes_assignments/Acidobacterium_capsulatum_ATCC_51196_B.TFs
- __MACOSX/Genomes_assignments/._Acidobacterium_capsulatum_ATCC_51196_B.TFs
- Genomes_assignments/Acidothermus_cellulolyticus_11B_B.TFs
- __MACOSX/Genomes_assignments/._Acidothermus_cellulolyticus_11B_B.TFs
- Genomes_assignments/Acidovorax_avenae_subsp._avenae_ATCC_19860_B.TFs
- __MACOSX/Genomes_assignments/._Acidovorax_avenae_subsp._avenae_ATCC_19860_B.TFs
- Genomes_assignments/Acidovorax_sp._JS42_B.TFs
- __MACOSX/Genomes_assignments/._Acidovorax_sp._JS42_B.TFs
- Genomes_assignments/Aciduliprofundum_boonei_T469_A.TFs
- __MACOSX/Genomes_assignments/._Aciduliprofundum_boonei_T469_A.TFs
- Genomes_assignments/Acinetobacter_sp._ADP1_B.TFs
- __MACOSX/Genomes_assignments/._Acinetobacter_sp._ADP1_B.TFs
- Genomes_assignments/Acinetobacter_sp._SH024_B.TFs
- __MACOSX/Genomes_assignments/._Acinetobacter_sp._SH024_B.TFs
- Genomes_assignments/Actinobacillus_pleuropneumoniae_serovar_7_str._AP76_B.TFs
- __MACOSX/Genomes_assignments/._Actinobacillus_pleuropneumoniae_serovar_7_str._AP76_B.TFs
- Genomes_assignments/Actinobacillus_succinogenes_130Z_B.TFs
- __MACOSX/Genomes_assignments/._Actinobacillus_succinogenes_130Z_B.TFs
- Genomes_assignments/Actinosynnema_mirum_DSM_43827_B.TFs
- __MACOSX/Genomes_assignments/._Actinosynnema_mirum_DSM_43827_B.TFs
- Genomes_assignments/Aeromonas_salmonicida_subsp._salmonicida_A449_B.TFs
- __MACOSX/Genomes_assignments/._Aeromonas_salmonicida_subsp._salmonicida_A449_B.TFs
- Genomes_assignments/Aeropyrum_pernix_K1_A.TFs
- __MACOSX/Genomes_assignments/._Aeropyrum_pernix_K1_A.TFs
- Genomes_assignments/Aggregatibacter_actinomycetemcomitans_D11S-1_B.TFs
- __MACOSX/Genomes_assignments/._Aggregatibacter_actinomycetemcomitans_D11S-1_B.TFs
- Genomes_assignments/Aggregatibacter_aphrophilus_NJ8700_B.TFs
- __MACOSX/Genomes_assignments/._Aggregatibacter_aphrophilus_NJ8700_B.TFs
- Genomes_assignments/Agrobacterium_radiobacter_K84_B.TFs
- __MACOSX/Genomes_assignments/._Agrobacterium_radiobacter_K84_B.TFs
- Genomes_assignments/Agrobacterium_tumefaciens_str._C58_B.TFs
- __MACOSX/Genomes_assignments/._Agrobacterium_tumefaciens_str._C58_B.TFs
- Genomes_assignments/Agrobacterium_vitis_S4_B.TFs
- __MACOSX/Genomes_assignments/._Agrobacterium_vitis_S4_B.TFs
- Genomes_assignments/Akkermansia_muciniphila_ATCC_BAA-835_B.TFs
- __MACOSX/Genomes_assignments/._Akkermansia_muciniphila_ATCC_BAA-835_B.TFs
- Genomes_assignments/Alcanivorax_borkumensis_SK2_B.TFs
- __MACOSX/Genomes_assignments/._Alcanivorax_borkumensis_SK2_B.TFs
- Genomes_assignments/Aliivibrio_salmonicida_LFI1238_B.TFs
- __MACOSX/Genomes_assignments/._Aliivibrio_salmonicida_LFI1238_B.TFs
- Genomes_assignments/Alkalilimnicola_ehrlichii_MLHE-1_B.TFs
- __MACOSX/Genomes_assignments/._Alkalilimnicola_ehrlichii_MLHE-1_B.TFs
- Genomes_assignments/Alkaliphilus_metalliredigens_QYMF_B.TFs
- __MACOSX/Genomes_assignments/._Alkaliphilus_metalliredigens_QYMF_B.TFs
- Genomes_assignments/Alkaliphilus_oremlandii_OhILAs_B.TFs
- __MACOSX/Genomes_assignments/._Alkaliphilus_oremlandii_OhILAs_B.TFs
- Genomes_assignments/Ammonifex_degensii_KC4_B.TFs
- __MACOSX/Genomes_assignments/._Ammonifex_degensii_KC4_B.TFs
- Genomes_assignments/Amycolatopsis_mediterranei_U32_B.TFs
- __MACOSX/Genomes_assignments/._Amycolatopsis_mediterranei_U32_B.TFs
- Genomes_assignments/Anaerococcus_prevotii_DSM_20548_B.TFs
- __MACOSX/Genomes_assignments/._Anaerococcus_prevotii_DSM_20548_B.TFs
- Genomes_assignments/Anaeromyxobacter_dehalogenans_2CP-1_B.TFs
- __MACOSX/Genomes_assignments/._Anaeromyxobacter_dehalogenans_2CP-1_B.TFs
- Genomes_assignments/Anaeromyxobacter_sp._Fw109-5_B.TFs
- __MACOSX/Genomes_assignments/._Anaeromyxobacter_sp._Fw109-5_B.TFs
- Genomes_assignments/Anaplasma_marginale_str._St._Maries_B.TFs
- __MACOSX/Genomes_assignments/._Anaplasma_marginale_str._St._Maries_B.TFs
- Genomes_assignments/Anaplasma_phagocytophilum_HZ_B.TFs
- __MACOSX/Genomes_assignments/._Anaplasma_phagocytophilum_HZ_B.TFs
- Genomes_assignments/Anoxybacillus_flavithermus_WK1_B.TFs
- __MACOSX/Genomes_assignments/._Anoxybacillus_flavithermus_WK1_B.TFs
- Genomes_assignments/Aquifex_aeolicus_VF5_B.TFs
- __MACOSX/Genomes_assignments/._Aquifex_aeolicus_VF5_B.TFs
- Genomes_assignments/Arcanobacterium_haemolyticum_DSM_20595_B.TFs
- __MACOSX/Genomes_assignments/._Arcanobacterium_haemolyticum_DSM_20595_B.TFs
- Genomes_assignments/Archaeoglobus_fulgidus_DSM_4304_A.TFs
- __MACOSX/Genomes_assignments/._Archaeoglobus_fulgidus_DSM_4304_A.TFs
- Genomes_assignments/Archaeoglobus_profundus_DSM_5631_A.TFs
- __MACOSX/Genomes_assignments/._Archaeoglobus_profundus_DSM_5631_A.TFs
- Genomes_assignments/Arcobacter_butzleri_RM4018_B.TFs
- __MACOSX/Genomes_assignments/._Arcobacter_butzleri_RM4018_B.TFs
- Genomes_assignments/Aromatoleum_aromaticum_EbN1_B.TFs
- __MACOSX/Genomes_assignments/._Aromatoleum_aromaticum_EbN1_B.TFs
- Genomes_assignments/Arthrobacter_arilaitensis_Re117_B.TFs
- __MACOSX/Genomes_assignments/._Arthrobacter_arilaitensis_Re117_B.TFs
- Genomes_assignments/Arthrobacter_aurescens_TC1_B.TFs
- __MACOSX/Genomes_assignments/._Arthrobacter_aurescens_TC1_B.TFs
- Genomes_assignments/Arthrobacter_chlorophenolicus_A6_B.TFs
- __MACOSX/Genomes_assignments/._Arthrobacter_chlorophenolicus_A6_B.TFs
- Genomes_assignments/Arthrobacter_sp._FB24_B.TFs
- __MACOSX/Genomes_assignments/._Arthrobacter_sp._FB24_B.TFs
- Genomes_assignments/Atopobium_parvulum_DSM_20469_B.TFs
- __MACOSX/Genomes_assignments/._Atopobium_parvulum_DSM_20469_B.TFs
- Genomes_assignments/Azoarcus_sp._BH72_B.TFs
- __MACOSX/Genomes_assignments/._Azoarcus_sp._BH72_B.TFs
- Genomes_assignments/Azospirillum_sp._B510_B.TFs
- __MACOSX/Genomes_assignments/._Azospirillum_sp._B510_B.TFs
- Genomes_assignments/Azotobacter_vinelandii_DJ_B.TFs
- __MACOSX/Genomes_assignments/._Azotobacter_vinelandii_DJ_B.TFs
- Genomes_assignments/Bacillus_amyloliquefaciens_DSM_7_B.TFs
- __MACOSX/Genomes_assignments/._Bacillus_amyloliquefaciens_DSM_7_B.TFs
- Genomes_assignments/Bacillus_anthracis_str._CDC_684_B.TFs
- __MACOSX/Genomes_assignments/._Bacillus_anthracis_str._CDC_684_B.TFs
- Genomes_assignments/Bacillus_atrophaeus_1942_B.TFs
- __MACOSX/Genomes_assignments/._Bacillus_atrophaeus_1942_B.TFs
- Genomes_assignments/Bacillus_cereus_subsp._cytotoxis_NVH_391-98_B.TFs
- __MACOSX/Genomes_assignments/._Bacillus_cereus_subsp._cytotoxis_NVH_391-98_B.TFs
- Genomes_assignments/Bacillus_clausii_KSM-K16_B.TFs
- __MACOSX/Genomes_assignments/._Bacillus_clausii_KSM-K16_B.TFs
- Genomes_assignments/Bacillus_halodurans_C-125_B.TFs
- __MACOSX/Genomes_assignments/._Bacillus_halodurans_C-125_B.TFs
- Genomes_assignments/Bacillus_licheniformis_DSM_13_=_ATCC_14580_B.TFs
- __MACOSX/Genomes_assignments/._Bacillus_licheniformis_DSM_13_=_ATCC_14580_B.TFs
- Genomes_assignments/Bacillus_megaterium_QM_B1551_B.TFs
- __MACOSX/Genomes_assignments/._Bacillus_megaterium_QM_B1551_B.TFs
- Genomes_assignments/Bacillus_pseudofirmus_OF4_B.TFs
- __MACOSX/Genomes_assignments/._Bacillus_pseudofirmus_OF4_B.TFs
- Genomes_assignments/Bacillus_pumilus_SAFR-032_B.TFs
- __MACOSX/Genomes_assignments/._Bacillus_pumilus_SAFR-032_B.TFs
- Genomes_assignments/Bacillus_selenitireducens_MLS10_B.TFs
- __MACOSX/Genomes_assignments/._Bacillus_selenitireducens_MLS10_B.TFs
- Genomes_assignments/Bacillus_subtilis_subsp._subtilis_str._168_B.TFs
- __MACOSX/Genomes_assignments/._Bacillus_subtilis_subsp._subtilis_str._168_B.TFs
- Genomes_assignments/Bacteroides_fragilis_YCH46_B.TFs
- __MACOSX/Genomes_assignments/._Bacteroides_fragilis_YCH46_B.TFs
- Genomes_assignments/Bacteroides_thetaiotaomicron_VPI-5482_B.TFs
- __MACOSX/Genomes_assignments/._Bacteroides_thetaiotaomicron_VPI-5482_B.TFs
- Genomes_assignments/Bacteroides_vulgatus_ATCC_8482_B.TFs
- __MACOSX/Genomes_assignments/._Bacteroides_vulgatus_ATCC_8482_B.TFs
- Genomes_assignments/Bartonella_bacilliformis_KC583_B.TFs
- __MACOSX/Genomes_assignments/._Bartonella_bacilliformis_KC583_B.TFs
- Genomes_assignments/Bartonella_grahamii_as4aup_B.TFs
- __MACOSX/Genomes_assignments/._Bartonella_grahamii_as4aup_B.TFs
- Genomes_assignments/Bartonella_henselae_str._Houston-1_B.TFs
- __MACOSX/Genomes_assignments/._Bartonella_henselae_str._Houston-1_B.TFs
- Genomes_assignments/Bartonella_quintana_RM-11_B.TFs
- __MACOSX/Genomes_assignments/._Bartonella_quintana_RM-11_B.TFs
- Genomes_assignments/Bartonella_tribocorum_CIP_105476_B.TFs
- __MACOSX/Genomes_assignments/._Bartonella_tribocorum_CIP_105476_B.TFs
- Genomes_assignments/Baumannia_cicadellinicola_str._Hc_Homalodisca_coagulata_B.TFs
- __MACOSX/Genomes_assignments/._Baumannia_cicadellinicola_str._Hc_Homalodisca_coagulata_B.TFs
- Genomes_assignments/Bdellovibrio_bacteriovorus_HD100_B.TFs
- __MACOSX/Genomes_assignments/._Bdellovibrio_bacteriovorus_HD100_B.TFs
- Genomes_assignments/Beijerinckia_indica_subsp._indica_ATCC_9039_B.TFs
- __MACOSX/Genomes_assignments/._Beijerinckia_indica_subsp._indica_ATCC_9039_B.TFs
- Genomes_assignments/Beutenbergia_cavernae_DSM_12333_B.TFs
- __MACOSX/Genomes_assignments/._Beutenbergia_cavernae_DSM_12333_B.TFs
- Genomes_assignments/Bifidobacterium_adolescentis_ATCC_15703_B.TFs
- __MACOSX/Genomes_assignments/._Bifidobacterium_adolescentis_ATCC_15703_B.TFs
- Genomes_assignments/Bifidobacterium_animalis_subsp._lactis_Bl-04_B.TFs
- __MACOSX/Genomes_assignments/._Bifidobacterium_animalis_subsp._lactis_Bl-04_B.TFs
- Genomes_assignments/Bifidobacterium_bifidum_S17_B.TFs
- __MACOSX/Genomes_assignments/._Bifidobacterium_bifidum_S17_B.TFs
- Genomes_assignments/Bifidobacterium_dentium_Bd1_B.TFs
- __MACOSX/Genomes_assignments/._Bifidobacterium_dentium_Bd1_B.TFs
- Genomes_assignments/Bifidobacterium_longum_subsp._infantis_ATCC_15697_=_JCM_1222_B.TFs
- __MACOSX/Genomes_assignments/._Bifidobacterium_longum_subsp._infantis_ATCC_15697_=_JCM_1222_B.TFs
- Genomes_assignments/Bordetella_avium_197N_B.TFs
- __MACOSX/Genomes_assignments/._Bordetella_avium_197N_B.TFs
- Genomes_assignments/Bordetella_bronchiseptica_RB50_B.TFs
- __MACOSX/Genomes_assignments/._Bordetella_bronchiseptica_RB50_B.TFs
- Genomes_assignments/Bordetella_petrii_DSM_12804_B.TFs
- __MACOSX/Genomes_assignments/._Bordetella_petrii_DSM_12804_B.TFs
- Genomes_assignments/Borrelia_afzelii_PKo_B.TFs
- __MACOSX/Genomes_assignments/._Borrelia_afzelii_PKo_B.TFs
- Genomes_assignments/Borrelia_burgdorferi_B31_B.TFs
- __MACOSX/Genomes_assignments/._Borrelia_burgdorferi_B31_B.TFs
- Genomes_assignments/Borrelia_duttonii_Ly_B.TFs
- __MACOSX/Genomes_assignments/._Borrelia_duttonii_Ly_B.TFs
- Genomes_assignments/Borrelia_garinii_PBi_B.TFs
- __MACOSX/Genomes_assignments/._Borrelia_garinii_PBi_B.TFs
- Genomes_assignments/Borrelia_hermsii_DAH_B.TFs
- __MACOSX/Genomes_assignments/._Borrelia_hermsii_DAH_B.TFs
- Genomes_assignments/Borrelia_turicatae_91E135_B.TFs
- __MACOSX/Genomes_assignments/._Borrelia_turicatae_91E135_B.TFs
- Genomes_assignments/Brachybacterium_faecium_DSM_4810_B.TFs
- __MACOSX/Genomes_assignments/._Brachybacterium_faecium_DSM_4810_B.TFs
- Genomes_assignments/Brachyspira_hyodysenteriae_WA1_B.TFs
- __MACOSX/Genomes_assignments/._Brachyspira_hyodysenteriae_WA1_B.TFs
- Genomes_assignments/Brachyspira_murdochii_DSM_12563_B.TFs
- __MACOSX/Genomes_assignments/._Brachyspira_murdochii_DSM_12563_B.TFs
- Genomes_assignments/Brevibacillus_brevis_NBRC_100599_B.TFs
- __MACOSX/Genomes_assignments/._Brevibacillus_brevis_NBRC_100599_B.TFs
- Genomes_assignments/Brevundimonas_subvibrioides_ATCC_15264_B.TFs
- __MACOSX/Genomes_assignments/._Brevundimonas_subvibrioides_ATCC_15264_B.TFs
- Genomes_assignments/Brucella_suis_1330_B.TFs
- __MACOSX/Genomes_assignments/._Brucella_suis_1330_B.TFs
- Genomes_assignments/Buchnera_aphidicola_str._APS_Acyrthosiphon_pisum_B.TFs
- __MACOSX/Genomes_assignments/._Buchnera_aphidicola_str._APS_Acyrthosiphon_pisum_B.TFs
- Genomes_assignments/Buchnera_aphidicola_str._Bp_Baizongia_pistaciae_B.TFs
- __MACOSX/Genomes_assignments/._Buchnera_aphidicola_str._Bp_Baizongia_pistaciae_B.TFs
- Genomes_assignments/Buchnera_aphidicola_str._Sg_Schizaphis_graminum_B.TFs
- __MACOSX/Genomes_assignments/._Buchnera_aphidicola_str._Sg_Schizaphis_graminum_B.TFs
- Genomes_assignments/Burkholderia_glumae_BGR1_B.TFs
- __MACOSX/Genomes_assignments/._Burkholderia_glumae_BGR1_B.TFs
- Genomes_assignments/Burkholderia_multivorans_ATCC_17616_B.TFs
- __MACOSX/Genomes_assignments/._Burkholderia_multivorans_ATCC_17616_B.TFs
- Genomes_assignments/Burkholderia_phymatum_STM815_B.TFs
- __MACOSX/Genomes_assignments/._Burkholderia_phymatum_STM815_B.TFs
- Genomes_assignments/Burkholderia_pseudomallei_1106a_B.TFs
- __MACOSX/Genomes_assignments/._Burkholderia_pseudomallei_1106a_B.TFs
- Genomes_assignments/Burkholderia_rhizoxinica_HKI_454_B.TFs
- __MACOSX/Genomes_assignments/._Burkholderia_rhizoxinica_HKI_454_B.TFs
- Genomes_assignments/Burkholderia_sp._CCGE1002_B.TFs
- __MACOSX/Genomes_assignments/._Burkholderia_sp._CCGE1002_B.TFs
- Genomes_assignments/Burkholderia_vietnamiensis_G4_B.TFs
- __MACOSX/Genomes_assignments/._Burkholderia_vietnamiensis_G4_B.TFs
- Genomes_assignments/Burkholderia_xenovorans_LB400_B.TFs
- __MACOSX/Genomes_assignments/._Burkholderia_xenovorans_LB400_B.TFs
- Genomes_assignments/Butyrivibrio_proteoclasticus_B316_B.TFs
- __MACOSX/Genomes_assignments/._Butyrivibrio_proteoclasticus_B316_B.TFs
- Genomes_assignments/Caldicellulosiruptor_bescii_DSM_6725_B.TFs
- __MACOSX/Genomes_assignments/._Caldicellulosiruptor_bescii_DSM_6725_B.TFs
- Genomes_assignments/Caldicellulosiruptor_saccharolyticus_DSM_8903_B.TFs
- __MACOSX/Genomes_assignments/._Caldicellulosiruptor_saccharolyticus_DSM_8903_B.TFs
- Genomes_assignments/Calditerrivibrio_nitroreducens_DSM_19672_B.TFs
- __MACOSX/Genomes_assignments/._Calditerrivibrio_nitroreducens_DSM_19672_B.TFs
- Genomes_assignments/Caldivirga_maquilingensis_IC-167_A.TFs
- __MACOSX/Genomes_assignments/._Caldivirga_maquilingensis_IC-167_A.TFs
- Genomes_assignments/Campylobacter_concisus_13826_B.TFs
- __MACOSX/Genomes_assignments/._Campylobacter_concisus_13826_B.TFs
- Genomes_assignments/Campylobacter_curvus_525.92_B.TFs
- __MACOSX/Genomes_assignments/._Campylobacter_curvus_525.92_B.TFs
- Genomes_assignments/Campylobacter_fetus_subsp._fetus_82-40_B.TFs
- __MACOSX/Genomes_assignments/._Campylobacter_fetus_subsp._fetus_82-40_B.TFs
- Genomes_assignments/Campylobacter_hominis_ATCC_BAA-381_B.TFs
- __MACOSX/Genomes_assignments/._Campylobacter_hominis_ATCC_BAA-381_B.TFs
- Genomes_assignments/Campylobacter_jejuni_subsp._doylei_269.97_B.TFs
- __MACOSX/Genomes_assignments/._Campylobacter_jejuni_subsp._doylei_269.97_B.TFs
- Genomes_assignments/Campylobacter_lari_RM2100_B.TFs
- __MACOSX/Genomes_assignments/._Campylobacter_lari_RM2100_B.TFs
- Genomes_assignments/Candidatus_Accumulibacter_phosphatis_clade_IIA_str._UW-1_B.TFs
- __MACOSX/Genomes_assignments/._Candidatus_Accumulibacter_phosphatis_clade_IIA_str._UW-1_B.TFs
- Genomes_assignments/Candidatus_Amoebophilus_asiaticus_5a2_B.TFs
- __MACOSX/Genomes_assignments/._Candidatus_Amoebophilus_asiaticus_5a2_B.TFs
- Genomes_assignments/Candidatus_Azobacteroides_pseudotrichonymphae_genomovar._CFP2_B.TFs
- __MACOSX/Genomes_assignments/._Candidatus_Azobacteroides_pseudotrichonymphae_genomovar._CFP2_B.TFs
- Genomes_assignments/Candidatus_Blochmannia_floridanus_B.TFs
- __MACOSX/Genomes_assignments/._Candidatus_Blochmannia_floridanus_B.TFs
- Genomes_assignments/Candidatus_Blochmannia_pennsylvanicus_str._BPEN_B.TFs
- __MACOSX/Genomes_assignments/._Candidatus_Blochmannia_pennsylvanicus_str._BPEN_B.TFs
- Genomes_assignments/Candidatus_Carsonella_ruddii_PV_B.TFs
- __MACOSX/Genomes_assignments/._Candidatus_Carsonella_ruddii_PV_B.TFs
- Genomes_assignments/Candidatus_Desulforudis_audaxviator_MP104C_B.TFs
- __MACOSX/Genomes_assignments/._Candidatus_Desulforudis_audaxviator_MP104C_B.TFs
- Genomes_assignments/Candidatus_Hamiltonella_defensa_5AT_Acyrthosiphon_pisum_B.TFs
- __MACOSX/Genomes_assignments/._Candidatus_Hamiltonella_defensa_5AT_Acyrthosiphon_pisum_B.TFs
- Genomes_assignments/Candidatus_Korarchaeum_cryptofilum_OPF8_A.TFs
- __MACOSX/Genomes_assignments/._Candidatus_Korarchaeum_cryptofilum_OPF8_A.TFs
- Genomes_assignments/Candidatus_Koribacter_versatilis_Ellin345_B.TFs
- __MACOSX/Genomes_assignments/._Candidatus_Koribacter_versatilis_Ellin345_B.TFs
- Genomes_assignments/Candidatus_Liberibacter_asiaticus_str._psy62_B.TFs
- __MACOSX/Genomes_assignments/._Candidatus_Liberibacter_asiaticus_str._psy62_B.TFs
- Genomes_assignments/Candidatus_Liberibacter_solanacearum_CLso-ZC1_B.TFs
- __MACOSX/Genomes_assignments/._Candidatus_Liberibacter_solanacearum_CLso-ZC1_B.TFs
- Genomes_assignments/Candidatus_Pelagibacter_ubique_HTCC1062_B.TFs
- __MACOSX/Genomes_assignments/._Candidatus_Pelagibacter_ubique_HTCC1062_B.TFs
- Genomes_assignments/Candidatus_Phytoplasma_australiense_B.TFs
- __MACOSX/Genomes_assignments/._Candidatus_Phytoplasma_australiense_B.TFs
- Genomes_assignments/Candidatus_Phytoplasma_mali_B.TFs
- __MACOSX/Genomes_assignments/._Candidatus_Phytoplasma_mali_B.TFs
- Genomes_assignments/Candidatus_Protochlamydia_amoebophila_UWE25_B.TFs
- __MACOSX/Genomes_assignments/._Candidatus_Protochlamydia_amoebophila_UWE25_B.TFs
- Genomes_assignments/Candidatus_Puniceispirillum_marinum_IMCC1322_B.TFs
- __MACOSX/Genomes_assignments/._Candidatus_Puniceispirillum_marinum_IMCC1322_B.TFs
- Genomes_assignments/Candidatus_Ruthia_magnifica_str._Cm_Calyptogena_magnifica_B.TFs
- __MACOSX/Genomes_assignments/._Candidatus_Ruthia_magnifica_str._Cm_Calyptogena_magnifica_B.TFs
- Genomes_assignments/Candidatus_Solibacter_usitatus_Ellin6076_B.TFs
- __MACOSX/Genomes_assignments/._Candidatus_Solibacter_usitatus_Ellin6076_B.TFs
- Genomes_assignments/Candidatus_Vesicomyosocius_okutanii_HA_B.TFs
- __MACOSX/Genomes_assignments/._Candidatus_Vesicomyosocius_okutanii_HA_B.TFs
- Genomes_assignments/Capnocytophaga_ochracea_DSM_7271_B.TFs
- __MACOSX/Genomes_assignments/._Capnocytophaga_ochracea_DSM_7271_B.TFs
- Genomes_assignments/Carboxydothermus_hydrogenoformans_Z-2901_B.TFs
- __MACOSX/Genomes_assignments/._Carboxydothermus_hydrogenoformans_Z-2901_B.TFs
- Genomes_assignments/Catenulispora_acidiphila_DSM_44928_B.TFs
- __MACOSX/Genomes_assignments/._Catenulispora_acidiphila_DSM_44928_B.TFs
- Genomes_assignments/Caulobacter_crescentus_NA1000_B.TFs
- __MACOSX/Genomes_assignments/._Caulobacter_crescentus_NA1000_B.TFs
- Genomes_assignments/Caulobacter_segnis_ATCC_21756_B.TFs
- __MACOSX/Genomes_assignments/._Caulobacter_segnis_ATCC_21756_B.TFs
- Genomes_assignments/Caulobacter_sp._K31_B.TFs
- __MACOSX/Genomes_assignments/._Caulobacter_sp._K31_B.TFs
- Genomes_assignments/Cellulomonas_flavigena_DSM_20109_B.TFs
- __MACOSX/Genomes_assignments/._Cellulomonas_flavigena_DSM_20109_B.TFs
- Genomes_assignments/Cellvibrio_japonicus_Ueda107_B.TFs
- __MACOSX/Genomes_assignments/._Cellvibrio_japonicus_Ueda107_B.TFs
- Genomes_assignments/Chitinophaga_pinensis_DSM_2588_B.TFs
- __MACOSX/Genomes_assignments/._Chitinophaga_pinensis_DSM_2588_B.TFs
- Genomes_assignments/Chlamydia_muridarum_Nigg_B.TFs
- __MACOSX/Genomes_assignments/._Chlamydia_muridarum_Nigg_B.TFs
- Genomes_assignments/Chlamydia_trachomatis_A_HAR-13_B.TFs
[truncated: 1,226 more entries]
