# Supplementary material for: Abundance, diversity and domain architecture variability in prokaryotic DNA-binding transcription factors
Source: PLoS One. 2018 Apr 3;13(4):e0195332. doi: 10.1371/journal.pone.0195332 (PMC5882156; doi:10.1371/journal.pone.0195332)
Supplement: S1 Dataset — The information of genomes and transcription factors is organized in a tabular format. The file S1_Dataset.zip contains 761 files, one per genome. The information is organized as follows: Genome ID, identifier from NCBI database; Supfam ID; physical position of the Domain; E-value; Supfam model assignment; Supfam description; E-value associated to the family; Family ID; Family ID; representative PDB associated to each assignment. (ZIP) [file pone.0195332.s005.zip › Genomes_assignments/Acetobacter_pasteurianus_386B_B.TFs]

Drw	gi|529230204|ref|YP_008391019.1|	0047686	13-186	0.00000000000534	51182	RmlC-like cupins	0.042	89409	TM1287-like	1v70 A:
Drw	gi|529230204|ref|YP_008391019.1|	0046275	213-262	0.0000000139	46689	Homeodomain-like	0.025	46759	AraC type transcriptional activator	1bl0 A:63-124
Drw	gi|529231601|ref|YP_008392416.1|	0046275	294-344	0.00000000000114	46689	Homeodomain-like	0.032	46759	AraC type transcriptional activator	1d5y A:57-121
Drw	gi|529218597|ref|YP_008379403.1|	0046275	255-303	0.0000000000000367	46689	Homeodomain-like	0.01	46759	AraC type transcriptional activator	1d5y A:57-121
Drw	gi|529218597|ref|YP_008379403.1|	0036286	203-253	0.0000000000251	46689	Homeodomain-like	0.01	46759	AraC type transcriptional activator	1d5y A:3-56
Drw	gi|529218543|ref|YP_008379349.1|	0046275	255-303	0.0000000000000318	46689	Homeodomain-like	0.023	46759	AraC type transcriptional activator	1d5y A:57-121
Drw	gi|529218543|ref|YP_008379349.1|	0036286	203-252	0.000000000202	46689	Homeodomain-like	0.021	46759	AraC type transcriptional activator	1d5y A:3-56
Drw	gi|529239399|ref|YP_008379440.2|	0046652	33-118	1.01e-28	57884	Ada DNA repair protein, N-terminal domain (N-Ada 10)	0.00018	57885	Ada DNA repair protein, N-terminal domain (N-Ada 10)	1eyf A:
Drw	gi|529239399|ref|YP_008379440.2|	0048993	295-356	2.35e-23	46767	Methylated DNA-protein cysteine methyltransferase, C-terminal domain	0.0001	46768	Methylated DNA-protein cysteine methyltransferase, C-terminal domain	1sfe A:93-176
Drw	gi|529239399|ref|YP_008379440.2|	0049381	216-294	1.2e-19	53155	Methylated DNA-protein cysteine methyltransferase domain	0.00036	53156	Methylated DNA-protein cysteine methyltransferase domain	1sfe A:12-92
Drw	gi|529239399|ref|YP_008379440.2|	0036286	112-159	0.0000000125	46689	Homeodomain-like	0.038	46759	AraC type transcriptional activator	1bl0 A:9-62
Drw	gi|529230270|ref|YP_008391085.1|	0046275	255-303	0.0000000000000116	46689	Homeodomain-like	0.019	46759	AraC type transcriptional activator	1d5y A:57-121
Drw	gi|529230270|ref|YP_008391085.1|	0036286	203-252	0.000000000121	46689	Homeodomain-like	0.015	46759	AraC type transcriptional activator	1d5y A:3-56
Drw	gi|529231193|ref|YP_008392008.1|	0049777	3-94	6.67e-21	46785	Winged helix DNA-binding domain	0.0089	46801	ArsR-like transcriptional regulators	1smt A:
Drw	gi|529232305|ref|YP_008393120.1|	0049777	4-92	0.000000000000327	46785	Winged helix DNA-binding domain	0.071	46801	ArsR-like transcriptional regulators	1u2w A:12-119
Drw	gi|529231960|ref|YP_008392775.1|	0043062	34-106	0.0000959	46785	Winged helix DNA-binding domain	0.079	46786	Biotin repressor-like	1bia A:1-63
Drw	gi|529218772|ref|YP_008379576.1|	0037767	52-111	0.00000000545	46785	Winged helix DNA-binding domain	0.04	46796	CAP C-terminal domain-like	1hw5 A:138-208
Drw	gi|529231364|ref|YP_008392179.1|	0054946	42-179	8.12e-28	51206	cAMP-binding domain-like	0.0057	51210	cAMP-binding domain	2gau A:10-151
Drw	gi|529231364|ref|YP_008392179.1|	0054945	181-264	0.0000000000000108	46785	Winged helix DNA-binding domain	0.047	46796	CAP C-terminal domain-like	3e5u A:148-227
Drw	gi|529230346|ref|YP_008391161.1|	0048440	270-321	0.00000000000192	46689	Homeodomain-like	0.02	100918	FIS-like	1eto B:
Drw	gi|529230346|ref|YP_008391161.1|	0049608	69-211	0.00000000785	55781	GAF domain-like	0.052	55782	GAF domain	1f5m A:
Drw	gi|529230694|ref|YP_008391509.1|	0041617	141-374	4.15e-63	52540	P-loop containing nucleoside triphosphate hydrolases	0.00000578	81269	Extended AAA-ATPase domain	1ny5 A:138-384
Drw	gi|529230694|ref|YP_008391509.1|	0043525	4-186	1.85e-42	52172	CheY-like	0.0003	52173	CheY-related	1qkk A:
Drw	gi|529230694|ref|YP_008391509.1|	0037176	353-455	0.000000000000717	46689	Homeodomain-like	0.025	100918	FIS-like	1eto B:
Drw	gi|529230696|ref|YP_008391511.1|	0041617	142-379	1.66e-67	52540	P-loop containing nucleoside triphosphate hydrolases	0.00000351	81269	Extended AAA-ATPase domain	1ny5 A:138-384
Drw	gi|529230696|ref|YP_008391511.1|	0043525	5-186	2.56e-41	52172	CheY-like	0.00077	52173	CheY-related	1krw A:
Drw	gi|529230696|ref|YP_008391511.1|	0037176	351-394,421-473	3.76e-19	46689	Homeodomain-like	0.0026	100918	FIS-like	1eto B:
Drw	gi|529231765|ref|YP_008392580.1|	0041150	9-139	7.12e-37	46785	Winged helix DNA-binding domain	0.00088	101027	FUR-like	1mzb A:
Drw	gi|529231888|ref|YP_008392703.1|	0048694	298-358	0.000000000231	46894	C-terminal effector domain of the bipartite response regulators	0.0074	46900	GerE-like (LuxR/UhpA family of transcriptional regulators)	1a04 A:150-216
Drw	gi|529231174|ref|YP_008391989.1|	0043525	8-137	1.34e-37	52172	CheY-like	0.0013	52173	CheY-related	1mvo A:
Drw	gi|529231174|ref|YP_008391989.1|	0048694	223-290	0.00000000000000612	46894	C-terminal effector domain of the bipartite response regulators	0.0089	46900	GerE-like (LuxR/UhpA family of transcriptional regulators)	1fse A:
Drw	gi|529231617|ref|YP_008392432.1|	0050342	3-133	1.85e-36	52172	CheY-like	0.0014	52173	CheY-related	1mvo A:
Drw	gi|529231617|ref|YP_008392432.1|	0048694	232-295	1.6e-17	46894	C-terminal effector domain of the bipartite response regulators	0.006	46900	GerE-like (LuxR/UhpA family of transcriptional regulators)	1fse A:
Drw	gi|529232159|ref|YP_008392974.1|	0054060	86-220	8.63e-22	48008	GntR ligand-binding domain-like	0.02	48009	GntR ligand-binding domain-like	2hs5 A:94-231
Drw	gi|529232159|ref|YP_008392974.1|	0050048	13-84	2.2e-19	46785	Winged helix DNA-binding domain	0.039	46804	GntR-like transcriptional regulators	2hs5 A:25-93
Drw	gi|529232459|ref|YP_008393274.1|	0054060	96-229	3.92e-16	48008	GntR ligand-binding domain-like	0.018	48009	GntR ligand-binding domain-like	2hs5 A:94-231
Drw	gi|529232459|ref|YP_008393274.1|	0050048	24-91	0.000000000229	46785	Winged helix DNA-binding domain	0.048	46804	GntR-like transcriptional regulators	2hs5 A:25-93
Drw	gi|529218551|ref|YP_008379357.1|	0050768	95-454	1.95e-67	53383	PLP-dependent transferases	0.00018	53384	AAT-like	1x0m A:26-428
Drw	gi|529218551|ref|YP_008379357.1|	0050048	18-87	0.0000000000000272	46785	Winged helix DNA-binding domain	0.02	46804	GntR-like transcriptional regulators	3bwg A:5-82
Drw	gi|529218658|ref|YP_008379464.1|	0041150	17-142	3.24e-18	46785	Winged helix DNA-binding domain	0.072	46804	GntR-like transcriptional regulators	2hs5 A:25-93
Drw	gi|529231025|ref|YP_008391840.1|	0050768	86-460	1.9e-72	53383	PLP-dependent transferases	0.0002	53384	AAT-like	1x0m A:26-428
Drw	gi|529231025|ref|YP_008391840.1|	0050048	14-92	0.00000000000000208	46785	Winged helix DNA-binding domain	0.017	46804	GntR-like transcriptional regulators	1v4r A:1-100
Drw	gi|529230567|ref|YP_008391382.1|	0049608	65-258	4.71e-38	55781	GAF domain-like	0.00027	75513	IclR ligand-binding domain-like	1mkm A:76-246
Drw	gi|529230567|ref|YP_008391382.1|	0048177	8-76	0.0000000000000317	46785	Winged helix DNA-binding domain	0.051	74676	Transcriptional regulator IclR, N-terminal domain	1mkm A:1-75
Drw	gi|529232201|ref|YP_008393016.1|	0051337	10-132	1.54e-22	46785	Winged helix DNA-binding domain	0.084	46789	LexA repressor, N-terminal DNA-binding domain	1jhf A:2-72
Drw	gi|529232552|ref|YP_008393367.1|	0039545	92-214	8.89e-33	51306	LexA/Signal peptidase	0.00027	51307	LexA-related	1jhf A:73-198
Drw	gi|529232552|ref|YP_008393367.1|	0047587	2-68	6.44e-17	46785	Winged helix DNA-binding domain	0.032	46789	LexA repressor, N-terminal DNA-binding domain	1jhf A:2-72
Drw	gi|529230634|ref|YP_008391449.1|	0052161	14-74	1.24e-17	46785	Winged helix DNA-binding domain	0.0077	68967	Lrp/AsnC-like transcriptional regulator N-terminal domain	2cfx A:1-63
Drw	gi|529230634|ref|YP_008391449.1|	0049174	74-161	0.000000000000147	54909	Dimeric alpha+beta barrel	0.014	69733	Lrp/AsnC-like transcriptional regulator C-terminal domain	1ri7 A:85-170
Drw	gi|529231304|ref|YP_008392119.1|	0049174	65-145	1.61e-18	54909	Dimeric alpha+beta barrel	0.01	69733	Lrp/AsnC-like transcriptional regulator C-terminal domain	2cfx A:64-140
Drw	gi|529231304|ref|YP_008392119.1|	0052161	3-58	0.0000000000000594	46785	Winged helix DNA-binding domain	0.013	68967	Lrp/AsnC-like transcriptional regulator N-terminal domain	1i1g A:2-61
Drw	gi|529218566|ref|YP_008379372.1|	0052161	4-65	3.06e-20	46785	Winged helix DNA-binding domain	0.0036	68967	Lrp/AsnC-like transcriptional regulator N-terminal domain	1i1g A:2-61
Drw	gi|529218566|ref|YP_008379372.1|	0049174	65-147	2.68e-16	54909	Dimeric alpha+beta barrel	0.0078	69733	Lrp/AsnC-like transcriptional regulator C-terminal domain	1ri7 A:85-170
Drw	gi|529231902|ref|YP_008392717.1|	0045790	90-291	8.32e-32	53850	Periplasmic binding protein-like II	0.0021	53851	Phosphate binding protein-like	2fyi A:88-307
Drw	gi|529231902|ref|YP_008392717.1|	0047461	4-89	1.27e-20	46785	Winged helix DNA-binding domain	0.0055	88979	LysR-like transcriptional regulators	1ixc A:1-89
Drw	gi|529230157|ref|YP_008390972.1|	0045790	96-296	2.17e-27	53850	Periplasmic binding protein-like II	0.0018	53851	Phosphate binding protein-like	1al3 A:
Drw	gi|529230157|ref|YP_008390972.1|	0047461	6-87	5.31e-16	46785	Winged helix DNA-binding domain	0.0035	88979	LysR-like transcriptional regulators	1ixc A:1-89
Drw	gi|529230513|ref|YP_008391328.1|	0045790	103-312	3.8e-20	53850	Periplasmic binding protein-like II	0.011	53851	Phosphate binding protein-like	1i6a A:
Drw	gi|529230513|ref|YP_008391328.1|	0045910	11-112	0.000000000000517	46785	Winged helix DNA-binding domain	0.036	88979	LysR-like transcriptional regulators	1ixc A:1-89
Drw	gi|529230967|ref|YP_008391782.1|	0047313	91-288	1.16e-22	53850	Periplasmic binding protein-like II	0.004	53851	Phosphate binding protein-like	1i6a A:
Drw	gi|529230967|ref|YP_008391782.1|	0047461	3-82	2.43e-18	46785	Winged helix DNA-binding domain	0.0082	88979	LysR-like transcriptional regulators	1ixc A:1-89
Drw	gi|529231313|ref|YP_008392128.1|	0045790	102-308	4.89e-42	53850	Periplasmic binding protein-like II	0.0061	53851	Phosphate binding protein-like	1al3 A:
Drw	gi|529231313|ref|YP_008392128.1|	0047461	17-97	3.41e-20	46785	Winged helix DNA-binding domain	0.0066	88979	LysR-like transcriptional regulators	1ixc A:1-89
Drw	gi|529231336|ref|YP_008392151.1|	0045790	92-304	1.59e-17	53850	Periplasmic binding protein-like II	0.016	53851	Phosphate binding protein-like	2fyi A:88-307
Drw	gi|529231336|ref|YP_008392151.1|	0045910	9-111	0.0000000000000211	46785	Winged helix DNA-binding domain	0.011	88979	LysR-like transcriptional regulators	1ixc A:1-89
Drw	gi|529231230|ref|YP_008392045.1|	0045790	90-299	8.53e-47	53850	Periplasmic binding protein-like II	0.0067	53851	Phosphate binding protein-like	1i6a A:
Drw	gi|529231230|ref|YP_008392045.1|	0045910	5-113	5.68e-21	46785	Winged helix DNA-binding domain	0.0049	88979	LysR-like transcriptional regulators	1ixc A:1-89
Drw	gi|529230169|ref|YP_008390984.1|	0045790	94-294	3.26e-40	53850	Periplasmic binding protein-like II	0.0012	53851	Phosphate binding protein-like	1al3 A:
Drw	gi|529230169|ref|YP_008390984.1|	0045910	5-114	7.24e-25	46785	Winged helix DNA-binding domain	0.002	88979	LysR-like transcriptional regulators	1ixc A:1-89
Drw	gi|529231834|ref|YP_008392649.1|	0045790	108-317	8.21e-35	53850	Periplasmic binding protein-like II	0.00087	53851	Phosphate binding protein-like	1ixc A:90-294
Drw	gi|529231834|ref|YP_008392649.1|	0045910	19-119	5.45e-27	46785	Winged helix DNA-binding domain	0.0025	88979	LysR-like transcriptional regulators	1ixc A:1-89
Drw	gi|529231876|ref|YP_008392691.1|	0045790	90-299	6.88e-46	53850	Periplasmic binding protein-like II	0.01	53851	Phosphate binding protein-like	1i6a A:
Drw	gi|529231876|ref|YP_008392691.1|	0047461	4-86	9.21e-21	46785	Winged helix DNA-binding domain	0.019	88979	LysR-like transcriptional regulators	1ixc A:1-89
Drw	gi|529231671|ref|YP_008392486.1|	0045790	93-306	3.72e-38	53850	Periplasmic binding protein-like II	0.000015	53851	Phosphate binding protein-like	1i6a A:
Drw	gi|529231671|ref|YP_008392486.1|	0045910	6-115	0.0000000000000158	46785	Winged helix DNA-binding domain	0.0093	88979	LysR-like transcriptional regulators	1ixc A:1-89
Drw	gi|529231074|ref|YP_008391889.1|	0045790	91-299	6.67e-34	53850	Periplasmic binding protein-like II	0.00069	53851	Phosphate binding protein-like	1i6a A:
Drw	gi|529231074|ref|YP_008391889.1|	0045910	2-113	4.43e-23	46785	Winged helix DNA-binding domain	0.0025	88979	LysR-like transcriptional regulators	1ixc A:1-89
Drw	gi|529231912|ref|YP_008392727.1|	0045790	90-284	1.07e-36	53850	Periplasmic binding protein-like II	0.0023	53851	Phosphate binding protein-like	2fyi A:88-307
Drw	gi|529231912|ref|YP_008392727.1|	0045910	4-111	2.38e-18	46785	Winged helix DNA-binding domain	0.016	88979	LysR-like transcriptional regulators	1ixc A:1-89
Drw	gi|529218561|ref|YP_008379367.1|	0045790	87-293	1.23e-42	53850	Periplasmic binding protein-like II	0.0092	53851	Phosphate binding protein-like	1al3 A:
Drw	gi|529218561|ref|YP_008379367.1|	0045910	5-109	3.77e-20	46785	Winged helix DNA-binding domain	0.015	88979	LysR-like transcriptional regulators	1ixc A:1-89
Drw	gi|529218549|ref|YP_008379355.1|	0045790	91-291	1.18e-24	53850	Periplasmic binding protein-like II	0.0032	53851	Phosphate binding protein-like	1ixc A:90-294
Drw	gi|529218549|ref|YP_008379355.1|	0047461	1-84	1.67e-22	46785	Winged helix DNA-binding domain	0.0018	88979	LysR-like transcriptional regulators	1ixc A:1-89
Drw	gi|529218631|ref|YP_008379437.1|	0045790	91-294	7.96e-40	53850	Periplasmic binding protein-like II	0.013	53851	Phosphate binding protein-like	1ii5 A:
Drw	gi|529218631|ref|YP_008379437.1|	0045910	5-114	3.66e-23	46785	Winged helix DNA-binding domain	0.0065	88979	LysR-like transcriptional regulators	1ixc A:1-89
Drw	gi|529218589|ref|YP_008379395.1|	0045790	92-292	1.36e-37	53850	Periplasmic binding protein-like II	0.0014	53851	Phosphate binding protein-like	1al3 A:
Drw	gi|529218589|ref|YP_008379395.1|	0045910	5-113	2.18e-19	46785	Winged helix DNA-binding domain	0.0085	88979	LysR-like transcriptional regulators	1ixc A:1-89
Drw	gi|529218595|ref|YP_008379401.1|	0045790	90-296	3.62e-40	53850	Periplasmic binding protein-like II	0.0081	53851	Phosphate binding protein-like	2fyi A:88-307
Drw	gi|529218595|ref|YP_008379401.1|	0045910	4-113	5.28e-18	46785	Winged helix DNA-binding domain	0.0048	88979	LysR-like transcriptional regulators	1ixc A:1-89
Drw	gi|529239392|ref|YP_008379369.2|	0045790	112-278	5.07e-28	53850	Periplasmic binding protein-like II	0.00096	53851	Phosphate binding protein-like	2fyi A:88-307
Drw	gi|529239392|ref|YP_008379369.2|	0047461	25-107	4.88e-23	46785	Winged helix DNA-binding domain	0.0014	88979	LysR-like transcriptional regulators	1ixc A:1-89
Drw	gi|529247363|ref|YP_008391043.2|	0045790	107-293	1.86e-34	53850	Periplasmic binding protein-like II	0.00055	53851	Phosphate binding protein-like	1i6a A:
Drw	gi|529247363|ref|YP_008391043.2|	0047461	18-100	5.14e-21	46785	Winged helix DNA-binding domain	0.001	88979	LysR-like transcriptional regulators	1ixc A:1-89
Drw	gi|529230232|ref|YP_008391047.1|	0045790	129-328	6.33e-32	53850	Periplasmic binding protein-like II	0.012	53851	Phosphate binding protein-like	2fyi A:88-307
Drw	gi|529230232|ref|YP_008391047.1|	0045910	42-151	1.24e-18	46785	Winged helix DNA-binding domain	0.011	88979	LysR-like transcriptional regulators	1ixc A:1-89
Drw	gi|529230537|ref|YP_008391352.1|	0045790	96-306	0.0000000000000038	53850	Periplasmic binding protein-like II	0.012	53851	Phosphate binding protein-like	1i6a A:
Drw	gi|529230537|ref|YP_008391352.1|	0052508	7-88	0.0000000000336	46785	Winged helix DNA-binding domain	0.046	88979	LysR-like transcriptional regulators	2esn A:3-91
Drw	gi|529230636|ref|YP_008391451.1|	0045790	89-290	1.19e-40	53850	Periplasmic binding protein-like II	0.0074	53851	Phosphate binding protein-like	1al3 A:
Drw	gi|529230636|ref|YP_008391451.1|	0045910	1-111	1.28e-25	46785	Winged helix DNA-binding domain	0.0067	88979	LysR-like transcriptional regulators	1ixc A:1-89
Drw	gi|529247384|ref|YP_008391747.2|	0045790	96-302	1.39e-35	53850	Periplasmic binding protein-like II	0.0073	53851	Phosphate binding protein-like	1al3 A:
Drw	gi|529247384|ref|YP_008391747.2|	0047461	10-94	4.98e-20	46785	Winged helix DNA-binding domain	0.01	88979	LysR-like transcriptional regulators	1ixc A:1-89
Drw	gi|529230948|ref|YP_008391763.1|	0045790	89-302	5.79e-33	53850	Periplasmic binding protein-like II	0.0023	53851	Phosphate binding protein-like	1al3 A:
Drw	gi|529230948|ref|YP_008391763.1|	0045910	1-100	1.09e-20	46785	Winged helix DNA-binding domain	0.0054	88979	LysR-like transcriptional regulators	1ixc A:1-89
Drw	gi|529231089|ref|YP_008391904.1|	0045790	101-306	4.34e-31	53850	Periplasmic binding protein-like II	0.00083	53851	Phosphate binding protein-like	1al3 A:
Drw	gi|529231089|ref|YP_008391904.1|	0045910	15-120	1.77e-16	46785	Winged helix DNA-binding domain	0.0094	88979	LysR-like transcriptional regulators	1ixc A:1-89
Drw	gi|529231203|ref|YP_008392018.1|	0052509	183-387	1.32e-32	53850	Periplasmic binding protein-like II	0.00018	53851	Phosphate binding protein-like	1uth A:
Drw	gi|529231203|ref|YP_008392018.1|	0052508	94-173	0.000000000000017	46785	Winged helix DNA-binding domain	0.017	88979	LysR-like transcriptional regulators	2esn A:3-91
Drw	gi|529231566|ref|YP_008392381.1|	0052801	46-135	5.65e-18	46785	Winged helix DNA-binding domain	0.021	63379	MarR-like transcriptional regulators	2eth A:1-140
Drw	gi|529231656|ref|YP_008392471.1|	0052644	6-149	1.69e-33	46785	Winged helix DNA-binding domain	0.0011	63379	MarR-like transcriptional regulators	3deu A:2-141
Drw	gi|529231058|ref|YP_008391873.1|	0052801	24-162	3.77e-28	46785	Winged helix DNA-binding domain	0.0088	63379	MarR-like transcriptional regulators	3deu A:2-141
Drw	gi|529231213|ref|YP_008392028.1|	0052801	11-147	4.07e-26	46785	Winged helix DNA-binding domain	0.013	63379	MarR-like transcriptional regulators	1s3j A:
Drw	gi|529230207|ref|YP_008391022.1|	0041150	30-160	0.000000000000008	46785	Winged helix DNA-binding domain	0.04	63379	MarR-like transcriptional regulators	3deu A:2-141
Drw	gi|529230652|ref|YP_008391467.1|	0052801	25-152	2.85e-24	46785	Winged helix DNA-binding domain	0.018	63379	MarR-like transcriptional regulators	2a61 A:5-143
Drw	gi|529231114|ref|YP_008391929.1|	0052801	31-168	3.98e-29	46785	Winged helix DNA-binding domain	0.0019	63379	MarR-like transcriptional regulators	2fbh A:8-144
Drw	gi|529231746|ref|YP_008392561.1|	0050342	5-128	4.55e-39	52172	CheY-like	0.00017	52173	CheY-related	1mvo A:
Drw	gi|529231746|ref|YP_008392561.1|	0048619	140-235	1.22e-24	46894	C-terminal effector domain of the bipartite response regulators	0.0014	46895	PhoB-like	1qqi A:
Drw	gi|529231776|ref|YP_008392591.1|	0050342	2-130	8.54e-43	52172	CheY-like	0.0001	52173	CheY-related	1mvo A:
Drw	gi|529231776|ref|YP_008392591.1|	0051385	123-225	1.05e-28	46894	C-terminal effector domain of the bipartite response regulators	0.00027	46895	PhoB-like	1qqi A:
Drw	gi|529230651|ref|YP_008391466.1|	0050342	14-137	1.99e-40	52172	CheY-like	0.00021	52173	CheY-related	1zgz A:2-121
Drw	gi|529230651|ref|YP_008391466.1|	0048684	143-236	2.49e-20	46894	C-terminal effector domain of the bipartite response regulators	0.001	46895	PhoB-like	1opc A:
Drw	gi|529230452|ref|YP_008391267.1|	0043525	6-161	2.7e-37	52172	CheY-like	0.00024	52173	CheY-related	1zh2 A:2-120
Drw	gi|529230452|ref|YP_008391267.1|	0049014	130-231	1.79e-19	46894	C-terminal effector domain of the bipartite response regulators	0.0064	46895	PhoB-like	1qqi A:
Drw	gi|529218735|ref|YP_008379541.1|	0054537	33-72	0.000000113	47413	lambda repressor-like DNA-binding domains	0.009	47432	SinR domain-like	2ppx A:30-91
Drw	gi|529231813|ref|YP_008392628.1|	0051249	9-70	0.000000000000375	47413	lambda repressor-like DNA-binding domains	0.026	47432	SinR domain-like	2b5a A:1-77
Drw	gi|529231958|ref|YP_008392773.1|	0037364	189-282	0.0000000000129	51306	LexA/Signal peptidase	0.019	51307	LexA-related	1umu A:
Drw	gi|529231958|ref|YP_008392773.1|	0054323	3-66	0.000000000145	47413	lambda repressor-like DNA-binding domains	0.083	47432	SinR domain-like	1b0n A:1-68
Drw	gi|529218765|ref|YP_008379570.1|	0054537	70-111	0.0000000295	47413	lambda repressor-like DNA-binding domains	0.012	47432	SinR domain-like	2ppx A:30-91
Drw	gi|529231762|ref|YP_008392577.1|	0049180	9-78	6.14e-27	47413	lambda repressor-like DNA-binding domains	0.041	47432	SinR domain-like	2b5a A:1-77
Drw	gi|529232274|ref|YP_008393089.1|	0051711	62-118	0.00000013	47413	lambda repressor-like DNA-binding domains	0.033	47432	SinR domain-like	2b5a A:1-77
Drw	gi|529232280|ref|YP_008393095.1|	0054537	53-94	0.0000000591	47413	lambda repressor-like DNA-binding domains	0.01	47432	SinR domain-like	2ppx A:30-91
Drw	gi|529230173|ref|YP_008390988.1|	0049195	1-69	0.000000000000041	46689	Homeodomain-like	0.012	46764	Tetracyclin repressor-like, N-terminal domain	2oi8 A:8-86
Drw	gi|529230174|ref|YP_008390989.1|	0051586	87-174	1.78e-16	48498	Tetracyclin repressor-like, C-terminal domain	0.0054	48499	Tetracyclin repressor-like, C-terminal domain	1zk8 A:78-182
Drw	gi|529230174|ref|YP_008390989.1|	0054374	10-82	0.0000000000241	46689	Homeodomain-like	0.012	46764	Tetracyclin repressor-like, N-terminal domain	2fbq A:2-80
Drw	gi|529230364|ref|YP_008391179.1|	0049523	28-108	0.0000000000000339	46689	Homeodomain-like	0.0091	46764	Tetracyclin repressor-like, N-terminal domain	1z77 A:1-75
Drw	gi|529231357|ref|YP_008392172.1|	0049523	16-95	6.91e-21	46689	Homeodomain-like	0.0044	46764	Tetracyclin repressor-like, N-terminal domain	1z77 A:1-75
Drw	gi|529231357|ref|YP_008392172.1|	0053097	91-183	0.000000000148	48498	Tetracyclin repressor-like, C-terminal domain	0.0079	48499	Tetracyclin repressor-like, C-terminal domain	1v7b A:75-175
Drw	gi|529232266|ref|YP_008393081.1|	0054375	89-182	9.2e-21	48498	Tetracyclin repressor-like, C-terminal domain	0.0076	48499	Tetracyclin repressor-like, C-terminal domain	1zk8 A:78-182
Drw	gi|529232266|ref|YP_008393081.1|	0054374	7-80	0.00000000000013	46689	Homeodomain-like	0.019	46764	Tetracyclin repressor-like, N-terminal domain	2o7o A:2-67
Drw	gi|529230197|ref|YP_008391012.1|	0049195	6-81	0.0000000000000244	46689	Homeodomain-like	0.011	46764	Tetracyclin repressor-like, N-terminal domain	2fbq A:2-80
Drw	gi|529232020|ref|YP_008392835.1|	0052799	93-219	9.39e-35	48498	Tetracyclin repressor-like, C-terminal domain	0.0059	48499	Tetracyclin repressor-like, C-terminal domain	2fx0 A:77-198
Drw	gi|529232020|ref|YP_008392835.1|	0049523	14-93	8.72e-18	46689	Homeodomain-like	0.0019	46764	Tetracyclin repressor-like, N-terminal domain	2d6y A:7-74
Drw	gi|529232706|ref|YP_008393519.1|	0038061	14-74	0.00000000000262	53041	Resolvase-like	0.0036	53042	gamma,delta resolvase, catalytic domain	2gm4 A:1-140
Drw	gi|529232706|ref|YP_008393519.1|	0038534	77-119	0.00000238	46689	Homeodomain-like	0.04	46764	Tetracyclin repressor-like, N-terminal domain	2i10 A:10-78
Drw	gi|529218540|ref|YP_008379346.1|	0049523	44-125	0.0000000000000444	46689	Homeodomain-like	0.02	46764	Tetracyclin repressor-like, N-terminal domain	2o7t A:1-78
Drw	gi|529218540|ref|YP_008379346.1|	0054342	123-226	0.0000000044	48498	Tetracyclin repressor-like, C-terminal domain	0.018	48499	Tetracyclin repressor-like, C-terminal domain	2g7s A:77-192
Drw	gi|529218753|ref|YP_008379559.1|	0054073	84-198	1.4e-22	48498	Tetracyclin repressor-like, C-terminal domain	0.0027	48499	Tetracyclin repressor-like, C-terminal domain	2i10 A:79-194
Drw	gi|529218753|ref|YP_008379559.1|	0049523	3-84	0.00000000000000564	46689	Homeodomain-like	0.0018	46764	Tetracyclin repressor-like, N-terminal domain	2i10 A:10-78
Drw	gi|529218758|ref|YP_008379564.1|	0049523	4-79	1.95e-17	46689	Homeodomain-like	0.0055	46764	Tetracyclin repressor-like, N-terminal domain	2g7s A:3-76
Drw	gi|529218758|ref|YP_008379564.1|	0052849	78-179	0.00000000000000133	48498	Tetracyclin repressor-like, C-terminal domain	0.0037	48499	Tetracyclin repressor-like, C-terminal domain	2g7s A:77-192
Drw	gi|529230272|ref|YP_008391087.1|	0054341	33-93	0.00000000264	46689	Homeodomain-like	0.0057	46764	Tetracyclin repressor-like, N-terminal domain	2fq4 A:9-77
Drw	gi|529230272|ref|YP_008391087.1|	0052743	104-206	0.0000000245	48498	Tetracyclin repressor-like, C-terminal domain	0.0029	48499	Tetracyclin repressor-like, C-terminal domain	2fq4 A:78-192
Drw	gi|529230528|ref|YP_008391343.1|	0054073	84-198	5.13e-23	48498	Tetracyclin repressor-like, C-terminal domain	0.0027	48499	Tetracyclin repressor-like, C-terminal domain	2i10 A:79-194
Drw	gi|529230528|ref|YP_008391343.1|	0049523	3-86	0.00000000000000923	46689	Homeodomain-like	0.0018	46764	Tetracyclin repressor-like, N-terminal domain	2i10 A:10-78
Drw	gi|529230924|ref|YP_008391739.1|	0052849	83-195	2.53e-20	48498	Tetracyclin repressor-like, C-terminal domain	0.0068	48499	Tetracyclin repressor-like, C-terminal domain	1t56 A:95-214
Drw	gi|529230924|ref|YP_008391739.1|	0049195	4-69	2.82e-16	46689	Homeodomain-like	0.0049	46764	Tetracyclin repressor-like, N-terminal domain	1sgm A:5-77
Drw	gi|529231033|ref|YP_008391848.1|	0048726	89-210	1.2e-32	48498	Tetracyclin repressor-like, C-terminal domain	0.00024	48499	Tetracyclin repressor-like, C-terminal domain	1pb6 A:86-211
Drw	gi|529231033|ref|YP_008391848.1|	0049523	14-92	1.69e-16	46689	Homeodomain-like	0.0031	46764	Tetracyclin repressor-like, N-terminal domain	1pb6 A:14-85
