# Supplementary material for: Abundance, diversity and domain architecture variability in prokaryotic DNA-binding transcription factors
Source: PLoS One. 2018 Apr 3;13(4):e0195332. doi: 10.1371/journal.pone.0195332 (PMC5882156; doi:10.1371/journal.pone.0195332)
Supplement: S1 Dataset — The information of genomes and transcription factors is organized in a tabular format. The file S1_Dataset.zip contains 761 files, one per genome. The information is organized as follows: Genome ID, identifier from NCBI database; Supfam ID; physical position of the Domain; E-value; Supfam model assignment; Supfam description; E-value associated to the family; Family ID; Family ID; representative PDB associated to each assignment. (ZIP) [file pone.0195332.s005.zip › Genomes_assignments/Acetohalobium_arabaticum_DSM_5501_B.TFs]

cD	gi|302392984|ref|YP_003828804.1|	0043525	2-128	1.71e-36	52172	CheY-like	0.001	52173	CheY-related	1u0s Y:
cD	gi|302392984|ref|YP_003828804.1|	0046275	313-362	0.0000000000000762	46689	Homeodomain-like	0.014	46759	AraC type transcriptional activator	1d5y A:57-121
cD	gi|302392984|ref|YP_003828804.1|	0036286	260-311	0.00000000102	46689	Homeodomain-like	0.078	46759	AraC type transcriptional activator	1bl0 A:9-62
cD	gi|302392480|ref|YP_003828300.1|	0037456	2-68	9.99e-22	46785	Winged helix DNA-binding domain	0.00076	46792	Arginine repressor (ArgR), N-terminal DNA-binding domain	1f9n A:3-78
cD	gi|302392480|ref|YP_003828300.1|	0037457	80-147	4.71e-21	55252	C-terminal domain of arginine repressor	0.00059	55253	C-terminal domain of arginine repressor	1f9n A:79-149
cD	gi|302391458|ref|YP_003827278.1|	0049944	5-89	1.04e-22	46785	Winged helix DNA-binding domain	0.011	46801	ArsR-like transcriptional regulators	1smt A:
cD	gi|302391881|ref|YP_003827701.1|	0049777	27-117	1.31e-28	46785	Winged helix DNA-binding domain	0.00052	46801	ArsR-like transcriptional regulators	1smt A:
cD	gi|302392762|ref|YP_003828582.1|	0049944	10-101	5.53e-29	46785	Winged helix DNA-binding domain	0.0086	46801	ArsR-like transcriptional regulators	1smt A:
cD	gi|302392768|ref|YP_003828588.1|	0049944	12-106	3.58e-25	46785	Winged helix DNA-binding domain	0.017	46801	ArsR-like transcriptional regulators	1smt A:
cD	gi|302392771|ref|YP_003828591.1|	0049944	4-87	8.6e-28	46785	Winged helix DNA-binding domain	0.0072	46801	ArsR-like transcriptional regulators	1r1u A:
cD	gi|302392774|ref|YP_003828594.1|	0049777	5-95	5.27e-24	46785	Winged helix DNA-binding domain	0.011	46801	ArsR-like transcriptional regulators	1r1u A:
cD	gi|302392786|ref|YP_003828606.1|	0049777	6-94	4.23e-23	46785	Winged helix DNA-binding domain	0.035	46801	ArsR-like transcriptional regulators	1smt A:
cD	gi|302390913|ref|YP_003826733.1|	0035568	75-278	4.97e-53	55681	Class II aaRS and biotin synthetases	0.0000457	55707	Biotin holoenzyme synthetase	1wqw A:1-188
cD	gi|302390913|ref|YP_003826733.1|	0045968	5-63	0.00000000000674	46785	Winged helix DNA-binding domain	0.044	46786	Biotin repressor-like	1j5y A:3-67
cD	gi|302390913|ref|YP_003826733.1|	0050688	282-326	0.0000000105	50037	C-terminal domain of transcriptional repressors	0.0026	50038	Biotin repressor (BirA)	1wqw A:189-235
cD	gi|302391849|ref|YP_003827669.1|	0039385	68-170	2.62e-34	75500	Putative transcriptional regulator TM1602, C-terminal domain	0.0000699	75501	Putative transcriptional regulator TM1602, C-terminal domain	1j5y A:68-174
cD	gi|302391849|ref|YP_003827669.1|	0039384	1-60	0.000000000000894	46785	Winged helix DNA-binding domain	0.0041	46786	Biotin repressor-like	1j5y A:3-67
cD	gi|302391946|ref|YP_003827766.1|	0052861	6-145	3.4e-39	51206	cAMP-binding domain-like	0.0093	51210	cAMP-binding domain	1hw5 A:1-137
cD	gi|302391946|ref|YP_003827766.1|	0048601	148-227	3.73e-19	46785	Winged helix DNA-binding domain	0.01	46796	CAP C-terminal domain-like	1hw5 A:138-208
cD	gi|302391232|ref|YP_003827052.1|	0041617	284-529	7.55e-69	52540	P-loop containing nucleoside triphosphate hydrolases	0.000000677	81269	Extended AAA-ATPase domain	1ny5 A:138-384
cD	gi|302391232|ref|YP_003827052.1|	0046907	538-592	0.00000000968	46689	Homeodomain-like	0.067	100918	FIS-like	1ntc A:
cD	gi|302391232|ref|YP_003827052.1|	0048248	157-255	0.0000000914	55785	PYP-like sensor domain (PAS domain)	0.083	55786	PYP-like	1nwz A:
cD	gi|302391753|ref|YP_003827573.1|	0041617	340-586	2.18e-70	52540	P-loop containing nucleoside triphosphate hydrolases	0.00000112	81269	Extended AAA-ATPase domain	1ny5 A:138-384
cD	gi|302391753|ref|YP_003827573.1|	0037176	555-650	0.00000000000000329	46689	Homeodomain-like	0.012	100918	FIS-like	1eto B:
cD	gi|302391753|ref|YP_003827573.1|	0048459	207-277	0.00000000000404	55785	PYP-like sensor domain (PAS domain)	0.077	82764	N-terminal PAS domain of Pas kinase	1ll8 A:
cD	gi|302391753|ref|YP_003827573.1|	0049608	65-203	0.000000746	55781	GAF domain-like	0.066	75513	IclR ligand-binding domain-like	1tf1 A:
cD	gi|302392586|ref|YP_003828406.1|	0041617	385-629	1.36e-67	52540	P-loop containing nucleoside triphosphate hydrolases	0.000000511	81269	Extended AAA-ATPase domain	1ny5 A:138-384
cD	gi|302392586|ref|YP_003828406.1|	0054751	1-117	1.17e-28	54631	CBS-domain pair	0.00064	54632	CBS-domain pair	2yzq A:1-122
cD	gi|302392586|ref|YP_003828406.1|	0048459	127-222	1.83e-16	55785	PYP-like sensor domain (PAS domain)	0.043	55789	Heme-binding PAS domain	1ew0 A:
cD	gi|302392586|ref|YP_003828406.1|	0048459	224-346	7.68e-16	55785	PYP-like sensor domain (PAS domain)	0.089	55786	PYP-like	1otd A:
cD	gi|302392586|ref|YP_003828406.1|	0037176	598-693	0.0000000444	46689	Homeodomain-like	0.023	100918	FIS-like	1g2h A:
cD	gi|302392530|ref|YP_003828350.1|	0041150	7-140	1.25e-41	46785	Winged helix DNA-binding domain	0.00071	101027	FUR-like	1mzb A:
cD	gi|302392547|ref|YP_003828367.1|	0041150	21-147	1.17e-33	46785	Winged helix DNA-binding domain	0.00095	101027	FUR-like	1mzb A:
cD	gi|302392634|ref|YP_003828454.1|	0041150	6-126	2.35e-35	46785	Winged helix DNA-binding domain	0.0059	101027	FUR-like	1mzb A:
cD	gi|302391714|ref|YP_003827534.1|	0036339	62-335	1.06e-70	53822	Periplasmic binding protein-like I	0.0000198	53823	L-arabinose binding protein-like	2nzu G:58-332
cD	gi|302391714|ref|YP_003827534.1|	0051985	2-60	2.06e-19	47413	lambda repressor-like DNA-binding domains	0.0022	47438	GalR/LacI-like bacterial regulator	2hsg A:2-58
cD	gi|302391963|ref|YP_003827783.1|	0048694	189-256	1.29e-19	46894	C-terminal effector domain of the bipartite response regulators	0.0024	46900	GerE-like (LuxR/UhpA family of transcriptional regulators)	1fse A:
cD	gi|302392253|ref|YP_003828073.1|	0050768	100-473	9.6e-94	53383	PLP-dependent transferases	0.00000307	53384	AAT-like	1x0m A:26-428
cD	gi|302392253|ref|YP_003828073.1|	0050048	10-82	8.98e-18	46785	Winged helix DNA-binding domain	0.031	46804	GntR-like transcriptional regulators	3bwg A:5-82
cD	gi|302392548|ref|YP_003828368.1|	0054060	96-234	4.45e-27	48008	GntR ligand-binding domain-like	0.011	48009	GntR ligand-binding domain-like	2hs5 A:94-231
cD	gi|302392548|ref|YP_003828368.1|	0050048	4-79	5.75e-24	46785	Winged helix DNA-binding domain	0.013	46804	GntR-like transcriptional regulators	2hs5 A:25-93
cD	gi|302392553|ref|YP_003828373.1|	0054060	96-232	8.11e-26	48008	GntR ligand-binding domain-like	0.0088	48009	GntR ligand-binding domain-like	2hs5 A:94-231
cD	gi|302392553|ref|YP_003828373.1|	0050048	4-88	1.97e-23	46785	Winged helix DNA-binding domain	0.017	46804	GntR-like transcriptional regulators	2hs5 A:25-93
cD	gi|302392672|ref|YP_003828492.1|	0054060	79-208	5.49e-26	48008	GntR ligand-binding domain-like	0.02	48009	GntR ligand-binding domain-like	2hs5 A:94-231
cD	gi|302392672|ref|YP_003828492.1|	0050048	5-96	0.0000000000136	46785	Winged helix DNA-binding domain	0.059	46804	GntR-like transcriptional regulators	2hs5 A:25-93
cD	gi|302390856|ref|YP_003826676.1|	0049608	72-254	3.24e-57	55781	GAF domain-like	0.000089	75513	IclR ligand-binding domain-like	1mkm A:76-246
cD	gi|302390856|ref|YP_003826676.1|	0048177	7-80	5.6e-19	46785	Winged helix DNA-binding domain	0.04	74676	Transcriptional regulator IclR, N-terminal domain	1mkm A:1-75
cD	gi|302391940|ref|YP_003827760.1|	0039545	83-204	2.27e-36	51306	LexA/Signal peptidase	0.00032	51307	LexA-related	1jhf A:73-198
cD	gi|302391940|ref|YP_003827760.1|	0047587	3-70	3.64e-23	46785	Winged helix DNA-binding domain	0.015	46789	LexA repressor, N-terminal DNA-binding domain	1jhf A:2-72
cD	gi|302391334|ref|YP_003827154.1|	0052161	1-64	0.00000026	46785	Winged helix DNA-binding domain	0.01	68967	Lrp/AsnC-like transcriptional regulator N-terminal domain	1ri7 A:25-84
cD	gi|302391335|ref|YP_003827155.1|	0052161	5-68	0.00000212	46785	Winged helix DNA-binding domain	0.014	68967	Lrp/AsnC-like transcriptional regulator N-terminal domain	1ri7 A:25-84
cD	gi|302391153|ref|YP_003826973.1|	0045790	90-289	3.91e-43	53850	Periplasmic binding protein-like II	0.001	53851	Phosphate binding protein-like	1i6a A:
cD	gi|302391153|ref|YP_003826973.1|	0045910	1-111	1.12e-23	46785	Winged helix DNA-binding domain	0.0036	88979	LysR-like transcriptional regulators	1ixc A:1-89
cD	gi|302392087|ref|YP_003827907.1|	0045790	92-290	3.19e-38	53850	Periplasmic binding protein-like II	0.00075	53851	Phosphate binding protein-like	1i6a A:
cD	gi|302392087|ref|YP_003827907.1|	0045910	1-111	9.52e-22	46785	Winged helix DNA-binding domain	0.0074	88979	LysR-like transcriptional regulators	1ixc A:1-89
cD	gi|302392667|ref|YP_003828487.1|	0040517	5-138	2.39e-30	46785	Winged helix DNA-binding domain	0.0067	63379	MarR-like transcriptional regulators	1lj9 A:
cD	gi|302391634|ref|YP_003827454.1|	0050342	2-125	1.12e-43	52172	CheY-like	0.0000229	52173	CheY-related	1mvo A:
cD	gi|302391634|ref|YP_003827454.1|	0051385	129-231	7.89e-31	46894	C-terminal effector domain of the bipartite response regulators	0.0015	46895	PhoB-like	1p2f A:121-217
cD	gi|302391640|ref|YP_003827460.1|	0050342	5-128	4.7e-42	52172	CheY-like	0.0001	52173	CheY-related	1mvo A:
cD	gi|302391640|ref|YP_003827460.1|	0048619	135-230	5.1e-28	46894	C-terminal effector domain of the bipartite response regulators	0.0011	46895	PhoB-like	1ys7 A:128-233
cD	gi|302392597|ref|YP_003828417.1|	0052670	942-1059	6.01e-19	48452	TPR-like	0.048	48453	Tetratricopeptide repeat (TPR)	2fbn A:22-174
cD	gi|302392597|ref|YP_003828417.1|	0052100	421-567,664-708	0.000000175	48452	TPR-like	0.039	48453	Tetratricopeptide repeat (TPR)	1elr A:
cD	gi|302392597|ref|YP_003828417.1|	0052726	41-254	0.00000992	52540	P-loop containing nucleoside triphosphate hydrolases	0.073	52592	G proteins	1ky3 A:
cD	gi|302392597|ref|YP_003828417.1|	0052669	813-894	0.00000187	46894	C-terminal effector domain of the bipartite response regulators	0.03	46895	PhoB-like	1p2f A:121-217
cD	gi|302392661|ref|YP_003828481.1|	0050342	2-124	2.56e-42	52172	CheY-like	0.00021	52173	CheY-related	1nxo A:
cD	gi|302392661|ref|YP_003828481.1|	0051385	128-225	2.58e-32	46894	C-terminal effector domain of the bipartite response regulators	0.00034	46895	PhoB-like	1ys7 A:128-233
cD	gi|302391440|ref|YP_003827260.1|	0050823	1-67	1.45e-18	47413	lambda repressor-like DNA-binding domains	0.022	47432	SinR domain-like	1b0n A:1-68
cD	gi|302392310|ref|YP_003828130.1|	0051249	3-71	0.00000528	47413	lambda repressor-like DNA-binding domains	0.042	47432	SinR domain-like	1b0n A:1-68
cD	gi|302391988|ref|YP_003827808.1|	0049195	10-81	0.000000000125	46689	Homeodomain-like	0.016	46764	Tetracyclin repressor-like, N-terminal domain	2o7o A:2-67
cD	gi|302392441|ref|YP_003828261.1|	0050189	75-187	6.67e-22	48498	Tetracyclin repressor-like, C-terminal domain	0.003	48499	Tetracyclin repressor-like, C-terminal domain	1vi0 A:78-194
cD	gi|302392441|ref|YP_003828261.1|	0049523	4-79	9.22e-20	46689	Homeodomain-like	0.0046	46764	Tetracyclin repressor-like, N-terminal domain	1z77 A:1-75
cD	gi|302392602|ref|YP_003828422.1|	0049523	5-69	7.48e-17	46689	Homeodomain-like	0.0032	46764	Tetracyclin repressor-like, N-terminal domain	1z77 A:1-75
cD	gi|302392602|ref|YP_003828422.1|	0050189	78-192	0.000000511	48498	Tetracyclin repressor-like, C-terminal domain	0.01	48499	Tetracyclin repressor-like, C-terminal domain	1z77 A:76-200
cD	gi|302392996|ref|YP_003828816.1|	0051585	17-80	0.0000000000359	46689	Homeodomain-like	0.015	46764	Tetracyclin repressor-like, N-terminal domain	1zk8 A:6-77
