# Supplementary material for: Abundance, diversity and domain architecture variability in prokaryotic DNA-binding transcription factors
Source: PLoS One. 2018 Apr 3;13(4):e0195332. doi: 10.1371/journal.pone.0195332 (PMC5882156; doi:10.1371/journal.pone.0195332)
Supplement: S1 Dataset — The information of genomes and transcription factors is organized in a tabular format. The file S1_Dataset.zip contains 761 files, one per genome. The information is organized as follows: Genome ID, identifier from NCBI database; Supfam ID; physical position of the Domain; E-value; Supfam model assignment; Supfam description; E-value associated to the family; Family ID; Family ID; representative PDB associated to each assignment. (ZIP) [file pone.0195332.s005.zip › Genomes_assignments/Acholeplasma_laidlawii_PG-8A_B.TFs]

8b	gi|162447974|ref|YP_001621106.1|	0039814	131-281	0.00000000000000154	55136	Probable bacterial effector-binding domain	0.02	75462	Gyrase inhibitory protein GyrI (SbmC, YeeB)	1jyh A:
8b	gi|162447974|ref|YP_001621106.1|	0046275	60-118	0.0000000000193	46689	Homeodomain-like	0.0061	46759	AraC type transcriptional activator	1d5y A:57-121
8b	gi|162447618|ref|YP_001620750.1|	0049944	5-88	2.5e-25	46785	Winged helix DNA-binding domain	0.016	46801	ArsR-like transcriptional regulators	1r1u A:
8b	gi|162448102|ref|YP_001621234.1|	0049777	27-116	6.62e-28	46785	Winged helix DNA-binding domain	0.00063	46801	ArsR-like transcriptional regulators	1smt A:
8b	gi|162446917|ref|YP_001620049.1|	0054946	13-147	2.49e-35	51206	cAMP-binding domain-like	0.0028	51210	cAMP-binding domain	1hw5 A:1-137
8b	gi|162446917|ref|YP_001620049.1|	0052198	154-229	0.00000000000245	46785	Winged helix DNA-binding domain	0.039	46796	CAP C-terminal domain-like	2oz6 A:143-213
8b	gi|162447964|ref|YP_001621096.1|	0052861	11-149	2.49e-36	51206	cAMP-binding domain-like	0.0054	51210	cAMP-binding domain	1hw5 A:1-137
8b	gi|162447964|ref|YP_001621096.1|	0054945	154-218	0.000000000019	46785	Winged helix DNA-binding domain	0.029	46796	CAP C-terminal domain-like	1ft9 A:134-213
8b	gi|162447418|ref|YP_001620550.1|	0041150	259-384	0.000000000000024	46785	Winged helix DNA-binding domain	0.018	101027	FUR-like	1mzb A:
8b	gi|162447418|ref|YP_001620550.1|	0039877	38-244	0.000000000000017	69593	Glycerol-3-phosphate (1)-acyltransferase	0.022	69594	Glycerol-3-phosphate (1)-acyltransferase	1k30 A:
8b	gi|162447951|ref|YP_001621083.1|	0041150	1-118	3.03e-27	46785	Winged helix DNA-binding domain	0.0021	101027	FUR-like	1mzb A:
8b	gi|162446921|ref|YP_001620053.1|	0036339	74-333	3.93e-46	53822	Periplasmic binding protein-like I	0.0000966	53823	L-arabinose binding protein-like	1dbq A:
8b	gi|162446921|ref|YP_001620053.1|	0051985	1-59	0.00000000000000675	47413	lambda repressor-like DNA-binding domains	0.0057	47438	GalR/LacI-like bacterial regulator	2bjc A:1-62
8b	gi|162447392|ref|YP_001620524.1|	0036339	61-322	5.3e-61	53822	Periplasmic binding protein-like I	0.00012	53823	L-arabinose binding protein-like	1dbq A:
8b	gi|162447392|ref|YP_001620524.1|	0051985	2-60	1.78e-16	47413	lambda repressor-like DNA-binding domains	0.0018	47438	GalR/LacI-like bacterial regulator	1pru A:
8b	gi|162447574|ref|YP_001620706.1|	0036339	62-330	4.52e-57	53822	Periplasmic binding protein-like I	0.0000663	53823	L-arabinose binding protein-like	1dbq A:
8b	gi|162447574|ref|YP_001620706.1|	0051985	1-58	9.85e-17	47413	lambda repressor-like DNA-binding domains	0.0039	47438	GalR/LacI-like bacterial regulator	2hsg A:2-58
8b	gi|162448029|ref|YP_001621161.1|	0036339	63-330	5.69e-48	53822	Periplasmic binding protein-like I	0.00000944	53823	L-arabinose binding protein-like	2nzu G:58-332
8b	gi|162448029|ref|YP_001621161.1|	0051985	3-61	2.06e-19	47413	lambda repressor-like DNA-binding domains	0.001	47438	GalR/LacI-like bacterial regulator	2hsg A:2-58
8b	gi|162448211|ref|YP_001621343.1|	0036339	62-320	4.87e-71	53822	Periplasmic binding protein-like I	0.0000074	53823	L-arabinose binding protein-like	2nzu G:58-332
8b	gi|162448211|ref|YP_001621343.1|	0051985	2-61	0.00000000000695	47413	lambda repressor-like DNA-binding domains	0.0079	47438	GalR/LacI-like bacterial regulator	1uxd A:
8b	gi|162447918|ref|YP_001621050.1|	0049498	86-377	3.21e-25	53067	Actin-like ATPase domain	0.0037	110636	ROK	1z05 A:209-405
8b	gi|162447918|ref|YP_001621050.1|	0040266	18-69	0.00000745	46785	Winged helix DNA-binding domain	0.043	68967	Lrp/AsnC-like transcriptional regulator N-terminal domain	1i1g A:2-61
8b	gi|162446954|ref|YP_001620086.1|	0052514	8-141	2.34e-23	46785	Winged helix DNA-binding domain	0.021	63379	MarR-like transcriptional regulators	1s3j A:
8b	gi|162447099|ref|YP_001620231.1|	0037861	7-89	0.00000568	46785	Winged helix DNA-binding domain	0.052	63379	MarR-like transcriptional regulators	3deu A:2-141
8b	gi|162447281|ref|YP_001620413.1|	0054842	3-116	1.84e-23	46785	Winged helix DNA-binding domain	0.0071	63379	MarR-like transcriptional regulators	3bro A:3-137
8b	gi|162447427|ref|YP_001620559.1|	0052801	9-142	2.52e-31	46785	Winged helix DNA-binding domain	0.0035	63379	MarR-like transcriptional regulators	2a61 A:5-143
8b	gi|162447502|ref|YP_001620634.1|	0054842	30-131	2.05e-17	46785	Winged helix DNA-binding domain	0.012	63379	MarR-like transcriptional regulators	2a61 A:5-143
8b	gi|162447905|ref|YP_001621037.1|	0043935	2-66	0.00000000656	46785	Winged helix DNA-binding domain	0.079	63379	MarR-like transcriptional regulators	2eth A:1-140
8b	gi|162447905|ref|YP_001621037.1|	0054557	97-167	0.00000233	53335	S-adenosyl-L-methionine-dependent methyltransferases	0.071	69557	Spermidine synthase	1inl A:
8b	gi|162448082|ref|YP_001621214.1|	0054842	3-125	9.24e-24	46785	Winged helix DNA-binding domain	0.0031	63379	MarR-like transcriptional regulators	3bro A:3-137
8b	gi|162448137|ref|YP_001621269.1|	0050342	2-120	6.55e-34	52172	CheY-like	0.00033	52173	CheY-related	1nxo A:
8b	gi|162448137|ref|YP_001621269.1|	0051385	121-216	1.25e-25	46894	C-terminal effector domain of the bipartite response regulators	0.0025	46895	PhoB-like	1kgs A:124-225
8b	gi|162447443|ref|YP_001620575.1|	0051249	13-78	0.00000000000185	47413	lambda repressor-like DNA-binding domains	0.09	47432	SinR domain-like	1y7y A:5-73
8b	gi|162447444|ref|YP_001620576.1|	0051908	17-80	0.0000000148	47413	lambda repressor-like DNA-binding domains	0.028	47432	SinR domain-like	1y7y A:5-73
8b	gi|162447790|ref|YP_001620922.1|	0051908	5-62	0.00000109	47413	lambda repressor-like DNA-binding domains	0.027	47432	SinR domain-like	1utx A:
8b	gi|162447926|ref|YP_001621058.1|	0054127	9-88	3.66e-19	47413	lambda repressor-like DNA-binding domains	0.011	47432	SinR domain-like	2ict A:8-94
8b	gi|162448022|ref|YP_001621154.1|	0051249	10-72	0.000000366	47413	lambda repressor-like DNA-binding domains	0.042	47432	SinR domain-like	1y7y A:5-73
8b	gi|162448051|ref|YP_001621183.1|	0049374	55-182	4.59e-30	51182	RmlC-like cupins	0.062	51187	Germin/Seed storage 7S protein	1fi2 A:
8b	gi|162448051|ref|YP_001621183.1|	0051249	2-68	9.29e-18	47413	lambda repressor-like DNA-binding domains	0.026	47432	SinR domain-like	1b0n A:1-68
8b	gi|162447364|ref|YP_001620496.1|	0049523	16-89	0.00000000000000487	46689	Homeodomain-like	0.0064	46764	Tetracyclin repressor-like, N-terminal domain	2fx0 A:4-76
8b	gi|162447364|ref|YP_001620496.1|	0049196	98-201	0.0000000445	48498	Tetracyclin repressor-like, C-terminal domain	0.0072	48499	Tetracyclin repressor-like, C-terminal domain	1rkt A:83-205
8b	gi|162447635|ref|YP_001620767.1|	0051515	54-168	0.000000311	48498	Tetracyclin repressor-like, C-terminal domain	0.013	48499	Tetracyclin repressor-like, C-terminal domain	1z77 A:76-200
8b	gi|162447635|ref|YP_001620767.1|	0054157	2-35	0.000000667	46689	Homeodomain-like	0.017	46764	Tetracyclin repressor-like, N-terminal domain	1sgm A:5-77
8b	gi|162448069|ref|YP_001621201.1|	0051585	3-67	0.00000000000000667	46689	Homeodomain-like	0.006	46764	Tetracyclin repressor-like, N-terminal domain	1vi0 A:6-77
