# Supplementary material for: Abundance, diversity and domain architecture variability in prokaryotic DNA-binding transcription factors
Source: PLoS One. 2018 Apr 3;13(4):e0195332. doi: 10.1371/journal.pone.0195332 (PMC5882156; doi:10.1371/journal.pone.0195332)
Supplement: S1 Dataset — The information of genomes and transcription factors is organized in a tabular format. The file S1_Dataset.zip contains 761 files, one per genome. The information is organized as follows: Genome ID, identifier from NCBI database; Supfam ID; physical position of the Domain; E-value; Supfam model assignment; Supfam description; E-value associated to the family; Family ID; Family ID; representative PDB associated to each assignment. (ZIP) [file pone.0195332.s005.zip › Genomes_assignments/Acidilobus_saccharovorans_345-15_A.TFs]

aZ	gi|302349208|ref|YP_003816846.1|	0053261	3-86	0.0000000000839	46785	Winged helix DNA-binding domain	0.04	46801	ArsR-like transcriptional regulators	1smt A:
aZ	gi|302348096|ref|YP_003815734.1|	0043164	36-99	0.000000182	46785	Winged helix DNA-binding domain	0.068	46786	Biotin repressor-like	1j5y A:3-67
aZ	gi|302348119|ref|YP_003815757.1|	0041150	16-139	1.42e-17	46785	Winged helix DNA-binding domain	0.017	101027	FUR-like	1mzb A:
aZ	gi|302348059|ref|YP_003815697.1|	0054060	80-212	7.06e-29	48008	GntR ligand-binding domain-like	0.0082	48009	GntR ligand-binding domain-like	2hs5 A:94-231
aZ	gi|302348059|ref|YP_003815697.1|	0050048	9-78	2.57e-16	46785	Winged helix DNA-binding domain	0.035	46804	GntR-like transcriptional regulators	1hw1 A:5-78
aZ	gi|302348796|ref|YP_003816434.1|	0050641	10-259	7.49e-18	53686	Tryptophan synthase beta subunit-like PLP-dependent enzymes	0.0012	53687	Tryptophan synthase beta subunit-like PLP-dependent enzymes	1tdj A:5-335
aZ	gi|302348796|ref|YP_003816434.1|	0052506	272-336	0.0000000813	46785	Winged helix DNA-binding domain	0.058	74676	Transcriptional regulator IclR, N-terminal domain	1mkm A:1-75
aZ	gi|302348395|ref|YP_003816033.1|	0052506	49-113	0.00000169	46785	Winged helix DNA-binding domain	0.054	46789	LexA repressor, N-terminal DNA-binding domain	1jhf A:2-72
aZ	gi|302348306|ref|YP_003815944.1|	0049384	8-64	0.00000132	46785	Winged helix DNA-binding domain	0.085	68967	Lrp/AsnC-like transcriptional regulator N-terminal domain	1ri7 A:25-84
aZ	gi|302348318|ref|YP_003815956.1|	0040266	2-61	0.0000000000828	46785	Winged helix DNA-binding domain	0.027	68967	Lrp/AsnC-like transcriptional regulator N-terminal domain	2cfx A:1-63
aZ	gi|302348318|ref|YP_003815956.1|	0054307	95-283	0.000000406	53850	Periplasmic binding protein-like II	0.019	53851	Phosphate binding protein-like	2czl A:3-272
aZ	gi|302348516|ref|YP_003816154.1|	0040266	226-288	0.00000000000273	46785	Winged helix DNA-binding domain	0.023	68967	Lrp/AsnC-like transcriptional regulator N-terminal domain	1i1g A:2-61
aZ	gi|302348962|ref|YP_003816600.1|	0049944	26-93	0.00000000000000209	46785	Winged helix DNA-binding domain	0.072	68967	Lrp/AsnC-like transcriptional regulator N-terminal domain	1ri7 A:25-84
aZ	gi|302349116|ref|YP_003816754.1|	0052161	9-68	0.0000000000000052	46785	Winged helix DNA-binding domain	0.0025	68967	Lrp/AsnC-like transcriptional regulator N-terminal domain	1i1g A:2-61
aZ	gi|302349116|ref|YP_003816754.1|	0049174	71-148	0.000000000000375	54909	Dimeric alpha+beta barrel	0.0024	69733	Lrp/AsnC-like transcriptional regulator C-terminal domain	1ri7 A:85-170
aZ	gi|302349123|ref|YP_003816761.1|	0049777	6-72	0.0000000000501	46785	Winged helix DNA-binding domain	0.068	68967	Lrp/AsnC-like transcriptional regulator N-terminal domain	1ri7 A:25-84
aZ	gi|302347950|ref|YP_003815588.1|	0052506	8-107	0.00000362	46785	Winged helix DNA-binding domain	0.073	63379	MarR-like transcriptional regulators	1s3j A:
aZ	gi|302348158|ref|YP_003815796.1|	0054905	22-65	0.0000000066	46785	Winged helix DNA-binding domain	0.045	63379	MarR-like transcriptional regulators	3cta A:5-89
aZ	gi|302348303|ref|YP_003815941.1|	0052506	11-118	0.0000231	46785	Winged helix DNA-binding domain	0.057	63379	MarR-like transcriptional regulators	2a61 A:5-143
aZ	gi|302349049|ref|YP_003816687.1|	0054905	47-93	0.000062	46785	Winged helix DNA-binding domain	0.088	63379	MarR-like transcriptional regulators	1jgs A:
aZ	gi|302348011|ref|YP_003815649.1|	0051249	131-191	0.0000000000366	47413	lambda repressor-like DNA-binding domains	0.046	47432	SinR domain-like	1b0n A:1-68
aZ	gi|302348090|ref|YP_003815728.1|	0050823	50-113	0.00000000000000137	47413	lambda repressor-like DNA-binding domains	0.063	47432	SinR domain-like	1utx A:
aZ	gi|302348342|ref|YP_003815980.1|	0050823	26-77	0.00000000000282	47413	lambda repressor-like DNA-binding domains	0.086	47432	SinR domain-like	2b5a A:1-77
aZ	gi|302348687|ref|YP_003816325.1|	0049180	9-38	0.0000138	47413	lambda repressor-like DNA-binding domains	0.061	47432	SinR domain-like	1b0n A:1-68
aZ	gi|302347910|ref|YP_003815548.1|	0052640	15-69	0.00000102	46785	Winged helix DNA-binding domain	0.073	109680	TrmB-like	1sfx A:
