# Supplementary material for: Abundance, diversity and domain architecture variability in prokaryotic DNA-binding transcription factors
Source: PLoS One. 2018 Apr 3;13(4):e0195332. doi: 10.1371/journal.pone.0195332 (PMC5882156; doi:10.1371/journal.pone.0195332)
Supplement: S1 Dataset — The information of genomes and transcription factors is organized in a tabular format. The file S1_Dataset.zip contains 761 files, one per genome. The information is organized as follows: Genome ID, identifier from NCBI database; Supfam ID; physical position of the Domain; E-value; Supfam model assignment; Supfam description; E-value associated to the family; Family ID; Family ID; representative PDB associated to each assignment. (ZIP) [file pone.0195332.s005.zip › Genomes_assignments/Acidimicrobium_ferrooxidans_DSM_10331_B.TFs]

3D	gi|256372425|ref|YP_003110249.1|	0045802	2-67	2.45e-18	46785	Winged helix DNA-binding domain	0.0038	46792	Arginine repressor (ArgR), N-terminal DNA-binding domain	1f9n A:3-78
3D	gi|256372425|ref|YP_003110249.1|	0037457	83-150	0.00000000000000235	55252	C-terminal domain of arginine repressor	0.0019	55253	C-terminal domain of arginine repressor	1f9n A:79-149
3D	gi|256371126|ref|YP_003108950.1|	0049777	19-103	3.42e-22	46785	Winged helix DNA-binding domain	0.044	46801	ArsR-like transcriptional regulators	1smt A:
3D	gi|256371953|ref|YP_003109777.1|	0051398	125-225	2.49e-23	52821	Rhodanese/Cell cycle control phosphatase	0.021	52827	Multidomain sulfurtransferase (rhodanese)	1yt8 A:107-242
3D	gi|256371953|ref|YP_003109777.1|	0049944	17-109	1.31e-18	46785	Winged helix DNA-binding domain	0.0091	46801	ArsR-like transcriptional regulators	1r1u A:
3D	gi|256372212|ref|YP_003110036.1|	0049777	17-101	1.03e-22	46785	Winged helix DNA-binding domain	0.007	46801	ArsR-like transcriptional regulators	1smt A:
3D	gi|256372619|ref|YP_003110443.1|	0049777	24-120	6.73e-26	46785	Winged helix DNA-binding domain	0.0041	46801	ArsR-like transcriptional regulators	1smt A:
3D	gi|256371017|ref|YP_003108841.1|	0041150	13-142	1.07e-30	46785	Winged helix DNA-binding domain	0.0051	101027	FUR-like	1mzb A:
3D	gi|256371112|ref|YP_003108936.1|	0041150	12-140	3.41e-34	46785	Winged helix DNA-binding domain	0.0073	101027	FUR-like	1mzb A:
3D	gi|256372225|ref|YP_003110049.1|	0041150	5-131	9.54e-25	46785	Winged helix DNA-binding domain	0.0072	101027	FUR-like	1mzb A:
3D	gi|256370987|ref|YP_003108811.1|	0036339	89-346	1.96e-56	53822	Periplasmic binding protein-like I	0.0000399	53823	L-arabinose binding protein-like	2nzu G:58-332
3D	gi|256370987|ref|YP_003108811.1|	0051985	5-62	0.0000000000000375	47413	lambda repressor-like DNA-binding domains	0.0022	47438	GalR/LacI-like bacterial regulator	2hsg A:2-58
3D	gi|256371782|ref|YP_003109606.1|	0036339	75-340	1.29e-59	53822	Periplasmic binding protein-like I	0.0000931	53823	L-arabinose binding protein-like	2nzu G:58-332
3D	gi|256371782|ref|YP_003109606.1|	0036955	13-67	4.1e-16	47413	lambda repressor-like DNA-binding domains	0.0031	47438	GalR/LacI-like bacterial regulator	1pru A:
3D	gi|256372107|ref|YP_003109931.1|	0036339	60-330	3.14e-55	53822	Periplasmic binding protein-like I	0.0001	53823	L-arabinose binding protein-like	2nzu G:58-332
3D	gi|256372107|ref|YP_003109931.1|	0051985	1-58	0.00000000000000328	47413	lambda repressor-like DNA-binding domains	0.0025	47438	GalR/LacI-like bacterial regulator	2hsg A:2-58
3D	gi|256370998|ref|YP_003108822.1|	0045682	3-131	7.54e-26	52172	CheY-like	0.00038	52173	CheY-related	1a04 A:5-142
3D	gi|256370998|ref|YP_003108822.1|	0048694	139-211	7.82e-21	46894	C-terminal effector domain of the bipartite response regulators	0.0019	46900	GerE-like (LuxR/UhpA family of transcriptional regulators)	1fse A:
3D	gi|256371159|ref|YP_003108983.1|	0048694	121-195	0.000000000000714	46894	C-terminal effector domain of the bipartite response regulators	0.013	46900	GerE-like (LuxR/UhpA family of transcriptional regulators)	1fse A:
3D	gi|256371159|ref|YP_003108983.1|	0045682	3-125	0.000000000132	52172	CheY-like	0.0047	52173	CheY-related	1zh2 A:2-120
3D	gi|256372733|ref|YP_003110557.1|	0045682	5-124	6.69e-26	52172	CheY-like	0.0014	52173	CheY-related	1a04 A:5-142
3D	gi|256372733|ref|YP_003110557.1|	0048694	138-203	1.5e-21	46894	C-terminal effector domain of the bipartite response regulators	0.0028	46900	GerE-like (LuxR/UhpA family of transcriptional regulators)	1fse A:
3D	gi|256371034|ref|YP_003108858.1|	0050048	6-75	2.29e-16	46785	Winged helix DNA-binding domain	0.014	46804	GntR-like transcriptional regulators	1hw1 A:5-78
3D	gi|256371034|ref|YP_003108858.1|	0054060	77-213	0.00000000000256	48008	GntR ligand-binding domain-like	0.024	48009	GntR ligand-binding domain-like	2hs5 A:94-231
3D	gi|256371728|ref|YP_003109552.1|	0050696	86-447	3.72e-53	53383	PLP-dependent transferases	0.0052	53384	AAT-like	1vp4 A:
3D	gi|256371728|ref|YP_003109552.1|	0050048	28-93	7.26e-17	46785	Winged helix DNA-binding domain	0.0085	46804	GntR-like transcriptional regulators	1v4r A:1-100
3D	gi|256372101|ref|YP_003109925.1|	0054060	119-242	6.28e-22	48008	GntR ligand-binding domain-like	0.0083	48009	GntR ligand-binding domain-like	2hs5 A:94-231
3D	gi|256372101|ref|YP_003109925.1|	0050048	25-112	5.82e-21	46785	Winged helix DNA-binding domain	0.016	46804	GntR-like transcriptional regulators	1hw1 A:5-78
3D	gi|256372182|ref|YP_003110006.1|	0054662	59-235	2.51e-35	64288	Chorismate lyase-like	0.00056	143473	UTRA domain	2ra5 A:66-245
3D	gi|256372182|ref|YP_003110006.1|	0050048	5-75	1.84e-21	46785	Winged helix DNA-binding domain	0.0055	46804	GntR-like transcriptional regulators	1v4r A:1-100
3D	gi|256372385|ref|YP_003110209.1|	0054662	67-242	1.07e-31	64288	Chorismate lyase-like	0.0016	143473	UTRA domain	3cnv A:98-259
3D	gi|256372385|ref|YP_003110209.1|	0050048	11-83	3.12e-21	46785	Winged helix DNA-binding domain	0.013	46804	GntR-like transcriptional regulators	2hs5 A:25-93
3D	gi|256372755|ref|YP_003110579.1|	0050048	18-92	0.00000000000000554	46785	Winged helix DNA-binding domain	0.024	46804	GntR-like transcriptional regulators	1v4r A:1-100
3D	gi|256372774|ref|YP_003110598.1|	0049608	76-252	2.62e-41	55781	GAF domain-like	0.00058	75513	IclR ligand-binding domain-like	1mkm A:76-246
3D	gi|256372774|ref|YP_003110598.1|	0048177	11-79	8.4e-16	46785	Winged helix DNA-binding domain	0.052	74676	Transcriptional regulator IclR, N-terminal domain	1mkm A:1-75
3D	gi|256371324|ref|YP_003109148.1|	0043525	3-134	4.55e-33	52172	CheY-like	0.0011	52173	CheY-related	1ys7 A:7-127
3D	gi|256371324|ref|YP_003109148.1|	0039384	160-212	0.0000102	46785	Winged helix DNA-binding domain	0.054	46789	LexA repressor, N-terminal DNA-binding domain	1jhf A:2-72
3D	gi|256371377|ref|YP_003109201.1|	0049174	101-181	0.00000000000228	54909	Dimeric alpha+beta barrel	0.0074	69733	Lrp/AsnC-like transcriptional regulator C-terminal domain	1ri7 A:85-170
3D	gi|256371377|ref|YP_003109201.1|	0052161	38-98	0.000000000563	46785	Winged helix DNA-binding domain	0.0043	68967	Lrp/AsnC-like transcriptional regulator N-terminal domain	1ri7 A:25-84
3D	gi|256372112|ref|YP_003109936.1|	0041094	26-220	7.38e-44	48150	DNA-glycosylase	0.0024	48154	Mismatch glycosylase	1rrq A:9-229
3D	gi|256372112|ref|YP_003109936.1|	0052579	238-281	0.0000174	46785	Winged helix DNA-binding domain	0.092	68967	Lrp/AsnC-like transcriptional regulator N-terminal domain	1ri7 A:25-84
3D	gi|256370994|ref|YP_003108818.1|	0045790	90-293	2.79e-29	53850	Periplasmic binding protein-like II	0.0033	53851	Phosphate binding protein-like	1i6a A:
3D	gi|256370994|ref|YP_003108818.1|	0045910	2-110	8.43e-22	46785	Winged helix DNA-binding domain	0.0031	88979	LysR-like transcriptional regulators	1ixc A:1-89
3D	gi|256371251|ref|YP_003109075.1|	0049998	95-302	3.95e-35	53850	Periplasmic binding protein-like II	0.00074	53851	Phosphate binding protein-like	1al3 A:
3D	gi|256371251|ref|YP_003109075.1|	0045910	5-118	1.7e-20	46785	Winged helix DNA-binding domain	0.014	88979	LysR-like transcriptional regulators	1ixc A:1-89
3D	gi|256372215|ref|YP_003110039.1|	0052509	85-288	6.37e-43	53850	Periplasmic binding protein-like II	0.00089	53851	Phosphate binding protein-like	1al3 A:
3D	gi|256372215|ref|YP_003110039.1|	0045910	1-109	2.23e-20	46785	Winged helix DNA-binding domain	0.0082	88979	LysR-like transcriptional regulators	1ixc A:1-89
3D	gi|256370895|ref|YP_003108719.1|	0052801	14-148	3.42e-27	46785	Winged helix DNA-binding domain	0.013	63379	MarR-like transcriptional regulators	1s3j A:
3D	gi|256371388|ref|YP_003109212.1|	0052644	50-160	3.39e-20	46785	Winged helix DNA-binding domain	0.013	63379	MarR-like transcriptional regulators	2a61 A:5-143
3D	gi|256371824|ref|YP_003109648.1|	0052644	22-155	2.69e-30	46785	Winged helix DNA-binding domain	0.0071	63379	MarR-like transcriptional regulators	2a61 A:5-143
3D	gi|256371980|ref|YP_003109804.1|	0051337	2-135	9.62e-35	46785	Winged helix DNA-binding domain	0.087	63379	MarR-like transcriptional regulators	2fbh A:8-144
3D	gi|256372486|ref|YP_003110310.1|	0052644	16-155	1.08e-29	46785	Winged helix DNA-binding domain	0.0093	63379	MarR-like transcriptional regulators	3deu A:2-141
3D	gi|256372636|ref|YP_003110460.1|	0052801	7-143	6.12e-28	46785	Winged helix DNA-binding domain	0.0026	63379	MarR-like transcriptional regulators	1lnw A:
3D	gi|256372737|ref|YP_003110561.1|	0054905	34-89	0.000000000101	46785	Winged helix DNA-binding domain	0.052	63379	MarR-like transcriptional regulators	3cta A:5-89
3D	gi|256371018|ref|YP_003108842.1|	0050342	12-140	1.71e-42	52172	CheY-like	0.0000816	52173	CheY-related	1mvo A:
3D	gi|256371018|ref|YP_003108842.1|	0051385	135-236	3.68e-32	46894	C-terminal effector domain of the bipartite response regulators	0.00076	46895	PhoB-like	1qqi A:
3D	gi|256371059|ref|YP_003108883.1|	0051385	119-214	3.12e-30	46894	C-terminal effector domain of the bipartite response regulators	0.00074	46895	PhoB-like	1qqi A:
3D	gi|256371361|ref|YP_003109185.1|	0050342	8-131	6.69e-45	52172	CheY-like	0.00016	52173	CheY-related	1nxo A:
3D	gi|256371361|ref|YP_003109185.1|	0051385	135-232	1.11e-30	46894	C-terminal effector domain of the bipartite response regulators	0.00037	46895	PhoB-like	1ys7 A:128-233
3D	gi|256371881|ref|YP_003109705.1|	0050342	2-126	6.4e-36	52172	CheY-like	0.0001	52173	CheY-related	1nxo A:
3D	gi|256371881|ref|YP_003109705.1|	0051385	126-221	2.21e-27	46894	C-terminal effector domain of the bipartite response regulators	0.001	46895	PhoB-like	1qqi A:
3D	gi|256371954|ref|YP_003109778.1|	0050342	2-131	2.13e-33	52172	CheY-like	0.00033	52173	CheY-related	1zh2 A:2-120
3D	gi|256371954|ref|YP_003109778.1|	0049014	131-222	5.1e-16	46894	C-terminal effector domain of the bipartite response regulators	0.0042	46895	PhoB-like	1ys7 A:128-233
3D	gi|256372347|ref|YP_003110171.1|	0050342	2-123	1.99e-35	52172	CheY-like	0.00055	52173	CheY-related	1nxo A:
3D	gi|256372347|ref|YP_003110171.1|	0051385	127-226	2.49e-25	46894	C-terminal effector domain of the bipartite response regulators	0.0026	46895	PhoB-like	1ys7 A:128-233
3D	gi|256372070|ref|YP_003109894.1|	0051249	10-77	0.000000016	47413	lambda repressor-like DNA-binding domains	0.054	47432	SinR domain-like	1y7y A:5-73
3D	gi|256372684|ref|YP_003110508.1|	0051249	6-62	0.00000000000000113	47413	lambda repressor-like DNA-binding domains	0.02	47432	SinR domain-like	1utx A:
3D	gi|256370881|ref|YP_003108705.1|	0053097	91-206	1.25e-23	48498	Tetracyclin repressor-like, C-terminal domain	0.00076	48499	Tetracyclin repressor-like, C-terminal domain	2fq4 A:78-192
3D	gi|256370881|ref|YP_003108705.1|	0054374	24-83	0.0000000000821	46689	Homeodomain-like	0.0042	46764	Tetracyclin repressor-like, N-terminal domain	2fq4 A:9-77
3D	gi|256371147|ref|YP_003108971.1|	0049523	7-88	1.74e-19	46689	Homeodomain-like	0.0042	46764	Tetracyclin repressor-like, N-terminal domain	1ui5 A:5-75
3D	gi|256371467|ref|YP_003109291.1|	0048742	12-68	0.00000394	46689	Homeodomain-like	0.054	46764	Tetracyclin repressor-like, N-terminal domain	2id3 A:13-80
3D	gi|256371815|ref|YP_003109639.1|	0049546	82-196	1.04e-21	48498	Tetracyclin repressor-like, C-terminal domain	0.0099	48499	Tetracyclin repressor-like, C-terminal domain	2g3b A:74-189
3D	gi|256371815|ref|YP_003109639.1|	0049523	4-87	8.48e-21	46689	Homeodomain-like	0.0062	46764	Tetracyclin repressor-like, N-terminal domain	3c07 A:15-89
3D	gi|256371827|ref|YP_003109651.1|	0053236	84-205	6.56e-17	48498	Tetracyclin repressor-like, C-terminal domain	0.014	48499	Tetracyclin repressor-like, C-terminal domain	2g7g A:74-205
3D	gi|256371827|ref|YP_003109651.1|	0052843	21-80	0.00000000000848	46689	Homeodomain-like	0.0058	46764	Tetracyclin repressor-like, N-terminal domain	2o7o A:2-67
3D	gi|256372147|ref|YP_003109971.1|	0049523	5-83	1.55e-18	46689	Homeodomain-like	0.0076	46764	Tetracyclin repressor-like, N-terminal domain	1ui5 A:5-75
3D	gi|256372147|ref|YP_003109971.1|	0050189	80-191	0.0000000261	48498	Tetracyclin repressor-like, C-terminal domain	0.0095	48499	Tetracyclin repressor-like, C-terminal domain	1vi0 A:78-194
3D	gi|256372211|ref|YP_003110035.1|	0049523	2-78	1.9e-16	46689	Homeodomain-like	0.0093	46764	Tetracyclin repressor-like, N-terminal domain	1vi0 A:6-77
3D	gi|256372552|ref|YP_003110376.1|	0054374	9-81	0.0000000000323	46689	Homeodomain-like	0.012	46764	Tetracyclin repressor-like, N-terminal domain	1rkt A:2-82
3D	gi|256372614|ref|YP_003110438.1|	0054374	12-65	0.00000000000169	46689	Homeodomain-like	0.007	46764	Tetracyclin repressor-like, N-terminal domain	2g3b A:2-73
