# Supplementary material for: Abundance, diversity and domain architecture variability in prokaryotic DNA-binding transcription factors
Source: PLoS One. 2018 Apr 3;13(4):e0195332. doi: 10.1371/journal.pone.0195332 (PMC5882156; doi:10.1371/journal.pone.0195332)
Supplement: S1 Dataset — The information of genomes and transcription factors is organized in a tabular format. The file S1_Dataset.zip contains 761 files, one per genome. The information is organized as follows: Genome ID, identifier from NCBI database; Supfam ID; physical position of the Domain; E-value; Supfam model assignment; Supfam description; E-value associated to the family; Family ID; Family ID; representative PDB associated to each assignment. (ZIP) [file pone.0195332.s005.zip › Genomes_assignments/Acidiphilium_cryptum_JF-5_B.TFs]

hT	gi|148243912|ref|YP_001220151.1|	0051818	28-134	1.96e-19	51215	Regulatory protein AraC	0.015	51216	Regulatory protein AraC	2arc A:
hT	gi|148243912|ref|YP_001220151.1|	0046275	221-268	0.000000000143	46689	Homeodomain-like	0.026	46759	AraC type transcriptional activator	1d5y A:57-121
hT	gi|148243912|ref|YP_001220151.1|	0036286	170-220	0.000000206	46689	Homeodomain-like	0.089	46764	Tetracyclin repressor-like, N-terminal domain	1t56 A:22-94
hT	gi|148259509|ref|YP_001233636.1|	0052668	3-192	2.7e-45	52317	Class I glutamine amidotransferase-like	0.0077	52325	DJ-1/PfpI	1pe0 A:
hT	gi|148259509|ref|YP_001233636.1|	0046275	262-311	0.000000003	46689	Homeodomain-like	0.016	46759	AraC type transcriptional activator	1bl0 A:63-124
hT	gi|148259509|ref|YP_001233636.1|	0036286	209-257	0.00000000444	46689	Homeodomain-like	0.011	46759	AraC type transcriptional activator	1bl0 A:9-62
hT	gi|148259680|ref|YP_001233807.1|	0045977	244-292	0.000000215	46689	Homeodomain-like	0.031	46759	AraC type transcriptional activator	1bl0 A:63-124
hT	gi|148259680|ref|YP_001233807.1|	0036286	191-241	0.000000471	46689	Homeodomain-like	0.038	46759	AraC type transcriptional activator	1bl0 A:9-62
hT	gi|148260010|ref|YP_001234137.1|	0052668	12-200	1.23e-42	52317	Class I glutamine amidotransferase-like	0.039	52325	DJ-1/PfpI	1pe0 A:
hT	gi|148260010|ref|YP_001234137.1|	0046275	271-319	0.00000000412	46689	Homeodomain-like	0.023	46759	AraC type transcriptional activator	1d5y A:57-121
hT	gi|148260010|ref|YP_001234137.1|	0036286	219-269	0.000000806	46689	Homeodomain-like	0.021	46759	AraC type transcriptional activator	1d5y A:3-56
hT	gi|148260013|ref|YP_001234140.1|	0052668	16-209	7.1e-39	52317	Class I glutamine amidotransferase-like	0.01	52325	DJ-1/PfpI	1pe0 A:
hT	gi|148260013|ref|YP_001234140.1|	0046275	281-330	0.000000000000121	46689	Homeodomain-like	0.02	46759	AraC type transcriptional activator	1d5y A:57-121
hT	gi|148260013|ref|YP_001234140.1|	0036286	228-275	0.00000597	46689	Homeodomain-like	0.032	46759	AraC type transcriptional activator	1d5y A:3-56
hT	gi|148260149|ref|YP_001234276.1|	0052668	7-200	4.25e-48	52317	Class I glutamine amidotransferase-like	0.003	52325	DJ-1/PfpI	1pe0 A:
hT	gi|148260149|ref|YP_001234276.1|	0046275	273-322	0.0000000000567	46689	Homeodomain-like	0.041	46759	AraC type transcriptional activator	1bl0 A:63-124
hT	gi|148260149|ref|YP_001234276.1|	0036286	221-269	0.000000000155	46689	Homeodomain-like	0.041	46759	AraC type transcriptional activator	1bl0 A:9-62
hT	gi|148260370|ref|YP_001234497.1|	0041038	305-482	1.35e-37	48150	DNA-glycosylase	0.00013	48157	DNA repair glycosylase, 2 C-terminal domains	1mpg A:100-282
hT	gi|148260370|ref|YP_001234497.1|	0046652	2-85	5.23e-33	57884	Ada DNA repair protein, N-terminal domain (N-Ada 10)	0.0003	57885	Ada DNA repair protein, N-terminal domain (N-Ada 10)	1eyf A:
hT	gi|148260370|ref|YP_001234497.1|	0041039	197-295	1.88e-26	55945	TATA-box binding protein-like	0.00075	55952	DNA repair glycosylase, N-terminal domain	1mpg A:1-99
hT	gi|148260370|ref|YP_001234497.1|	0046275	136-185	0.00000000175	46689	Homeodomain-like	0.016	46759	AraC type transcriptional activator	1d5y A:57-121
hT	gi|148261378|ref|YP_001235505.1|	0046275	312-362	0.000000000354	46689	Homeodomain-like	0.072	46759	AraC type transcriptional activator	1bl0 A:9-62
hT	gi|148261346|ref|YP_001235473.1|	0041150	15-151	9.72e-29	46785	Winged helix DNA-binding domain	0.086	46792	Arginine repressor (ArgR), N-terminal DNA-binding domain	1b4a A:4-78
hT	gi|148243762|ref|YP_001220002.1|	0051398	110-221	1.42e-28	52821	Rhodanese/Cell cycle control phosphatase	0.039	69509	Single-domain sulfurtransferase	1tq1 A:
hT	gi|148243762|ref|YP_001220002.1|	0049944	10-114	3.24e-21	46785	Winged helix DNA-binding domain	0.007	46801	ArsR-like transcriptional regulators	1smt A:
hT	gi|148243774|ref|YP_001220014.1|	0051398	109-219	9.36e-27	52821	Rhodanese/Cell cycle control phosphatase	0.043	69509	Single-domain sulfurtransferase	1tq1 A:
hT	gi|148243774|ref|YP_001220014.1|	0049944	10-97	4.8e-21	46785	Winged helix DNA-binding domain	0.0064	46801	ArsR-like transcriptional regulators	1smt A:
hT	gi|148243974|ref|YP_001220213.1|	0051398	112-221	1.83e-28	52821	Rhodanese/Cell cycle control phosphatase	0.093	52827	Multidomain sulfurtransferase (rhodanese)	1yt8 A:373-529
hT	gi|148243974|ref|YP_001220213.1|	0053261	13-168	3.43e-22	46785	Winged helix DNA-binding domain	0.007	46801	ArsR-like transcriptional regulators	1smt A:
hT	gi|148259971|ref|YP_001234098.1|	0049777	37-125	6.12e-23	46785	Winged helix DNA-binding domain	0.047	46801	ArsR-like transcriptional regulators	1smt A:
hT	gi|148260728|ref|YP_001234855.1|	0049777	4-105	2.19e-19	46785	Winged helix DNA-binding domain	0.02	46801	ArsR-like transcriptional regulators	1smt A:
hT	gi|148261793|ref|YP_001235920.1|	0049777	5-100	1.03e-19	46785	Winged helix DNA-binding domain	0.029	46801	ArsR-like transcriptional regulators	1smt A:
hT	gi|148243737|ref|YP_001219977.1|	0054946	26-143	1.96e-25	51206	cAMP-binding domain-like	0.012	51210	cAMP-binding domain	2coh A:6-117
hT	gi|148243737|ref|YP_001219977.1|	0052860	145-221	0.000000000000218	46785	Winged helix DNA-binding domain	0.026	46796	CAP C-terminal domain-like	1hw5 A:138-208
hT	gi|148244138|ref|YP_001220371.1|	0054845	42-97	0.00000162	46785	Winged helix DNA-binding domain	0.052	46796	CAP C-terminal domain-like	1hw5 A:138-208
hT	gi|148259592|ref|YP_001233719.1|	0054946	29-143	7.33e-23	51206	cAMP-binding domain-like	0.018	51210	cAMP-binding domain	1hw5 A:1-137
hT	gi|148259592|ref|YP_001233719.1|	0052860	145-223	0.00000000000000101	46785	Winged helix DNA-binding domain	0.029	46796	CAP C-terminal domain-like	1hw5 A:138-208
hT	gi|148260578|ref|YP_001234705.1|	0052861	19-157	3.8e-19	51206	cAMP-binding domain-like	0.027	51210	cAMP-binding domain	1o7f A:322-445
hT	gi|148260578|ref|YP_001234705.1|	0052198	162-232	0.0000000302	46785	Winged helix DNA-binding domain	0.048	46796	CAP C-terminal domain-like	2gau A:152-232
hT	gi|148261093|ref|YP_001235220.1|	0046232	7-143	2.09e-35	51206	cAMP-binding domain-like	0.0012	51210	cAMP-binding domain	1vp6 A:
hT	gi|148261093|ref|YP_001235220.1|	0052198	149-220	0.0000000000000051	46785	Winged helix DNA-binding domain	0.033	46796	CAP C-terminal domain-like	2oz6 A:143-213
hT	gi|148243773|ref|YP_001220013.1|	0052924	19-67	0.00000000262	53041	Resolvase-like	0.0025	53042	gamma,delta resolvase, catalytic domain	2gm4 A:1-140
hT	gi|148243773|ref|YP_001220013.1|	0038534	70-112	0.0000000359	46689	Homeodomain-like	0.039	100918	FIS-like	1umq A:
hT	gi|148243853|ref|YP_001220092.1|	0038061	34-138	7.32e-29	53041	Resolvase-like	0.00032	53042	gamma,delta resolvase, catalytic domain	2gm4 A:1-140
hT	gi|148243853|ref|YP_001220092.1|	0038534	141-183	0.000000196	46689	Homeodomain-like	0.03	100918	FIS-like	1umq A:
hT	gi|148260378|ref|YP_001234505.1|	0041617	328-574	3.96e-66	52540	P-loop containing nucleoside triphosphate hydrolases	0.0000034	81269	Extended AAA-ATPase domain	1ny5 A:138-384
hT	gi|148260378|ref|YP_001234505.1|	0037176	545-639	1.34e-16	46689	Homeodomain-like	0.047	100918	FIS-like	1eto B:
hT	gi|148260472|ref|YP_001234599.1|	0041617	121-362	1.21e-71	52540	P-loop containing nucleoside triphosphate hydrolases	0.000000921	81269	Extended AAA-ATPase domain	1ny5 A:138-384
hT	gi|148260472|ref|YP_001234599.1|	0043525	13-165	0.00000000000000299	52172	CheY-like	0.0046	52173	CheY-related	1krw A:
hT	gi|148260472|ref|YP_001234599.1|	0037176	334-435	0.00000000000538	46689	Homeodomain-like	0.0092	100918	FIS-like	1eto B:
hT	gi|148260740|ref|YP_001234867.1|	0041617	334-569	1.4e-52	52540	P-loop containing nucleoside triphosphate hydrolases	0.0000157	81269	Extended AAA-ATPase domain	1ny5 A:138-384
hT	gi|148260740|ref|YP_001234867.1|	0037176	539-642	0.0000000000768	46689	Homeodomain-like	0.07	100918	FIS-like	1umq A:
hT	gi|148260740|ref|YP_001234867.1|	0048248	230-302	0.0000457	55785	PYP-like sensor domain (PAS domain)	0.056	55789	Heme-binding PAS domain	1ew0 A:
hT	gi|148261026|ref|YP_001235153.1|	0041617	141-381	8.59e-71	52540	P-loop containing nucleoside triphosphate hydrolases	0.00000201	81269	Extended AAA-ATPase domain	1ny5 A:138-384
hT	gi|148261026|ref|YP_001235153.1|	0043525	5-185	2.56e-41	52172	CheY-like	0.00059	52173	CheY-related	1krw A:
hT	gi|148261026|ref|YP_001235153.1|	0037176	353-396,428-480	0.00000000000000538	46689	Homeodomain-like	0.0034	100918	FIS-like	1eto B:
hT	gi|148261028|ref|YP_001235155.1|	0041617	141-375	4.32e-61	52540	P-loop containing nucleoside triphosphate hydrolases	0.00000554	81269	Extended AAA-ATPase domain	1ny5 A:138-384
hT	gi|148261028|ref|YP_001235155.1|	0043525	3-185	1.71e-38	52172	CheY-like	0.00028	52173	CheY-related	1qkk A:
hT	gi|148261028|ref|YP_001235155.1|	0037176	354-456	0.00000000000896	46689	Homeodomain-like	0.036	100918	FIS-like	1eto B:
hT	gi|148261623|ref|YP_001235750.1|	0041617	361-582	1.57e-55	52540	P-loop containing nucleoside triphosphate hydrolases	0.0000177	81269	Extended AAA-ATPase domain	1ny5 A:138-384
hT	gi|148261623|ref|YP_001235750.1|	0037176	566-646	0.000000000333	46689	Homeodomain-like	0.062	100918	FIS-like	1eto B:
hT	gi|148261772|ref|YP_001235899.1|	0041617	363-603	8.65e-61	52540	P-loop containing nucleoside triphosphate hydrolases	0.0000119	81269	Extended AAA-ATPase domain	1ny5 A:138-384
hT	gi|148261772|ref|YP_001235899.1|	0048440	570-663	0.000000000000896	46689	Homeodomain-like	0.047	100918	FIS-like	1eto B:
hT	gi|148261940|ref|YP_001236067.1|	0041617	152-392	3.12e-70	52540	P-loop containing nucleoside triphosphate hydrolases	0.00000152	81269	Extended AAA-ATPase domain	1ny5 A:138-384
hT	gi|148261940|ref|YP_001236067.1|	0043525	8-195	2.42e-27	52172	CheY-like	0.0018	52173	CheY-related	1zh2 A:2-120
hT	gi|148261940|ref|YP_001236067.1|	0037176	364-451	0.00000000000122	46689	Homeodomain-like	0.035	100918	FIS-like	1ntc A:
hT	gi|148261957|ref|YP_001236084.1|	0041617	329-567	1.81e-60	52540	P-loop containing nucleoside triphosphate hydrolases	0.00000784	81269	Extended AAA-ATPase domain	1ny5 A:138-384
hT	gi|148261957|ref|YP_001236084.1|	0049952	575-619	0.0000000152	46689	Homeodomain-like	0.052	100918	FIS-like	1umq A:
hT	gi|148261957|ref|YP_001236084.1|	0049608	62-202	0.0000173	55781	GAF domain-like	0.037	75513	IclR ligand-binding domain-like	1tf1 A:
hT	gi|148260337|ref|YP_001234464.1|	0041150	4-132	2.51e-33	46785	Winged helix DNA-binding domain	0.0013	101027	FUR-like	1mzb A:
hT	gi|148259206|ref|YP_001233333.1|	0035780	59-313	7.97e-66	53822	Periplasmic binding protein-like I	0.0000619	53823	L-arabinose binding protein-like	2nzu G:58-332
hT	gi|148259206|ref|YP_001233333.1|	0051985	3-59	0.0000000000000122	47413	lambda repressor-like DNA-binding domains	0.0051	47438	GalR/LacI-like bacterial regulator	2hsg A:2-58
hT	gi|148259517|ref|YP_001233644.1|	0036339	60-331	3.03e-78	53822	Periplasmic binding protein-like I	0.0000311	53823	L-arabinose binding protein-like	2nzu G:58-332
hT	gi|148259517|ref|YP_001233644.1|	0051985	1-59	2.01e-16	47413	lambda repressor-like DNA-binding domains	0.0032	47438	GalR/LacI-like bacterial regulator	2hsg A:2-58
hT	gi|148260587|ref|YP_001234714.1|	0035780	64-319	1.11e-52	53822	Periplasmic binding protein-like I	0.00034	53823	L-arabinose binding protein-like	2nzu G:58-332
hT	gi|148260587|ref|YP_001234714.1|	0051985	8-65	0.0000000000000297	47413	lambda repressor-like DNA-binding domains	0.004	47438	GalR/LacI-like bacterial regulator	2hsg A:2-58
hT	gi|148261308|ref|YP_001235435.1|	0043335	72-319	1.39e-24	53822	Periplasmic binding protein-like I	0.011	53823	L-arabinose binding protein-like	2dri A:
hT	gi|148261308|ref|YP_001235435.1|	0051985	13-60	0.0000000000713	47413	lambda repressor-like DNA-binding domains	0.008	47438	GalR/LacI-like bacterial regulator	2bjc A:1-62
hT	gi|148261417|ref|YP_001235544.1|	0035780	91-351	1.26e-53	53822	Periplasmic binding protein-like I	0.00018	53823	L-arabinose binding protein-like	2nzu G:58-332
hT	gi|148261417|ref|YP_001235544.1|	0051985	34-92	3.97e-16	47413	lambda repressor-like DNA-binding domains	0.0063	47438	GalR/LacI-like bacterial regulator	2bjc A:1-62
hT	gi|148243694|ref|YP_001219934.1|	0035983	26-211	5.62e-52	52738	Methylesterase CheB, C-terminal domain	0.00021	52739	Methylesterase CheB, C-terminal domain	1chd A:
hT	gi|148243694|ref|YP_001219934.1|	0035026	293-487	2.09e-50	53335	S-adenosyl-L-methionine-dependent methyltransferases	0.00085	53357	Chemotaxis receptor methyltransferase CheR, C-terminal domain	1af7 A:92-284
hT	gi|148243694|ref|YP_001219934.1|	0039624	921-1085	6.29e-37	55874	ATPase domain of HSP90 chaperone/DNA topoisomerase II/histidine kinase	0.0017	55884	Histidine kinase	2c2a A:321-481
hT	gi|148243694|ref|YP_001219934.1|	0043525	1246-1384	4.98e-28	52172	CheY-like	0.00055	52173	CheY-related	1yio A:3-130
hT	gi|148243694|ref|YP_001219934.1|	0043525	1108-1228	3.84e-23	52172	CheY-like	0.0018	52173	CheY-related	1ys7 A:7-127
hT	gi|148243694|ref|YP_001219934.1|	0048694	1365-1436	0.00000000000000374	46894	C-terminal effector domain of the bipartite response regulators	0.0029	46900	GerE-like (LuxR/UhpA family of transcriptional regulators)	1yio A:131-200
hT	gi|148243694|ref|YP_001219934.1|	0052096	852-932	0.0000000000000159	47384	Homodimeric domain of signal transducing histidine kinase	0.0038	47385	Homodimeric domain of signal transducing histidine kinase	2c2a A:232-320
hT	gi|148243694|ref|YP_001219934.1|	0035025	218-296	0.0000000000405	47757	Chemotaxis receptor methyltransferase CheR, N-terminal domain	0.0076	47758	Chemotaxis receptor methyltransferase CheR, N-terminal domain	1af7 A:11-91
hT	gi|148243694|ref|YP_001219934.1|	0037219	725-845	0.0000000733	55785	PYP-like sensor domain (PAS domain)	0.072	88853	Flavin-binding PAS domain	1n9l A:
hT	gi|148260734|ref|YP_001234861.1|	0048694	191-255	8.84e-19	46894	C-terminal effector domain of the bipartite response regulators	0.0033	46900	GerE-like (LuxR/UhpA family of transcriptional regulators)	1fse A:
hT	gi|148243696|ref|YP_001219936.1|	0050048	6-71	0.000000115	46785	Winged helix DNA-binding domain	0.058	68967	Lrp/AsnC-like transcriptional regulator N-terminal domain	2cg4 A:4-66
hT	gi|148243696|ref|YP_001219936.1|	0050048	87-152	0.000000463	46785	Winged helix DNA-binding domain	0.066	46804	GntR-like transcriptional regulators	2hs5 A:25-93
hT	gi|148243913|ref|YP_001220152.1|	0054060	83-217	7.06e-21	48008	GntR ligand-binding domain-like	0.018	48009	GntR ligand-binding domain-like	2hs5 A:94-231
hT	gi|148243913|ref|YP_001220152.1|	0050048	12-80	1.73e-18	46785	Winged helix DNA-binding domain	0.011	46804	GntR-like transcriptional regulators	2hs5 A:25-93
hT	gi|148243932|ref|YP_001220171.1|	0054060	73-206	1.2e-22	48008	GntR ligand-binding domain-like	0.015	48009	GntR ligand-binding domain-like	2hs5 A:94-231
hT	gi|148243932|ref|YP_001220171.1|	0050048	5-71	1.41e-18	46785	Winged helix DNA-binding domain	0.0047	46804	GntR-like transcriptional regulators	2hs5 A:25-93
hT	gi|148259115|ref|YP_001233242.1|	0043669	42-97	0.0000151	46785	Winged helix DNA-binding domain	0.038	46804	GntR-like transcriptional regulators	1hw1 A:5-78
hT	gi|148259691|ref|YP_001233818.1|	0050696	87-454	2.13e-69	53383	PLP-dependent transferases	0.0015	53384	AAT-like	1x0m A:26-428
hT	gi|148259691|ref|YP_001233818.1|	0050048	17-91	5.05e-18	46785	Winged helix DNA-binding domain	0.01	46804	GntR-like transcriptional regulators	1v4r A:1-100
hT	gi|148260074|ref|YP_001234201.1|	0054060	103-234	1.46e-28	48008	GntR ligand-binding domain-like	0.006	48009	GntR ligand-binding domain-like	2hs5 A:94-231
hT	gi|148260074|ref|YP_001234201.1|	0050048	8-81	8.44e-18	46785	Winged helix DNA-binding domain	0.0058	46804	GntR-like transcriptional regulators	1hw1 A:5-78
hT	gi|148260270|ref|YP_001234397.1|	0054060	85-218	3.66e-30	48008	GntR ligand-binding domain-like	0.014	48009	GntR ligand-binding domain-like	2hs5 A:94-231
hT	gi|148260270|ref|YP_001234397.1|	0050048	12-82	2.31e-18	46785	Winged helix DNA-binding domain	0.015	46804	GntR-like transcriptional regulators	2hs5 A:25-93
hT	gi|148260555|ref|YP_001234682.1|	0054060	78-209	2.14e-25	48008	GntR ligand-binding domain-like	0.0085	48009	GntR ligand-binding domain-like	1hw1 A:79-230
hT	gi|148260555|ref|YP_001234682.1|	0050048	4-98	0.00000000000000164	46785	Winged helix DNA-binding domain	0.039	46804	GntR-like transcriptional regulators	2hs5 A:25-93
hT	gi|148260746|ref|YP_001234873.1|	0054662	65-241	1.88e-35	64288	Chorismate lyase-like	0.0000383	143473	UTRA domain	2pkh A:109-249
hT	gi|148260746|ref|YP_001234873.1|	0050048	8-81	9.72e-23	46785	Winged helix DNA-binding domain	0.012	46804	GntR-like transcriptional regulators	1v4r A:1-100
hT	gi|148260764|ref|YP_001234891.1|	0040524	78-237	5.02e-28	100950	NagB/RpiA/CoA transferase-like	0.061	74656	CoA transferase alpha subunit-like	1k6d A:
hT	gi|148260764|ref|YP_001234891.1|	0043758	10-77	0.0000000000432	46785	Winged helix DNA-binding domain	0.093	46804	GntR-like transcriptional regulators	3bwg A:5-82
hT	gi|148260855|ref|YP_001234982.1|	0054060	103-236	2.62e-24	48008	GntR ligand-binding domain-like	0.009	48009	GntR ligand-binding domain-like	1hw1 A:79-230
hT	gi|148260855|ref|YP_001234982.1|	0050048	31-120	1.41e-18	46785	Winged helix DNA-binding domain	0.028	46804	GntR-like transcriptional regulators	2hs5 A:25-93
hT	gi|148261152|ref|YP_001235279.1|	0054060	157-292	0.000000000000217	48008	GntR ligand-binding domain-like	0.027	48009	GntR ligand-binding domain-like	2hs5 A:94-231
hT	gi|148261152|ref|YP_001235279.1|	0050048	87-152	0.000000101	46785	Winged helix DNA-binding domain	0.062	46804	GntR-like transcriptional regulators	2hs5 A:25-93
hT	gi|148261152|ref|YP_001235279.1|	0050048	25-71	0.00000278	46785	Winged helix DNA-binding domain	0.048	68967	Lrp/AsnC-like transcriptional regulator N-terminal domain	2cg4 A:4-66
hT	gi|148261229|ref|YP_001235356.1|	0054060	94-221	2.33e-23	48008	GntR ligand-binding domain-like	0.019	48009	GntR ligand-binding domain-like	2hs5 A:94-231
hT	gi|148261229|ref|YP_001235356.1|	0050048	21-115	1.24e-20	46785	Winged helix DNA-binding domain	0.022	46804	GntR-like transcriptional regulators	2hs5 A:25-93
hT	gi|148261902|ref|YP_001236029.1|	0054662	64-244	7.69e-32	64288	Chorismate lyase-like	0.0066	143473	UTRA domain	2fa1 A:84-241
hT	gi|148261902|ref|YP_001236029.1|	0050048	6-76	9.7e-20	46785	Winged helix DNA-binding domain	0.022	46804	GntR-like transcriptional regulators	2hs5 A:25-93
hT	gi|148243798|ref|YP_001220038.1|	0054356	262-318	0.00000982	46785	Winged helix DNA-binding domain	0.071	74676	Transcriptional regulator IclR, N-terminal domain	1mkm A:1-75
hT	gi|148243940|ref|YP_001220179.1|	0054356	231-289	0.00000588	46785	Winged helix DNA-binding domain	0.066	74676	Transcriptional regulator IclR, N-terminal domain	1mkm A:1-75
hT	gi|148259474|ref|YP_001233601.1|	0043758	26-81	0.0000000000158	46785	Winged helix DNA-binding domain	0.092	74676	Transcriptional regulator IclR, N-terminal domain	1mkm A:1-75
hT	gi|148261865|ref|YP_001235992.1|	0039545	107-229	1.27e-31	51306	LexA/Signal peptidase	0.00025	51307	LexA-related	1jhf A:73-198
hT	gi|148261865|ref|YP_001235992.1|	0047587	2-68	3.17e-16	46785	Winged helix DNA-binding domain	0.037	46789	LexA repressor, N-terminal DNA-binding domain	1jhf A:2-72
hT	gi|148243696|ref|YP_001219936.1|	0050048	6-71	0.000000115	46785	Winged helix DNA-binding domain	0.058	68967	Lrp/AsnC-like transcriptional regulator N-terminal domain	2cg4 A:4-66
hT	gi|148243696|ref|YP_001219936.1|	0050048	87-152	0.000000463	46785	Winged helix DNA-binding domain	0.066	46804	GntR-like transcriptional regulators	2hs5 A:25-93
hT	gi|148244036|ref|YP_001220274.1|	0049174	67-147	0.00000000000102	54909	Dimeric alpha+beta barrel	0.013	69733	Lrp/AsnC-like transcriptional regulator C-terminal domain	2cg4 A:67-152
hT	gi|148244036|ref|YP_001220274.1|	0052161	6-65	0.0000000000146	46785	Winged helix DNA-binding domain	0.011	68967	Lrp/AsnC-like transcriptional regulator N-terminal domain	1ri7 A:25-84
hT	gi|148261058|ref|YP_001235185.1|	0049174	67-151	9.92e-20	54909	Dimeric alpha+beta barrel	0.0095	69733	Lrp/AsnC-like transcriptional regulator C-terminal domain	1ri7 A:85-170
hT	gi|148261058|ref|YP_001235185.1|	0052161	6-67	1.72e-19	46785	Winged helix DNA-binding domain	0.0043	68967	Lrp/AsnC-like transcriptional regulator N-terminal domain	1i1g A:2-61
hT	gi|148261152|ref|YP_001235279.1|	0054060	157-292	0.000000000000217	48008	GntR ligand-binding domain-like	0.027	48009	GntR ligand-binding domain-like	2hs5 A:94-231
hT	gi|148261152|ref|YP_001235279.1|	0050048	87-152	0.000000101	46785	Winged helix DNA-binding domain	0.062	46804	GntR-like transcriptional regulators	2hs5 A:25-93
hT	gi|148261152|ref|YP_001235279.1|	0050048	25-71	0.00000278	46785	Winged helix DNA-binding domain	0.048	68967	Lrp/AsnC-like transcriptional regulator N-terminal domain	2cg4 A:4-66
hT	gi|148261227|ref|YP_001235354.1|	0049608	77-255	1.05e-55	55781	GAF domain-like	0.0000427	75513	IclR ligand-binding domain-like	1mkm A:76-246
hT	gi|148261227|ref|YP_001235354.1|	0048177	12-85	0.000000000000235	46785	Winged helix DNA-binding domain	0.06	68967	Lrp/AsnC-like transcriptional regulator N-terminal domain	1ri7 A:25-84
hT	gi|148261372|ref|YP_001235499.1|	0040524	82-239	1.4e-29	100950	NagB/RpiA/CoA transferase-like	0.053	110513	IF2B-like	1vb5 A:
hT	gi|148261372|ref|YP_001235499.1|	0043758	11-78	0.00000000000052	46785	Winged helix DNA-binding domain	0.07	68967	Lrp/AsnC-like transcriptional regulator N-terminal domain	2cg4 A:4-66
hT	gi|148261427|ref|YP_001235554.1|	0052161	20-80	5.56e-19	46785	Winged helix DNA-binding domain	0.0061	68967	Lrp/AsnC-like transcriptional regulator N-terminal domain	2cfx A:1-63
hT	gi|148261427|ref|YP_001235554.1|	0049174	84-166	0.0000000000000174	54909	Dimeric alpha+beta barrel	0.014	69733	Lrp/AsnC-like transcriptional regulator C-terminal domain	1ri7 A:85-170
hT	gi|148261787|ref|YP_001235914.1|	0052160	83-164	4.56e-18	54909	Dimeric alpha+beta barrel	0.014	69733	Lrp/AsnC-like transcriptional regulator C-terminal domain	2cfx A:64-140
hT	gi|148261787|ref|YP_001235914.1|	0052161	21-82	5.75e-18	46785	Winged helix DNA-binding domain	0.0037	68967	Lrp/AsnC-like transcriptional regulator N-terminal domain	1i1g A:2-61
hT	gi|148243823|ref|YP_001220062.1|	0045790	94-291	2.04e-36	53850	Periplasmic binding protein-like II	0.0032	53851	Phosphate binding protein-like	1i6a A:
hT	gi|148243823|ref|YP_001220062.1|	0045910	6-116	1.31e-19	46785	Winged helix DNA-binding domain	0.0059	88979	LysR-like transcriptional regulators	1ixc A:1-89
hT	gi|148243937|ref|YP_001220176.1|	0045790	98-305	1.71e-44	53850	Periplasmic binding protein-like II	0.011	53851	Phosphate binding protein-like	2fyi A:88-307
hT	gi|148243937|ref|YP_001220176.1|	0045910	9-122	1.14e-19	46785	Winged helix DNA-binding domain	0.015	88979	LysR-like transcriptional regulators	1ixc A:1-89
hT	gi|148259666|ref|YP_001233793.1|	0045790	101-303	2.53e-35	53850	Periplasmic binding protein-like II	0.0000247	53851	Phosphate binding protein-like	1i6a A:
hT	gi|148259666|ref|YP_001233793.1|	0047461	16-99	3.18e-22	46785	Winged helix DNA-binding domain	0.0041	88979	LysR-like transcriptional regulators	1ixc A:1-89
hT	gi|148259690|ref|YP_001233817.1|	0045790	88-293	4.71e-41	53850	Periplasmic binding protein-like II	0.013	53851	Phosphate binding protein-like	1al3 A:
hT	gi|148259690|ref|YP_001233817.1|	0045910	3-111	1.95e-22	46785	Winged helix DNA-binding domain	0.0072	88979	LysR-like transcriptional regulators	1ixc A:1-89
hT	gi|148259728|ref|YP_001233855.1|	0045790	112-316	2.48e-30	53850	Periplasmic binding protein-like II	0.021	53851	Phosphate binding protein-like	1al3 A:
hT	gi|148259728|ref|YP_001233855.1|	0052508	21-106	4.6e-22	46785	Winged helix DNA-binding domain	0.0063	88979	LysR-like transcriptional regulators	2esn A:3-91
hT	gi|148259853|ref|YP_001233980.1|	0045790	87-294	1.43e-33	53850	Periplasmic binding protein-like II	0.0022	53851	Phosphate binding protein-like	1i6a A:
hT	gi|148259853|ref|YP_001233980.1|	0047461	3-85	5.99e-17	46785	Winged helix DNA-binding domain	0.01	88979	LysR-like transcriptional regulators	1ixc A:1-89
hT	gi|148260015|ref|YP_001234142.1|	0045790	100-302	7.42e-34	53850	Periplasmic binding protein-like II	0.012	53851	Phosphate binding protein-like	2fyi A:88-307
hT	gi|148260015|ref|YP_001234142.1|	0047461	15-99	2.8e-22	46785	Winged helix DNA-binding domain	0.0079	88979	LysR-like transcriptional regulators	1ixc A:1-89
hT	gi|148260106|ref|YP_001234233.1|	0045790	102-290	1.49e-28	53850	Periplasmic binding protein-like II	0.0058	53851	Phosphate binding protein-like	2fyi A:88-307
hT	gi|148260106|ref|YP_001234233.1|	0045910	13-124	1.36e-22	46785	Winged helix DNA-binding domain	0.0081	88979	LysR-like transcriptional regulators	1ixc A:1-89
hT	gi|148260160|ref|YP_001234287.1|	0045790	94-297	1.13e-37	53850	Periplasmic binding protein-like II	0.0005	53851	Phosphate binding protein-like	1ixc A:90-294
hT	gi|148260160|ref|YP_001234287.1|	0047461	6-87	1.32e-23	46785	Winged helix DNA-binding domain	0.00093	88979	LysR-like transcriptional regulators	1ixc A:1-89
hT	gi|148260168|ref|YP_001234295.1|	0052509	92-304	5.43e-39	53850	Periplasmic binding protein-like II	0.0000844	53851	Phosphate binding protein-like	1uth A:
hT	gi|148260168|ref|YP_001234295.1|	0052508	7-84	6.35e-17	46785	Winged helix DNA-binding domain	0.018	88979	LysR-like transcriptional regulators	2esn A:3-91
hT	gi|148260287|ref|YP_001234414.1|	0045790	93-301	4.16e-44	53850	Periplasmic binding protein-like II	0.0073	53851	Phosphate binding protein-like	1al3 A:
hT	gi|148260287|ref|YP_001234414.1|	0045910	4-115	5.09e-22	46785	Winged helix DNA-binding domain	0.0088	88979	LysR-like transcriptional regulators	1ixc A:1-89
hT	gi|148260350|ref|YP_001234477.1|	0045790	90-299	7.6e-47	53850	Periplasmic binding protein-like II	0.0081	53851	Phosphate binding protein-like	2fyi A:88-307
hT	gi|148260350|ref|YP_001234477.1|	0045910	3-112	1.42e-22	46785	Winged helix DNA-binding domain	0.0026	88979	LysR-like transcriptional regulators	1ixc A:1-89
hT	gi|148260442|ref|YP_001234569.1|	0045790	89-287	8.14e-33	53850	Periplasmic binding protein-like II	0.01	53851	Phosphate binding protein-like	1i6a A:
hT	gi|148260442|ref|YP_001234569.1|	0045910	1-111	1.82e-20	46785	Winged helix DNA-binding domain	0.0026	88979	LysR-like transcriptional regulators	1ixc A:1-89
hT	gi|148260787|ref|YP_001234914.1|	0045790	89-287	6.52e-34	53850	Periplasmic binding protein-like II	0.01	53851	Phosphate binding protein-like	2fyi A:88-307
hT	gi|148260787|ref|YP_001234914.1|	0045910	1-110	4.08e-20	46785	Winged helix DNA-binding domain	0.0044	88979	LysR-like transcriptional regulators	1ixc A:1-89
hT	gi|148261035|ref|YP_001235162.1|	0045790	90-303	2.17e-46	53850	Periplasmic binding protein-like II	0.0099	53851	Phosphate binding protein-like	2fyi A:88-307
hT	gi|148261035|ref|YP_001235162.1|	0047461	4-87	1.72e-20	46785	Winged helix DNA-binding domain	0.01	88979	LysR-like transcriptional regulators	1ixc A:1-89
hT	gi|148261066|ref|YP_001235193.1|	0045790	104-308	1.99e-23	53850	Periplasmic binding protein-like II	0.019	53851	Phosphate binding protein-like	2fyi A:88-307
hT	gi|148261066|ref|YP_001235193.1|	0052508	9-91	1.02e-20	46785	Winged helix DNA-binding domain	0.013	88979	LysR-like transcriptional regulators	1ixc A:1-89
hT	gi|148261150|ref|YP_001235277.1|	0045790	90-298	1.77e-43	53850	Periplasmic binding protein-like II	0.0013	53851	Phosphate binding protein-like	1i6a A:
hT	gi|148261150|ref|YP_001235277.1|	0045910	1-108	2.83e-23	46785	Winged helix DNA-binding domain	0.0043	88979	LysR-like transcriptional regulators	1ixc A:1-89
hT	gi|148261219|ref|YP_001235346.1|	0045790	87-293	9.95e-38	53850	Periplasmic binding protein-like II	0.012	53851	Phosphate binding protein-like	1al3 A:
hT	gi|148261219|ref|YP_001235346.1|	0045910	4-106	4.03e-18	46785	Winged helix DNA-binding domain	0.0075	88979	LysR-like transcriptional regulators	1ixc A:1-89
hT	gi|148261320|ref|YP_001235447.1|	0045790	93-289	5.67e-26	53850	Periplasmic binding protein-like II	0.011	53851	Phosphate binding protein-like	1i6a A:
hT	gi|148261320|ref|YP_001235447.1|	0045910	4-113	1.07e-24	46785	Winged helix DNA-binding domain	0.0074	88979	LysR-like transcriptional regulators	1ixc A:1-89
hT	gi|148261400|ref|YP_001235527.1|	0045790	92-298	3.47e-49	53850	Periplasmic binding protein-like II	0.00074	53851	Phosphate binding protein-like	1i6a A:
hT	gi|148261400|ref|YP_001235527.1|	0045910	3-104	2.87e-20	46785	Winged helix DNA-binding domain	0.0053	88979	LysR-like transcriptional regulators	1ixc A:1-89
hT	gi|148261425|ref|YP_001235552.1|	0045790	94-299	1.77e-42	53850	Periplasmic binding protein-like II	0.0074	53851	Phosphate binding protein-like	2fyi A:88-307
hT	gi|148261425|ref|YP_001235552.1|	0045910	4-115	1.92e-25	46785	Winged helix DNA-binding domain	0.0071	88979	LysR-like transcriptional regulators	1ixc A:1-89
hT	gi|148261724|ref|YP_001235851.1|	0047462	104-295	2.71e-25	53850	Periplasmic binding protein-like II	0.0023	53851	Phosphate binding protein-like	1ixc A:90-294
hT	gi|148261724|ref|YP_001235851.1|	0052508	2-82	2.78e-19	46785	Winged helix DNA-binding domain	0.0032	88979	LysR-like transcriptional regulators	1ixc A:1-89
hT	gi|148261757|ref|YP_001235884.1|	0049998	92-289	6.88e-23	53850	Periplasmic binding protein-like II	0.019	53851	Phosphate binding protein-like	1ixc A:90-294
hT	gi|148261757|ref|YP_001235884.1|	0045910	1-107	0.0000000000000354	46785	Winged helix DNA-binding domain	0.052	88979	LysR-like transcriptional regulators	2esn A:3-91
hT	gi|148261760|ref|YP_001235887.1|	0045790	80-287	1.99e-34	53850	Periplasmic binding protein-like II	0.0038	53851	Phosphate binding protein-like	2fyi A:88-307
hT	gi|148261760|ref|YP_001235887.1|	0045910	2-102	9.16e-18	46785	Winged helix DNA-binding domain	0.024	88979	LysR-like transcriptional regulators	1ixc A:1-89
hT	gi|148261812|ref|YP_001235939.1|	0045790	90-292	5.16e-37	53850	Periplasmic binding protein-like II	0.00042	53851	Phosphate binding protein-like	1al3 A:
hT	gi|148261812|ref|YP_001235939.1|	0047461	1-86	1.47e-21	46785	Winged helix DNA-binding domain	0.0024	88979	LysR-like transcriptional regulators	1ixc A:1-89
hT	gi|148261870|ref|YP_001235997.1|	0047462	91-287	2.35e-34	53850	Periplasmic binding protein-like II	0.0021	53851	Phosphate binding protein-like	1ixc A:90-294
hT	gi|148261870|ref|YP_001235997.1|	0047461	3-85	9.98e-24	46785	Winged helix DNA-binding domain	0.0011	88979	LysR-like transcriptional regulators	1ixc A:1-89
hT	gi|148261980|ref|YP_001236107.1|	0045790	92-285	2.35e-26	53850	Periplasmic binding protein-like II	0.0021	53851	Phosphate binding protein-like	1i6a A:
hT	gi|148261980|ref|YP_001236107.1|	0047461	1-84	2.12e-20	46785	Winged helix DNA-binding domain	0.0072	88979	LysR-like transcriptional regulators	1ixc A:1-89
hT	gi|148262047|ref|YP_001236174.1|	0045790	90-294	9.77e-47	53850	Periplasmic binding protein-like II	0.0089	53851	Phosphate binding protein-like	1i6a A:
hT	gi|148262047|ref|YP_001236174.1|	0047461	4-86	5.46e-22	46785	Winged helix DNA-binding domain	0.0043	88979	LysR-like transcriptional regulators	1ixc A:1-89
hT	gi|148244091|ref|YP_001220327.1|	0043669	152-213	0.0000000216	46785	Winged helix DNA-binding domain	0.028	63379	MarR-like transcriptional regulators	3cta A:5-89
hT	gi|148259333|ref|YP_001233460.1|	0052644	6-134	8.49e-23	46785	Winged helix DNA-binding domain	0.012	63379	MarR-like transcriptional regulators	2hr3 A:2-146
hT	gi|148259435|ref|YP_001233562.1|	0053037	25-113	1.41e-18	46785	Winged helix DNA-binding domain	0.023	63379	MarR-like transcriptional regulators	2fbh A:8-144
hT	gi|148259862|ref|YP_001233989.1|	0052801	28-155	5.46e-27	46785	Winged helix DNA-binding domain	0.015	63379	MarR-like transcriptional regulators	2a61 A:5-143
hT	gi|148259988|ref|YP_001234115.1|	0051377	148-295	1.18e-24	55729	Acyl-CoA N-acyltransferases (Nat)	0.02	55730	N-acetyl transferase, NAT	2aj6 A:1-118
hT	gi|148259988|ref|YP_001234115.1|	0052644	10-138	1.49e-23	46785	Winged helix DNA-binding domain	0.016	63379	MarR-like transcriptional regulators	2fbh A:8-144
hT	gi|148260148|ref|YP_001234275.1|	0044389	91-253	7.64e-24	100950	NagB/RpiA/CoA transferase-like	0.06	75176	D-ribose-5-phosphate isomerase (RpiA), catalytic domain	1ks2 A:2-126,A:199-219
hT	gi|148260148|ref|YP_001234275.1|	0043758	19-72	0.0000000000597	46785	Winged helix DNA-binding domain	0.05	63379	MarR-like transcriptional regulators	1s3j A:
hT	gi|148260318|ref|YP_001234445.1|	0052801	12-142	2.54e-33	46785	Winged helix DNA-binding domain	0.01	63379	MarR-like transcriptional regulators	2eth A:1-140
hT	gi|148260882|ref|YP_001235009.1|	0052801	7-141	3.6e-30	46785	Winged helix DNA-binding domain	0.0012	63379	MarR-like transcriptional regulators	2fbh A:8-144
hT	gi|148261189|ref|YP_001235316.1|	0049608	89-267	1.05e-43	55781	GAF domain-like	0.00041	75513	IclR ligand-binding domain-like	1td5 A:
hT	gi|148261189|ref|YP_001235316.1|	0048177	25-96	0.00000000000886	46785	Winged helix DNA-binding domain	0.068	63379	MarR-like transcriptional regulators	3cta A:5-89
hT	gi|148261235|ref|YP_001235362.1|	0052644	11-146	1.71e-31	46785	Winged helix DNA-binding domain	0.00049	63379	MarR-like transcriptional regulators	2bv6 A:5-140
hT	gi|148261260|ref|YP_001235387.1|	0051337	2-94	3.96e-23	46785	Winged helix DNA-binding domain	0.068	63379	MarR-like transcriptional regulators	2fbh A:8-144
hT	gi|148261989|ref|YP_001236116.1|	0052801	7-141	6.12e-30	46785	Winged helix DNA-binding domain	0.0093	63379	MarR-like transcriptional regulators	2a61 A:5-143
hT	gi|148259590|ref|YP_001233717.1|	0051385	118-220	6.52e-21	46894	C-terminal effector domain of the bipartite response regulators	0.0022	46895	PhoB-like	1kgs A:124-225
hT	gi|148259590|ref|YP_001233717.1|	0050342	26-132	0.000000696	52172	CheY-like	0.017	52173	CheY-related	2pl1 A:1-119
hT	gi|148259593|ref|YP_001233720.1|	0050342	4-124	7.97e-37	52172	CheY-like	0.00022	52173	CheY-related	1zgz A:2-121
hT	gi|148259593|ref|YP_001233720.1|	0051385	133-235	2.52e-27	46894	C-terminal effector domain of the bipartite response regulators	0.00046	46895	PhoB-like	1opc A:
hT	gi|148259863|ref|YP_001233990.1|	0043525	6-130	4.98e-39	52172	CheY-like	0.00018	52173	CheY-related	1b00 A:
hT	gi|148259863|ref|YP_001233990.1|	0048684	136-227	3.97e-20	46894	C-terminal effector domain of the bipartite response regulators	0.00064	46895	PhoB-like	1opc A:
hT	gi|148260824|ref|YP_001234951.1|	0051385	118-221	7.09e-22	46894	C-terminal effector domain of the bipartite response regulators	0.0019	46895	PhoB-like	1ys7 A:128-233
hT	gi|148260824|ref|YP_001234951.1|	0043525	8-173	0.00000000000000571	52172	CheY-like	0.0061	52173	CheY-related	1kgs A:2-123
hT	gi|148260878|ref|YP_001235005.1|	0050342	2-123	3.56e-39	52172	CheY-like	0.00013	52173	CheY-related	1mvo A:
hT	gi|148260878|ref|YP_001235005.1|	0048619	136-230	1.62e-25	46894	C-terminal effector domain of the bipartite response regulators	0.001	46895	PhoB-like	1qqi A:
hT	gi|148261169|ref|YP_001235296.1|	0050342	23-146	8.97e-42	52172	CheY-like	0.00014	52173	CheY-related	1b00 A:
hT	gi|148261169|ref|YP_001235296.1|	0048619	160-256	3.97e-25	46894	C-terminal effector domain of the bipartite response regulators	0.00057	46895	PhoB-like	1opc A:
hT	gi|148261796|ref|YP_001235923.1|	0050342	9-142	9.11e-35	52172	CheY-like	0.00052	52173	CheY-related	1b00 A:
hT	gi|148261796|ref|YP_001235923.1|	0049014	133-234	2.24e-19	46894	C-terminal effector domain of the bipartite response regulators	0.0069	46895	PhoB-like	1qqi A:
hT	gi|148261933|ref|YP_001236060.1|	0050342	5-132	2.85e-45	52172	CheY-like	0.0000287	52173	CheY-related	1b00 A:
hT	gi|148261933|ref|YP_001236060.1|	0051385	133-230	2.01e-29	46894	C-terminal effector domain of the bipartite response regulators	0.00012	46895	PhoB-like	1qqi A:
hT	gi|148243763|ref|YP_001220003.1|	0054127	7-88	2.55e-21	47413	lambda repressor-like DNA-binding domains	0.0075	47432	SinR domain-like	2ict A:8-94
hT	gi|148243867|ref|YP_001220106.1|	0050823	11-71	0.000000000000394	47413	lambda repressor-like DNA-binding domains	0.056	47432	SinR domain-like	1y7y A:5-73
hT	gi|148259042|ref|YP_001233169.1|	0049180	16-97	1.69e-29	47413	lambda repressor-like DNA-binding domains	0.036	47432	SinR domain-like	2b5a A:1-77
hT	gi|148259332|ref|YP_001233459.1|	0054369	41-87	0.0000000438	47413	lambda repressor-like DNA-binding domains	0.057	47432	SinR domain-like	1b0n A:1-68
hT	gi|148260397|ref|YP_001234524.1|	0051249	5-58	0.0000000031	47413	lambda repressor-like DNA-binding domains	0.061	47432	SinR domain-like	2b5a A:1-77
hT	gi|148260500|ref|YP_001234627.1|	0051249	4-69	0.0000000000000375	47413	lambda repressor-like DNA-binding domains	0.035	47432	SinR domain-like	1y7y A:5-73
hT	gi|148260812|ref|YP_001234939.1|	0052016	2-52	0.00000113	47413	lambda repressor-like DNA-binding domains	0.079	47432	SinR domain-like	2b5a A:1-77
hT	gi|148261249|ref|YP_001235376.1|	0051249	1-66	0.000000000000153	47413	lambda repressor-like DNA-binding domains	0.075	47432	SinR domain-like	1b0n A:1-68
hT	gi|148261876|ref|YP_001236003.1|	0054369	2-58	0.000000000000295	47413	lambda repressor-like DNA-binding domains	0.028	47432	SinR domain-like	2b5a A:1-77
hT	gi|148243890|ref|YP_001220129.1|	0051585	7-46	0.00000998	46689	Homeodomain-like	0.021	46764	Tetracyclin repressor-like, N-terminal domain	1a6i A:2-67
hT	gi|148243912|ref|YP_001220151.1|	0051818	28-134	1.96e-19	51215	Regulatory protein AraC	0.015	51216	Regulatory protein AraC	2arc A:
hT	gi|148243912|ref|YP_001220151.1|	0046275	221-268	0.000000000143	46689	Homeodomain-like	0.026	46759	AraC type transcriptional activator	1d5y A:57-121
hT	gi|148243912|ref|YP_001220151.1|	0036286	170-220	0.000000206	46689	Homeodomain-like	0.089	46764	Tetracyclin repressor-like, N-terminal domain	1t56 A:22-94
hT	gi|148243924|ref|YP_001220163.1|	0054226	13-76	0.0000000000158	46689	Homeodomain-like	0.083	46764	Tetracyclin repressor-like, N-terminal domain	2i10 A:10-78
hT	gi|148259114|ref|YP_001233241.1|	0049195	17-75	3.44e-18	46689	Homeodomain-like	0.0064	46764	Tetracyclin repressor-like, N-terminal domain	1z77 A:1-75
hT	gi|148259114|ref|YP_001233241.1|	0053097	90-208	0.0000000559	48498	Tetracyclin repressor-like, C-terminal domain	0.014	48499	Tetracyclin repressor-like, C-terminal domain	1pb6 A:86-211
hT	gi|148259528|ref|YP_001233655.1|	0049523	12-89	0.00000000000000208	46689	Homeodomain-like	0.01	46764	Tetracyclin repressor-like, N-terminal domain	2np5 A:9-77
hT	gi|148259528|ref|YP_001233655.1|	0054342	90-196	0.0000000000000162	48498	Tetracyclin repressor-like, C-terminal domain	0.012	48499	Tetracyclin repressor-like, C-terminal domain	2gfn A:81-199
hT	gi|148259689|ref|YP_001233816.1|	0052849	82-186	0.00000000000000156	48498	Tetracyclin repressor-like, C-terminal domain	0.0081	48499	Tetracyclin repressor-like, C-terminal domain	2g7s A:77-192
hT	gi|148259689|ref|YP_001233816.1|	0049392	9-72	0.00000000000513	46689	Homeodomain-like	0.0068	46764	Tetracyclin repressor-like, N-terminal domain	1sgm A:5-77
hT	gi|148260096|ref|YP_001234223.1|	0049523	5-80	1.99e-16	46689	Homeodomain-like	0.0043	46764	Tetracyclin repressor-like, N-terminal domain	3c07 A:15-89
hT	gi|148260572|ref|YP_001234699.1|	0049523	4-76	0.0000000000000599	46689	Homeodomain-like	0.0058	46764	Tetracyclin repressor-like, N-terminal domain	2np5 A:9-77
hT	gi|148260572|ref|YP_001234699.1|	0054374	207-277	0.000000000118	46689	Homeodomain-like	0.0091	46764	Tetracyclin repressor-like, N-terminal domain	1v7b A:1-74
hT	gi|148262019|ref|YP_001236146.1|	0051586	82-179	7.89e-21	48498	Tetracyclin repressor-like, C-terminal domain	0.0056	48499	Tetracyclin repressor-like, C-terminal domain	1zk8 A:78-182
hT	gi|148262019|ref|YP_001236146.1|	0054374	5-75	0.0000000000000319	46689	Homeodomain-like	0.007	46764	Tetracyclin repressor-like, N-terminal domain	2o7o A:2-67
hT	gi|148262081|ref|YP_001236208.1|	0053066	90-204	4.71e-24	48498	Tetracyclin repressor-like, C-terminal domain	0.0043	48499	Tetracyclin repressor-like, C-terminal domain	2i10 A:79-194
hT	gi|148262081|ref|YP_001236208.1|	0049523	11-94	4e-17	46689	Homeodomain-like	0.0035	46764	Tetracyclin repressor-like, N-terminal domain	2i10 A:10-78
