# Supplementary material for: Abundance, diversity and domain architecture variability in prokaryotic DNA-binding transcription factors
Source: PLoS One. 2018 Apr 3;13(4):e0195332. doi: 10.1371/journal.pone.0195332 (PMC5882156; doi:10.1371/journal.pone.0195332)
Supplement: S1 Dataset — The information of genomes and transcription factors is organized in a tabular format. The file S1_Dataset.zip contains 761 files, one per genome. The information is organized as follows: Genome ID, identifier from NCBI database; Supfam ID; physical position of the Domain; E-value; Supfam model assignment; Supfam description; E-value associated to the family; Family ID; Family ID; representative PDB associated to each assignment. (ZIP) [file pone.0195332.s005.zip › Genomes_assignments/Acidithiobacillus_ferrooxidans_ATCC_23270_B.TFs]

kj	gi|218665680|ref|YP_002427169.1|	0041038	306-487	2.36e-38	48150	DNA-glycosylase	0.00014	48157	DNA repair glycosylase, 2 C-terminal domains	1mpg A:100-282
kj	gi|218665680|ref|YP_002427169.1|	0046652	4-83	1.02e-32	57884	Ada DNA repair protein, N-terminal domain (N-Ada 10)	0.00052	57885	Ada DNA repair protein, N-terminal domain (N-Ada 10)	1eyf A:
kj	gi|218665680|ref|YP_002427169.1|	0041039	200-298	3.77e-29	55945	TATA-box binding protein-like	0.00093	55952	DNA repair glycosylase, N-terminal domain	1mpg A:1-99
kj	gi|218665680|ref|YP_002427169.1|	0046275	140-188	0.000000582	46689	Homeodomain-like	0.035	46759	AraC type transcriptional activator	1d5y A:57-121
kj	gi|218665680|ref|YP_002427169.1|	0036286	87-134	0.00000132	46689	Homeodomain-like	0.03	46759	AraC type transcriptional activator	1bl0 A:9-62
kj	gi|218665613|ref|YP_002424589.1|	0053261	2-102	0.000000000000659	46785	Winged helix DNA-binding domain	0.073	46801	ArsR-like transcriptional regulators	1smt A:
kj	gi|218666376|ref|YP_002426430.1|	0049777	5-91	5.89e-21	46785	Winged helix DNA-binding domain	0.018	46801	ArsR-like transcriptional regulators	1smt A:
kj	gi|218666667|ref|YP_002426759.1|	0049777	5-97	1.88e-24	46785	Winged helix DNA-binding domain	0.012	46801	ArsR-like transcriptional regulators	1u2w A:12-119
kj	gi|218667370|ref|YP_002427018.1|	0049944	6-101	4.44e-22	46785	Winged helix DNA-binding domain	0.021	46801	ArsR-like transcriptional regulators	1smt A:
kj	gi|218667512|ref|YP_002427229.1|	0049777	5-98	1.06e-22	46785	Winged helix DNA-binding domain	0.018	46801	ArsR-like transcriptional regulators	1smt A:
kj	gi|218667288|ref|YP_002424629.1|	0046856	6-145	2.23e-26	51206	cAMP-binding domain-like	0.01	51210	cAMP-binding domain	1o5l A:1-129
kj	gi|218667288|ref|YP_002424629.1|	0052198	149-217	0.000000000000531	46785	Winged helix DNA-binding domain	0.014	46796	CAP C-terminal domain-like	2coh A:118-199
kj	gi|218667851|ref|YP_002424777.1|	0052861	11-149	2.62e-25	51206	cAMP-binding domain-like	0.013	51210	cAMP-binding domain	2gau A:10-151
kj	gi|218667851|ref|YP_002424777.1|	0054945	153-224	0.000000000000118	46785	Winged helix DNA-binding domain	0.029	46796	CAP C-terminal domain-like	3e5u A:148-227
kj	gi|218665508|ref|YP_002425342.1|	0052861	12-149	9.43e-29	51206	cAMP-binding domain-like	0.0054	51210	cAMP-binding domain	2gau A:10-151
kj	gi|218665508|ref|YP_002425342.1|	0052860	152-227	0.00000000000000278	46785	Winged helix DNA-binding domain	0.034	46796	CAP C-terminal domain-like	2oz6 A:143-213
kj	gi|218667408|ref|YP_002426080.1|	0052861	3-140	2.62e-30	51206	cAMP-binding domain-like	0.004	51210	cAMP-binding domain	1o5l A:1-129
kj	gi|218667408|ref|YP_002426080.1|	0052198	144-219	0.000000000000785	46785	Winged helix DNA-binding domain	0.031	46796	CAP C-terminal domain-like	3e5u A:148-227
kj	gi|218665148|ref|YP_002424538.1|	0041617	145-382	2.3e-54	52540	P-loop containing nucleoside triphosphate hydrolases	0.00000822	81269	Extended AAA-ATPase domain	1ny5 A:138-384
kj	gi|218665148|ref|YP_002424538.1|	0043525	5-188	3.27e-42	52172	CheY-like	0.00059	52173	CheY-related	1ny5 A:1-137
kj	gi|218665148|ref|YP_002424538.1|	0037176	351-451	0.00000000000000349	46689	Homeodomain-like	0.043	100918	FIS-like	1eto B:
kj	gi|218666460|ref|YP_002424541.1|	0041617	137-381	1.41e-71	52540	P-loop containing nucleoside triphosphate hydrolases	0.00000127	81269	Extended AAA-ATPase domain	1ny5 A:138-384
kj	gi|218666460|ref|YP_002424541.1|	0043525	1-181	5.12e-42	52172	CheY-like	0.00067	52173	CheY-related	1krw A:
kj	gi|218666460|ref|YP_002424541.1|	0037176	351-442	0.000000000466	46689	Homeodomain-like	0.019	100918	FIS-like	1ntc A:
kj	gi|218667563|ref|YP_002424694.1|	0041617	133-369	1.66e-65	52540	P-loop containing nucleoside triphosphate hydrolases	0.0000039	81269	Extended AAA-ATPase domain	1ny5 A:138-384
kj	gi|218667563|ref|YP_002424694.1|	0043525	2-176	2.28e-39	52172	CheY-like	0.00061	52173	CheY-related	1krw A:
kj	gi|218667563|ref|YP_002424694.1|	0037176	347-438	0.0000139	46689	Homeodomain-like	0.05	100918	FIS-like	1eto B:
kj	gi|218665368|ref|YP_002424701.1|	0048440	5-79	1.97e-18	46689	Homeodomain-like	0.0026	100918	FIS-like	1eto B:
kj	gi|218668014|ref|YP_002424943.1|	0041617	145-387	2.61e-69	52540	P-loop containing nucleoside triphosphate hydrolases	0.00000296	81269	Extended AAA-ATPase domain	1ny5 A:138-384
kj	gi|218668014|ref|YP_002424943.1|	0043525	8-189	9.39e-42	52172	CheY-like	0.00024	52173	CheY-related	1qkk A:
kj	gi|218668014|ref|YP_002424943.1|	0037176	358-447	0.000000000278	46689	Homeodomain-like	0.023	100918	FIS-like	1eto B:
kj	gi|218667485|ref|YP_002425181.1|	0041617	333-571	3.82e-63	52540	P-loop containing nucleoside triphosphate hydrolases	0.00000658	81269	Extended AAA-ATPase domain	1ny5 A:138-384
kj	gi|218667485|ref|YP_002425181.1|	0049952	589-638	0.0000000131	46689	Homeodomain-like	0.072	100918	FIS-like	1eto B:
kj	gi|218665909|ref|YP_002425188.1|	0041617	165-407	1.15e-63	52540	P-loop containing nucleoside triphosphate hydrolases	0.00000242	81269	Extended AAA-ATPase domain	1ny5 A:138-384
kj	gi|218665909|ref|YP_002425188.1|	0043525	26-210	5.69e-20	52172	CheY-like	0.0071	52173	CheY-related	1ny5 A:1-137
kj	gi|218665909|ref|YP_002425188.1|	0037176	379-477	0.0000000000255	46689	Homeodomain-like	0.026	100918	FIS-like	1eto B:
kj	gi|218667928|ref|YP_002425431.1|	0041617	130-370	1.69e-67	52540	P-loop containing nucleoside triphosphate hydrolases	0.00000404	81269	Extended AAA-ATPase domain	1ny5 A:138-384
kj	gi|218667928|ref|YP_002425431.1|	0037176	341-440	0.00000043	46689	Homeodomain-like	0.041	100918	FIS-like	1g2h A:
kj	gi|218666191|ref|YP_002425731.1|	0043525	21-144	4.55e-16	52172	CheY-like	0.0083	52173	CheY-related	1ny5 A:1-137
kj	gi|218666191|ref|YP_002425731.1|	0048440	140-208	0.0000000000152	46689	Homeodomain-like	0.022	100918	FIS-like	1ntc A:
kj	gi|218665550|ref|YP_002425954.1|	0041617	200-441	2.79e-75	52540	P-loop containing nucleoside triphosphate hydrolases	0.00000108	81269	Extended AAA-ATPase domain	1ny5 A:138-384
kj	gi|218665550|ref|YP_002425954.1|	0046710	10-167	2.62e-20	55781	GAF domain-like	0.0065	55782	GAF domain	1mc0 A:402-555
kj	gi|218665550|ref|YP_002425954.1|	0049952	497-540	0.0000717	46689	Homeodomain-like	0.066	100918	FIS-like	1ntc A:
kj	gi|218665503|ref|YP_002426161.1|	0041617	303-540	4.39e-57	52540	P-loop containing nucleoside triphosphate hydrolases	0.0000216	81269	Extended AAA-ATPase domain	1ny5 A:138-384
kj	gi|218665503|ref|YP_002426161.1|	0037176	509-605	0.000000000000538	46689	Homeodomain-like	0.042	100918	FIS-like	1umq A:
kj	gi|218665503|ref|YP_002426161.1|	0049608	30-176	0.0000000589	55781	GAF domain-like	0.052	55782	GAF domain	1f5m A:
kj	gi|218665634|ref|YP_002427073.1|	0041617	146-387	3.55e-50	52540	P-loop containing nucleoside triphosphate hydrolases	0.000027	81269	Extended AAA-ATPase domain	1ny5 A:138-384
kj	gi|218665634|ref|YP_002427073.1|	0048440	408-460	0.000000000986	46689	Homeodomain-like	0.017	100918	FIS-like	1ntc A:
kj	gi|218667003|ref|YP_002427269.1|	0041617	135-379	2.2e-73	52540	P-loop containing nucleoside triphosphate hydrolases	0.00000104	81269	Extended AAA-ATPase domain	1ny5 A:138-384
kj	gi|218667003|ref|YP_002427269.1|	0043525	2-181	1.07e-41	52172	CheY-like	0.0000331	52173	CheY-related	1krw A:
kj	gi|218667003|ref|YP_002427269.1|	0048440	376-464	1.66e-19	46689	Homeodomain-like	0.00076	100918	FIS-like	1ntc A:
kj	gi|218666097|ref|YP_002427322.1|	0041617	142-382	5.67e-68	52540	P-loop containing nucleoside triphosphate hydrolases	0.00000154	81269	Extended AAA-ATPase domain	1ny5 A:138-384
kj	gi|218666097|ref|YP_002427322.1|	0043525	1-185	8.11e-42	52172	CheY-like	0.00024	52173	CheY-related	1krw A:
kj	gi|218666097|ref|YP_002427322.1|	0037176	354-442	0.000000022	46689	Homeodomain-like	0.025	100918	FIS-like	1ntc A:
kj	gi|218665053|ref|YP_002427499.1|	0043525	1-114	1.25e-32	52172	CheY-like	0.0022	52173	CheY-related	1ys7 A:7-127
kj	gi|218665053|ref|YP_002427499.1|	0037176	95-168	9.86e-16	46689	Homeodomain-like	0.0027	100918	FIS-like	1umq A:
kj	gi|218667824|ref|YP_002424788.1|	0041150	9-136	3.36e-41	46785	Winged helix DNA-binding domain	0.0000151	101027	FUR-like	1mzb A:
kj	gi|218666587|ref|YP_002425895.1|	0041150	18-148	1.5e-23	46785	Winged helix DNA-binding domain	0.028	101027	FUR-like	1mzb A:
kj	gi|218665420|ref|YP_002426362.1|	0041150	2-102	8.84e-22	46785	Winged helix DNA-binding domain	0.011	101027	FUR-like	1mzb A:
kj	gi|218665417|ref|YP_002426403.1|	0047925	4-166	5.75e-43	75516	Pheromone-binding domain of LuxR-like quorum-sensing transcription factors	0.0016	75517	Pheromone-binding domain of LuxR-like quorum-sensing transcription factors	1l3l A:2-169
kj	gi|218665417|ref|YP_002426403.1|	0048694	161-236	3.06e-18	46894	C-terminal effector domain of the bipartite response regulators	0.0046	46900	GerE-like (LuxR/UhpA family of transcriptional regulators)	1fse A:
kj	gi|218666148|ref|YP_002426685.1|	0054662	66-248	7.85e-21	64288	Chorismate lyase-like	0.0099	143473	UTRA domain	2fa1 A:84-241
kj	gi|218666148|ref|YP_002426685.1|	0050048	10-81	6.81e-20	46785	Winged helix DNA-binding domain	0.018	46804	GntR-like transcriptional regulators	1hw1 A:5-78
kj	gi|218665531|ref|YP_002426282.1|	0039545	76-200	4.71e-36	51306	LexA/Signal peptidase	0.0000148	51307	LexA-related	1jhf A:73-198
kj	gi|218665531|ref|YP_002426282.1|	0047587	3-69	5.03e-18	46785	Winged helix DNA-binding domain	0.0011	46789	LexA repressor, N-terminal DNA-binding domain	1jhf A:2-72
kj	gi|218667768|ref|YP_002427503.1|	0051337	2-131	4.55e-25	46785	Winged helix DNA-binding domain	0.079	46789	LexA repressor, N-terminal DNA-binding domain	1jhf A:2-72
kj	gi|218667979|ref|YP_002426090.1|	0049608	69-248	2.68e-38	55781	GAF domain-like	0.00028	75513	IclR ligand-binding domain-like	1td5 A:
kj	gi|218667979|ref|YP_002426090.1|	0048177	12-83	0.00000000156	46785	Winged helix DNA-binding domain	0.052	68967	Lrp/AsnC-like transcriptional regulator N-terminal domain	1ri7 A:25-84
kj	gi|218665294|ref|YP_002426148.1|	0052159	44-93	0.0000000211	46785	Winged helix DNA-binding domain	0.047	68967	Lrp/AsnC-like transcriptional regulator N-terminal domain	1ri7 A:25-84
kj	gi|218665971|ref|YP_002426397.1|	0049174	71-160	1.52e-20	54909	Dimeric alpha+beta barrel	0.0031	69733	Lrp/AsnC-like transcriptional regulator C-terminal domain	1ri7 A:85-170
kj	gi|218665971|ref|YP_002426397.1|	0049384	9-97	1.92e-17	46785	Winged helix DNA-binding domain	0.0069	68967	Lrp/AsnC-like transcriptional regulator N-terminal domain	2cfx A:1-63
kj	gi|218665063|ref|YP_002424551.1|	0045790	88-295	3.95e-38	53850	Periplasmic binding protein-like II	0.0011	53851	Phosphate binding protein-like	1ixc A:90-294
kj	gi|218665063|ref|YP_002424551.1|	0047461	1-87	2.04e-23	46785	Winged helix DNA-binding domain	0.0013	88979	LysR-like transcriptional regulators	1ixc A:1-89
kj	gi|218666273|ref|YP_002424645.1|	0045790	92-299	5.27e-39	53850	Periplasmic binding protein-like II	0.0017	53851	Phosphate binding protein-like	2fyi A:88-307
kj	gi|218666273|ref|YP_002424645.1|	0045910	3-114	5.04e-23	46785	Winged helix DNA-binding domain	0.0026	88979	LysR-like transcriptional regulators	1ixc A:1-89
kj	gi|218666386|ref|YP_002424681.1|	0049998	89-294	3.08e-32	53850	Periplasmic binding protein-like II	0.001	53851	Phosphate binding protein-like	2fyi A:88-307
kj	gi|218666386|ref|YP_002424681.1|	0045910	3-113	2.96e-20	46785	Winged helix DNA-binding domain	0.0018	88979	LysR-like transcriptional regulators	1ixc A:1-89
kj	gi|218667533|ref|YP_002425187.1|	0045790	89-299	4.27e-43	53850	Periplasmic binding protein-like II	0.000000581	53851	Phosphate binding protein-like	1al3 A:
kj	gi|218667533|ref|YP_002425187.1|	0047461	1-88	0.00000000000000318	46785	Winged helix DNA-binding domain	0.0039	88979	LysR-like transcriptional regulators	1ixc A:1-89
kj	gi|218667339|ref|YP_002425250.1|	0045790	105-312	1.57e-31	53850	Periplasmic binding protein-like II	0.0017	53851	Phosphate binding protein-like	1al3 A:
kj	gi|218667339|ref|YP_002425250.1|	0045910	14-126	3.05e-20	46785	Winged helix DNA-binding domain	0.0046	88979	LysR-like transcriptional regulators	1ixc A:1-89
kj	gi|218666295|ref|YP_002425304.1|	0045790	90-291	1.9e-32	53850	Periplasmic binding protein-like II	0.00093	53851	Phosphate binding protein-like	2fyi A:88-307
kj	gi|218666295|ref|YP_002425304.1|	0045910	1-111	2.24e-21	46785	Winged helix DNA-binding domain	0.0057	88979	LysR-like transcriptional regulators	1ixc A:1-89
kj	gi|218667580|ref|YP_002425350.1|	0052806	90-293	2.02e-33	53850	Periplasmic binding protein-like II	0.00091	53851	Phosphate binding protein-like	2fyi A:88-307
kj	gi|218667580|ref|YP_002425350.1|	0045910	1-110	4.8e-24	46785	Winged helix DNA-binding domain	0.0026	88979	LysR-like transcriptional regulators	1ixc A:1-89
kj	gi|218666069|ref|YP_002425361.1|	0045790	92-217	9.95e-20	53850	Periplasmic binding protein-like II	0.025	53851	Phosphate binding protein-like	1i6a A:
kj	gi|218666069|ref|YP_002425361.1|	0052508	4-82	4.35e-16	46785	Winged helix DNA-binding domain	0.013	88979	LysR-like transcriptional regulators	2esn A:3-91
kj	gi|218667331|ref|YP_002425732.1|	0045790	89-300	1.31e-43	53850	Periplasmic binding protein-like II	0.000000597	53851	Phosphate binding protein-like	1al3 A:
kj	gi|218667331|ref|YP_002425732.1|	0047461	1-88	0.00000000000000272	46785	Winged helix DNA-binding domain	0.0039	88979	LysR-like transcriptional regulators	1ixc A:1-89
kj	gi|218665925|ref|YP_002426114.1|	0045790	119-322	3.8e-46	53850	Periplasmic binding protein-like II	0.001	53851	Phosphate binding protein-like	1al3 A:
kj	gi|218665925|ref|YP_002426114.1|	0052508	27-110	1.03e-20	46785	Winged helix DNA-binding domain	0.01	88979	LysR-like transcriptional regulators	1ixc A:1-89
kj	gi|218668043|ref|YP_002426400.1|	0045790	94-297	1.19e-32	53850	Periplasmic binding protein-like II	0.00098	53851	Phosphate binding protein-like	2fyi A:88-307
kj	gi|218668043|ref|YP_002426400.1|	0045910	6-116	5.44e-18	46785	Winged helix DNA-binding domain	0.012	88979	LysR-like transcriptional regulators	1ixc A:1-89
kj	gi|218667231|ref|YP_002426557.1|	0045790	93-295	7.85e-51	53850	Periplasmic binding protein-like II	0.00082	53851	Phosphate binding protein-like	2fyi A:88-307
kj	gi|218667231|ref|YP_002426557.1|	0052508	2-85	3.18e-23	46785	Winged helix DNA-binding domain	0.0061	88979	LysR-like transcriptional regulators	1ixc A:1-89
kj	gi|218667631|ref|YP_002426726.1|	0045790	90-303	1.38e-36	53850	Periplasmic binding protein-like II	0.00053	53851	Phosphate binding protein-like	1i6a A:
kj	gi|218667631|ref|YP_002426726.1|	0047461	4-88	4.29e-26	46785	Winged helix DNA-binding domain	0.0014	88979	LysR-like transcriptional regulators	1ixc A:1-89
kj	gi|218665191|ref|YP_002426911.1|	0045790	86-299	5.04e-50	53850	Periplasmic binding protein-like II	0.00046	53851	Phosphate binding protein-like	1al3 A:
kj	gi|218665191|ref|YP_002426911.1|	0045910	4-111	1.88e-24	46785	Winged helix DNA-binding domain	0.0068	88979	LysR-like transcriptional regulators	1ixc A:1-89
kj	gi|218665299|ref|YP_002427245.1|	0045790	91-299	7.96e-48	53850	Periplasmic binding protein-like II	0.0089	53851	Phosphate binding protein-like	1al3 A:
kj	gi|218665299|ref|YP_002427245.1|	0047461	5-85	3.11e-20	46785	Winged helix DNA-binding domain	0.013	88979	LysR-like transcriptional regulators	1ixc A:1-89
kj	gi|218666846|ref|YP_002425315.1|	0052579	475-520	0.0000531	46785	Winged helix DNA-binding domain	0.068	63379	MarR-like transcriptional regulators	2fbk A:8-179
kj	gi|218666973|ref|YP_002426075.1|	0054356	12-87	0.0000000743	46785	Winged helix DNA-binding domain	0.047	63379	MarR-like transcriptional regulators	3cta A:5-89
kj	gi|218666568|ref|YP_002426418.1|	0052644	11-141	3.13e-29	46785	Winged helix DNA-binding domain	0.012	63379	MarR-like transcriptional regulators	1lj9 A:
kj	gi|218665428|ref|YP_002426584.1|	0052801	4-143	2.45e-34	46785	Winged helix DNA-binding domain	0.00022	63379	MarR-like transcriptional regulators	2fbh A:8-144
kj	gi|218666095|ref|YP_002426744.1|	0047919	164-320	5.06e-30	53335	S-adenosyl-L-methionine-dependent methyltransferases	0.073	117688	CAC2371-like	1wzn A:1-251
kj	gi|218666095|ref|YP_002426744.1|	0044139	7-87	0.0000141	46785	Winged helix DNA-binding domain	0.061	63379	MarR-like transcriptional regulators	1jgs A:
kj	gi|218667040|ref|YP_002426868.1|	0054062	36-82	0.0000167	46785	Winged helix DNA-binding domain	0.063	63379	MarR-like transcriptional regulators	2eth A:1-140
kj	gi|218665330|ref|YP_002424618.1|	0050342	3-128	5.12e-40	52172	CheY-like	0.00012	52173	CheY-related	1mvo A:
kj	gi|218665330|ref|YP_002424618.1|	0051385	129-234	2.44e-25	46894	C-terminal effector domain of the bipartite response regulators	0.00016	46895	PhoB-like	1opc A:
kj	gi|218665852|ref|YP_002425862.1|	0050342	8-129	8.97e-40	52172	CheY-like	0.0000544	52173	CheY-related	1b00 A:
kj	gi|218665852|ref|YP_002425862.1|	0051385	132-229	4.76e-30	46894	C-terminal effector domain of the bipartite response regulators	0.00013	46895	PhoB-like	1qqi A:
kj	gi|218665722|ref|YP_002426669.1|	0049014	138-226	6.52e-20	46894	C-terminal effector domain of the bipartite response regulators	0.0015	46895	PhoB-like	1qqi A:
kj	gi|218665495|ref|YP_002426702.1|	0049014	148-241	9.35e-16	46894	C-terminal effector domain of the bipartite response regulators	0.0015	46895	PhoB-like	1qqi A:
kj	gi|218665495|ref|YP_002426702.1|	0048997	23-143	0.0000105	52172	CheY-like	0.0056	52173	CheY-related	1b00 A:
kj	gi|218665227|ref|YP_002426713.1|	0050342	2-120	1.42e-37	52172	CheY-like	0.00021	52173	CheY-related	1nxo A:
kj	gi|218665227|ref|YP_002426713.1|	0051385	123-223	2.83e-24	46894	C-terminal effector domain of the bipartite response regulators	0.0006	46895	PhoB-like	1opc A:
kj	gi|218666464|ref|YP_002427302.1|	0049014	152-250	1.87e-21	46894	C-terminal effector domain of the bipartite response regulators	0.00076	46895	PhoB-like	1qqi A:
kj	gi|218666464|ref|YP_002427302.1|	0048066	36-151	0.0000746	52172	CheY-like	0.0065	52173	CheY-related	1zh2 A:2-120
kj	gi|218666606|ref|YP_002427627.1|	0050342	3-128	9.25e-44	52172	CheY-like	0.00023	52173	CheY-related	1mvo A:
kj	gi|218666606|ref|YP_002427627.1|	0051385	127-233	3.4e-25	46894	C-terminal effector domain of the bipartite response regulators	0.0000788	46895	PhoB-like	1opc A:
kj	gi|218666717|ref|YP_002424601.1|	0054127	15-98	1.16e-23	47413	lambda repressor-like DNA-binding domains	0.0015	47432	SinR domain-like	2ict A:8-94
kj	gi|218667430|ref|YP_002426154.1|	0054369	32-89	0.0000000328	47413	lambda repressor-like DNA-binding domains	0.065	47432	SinR domain-like	2ofy A:3-84
kj	gi|218667750|ref|YP_002426173.1|	0054127	13-96	3.44e-23	47413	lambda repressor-like DNA-binding domains	0.017	47432	SinR domain-like	2ict A:8-94
kj	gi|218665064|ref|YP_002426341.1|	0054323	1-76	0.0000000816	47413	lambda repressor-like DNA-binding domains	0.063	47432	SinR domain-like	1b0n A:1-68
kj	gi|218667089|ref|YP_002424762.1|	0049523	40-116	3.09e-19	46689	Homeodomain-like	0.0047	46764	Tetracyclin repressor-like, N-terminal domain	1pb6 A:14-85
kj	gi|218667089|ref|YP_002424762.1|	0052394	116-229	1.44e-16	48498	Tetracyclin repressor-like, C-terminal domain	0.0072	48499	Tetracyclin repressor-like, C-terminal domain	2fx0 A:77-198
kj	gi|218667940|ref|YP_002425810.1|	0048742	43-146	0.00000000538	46689	Homeodomain-like	0.085	46764	Tetracyclin repressor-like, N-terminal domain	2oi8 A:8-86
kj	gi|218665249|ref|YP_002426416.1|	0049523	6-87	1.4e-16	46689	Homeodomain-like	0.011	46764	Tetracyclin repressor-like, N-terminal domain	3c07 A:15-89
kj	gi|218666691|ref|YP_002426607.1|	0043601	85-198	1.31e-21	48498	Tetracyclin repressor-like, C-terminal domain	0.0035	48499	Tetracyclin repressor-like, C-terminal domain	1sgm A:78-188
kj	gi|218666691|ref|YP_002426607.1|	0049523	5-79	5.64e-17	46689	Homeodomain-like	0.0045	46764	Tetracyclin repressor-like, N-terminal domain	1ui5 A:5-75
kj	gi|218665501|ref|YP_002426905.1|	0051033	2-69	0.0000000354	46785	Winged helix DNA-binding domain	0.085	109680	TrmB-like	1sfx A:
