# Supplementary material for: Abundance, diversity and domain architecture variability in prokaryotic DNA-binding transcription factors
Source: PLoS One. 2018 Apr 3;13(4):e0195332. doi: 10.1371/journal.pone.0195332 (PMC5882156; doi:10.1371/journal.pone.0195332)
Supplement: S1 Dataset — The information of genomes and transcription factors is organized in a tabular format. The file S1_Dataset.zip contains 761 files, one per genome. The information is organized as follows: Genome ID, identifier from NCBI database; Supfam ID; physical position of the Domain; E-value; Supfam model assignment; Supfam description; E-value associated to the family; Family ID; Family ID; representative PDB associated to each assignment. (ZIP) [file pone.0195332.s005.zip › Genomes_assignments/Acidobacterium_capsulatum_ATCC_51196_B.TFs]

2L	gi|225871882|ref|YP_002753336.1|	0046275	264-313	0.0000000000193	46689	Homeodomain-like	0.017	46759	AraC type transcriptional activator	1d5y A:57-121
2L	gi|225871882|ref|YP_002753336.1|	0036286	211-262	0.00000000286	46689	Homeodomain-like	0.036	46764	Tetracyclin repressor-like, N-terminal domain	1z77 A:1-75
2L	gi|225871987|ref|YP_002753441.1|	0046275	187-226	0.0000017	46689	Homeodomain-like	0.032	46759	AraC type transcriptional activator	1d5y A:3-56
2L	gi|225872335|ref|YP_002753790.1|	0052668	3-190	4.25e-41	52317	Class I glutamine amidotransferase-like	0.0051	52325	DJ-1/PfpI	1g2i A:
2L	gi|225872335|ref|YP_002753790.1|	0045977	260-312	0.00000000305	46689	Homeodomain-like	0.014	46759	AraC type transcriptional activator	1bl0 A:63-124
2L	gi|225872335|ref|YP_002753790.1|	0036286	208-254	0.0000000139	46689	Homeodomain-like	0.019	46759	AraC type transcriptional activator	1bl0 A:9-62
2L	gi|225874037|ref|YP_002755496.1|	0048993	277-356	3.4e-30	46767	Methylated DNA-protein cysteine methyltransferase, C-terminal domain	0.0000507	46768	Methylated DNA-protein cysteine methyltransferase, C-terminal domain	1sfe A:93-176
2L	gi|225874037|ref|YP_002755496.1|	0046652	20-92	2.35e-25	57884	Ada DNA repair protein, N-terminal domain (N-Ada 10)	0.00021	57885	Ada DNA repair protein, N-terminal domain (N-Ada 10)	1eyf A:
2L	gi|225874037|ref|YP_002755496.1|	0049381	195-275	0.00000000000000314	53155	Methylated DNA-protein cysteine methyltransferase domain	0.0021	53156	Methylated DNA-protein cysteine methyltransferase domain	1sfe A:12-92
2L	gi|225874037|ref|YP_002755496.1|	0036286	92-142	0.000000896	46689	Homeodomain-like	0.03	46759	AraC type transcriptional activator	1d5y A:3-56
2L	gi|225874546|ref|YP_002756005.1|	0045802	1-61	6.62e-16	46785	Winged helix DNA-binding domain	0.0024	46792	Arginine repressor (ArgR), N-terminal DNA-binding domain	1b4a A:4-78
2L	gi|225874546|ref|YP_002756005.1|	0035348	79-145	1.01e-16	55252	C-terminal domain of arginine repressor	0.00093	55253	C-terminal domain of arginine repressor	1b4b A:
2L	gi|225872847|ref|YP_002754304.1|	0049777	26-111	2.36e-23	46785	Winged helix DNA-binding domain	0.0029	46801	ArsR-like transcriptional regulators	1smt A:
2L	gi|225873285|ref|YP_002754744.1|	0049944	2-98	2.48e-22	46785	Winged helix DNA-binding domain	0.016	46801	ArsR-like transcriptional regulators	1smt A:
2L	gi|225874035|ref|YP_002755494.1|	0049777	5-95	3.91e-20	46785	Winged helix DNA-binding domain	0.016	46801	ArsR-like transcriptional regulators	1r1u A:
2L	gi|225874977|ref|YP_002756436.1|	0049944	42-123	2.63e-25	46785	Winged helix DNA-binding domain	0.0076	46801	ArsR-like transcriptional regulators	1smt A:
2L	gi|225872154|ref|YP_002753609.1|	0054946	6-144	9.03e-25	51206	cAMP-binding domain-like	0.0077	51210	cAMP-binding domain	1hw5 A:1-137
2L	gi|225872154|ref|YP_002753609.1|	0052198	150-225	1.55e-16	46785	Winged helix DNA-binding domain	0.0095	46796	CAP C-terminal domain-like	1hw5 A:138-208
2L	gi|225872644|ref|YP_002754101.1|	0052198	168-242	0.0000000000000242	46785	Winged helix DNA-binding domain	0.017	46796	CAP C-terminal domain-like	2coh A:118-199
2L	gi|225872644|ref|YP_002754101.1|	0054946	30-152	0.000000000432	51206	cAMP-binding domain-like	0.059	89419	Listeriolysin regulatory protein PrfA, N-terminal domain	1omi A:1005-1137
2L	gi|225871871|ref|YP_002753325.1|	0041617	160-403	2.81e-74	52540	P-loop containing nucleoside triphosphate hydrolases	0.00000069	81269	Extended AAA-ATPase domain	1ny5 A:138-384
2L	gi|225871871|ref|YP_002753325.1|	0043525	20-205	6.12e-45	52172	CheY-like	0.00071	52173	CheY-related	1ny5 A:1-137
2L	gi|225871871|ref|YP_002753325.1|	0037176	374-470	0.00000000000122	46689	Homeodomain-like	0.05	100918	FIS-like	1eto B:
2L	gi|225872155|ref|YP_002753610.1|	0041617	472-708	7.25e-73	52540	P-loop containing nucleoside triphosphate hydrolases	0.00000126	81269	Extended AAA-ATPase domain	1ny5 A:138-384
2L	gi|225872155|ref|YP_002753610.1|	0046377	45-159	4.47e-27	55785	PYP-like sensor domain (PAS domain)	0.00083	55789	Heme-binding PAS domain	1ew0 A:
2L	gi|225872155|ref|YP_002753610.1|	0048459	146-271	1.08e-26	55785	PYP-like sensor domain (PAS domain)	0.02	55789	Heme-binding PAS domain	1ew0 A:
2L	gi|225872155|ref|YP_002753610.1|	0048136	300-447	1.55e-16	55781	GAF domain-like	0.023	55782	GAF domain	1f5m A:
2L	gi|225872155|ref|YP_002753610.1|	0048440	685-776	0.000000327	46689	Homeodomain-like	0.032	100918	FIS-like	1ntc A:
2L	gi|225872343|ref|YP_002753798.1|	0041617	165-407	8.37e-72	52540	P-loop containing nucleoside triphosphate hydrolases	0.000000863	81269	Extended AAA-ATPase domain	1ny5 A:138-384
2L	gi|225872343|ref|YP_002753798.1|	0043525	22-209	1.08e-42	52172	CheY-like	0.0018	52173	CheY-related	1srr A:
2L	gi|225872343|ref|YP_002753798.1|	0037176	378-478	0.0000000000000161	46689	Homeodomain-like	0.018	100918	FIS-like	1eto B:
2L	gi|225872362|ref|YP_002753817.1|	0049952	5-54	0.0000000000265	46689	Homeodomain-like	0.023	100918	FIS-like	1eto B:
2L	gi|225873311|ref|YP_002754770.1|	0041617	141-372	2.39e-66	52540	P-loop containing nucleoside triphosphate hydrolases	0.00000188	81269	Extended AAA-ATPase domain	1ny5 A:138-384
2L	gi|225873311|ref|YP_002754770.1|	0043525	2-184	6.26e-38	52172	CheY-like	0.00078	52173	CheY-related	1ny5 A:1-137
2L	gi|225873311|ref|YP_002754770.1|	0037176	354-446	0.0000000000000762	46689	Homeodomain-like	0.035	100918	FIS-like	1ntc A:
2L	gi|225873789|ref|YP_002755248.1|	0043525	5-135	1.85e-38	52172	CheY-like	0.001	52173	CheY-related	1krw A:
2L	gi|225873789|ref|YP_002755248.1|	0049952	127-177	0.0000000000000753	46689	Homeodomain-like	0.0036	100918	FIS-like	1umq A:
2L	gi|225874078|ref|YP_002755537.1|	0041617	146-387	4.92e-68	52540	P-loop containing nucleoside triphosphate hydrolases	0.00000118	81269	Extended AAA-ATPase domain	1ny5 A:138-384
2L	gi|225874078|ref|YP_002755537.1|	0043525	2-191	2.99e-32	52172	CheY-like	0.0019	52173	CheY-related	1krw A:
2L	gi|225874078|ref|YP_002755537.1|	0037176	359-446	1.93e-16	46689	Homeodomain-like	0.013	100918	FIS-like	1eto B:
2L	gi|225874385|ref|YP_002755844.1|	0041617	157-398	3.34e-73	52540	P-loop containing nucleoside triphosphate hydrolases	0.00000102	81269	Extended AAA-ATPase domain	1ny5 A:138-384
2L	gi|225874385|ref|YP_002755844.1|	0043525	17-201	1.57e-35	52172	CheY-like	0.0016	52173	CheY-related	1ny5 A:1-137
2L	gi|225874385|ref|YP_002755844.1|	0048440	417-475	0.0000000000493	46689	Homeodomain-like	0.021	100918	FIS-like	1ntc A:
2L	gi|225874592|ref|YP_002756051.1|	0041150	7-137	1.81e-27	46785	Winged helix DNA-binding domain	0.012	101027	FUR-like	1mzb A:
2L	gi|225871763|ref|YP_002753217.1|	0036339	62-329	2.83e-75	53822	Periplasmic binding protein-like I	0.0000124	53823	L-arabinose binding protein-like	2nzu G:58-332
2L	gi|225871763|ref|YP_002753217.1|	0051985	2-58	5.63e-16	47413	lambda repressor-like DNA-binding domains	0.0055	47438	GalR/LacI-like bacterial regulator	2bjc A:1-62
2L	gi|225872005|ref|YP_002753459.1|	0036339	85-354	1e-63	53822	Periplasmic binding protein-like I	0.0000598	53823	L-arabinose binding protein-like	1dbq A:
2L	gi|225872005|ref|YP_002753459.1|	0051985	21-82	0.000000000041	47413	lambda repressor-like DNA-binding domains	0.0062	47438	GalR/LacI-like bacterial regulator	2bjc A:1-62
2L	gi|225872011|ref|YP_002753465.1|	0036339	76-344	1.47e-73	53822	Periplasmic binding protein-like I	0.0000214	53823	L-arabinose binding protein-like	1dbq A:
2L	gi|225872011|ref|YP_002753465.1|	0051985	14-74	0.000000000113	47413	lambda repressor-like DNA-binding domains	0.011	47438	GalR/LacI-like bacterial regulator	2hsg A:2-58
2L	gi|225872107|ref|YP_002753562.1|	0036339	122-389	5.26e-66	53822	Periplasmic binding protein-like I	0.0000459	53823	L-arabinose binding protein-like	1dbq A:
2L	gi|225872107|ref|YP_002753562.1|	0051985	60-120	0.000000000075	47413	lambda repressor-like DNA-binding domains	0.01	47438	GalR/LacI-like bacterial regulator	2bjc A:1-62
2L	gi|225872447|ref|YP_002753902.1|	0036339	68-340	6.21e-62	53822	Periplasmic binding protein-like I	0.00011	53823	L-arabinose binding protein-like	2nzu G:58-332
2L	gi|225872447|ref|YP_002753902.1|	0051985	8-66	9.07e-18	47413	lambda repressor-like DNA-binding domains	0.0024	47438	GalR/LacI-like bacterial regulator	1efa A:2-60
2L	gi|225872899|ref|YP_002754356.1|	0036339	70-354	8.78e-69	53822	Periplasmic binding protein-like I	0.0000355	53823	L-arabinose binding protein-like	1dbq A:
2L	gi|225872899|ref|YP_002754356.1|	0051985	8-69	0.000000000000122	47413	lambda repressor-like DNA-binding domains	0.005	47438	GalR/LacI-like bacterial regulator	2hsg A:2-58
2L	gi|225874353|ref|YP_002755812.1|	0036339	60-333	4.54e-77	53822	Periplasmic binding protein-like I	0.0000108	53823	L-arabinose binding protein-like	2nzu G:58-332
2L	gi|225874353|ref|YP_002755812.1|	0051985	2-58	9e-16	47413	lambda repressor-like DNA-binding domains	0.0034	47438	GalR/LacI-like bacterial regulator	2hsg A:2-58
2L	gi|225872131|ref|YP_002753586.1|	0043525	11-156	8.54e-33	52172	CheY-like	0.0000957	52173	CheY-related	1yio A:3-130
2L	gi|225872131|ref|YP_002753586.1|	0048694	135-208	6.12e-18	46894	C-terminal effector domain of the bipartite response regulators	0.002	46900	GerE-like (LuxR/UhpA family of transcriptional regulators)	1yio A:131-200
2L	gi|225872367|ref|YP_002753822.1|	0045682	1-132	2.42e-29	52172	CheY-like	0.0006	52173	CheY-related	1u0s Y:
2L	gi|225872367|ref|YP_002753822.1|	0048694	140-213	2.48e-20	46894	C-terminal effector domain of the bipartite response regulators	0.0051	46900	GerE-like (LuxR/UhpA family of transcriptional regulators)	1yio A:131-200
2L	gi|225872721|ref|YP_002754178.1|	0045682	3-131	8.11e-32	52172	CheY-like	0.0016	52173	CheY-related	1dz3 A:
2L	gi|225872721|ref|YP_002754178.1|	0048694	131-203	2.82e-18	46894	C-terminal effector domain of the bipartite response regulators	0.0033	46900	GerE-like (LuxR/UhpA family of transcriptional regulators)	1fse A:
2L	gi|225872928|ref|YP_002754385.1|	0043525	11-164	8.97e-32	52172	CheY-like	0.001	52173	CheY-related	1a04 A:5-142
2L	gi|225872928|ref|YP_002754385.1|	0048694	147-212	3.4e-21	46894	C-terminal effector domain of the bipartite response regulators	0.0039	46900	GerE-like (LuxR/UhpA family of transcriptional regulators)	1fse A:
2L	gi|225872958|ref|YP_002754415.1|	0045682	11-140	2.56e-32	52172	CheY-like	0.00032	52173	CheY-related	1a04 A:5-142
2L	gi|225872958|ref|YP_002754415.1|	0048694	142-213	1.16e-21	46894	C-terminal effector domain of the bipartite response regulators	0.0026	46900	GerE-like (LuxR/UhpA family of transcriptional regulators)	1a04 A:150-216
2L	gi|225873102|ref|YP_002754561.1|	0045682	21-145	2.7e-27	52172	CheY-like	0.0005	52173	CheY-related	1a04 A:5-142
2L	gi|225873102|ref|YP_002754561.1|	0048694	158-234	5.1e-21	46894	C-terminal effector domain of the bipartite response regulators	0.005	46900	GerE-like (LuxR/UhpA family of transcriptional regulators)	1a04 A:150-216
2L	gi|225873186|ref|YP_002754645.1|	0045682	5-131	3.13e-21	52172	CheY-like	0.003	52173	CheY-related	1a04 A:5-142
2L	gi|225873186|ref|YP_002754645.1|	0048694	144-211	1.67e-16	46894	C-terminal effector domain of the bipartite response regulators	0.0037	46900	GerE-like (LuxR/UhpA family of transcriptional regulators)	1yio A:131-200
2L	gi|225873298|ref|YP_002754757.1|	0048694	302-376	0.000000000000442	46894	C-terminal effector domain of the bipartite response regulators	0.01	46900	GerE-like (LuxR/UhpA family of transcriptional regulators)	1yio A:131-200
2L	gi|225873707|ref|YP_002755166.1|	0045682	10-140	4.55e-37	52172	CheY-like	0.00059	52173	CheY-related	1a04 A:5-142
2L	gi|225873707|ref|YP_002755166.1|	0048694	139-210	5.44e-23	46894	C-terminal effector domain of the bipartite response regulators	0.0022	46900	GerE-like (LuxR/UhpA family of transcriptional regulators)	1fse A:
2L	gi|225874271|ref|YP_002755730.1|	0048694	135-202	1.19e-16	46894	C-terminal effector domain of the bipartite response regulators	0.0039	46900	GerE-like (LuxR/UhpA family of transcriptional regulators)	1a04 A:150-216
2L	gi|225874373|ref|YP_002755832.1|	0048694	164-230	1.67e-16	46894	C-terminal effector domain of the bipartite response regulators	0.0058	46900	GerE-like (LuxR/UhpA family of transcriptional regulators)	1fse A:
2L	gi|225874373|ref|YP_002755832.1|	0045682	21-151	0.000000000000111	52172	CheY-like	0.0045	52173	CheY-related	1a04 A:5-142
2L	gi|225874876|ref|YP_002756335.1|	0048694	138-209	2.14e-17	46894	C-terminal effector domain of the bipartite response regulators	0.0063	46900	GerE-like (LuxR/UhpA family of transcriptional regulators)	1fse A:
2L	gi|225874876|ref|YP_002756335.1|	0048997	3-120	0.0000000000791	52172	CheY-like	0.0036	52173	CheY-related	1a04 A:5-142
2L	gi|225875065|ref|YP_002756524.1|	0045682	8-139	8.11e-34	52172	CheY-like	0.00063	52173	CheY-related	1a04 A:5-142
2L	gi|225875065|ref|YP_002756524.1|	0048694	140-210	3.74e-20	46894	C-terminal effector domain of the bipartite response regulators	0.0036	46900	GerE-like (LuxR/UhpA family of transcriptional regulators)	1fse A:
2L	gi|225871721|ref|YP_002753175.1|	0036339	135-379	1.14e-47	53822	Periplasmic binding protein-like I	0.0002	53823	L-arabinose binding protein-like	1dbq A:
2L	gi|225871721|ref|YP_002753175.1|	0050048	16-91	3.16e-24	46785	Winged helix DNA-binding domain	0.011	46804	GntR-like transcriptional regulators	1v4r A:1-100
2L	gi|225872930|ref|YP_002754387.1|	0050048	10-84	9.12e-22	46785	Winged helix DNA-binding domain	0.015	46804	GntR-like transcriptional regulators	2hs5 A:25-93
2L	gi|225874069|ref|YP_002755528.1|	0050048	7-80	8.66e-19	46785	Winged helix DNA-binding domain	0.016	46804	GntR-like transcriptional regulators	3bwg A:5-82
2L	gi|225874240|ref|YP_002755699.1|	0054060	100-224	1.05e-25	48008	GntR ligand-binding domain-like	0.011	48009	GntR ligand-binding domain-like	1hw1 A:79-230
2L	gi|225874240|ref|YP_002755699.1|	0050048	10-80	2.51e-18	46785	Winged helix DNA-binding domain	0.013	46804	GntR-like transcriptional regulators	1v4r A:1-100
2L	gi|225874295|ref|YP_002755754.1|	0054060	95-235	7.85e-18	48008	GntR ligand-binding domain-like	0.015	48009	GntR ligand-binding domain-like	2hs5 A:94-231
2L	gi|225874295|ref|YP_002755754.1|	0050048	26-93	0.000000000000709	46785	Winged helix DNA-binding domain	0.04	46804	GntR-like transcriptional regulators	1hw1 A:5-78
2L	gi|225875052|ref|YP_002756511.1|	0050768	138-496	1.31e-77	53383	PLP-dependent transferases	0.000029	53384	AAT-like	1wst A:13-415
2L	gi|225875052|ref|YP_002756511.1|	0050048	33-107	6.11e-20	46785	Winged helix DNA-binding domain	0.022	46804	GntR-like transcriptional regulators	1v4r A:1-100
2L	gi|225871921|ref|YP_002753375.1|	0039545	77-196	7.72e-28	51306	LexA/Signal peptidase	0.0005	51307	LexA-related	1jhf A:73-198
2L	gi|225871921|ref|YP_002753375.1|	0047587	1-67	1.05e-18	46785	Winged helix DNA-binding domain	0.03	46789	LexA repressor, N-terminal DNA-binding domain	1jhf A:2-72
2L	gi|225872513|ref|YP_002753968.1|	0040524	76-234	1.26e-35	100950	NagB/RpiA/CoA transferase-like	0.048	75176	D-ribose-5-phosphate isomerase (RpiA), catalytic domain	1uj6 A:3-131,A:206-227
2L	gi|225872513|ref|YP_002753968.1|	0043758	3-67	0.0000000000000149	46785	Winged helix DNA-binding domain	0.022	68967	Lrp/AsnC-like transcriptional regulator N-terminal domain	1i1g A:2-61
2L	gi|225872979|ref|YP_002754438.1|	0040524	82-242	1.47e-25	100950	NagB/RpiA/CoA transferase-like	0.065	110513	IF2B-like	1vb5 A:
2L	gi|225872979|ref|YP_002754438.1|	0043758	5-75	0.0000000000000631	46785	Winged helix DNA-binding domain	0.036	68967	Lrp/AsnC-like transcriptional regulator N-terminal domain	1i1g A:2-61
2L	gi|225871717|ref|YP_002753171.1|	0045790	92-296	9.01e-47	53850	Periplasmic binding protein-like II	0.00028	53851	Phosphate binding protein-like	1al3 A:
2L	gi|225871717|ref|YP_002753171.1|	0047461	4-87	1.61e-23	46785	Winged helix DNA-binding domain	0.0039	88979	LysR-like transcriptional regulators	1ixc A:1-89
2L	gi|225871904|ref|YP_002753358.1|	0045790	88-284	7.45e-43	53850	Periplasmic binding protein-like II	0.0000678	53851	Phosphate binding protein-like	1i6a A:
2L	gi|225871904|ref|YP_002753358.1|	0047461	1-85	1.51e-24	46785	Winged helix DNA-binding domain	0.001	88979	LysR-like transcriptional regulators	1ixc A:1-89
2L	gi|225872871|ref|YP_002754328.1|	0047462	104-292	1.13e-20	53850	Periplasmic binding protein-like II	0.0028	53851	Phosphate binding protein-like	1ixc A:90-294
2L	gi|225872871|ref|YP_002754328.1|	0047461	8-87	4.72e-16	46785	Winged helix DNA-binding domain	0.0075	88979	LysR-like transcriptional regulators	1ixc A:1-89
2L	gi|225873794|ref|YP_002755253.1|	0045790	89-294	1.12e-38	53850	Periplasmic binding protein-like II	0.00052	53851	Phosphate binding protein-like	2fyi A:88-307
2L	gi|225873794|ref|YP_002755253.1|	0045910	5-112	5.99e-23	46785	Winged helix DNA-binding domain	0.0043	88979	LysR-like transcriptional regulators	1ixc A:1-89
2L	gi|225874711|ref|YP_002756170.1|	0045790	100-296	2.17e-24	53850	Periplasmic binding protein-like II	0.0044	53851	Phosphate binding protein-like	1ixc A:90-294
2L	gi|225874711|ref|YP_002756170.1|	0045910	5-93	0.0000000000000454	46785	Winged helix DNA-binding domain	0.0031	88979	LysR-like transcriptional regulators	1ixc A:1-89
2L	gi|225875008|ref|YP_002756467.1|	0045790	90-295	4.03e-38	53850	Periplasmic binding protein-like II	0.0015	53851	Phosphate binding protein-like	2fyi A:88-307
2L	gi|225875008|ref|YP_002756467.1|	0047461	1-85	6.81e-23	46785	Winged helix DNA-binding domain	0.0048	88979	LysR-like transcriptional regulators	1ixc A:1-89
2L	gi|225871738|ref|YP_002753192.1|	0040524	82-242	2.51e-25	100950	NagB/RpiA/CoA transferase-like	0.054	75176	D-ribose-5-phosphate isomerase (RpiA), catalytic domain	1ks2 A:2-126,A:199-219
2L	gi|225871738|ref|YP_002753192.1|	0043758	5-71	0.00000000000044	46785	Winged helix DNA-binding domain	0.065	63379	MarR-like transcriptional regulators	2fbh A:8-144
2L	gi|225873992|ref|YP_002755451.1|	0052644	18-130	6.34e-23	46785	Winged helix DNA-binding domain	0.0092	63379	MarR-like transcriptional regulators	2a61 A:5-143
2L	gi|225874627|ref|YP_002756086.1|	0052644	53-190	6.45e-31	46785	Winged helix DNA-binding domain	0.0091	63379	MarR-like transcriptional regulators	2fbk A:8-179
2L	gi|225872589|ref|YP_002754044.1|	0050342	2-127	1.71e-37	52172	CheY-like	0.0000862	52173	CheY-related	1mvo A:
2L	gi|225872589|ref|YP_002754044.1|	0051385	127-228	1.02e-29	46894	C-terminal effector domain of the bipartite response regulators	0.0006	46895	PhoB-like	1p2f A:121-217
2L	gi|225872937|ref|YP_002754394.1|	0052100	390-579	3.92e-21	48452	TPR-like	0.013	48453	Tetratricopeptide repeat (TPR)	1w3b A:
2L	gi|225872937|ref|YP_002754394.1|	0048684	8-105	1.33e-16	46894	C-terminal effector domain of the bipartite response regulators	0.0037	46895	PhoB-like	1p2f A:121-217
2L	gi|225874395|ref|YP_002755854.1|	0048684	3-96	3.12e-20	46894	C-terminal effector domain of the bipartite response regulators	0.001	46895	PhoB-like	1p2f A:121-217
2L	gi|225874395|ref|YP_002755854.1|	0049491	124-179,244-375	0.00000000000439	52540	P-loop containing nucleoside triphosphate hydrolases	0.074	52686	ABC transporter ATPase domain-like	1r0w A:
2L	gi|225872331|ref|YP_002753786.1|	0051908	18-85	0.00000000016	47413	lambda repressor-like DNA-binding domains	0.032	47432	SinR domain-like	2b5a A:1-77
2L	gi|225873288|ref|YP_002754747.1|	0051249	16-77	2.53e-16	47413	lambda repressor-like DNA-binding domains	0.077	47432	SinR domain-like	2b5a A:1-77
2L	gi|225873432|ref|YP_002754891.1|	0054323	31-94	0.00000169	47413	lambda repressor-like DNA-binding domains	0.087	47432	SinR domain-like	2bnm A:6-76
2L	gi|225873562|ref|YP_002755021.1|	0051249	3-61	6.7e-18	47413	lambda repressor-like DNA-binding domains	0.012	47432	SinR domain-like	1utx A:
2L	gi|225873799|ref|YP_002755258.1|	0054127	8-83	5.18e-20	47413	lambda repressor-like DNA-binding domains	0.0049	47432	SinR domain-like	2ict A:8-94
2L	gi|225874721|ref|YP_002756180.1|	0054323	35-98	0.00000000000479	47413	lambda repressor-like DNA-binding domains	0.073	47432	SinR domain-like	1y7y A:5-73
2L	gi|225874807|ref|YP_002756266.1|	0054369	5-71	0.0000000000124	47413	lambda repressor-like DNA-binding domains	0.036	47432	SinR domain-like	1y7y A:5-73
2L	gi|225874839|ref|YP_002756298.1|	0051249	33-98	3.66e-16	47413	lambda repressor-like DNA-binding domains	0.025	47432	SinR domain-like	2b5a A:1-77
2L	gi|225871882|ref|YP_002753336.1|	0046275	264-313	0.0000000000193	46689	Homeodomain-like	0.017	46759	AraC type transcriptional activator	1d5y A:57-121
2L	gi|225871882|ref|YP_002753336.1|	0036286	211-262	0.00000000286	46689	Homeodomain-like	0.036	46764	Tetracyclin repressor-like, N-terminal domain	1z77 A:1-75
2L	gi|225871890|ref|YP_002753344.1|	0049523	16-97	1.3e-19	46689	Homeodomain-like	0.0058	46764	Tetracyclin repressor-like, N-terminal domain	1vi0 A:6-77
2L	gi|225871890|ref|YP_002753344.1|	0054342	96-197	0.00000000000477	48498	Tetracyclin repressor-like, C-terminal domain	0.011	48499	Tetracyclin repressor-like, C-terminal domain	1ui5 A:80-212
2L	gi|225872431|ref|YP_002753886.1|	0052849	76-188	1.67e-24	48498	Tetracyclin repressor-like, C-terminal domain	0.0000581	48499	Tetracyclin repressor-like, C-terminal domain	2g7s A:77-192
2L	gi|225872431|ref|YP_002753886.1|	0049523	4-80	0.00000000000000195	46689	Homeodomain-like	0.0011	46764	Tetracyclin repressor-like, N-terminal domain	2g7s A:3-76
2L	gi|225872921|ref|YP_002754378.1|	0054341	26-92	0.00000000000000431	46689	Homeodomain-like	0.0067	46764	Tetracyclin repressor-like, N-terminal domain	1jt6 A:2-72
2L	gi|225872921|ref|YP_002754378.1|	0052656	96-187	0.0000000000945	48498	Tetracyclin repressor-like, C-terminal domain	0.01	48499	Tetracyclin repressor-like, C-terminal domain	2g7s A:77-192
2L	gi|225872963|ref|YP_002754420.1|	0054226	1-73	0.00000000000287	46689	Homeodomain-like	0.062	46764	Tetracyclin repressor-like, N-terminal domain	2fq4 A:9-77
2L	gi|225873029|ref|YP_002754488.1|	0049523	14-94	7.7e-18	46689	Homeodomain-like	0.0044	46764	Tetracyclin repressor-like, N-terminal domain	2gen A:6-75
2L	gi|225873048|ref|YP_002754507.1|	0049392	8-71	0.000000000000848	46689	Homeodomain-like	0.015	46764	Tetracyclin repressor-like, N-terminal domain	1sgm A:5-77
2L	gi|225873048|ref|YP_002754507.1|	0043601	98-181	0.0000000000741	48498	Tetracyclin repressor-like, C-terminal domain	0.0081	48499	Tetracyclin repressor-like, C-terminal domain	2g7s A:77-192
2L	gi|225873548|ref|YP_002755007.1|	0049523	36-101	0.00000000000000698	46689	Homeodomain-like	0.0058	46764	Tetracyclin repressor-like, N-terminal domain	1pb6 A:14-85
2L	gi|225873548|ref|YP_002755007.1|	0052831	109-202	0.00000000000238	48498	Tetracyclin repressor-like, C-terminal domain	0.01	48499	Tetracyclin repressor-like, C-terminal domain	2gfn A:81-199
2L	gi|225873805|ref|YP_002755264.1|	0049523	14-97	7.7e-18	46689	Homeodomain-like	0.0065	46764	Tetracyclin repressor-like, N-terminal domain	1ui5 A:5-75
2L	gi|225874183|ref|YP_002755642.1|	0049523	114-186	0.00000000000000241	46689	Homeodomain-like	0.011	46764	Tetracyclin repressor-like, N-terminal domain	1z77 A:1-75
2L	gi|225874484|ref|YP_002755943.1|	0054341	17-87	7.98e-17	46689	Homeodomain-like	0.01	46764	Tetracyclin repressor-like, N-terminal domain	2fq4 A:9-77
2L	gi|225874493|ref|YP_002755952.1|	0054073	83-190	2.32e-24	48498	Tetracyclin repressor-like, C-terminal domain	0.0039	48499	Tetracyclin repressor-like, C-terminal domain	1vi0 A:78-194
2L	gi|225874493|ref|YP_002755952.1|	0049523	3-79	7.18e-18	46689	Homeodomain-like	0.0029	46764	Tetracyclin repressor-like, N-terminal domain	1ui5 A:5-75
2L	gi|225874624|ref|YP_002756083.1|	0051586	89-183	0.00000000000000667	48498	Tetracyclin repressor-like, C-terminal domain	0.0074	48499	Tetracyclin repressor-like, C-terminal domain	1zk8 A:78-182
2L	gi|225874624|ref|YP_002756083.1|	0054374	10-81	0.0000000000000364	46689	Homeodomain-like	0.0081	46764	Tetracyclin repressor-like, N-terminal domain	2hyj A:8-82
2L	gi|225874648|ref|YP_002756107.1|	0054157	11-75	0.0000000000000184	46689	Homeodomain-like	0.0048	46764	Tetracyclin repressor-like, N-terminal domain	2iu5 A:1-71
