# Supplementary material for: Abundance, diversity and domain architecture variability in prokaryotic DNA-binding transcription factors
Source: PLoS One. 2018 Apr 3;13(4):e0195332. doi: 10.1371/journal.pone.0195332 (PMC5882156; doi:10.1371/journal.pone.0195332)
Supplement: S1 Dataset — The information of genomes and transcription factors is organized in a tabular format. The file S1_Dataset.zip contains 761 files, one per genome. The information is organized as follows: Genome ID, identifier from NCBI database; Supfam ID; physical position of the Domain; E-value; Supfam model assignment; Supfam description; E-value associated to the family; Family ID; Family ID; representative PDB associated to each assignment. (ZIP) [file pone.0195332.s005.zip › Genomes_assignments/Acidothermus_cellulolyticus_11B_B.TFs]

3q	gi|117928465|ref|YP_873016.1|	0045802	7-74	1.81e-19	46785	Winged helix DNA-binding domain	0.0021	46792	Arginine repressor (ArgR), N-terminal DNA-binding domain	1f9n A:3-78
3q	gi|117928465|ref|YP_873016.1|	0037457	90-155	3.66e-16	55252	C-terminal domain of arginine repressor	0.001	55253	C-terminal domain of arginine repressor	1b4b A:
3q	gi|117927639|ref|YP_872190.1|	0049595	72-245	9.16e-43	55781	GAF domain-like	0.00015	75513	IclR ligand-binding domain-like	1td5 A:
3q	gi|117927639|ref|YP_872190.1|	0048177	3-73	0.0000000000248	46785	Winged helix DNA-binding domain	0.076	46796	CAP C-terminal domain-like	1ft9 A:134-213
3q	gi|117929202|ref|YP_873753.1|	0052861	3-142	5.76e-39	51206	cAMP-binding domain-like	0.0023	51210	cAMP-binding domain	1vp6 A:
3q	gi|117929202|ref|YP_873753.1|	0048601	145-223	1.21e-20	46785	Winged helix DNA-binding domain	0.012	46796	CAP C-terminal domain-like	2oz6 A:143-213
3q	gi|117927272|ref|YP_871823.1|	0041150	16-144	2.17e-32	46785	Winged helix DNA-binding domain	0.0041	101027	FUR-like	1mzb A:
3q	gi|117929292|ref|YP_873843.1|	0041150	8-131	1.69e-31	46785	Winged helix DNA-binding domain	0.0027	101027	FUR-like	1mzb A:
3q	gi|117929302|ref|YP_873853.1|	0041150	5-132	1.39e-30	46785	Winged helix DNA-binding domain	0.0059	101027	FUR-like	1mzb A:
3q	gi|117927344|ref|YP_871895.1|	0036339	73-342	9.79e-70	53822	Periplasmic binding protein-like I	0.0000334	53823	L-arabinose binding protein-like	1dbq A:
3q	gi|117927344|ref|YP_871895.1|	0051985	13-71	1.39e-17	47413	lambda repressor-like DNA-binding domains	0.0038	47438	GalR/LacI-like bacterial regulator	2hsg A:2-58
3q	gi|117927354|ref|YP_871905.1|	0035780	92-350	1.22e-48	53822	Periplasmic binding protein-like I	0.0003	53823	L-arabinose binding protein-like	2nzu G:58-332
3q	gi|117927354|ref|YP_871905.1|	0051985	33-93	0.0000000000000188	47413	lambda repressor-like DNA-binding domains	0.0068	47438	GalR/LacI-like bacterial regulator	1efa A:2-60
3q	gi|117928078|ref|YP_872629.1|	0035780	55-317	5.07e-60	53822	Periplasmic binding protein-like I	0.00002	53823	L-arabinose binding protein-like	1tlf A:
3q	gi|117928078|ref|YP_872629.1|	0051985	1-56	1.03e-19	47413	lambda repressor-like DNA-binding domains	0.0027	47438	GalR/LacI-like bacterial regulator	2hsg A:2-58
3q	gi|117928100|ref|YP_872651.1|	0036339	77-350	3.53e-83	53822	Periplasmic binding protein-like I	0.0000115	53823	L-arabinose binding protein-like	2nzu G:58-332
3q	gi|117928100|ref|YP_872651.1|	0051985	15-76	0.0000000000000103	47413	lambda repressor-like DNA-binding domains	0.0049	47438	GalR/LacI-like bacterial regulator	2bjc A:1-62
3q	gi|117928566|ref|YP_873117.1|	0036339	68-345	1.1e-57	53822	Periplasmic binding protein-like I	0.0000795	53823	L-arabinose binding protein-like	1dbq A:
3q	gi|117928566|ref|YP_873117.1|	0044558	6-63	0.000000000000844	47413	lambda repressor-like DNA-binding domains	0.0031	47438	GalR/LacI-like bacterial regulator	1uxd A:
3q	gi|117929005|ref|YP_873556.1|	0036339	202-472	3.53e-64	53822	Periplasmic binding protein-like I	0.0000402	53823	L-arabinose binding protein-like	1dbq A:
3q	gi|117929005|ref|YP_873556.1|	0052719	4-127	3.66e-31	55811	Nudix	0.053	143772	BT0354 N-terminal domain-like	2fml A:3-204
3q	gi|117929005|ref|YP_873556.1|	0051985	142-200	5.63e-18	47413	lambda repressor-like DNA-binding domains	0.0019	47438	GalR/LacI-like bacterial regulator	2hsg A:2-58
3q	gi|117929253|ref|YP_873804.1|	0036339	65-338	1.73e-82	53822	Periplasmic binding protein-like I	0.00000944	53823	L-arabinose binding protein-like	1dbq A:
3q	gi|117929253|ref|YP_873804.1|	0036955	7-53	0.000000000294	47413	lambda repressor-like DNA-binding domains	0.01	47438	GalR/LacI-like bacterial regulator	2hsg A:2-58
3q	gi|117927404|ref|YP_871955.1|	0045682	5-134	5.41e-30	52172	CheY-like	0.0013	52173	CheY-related	1a04 A:5-142
3q	gi|117927404|ref|YP_871955.1|	0048694	130-205	1.26e-17	46894	C-terminal effector domain of the bipartite response regulators	0.004	46900	GerE-like (LuxR/UhpA family of transcriptional regulators)	1fse A:
3q	gi|117927574|ref|YP_872125.1|	0048694	129-198	2.07e-20	46894	C-terminal effector domain of the bipartite response regulators	0.0037	46900	GerE-like (LuxR/UhpA family of transcriptional regulators)	1fse A:
3q	gi|117927574|ref|YP_872125.1|	0045682	2-116	2.13e-19	52172	CheY-like	0.009	52173	CheY-related	1a04 A:5-142
3q	gi|117927726|ref|YP_872277.1|	0043525	6-176	9.66e-32	52172	CheY-like	0.00098	52173	CheY-related	1a04 A:5-142
3q	gi|117927726|ref|YP_872277.1|	0046851	156-216	2.3e-16	46894	C-terminal effector domain of the bipartite response regulators	0.002	46900	GerE-like (LuxR/UhpA family of transcriptional regulators)	1fse A:
3q	gi|117928181|ref|YP_872732.1|	0045682	6-124	1.34e-31	52172	CheY-like	0.00062	52173	CheY-related	1a04 A:5-142
3q	gi|117928181|ref|YP_872732.1|	0048694	140-212	5.1e-22	46894	C-terminal effector domain of the bipartite response regulators	0.0021	46900	GerE-like (LuxR/UhpA family of transcriptional regulators)	1fse A:
3q	gi|117928597|ref|YP_873148.1|	0039925	16-141	6.83e-24	52172	CheY-like	0.0064	52173	CheY-related	1zh2 A:2-120
3q	gi|117928597|ref|YP_873148.1|	0048694	159-224	7.82e-21	46894	C-terminal effector domain of the bipartite response regulators	0.0055	46900	GerE-like (LuxR/UhpA family of transcriptional regulators)	1fse A:
3q	gi|117928967|ref|YP_873518.1|	0045682	86-219	8.68e-37	52172	CheY-like	0.00044	52173	CheY-related	1a04 A:5-142
3q	gi|117928967|ref|YP_873518.1|	0048694	226-300	2.31e-24	46894	C-terminal effector domain of the bipartite response regulators	0.0014	46900	GerE-like (LuxR/UhpA family of transcriptional regulators)	1a04 A:150-216
3q	gi|117927759|ref|YP_872310.1|	0054662	69-248	5.18e-57	64288	Chorismate lyase-like	0.00019	143473	UTRA domain	2ra5 A:66-245
3q	gi|117927759|ref|YP_872310.1|	0050048	16-85	4.74e-18	46785	Winged helix DNA-binding domain	0.017	46804	GntR-like transcriptional regulators	1hw1 A:5-78
3q	gi|117927782|ref|YP_872333.1|	0054662	74-249	9.11e-41	64288	Chorismate lyase-like	0.00078	143473	UTRA domain	3ddv A:3-145
3q	gi|117927782|ref|YP_872333.1|	0050048	22-90	7.05e-20	46785	Winged helix DNA-binding domain	0.0084	46804	GntR-like transcriptional regulators	1v4r A:1-100
3q	gi|117929011|ref|YP_873562.1|	0054662	67-241	5.97e-48	64288	Chorismate lyase-like	0.00000896	143473	UTRA domain	2ra5 A:66-245
3q	gi|117929011|ref|YP_873562.1|	0050048	9-83	1.15e-22	46785	Winged helix DNA-binding domain	0.02	46804	GntR-like transcriptional regulators	1hw1 A:5-78
3q	gi|117929059|ref|YP_873610.1|	0054060	117-250	6.8e-23	48008	GntR ligand-binding domain-like	0.012	48009	GntR ligand-binding domain-like	2hs5 A:94-231
3q	gi|117929059|ref|YP_873610.1|	0050048	25-92	3.85e-16	46785	Winged helix DNA-binding domain	0.034	46804	GntR-like transcriptional regulators	2hs5 A:25-93
3q	gi|117928799|ref|YP_873350.1|	0049608	62-234	3.83e-38	55781	GAF domain-like	0.0013	75513	IclR ligand-binding domain-like	1td5 A:
3q	gi|117928799|ref|YP_873350.1|	0048177	7-75	0.000000000000958	46785	Winged helix DNA-binding domain	0.044	74676	Transcriptional regulator IclR, N-terminal domain	1mkm A:1-75
3q	gi|117928686|ref|YP_873237.1|	0039545	154-273	1.62e-35	51306	LexA/Signal peptidase	0.00028	51307	LexA-related	1jhf A:73-198
3q	gi|117928686|ref|YP_873237.1|	0047587	48-114	1.12e-20	46785	Winged helix DNA-binding domain	0.013	46789	LexA repressor, N-terminal DNA-binding domain	1jhf A:2-72
3q	gi|117928758|ref|YP_873309.1|	0049719	150-332	9.01e-29	53335	S-adenosyl-L-methionine-dependent methyltransferases	0.02	110671	UbiE/COQ5-like	1xxl A:
3q	gi|117928758|ref|YP_873309.1|	0044139	26-90	0.0000000245	46785	Winged helix DNA-binding domain	0.095	46789	LexA repressor, N-terminal DNA-binding domain	1jhf A:2-72
3q	gi|117927661|ref|YP_872212.1|	0052161	2-63	3.15e-16	46785	Winged helix DNA-binding domain	0.0033	68967	Lrp/AsnC-like transcriptional regulator N-terminal domain	1ri7 A:25-84
3q	gi|117927661|ref|YP_872212.1|	0049174	64-142	0.0000000000000939	54909	Dimeric alpha+beta barrel	0.0059	69733	Lrp/AsnC-like transcriptional regulator C-terminal domain	1ri7 A:85-170
3q	gi|117927928|ref|YP_872479.1|	0040524	75-234	1.88e-31	100950	NagB/RpiA/CoA transferase-like	0.061	159545	SorC sugar-binding domain-like	2r5f A:59-316
3q	gi|117927928|ref|YP_872479.1|	0043758	4-61	0.0000000000000736	46785	Winged helix DNA-binding domain	0.06	68967	Lrp/AsnC-like transcriptional regulator N-terminal domain	1i1g A:2-61
3q	gi|117928493|ref|YP_873044.1|	0052162	83-160	0.0000000000000295	54909	Dimeric alpha+beta barrel	0.013	69733	Lrp/AsnC-like transcriptional regulator C-terminal domain	1ri7 A:85-170
3q	gi|117928493|ref|YP_873044.1|	0052161	18-77	0.000000000104	46785	Winged helix DNA-binding domain	0.0053	68967	Lrp/AsnC-like transcriptional regulator N-terminal domain	1ri7 A:25-84
3q	gi|117927255|ref|YP_871806.1|	0052644	28-131	1.68e-20	46785	Winged helix DNA-binding domain	0.0088	63379	MarR-like transcriptional regulators	2hr3 A:2-146
3q	gi|117927320|ref|YP_871871.1|	0052801	5-130	8.52e-29	46785	Winged helix DNA-binding domain	0.0013	63379	MarR-like transcriptional regulators	2hr3 A:2-146
3q	gi|117927555|ref|YP_872106.1|	0052644	21-126	5.1e-26	46785	Winged helix DNA-binding domain	0.011	63379	MarR-like transcriptional regulators	1lj9 A:
3q	gi|117927739|ref|YP_872290.1|	0052644	44-191	1.1e-30	46785	Winged helix DNA-binding domain	0.016	63379	MarR-like transcriptional regulators	1lnw A:
3q	gi|117927783|ref|YP_872334.1|	0049498	82-394	1.15e-60	53067	Actin-like ATPase domain	0.00024	110636	ROK	1z05 A:209-405
3q	gi|117927783|ref|YP_872334.1|	0051455	16-72	0.00000233	46785	Winged helix DNA-binding domain	0.063	63379	MarR-like transcriptional regulators	2fbh A:8-144
3q	gi|117927814|ref|YP_872365.1|	0052801	12-146	3.05e-28	46785	Winged helix DNA-binding domain	0.0054	63379	MarR-like transcriptional regulators	2a61 A:5-143
3q	gi|117928305|ref|YP_872856.1|	0052801	28-165	3.5e-25	46785	Winged helix DNA-binding domain	0.0081	63379	MarR-like transcriptional regulators	1z91 A:8-144
3q	gi|117929096|ref|YP_873647.1|	0052644	21-142	7.49e-24	46785	Winged helix DNA-binding domain	0.02	63379	MarR-like transcriptional regulators	2a61 A:5-143
3q	gi|117929165|ref|YP_873716.1|	0052801	53-186	4.61e-20	46785	Winged helix DNA-binding domain	0.023	63379	MarR-like transcriptional regulators	2hr3 A:2-146
3q	gi|117929267|ref|YP_873818.1|	0052801	16-148	1.33e-26	46785	Winged helix DNA-binding domain	0.007	63379	MarR-like transcriptional regulators	1s3j A:
3q	gi|117929289|ref|YP_873840.1|	0052644	14-154	1.19e-31	46785	Winged helix DNA-binding domain	0.0067	63379	MarR-like transcriptional regulators	3deu A:2-141
3q	gi|117929291|ref|YP_873842.1|	0052644	6-124	4.34e-21	46785	Winged helix DNA-binding domain	0.013	63379	MarR-like transcriptional regulators	1s3j A:
3q	gi|117927299|ref|YP_871850.1|	0050342	5-121	1.57e-41	52172	CheY-like	0.0000696	52173	CheY-related	1nxo A:
3q	gi|117927299|ref|YP_871850.1|	0051385	126-227	1.76e-31	46894	C-terminal effector domain of the bipartite response regulators	0.0005	46895	PhoB-like	1p2f A:121-217
3q	gi|117928759|ref|YP_873310.1|	0052670	113-279	2.09e-21	48452	TPR-like	0.018	140845	BTAD-like	2ff4 A:105-283
3q	gi|117928759|ref|YP_873310.1|	0052669	22-107	0.0000000000128	46894	C-terminal effector domain of the bipartite response regulators	0.0069	46895	PhoB-like	2ff4 A:10-104
3q	gi|117928949|ref|YP_873500.1|	0050436	13-269	8.89e-49	69618	HemD-like	0.00063	69619	HemD-like	1wd7 A:
3q	gi|117928949|ref|YP_873500.1|	0048684	278-374	0.000000624	46894	C-terminal effector domain of the bipartite response regulators	0.011	46895	PhoB-like	1qqi A:
3q	gi|117929039|ref|YP_873590.1|	0050342	19-139	1.02e-41	52172	CheY-like	0.00013	52173	CheY-related	1nxo A:
3q	gi|117929039|ref|YP_873590.1|	0051385	142-241	3.68e-31	46894	C-terminal effector domain of the bipartite response regulators	0.00032	46895	PhoB-like	1qqi A:
3q	gi|117929232|ref|YP_873783.1|	0051385	122-222	4.25e-31	46894	C-terminal effector domain of the bipartite response regulators	0.00069	46895	PhoB-like	1ys7 A:128-233
3q	gi|117927278|ref|YP_871829.1|	0051249	9-73	0.00000000000000191	47413	lambda repressor-like DNA-binding domains	0.033	47432	SinR domain-like	1b0n A:1-68
3q	gi|117928510|ref|YP_873061.1|	0051249	2-74	0.000000000533	47413	lambda repressor-like DNA-binding domains	0.042	47432	SinR domain-like	1y7y A:5-73
3q	gi|117928707|ref|YP_873258.1|	0051249	1-71	0.000005	47413	lambda repressor-like DNA-binding domains	0.064	47432	SinR domain-like	1y7y A:5-73
3q	gi|117928830|ref|YP_873381.1|	0050823	21-85	0.00000000000000366	47413	lambda repressor-like DNA-binding domains	0.049	47432	SinR domain-like	1y7y A:5-73
3q	gi|117927251|ref|YP_871802.1|	0052846	94-210	9.45e-16	48498	Tetracyclin repressor-like, C-terminal domain	0.014	48499	Tetracyclin repressor-like, C-terminal domain	1z0x A:72-220
3q	gi|117927251|ref|YP_871802.1|	0054374	21-87	0.0000000000000967	46689	Homeodomain-like	0.0043	46764	Tetracyclin repressor-like, N-terminal domain	2o7o A:2-67
3q	gi|117927499|ref|YP_872050.1|	0049523	19-94	9.75e-18	46689	Homeodomain-like	0.0058	46764	Tetracyclin repressor-like, N-terminal domain	2gfn A:4-80
3q	gi|117927689|ref|YP_872240.1|	0053066	82-197	2.17e-22	48498	Tetracyclin repressor-like, C-terminal domain	0.0048	48499	Tetracyclin repressor-like, C-terminal domain	2g7s A:77-192
3q	gi|117927689|ref|YP_872240.1|	0049523	2-85	0.00000000000000718	46689	Homeodomain-like	0.0036	46764	Tetracyclin repressor-like, N-terminal domain	2i10 A:10-78
3q	gi|117927899|ref|YP_872450.1|	0049523	16-82	2.87e-17	46689	Homeodomain-like	0.0038	46764	Tetracyclin repressor-like, N-terminal domain	1ui5 A:5-75
3q	gi|117928573|ref|YP_873124.1|	0053203	122-227	1.27e-25	48498	Tetracyclin repressor-like, C-terminal domain	0.0025	48499	Tetracyclin repressor-like, C-terminal domain	2np3 A:100-211
3q	gi|117928573|ref|YP_873124.1|	0049523	47-101	0.00000000000021	46689	Homeodomain-like	0.0037	46764	Tetracyclin repressor-like, N-terminal domain	2np3 A:35-99
3q	gi|117928643|ref|YP_873194.1|	0049195	8-76	3.2e-20	46689	Homeodomain-like	0.0031	46764	Tetracyclin repressor-like, N-terminal domain	3c07 A:15-89
3q	gi|117928643|ref|YP_873194.1|	0050189	85-195	6.68e-18	48498	Tetracyclin repressor-like, C-terminal domain	0.0051	48499	Tetracyclin repressor-like, C-terminal domain	1vi0 A:78-194
3q	gi|117928916|ref|YP_873467.1|	0049523	16-98	1.94e-19	46689	Homeodomain-like	0.0071	46764	Tetracyclin repressor-like, N-terminal domain	1ui5 A:5-75
3q	gi|117927709|ref|YP_872260.1|	0053261	13-194	5.55e-24	46785	Winged helix DNA-binding domain	0.05	109680	TrmB-like	2d1h A:1-109
