# Supplementary material for: Abundance, diversity and domain architecture variability in prokaryotic DNA-binding transcription factors
Source: PLoS One. 2018 Apr 3;13(4):e0195332. doi: 10.1371/journal.pone.0195332 (PMC5882156; doi:10.1371/journal.pone.0195332)
Supplement: S1 Dataset — The information of genomes and transcription factors is organized in a tabular format. The file S1_Dataset.zip contains 761 files, one per genome. The information is organized as follows: Genome ID, identifier from NCBI database; Supfam ID; physical position of the Domain; E-value; Supfam model assignment; Supfam description; E-value associated to the family; Family ID; Family ID; representative PDB associated to each assignment. (ZIP) [file pone.0195332.s005.zip › Genomes_assignments/Acidovorax_avenae_subsp._avenae_ATCC_19860_B.TFs]

f5	gi|326315007|ref|YP_004232679.1|	0046275	259-310	0.0000000672	46689	Homeodomain-like	0.086	46759	AraC type transcriptional activator	1bl0 A:9-62
f5	gi|326316535|ref|YP_004234207.1|	0046275	264-315	0.0000332	46689	Homeodomain-like	0.039	46759	AraC type transcriptional activator	1d5y A:57-121
f5	gi|326316551|ref|YP_004234223.1|	0046275	295-339	0.000000000896	46689	Homeodomain-like	0.023	46759	AraC type transcriptional activator	1bl0 A:63-124
f5	gi|326315729|ref|YP_004233401.1|	0046275	257-307	0.000000000000309	46689	Homeodomain-like	0.025	46759	AraC type transcriptional activator	1d5y A:57-121
f5	gi|326315729|ref|YP_004233401.1|	0036286	205-255	0.0000000108	46689	Homeodomain-like	0.013	46759	AraC type transcriptional activator	1bl0 A:9-62
f5	gi|326315729|ref|YP_004233401.1|	0051818	46-96	0.000000432	51215	Regulatory protein AraC	0.023	51216	Regulatory protein AraC	2arc A:
f5	gi|326315966|ref|YP_004233638.1|	0046275	216-255	0.00000394	46689	Homeodomain-like	0.027	46759	AraC type transcriptional activator	1bl0 A:63-124
f5	gi|326316821|ref|YP_004234493.1|	0039814	135-283	2.35e-23	55136	Probable bacterial effector-binding domain	0.089	55140	Rob transcription factor, C-terminal domain	1d5y A:122-294
f5	gi|326316821|ref|YP_004234493.1|	0046275	64-114	0.0000000000672	46689	Homeodomain-like	0.014	46759	AraC type transcriptional activator	1d5y A:57-121
f5	gi|326316821|ref|YP_004234493.1|	0036286	12-57	0.00000143	46689	Homeodomain-like	0.018	46759	AraC type transcriptional activator	1d5y A:3-56
f5	gi|326316834|ref|YP_004234506.1|	0051818	30-144	0.00000000000000353	51215	Regulatory protein AraC	0.012	51216	Regulatory protein AraC	2arc A:
f5	gi|326316834|ref|YP_004234506.1|	0046275	230-276	0.000000000448	46689	Homeodomain-like	0.025	46759	AraC type transcriptional activator	1bl0 A:9-62
f5	gi|326316834|ref|YP_004234506.1|	0036286	178-228	0.000000000114	46689	Homeodomain-like	0.061	46759	AraC type transcriptional activator	1d5y A:3-56
f5	gi|326318144|ref|YP_004235816.1|	0036286	238-288	0.0000000000258	46689	Homeodomain-like	0.069	46764	Tetracyclin repressor-like, N-terminal domain	2o7t A:1-78
f5	gi|326318144|ref|YP_004235816.1|	0046275	291-340	0.00000327	46689	Homeodomain-like	0.027	46759	AraC type transcriptional activator	1d5y A:57-121
f5	gi|326315152|ref|YP_004232824.1|	0047686	17-135	0.000000000479	51182	RmlC-like cupins	0.052	89409	TM1287-like	1v70 A:
f5	gi|326315152|ref|YP_004232824.1|	0036286	153-201	0.0000152	46689	Homeodomain-like	0.059	46759	AraC type transcriptional activator	1d5y A:3-56
f5	gi|326315328|ref|YP_004233000.1|	0036286	390-441	0.00000251	46689	Homeodomain-like	0.038	46759	AraC type transcriptional activator	1bl0 A:9-62
f5	gi|326315328|ref|YP_004233000.1|	0052100	77-183,330-360	0.0000582	48452	TPR-like	0.091	48453	Tetratricopeptide repeat (TPR)	1w3b A:
f5	gi|326317547|ref|YP_004235219.1|	0047686	10-188	6.67e-16	51182	RmlC-like cupins	0.081	89409	TM1287-like	1yhf A:1-112
f5	gi|326317547|ref|YP_004235219.1|	0046275	208-254	0.0000000108	46689	Homeodomain-like	0.014	46759	AraC type transcriptional activator	1d5y A:57-121
f5	gi|326317745|ref|YP_004235417.1|	0052668	6-208	2.89e-41	52317	Class I glutamine amidotransferase-like	0.014	52325	DJ-1/PfpI	1pe0 A:
f5	gi|326317745|ref|YP_004235417.1|	0036286	228-277	0.00000000762	46689	Homeodomain-like	0.014	46759	AraC type transcriptional activator	1d5y A:3-56
f5	gi|326317745|ref|YP_004235417.1|	0045977	281-331	0.00000161	46689	Homeodomain-like	0.015	46759	AraC type transcriptional activator	1bl0 A:63-124
f5	gi|326317334|ref|YP_004235006.1|	0046275	247-296	0.000000000000538	46689	Homeodomain-like	0.014	46759	AraC type transcriptional activator	1d5y A:57-121
f5	gi|326317334|ref|YP_004235006.1|	0036286	198-245	0.0000000108	46689	Homeodomain-like	0.02	46759	AraC type transcriptional activator	1d5y A:3-56
f5	gi|326315381|ref|YP_004233053.1|	0046275	253-302	0.000000000000986	46689	Homeodomain-like	0.03	46759	AraC type transcriptional activator	1bl0 A:63-124
f5	gi|326315381|ref|YP_004233053.1|	0051818	39-177	0.00000000196	51215	Regulatory protein AraC	0.019	51216	Regulatory protein AraC	2arc A:
f5	gi|326318711|ref|YP_004236383.1|	0036286	175-226	0.000000000309	46689	Homeodomain-like	0.082	46759	AraC type transcriptional activator	1d5y A:3-56
f5	gi|326318711|ref|YP_004236383.1|	0046275	228-276	0.0000000166	46689	Homeodomain-like	0.032	46759	AraC type transcriptional activator	1bl0 A:63-124
f5	gi|326317994|ref|YP_004235666.1|	0052668	8-209	1.79e-27	52317	Class I glutamine amidotransferase-like	0.029	52325	DJ-1/PfpI	1pe0 A:
f5	gi|326317994|ref|YP_004235666.1|	0036286	227-278	0.000000246	46689	Homeodomain-like	0.067	46759	AraC type transcriptional activator	1d5y A:3-56
f5	gi|326317229|ref|YP_004234901.1|	0041038	342-518	2.09e-41	48150	DNA-glycosylase	0.00013	48157	DNA repair glycosylase, 2 C-terminal domains	1mpg A:100-282
f5	gi|326317229|ref|YP_004234901.1|	0046652	21-100	2.22e-31	57884	Ada DNA repair protein, N-terminal domain (N-Ada 10)	0.0003	57885	Ada DNA repair protein, N-terminal domain (N-Ada 10)	1eyf A:
f5	gi|326317229|ref|YP_004234901.1|	0041039	225-338	1.02e-17	55945	TATA-box binding protein-like	0.0031	55952	DNA repair glycosylase, N-terminal domain	1mpg A:1-99
f5	gi|326317229|ref|YP_004234901.1|	0046275	163-212	0.000000000582	46689	Homeodomain-like	0.016	46759	AraC type transcriptional activator	1d5y A:57-121
f5	gi|326317229|ref|YP_004234901.1|	0036286	127-161	0.0000538	46689	Homeodomain-like	0.03	46759	AraC type transcriptional activator	1bl0 A:9-62
f5	gi|326317240|ref|YP_004234912.1|	0046275	261-309	0.00000000296	46689	Homeodomain-like	0.019	46759	AraC type transcriptional activator	1d5y A:57-121
f5	gi|326319035|ref|YP_004236707.1|	0046275	296-346	0.000000000000806	46689	Homeodomain-like	0.015	46759	AraC type transcriptional activator	1d5y A:57-121
f5	gi|326318246|ref|YP_004235918.1|	0046275	294-343	0.0000806	46689	Homeodomain-like	0.033	46759	AraC type transcriptional activator	1bl0 A:9-62
f5	gi|326318503|ref|YP_004236175.1|	0051818	23-135	2.48e-21	51215	Regulatory protein AraC	0.014	51216	Regulatory protein AraC	2arc A:
f5	gi|326318503|ref|YP_004236175.1|	0045977	220-267	0.000000175	46689	Homeodomain-like	0.041	46759	AraC type transcriptional activator	1bl0 A:63-124
f5	gi|326318503|ref|YP_004236175.1|	0036286	166-217	0.0000797	46689	Homeodomain-like	0.015	46759	AraC type transcriptional activator	1bl0 A:9-62
f5	gi|326316710|ref|YP_004234382.1|	0047686	30-201	1.27e-16	51182	RmlC-like cupins	0.055	89409	TM1287-like	1v70 A:
f5	gi|326316710|ref|YP_004234382.1|	0046275	217-262	0.0000022	46689	Homeodomain-like	0.029	46759	AraC type transcriptional activator	1bl0 A:63-124
f5	gi|326316711|ref|YP_004234383.1|	0046275	217-265	0.0000000403	46689	Homeodomain-like	0.043	46759	AraC type transcriptional activator	1bl0 A:63-124
f5	gi|326317479|ref|YP_004235151.1|	0046275	234-283	0.000000000000851	46689	Homeodomain-like	0.018	46759	AraC type transcriptional activator	1d5y A:57-121
f5	gi|326317479|ref|YP_004235151.1|	0036286	184-232	0.00000000017	46689	Homeodomain-like	0.014	46759	AraC type transcriptional activator	1bl0 A:9-62
f5	gi|326317479|ref|YP_004235151.1|	0051818	61-154	0.0000523	51215	Regulatory protein AraC	0.022	51216	Regulatory protein AraC	2arc A:
f5	gi|326314928|ref|YP_004232600.1|	0047686	24-238	2.26e-18	51182	RmlC-like cupins	0.027	89409	TM1287-like	1yhf A:1-112
f5	gi|326314928|ref|YP_004232600.1|	0046275	260-299	0.00000851	46689	Homeodomain-like	0.037	46759	AraC type transcriptional activator	1d5y A:57-121
f5	gi|326319464|ref|YP_004237136.1|	0049777	29-115	7.87e-25	46785	Winged helix DNA-binding domain	0.019	46801	ArsR-like transcriptional regulators	1smt A:
f5	gi|326315133|ref|YP_004232805.1|	0049608	69-247	7.19e-29	55781	GAF domain-like	0.0041	75513	IclR ligand-binding domain-like	1tf1 A:
f5	gi|326315133|ref|YP_004232805.1|	0048177	6-77	0.000000000000273	46785	Winged helix DNA-binding domain	0.06	46801	ArsR-like transcriptional regulators	1smt A:
f5	gi|326317857|ref|YP_004235529.1|	0049777	9-99	3.7e-18	46785	Winged helix DNA-binding domain	0.032	46801	ArsR-like transcriptional regulators	1u2w A:12-119
f5	gi|326318420|ref|YP_004236092.1|	0049777	3-93	3.24e-21	46785	Winged helix DNA-binding domain	0.016	46801	ArsR-like transcriptional regulators	1smt A:
f5	gi|326317864|ref|YP_004235536.1|	0039384	6-65	0.000000000135	46785	Winged helix DNA-binding domain	0.0077	46786	Biotin repressor-like	1j5y A:3-67
f5	gi|326316386|ref|YP_004234058.1|	0054946	13-152	4.98e-30	51206	cAMP-binding domain-like	0.0039	51210	cAMP-binding domain	2gau A:10-151
f5	gi|326316386|ref|YP_004234058.1|	0048601	156-233	3.19e-20	46785	Winged helix DNA-binding domain	0.03	46796	CAP C-terminal domain-like	2oz6 A:143-213
f5	gi|326317014|ref|YP_004234686.1|	0052861	13-150	5.89e-31	51206	cAMP-binding domain-like	0.0072	51210	cAMP-binding domain	1vp6 A:
f5	gi|326317014|ref|YP_004234686.1|	0048601	156-236	0.00000000000000343	46785	Winged helix DNA-binding domain	0.025	46796	CAP C-terminal domain-like	2oz6 A:143-213
f5	gi|326315940|ref|YP_004233612.1|	0052198	130-205	0.000000000425	46785	Winged helix DNA-binding domain	0.068	46796	CAP C-terminal domain-like	1hw5 A:138-208
f5	gi|326315940|ref|YP_004233612.1|	0048492	16-120	0.00000221	51206	cAMP-binding domain-like	0.043	51210	cAMP-binding domain	1hw5 A:1-137
f5	gi|326319342|ref|YP_004237014.1|	0052861	20-158	7.99e-28	51206	cAMP-binding domain-like	0.0043	51210	cAMP-binding domain	1vp6 A:
f5	gi|326319342|ref|YP_004237014.1|	0052198	162-240	0.0000000000259	46785	Winged helix DNA-binding domain	0.033	46796	CAP C-terminal domain-like	2coh A:118-199
f5	gi|326317343|ref|YP_004235015.1|	0052861	15-154	4.32e-22	51206	cAMP-binding domain-like	0.0054	51210	cAMP-binding domain	2coh A:6-117
f5	gi|326317343|ref|YP_004235015.1|	0052198	160-238	6.07e-16	46785	Winged helix DNA-binding domain	0.028	46796	CAP C-terminal domain-like	2coh A:118-199
f5	gi|326318734|ref|YP_004236406.1|	0054946	30-148	1.44e-18	51206	cAMP-binding domain-like	0.012	51210	cAMP-binding domain	1hw5 A:1-137
f5	gi|326318734|ref|YP_004236406.1|	0054945	164-243	0.000000000000154	46785	Winged helix DNA-binding domain	0.043	46796	CAP C-terminal domain-like	2oz6 A:143-213
f5	gi|326318975|ref|YP_004236647.1|	0052861	19-149	1.05e-23	51206	cAMP-binding domain-like	0.0055	51210	cAMP-binding domain	1vp6 A:
f5	gi|326318975|ref|YP_004236647.1|	0052198	160-232	0.000000000000122	46785	Winged helix DNA-binding domain	0.016	46796	CAP C-terminal domain-like	2coh A:118-199
f5	gi|326318577|ref|YP_004236249.1|	0048492	40-147	0.0000000000327	51206	cAMP-binding domain-like	0.011	51210	cAMP-binding domain	1ne6 A:245-376
f5	gi|326318577|ref|YP_004236249.1|	0052198	159-226	0.0000000559	46785	Winged helix DNA-binding domain	0.023	46796	CAP C-terminal domain-like	2coh A:118-199
f5	gi|326315662|ref|YP_004233334.1|	0037176	8-76	6.27e-20	46689	Homeodomain-like	0.0013	100918	FIS-like	1eto B:
f5	gi|326315025|ref|YP_004232697.1|	0041617	143-383	9.49e-72	52540	P-loop containing nucleoside triphosphate hydrolases	0.00000103	81269	Extended AAA-ATPase domain	1ny5 A:138-384
f5	gi|326315025|ref|YP_004232697.1|	0043525	1-189	5.69e-41	52172	CheY-like	0.0048	52173	CheY-related	1ys7 A:7-127
f5	gi|326315025|ref|YP_004232697.1|	0037176	355-457	0.0000000000000017	46689	Homeodomain-like	0.012	100918	FIS-like	1ntc A:
f5	gi|326316301|ref|YP_004233973.1|	0041617	144-387	8.8e-72	52540	P-loop containing nucleoside triphosphate hydrolases	0.00000148	81269	Extended AAA-ATPase domain	1ny5 A:138-384
f5	gi|326316301|ref|YP_004233973.1|	0043525	2-189	2.99e-38	52172	CheY-like	0.0000313	52173	CheY-related	1krw A:
f5	gi|326316301|ref|YP_004233973.1|	0048440	471-544	5.38e-17	46689	Homeodomain-like	0.0065	100918	FIS-like	1ntc A:
f5	gi|326315622|ref|YP_004233294.1|	0041617	148-392	1.43e-71	52540	P-loop containing nucleoside triphosphate hydrolases	0.00000166	81269	Extended AAA-ATPase domain	1ny5 A:138-384
f5	gi|326315622|ref|YP_004233294.1|	0043525	12-193	2.28e-42	52172	CheY-like	0.00053	52173	CheY-related	1krw A:
f5	gi|326315622|ref|YP_004233294.1|	0049952	397-450	0.0000000143	46689	Homeodomain-like	0.031	100918	FIS-like	1umq A:
f5	gi|326315649|ref|YP_004233321.1|	0041617	49-286	1.26e-69	52540	P-loop containing nucleoside triphosphate hydrolases	0.00000157	81269	Extended AAA-ATPase domain	1ny5 A:138-384
f5	gi|326315649|ref|YP_004233321.1|	0037176	257-367	0.00000000309	46689	Homeodomain-like	0.021	100918	FIS-like	1eto B:
f5	gi|326316734|ref|YP_004234406.1|	0041617	270-512	1.46e-71	52540	P-loop containing nucleoside triphosphate hydrolases	0.000000741	81269	Extended AAA-ATPase domain	1ny5 A:138-384
f5	gi|326316734|ref|YP_004234406.1|	0037176	484-599	0.000000000538	46689	Homeodomain-like	0.013	100918	FIS-like	1ntc A:
f5	gi|326316734|ref|YP_004234406.1|	0054410	78-216	0.00000000131	111126	Ligand-binding domain in the NO signalling and Golgi transport	0.048	160689	MJ1460-like	2oso A:5-156
f5	gi|326318056|ref|YP_004235728.1|	0041617	141-382	2.71e-71	52540	P-loop containing nucleoside triphosphate hydrolases	0.00000152	81269	Extended AAA-ATPase domain	1ny5 A:138-384
f5	gi|326318056|ref|YP_004235728.1|	0043525	4-186	1.29e-35	52172	CheY-like	0.0018	52173	CheY-related	1ny5 A:1-137
f5	gi|326318056|ref|YP_004235728.1|	0037176	353-462	0.0000000000168	46689	Homeodomain-like	0.027	100918	FIS-like	1ntc A:
f5	gi|326317724|ref|YP_004235396.1|	0043525	7-117	2.56e-23	52172	CheY-like	0.0028	52173	CheY-related	1srr A:
f5	gi|326317724|ref|YP_004235396.1|	0037176	120-174	0.000000000000183	46689	Homeodomain-like	0.0068	100918	FIS-like	1umq A:
f5	gi|326319219|ref|YP_004236891.1|	0043525	1-122	6.83e-36	52172	CheY-like	0.00067	52173	CheY-related	1ny5 A:1-137
f5	gi|326319219|ref|YP_004236891.1|	0037176	172-228	0.000000000000152	46689	Homeodomain-like	0.09	100918	FIS-like	1g2h A:
f5	gi|326318245|ref|YP_004235917.1|	0041617	345-582	1.54e-54	52540	P-loop containing nucleoside triphosphate hydrolases	0.0000192	81269	Extended AAA-ATPase domain	1ny5 A:138-384
f5	gi|326318245|ref|YP_004235917.1|	0037176	548-641	0.0000000000582	46689	Homeodomain-like	0.029	100918	FIS-like	1umq A:
f5	gi|326318245|ref|YP_004235917.1|	0049608	67-208	0.0000000126	55781	GAF domain-like	0.037	75513	IclR ligand-binding domain-like	1tf1 A:
f5	gi|326315103|ref|YP_004232775.1|	0041617	154-382	1.23e-64	52540	P-loop containing nucleoside triphosphate hydrolases	0.00000543	81269	Extended AAA-ATPase domain	1ny5 A:138-384
f5	gi|326315103|ref|YP_004232775.1|	0043525	17-198	1.85e-42	52172	CheY-like	0.0000734	52173	CheY-related	1qkk A:
f5	gi|326315103|ref|YP_004232775.1|	0048440	365-445	0.0000000000538	46689	Homeodomain-like	0.021	100918	FIS-like	1eto B:
f5	gi|326319253|ref|YP_004236925.1|	0041150	4-133	1.54e-39	46785	Winged helix DNA-binding domain	0.0000239	101027	FUR-like	1mzb A:
f5	gi|326317248|ref|YP_004234920.1|	0041150	23-155	0.0000000000000796	46785	Winged helix DNA-binding domain	0.027	101027	FUR-like	1mzb A:
f5	gi|326319430|ref|YP_004237102.1|	0043335	72-334	1.48e-50	53822	Periplasmic binding protein-like I	0.00012	53823	L-arabinose binding protein-like	1dbq A:
f5	gi|326319430|ref|YP_004237102.1|	0051985	14-72	1.74e-16	47413	lambda repressor-like DNA-binding domains	0.0056	47438	GalR/LacI-like bacterial regulator	2bjc A:1-62
f5	gi|326318120|ref|YP_004235792.1|	0035780	57-309	1.3e-60	53822	Periplasmic binding protein-like I	0.0000535	53823	L-arabinose binding protein-like	2nzu G:58-332
f5	gi|326318120|ref|YP_004235792.1|	0051985	1-58	2.91e-16	47413	lambda repressor-like DNA-binding domains	0.0022	47438	GalR/LacI-like bacterial regulator	2hsg A:2-58
f5	gi|326318855|ref|YP_004236527.1|	0036339	60-333	1.51e-87	53822	Periplasmic binding protein-like I	0.00000146	53823	L-arabinose binding protein-like	1dbq A:
f5	gi|326318855|ref|YP_004236527.1|	0051985	1-59	2.23e-18	47413	lambda repressor-like DNA-binding domains	0.0012	47438	GalR/LacI-like bacterial regulator	1pru A:
f5	gi|326318938|ref|YP_004236610.1|	0035780	90-350	1.19e-68	53822	Periplasmic binding protein-like I	0.0000462	53823	L-arabinose binding protein-like	2nzu G:58-332
f5	gi|326318938|ref|YP_004236610.1|	0036955	32-87	1.88e-16	47413	lambda repressor-like DNA-binding domains	0.0046	47438	GalR/LacI-like bacterial regulator	2bjc A:1-62
f5	gi|326317269|ref|YP_004234941.1|	0036339	79-346	4.38e-51	53822	Periplasmic binding protein-like I	0.00027	53823	L-arabinose binding protein-like	1dbq A:
f5	gi|326317269|ref|YP_004234941.1|	0051985	18-76	1.9e-17	47413	lambda repressor-like DNA-binding domains	0.0052	47438	GalR/LacI-like bacterial regulator	2bjc A:1-62
f5	gi|326318336|ref|YP_004236008.1|	0035780	82-339	3.39e-53	53822	Periplasmic binding protein-like I	0.00017	53823	L-arabinose binding protein-like	2nzu G:58-332
f5	gi|326318336|ref|YP_004236008.1|	0051985	25-83	1.59e-16	47413	lambda repressor-like DNA-binding domains	0.004	47438	GalR/LacI-like bacterial regulator	2bjc A:1-62
f5	gi|326317560|ref|YP_004235232.1|	0043525	7-130	3.13e-33	52172	CheY-like	0.00014	52173	CheY-related	1yio A:3-130
f5	gi|326317560|ref|YP_004235232.1|	0048694	137-203	5.1e-19	46894	C-terminal effector domain of the bipartite response regulators	0.0012	46900	GerE-like (LuxR/UhpA family of transcriptional regulators)	1yio A:131-200
f5	gi|326319058|ref|YP_004236730.1|	0045682	1-133	3.13e-30	52172	CheY-like	0.00051	52173	CheY-related	1a04 A:5-142
f5	gi|326319058|ref|YP_004236730.1|	0048694	135-208	6.46e-18	46894	C-terminal effector domain of the bipartite response regulators	0.0092	46900	GerE-like (LuxR/UhpA family of transcriptional regulators)	1fse A:
f5	gi|326315054|ref|YP_004232726.1|	0050342	14-142	6.12e-35	52172	CheY-like	0.00057	52173	CheY-related	1w25 A:2-140
f5	gi|326315054|ref|YP_004232726.1|	0048694	239-304	8.84e-21	46894	C-terminal effector domain of the bipartite response regulators	0.0071	46900	GerE-like (LuxR/UhpA family of transcriptional regulators)	1a04 A:150-216
f5	gi|326316440|ref|YP_004234112.1|	0048694	284-349	0.00000000000018	46894	C-terminal effector domain of the bipartite response regulators	0.0099	46900	GerE-like (LuxR/UhpA family of transcriptional regulators)	1a04 A:150-216
f5	gi|326316964|ref|YP_004234636.1|	0048694	110-178	2.28e-17	46894	C-terminal effector domain of the bipartite response regulators	0.0062	46900	GerE-like (LuxR/UhpA family of transcriptional regulators)	1yio A:131-200
f5	gi|326316964|ref|YP_004234636.1|	0037219	5-114	0.00000000000000101	55785	PYP-like sensor domain (PAS domain)	0.021	55789	Heme-binding PAS domain	1ew0 A:
f5	gi|326315935|ref|YP_004233607.1|	0045682	9-136	1.15e-32	52172	CheY-like	0.00058	52173	CheY-related	1a04 A:5-142
f5	gi|326315935|ref|YP_004233607.1|	0048694	142-210	6.12e-20	46894	C-terminal effector domain of the bipartite response regulators	0.0068	46900	GerE-like (LuxR/UhpA family of transcriptional regulators)	1a04 A:150-216
f5	gi|326319364|ref|YP_004237036.1|	0043525	5-160	6.26e-30	52172	CheY-like	0.00014	52173	CheY-related	1yio A:3-130
f5	gi|326319364|ref|YP_004237036.1|	0048694	139-207	2.86e-19	46894	C-terminal effector domain of the bipartite response regulators	0.0018	46900	GerE-like (LuxR/UhpA family of transcriptional regulators)	1a04 A:150-216
f5	gi|326318896|ref|YP_004236568.1|	0045682	12-144	1.22e-28	52172	CheY-like	0.0006	52173	CheY-related	1a04 A:5-142
f5	gi|326318896|ref|YP_004236568.1|	0048694	144-211	8.5e-19	46894	C-terminal effector domain of the bipartite response regulators	0.0051	46900	GerE-like (LuxR/UhpA family of transcriptional regulators)	1yio A:131-200
f5	gi|326317523|ref|YP_004235195.1|	0048694	155-223	7.82e-19	46894	C-terminal effector domain of the bipartite response regulators	0.0033	46900	GerE-like (LuxR/UhpA family of transcriptional regulators)	1a04 A:150-216
f5	gi|326317523|ref|YP_004235195.1|	0045682	15-139	3.13e-16	52172	CheY-like	0.0071	52173	CheY-related	1a04 A:5-142
f5	gi|326317305|ref|YP_004234977.1|	0047925	24-179	2.48e-20	75516	Pheromone-binding domain of LuxR-like quorum-sensing transcription factors	0.011	75517	Pheromone-binding domain of LuxR-like quorum-sensing transcription factors	1l3l A:2-169
f5	gi|326317305|ref|YP_004234977.1|	0048694	176-255	1.87e-17	46894	C-terminal effector domain of the bipartite response regulators	0.0063	46900	GerE-like (LuxR/UhpA family of transcriptional regulators)	1a04 A:150-216
f5	gi|326315443|ref|YP_004233115.1|	0045682	20-145	6.69e-29	52172	CheY-like	0.00032	52173	CheY-related	1a04 A:5-142
f5	gi|326315443|ref|YP_004233115.1|	0048694	183-251	9.86e-21	46894	C-terminal effector domain of the bipartite response regulators	0.00078	46900	GerE-like (LuxR/UhpA family of transcriptional regulators)	1a04 A:150-216
f5	gi|326318307|ref|YP_004235979.1|	0048694	161-227	8.84e-19	46894	C-terminal effector domain of the bipartite response regulators	0.0028	46900	GerE-like (LuxR/UhpA family of transcriptional regulators)	1a04 A:150-216
f5	gi|326318307|ref|YP_004235979.1|	0045682	15-139	6.97e-18	52172	CheY-like	0.0033	52173	CheY-related	1a04 A:5-142
f5	gi|326318213|ref|YP_004235885.1|	0043525	30-166	1.05e-40	52172	CheY-like	0.00058	52173	CheY-related	1w25 A:2-140
f5	gi|326318213|ref|YP_004235885.1|	0048694	286-349	2.21e-17	46894	C-terminal effector domain of the bipartite response regulators	0.0072	46900	GerE-like (LuxR/UhpA family of transcriptional regulators)	1fse A:
f5	gi|326318556|ref|YP_004236228.1|	0045682	1-132	1.37e-33	52172	CheY-like	0.00038	52173	CheY-related	1a04 A:5-142
f5	gi|326318556|ref|YP_004236228.1|	0048694	135-209	1.87e-17	46894	C-terminal effector domain of the bipartite response regulators	0.01	46900	GerE-like (LuxR/UhpA family of transcriptional regulators)	1p4w A:
f5	gi|326315082|ref|YP_004232754.1|	0054060	91-221	9.15e-25	48008	GntR ligand-binding domain-like	0.0094	48009	GntR ligand-binding domain-like	2hs5 A:94-231
f5	gi|326315082|ref|YP_004232754.1|	0050048	7-71	1.52e-19	46785	Winged helix DNA-binding domain	0.041	46804	GntR-like transcriptional regulators	1hw1 A:5-78
f5	gi|326315069|ref|YP_004232741.1|	0050768	86-458	3.5e-75	53383	PLP-dependent transferases	0.00024	53384	AAT-like	1x0m A:26-428
f5	gi|326315069|ref|YP_004232741.1|	0050048	23-100	9.68e-17	46785	Winged helix DNA-binding domain	0.0076	46804	GntR-like transcriptional regulators	1v4r A:1-100
f5	gi|326319511|ref|YP_004237183.1|	0054060	104-240	4.71e-22	48008	GntR ligand-binding domain-like	0.0093	48009	GntR ligand-binding domain-like	2hs5 A:94-231
f5	gi|326319511|ref|YP_004237183.1|	0050048	11-85	0.00000000000000259	46785	Winged helix DNA-binding domain	0.008	46804	GntR-like transcriptional regulators	3bwg A:5-82
f5	gi|326316364|ref|YP_004234036.1|	0054060	77-210	9.94e-22	48008	GntR ligand-binding domain-like	0.012	48009	GntR ligand-binding domain-like	2hs5 A:94-231
f5	gi|326316364|ref|YP_004234036.1|	0050048	3-74	7.24e-21	46785	Winged helix DNA-binding domain	0.0059	46804	GntR-like transcriptional regulators	2hs5 A:25-93
f5	gi|326316414|ref|YP_004234086.1|	0054060	113-252	1.88e-25	48008	GntR ligand-binding domain-like	0.013	48009	GntR ligand-binding domain-like	2hs5 A:94-231
f5	gi|326316414|ref|YP_004234086.1|	0050048	48-112	0.000000000000272	46785	Winged helix DNA-binding domain	0.011	46804	GntR-like transcriptional regulators	1hw1 A:5-78
f5	gi|326316476|ref|YP_004234148.1|	0054060	93-229	4.71e-27	48008	GntR ligand-binding domain-like	0.013	48009	GntR ligand-binding domain-like	2hs5 A:94-231
f5	gi|326316476|ref|YP_004234148.1|	0050048	7-80	1.36e-23	46785	Winged helix DNA-binding domain	0.02	46804	GntR-like transcriptional regulators	2hs5 A:25-93
f5	gi|326317090|ref|YP_004234762.1|	0050768	133-481	7.17e-68	53383	PLP-dependent transferases	0.0002	53384	AAT-like	1x0m A:26-428
f5	gi|326317090|ref|YP_004234762.1|	0050048	27-96	4.77e-16	46785	Winged helix DNA-binding domain	0.019	46804	GntR-like transcriptional regulators	3bwg A:5-82
f5	gi|326317137|ref|YP_004234809.1|	0054662	76-252	4.4e-45	64288	Chorismate lyase-like	0.000037	143473	UTRA domain	2pkh A:109-249
f5	gi|326317137|ref|YP_004234809.1|	0050048	22-92	5.54e-23	46785	Winged helix DNA-binding domain	0.014	46804	GntR-like transcriptional regulators	3bwg A:5-82
f5	gi|326315816|ref|YP_004233488.1|	0050696	69-469	6.8e-88	53383	PLP-dependent transferases	0.00014	53384	AAT-like	1x0m A:26-428
f5	gi|326315816|ref|YP_004233488.1|	0050048	7-83	2.39e-19	46785	Winged helix DNA-binding domain	0.011	46804	GntR-like transcriptional regulators	1v4r A:1-100
f5	gi|326315897|ref|YP_004233569.1|	0054060	133-267	5.75e-23	48008	GntR ligand-binding domain-like	0.012	48009	GntR ligand-binding domain-like	2hs5 A:94-231
f5	gi|326315897|ref|YP_004233569.1|	0050048	67-144	0.0000000000000116	46785	Winged helix DNA-binding domain	0.017	46804	GntR-like transcriptional regulators	2hs5 A:25-93
f5	gi|326315900|ref|YP_004233572.1|	0054060	71-204	2.62e-24	48008	GntR ligand-binding domain-like	0.0085	48009	GntR ligand-binding domain-like	2hs5 A:94-231
f5	gi|326315900|ref|YP_004233572.1|	0050048	5-70	2.05e-20	46785	Winged helix DNA-binding domain	0.015	46804	GntR-like transcriptional regulators	1hw1 A:5-78
f5	gi|326315926|ref|YP_004233598.1|	0054060	76-208	8.89e-25	48008	GntR ligand-binding domain-like	0.011	48009	GntR ligand-binding domain-like	2hs5 A:94-231
f5	gi|326315926|ref|YP_004233598.1|	0050048	8-74	7.79e-17	46785	Winged helix DNA-binding domain	0.01	46804	GntR-like transcriptional regulators	2hs5 A:25-93
f5	gi|326318092|ref|YP_004235764.1|	0050768	129-496	7.48e-79	53383	PLP-dependent transferases	0.0000842	53384	AAT-like	1x0m A:26-428
f5	gi|326318092|ref|YP_004235764.1|	0050048	17-88	7.55e-18	46785	Winged helix DNA-binding domain	0.015	46804	GntR-like transcriptional regulators	1v4r A:1-100
f5	gi|326318918|ref|YP_004236590.1|	0054662	68-244	3.61e-40	64288	Chorismate lyase-like	0.0016	143473	UTRA domain	3cnv A:98-259
f5	gi|326318918|ref|YP_004236590.1|	0050048	14-82	3.33e-20	46785	Winged helix DNA-binding domain	0.012	46804	GntR-like transcriptional regulators	1v4r A:1-100
f5	gi|326317514|ref|YP_004235186.1|	0054060	79-207	3.14e-25	48008	GntR ligand-binding domain-like	0.027	48009	GntR ligand-binding domain-like	2hs5 A:94-231
f5	gi|326317514|ref|YP_004235186.1|	0050048	6-77	6.55e-22	46785	Winged helix DNA-binding domain	0.03	46804	GntR-like transcriptional regulators	2hs5 A:25-93
f5	gi|326317736|ref|YP_004235408.1|	0054662	81-260	1.07e-38	64288	Chorismate lyase-like	0.00000849	143473	UTRA domain	3cnv A:98-259
f5	gi|326317736|ref|YP_004235408.1|	0050048	27-102	1.61e-22	46785	Winged helix DNA-binding domain	0.013	46804	GntR-like transcriptional regulators	2hs5 A:25-93
f5	gi|326315392|ref|YP_004233064.1|	0040524	75-234	8.37e-27	100950	NagB/RpiA/CoA transferase-like	0.07	74656	CoA transferase alpha subunit-like	1poi A:
f5	gi|326315392|ref|YP_004233064.1|	0043758	3-61	0.00000000000147	46785	Winged helix DNA-binding domain	0.07	46804	GntR-like transcriptional regulators	1hw1 A:5-78
f5	gi|326319106|ref|YP_004236778.1|	0050768	155-473	4.59e-70	53383	PLP-dependent transferases	0.0000911	53384	AAT-like	1wst A:13-415
f5	gi|326319106|ref|YP_004236778.1|	0050048	1-75	1.23e-18	46785	Winged helix DNA-binding domain	0.026	46804	GntR-like transcriptional regulators	1v4r A:1-100
f5	gi|326318825|ref|YP_004236497.1|	0050768	104-491	7.86e-82	53383	PLP-dependent transferases	0.0000587	53384	AAT-like	1x0m A:26-428
f5	gi|326318825|ref|YP_004236497.1|	0050048	4-77	0.000000000000177	46785	Winged helix DNA-binding domain	0.028	46804	GntR-like transcriptional regulators	1hw1 A:5-78
f5	gi|326318237|ref|YP_004235909.1|	0054060	156-283	4.71e-18	48008	GntR ligand-binding domain-like	0.013	48009	GntR ligand-binding domain-like	1hw1 A:79-230
f5	gi|326318237|ref|YP_004235909.1|	0050048	3-79	1e-16	46785	Winged helix DNA-binding domain	0.063	46804	GntR-like transcriptional regulators	1hw1 A:5-78
f5	gi|326318237|ref|YP_004235909.1|	0039384	102-144	0.00000251	46785	Winged helix DNA-binding domain	0.089	46804	GntR-like transcriptional regulators	1hw1 A:5-78
f5	gi|326318207|ref|YP_004235879.1|	0054060	94-231	3.14e-26	48008	GntR ligand-binding domain-like	0.012	48009	GntR ligand-binding domain-like	2hs5 A:94-231
f5	gi|326318207|ref|YP_004235879.1|	0050048	2-75	1.58e-18	46785	Winged helix DNA-binding domain	0.016	46804	GntR-like transcriptional regulators	1hw1 A:5-78
f5	gi|326317421|ref|YP_004235093.1|	0054060	117-252	1.31e-29	48008	GntR ligand-binding domain-like	0.013	48009	GntR ligand-binding domain-like	1hw1 A:79-230
f5	gi|326317421|ref|YP_004235093.1|	0050048	32-100	1.05e-19	46785	Winged helix DNA-binding domain	0.019	46804	GntR-like transcriptional regulators	1v4r A:1-100
f5	gi|326314850|ref|YP_004232522.1|	0050768	84-415	5.27e-45	53383	PLP-dependent transferases	0.0022	53384	AAT-like	1x0m A:26-428
f5	gi|326314850|ref|YP_004232522.1|	0050048	8-78	0.000000000000181	46785	Winged helix DNA-binding domain	0.015	46804	GntR-like transcriptional regulators	1v4r A:1-100
f5	gi|326318201|ref|YP_004235873.1|	0054060	78-211	2.43e-24	48008	GntR ligand-binding domain-like	0.0003	48009	GntR ligand-binding domain-like	2hs5 A:94-231
f5	gi|326318201|ref|YP_004235873.1|	0050048	4-90	3.81e-20	46785	Winged helix DNA-binding domain	0.0036	46804	GntR-like transcriptional regulators	2hs5 A:25-93
f5	gi|326314970|ref|YP_004232642.1|	0049608	105-292	6.38e-49	55781	GAF domain-like	0.00015	75513	IclR ligand-binding domain-like	1mkm A:76-246
f5	gi|326314970|ref|YP_004232642.1|	0052427	305-587	6.1e-24	63829	Calcium-dependent phosphotriesterase	0.019	63830	SGL-like	2ghs A:20-314
f5	gi|326314970|ref|YP_004232642.1|	0048177	49-118	4.73e-16	46785	Winged helix DNA-binding domain	0.025	74676	Transcriptional regulator IclR, N-terminal domain	1mkm A:1-75
f5	gi|326319472|ref|YP_004237144.1|	0049608	105-269	2.49e-30	55781	GAF domain-like	0.0023	75513	IclR ligand-binding domain-like	1mkm A:76-246
f5	gi|326319472|ref|YP_004237144.1|	0048177	32-98	0.0000000000216	46785	Winged helix DNA-binding domain	0.033	74676	Transcriptional regulator IclR, N-terminal domain	1mkm A:1-75
f5	gi|326316539|ref|YP_004234211.1|	0049608	57-243	4.25e-28	55781	GAF domain-like	0.004	75513	IclR ligand-binding domain-like	1mkm A:76-246
f5	gi|326316539|ref|YP_004234211.1|	0048177	1-70	0.0000000000161	46785	Winged helix DNA-binding domain	0.024	74676	Transcriptional regulator IclR, N-terminal domain	1mkm A:1-75
f5	gi|326316480|ref|YP_004234152.1|	0049608	89-270	1.32e-34	55781	GAF domain-like	0.0037	75513	IclR ligand-binding domain-like	1mkm A:76-246
f5	gi|326316480|ref|YP_004234152.1|	0048177	27-94	0.00000000000000409	46785	Winged helix DNA-binding domain	0.023	74676	Transcriptional regulator IclR, N-terminal domain	1mkm A:1-75
f5	gi|326316984|ref|YP_004234656.1|	0049608	71-256	2.55e-44	55781	GAF domain-like	0.00013	75513	IclR ligand-binding domain-like	1mkm A:76-246
f5	gi|326316984|ref|YP_004234656.1|	0048177	14-85	0.00000000000000143	46785	Winged helix DNA-binding domain	0.04	74676	Transcriptional regulator IclR, N-terminal domain	1mkm A:1-75
f5	gi|326316729|ref|YP_004234401.1|	0049608	123-304	1.44e-32	55781	GAF domain-like	0.0077	75513	IclR ligand-binding domain-like	1mkm A:76-246
f5	gi|326316729|ref|YP_004234401.1|	0048177	66-136	0.000000000015	46785	Winged helix DNA-binding domain	0.078	74676	Transcriptional regulator IclR, N-terminal domain	1mkm A:1-75
f5	gi|326317671|ref|YP_004235343.1|	0049608	75-255	1.63e-32	55781	GAF domain-like	0.0069	75513	IclR ligand-binding domain-like	1mkm A:76-246
f5	gi|326317671|ref|YP_004235343.1|	0048177	12-80	0.00000000000000396	46785	Winged helix DNA-binding domain	0.07	74676	Transcriptional regulator IclR, N-terminal domain	1mkm A:1-75
f5	gi|326315462|ref|YP_004233134.1|	0049608	75-257	1.5e-36	55781	GAF domain-like	0.0032	75513	IclR ligand-binding domain-like	1mkm A:76-246
f5	gi|326315462|ref|YP_004233134.1|	0048177	8-81	0.00000000000000326	46785	Winged helix DNA-binding domain	0.035	74676	Transcriptional regulator IclR, N-terminal domain	1mkm A:1-75
f5	gi|326317456|ref|YP_004235128.1|	0039545	98-220	6.98e-36	51306	LexA/Signal peptidase	0.0000144	51307	LexA-related	1jhf A:73-198
f5	gi|326317456|ref|YP_004235128.1|	0047587	6-72	9.19e-19	46785	Winged helix DNA-binding domain	0.00034	46789	LexA repressor, N-terminal DNA-binding domain	1jhf A:2-72
f5	gi|326316430|ref|YP_004234102.1|	0051337	2-135	1.74e-37	46785	Winged helix DNA-binding domain	0.075	46789	LexA repressor, N-terminal DNA-binding domain	1jhf A:2-72
f5	gi|326317625|ref|YP_004235297.1|	0049174	63-152	8.85e-22	54909	Dimeric alpha+beta barrel	0.0037	69733	Lrp/AsnC-like transcriptional regulator C-terminal domain	1ri7 A:85-170
f5	gi|326317625|ref|YP_004235297.1|	0052161	2-62	4.14e-16	46785	Winged helix DNA-binding domain	0.0083	68967	Lrp/AsnC-like transcriptional regulator N-terminal domain	2cfx A:1-63
f5	gi|326314976|ref|YP_004232648.1|	0049174	62-138	0.000000000000107	54909	Dimeric alpha+beta barrel	0.0046	69733	Lrp/AsnC-like transcriptional regulator C-terminal domain	1ri7 A:85-170
f5	gi|326314976|ref|YP_004232648.1|	0052161	1-57	0.000000000000187	46785	Winged helix DNA-binding domain	0.013	68967	Lrp/AsnC-like transcriptional regulator N-terminal domain	2cg4 A:4-66
f5	gi|326317183|ref|YP_004234855.1|	0052161	8-68	1.24e-18	46785	Winged helix DNA-binding domain	0.0032	68967	Lrp/AsnC-like transcriptional regulator N-terminal domain	2cfx A:1-63
f5	gi|326317183|ref|YP_004234855.1|	0052160	73-141	0.000000000201	54909	Dimeric alpha+beta barrel	0.0072	69733	Lrp/AsnC-like transcriptional regulator C-terminal domain	1ri7 A:85-170
f5	gi|326315680|ref|YP_004233352.1|	0052161	1-61	0.0000000000000139	46785	Winged helix DNA-binding domain	0.01	68967	Lrp/AsnC-like transcriptional regulator N-terminal domain	1ri7 A:25-84
f5	gi|326315680|ref|YP_004233352.1|	0052160	62-135	0.000000000000465	54909	Dimeric alpha+beta barrel	0.0081	69733	Lrp/AsnC-like transcriptional regulator C-terminal domain	2cfx A:64-140
f5	gi|326315986|ref|YP_004233658.1|	0049174	65-149	2.01e-18	54909	Dimeric alpha+beta barrel	0.011	69733	Lrp/AsnC-like transcriptional regulator C-terminal domain	1ri7 A:85-170
f5	gi|326315986|ref|YP_004233658.1|	0052161	4-64	6.11e-18	46785	Winged helix DNA-binding domain	0.0097	68967	Lrp/AsnC-like transcriptional regulator N-terminal domain	1i1g A:2-61
f5	gi|326319357|ref|YP_004237029.1|	0052161	4-63	3.38e-19	46785	Winged helix DNA-binding domain	0.005	68967	Lrp/AsnC-like transcriptional regulator N-terminal domain	2cfx A:1-63
f5	gi|326319357|ref|YP_004237029.1|	0049174	64-153	1.07e-17	54909	Dimeric alpha+beta barrel	0.0064	69733	Lrp/AsnC-like transcriptional regulator C-terminal domain	1ri7 A:85-170
f5	gi|326316743|ref|YP_004234415.1|	0049174	65-151	1.61e-19	54909	Dimeric alpha+beta barrel	0.005	69733	Lrp/AsnC-like transcriptional regulator C-terminal domain	1ri7 A:85-170
f5	gi|326316743|ref|YP_004234415.1|	0052161	4-63	1.62e-17	46785	Winged helix DNA-binding domain	0.0064	68967	Lrp/AsnC-like transcriptional regulator N-terminal domain	1i1g A:2-61
f5	gi|326318843|ref|YP_004236515.1|	0049174	67-160	6.97e-22	54909	Dimeric alpha+beta barrel	0.0068	69733	Lrp/AsnC-like transcriptional regulator C-terminal domain	1ri7 A:85-170
f5	gi|326318843|ref|YP_004236515.1|	0049384	6-86	1.7e-16	46785	Winged helix DNA-binding domain	0.0066	68967	Lrp/AsnC-like transcriptional regulator N-terminal domain	1ri7 A:25-84
f5	gi|326318949|ref|YP_004236621.1|	0049595	90-258	2.75e-32	55781	GAF domain-like	0.0022	75513	IclR ligand-binding domain-like	1tf1 A:
f5	gi|326318949|ref|YP_004236621.1|	0048177	16-85	0.0000000000107	46785	Winged helix DNA-binding domain	0.026	68967	Lrp/AsnC-like transcriptional regulator N-terminal domain	1ri7 A:25-84
f5	gi|326318730|ref|YP_004236402.1|	0049384	7-92	0.000000000000301	46785	Winged helix DNA-binding domain	0.021	68967	Lrp/AsnC-like transcriptional regulator N-terminal domain	2cfx A:1-63
f5	gi|326318730|ref|YP_004236402.1|	0052160	71-151	0.000000000241	54909	Dimeric alpha+beta barrel	0.022	69733	Lrp/AsnC-like transcriptional regulator C-terminal domain	2cfx A:64-140
f5	gi|326317762|ref|YP_004235434.1|	0052162	69-154	3.4e-19	54909	Dimeric alpha+beta barrel	0.0055	69733	Lrp/AsnC-like transcriptional regulator C-terminal domain	2cg4 A:67-152
f5	gi|326317762|ref|YP_004235434.1|	0052161	6-66	5.19e-18	46785	Winged helix DNA-binding domain	0.013	68967	Lrp/AsnC-like transcriptional regulator N-terminal domain	2cfx A:1-63
f5	gi|326319164|ref|YP_004236836.1|	0049174	88-176	3.49e-18	54909	Dimeric alpha+beta barrel	0.0041	69733	Lrp/AsnC-like transcriptional regulator C-terminal domain	1ri7 A:85-170
f5	gi|326319164|ref|YP_004236836.1|	0052161	27-86	0.0000000000000126	46785	Winged helix DNA-binding domain	0.014	68967	Lrp/AsnC-like transcriptional regulator N-terminal domain	1i1g A:2-61
f5	gi|326318997|ref|YP_004236669.1|	0052160	68-141	4.69e-17	54909	Dimeric alpha+beta barrel	0.0056	69733	Lrp/AsnC-like transcriptional regulator C-terminal domain	2cfx A:64-140
f5	gi|326318997|ref|YP_004236669.1|	0052161	6-66	0.0000000000000449	46785	Winged helix DNA-binding domain	0.0052	68967	Lrp/AsnC-like transcriptional regulator N-terminal domain	1ri7 A:25-84
f5	gi|326318188|ref|YP_004235860.1|	0049608	105-259	1.32e-28	55781	GAF domain-like	0.0064	75513	IclR ligand-binding domain-like	1td5 A:
f5	gi|326318188|ref|YP_004235860.1|	0048177	41-113	0.00000000000000165	46785	Winged helix DNA-binding domain	0.058	68967	Lrp/AsnC-like transcriptional regulator N-terminal domain	1ri7 A:25-84
f5	gi|326318184|ref|YP_004235856.1|	0052161	2-62	0.00000000000000277	46785	Winged helix DNA-binding domain	0.0049	68967	Lrp/AsnC-like transcriptional regulator N-terminal domain	1i1g A:2-61
f5	gi|326318184|ref|YP_004235856.1|	0052160	64-138	0.000000000000563	54909	Dimeric alpha+beta barrel	0.017	69733	Lrp/AsnC-like transcriptional regulator C-terminal domain	2cg4 A:67-152
f5	gi|326316925|ref|YP_004234597.1|	0049174	64-144	5.63e-22	54909	Dimeric alpha+beta barrel	0.0045	69733	Lrp/AsnC-like transcriptional regulator C-terminal domain	1ri7 A:85-170
f5	gi|326316925|ref|YP_004234597.1|	0052161	1-59	7.11e-18	46785	Winged helix DNA-binding domain	0.0057	68967	Lrp/AsnC-like transcriptional regulator N-terminal domain	1ri7 A:25-84
f5	gi|326316896|ref|YP_004234568.1|	0045790	91-299	1.76e-40	53850	Periplasmic binding protein-like II	0.00000283	53851	Phosphate binding protein-like	1al3 A:
f5	gi|326316896|ref|YP_004234568.1|	0047461	1-84	0.0000000000109	46785	Winged helix DNA-binding domain	0.015	88979	LysR-like transcriptional regulators	1ixc A:1-89
f5	gi|326315073|ref|YP_004232745.1|	0049998	86-285	1.09e-34	53850	Periplasmic binding protein-like II	0.0085	53851	Phosphate binding protein-like	1ixc A:90-294
f5	gi|326315073|ref|YP_004232745.1|	0045910	1-110	5.05e-22	46785	Winged helix DNA-binding domain	0.0094	88979	LysR-like transcriptional regulators	1ixc A:1-89
f5	gi|326315070|ref|YP_004232742.1|	0052509	91-293	6.52e-38	53850	Periplasmic binding protein-like II	0.00014	53851	Phosphate binding protein-like	1uth A:
f5	gi|326315070|ref|YP_004232742.1|	0052508	2-83	2.18e-17	46785	Winged helix DNA-binding domain	0.0029	88979	LysR-like transcriptional regulators	2esn A:3-91
f5	gi|326315065|ref|YP_004232737.1|	0045790	90-293	3.69e-43	53850	Periplasmic binding protein-like II	0.00081	53851	Phosphate binding protein-like	1i6a A:
f5	gi|326315065|ref|YP_004232737.1|	0047461	1-85	1.99e-20	46785	Winged helix DNA-binding domain	0.0022	88979	LysR-like transcriptional regulators	1ixc A:1-89
f5	gi|326315052|ref|YP_004232724.1|	0045790	88-297	4.96e-25	53850	Periplasmic binding protein-like II	0.0085	53851	Phosphate binding protein-like	2fyi A:88-307
f5	gi|326315052|ref|YP_004232724.1|	0052508	4-80	5.44e-18	46785	Winged helix DNA-binding domain	0.016	88979	LysR-like transcriptional regulators	1ixc A:1-89
f5	gi|326315029|ref|YP_004232701.1|	0045790	88-291	2.75e-37	53850	Periplasmic binding protein-like II	0.00034	53851	Phosphate binding protein-like	1ixc A:90-294
f5	gi|326315029|ref|YP_004232701.1|	0047461	1-84	6.74e-22	46785	Winged helix DNA-binding domain	0.0032	88979	LysR-like transcriptional regulators	1ixc A:1-89
f5	gi|326315015|ref|YP_004232687.1|	0052509	90-297	6.16e-47	53850	Periplasmic binding protein-like II	0.000000219	53851	Phosphate binding protein-like	1uth A:
f5	gi|326315015|ref|YP_004232687.1|	0052508	4-85	4.08e-19	46785	Winged helix DNA-binding domain	0.0019	88979	LysR-like transcriptional regulators	2esn A:3-91
f5	gi|326315002|ref|YP_004232674.1|	0045790	95-305	8.15e-33	53850	Periplasmic binding protein-like II	0.0027	53851	Phosphate binding protein-like	2esn A:92-303
f5	gi|326315002|ref|YP_004232674.1|	0045910	5-113	5.58e-23	46785	Winged helix DNA-binding domain	0.0021	88979	LysR-like transcriptional regulators	1ixc A:1-89
f5	gi|326314991|ref|YP_004232663.1|	0052509	92-308	1.22e-43	53850	Periplasmic binding protein-like II	0.0000722	53851	Phosphate binding protein-like	1uth A:
f5	gi|326314991|ref|YP_004232663.1|	0052508	6-86	5.44e-21	46785	Winged helix DNA-binding domain	0.0017	88979	LysR-like transcriptional regulators	2esn A:3-91
f5	gi|326314986|ref|YP_004232658.1|	0049998	97-298	5.79e-23	53850	Periplasmic binding protein-like II	0.02	53851	Phosphate binding protein-like	1i6a A:
f5	gi|326314986|ref|YP_004232658.1|	0045910	4-118	4.9e-17	46785	Winged helix DNA-binding domain	0.0077	88979	LysR-like transcriptional regulators	1ixc A:1-89
f5	gi|326314961|ref|YP_004232633.1|	0049998	95-294	7.78e-23	53850	Periplasmic binding protein-like II	0.015	53851	Phosphate binding protein-like	1hsl A:
f5	gi|326314961|ref|YP_004232633.1|	0045910	2-112	2.95e-19	46785	Winged helix DNA-binding domain	0.005	88979	LysR-like transcriptional regulators	1ixc A:1-89
f5	gi|326314922|ref|YP_004232594.1|	0047462	94-281	3.72e-28	53850	Periplasmic binding protein-like II	0.0029	53851	Phosphate binding protein-like	1i6a A:
f5	gi|326314922|ref|YP_004232594.1|	0045910	5-107	3.24e-23	46785	Winged helix DNA-binding domain	0.0027	88979	LysR-like transcriptional regulators	1ixc A:1-89
f5	gi|326314852|ref|YP_004232524.1|	0052509	92-283	5.97e-21	53850	Periplasmic binding protein-like II	0.0044	53851	Phosphate binding protein-like	2esn A:92-303
f5	gi|326314852|ref|YP_004232524.1|	0052508	3-81	1.03e-16	46785	Winged helix DNA-binding domain	0.018	88979	LysR-like transcriptional regulators	2esn A:3-91
f5	gi|326319505|ref|YP_004237177.1|	0049998	117-325	3.88e-25	53850	Periplasmic binding protein-like II	0.0062	53851	Phosphate binding protein-like	2fyi A:88-307
f5	gi|326319505|ref|YP_004237177.1|	0047461	35-119	5.27e-17	46785	Winged helix DNA-binding domain	0.0048	88979	LysR-like transcriptional regulators	1ixc A:1-89
f5	gi|326319481|ref|YP_004237153.1|	0045790	90-290	2.9e-36	53850	Periplasmic binding protein-like II	0.012	53851	Phosphate binding protein-like	1ixc A:90-294
f5	gi|326319481|ref|YP_004237153.1|	0052508	2-84	7.34e-21	46785	Winged helix DNA-binding domain	0.0058	88979	LysR-like transcriptional regulators	1ixc A:1-89
f5	gi|326319457|ref|YP_004237129.1|	0045790	96-308	2.71e-40	53850	Periplasmic binding protein-like II	0.01	53851	Phosphate binding protein-like	1al3 A:
f5	gi|326319457|ref|YP_004237129.1|	0045910	13-115	1.74e-22	46785	Winged helix DNA-binding domain	0.0074	88979	LysR-like transcriptional regulators	1ixc A:1-89
f5	gi|326319452|ref|YP_004237124.1|	0045790	99-300	1.21e-39	53850	Periplasmic binding protein-like II	0.00082	53851	Phosphate binding protein-like	1i6a A:
f5	gi|326319452|ref|YP_004237124.1|	0045910	13-119	8.85e-17	46785	Winged helix DNA-binding domain	0.0065	88979	LysR-like transcriptional regulators	1ixc A:1-89
f5	gi|326319419|ref|YP_004237091.1|	0045790	96-303	4.71e-39	53850	Periplasmic binding protein-like II	0.003	53851	Phosphate binding protein-like	1i6a A:
f5	gi|326319419|ref|YP_004237091.1|	0045910	7-116	2.4e-18	46785	Winged helix DNA-binding domain	0.017	88979	LysR-like transcriptional regulators	1ixc A:1-89
f5	gi|326319411|ref|YP_004237083.1|	0045790	107-314	9.58e-24	53850	Periplasmic binding protein-like II	0.0059	53851	Phosphate binding protein-like	2fyi A:88-307
f5	gi|326319411|ref|YP_004237083.1|	0045910	1-128	0.000000000000252	46785	Winged helix DNA-binding domain	0.0061	88979	LysR-like transcriptional regulators	1ixc A:1-89
f5	gi|326316493|ref|YP_004234165.1|	0045790	90-295	1.48e-42	53850	Periplasmic binding protein-like II	0.0012	53851	Phosphate binding protein-like	1al3 A:
f5	gi|326316493|ref|YP_004234165.1|	0045910	3-112	1.2e-18	46785	Winged helix DNA-binding domain	0.0034	88979	LysR-like transcriptional regulators	1ixc A:1-89
f5	gi|326316513|ref|YP_004234185.1|	0045790	90-288	1.09e-34	53850	Periplasmic binding protein-like II	0.00098	53851	Phosphate binding protein-like	2fyi A:88-307
f5	gi|326316513|ref|YP_004234185.1|	0045910	1-110	2.29e-18	46785	Winged helix DNA-binding domain	0.0045	88979	LysR-like transcriptional regulators	1ixc A:1-89
f5	gi|326316656|ref|YP_004234328.1|	0045790	92-294	1.99e-41	53850	Periplasmic binding protein-like II	0.00088	53851	Phosphate binding protein-like	1al3 A:
f5	gi|326316656|ref|YP_004234328.1|	0045910	2-113	2.63e-21	46785	Winged helix DNA-binding domain	0.0035	88979	LysR-like transcriptional regulators	1ixc A:1-89
f5	gi|326316369|ref|YP_004234041.1|	0045790	93-298	9.23e-29	53850	Periplasmic binding protein-like II	0.02	53851	Phosphate binding protein-like	1ve4 A:1-206
f5	gi|326316369|ref|YP_004234041.1|	0052508	5-85	3.96e-20	46785	Winged helix DNA-binding domain	0.017	88979	LysR-like transcriptional regulators	1ixc A:1-89
f5	gi|326317051|ref|YP_004234723.1|	0045790	92-300	7.17e-38	53850	Periplasmic binding protein-like II	0.000000646	53851	Phosphate binding protein-like	1al3 A:
f5	gi|326317051|ref|YP_004234723.1|	0047461	1-87	0.0000000000000143	46785	Winged helix DNA-binding domain	0.0059	88979	LysR-like transcriptional regulators	1ixc A:1-89
f5	gi|326317060|ref|YP_004234732.1|	0045790	98-303	1.34e-25	53850	Periplasmic binding protein-like II	0.0071	53851	Phosphate binding protein-like	2esn A:92-303
f5	gi|326317060|ref|YP_004234732.1|	0045910	10-117	2.08e-19	46785	Winged helix DNA-binding domain	0.0092	88979	LysR-like transcriptional regulators	1ixc A:1-89
f5	gi|326315957|ref|YP_004233629.1|	0045790	90-291	7.47e-38	53850	Periplasmic binding protein-like II	0.0018	53851	Phosphate binding protein-like	1al3 A:
f5	gi|326315957|ref|YP_004233629.1|	0052508	1-78	2.63e-16	46785	Winged helix DNA-binding domain	0.0085	88979	LysR-like transcriptional regulators	1ixc A:1-89
f5	gi|326316058|ref|YP_004233730.1|	0045790	98-304	1.32e-39	53850	Periplasmic binding protein-like II	0.0021	53851	Phosphate binding protein-like	2fyi A:88-307
f5	gi|326316058|ref|YP_004233730.1|	0045910	11-121	2.41e-23	46785	Winged helix DNA-binding domain	0.0035	88979	LysR-like transcriptional regulators	1ixc A:1-89
f5	gi|326316145|ref|YP_004233817.1|	0045790	92-296	1.48e-38	53850	Periplasmic binding protein-like II	0.0015	53851	Phosphate binding protein-like	1i6a A:
f5	gi|326316145|ref|YP_004233817.1|	0045910	4-115	4.84e-23	46785	Winged helix DNA-binding domain	0.0071	88979	LysR-like transcriptional regulators	1ixc A:1-89
f5	gi|326316212|ref|YP_004233884.1|	0045790	90-300	3.57e-45	53850	Periplasmic binding protein-like II	0.0072	53851	Phosphate binding protein-like	2fyi A:88-307
f5	gi|326316212|ref|YP_004233884.1|	0047461	4-86	1.12e-18	46785	Winged helix DNA-binding domain	0.0086	88979	LysR-like transcriptional regulators	1ixc A:1-89
f5	gi|326319341|ref|YP_004237013.1|	0045790	97-303	3.44e-32	53850	Periplasmic binding protein-like II	0.0082	53851	Phosphate binding protein-like	1al3 A:
f5	gi|326319341|ref|YP_004237013.1|	0045910	9-117	1.82e-23	46785	Winged helix DNA-binding domain	0.015	88979	LysR-like transcriptional regulators	1ixc A:1-89
f5	gi|326319298|ref|YP_004236970.1|	0045790	91-305	1.55e-26	53850	Periplasmic binding protein-like II	0.004	53851	Phosphate binding protein-like	1i6a A:
f5	gi|326319298|ref|YP_004236970.1|	0045910	4-114	8.03e-22	46785	Winged helix DNA-binding domain	0.0086	88979	LysR-like transcriptional regulators	1ixc A:1-89
f5	gi|326319243|ref|YP_004236915.1|	0052509	95-296	1.66e-28	53850	Periplasmic binding protein-like II	0.00095	53851	Phosphate binding protein-like	2esn A:92-303
f5	gi|326319243|ref|YP_004236915.1|	0052508	7-86	1.98e-19	46785	Winged helix DNA-binding domain	0.0022	88979	LysR-like transcriptional regulators	2esn A:3-91
f5	gi|326316797|ref|YP_004234469.1|	0045790	94-297	1.32e-42	53850	Periplasmic binding protein-like II	0.00067	53851	Phosphate binding protein-like	1i6a A:
f5	gi|326316797|ref|YP_004234469.1|	0045910	5-116	1.69e-20	46785	Winged helix DNA-binding domain	0.005	88979	LysR-like transcriptional regulators	1ixc A:1-89
f5	gi|326318028|ref|YP_004235700.1|	0045790	90-295	3.98e-31	53850	Periplasmic binding protein-like II	0.0036	53851	Phosphate binding protein-like	1ixc A:90-294
f5	gi|326318028|ref|YP_004235700.1|	0052508	1-80	1.36e-18	46785	Winged helix DNA-binding domain	0.013	88979	LysR-like transcriptional regulators	1ixc A:1-89
f5	gi|326318130|ref|YP_004235802.1|	0045910	4-112	2.77e-23	46785	Winged helix DNA-binding domain	0.003	88979	LysR-like transcriptional regulators	1ixc A:1-89
f5	gi|326318130|ref|YP_004235802.1|	0045790	89-299	1.46e-22	53850	Periplasmic binding protein-like II	0.0081	53851	Phosphate binding protein-like	2esn A:92-303
f5	gi|326318927|ref|YP_004236599.1|	0052509	90-301	1.38e-38	53850	Periplasmic binding protein-like II	0.0000748	53851	Phosphate binding protein-like	1uth A:
f5	gi|326318927|ref|YP_004236599.1|	0052508	2-86	2.55e-19	46785	Winged helix DNA-binding domain	0.0023	88979	LysR-like transcriptional regulators	2esn A:3-91
f5	gi|326318947|ref|YP_004236619.1|	0045790	87-299	2.95e-45	53850	Periplasmic binding protein-like II	0.01	53851	Phosphate binding protein-like	2fyi A:88-307
f5	gi|326318947|ref|YP_004236619.1|	0045910	2-111	2.26e-20	46785	Winged helix DNA-binding domain	0.013	88979	LysR-like transcriptional regulators	1ixc A:1-89
f5	gi|326315181|ref|YP_004232853.1|	0045790	86-297	4.03e-32	53850	Periplasmic binding protein-like II	0.00068	53851	Phosphate binding protein-like	1i6a A:
f5	gi|326315181|ref|YP_004232853.1|	0045910	2-108	1.62e-23	46785	Winged helix DNA-binding domain	0.0071	88979	LysR-like transcriptional regulators	1ixc A:1-89
f5	gi|326315161|ref|YP_004232833.1|	0045790	90-296	3.8e-39	53850	Periplasmic binding protein-like II	0.004	53851	Phosphate binding protein-like	1i6a A:
f5	gi|326315161|ref|YP_004232833.1|	0045910	4-112	7.1e-21	46785	Winged helix DNA-binding domain	0.008	88979	LysR-like transcriptional regulators	1ixc A:1-89
f5	gi|326315147|ref|YP_004232819.1|	0045790	87-289	3.68e-33	53850	Periplasmic binding protein-like II	0.0037	53851	Phosphate binding protein-like	1i6a A:
f5	gi|326315147|ref|YP_004232819.1|	0045910	1-109	1.38e-23	46785	Winged helix DNA-binding domain	0.0069	88979	LysR-like transcriptional regulators	1ixc A:1-89
f5	gi|326315097|ref|YP_004232769.1|	0045790	90-298	3.44e-46	53850	Periplasmic binding protein-like II	0.013	53851	Phosphate binding protein-like	1pda A:3-219
f5	gi|326315097|ref|YP_004232769.1|	0047461	4-88	6.08e-22	46785	Winged helix DNA-binding domain	0.012	88979	LysR-like transcriptional regulators	1ixc A:1-89
f5	gi|326315317|ref|YP_004232989.1|	0052509	88-286	9.31e-30	53850	Periplasmic binding protein-like II	0.0057	53851	Phosphate binding protein-like	1al3 A:
f5	gi|326315317|ref|YP_004232989.1|	0047461	5-84	8.05e-19	46785	Winged helix DNA-binding domain	0.012	88979	LysR-like transcriptional regulators	1ixc A:1-89
f5	gi|326315288|ref|YP_004232960.1|	0045790	91-304	6.52e-44	53850	Periplasmic binding protein-like II	0.01	53851	Phosphate binding protein-like	2fyi A:88-307
f5	gi|326315288|ref|YP_004232960.1|	0045910	4-111	1.58e-17	46785	Winged helix DNA-binding domain	0.005	88979	LysR-like transcriptional regulators	1ixc A:1-89
f5	gi|326317593|ref|YP_004235265.1|	0045790	100-307	3.08e-27	53850	Periplasmic binding protein-like II	0.021	53851	Phosphate binding protein-like	1ii5 A:
f5	gi|326317593|ref|YP_004235265.1|	0052508	10-89	1.34e-21	46785	Winged helix DNA-binding domain	0.018	88979	LysR-like transcriptional regulators	2esn A:3-91
f5	gi|326317604|ref|YP_004235276.1|	0052509	92-295	1.14e-41	53850	Periplasmic binding protein-like II	0.0000437	53851	Phosphate binding protein-like	1uth A:
f5	gi|326317604|ref|YP_004235276.1|	0052508	6-86	1.61e-17	46785	Winged helix DNA-binding domain	0.0036	88979	LysR-like transcriptional regulators	2esn A:3-91
f5	gi|326317726|ref|YP_004235398.1|	0045790	90-300	6.3e-34	53850	Periplasmic binding protein-like II	0.0019	53851	Phosphate binding protein-like	1al3 A:
f5	gi|326317726|ref|YP_004235398.1|	0045910	1-112	2.18e-22	46785	Winged helix DNA-binding domain	0.0058	88979	LysR-like transcriptional regulators	1ixc A:1-89
f5	gi|326317749|ref|YP_004235421.1|	0045790	94-295	2.17e-33	53850	Periplasmic binding protein-like II	0.01	53851	Phosphate binding protein-like	1pda A:3-219
f5	gi|326317749|ref|YP_004235421.1|	0045910	4-113	1.72e-21	46785	Winged helix DNA-binding domain	0.0045	88979	LysR-like transcriptional regulators	1ixc A:1-89
f5	gi|326317646|ref|YP_004235318.1|	0045790	94-292	7.24e-33	53850	Periplasmic binding protein-like II	0.012	53851	Phosphate binding protein-like	2fyi A:88-307
f5	gi|326317646|ref|YP_004235318.1|	0052508	8-89	5.99e-19	46785	Winged helix DNA-binding domain	0.0079	88979	LysR-like transcriptional regulators	1ixc A:1-89
f5	gi|326317682|ref|YP_004235354.1|	0052806	102-307	9.17e-36	53850	Periplasmic binding protein-like II	0.0022	53851	Phosphate binding protein-like	1i6a A:
f5	gi|326317682|ref|YP_004235354.1|	0045910	11-122	1.07e-23	46785	Winged helix DNA-binding domain	0.0085	88979	LysR-like transcriptional regulators	1ixc A:1-89
f5	gi|326317307|ref|YP_004234979.1|	0045790	86-290	9.87e-35	53850	Periplasmic binding protein-like II	0.0012	53851	Phosphate binding protein-like	1i6a A:
f5	gi|326317307|ref|YP_004234979.1|	0045910	2-109	2.61e-19	46785	Winged helix DNA-binding domain	0.0039	88979	LysR-like transcriptional regulators	1ixc A:1-89
f5	gi|326317404|ref|YP_004235076.1|	0045790	87-288	1.32e-32	53850	Periplasmic binding protein-like II	0.0083	53851	Phosphate binding protein-like	1i6a A:
f5	gi|326317404|ref|YP_004235076.1|	0045910	1-110	4.69e-19	46785	Winged helix DNA-binding domain	0.0056	88979	LysR-like transcriptional regulators	1ixc A:1-89
f5	gi|326315466|ref|YP_004233138.1|	0045790	89-293	1.66e-43	53850	Periplasmic binding protein-like II	0.015	53851	Phosphate binding protein-like	2fyi A:88-307
f5	gi|326315466|ref|YP_004233138.1|	0045910	4-111	1.51e-20	46785	Winged helix DNA-binding domain	0.013	88979	LysR-like transcriptional regulators	1ixc A:1-89
f5	gi|326315435|ref|YP_004233107.1|	0045790	103-300	1.36e-34	53850	Periplasmic binding protein-like II	0.0062	53851	Phosphate binding protein-like	1al3 A:
f5	gi|326315435|ref|YP_004233107.1|	0052508	18-94	0.0000000000000023	46785	Winged helix DNA-binding domain	0.016	88979	LysR-like transcriptional regulators	2esn A:3-91
f5	gi|326315384|ref|YP_004233056.1|	0045790	88-311	3.8e-38	53850	Periplasmic binding protein-like II	0.0000304	53851	Phosphate binding protein-like	1i6a A:
f5	gi|326315384|ref|YP_004233056.1|	0047461	1-84	3.74e-20	46785	Winged helix DNA-binding domain	0.0066	88979	LysR-like transcriptional regulators	1ixc A:1-89
f5	gi|326318738|ref|YP_004236410.1|	0045790	104-311	6.98e-32	53850	Periplasmic binding protein-like II	0.0094	53851	Phosphate binding protein-like	2esn A:92-303
f5	gi|326318738|ref|YP_004236410.1|	0052508	16-96	3.15e-22	46785	Winged helix DNA-binding domain	0.0068	88979	LysR-like transcriptional regulators	1ixc A:1-89
f5	gi|326318727|ref|YP_004236399.1|	0052806	96-290	2.9e-24	53850	Periplasmic binding protein-like II	0.013	53851	Phosphate binding protein-like	1i6a A:
f5	gi|326318727|ref|YP_004236399.1|	0052508	3-87	6.53e-23	46785	Winged helix DNA-binding domain	0.0072	88979	LysR-like transcriptional regulators	1ixc A:1-89
f5	gi|326318713|ref|YP_004236385.1|	0045790	93-295	1.09e-31	53850	Periplasmic binding protein-like II	0.0023	53851	Phosphate binding protein-like	2fyi A:88-307
f5	gi|326318713|ref|YP_004236385.1|	0052508	1-82	4.95e-19	46785	Winged helix DNA-binding domain	0.011	88979	LysR-like transcriptional regulators	1ixc A:1-89
f5	gi|326318706|ref|YP_004236378.1|	0045790	100-304	4.64e-46	53850	Periplasmic binding protein-like II	0.0014	53851	Phosphate binding protein-like	1i6a A:
f5	gi|326318706|ref|YP_004236378.1|	0045910	9-121	1.41e-18	46785	Winged helix DNA-binding domain	0.0054	88979	LysR-like transcriptional regulators	1ixc A:1-89
f5	gi|326319134|ref|YP_004236806.1|	0052509	96-291	2.71e-23	53850	Periplasmic binding protein-like II	0.007	53851	Phosphate binding protein-like	2fyi A:88-307
f5	gi|326319134|ref|YP_004236806.1|	0047461	6-88	1.36e-17	46785	Winged helix DNA-binding domain	0.0054	88979	LysR-like transcriptional regulators	1ixc A:1-89
f5	gi|326319123|ref|YP_004236795.1|	0045790	89-300	1.71e-40	53850	Periplasmic binding protein-like II	0.009	53851	Phosphate binding protein-like	1uth A:
f5	gi|326319123|ref|YP_004236795.1|	0045910	5-111	1.9e-20	46785	Winged helix DNA-binding domain	0.0077	88979	LysR-like transcriptional regulators	1ixc A:1-89
f5	gi|326317977|ref|YP_004235649.1|	0045790	92-298	2.17e-32	53850	Periplasmic binding protein-like II	0.011	53851	Phosphate binding protein-like	1i6a A:
f5	gi|326317977|ref|YP_004235649.1|	0052508	3-82	1.7e-21	46785	Winged helix DNA-binding domain	0.0098	88979	LysR-like transcriptional regulators	1ixc A:1-89
f5	gi|326318011|ref|YP_004235683.1|	0045790	88-298	7.24e-32	53850	Periplasmic binding protein-like II	0.00033	53851	Phosphate binding protein-like	1i6a A:
f5	gi|326318011|ref|YP_004235683.1|	0047461	1-84	7.08e-23	46785	Winged helix DNA-binding domain	0.0011	88979	LysR-like transcriptional regulators	1ixc A:1-89
f5	gi|326317807|ref|YP_004235479.1|	0045790	95-301	2.9e-33	53850	Periplasmic binding protein-like II	0.0048	53851	Phosphate binding protein-like	1al3 A:
f5	gi|326317807|ref|YP_004235479.1|	0047461	7-92	3.52e-21	46785	Winged helix DNA-binding domain	0.0077	88979	LysR-like transcriptional regulators	1ixc A:1-89
f5	gi|326317816|ref|YP_004235488.1|	0045790	101-304	4.89e-39	53850	Periplasmic binding protein-like II	0.01	53851	Phosphate binding protein-like	1al3 A:
f5	gi|326317816|ref|YP_004235488.1|	0045910	10-123	1.49e-23	46785	Winged helix DNA-binding domain	0.0082	88979	LysR-like transcriptional regulators	1ixc A:1-89
f5	gi|326317829|ref|YP_004235501.1|	0045790	86-297	2.17e-41	53850	Periplasmic binding protein-like II	0.0071	53851	Phosphate binding protein-like	1al3 A:
f5	gi|326317829|ref|YP_004235501.1|	0047461	4-85	1.7e-21	46785	Winged helix DNA-binding domain	0.0091	88979	LysR-like transcriptional regulators	1ixc A:1-89
f5	gi|326317284|ref|YP_004234956.1|	0045790	88-293	8.51e-37	53850	Periplasmic binding protein-like II	0.0035	53851	Phosphate binding protein-like	1al3 A:
f5	gi|326317284|ref|YP_004234956.1|	0045910	6-111	2.45e-18	46785	Winged helix DNA-binding domain	0.012	88979	LysR-like transcriptional regulators	1ixc A:1-89
f5	gi|326318838|ref|YP_004236510.1|	0049998	87-292	3.48e-23	53850	Periplasmic binding protein-like II	0.0077	53851	Phosphate binding protein-like	1uth A:
f5	gi|326318838|ref|YP_004236510.1|	0045910	2-112	1.36e-20	46785	Winged helix DNA-binding domain	0.011	88979	LysR-like transcriptional regulators	1ixc A:1-89
f5	gi|326318775|ref|YP_004236447.1|	0052509	94-266	3.08e-21	53850	Periplasmic binding protein-like II	0.012	53851	Phosphate binding protein-like	2fyi A:88-307
f5	gi|326318775|ref|YP_004236447.1|	0047461	1-85	1.65e-19	46785	Winged helix DNA-binding domain	0.0045	88979	LysR-like transcriptional regulators	1ixc A:1-89
f5	gi|326318995|ref|YP_004236667.1|	0045790	87-293	5.61e-36	53850	Periplasmic binding protein-like II	0.0081	53851	Phosphate binding protein-like	2fyi A:88-307
f5	gi|326318995|ref|YP_004236667.1|	0045910	1-110	1.67e-19	46785	Winged helix DNA-binding domain	0.011	88979	LysR-like transcriptional regulators	1ixc A:1-89
f5	gi|326318372|ref|YP_004236044.1|	0045910	2-111	5.36e-24	46785	Winged helix DNA-binding domain	0.011	88979	LysR-like transcriptional regulators	1ixc A:1-89
f5	gi|326318372|ref|YP_004236044.1|	0045790	88-270	2.35e-22	53850	Periplasmic binding protein-like II	0.0064	53851	Phosphate binding protein-like	2fyi A:88-307
f5	gi|326318592|ref|YP_004236264.1|	0045790	87-296	1.01e-36	53850	Periplasmic binding protein-like II	0.0089	53851	Phosphate binding protein-like	2fyi A:88-307
f5	gi|326318592|ref|YP_004236264.1|	0045910	6-111	1.23e-21	46785	Winged helix DNA-binding domain	0.0074	88979	LysR-like transcriptional regulators	1ixc A:1-89
f5	gi|326317463|ref|YP_004235135.1|	0045790	89-285	1.05e-38	53850	Periplasmic binding protein-like II	0.012	53851	Phosphate binding protein-like	2esn A:92-303
f5	gi|326317463|ref|YP_004235135.1|	0052508	2-84	6.91e-23	46785	Winged helix DNA-binding domain	0.021	88979	LysR-like transcriptional regulators	1ixc A:1-89
f5	gi|326317472|ref|YP_004235144.1|	0045790	89-297	7.14e-44	53850	Periplasmic binding protein-like II	0.0075	53851	Phosphate binding protein-like	1al3 A:
f5	gi|326317472|ref|YP_004235144.1|	0047461	3-87	2.62e-20	46785	Winged helix DNA-binding domain	0.0065	88979	LysR-like transcriptional regulators	1ixc A:1-89
f5	gi|326316241|ref|YP_004233913.1|	0045790	91-299	6.21e-32	53850	Periplasmic binding protein-like II	0.0052	53851	Phosphate binding protein-like	1i6a A:
f5	gi|326316241|ref|YP_004233913.1|	0052508	2-84	3.4e-21	46785	Winged helix DNA-binding domain	0.003	88979	LysR-like transcriptional regulators	1ixc A:1-89
f5	gi|326316247|ref|YP_004233919.1|	0045910	4-118	9.72e-20	46785	Winged helix DNA-binding domain	0.01	88979	LysR-like transcriptional regulators	1ixc A:1-89
f5	gi|326316247|ref|YP_004233919.1|	0045790	99-317	0.0000000000000172	53850	Periplasmic binding protein-like II	0.017	53851	Phosphate binding protein-like	1i6a A:
f5	gi|326318459|ref|YP_004236131.1|	0045790	89-294	1.48e-35	53850	Periplasmic binding protein-like II	0.0014	53851	Phosphate binding protein-like	1i6a A:
f5	gi|326318459|ref|YP_004236131.1|	0045910	1-110	5.99e-20	46785	Winged helix DNA-binding domain	0.0074	88979	LysR-like transcriptional regulators	1ixc A:1-89
f5	gi|326316860|ref|YP_004234532.1|	0045790	89-287	3.57e-39	53850	Periplasmic binding protein-like II	0.00047	53851	Phosphate binding protein-like	1i6a A:
f5	gi|326316860|ref|YP_004234532.1|	0047461	2-84	2.31e-22	46785	Winged helix DNA-binding domain	0.00086	88979	LysR-like transcriptional regulators	1ixc A:1-89
f5	gi|326317623|ref|YP_004235295.1|	0045790	100-306	2.11e-33	53850	Periplasmic binding protein-like II	0.0036	53851	Phosphate binding protein-like	1i6a A:
f5	gi|326317623|ref|YP_004235295.1|	0052508	10-88	2.16e-16	46785	Winged helix DNA-binding domain	0.0091	88979	LysR-like transcriptional regulators	1ixc A:1-89
f5	gi|326315494|ref|YP_004233166.1|	0052806	93-291	8.51e-29	53850	Periplasmic binding protein-like II	0.0082	53851	Phosphate binding protein-like	1i6a A:
f5	gi|326315494|ref|YP_004233166.1|	0047461	5-89	4.86e-18	46785	Winged helix DNA-binding domain	0.012	88979	LysR-like transcriptional regulators	1ixc A:1-89
f5	gi|326315493|ref|YP_004233165.1|	0045790	104-313	2.71e-36	53850	Periplasmic binding protein-like II	0.0059	53851	Phosphate binding protein-like	1i6a A:
f5	gi|326315493|ref|YP_004233165.1|	0052508	14-96	0.0000000000000347	46785	Winged helix DNA-binding domain	0.03	88979	LysR-like transcriptional regulators	2esn A:3-91
f5	gi|326317865|ref|YP_004235537.1|	0045790	92-300	5.79e-43	53850	Periplasmic binding protein-like II	0.014	53851	Phosphate binding protein-like	2esn A:92-303
f5	gi|326317865|ref|YP_004235537.1|	0045910	7-114	1.59e-21	46785	Winged helix DNA-binding domain	0.016	88979	LysR-like transcriptional regulators	1ixc A:1-89
f5	gi|326316694|ref|YP_004234366.1|	0045790	92-300	2.53e-35	53850	Periplasmic binding protein-like II	0.016	53851	Phosphate binding protein-like	2esn A:92-303
f5	gi|326316694|ref|YP_004234366.1|	0047461	5-90	2.56e-19	46785	Winged helix DNA-binding domain	0.0079	88979	LysR-like transcriptional regulators	1ixc A:1-89
f5	gi|326316700|ref|YP_004234372.1|	0045790	96-294	5.43e-30	53850	Periplasmic binding protein-like II	0.018	53851	Phosphate binding protein-like	1i6a A:
f5	gi|326316700|ref|YP_004234372.1|	0052508	5-83	4.04e-19	46785	Winged helix DNA-binding domain	0.0081	88979	LysR-like transcriptional regulators	2esn A:3-91
f5	gi|326317484|ref|YP_004235156.1|	0045790	100-320	2.9e-38	53850	Periplasmic binding protein-like II	0.0079	53851	Phosphate binding protein-like	1i6a A:
f5	gi|326317484|ref|YP_004235156.1|	0045910	14-120	1.85e-24	46785	Winged helix DNA-binding domain	0.0041	88979	LysR-like transcriptional regulators	1ixc A:1-89
f5	gi|326317491|ref|YP_004235163.1|	0045790	93-317	4.19e-42	53850	Periplasmic binding protein-like II	0.0032	53851	Phosphate binding protein-like	1al3 A:
f5	gi|326317491|ref|YP_004235163.1|	0047461	7-88	3.43e-21	46785	Winged helix DNA-binding domain	0.0077	88979	LysR-like transcriptional regulators	1ixc A:1-89
f5	gi|326317870|ref|YP_004235542.1|	0049998	88-304	7.42e-28	53850	Periplasmic binding protein-like II	0.01	53851	Phosphate binding protein-like	2fyi A:88-307
f5	gi|326317870|ref|YP_004235542.1|	0045910	1-111	3.2e-19	46785	Winged helix DNA-binding domain	0.0064	88979	LysR-like transcriptional regulators	1ixc A:1-89
f5	gi|326317873|ref|YP_004235545.1|	0045790	99-306	1.86e-34	53850	Periplasmic binding protein-like II	0.0028	53851	Phosphate binding protein-like	1i6a A:
f5	gi|326317873|ref|YP_004235545.1|	0052508	10-92	3.75e-19	46785	Winged helix DNA-binding domain	0.0069	88979	LysR-like transcriptional regulators	1ixc A:1-89
f5	gi|326314967|ref|YP_004232639.1|	0049998	85-290	1.32e-32	53850	Periplasmic binding protein-like II	0.011	53851	Phosphate binding protein-like	1pda A:3-219
f5	gi|326314967|ref|YP_004232639.1|	0052508	2-85	2.12e-22	46785	Winged helix DNA-binding domain	0.0043	88979	LysR-like transcriptional regulators	1ixc A:1-89
f5	gi|326316436|ref|YP_004234108.1|	0047313	92-299	9.77e-24	53850	Periplasmic binding protein-like II	0.018	53851	Phosphate binding protein-like	1al3 A:
f5	gi|326316436|ref|YP_004234108.1|	0045910	2-113	6.36e-18	46785	Winged helix DNA-binding domain	0.03	88979	LysR-like transcriptional regulators	1ixc A:1-89
f5	gi|326319455|ref|YP_004237127.1|	0052644	7-141	8.65e-22	46785	Winged helix DNA-binding domain	0.023	63379	MarR-like transcriptional regulators	1lnw A:
f5	gi|326319455|ref|YP_004237127.1|	0049804	178-315	5.58e-20	55729	Acyl-CoA N-acyltransferases (Nat)	0.0075	55730	N-acetyl transferase, NAT	1wwz A:1-157
f5	gi|326315962|ref|YP_004233634.1|	0049608	81-258	4.97e-49	55781	GAF domain-like	0.00034	75513	IclR ligand-binding domain-like	1mkm A:76-246
f5	gi|326315962|ref|YP_004233634.1|	0048177	16-87	1.77e-17	46785	Winged helix DNA-binding domain	0.056	63379	MarR-like transcriptional regulators	3cta A:5-89
f5	gi|326319348|ref|YP_004237020.1|	0052644	55-160	8.19e-18	46785	Winged helix DNA-binding domain	0.01	63379	MarR-like transcriptional regulators	2a61 A:5-143
f5	gi|326318928|ref|YP_004236600.1|	0052644	40-179	3.91e-29	46785	Winged helix DNA-binding domain	0.011	63379	MarR-like transcriptional regulators	2fbh A:8-144
f5	gi|326318957|ref|YP_004236629.1|	0052644	14-152	1.39e-36	46785	Winged helix DNA-binding domain	0.0000729	63379	MarR-like transcriptional regulators	1z91 A:8-144
f5	gi|326315210|ref|YP_004232882.1|	0052801	10-154	1.22e-34	46785	Winged helix DNA-binding domain	0.0028	63379	MarR-like transcriptional regulators	3deu A:2-141
f5	gi|326319143|ref|YP_004236815.1|	0052801	31-166	6.92e-24	46785	Winged helix DNA-binding domain	0.01	63379	MarR-like transcriptional regulators	2fbk A:8-179
f5	gi|326315540|ref|YP_004233212.1|	0052801	41-175	4.6e-27	46785	Winged helix DNA-binding domain	0.019	63379	MarR-like transcriptional regulators	2a61 A:5-143
f5	gi|326318630|ref|YP_004236302.1|	0049608	84-264	1.5e-51	55781	GAF domain-like	0.00085	75513	IclR ligand-binding domain-like	1tf1 A:
f5	gi|326318630|ref|YP_004236302.1|	0048177	19-91	0.00000000000502	46785	Winged helix DNA-binding domain	0.05	63379	MarR-like transcriptional regulators	3cta A:5-89
f5	gi|326318617|ref|YP_004236289.1|	0052801	4-148	1.8e-27	46785	Winged helix DNA-binding domain	0.016	63379	MarR-like transcriptional regulators	1jgs A:
f5	gi|326318606|ref|YP_004236278.1|	0052801	20-156	6.92e-30	46785	Winged helix DNA-binding domain	0.0084	63379	MarR-like transcriptional regulators	1jgs A:
f5	gi|326317442|ref|YP_004235114.1|	0052801	14-146	4.43e-24	46785	Winged helix DNA-binding domain	0.0056	63379	MarR-like transcriptional regulators	1jgs A:
f5	gi|326316884|ref|YP_004234556.1|	0052644	29-165	1.08e-30	46785	Winged helix DNA-binding domain	0.0044	63379	MarR-like transcriptional regulators	2eth A:1-140
f5	gi|326316699|ref|YP_004234371.1|	0052644	14-154	6.45e-31	46785	Winged helix DNA-binding domain	0.0016	63379	MarR-like transcriptional regulators	2fbh A:8-144
f5	gi|326318134|ref|YP_004235806.1|	0052644	38-174	1.31e-28	46785	Winged helix DNA-binding domain	0.0041	63379	MarR-like transcriptional regulators	2fbi A:5-140
f5	gi|326316447|ref|YP_004234119.1|	0050342	8-131	9.39e-43	52172	CheY-like	0.00019	52173	CheY-related	1mvo A:
f5	gi|326316447|ref|YP_004234119.1|	0051385	138-239	9.35e-27	46894	C-terminal effector domain of the bipartite response regulators	0.0000262	46895	PhoB-like	1opc A:
f5	gi|326314873|ref|YP_004232545.1|	0050342	1-133	8.68e-33	52172	CheY-like	0.00017	52173	CheY-related	2pl1 A:1-119
f5	gi|326314873|ref|YP_004232545.1|	0051385	125-226	7.37e-23	46894	C-terminal effector domain of the bipartite response regulators	0.0021	46895	PhoB-like	1kgs A:124-225
f5	gi|326317092|ref|YP_004234764.1|	0050342	8-137	1.71e-39	52172	CheY-like	0.0003	52173	CheY-related	1ys7 A:7-127
f5	gi|326317092|ref|YP_004234764.1|	0051385	142-239	1.81e-19	46894	C-terminal effector domain of the bipartite response regulators	0.0078	46895	PhoB-like	1qqi A:
f5	gi|326315633|ref|YP_004233305.1|	0050342	1-120	1.71e-37	52172	CheY-like	0.00046	52173	CheY-related	1kgs A:2-123
f5	gi|326315633|ref|YP_004233305.1|	0051385	120-220	8.79e-21	46894	C-terminal effector domain of the bipartite response regulators	0.0075	46895	PhoB-like	1qqi A:
f5	gi|326319281|ref|YP_004236953.1|	0050342	7-133	1.57e-43	52172	CheY-like	0.00017	52173	CheY-related	1b00 A:
f5	gi|326319281|ref|YP_004236953.1|	0048619	143-239	2.83e-21	46894	C-terminal effector domain of the bipartite response regulators	0.00085	46895	PhoB-like	1opc A:
f5	gi|326316790|ref|YP_004234462.1|	0050342	1-132	7.54e-32	52172	CheY-like	0.00025	52173	CheY-related	1zh2 A:2-120
f5	gi|326316790|ref|YP_004234462.1|	0051385	126-225	1.87e-22	46894	C-terminal effector domain of the bipartite response regulators	0.0013	46895	PhoB-like	1ys7 A:128-233
f5	gi|326316838|ref|YP_004234510.1|	0049014	5-95	2.41e-18	46894	C-terminal effector domain of the bipartite response regulators	0.0068	46895	PhoB-like	1qqi A:
f5	gi|326316838|ref|YP_004234510.1|	0048648	283-486	0.00000000000126	81901	HCP-like	0.033	81902	HCP-like	1klx A:
f5	gi|326318099|ref|YP_004235771.1|	0050342	1-121	3.84e-39	52172	CheY-like	0.0001	52173	CheY-related	1mvo A:
f5	gi|326318099|ref|YP_004235771.1|	0051385	134-232	5.1e-23	46894	C-terminal effector domain of the bipartite response regulators	0.00085	46895	PhoB-like	1opc A:
f5	gi|326318962|ref|YP_004236634.1|	0050342	1-123	4.55e-32	52172	CheY-like	0.00039	52173	CheY-related	1nxo A:
f5	gi|326318962|ref|YP_004236634.1|	0051385	123-223	2.44e-25	46894	C-terminal effector domain of the bipartite response regulators	0.0015	46895	PhoB-like	1p2f A:121-217
f5	gi|326315203|ref|YP_004232875.1|	0050342	3-123	1.42e-35	52172	CheY-like	0.00013	52173	CheY-related	1mvo A:
f5	gi|326315203|ref|YP_004232875.1|	0048619	134-226	4.35e-23	46894	C-terminal effector domain of the bipartite response regulators	0.0034	46895	PhoB-like	1kgs A:124-225
f5	gi|326315150|ref|YP_004232822.1|	0050342	18-151	9.39e-40	52172	CheY-like	0.0000981	52173	CheY-related	1mvo A:
f5	gi|326315150|ref|YP_004232822.1|	0051385	153-253	3.4e-29	46894	C-terminal effector domain of the bipartite response regulators	0.00058	46895	PhoB-like	1opc A:
f5	gi|326315329|ref|YP_004233001.1|	0049014	125-220	9.35e-21	46894	C-terminal effector domain of the bipartite response regulators	0.0042	46895	PhoB-like	1qqi A:
f5	gi|326315329|ref|YP_004233001.1|	0043525	12-169	0.000011	52172	CheY-like	0.011	52173	CheY-related	1zh2 A:2-120
f5	gi|326317379|ref|YP_004235051.1|	0050342	5-130	1.57e-41	52172	CheY-like	0.0000377	52173	CheY-related	1b00 A:
f5	gi|326317379|ref|YP_004235051.1|	0051385	126-226	3.12e-29	46894	C-terminal effector domain of the bipartite response regulators	0.00014	46895	PhoB-like	1qqi A:
f5	gi|326318793|ref|YP_004236465.1|	0050342	1-133	7.4e-38	52172	CheY-like	0.00032	52173	CheY-related	2pl1 A:1-119
f5	gi|326318793|ref|YP_004236465.1|	0051385	122-232	5.95e-18	46894	C-terminal effector domain of the bipartite response regulators	0.0022	46895	PhoB-like	1qqi A:
f5	gi|326319003|ref|YP_004236675.1|	0050342	7-137	2.56e-43	52172	CheY-like	0.00016	52173	CheY-related	1mvo A:
f5	gi|326319003|ref|YP_004236675.1|	0051385	139-241	3.68e-21	46894	C-terminal effector domain of the bipartite response regulators	0.0017	46895	PhoB-like	1qqi A:
f5	gi|326317438|ref|YP_004235110.1|	0050342	1-125	8.54e-38	52172	CheY-like	0.00029	52173	CheY-related	1ys7 A:7-127
f5	gi|326317438|ref|YP_004235110.1|	0051385	127-222	1.39e-18	46894	C-terminal effector domain of the bipartite response regulators	0.0011	46895	PhoB-like	1kgs A:124-225
f5	gi|326318507|ref|YP_004236179.1|	0054521	1-118	8.4e-33	52172	CheY-like	0.00013	52173	CheY-related	2pl1 A:1-119
f5	gi|326318507|ref|YP_004236179.1|	0051385	120-218	2.55e-22	46894	C-terminal effector domain of the bipartite response regulators	0.0024	46895	PhoB-like	1ys7 A:128-233
f5	gi|326317489|ref|YP_004235161.1|	0050342	24-146	3.13e-39	52172	CheY-like	0.00016	52173	CheY-related	1mvo A:
f5	gi|326317489|ref|YP_004235161.1|	0051385	153-253	2.52e-19	46894	C-terminal effector domain of the bipartite response regulators	0.0019	46895	PhoB-like	1qqi A:
f5	gi|326316490|ref|YP_004234162.1|	0049374	64-186	5.6e-16	51182	RmlC-like cupins	0.031	117315	Probable transcriptional regulator VC1968, C-terminal domain	1y9q A:83-181
f5	gi|326316490|ref|YP_004234162.1|	0051249	12-74	0.00000000000000197	47413	lambda repressor-like DNA-binding domains	0.056	47432	SinR domain-like	1b0n A:1-68
f5	gi|326315473|ref|YP_004233145.1|	0051249	16-79	6.91e-16	47413	lambda repressor-like DNA-binding domains	0.029	47432	SinR domain-like	2b5a A:1-77
f5	gi|326315473|ref|YP_004233145.1|	0051250	100-184	0.00000000000126	51182	RmlC-like cupins	0.046	89409	TM1287-like	1o4t A:
f5	gi|326317279|ref|YP_004234951.1|	0051249	4-69	1.98e-16	47413	lambda repressor-like DNA-binding domains	0.038	47432	SinR domain-like	1y7y A:5-73
f5	gi|326317729|ref|YP_004235401.1|	0054369	38-99	0.0000000000000858	47413	lambda repressor-like DNA-binding domains	0.029	47432	SinR domain-like	1utx A:
f5	gi|326315041|ref|YP_004232713.1|	0049523	3-79	9.23e-20	46689	Homeodomain-like	0.0024	46764	Tetracyclin repressor-like, N-terminal domain	1ui5 A:5-75
f5	gi|326315041|ref|YP_004232713.1|	0049196	76-184	0.00004	48498	Tetracyclin repressor-like, C-terminal domain	0.01	48499	Tetracyclin repressor-like, C-terminal domain	2gen A:76-193
f5	gi|326314987|ref|YP_004232659.1|	0049523	2-76	3.34e-17	46689	Homeodomain-like	0.0061	46764	Tetracyclin repressor-like, N-terminal domain	1ui5 A:5-75
f5	gi|326314962|ref|YP_004232634.1|	0049523	8-88	5.99e-22	46689	Homeodomain-like	0.0037	46764	Tetracyclin repressor-like, N-terminal domain	1pb6 A:14-85
f5	gi|326314962|ref|YP_004232634.1|	0053097	85-201	0.00000000000000278	48498	Tetracyclin repressor-like, C-terminal domain	0.01	48499	Tetracyclin repressor-like, C-terminal domain	2id3 A:81-203
f5	gi|326315713|ref|YP_004233385.1|	0052656	74-186	1.52e-26	48498	Tetracyclin repressor-like, C-terminal domain	0.0013	48499	Tetracyclin repressor-like, C-terminal domain	2fd5 A:77-180
f5	gi|326315713|ref|YP_004233385.1|	0049195	3-69	4.64e-16	46689	Homeodomain-like	0.006	46764	Tetracyclin repressor-like, N-terminal domain	2fd5 A:1-76
f5	gi|326315756|ref|YP_004233428.1|	0048726	100-223	3.77e-32	48498	Tetracyclin repressor-like, C-terminal domain	0.00052	48499	Tetracyclin repressor-like, C-terminal domain	1pb6 A:86-211
f5	gi|326315756|ref|YP_004233428.1|	0049523	28-102	2.79e-16	46689	Homeodomain-like	0.0012	46764	Tetracyclin repressor-like, N-terminal domain	1pb6 A:14-85
f5	gi|326315879|ref|YP_004233551.1|	0054374	23-93	3.18e-16	46689	Homeodomain-like	0.0057	46764	Tetracyclin repressor-like, N-terminal domain	2o7o A:2-67
f5	gi|326319372|ref|YP_004237044.1|	0049523	20-92	2.98e-16	46689	Homeodomain-like	0.0034	46764	Tetracyclin repressor-like, N-terminal domain	2fbq A:2-80
f5	gi|326319372|ref|YP_004237044.1|	0043843	102-223	0.000000178	48498	Tetracyclin repressor-like, C-terminal domain	0.01	48499	Tetracyclin repressor-like, C-terminal domain	1t33 A:89-220
f5	gi|326316825|ref|YP_004234497.1|	0041617	358-608	1.69e-59	52540	P-loop containing nucleoside triphosphate hydrolases	0.00000575	81269	Extended AAA-ATPase domain	1ny5 A:138-384
f5	gi|326316825|ref|YP_004234497.1|	0049952	654-700	0.00000000269	46689	Homeodomain-like	0.088	46764	Tetracyclin repressor-like, N-terminal domain	2id3 A:13-80
f5	gi|326316825|ref|YP_004234497.1|	0049608	53-196	0.0000000932	55781	GAF domain-like	0.039	75513	IclR ligand-binding domain-like	1tf1 A:
f5	gi|326318054|ref|YP_004235726.1|	0054341	13-79	0.0000000000000195	46689	Homeodomain-like	0.0098	46764	Tetracyclin repressor-like, N-terminal domain	2fq4 A:9-77
f5	gi|326318054|ref|YP_004235726.1|	0052656	87-179	0.000000000376	48498	Tetracyclin repressor-like, C-terminal domain	0.013	48499	Tetracyclin repressor-like, C-terminal domain	2i10 A:79-194
f5	gi|326318144|ref|YP_004235816.1|	0036286	238-288	0.0000000000258	46689	Homeodomain-like	0.069	46764	Tetracyclin repressor-like, N-terminal domain	2o7t A:1-78
f5	gi|326318144|ref|YP_004235816.1|	0046275	291-340	0.00000327	46689	Homeodomain-like	0.027	46759	AraC type transcriptional activator	1d5y A:57-121
f5	gi|326315279|ref|YP_004232951.1|	0049195	1-67	1.23e-18	46689	Homeodomain-like	0.0045	46764	Tetracyclin repressor-like, N-terminal domain	1ui5 A:5-75
f5	gi|326315279|ref|YP_004232951.1|	0052886	84-203	0.0000000000000408	48498	Tetracyclin repressor-like, C-terminal domain	0.0099	48499	Tetracyclin repressor-like, C-terminal domain	2gfn A:81-199
f5	gi|326319138|ref|YP_004236810.1|	0049523	12-95	6.31e-16	46689	Homeodomain-like	0.018	46764	Tetracyclin repressor-like, N-terminal domain	1rkt A:2-82
f5	gi|326319138|ref|YP_004236810.1|	0049196	91-204	0.00000000756	48498	Tetracyclin repressor-like, C-terminal domain	0.016	48499	Tetracyclin repressor-like, C-terminal domain	2i10 A:79-194
f5	gi|326319128|ref|YP_004236800.1|	0053097	79-187	0.00000000000000138	48498	Tetracyclin repressor-like, C-terminal domain	0.0071	48499	Tetracyclin repressor-like, C-terminal domain	2fq4 A:78-192
f5	gi|326319128|ref|YP_004236800.1|	0053096	12-72	0.000000000125	46689	Homeodomain-like	0.0041	46764	Tetracyclin repressor-like, N-terminal domain	2id3 A:13-80
f5	gi|326317782|ref|YP_004235454.1|	0049523	6-88	0.00000000000154	46689	Homeodomain-like	0.006	46764	Tetracyclin repressor-like, N-terminal domain	2gfn A:4-80
f5	gi|326317225|ref|YP_004234897.1|	0054375	92-195	1.67e-18	48498	Tetracyclin repressor-like, C-terminal domain	0.011	48499	Tetracyclin repressor-like, C-terminal domain	1zk8 A:78-182
f5	gi|326317225|ref|YP_004234897.1|	0054374	17-80	0.00000000000344	46689	Homeodomain-like	0.0098	46764	Tetracyclin repressor-like, N-terminal domain	2oi8 A:8-86
f5	gi|326317246|ref|YP_004234918.1|	0049523	16-94	1.1e-21	46689	Homeodomain-like	0.0033	46764	Tetracyclin repressor-like, N-terminal domain	1pb6 A:14-85
f5	gi|326317246|ref|YP_004234918.1|	0052743	97-217	3.23e-21	48498	Tetracyclin repressor-like, C-terminal domain	0.0028	48499	Tetracyclin repressor-like, C-terminal domain	2fq4 A:78-192
f5	gi|326318821|ref|YP_004236493.1|	0054374	5-74	0.0000000000000135	46689	Homeodomain-like	0.0052	46764	Tetracyclin repressor-like, N-terminal domain	3c07 A:15-89
f5	gi|326318791|ref|YP_004236463.1|	0049195	24-100	0.0000000000000667	46689	Homeodomain-like	0.017	46764	Tetracyclin repressor-like, N-terminal domain	3c07 A:15-89
f5	gi|326318791|ref|YP_004236463.1|	0052886	111-221	0.0000000742	48498	Tetracyclin repressor-like, C-terminal domain	0.0065	48499	Tetracyclin repressor-like, C-terminal domain	2gfn A:81-199
f5	gi|326318790|ref|YP_004236462.1|	0054073	134-249	4.08e-23	48498	Tetracyclin repressor-like, C-terminal domain	0.001	48499	Tetracyclin repressor-like, C-terminal domain	2hyj A:83-200
f5	gi|326318790|ref|YP_004236462.1|	0049523	59-134	0.000000000000718	46689	Homeodomain-like	0.0019	46764	Tetracyclin repressor-like, N-terminal domain	2hyj A:8-82
f5	gi|326318240|ref|YP_004235912.1|	0054374	15-89	0.00000000000000513	46689	Homeodomain-like	0.013	46764	Tetracyclin repressor-like, N-terminal domain	2o7o A:2-67
f5	gi|326317431|ref|YP_004235103.1|	0049523	21-100	6.98e-20	46689	Homeodomain-like	0.0025	46764	Tetracyclin repressor-like, N-terminal domain	3c07 A:15-89
f5	gi|326317431|ref|YP_004235103.1|	0049196	109-214	0.0000723	48498	Tetracyclin repressor-like, C-terminal domain	0.012	48499	Tetracyclin repressor-like, C-terminal domain	2fq4 A:78-192
f5	gi|326316945|ref|YP_004234617.1|	0049523	15-96	2.24e-16	46689	Homeodomain-like	0.016	46764	Tetracyclin repressor-like, N-terminal domain	1t56 A:22-94
f5	gi|326318489|ref|YP_004236161.1|	0054226	17-113	0.00000000000842	46689	Homeodomain-like	0.056	46764	Tetracyclin repressor-like, N-terminal domain	2g3b A:2-73
f5	gi|326318494|ref|YP_004236166.1|	0049523	2-77	3.84e-16	46689	Homeodomain-like	0.013	46764	Tetracyclin repressor-like, N-terminal domain	2np5 A:9-77
f5	gi|326318494|ref|YP_004236166.1|	0053097	80-176	0.000000214	48498	Tetracyclin repressor-like, C-terminal domain	0.012	48499	Tetracyclin repressor-like, C-terminal domain	2gfn A:81-199
f5	gi|326316714|ref|YP_004234386.1|	0053203	80-189	1.45e-21	48498	Tetracyclin repressor-like, C-terminal domain	0.00083	48499	Tetracyclin repressor-like, C-terminal domain	2np3 A:100-211
f5	gi|326316714|ref|YP_004234386.1|	0049523	9-68	2.82e-17	46689	Homeodomain-like	0.0033	46764	Tetracyclin repressor-like, N-terminal domain	2np3 A:35-99
f5	gi|326317789|ref|YP_004235461.1|	0054374	15-86	0.00000000000000144	46689	Homeodomain-like	0.0094	46764	Tetracyclin repressor-like, N-terminal domain	3c07 A:15-89
f5	gi|326317803|ref|YP_004235475.1|	0054374	11-81	0.00000000000000513	46689	Homeodomain-like	0.0039	46764	Tetracyclin repressor-like, N-terminal domain	2o7o A:2-67
