# Supplementary material for: Abundance, diversity and domain architecture variability in prokaryotic DNA-binding transcription factors
Source: PLoS One. 2018 Apr 3;13(4):e0195332. doi: 10.1371/journal.pone.0195332 (PMC5882156; doi:10.1371/journal.pone.0195332)
Supplement: S1 Dataset — The information of genomes and transcription factors is organized in a tabular format. The file S1_Dataset.zip contains 761 files, one per genome. The information is organized as follows: Genome ID, identifier from NCBI database; Supfam ID; physical position of the Domain; E-value; Supfam model assignment; Supfam description; E-value associated to the family; Family ID; Family ID; representative PDB associated to each assignment. (ZIP) [file pone.0195332.s005.zip › Genomes_assignments/Acidovorax_sp._JS42_B.TFs]

43	gi|121592474|ref|YP_984370.1|	0047686	25-217	2.29e-20	51182	RmlC-like cupins	0.039	89409	TM1287-like	1yhf A:1-112
43	gi|121592474|ref|YP_984370.1|	0046275	244-283	0.00000121	46689	Homeodomain-like	0.047	46759	AraC type transcriptional activator	1d5y A:57-121
43	gi|121593628|ref|YP_985524.1|	0052668	8-204	1.22e-45	52317	Class I glutamine amidotransferase-like	0.0039	52325	DJ-1/PfpI	2fex A:1-188
43	gi|121593628|ref|YP_985524.1|	0046275	275-326	0.00000000000672	46689	Homeodomain-like	0.016	46759	AraC type transcriptional activator	1bl0 A:63-124
43	gi|121593628|ref|YP_985524.1|	0036286	223-272	0.0000000116	46689	Homeodomain-like	0.034	46759	AraC type transcriptional activator	1d5y A:57-121
43	gi|121594306|ref|YP_986202.1|	0046275	288-336	0.0000000166	46689	Homeodomain-like	0.057	46764	Tetracyclin repressor-like, N-terminal domain	2id3 A:13-80
43	gi|121594306|ref|YP_986202.1|	0036286	235-285	0.0000815	46689	Homeodomain-like	0.06	46759	AraC type transcriptional activator	1bl0 A:9-62
43	gi|121594376|ref|YP_986272.1|	0041038	331-507	1.5e-43	48150	DNA-glycosylase	0.00021	48157	DNA repair glycosylase, 2 C-terminal domains	1mpg A:100-282
43	gi|121594376|ref|YP_986272.1|	0046652	20-98	1.57e-31	57884	Ada DNA repair protein, N-terminal domain (N-Ada 10)	0.00033	57885	Ada DNA repair protein, N-terminal domain (N-Ada 10)	1eyf A:
43	gi|121594376|ref|YP_986272.1|	0041039	223-325	4.08e-20	55945	TATA-box binding protein-like	0.0007	55952	DNA repair glycosylase, N-terminal domain	1mpg A:1-99
43	gi|121594376|ref|YP_986272.1|	0046275	160-209	0.0000000000237	46689	Homeodomain-like	0.019	46759	AraC type transcriptional activator	1d5y A:57-121
43	gi|121595778|ref|YP_987674.1|	0046275	288-337	0.00000000000493	46689	Homeodomain-like	0.042	46759	AraC type transcriptional activator	1d5y A:57-121
43	gi|121596054|ref|YP_987950.1|	0046275	308-357	0.0000000000041	46689	Homeodomain-like	0.01	46759	AraC type transcriptional activator	1d5y A:57-121
43	gi|121593684|ref|YP_985580.1|	0049777	4-107	4.2e-23	46785	Winged helix DNA-binding domain	0.027	46801	ArsR-like transcriptional regulators	1smt A:
43	gi|121593760|ref|YP_985656.1|	0051398	115-221	1.19e-29	52821	Rhodanese/Cell cycle control phosphatase	0.04	52827	Multidomain sulfurtransferase (rhodanese)	1yt8 A:6-106
43	gi|121593760|ref|YP_985656.1|	0049777	10-99	5.87e-22	46785	Winged helix DNA-binding domain	0.016	46801	ArsR-like transcriptional regulators	1u2w A:12-119
43	gi|121593768|ref|YP_985664.1|	0049777	22-102	7.79e-22	46785	Winged helix DNA-binding domain	0.0032	46801	ArsR-like transcriptional regulators	1r1u A:
43	gi|121594776|ref|YP_986672.1|	0049777	15-103	1.09e-24	46785	Winged helix DNA-binding domain	0.028	46801	ArsR-like transcriptional regulators	1smt A:
43	gi|121594854|ref|YP_986750.1|	0049777	12-113	8.06e-22	46785	Winged helix DNA-binding domain	0.025	46801	ArsR-like transcriptional regulators	1smt A:
43	gi|121595176|ref|YP_987072.1|	0049777	25-113	4.35e-19	46785	Winged helix DNA-binding domain	0.032	46801	ArsR-like transcriptional regulators	1smt A:
43	gi|121595365|ref|YP_987261.1|	0049777	2-94	2.99e-21	46785	Winged helix DNA-binding domain	0.015	46801	ArsR-like transcriptional regulators	1smt A:
43	gi|121595715|ref|YP_987611.1|	0049777	14-101	2.45e-24	46785	Winged helix DNA-binding domain	0.014	46801	ArsR-like transcriptional regulators	1r1u A:
43	gi|121592607|ref|YP_984503.1|	0045968	1-60	0.0000000014	46785	Winged helix DNA-binding domain	0.048	46786	Biotin repressor-like	1j5y A:3-67
43	gi|121592904|ref|YP_984800.1|	0052861	23-153	2.36e-22	51206	cAMP-binding domain-like	0.0046	51210	cAMP-binding domain	1vp6 A:
43	gi|121592904|ref|YP_984800.1|	0052198	165-236	0.000000000000137	46785	Winged helix DNA-binding domain	0.017	46796	CAP C-terminal domain-like	2coh A:118-199
43	gi|121593473|ref|YP_985369.1|	0052861	25-163	1.7e-28	51206	cAMP-binding domain-like	0.01	51210	cAMP-binding domain	1ne6 A:245-376
43	gi|121593473|ref|YP_985369.1|	0052198	167-248	0.0000000000000735	46785	Winged helix DNA-binding domain	0.016	46796	CAP C-terminal domain-like	2coh A:118-199
43	gi|121593506|ref|YP_985402.1|	0054946	20-159	2.49e-30	51206	cAMP-binding domain-like	0.0069	51210	cAMP-binding domain	2gau A:10-151
43	gi|121593506|ref|YP_985402.1|	0048601	163-240	9.1e-21	46785	Winged helix DNA-binding domain	0.022	46796	CAP C-terminal domain-like	2gau A:152-232
43	gi|121594147|ref|YP_986043.1|	0052861	13-150	4.58e-31	51206	cAMP-binding domain-like	0.0064	51210	cAMP-binding domain	1vp6 A:
43	gi|121594147|ref|YP_986043.1|	0052198	155-236	0.00000000000000195	46785	Winged helix DNA-binding domain	0.031	46796	CAP C-terminal domain-like	2coh A:118-199
43	gi|121594264|ref|YP_986160.1|	0052861	11-146	9.69e-28	51206	cAMP-binding domain-like	0.004	51210	cAMP-binding domain	1vp6 A:
43	gi|121594264|ref|YP_986160.1|	0052860	196-252	0.000000000461	46785	Winged helix DNA-binding domain	0.045	46796	CAP C-terminal domain-like	1zyb A:148-220
43	gi|121595643|ref|YP_987539.1|	0054946	4-138	6.02e-30	51206	cAMP-binding domain-like	0.0043	51210	cAMP-binding domain	1hw5 A:1-137
43	gi|121595643|ref|YP_987539.1|	0052198	142-214	0.0000000000000659	46785	Winged helix DNA-binding domain	0.072	46796	CAP C-terminal domain-like	2coh A:118-199
43	gi|121595817|ref|YP_987713.1|	0054946	15-127	0.0000000000000498	51206	cAMP-binding domain-like	0.0066	51210	cAMP-binding domain	1cx4 A:130-265
43	gi|121595817|ref|YP_987713.1|	0037767	160-223	0.00000415	46785	Winged helix DNA-binding domain	0.031	46796	CAP C-terminal domain-like	2coh A:118-199
43	gi|121592528|ref|YP_984424.1|	0041617	207-449	2.02e-71	52540	P-loop containing nucleoside triphosphate hydrolases	0.00000109	81269	Extended AAA-ATPase domain	1ny5 A:138-384
43	gi|121592528|ref|YP_984424.1|	0048136	35-182	0.000000000000807	55781	GAF domain-like	0.031	55782	GAF domain	1vhm A:
43	gi|121592528|ref|YP_984424.1|	0049952	486-538	0.000000358	46689	Homeodomain-like	0.071	100918	FIS-like	1ntc A:
43	gi|121592640|ref|YP_984536.1|	0041617	235-469	4.95e-70	52540	P-loop containing nucleoside triphosphate hydrolases	0.00000135	81269	Extended AAA-ATPase domain	1ny5 A:138-384
43	gi|121592640|ref|YP_984536.1|	0054410	40-185	0.0000000000000502	111126	Ligand-binding domain in the NO signalling and Golgi transport	0.031	160689	MJ1460-like	2oso A:5-156
43	gi|121592640|ref|YP_984536.1|	0037176	448-558	0.00000000538	46689	Homeodomain-like	0.047	100918	FIS-like	1ntc A:
43	gi|121593604|ref|YP_985500.1|	0041617	144-387	1.94e-72	52540	P-loop containing nucleoside triphosphate hydrolases	0.00000144	81269	Extended AAA-ATPase domain	1ny5 A:138-384
43	gi|121593604|ref|YP_985500.1|	0043525	2-189	9.82e-37	52172	CheY-like	0.0000432	52173	CheY-related	1krw A:
43	gi|121593604|ref|YP_985500.1|	0048440	433-506	1.79e-17	46689	Homeodomain-like	0.0049	100918	FIS-like	1ntc A:
43	gi|121594122|ref|YP_986018.1|	0048742	31-136	2.42e-17	46689	Homeodomain-like	0.072	100918	FIS-like	1g2h A:
43	gi|121594122|ref|YP_986018.1|	0046085	204-334	0.00000000103	53098	Ribonuclease H-like	0.026	53107	Retroviral integrase, catalytic domain	1asu A:
43	gi|121594227|ref|YP_986123.1|	0048742	31-136	2.42e-17	46689	Homeodomain-like	0.072	100918	FIS-like	1g2h A:
43	gi|121594227|ref|YP_986123.1|	0046085	204-334	0.00000000103	53098	Ribonuclease H-like	0.026	53107	Retroviral integrase, catalytic domain	1asu A:
43	gi|121594256|ref|YP_986152.1|	0041617	197-434	9.84e-67	52540	P-loop containing nucleoside triphosphate hydrolases	0.00000168	81269	Extended AAA-ATPase domain	1ny5 A:138-384
43	gi|121594256|ref|YP_986152.1|	0049952	474-525	0.00000000806	46689	Homeodomain-like	0.046	100918	FIS-like	1ntc A:
43	gi|121594256|ref|YP_986152.1|	0048136	25-167	0.000000000491	55781	GAF domain-like	0.021	55782	GAF domain	2o9c A:135-321
43	gi|121595102|ref|YP_986998.1|	0043525	7-117	1.42e-27	52172	CheY-like	0.0018	52173	CheY-related	1ny5 A:1-137
43	gi|121595102|ref|YP_986998.1|	0037176	129-174	0.0000000000000717	46689	Homeodomain-like	0.0097	100918	FIS-like	1umq A:
43	gi|121595877|ref|YP_987773.1|	0037176	10-76	6.27e-20	46689	Homeodomain-like	0.0015	100918	FIS-like	1eto B:
43	gi|121596178|ref|YP_988074.1|	0043525	1-127	4.7e-36	52172	CheY-like	0.00073	52173	CheY-related	1ny5 A:1-137
43	gi|121596178|ref|YP_988074.1|	0037176	161-223	0.000000000000215	46689	Homeodomain-like	0.09	100918	FIS-like	1g2h A:
43	gi|121596210|ref|YP_988106.1|	0041150	15-144	4.94e-40	46785	Winged helix DNA-binding domain	0.000026	101027	FUR-like	1mzb A:
43	gi|121594410|ref|YP_986306.1|	0036339	74-341	1.25e-49	53822	Periplasmic binding protein-like I	0.00025	53823	L-arabinose binding protein-like	1dbq A:
43	gi|121594410|ref|YP_986306.1|	0051985	13-71	8e-17	47413	lambda repressor-like DNA-binding domains	0.0059	47438	GalR/LacI-like bacterial regulator	2hsg A:2-58
43	gi|121592447|ref|YP_984343.1|	0043525	1-152	1.04e-25	52172	CheY-like	0.0073	52173	CheY-related	1a04 A:5-142
43	gi|121592447|ref|YP_984343.1|	0048694	129-205	2.55e-19	46894	C-terminal effector domain of the bipartite response regulators	0.0031	46900	GerE-like (LuxR/UhpA family of transcriptional regulators)	1a04 A:150-216
43	gi|121592864|ref|YP_984760.1|	0045682	5-135	1.35e-29	52172	CheY-like	0.00017	52173	CheY-related	1a04 A:5-142
43	gi|121592864|ref|YP_984760.1|	0048694	147-219	9.52e-22	46894	C-terminal effector domain of the bipartite response regulators	0.00071	46900	GerE-like (LuxR/UhpA family of transcriptional regulators)	1a04 A:150-216
43	gi|121592985|ref|YP_984881.1|	0045682	9-136	5.69e-29	52172	CheY-like	0.0022	52173	CheY-related	1krw A:
43	gi|121592985|ref|YP_984881.1|	0048694	151-214	6.8e-16	46894	C-terminal effector domain of the bipartite response regulators	0.0024	46900	GerE-like (LuxR/UhpA family of transcriptional regulators)	1a04 A:150-216
43	gi|121594320|ref|YP_986216.1|	0048694	111-178	1.5e-17	46894	C-terminal effector domain of the bipartite response regulators	0.0074	46900	GerE-like (LuxR/UhpA family of transcriptional regulators)	1yio A:131-200
43	gi|121594320|ref|YP_986216.1|	0037219	5-114	5.41e-16	55785	PYP-like sensor domain (PAS domain)	0.05	55789	Heme-binding PAS domain	1ew0 A:
43	gi|121594476|ref|YP_986372.1|	0043525	7-136	2.99e-33	52172	CheY-like	0.00011	52173	CheY-related	1yio A:3-130
43	gi|121594476|ref|YP_986372.1|	0048694	135-202	3.4e-19	46894	C-terminal effector domain of the bipartite response regulators	0.0015	46900	GerE-like (LuxR/UhpA family of transcriptional regulators)	1yio A:131-200
43	gi|121595359|ref|YP_987255.1|	0048694	304-374	0.0000000000068	46894	C-terminal effector domain of the bipartite response regulators	0.01	46900	GerE-like (LuxR/UhpA family of transcriptional regulators)	1yio A:131-200
43	gi|121595802|ref|YP_987698.1|	0045682	30-162	7.54e-33	52172	CheY-like	0.00041	52173	CheY-related	1a04 A:5-142
43	gi|121595802|ref|YP_987698.1|	0048694	164-238	3.37e-18	46894	C-terminal effector domain of the bipartite response regulators	0.0089	46900	GerE-like (LuxR/UhpA family of transcriptional regulators)	1p4w A:
43	gi|121596081|ref|YP_987977.1|	0045682	1-133	2.56e-29	52172	CheY-like	0.00096	52173	CheY-related	1a04 A:5-142
43	gi|121596081|ref|YP_987977.1|	0048694	136-208	2.07e-17	46894	C-terminal effector domain of the bipartite response regulators	0.01	46900	GerE-like (LuxR/UhpA family of transcriptional regulators)	1a04 A:150-216
43	gi|121596299|ref|YP_988195.1|	0043525	5-161	3.56e-28	52172	CheY-like	0.00018	52173	CheY-related	1yio A:3-130
43	gi|121596299|ref|YP_988195.1|	0048694	141-211	5.1e-20	46894	C-terminal effector domain of the bipartite response regulators	0.0017	46900	GerE-like (LuxR/UhpA family of transcriptional regulators)	1a04 A:150-216
43	gi|121582492|ref|YP_974024.1|	0045682	1-135	1.85e-21	52172	CheY-like	0.0013	52173	CheY-related	1u0s Y:
43	gi|121582492|ref|YP_974024.1|	0048694	137-211	0.00000000000204	46894	C-terminal effector domain of the bipartite response regulators	0.0069	46900	GerE-like (LuxR/UhpA family of transcriptional regulators)	1p4w A:
43	gi|121592639|ref|YP_984535.1|	0054060	99-238	1.41e-17	48008	GntR ligand-binding domain-like	0.02	48009	GntR ligand-binding domain-like	2hs5 A:94-231
43	gi|121592639|ref|YP_984535.1|	0050048	27-97	0.00000000000000833	46785	Winged helix DNA-binding domain	0.01	46804	GntR-like transcriptional regulators	1v4r A:1-100
43	gi|121592663|ref|YP_984559.1|	0050048	18-87	1.82e-16	46785	Winged helix DNA-binding domain	0.017	46804	GntR-like transcriptional regulators	1hw1 A:5-78
43	gi|121592663|ref|YP_984559.1|	0054060	90-221	0.0000000000157	48008	GntR ligand-binding domain-like	0.018	48009	GntR ligand-binding domain-like	1hw1 A:79-230
43	gi|121592815|ref|YP_984711.1|	0040524	75-234	1.95e-27	100950	NagB/RpiA/CoA transferase-like	0.076	75176	D-ribose-5-phosphate isomerase (RpiA), catalytic domain	1uj6 A:3-131,A:206-227
43	gi|121592815|ref|YP_984711.1|	0043758	3-61	0.00000000000412	46785	Winged helix DNA-binding domain	0.07	46804	GntR-like transcriptional regulators	1hw1 A:5-78
43	gi|121593491|ref|YP_985387.1|	0054060	78-213	3.92e-26	48008	GntR ligand-binding domain-like	0.01	48009	GntR ligand-binding domain-like	2hs5 A:94-231
43	gi|121593491|ref|YP_985387.1|	0050048	4-75	4.42e-21	46785	Winged helix DNA-binding domain	0.0061	46804	GntR-like transcriptional regulators	2hs5 A:25-93
43	gi|121593531|ref|YP_985427.1|	0054060	73-203	3.92e-27	48008	GntR ligand-binding domain-like	0.0077	48009	GntR ligand-binding domain-like	2hs5 A:94-231
43	gi|121593531|ref|YP_985427.1|	0050048	6-71	4.09e-17	46785	Winged helix DNA-binding domain	0.013	46804	GntR-like transcriptional regulators	2hs5 A:25-93
43	gi|121593540|ref|YP_985436.1|	0054060	120-250	8.11e-22	48008	GntR ligand-binding domain-like	0.014	48009	GntR ligand-binding domain-like	2hs5 A:94-231
43	gi|121593540|ref|YP_985436.1|	0050048	49-116	2.2e-16	46785	Winged helix DNA-binding domain	0.058	46804	GntR-like transcriptional regulators	1v4r A:1-100
43	gi|121594351|ref|YP_986247.1|	0054060	118-256	9.42e-30	48008	GntR ligand-binding domain-like	0.012	48009	GntR ligand-binding domain-like	2hs5 A:94-231
43	gi|121594351|ref|YP_986247.1|	0050048	29-101	4.35e-20	46785	Winged helix DNA-binding domain	0.02	46804	GntR-like transcriptional regulators	3bwg A:5-82
43	gi|121594395|ref|YP_986291.1|	0054060	79-208	5.23e-23	48008	GntR ligand-binding domain-like	0.032	48009	GntR ligand-binding domain-like	2hs5 A:94-231
43	gi|121594395|ref|YP_986291.1|	0050048	8-77	5.46e-22	46785	Winged helix DNA-binding domain	0.025	46804	GntR-like transcriptional regulators	2hs5 A:25-93
43	gi|121595113|ref|YP_987009.1|	0054662	102-283	3.3e-39	64288	Chorismate lyase-like	0.00000979	143473	UTRA domain	3cnv A:98-259
43	gi|121595113|ref|YP_987009.1|	0050048	48-117	3.42e-22	46785	Winged helix DNA-binding domain	0.014	46804	GntR-like transcriptional regulators	2hs5 A:25-93
43	gi|121595411|ref|YP_987307.1|	0052198	130-205	0.0000000000338	46785	Winged helix DNA-binding domain	0.069	46804	GntR-like transcriptional regulators	1v4r A:1-100
43	gi|121595411|ref|YP_987307.1|	0048492	11-118	0.0000000209	51206	cAMP-binding domain-like	0.025	51210	cAMP-binding domain	1ne6 A:109-244
43	gi|121596129|ref|YP_988025.1|	0050768	140-474	8.66e-73	53383	PLP-dependent transferases	0.00012	53384	AAT-like	1x0m A:26-428
43	gi|121596129|ref|YP_988025.1|	0050048	1-76	4.27e-19	46785	Winged helix DNA-binding domain	0.044	46804	GntR-like transcriptional regulators	1v4r A:1-100
43	gi|121596443|ref|YP_988339.1|	0050768	74-435	2.11e-46	53383	PLP-dependent transferases	0.0063	53384	AAT-like	1x0m A:26-428
43	gi|121596443|ref|YP_988339.1|	0050048	10-77	0.0000000000000564	46785	Winged helix DNA-binding domain	0.011	46804	GntR-like transcriptional regulators	1v4r A:1-100
43	gi|121592546|ref|YP_984442.1|	0048178	89-257	6.41e-26	55781	GAF domain-like	0.014	75513	IclR ligand-binding domain-like	1mkm A:76-246
43	gi|121592546|ref|YP_984442.1|	0048177	12-85	0.00000000000942	46785	Winged helix DNA-binding domain	0.073	74676	Transcriptional regulator IclR, N-terminal domain	1mkm A:1-75
43	gi|121592879|ref|YP_984775.1|	0049608	75-257	4.51e-36	55781	GAF domain-like	0.0035	75513	IclR ligand-binding domain-like	1mkm A:76-246
43	gi|121592879|ref|YP_984775.1|	0048177	8-81	0.00000000000000152	46785	Winged helix DNA-binding domain	0.026	74676	Transcriptional regulator IclR, N-terminal domain	1mkm A:1-75
43	gi|121594144|ref|YP_986040.1|	0049608	71-256	1.83e-45	55781	GAF domain-like	0.00011	75513	IclR ligand-binding domain-like	1mkm A:76-246
43	gi|121594144|ref|YP_986040.1|	0048177	14-85	5.22e-16	46785	Winged helix DNA-binding domain	0.03	74676	Transcriptional regulator IclR, N-terminal domain	1mkm A:1-75
43	gi|121596257|ref|YP_988153.1|	0049608	99-267	2.81e-35	55781	GAF domain-like	0.0024	75513	IclR ligand-binding domain-like	1mkm A:76-246
43	gi|121596257|ref|YP_988153.1|	0048177	35-107	0.000000000000462	46785	Winged helix DNA-binding domain	0.068	74676	Transcriptional regulator IclR, N-terminal domain	1mkm A:1-75
43	gi|121594652|ref|YP_986548.1|	0039545	98-220	3.31e-34	51306	LexA/Signal peptidase	0.0000143	51307	LexA-related	1jhf A:73-198
43	gi|121594652|ref|YP_986548.1|	0047587	6-72	1.05e-18	46785	Winged helix DNA-binding domain	0.00034	46789	LexA repressor, N-terminal DNA-binding domain	1jhf A:2-72
43	gi|121592951|ref|YP_984847.1|	0049174	68-161	6.44e-22	54909	Dimeric alpha+beta barrel	0.0062	69733	Lrp/AsnC-like transcriptional regulator C-terminal domain	1ri7 A:85-170
43	gi|121592951|ref|YP_984847.1|	0049384	7-87	3.08e-16	46785	Winged helix DNA-binding domain	0.007	68967	Lrp/AsnC-like transcriptional regulator N-terminal domain	1i1g A:2-61
43	gi|121593041|ref|YP_984937.1|	0052161	3-60	0.000000000000201	46785	Winged helix DNA-binding domain	0.0053	68967	Lrp/AsnC-like transcriptional regulator N-terminal domain	1i1g A:2-61
43	gi|121593041|ref|YP_984937.1|	0049174	66-142	0.000000000000402	54909	Dimeric alpha+beta barrel	0.0041	69733	Lrp/AsnC-like transcriptional regulator C-terminal domain	1ri7 A:85-170
43	gi|121593066|ref|YP_984962.1|	0052161	7-65	0.000000000000104	46785	Winged helix DNA-binding domain	0.01	68967	Lrp/AsnC-like transcriptional regulator N-terminal domain	2cfx A:1-63
43	gi|121593066|ref|YP_984962.1|	0052160	73-151	0.0000000000349	54909	Dimeric alpha+beta barrel	0.038	69733	Lrp/AsnC-like transcriptional regulator C-terminal domain	2cfx A:64-140
43	gi|121593989|ref|YP_985885.1|	0049174	63-152	8.85e-22	54909	Dimeric alpha+beta barrel	0.0041	69733	Lrp/AsnC-like transcriptional regulator C-terminal domain	1ri7 A:85-170
43	gi|121593989|ref|YP_985885.1|	0049384	2-90	0.00000000000000143	46785	Winged helix DNA-binding domain	0.0069	68967	Lrp/AsnC-like transcriptional regulator N-terminal domain	2cfx A:1-63
43	gi|121594302|ref|YP_986198.1|	0049174	65-147	2.01e-22	54909	Dimeric alpha+beta barrel	0.0047	69733	Lrp/AsnC-like transcriptional regulator C-terminal domain	1ri7 A:85-170
43	gi|121594302|ref|YP_986198.1|	0052161	3-62	2.7e-18	46785	Winged helix DNA-binding domain	0.0071	68967	Lrp/AsnC-like transcriptional regulator N-terminal domain	1i1g A:2-61
43	gi|121594392|ref|YP_986288.1|	0049174	67-147	9.12e-17	54909	Dimeric alpha+beta barrel	0.003	69733	Lrp/AsnC-like transcriptional regulator C-terminal domain	1ri7 A:85-170
43	gi|121594392|ref|YP_986288.1|	0052161	4-64	0.000000000000427	46785	Winged helix DNA-binding domain	0.0088	68967	Lrp/AsnC-like transcriptional regulator N-terminal domain	1i1g A:2-61
43	gi|121594760|ref|YP_986656.1|	0049174	70-155	8.18e-21	54909	Dimeric alpha+beta barrel	0.0052	69733	Lrp/AsnC-like transcriptional regulator C-terminal domain	1ri7 A:85-170
43	gi|121594760|ref|YP_986656.1|	0052161	9-68	3.09e-17	46785	Winged helix DNA-binding domain	0.008	68967	Lrp/AsnC-like transcriptional regulator N-terminal domain	1i1g A:2-61
43	gi|121594952|ref|YP_986848.1|	0047842	94-188	7.63e-16	81301	Nucleotidyltransferase	0.055	102932	Catalytic subunit of bi-partite nucleotidyltransferase	1wot A:
43	gi|121594952|ref|YP_986848.1|	0049944	14-82	0.000000123	46785	Winged helix DNA-binding domain	0.055	68967	Lrp/AsnC-like transcriptional regulator N-terminal domain	1ri7 A:25-84
43	gi|121596163|ref|YP_988059.1|	0052162	102-188	4.56e-18	54909	Dimeric alpha+beta barrel	0.0035	69733	Lrp/AsnC-like transcriptional regulator C-terminal domain	1ri7 A:85-170
43	gi|121596163|ref|YP_988059.1|	0052161	40-99	0.0000000000000019	46785	Winged helix DNA-binding domain	0.0081	68967	Lrp/AsnC-like transcriptional regulator N-terminal domain	1i1g A:2-61
43	gi|121596293|ref|YP_988189.1|	0052161	3-63	3.55e-19	46785	Winged helix DNA-binding domain	0.0061	68967	Lrp/AsnC-like transcriptional regulator N-terminal domain	2cfx A:1-63
43	gi|121596293|ref|YP_988189.1|	0049174	64-153	4.96e-17	54909	Dimeric alpha+beta barrel	0.0089	69733	Lrp/AsnC-like transcriptional regulator C-terminal domain	1ri7 A:85-170
43	gi|121592490|ref|YP_984386.1|	0045790	88-295	1.86e-35	53850	Periplasmic binding protein-like II	0.00031	53851	Phosphate binding protein-like	1i6a A:
43	gi|121592490|ref|YP_984386.1|	0047461	1-87	3.18e-24	46785	Winged helix DNA-binding domain	0.00097	88979	LysR-like transcriptional regulators	1ixc A:1-89
43	gi|121592507|ref|YP_984403.1|	0049998	96-298	2.53e-25	53850	Periplasmic binding protein-like II	0.014	53851	Phosphate binding protein-like	1i6a A:
43	gi|121592507|ref|YP_984403.1|	0045910	4-118	8.38e-18	46785	Winged helix DNA-binding domain	0.007	88979	LysR-like transcriptional regulators	1ixc A:1-89
43	gi|121592511|ref|YP_984407.1|	0052509	92-309	9.77e-44	53850	Periplasmic binding protein-like II	0.0000505	53851	Phosphate binding protein-like	1uth A:
43	gi|121592511|ref|YP_984407.1|	0052508	6-87	1.6e-22	46785	Winged helix DNA-binding domain	0.0015	88979	LysR-like transcriptional regulators	2esn A:3-91
43	gi|121592567|ref|YP_984463.1|	0045790	90-297	1.27e-42	53850	Periplasmic binding protein-like II	0.0029	53851	Phosphate binding protein-like	1al3 A:
43	gi|121592567|ref|YP_984463.1|	0045910	1-113	2.39e-22	46785	Winged helix DNA-binding domain	0.0091	88979	LysR-like transcriptional regulators	1ixc A:1-89
43	gi|121592572|ref|YP_984468.1|	0052806	88-297	5.07e-25	53850	Periplasmic binding protein-like II	0.012	53851	Phosphate binding protein-like	2fyi A:88-307
43	gi|121592572|ref|YP_984468.1|	0047461	6-86	1.67e-17	46785	Winged helix DNA-binding domain	0.011	88979	LysR-like transcriptional regulators	1ixc A:1-89
43	gi|121592574|ref|YP_984470.1|	0045790	90-295	9.06e-47	53850	Periplasmic binding protein-like II	0.00064	53851	Phosphate binding protein-like	1al3 A:
43	gi|121592574|ref|YP_984470.1|	0047461	1-85	6.59e-22	46785	Winged helix DNA-binding domain	0.0014	88979	LysR-like transcriptional regulators	1ixc A:1-89
43	gi|121592593|ref|YP_984489.1|	0045790	90-299	2.9e-42	53850	Periplasmic binding protein-like II	0.014	53851	Phosphate binding protein-like	1al3 A:
43	gi|121592593|ref|YP_984489.1|	0047461	4-85	1.36e-21	46785	Winged helix DNA-binding domain	0.012	88979	LysR-like transcriptional regulators	1ixc A:1-89
43	gi|121592624|ref|YP_984520.1|	0052806	86-282	6.52e-31	53850	Periplasmic binding protein-like II	0.0018	53851	Phosphate binding protein-like	1i6a A:
43	gi|121592624|ref|YP_984520.1|	0045910	1-109	8.53e-24	46785	Winged helix DNA-binding domain	0.0095	88979	LysR-like transcriptional regulators	1ixc A:1-89
43	gi|121592647|ref|YP_984543.1|	0045790	87-295	3.72e-35	53850	Periplasmic binding protein-like II	0.0000589	53851	Phosphate binding protein-like	1ixc A:90-294
43	gi|121592647|ref|YP_984543.1|	0047461	1-86	1.29e-24	46785	Winged helix DNA-binding domain	0.0013	88979	LysR-like transcriptional regulators	1ixc A:1-89
43	gi|121592650|ref|YP_984546.1|	0045790	87-294	2.64e-33	53850	Periplasmic binding protein-like II	0.0000744	53851	Phosphate binding protein-like	1ixc A:90-294
43	gi|121592650|ref|YP_984546.1|	0047461	1-82	4.31e-23	46785	Winged helix DNA-binding domain	0.00073	88979	LysR-like transcriptional regulators	1ixc A:1-89
43	gi|121592772|ref|YP_984668.1|	0045790	91-303	1.55e-43	53850	Periplasmic binding protein-like II	0.01	53851	Phosphate binding protein-like	1al3 A:
43	gi|121592772|ref|YP_984668.1|	0045910	4-111	3.13e-17	46785	Winged helix DNA-binding domain	0.0049	88979	LysR-like transcriptional regulators	1ixc A:1-89
43	gi|121592809|ref|YP_984705.1|	0045790	88-311	6.7e-37	53850	Periplasmic binding protein-like II	0.000035	53851	Phosphate binding protein-like	1i6a A:
43	gi|121592809|ref|YP_984705.1|	0047461	1-84	3.11e-20	46785	Winged helix DNA-binding domain	0.0058	88979	LysR-like transcriptional regulators	1ixc A:1-89
43	gi|121593034|ref|YP_984930.1|	0052509	93-269	2.9e-21	53850	Periplasmic binding protein-like II	0.011	53851	Phosphate binding protein-like	1i6a A:
43	gi|121593034|ref|YP_984930.1|	0047461	1-85	1.12e-18	46785	Winged helix DNA-binding domain	0.0034	88979	LysR-like transcriptional regulators	1ixc A:1-89
43	gi|121593060|ref|YP_984956.1|	0045790	110-316	7.76e-32	53850	Periplasmic binding protein-like II	0.013	53851	Phosphate binding protein-like	2esn A:92-303
43	gi|121593060|ref|YP_984956.1|	0052508	22-103	4.09e-22	46785	Winged helix DNA-binding domain	0.007	88979	LysR-like transcriptional regulators	1ixc A:1-89
43	gi|121593069|ref|YP_984965.1|	0045790	92-296	2.35e-42	53850	Periplasmic binding protein-like II	0.0069	53851	Phosphate binding protein-like	1al3 A:
43	gi|121593069|ref|YP_984965.1|	0045910	6-116	7.1e-24	46785	Winged helix DNA-binding domain	0.0036	88979	LysR-like transcriptional regulators	1ixc A:1-89
43	gi|121593276|ref|YP_985172.1|	0045790	94-294	1.32e-31	53850	Periplasmic binding protein-like II	0.012	53851	Phosphate binding protein-like	1pda A:3-219
43	gi|121593276|ref|YP_985172.1|	0052508	3-84	3.48e-20	46785	Winged helix DNA-binding domain	0.016	88979	LysR-like transcriptional regulators	1ixc A:1-89
43	gi|121593441|ref|YP_985337.1|	0045790	89-299	6.21e-41	53850	Periplasmic binding protein-like II	0.015	53851	Phosphate binding protein-like	2fyi A:88-307
43	gi|121593441|ref|YP_985337.1|	0047461	4-86	2.65e-19	46785	Winged helix DNA-binding domain	0.0098	88979	LysR-like transcriptional regulators	1ixc A:1-89
43	gi|121593532|ref|YP_985428.1|	0045790	93-300	2.35e-46	53850	Periplasmic binding protein-like II	0.011	53851	Phosphate binding protein-like	2fyi A:88-307
43	gi|121593532|ref|YP_985428.1|	0045910	10-115	5.15e-20	46785	Winged helix DNA-binding domain	0.0079	88979	LysR-like transcriptional regulators	1ixc A:1-89
43	gi|121593636|ref|YP_985532.1|	0045790	93-299	5.74e-35	53850	Periplasmic binding protein-like II	0.0023	53851	Phosphate binding protein-like	1ixc A:90-294
43	gi|121593636|ref|YP_985532.1|	0045910	43-113	0.000000748	46785	Winged helix DNA-binding domain	0.0091	88979	LysR-like transcriptional regulators	1ixc A:1-89
43	gi|121593638|ref|YP_985534.1|	0047461	1-43	0.000000000000179	46785	Winged helix DNA-binding domain	0.0073	88979	LysR-like transcriptional regulators	1ixc A:1-89
43	gi|121593747|ref|YP_985643.1|	0045790	88-295	3.88e-35	53850	Periplasmic binding protein-like II	0.0024	53851	Phosphate binding protein-like	1i6a A:
43	gi|121593747|ref|YP_985643.1|	0047461	1-84	1.45e-23	46785	Winged helix DNA-binding domain	0.00075	88979	LysR-like transcriptional regulators	1ixc A:1-89
43	gi|121593780|ref|YP_985676.1|	0045790	95-304	1.33e-44	53850	Periplasmic binding protein-like II	0.011	53851	Phosphate binding protein-like	2esn A:92-303
43	gi|121593780|ref|YP_985676.1|	0045910	6-116	7.26e-17	46785	Winged helix DNA-binding domain	0.0096	88979	LysR-like transcriptional regulators	2esn A:3-91
43	gi|121594003|ref|YP_985899.1|	0049998	90-297	6.98e-36	53850	Periplasmic binding protein-like II	0.0014	53851	Phosphate binding protein-like	2fyi A:88-307
43	gi|121594003|ref|YP_985899.1|	0045910	5-116	1.61e-19	46785	Winged helix DNA-binding domain	0.019	88979	LysR-like transcriptional regulators	1ixc A:1-89
43	gi|121594184|ref|YP_986080.1|	0045790	92-299	3.8e-42	53850	Periplasmic binding protein-like II	0.001	53851	Phosphate binding protein-like	1al3 A:
43	gi|121594184|ref|YP_986080.1|	0045910	3-113	1.42e-20	46785	Winged helix DNA-binding domain	0.0032	88979	LysR-like transcriptional regulators	1ixc A:1-89
43	gi|121594277|ref|YP_986173.1|	0045790	91-298	2.31e-39	53850	Periplasmic binding protein-like II	0.00000235	53851	Phosphate binding protein-like	1al3 A:
43	gi|121594277|ref|YP_986173.1|	0047461	1-84	0.0000000000109	46785	Winged helix DNA-binding domain	0.015	88979	LysR-like transcriptional regulators	1ixc A:1-89
43	gi|121594340|ref|YP_986236.1|	0045790	95-301	1.93e-26	53850	Periplasmic binding protein-like II	0.006	53851	Phosphate binding protein-like	2fyi A:88-307
43	gi|121594340|ref|YP_986236.1|	0045910	7-89	2.45e-19	46785	Winged helix DNA-binding domain	0.012	88979	LysR-like transcriptional regulators	1ixc A:1-89
43	gi|121594366|ref|YP_986262.1|	0045790	90-291	1.99e-32	53850	Periplasmic binding protein-like II	0.0073	53851	Phosphate binding protein-like	1i6a A:
43	gi|121594366|ref|YP_986262.1|	0045910	1-113	7.39e-19	46785	Winged helix DNA-binding domain	0.0069	88979	LysR-like transcriptional regulators	1ixc A:1-89
43	gi|121594594|ref|YP_986490.1|	0045790	99-304	1.99e-26	53850	Periplasmic binding protein-like II	0.019	53851	Phosphate binding protein-like	2esn A:92-303
43	gi|121594594|ref|YP_986490.1|	0052508	10-89	1.47e-22	46785	Winged helix DNA-binding domain	0.014	88979	LysR-like transcriptional regulators	2esn A:3-91
43	gi|121594597|ref|YP_986493.1|	0045790	92-296	1.63e-43	53850	Periplasmic binding protein-like II	0.0027	53851	Phosphate binding protein-like	1i6a A:
43	gi|121594597|ref|YP_986493.1|	0045910	3-103	1.27e-21	46785	Winged helix DNA-binding domain	0.0022	88979	LysR-like transcriptional regulators	1ixc A:1-89
43	gi|121594671|ref|YP_986567.1|	0045790	89-285	1.12e-36	53850	Periplasmic binding protein-like II	0.011	53851	Phosphate binding protein-like	2fyi A:88-307
43	gi|121594671|ref|YP_986567.1|	0052508	2-84	2.08e-23	46785	Winged helix DNA-binding domain	0.016	88979	LysR-like transcriptional regulators	2esn A:3-91
43	gi|121594680|ref|YP_986576.1|	0045790	89-298	1.71e-43	53850	Periplasmic binding protein-like II	0.0071	53851	Phosphate binding protein-like	1al3 A:
43	gi|121594680|ref|YP_986576.1|	0047461	3-87	1.32e-21	46785	Winged helix DNA-binding domain	0.007	88979	LysR-like transcriptional regulators	1ixc A:1-89
43	gi|121594859|ref|YP_986755.1|	0045790	97-298	2.53e-39	53850	Periplasmic binding protein-like II	0.011	53851	Phosphate binding protein-like	1i6a A:
43	gi|121594859|ref|YP_986755.1|	0045910	10-116	1.49e-22	46785	Winged helix DNA-binding domain	0.0073	88979	LysR-like transcriptional regulators	1ixc A:1-89
43	gi|121595139|ref|YP_987035.1|	0045790	95-302	1.68e-42	53850	Periplasmic binding protein-like II	0.001	53851	Phosphate binding protein-like	2fyi A:88-307
43	gi|121595139|ref|YP_987035.1|	0045910	4-114	1.75e-19	46785	Winged helix DNA-binding domain	0.0051	88979	LysR-like transcriptional regulators	1ixc A:1-89
43	gi|121595194|ref|YP_987090.1|	0045790	90-297	1.1e-41	53850	Periplasmic binding protein-like II	0.0019	53851	Phosphate binding protein-like	1al3 A:
43	gi|121595194|ref|YP_987090.1|	0045910	3-112	5.99e-19	46785	Winged helix DNA-binding domain	0.0041	88979	LysR-like transcriptional regulators	1ixc A:1-89
43	gi|121595239|ref|YP_987135.1|	0052806	88-290	1.01e-29	53850	Periplasmic binding protein-like II	0.0022	53851	Phosphate binding protein-like	1i6a A:
43	gi|121595239|ref|YP_987135.1|	0047461	1-86	5.96e-25	46785	Winged helix DNA-binding domain	0.0014	88979	LysR-like transcriptional regulators	1ixc A:1-89
43	gi|121595294|ref|YP_987190.1|	0045790	92-311	1.21e-28	53850	Periplasmic binding protein-like II	0.017	53851	Phosphate binding protein-like	1ixc A:90-294
43	gi|121595294|ref|YP_987190.1|	0052508	3-82	3.99e-22	46785	Winged helix DNA-binding domain	0.011	88979	LysR-like transcriptional regulators	1ixc A:1-89
43	gi|121595397|ref|YP_987293.1|	0052509	90-297	2.79e-40	53850	Periplasmic binding protein-like II	0.000000002	53851	Phosphate binding protein-like	1uth A:
43	gi|121595397|ref|YP_987293.1|	0052508	3-85	3.05e-17	46785	Winged helix DNA-binding domain	0.0013	88979	LysR-like transcriptional regulators	2esn A:3-91
43	gi|121595449|ref|YP_987345.1|	0045790	91-299	2.79e-33	53850	Periplasmic binding protein-like II	0.0049	53851	Phosphate binding protein-like	1al3 A:
43	gi|121595449|ref|YP_987345.1|	0052508	2-83	7.48e-20	46785	Winged helix DNA-binding domain	0.0049	88979	LysR-like transcriptional regulators	1ixc A:1-89
43	gi|121595467|ref|YP_987363.1|	0047313	92-297	3.44e-24	53850	Periplasmic binding protein-like II	0.02	53851	Phosphate binding protein-like	2fyi A:88-307
43	gi|121595467|ref|YP_987363.1|	0045910	2-113	2.2e-17	46785	Winged helix DNA-binding domain	0.026	88979	LysR-like transcriptional regulators	1ixc A:1-89
43	gi|121595531|ref|YP_987427.1|	0045790	98-307	8.69e-38	53850	Periplasmic binding protein-like II	0.0024	53851	Phosphate binding protein-like	2fyi A:88-307
43	gi|121595531|ref|YP_987427.1|	0045910	11-121	3.74e-23	46785	Winged helix DNA-binding domain	0.0039	88979	LysR-like transcriptional regulators	1ixc A:1-89
43	gi|121596029|ref|YP_987925.1|	0045790	87-295	1.61e-36	53850	Periplasmic binding protein-like II	0.0093	53851	Phosphate binding protein-like	2fyi A:88-307
43	gi|121596029|ref|YP_987925.1|	0045910	1-110	6.67e-21	46785	Winged helix DNA-binding domain	0.01	88979	LysR-like transcriptional regulators	1ixc A:1-89
43	gi|121596147|ref|YP_988043.1|	0052509	92-291	1.99e-20	53850	Periplasmic binding protein-like II	0.0072	53851	Phosphate binding protein-like	2fyi A:88-307
43	gi|121596147|ref|YP_988043.1|	0047461	6-90	3.56e-18	46785	Winged helix DNA-binding domain	0.0054	88979	LysR-like transcriptional regulators	1ixc A:1-89
43	gi|121596281|ref|YP_988177.1|	0045790	94-299	3.8e-36	53850	Periplasmic binding protein-like II	0.01	53851	Phosphate binding protein-like	1i6a A:
43	gi|121596281|ref|YP_988177.1|	0045910	7-117	2.87e-24	46785	Winged helix DNA-binding domain	0.0088	88979	LysR-like transcriptional regulators	1ixc A:1-89
43	gi|121596353|ref|YP_988249.1|	0045790	87-304	9.05e-32	53850	Periplasmic binding protein-like II	0.0021	53851	Phosphate binding protein-like	1i6a A:
43	gi|121596353|ref|YP_988249.1|	0047461	1-84	5.01e-21	46785	Winged helix DNA-binding domain	0.0026	88979	LysR-like transcriptional regulators	1ixc A:1-89
43	gi|121596385|ref|YP_988281.1|	0049998	100-309	1.71e-24	53850	Periplasmic binding protein-like II	0.0078	53851	Phosphate binding protein-like	2fyi A:88-307
43	gi|121596385|ref|YP_988281.1|	0047461	19-105	8.9e-18	46785	Winged helix DNA-binding domain	0.0053	88979	LysR-like transcriptional regulators	1ixc A:1-89
43	gi|121592698|ref|YP_984594.1|	0052644	21-164	1.81e-36	46785	Winged helix DNA-binding domain	0.0013	63379	MarR-like transcriptional regulators	2fbh A:8-144
43	gi|121592914|ref|YP_984810.1|	0052644	6-146	5.64e-36	46785	Winged helix DNA-binding domain	0.0000602	63379	MarR-like transcriptional regulators	1z91 A:8-144
43	gi|121593524|ref|YP_985420.1|	0052644	17-150	6.04e-30	46785	Winged helix DNA-binding domain	0.00085	63379	MarR-like transcriptional regulators	2fbh A:8-144
43	gi|121595245|ref|YP_987141.1|	0052801	12-145	9.11e-25	46785	Winged helix DNA-binding domain	0.0056	63379	MarR-like transcriptional regulators	3deu A:2-141
43	gi|121595844|ref|YP_987740.1|	0049608	84-264	2.88e-52	55781	GAF domain-like	0.00052	75513	IclR ligand-binding domain-like	1tf1 A:
43	gi|121595844|ref|YP_987740.1|	0048177	19-91	0.00000000000109	46785	Winged helix DNA-binding domain	0.062	63379	MarR-like transcriptional regulators	3cta A:5-89
43	gi|121596284|ref|YP_988180.1|	0052644	46-170	1.39e-17	46785	Winged helix DNA-binding domain	0.015	63379	MarR-like transcriptional regulators	2a61 A:5-143
43	gi|121592629|ref|YP_984525.1|	0050342	14-149	2.85e-39	52172	CheY-like	0.0000894	52173	CheY-related	1mvo A:
43	gi|121592629|ref|YP_984525.1|	0051385	146-247	4.82e-29	46894	C-terminal effector domain of the bipartite response regulators	0.00067	46895	PhoB-like	1opc A:
43	gi|121593474|ref|YP_985370.1|	0050342	3-132	2.56e-39	52172	CheY-like	0.0000963	52173	CheY-related	1mvo A:
43	gi|121593474|ref|YP_985370.1|	0051385	131-232	1.33e-22	46894	C-terminal effector domain of the bipartite response regulators	0.0037	46895	PhoB-like	1opc A:
43	gi|121593642|ref|YP_985538.1|	0054521	1-118	3.56e-39	52172	CheY-like	0.0001	52173	CheY-related	1kgs A:2-123
43	gi|121593642|ref|YP_985538.1|	0051385	122-219	5.1e-30	46894	C-terminal effector domain of the bipartite response regulators	0.00069	46895	PhoB-like	1ys7 A:128-233
43	gi|121593755|ref|YP_985651.1|	0050342	1-132	3.13e-34	52172	CheY-like	0.00015	52173	CheY-related	1kgs A:2-123
43	gi|121593755|ref|YP_985651.1|	0051385	119-216	1.49e-22	46894	C-terminal effector domain of the bipartite response regulators	0.004	46895	PhoB-like	1kgs A:124-225
43	gi|121593850|ref|YP_985746.1|	0050342	1-127	1.41e-41	52172	CheY-like	0.00016	52173	CheY-related	1kgs A:2-123
43	gi|121593850|ref|YP_985746.1|	0051385	122-223	1.22e-28	46894	C-terminal effector domain of the bipartite response regulators	0.00065	46895	PhoB-like	1ys7 A:128-233
43	gi|121594013|ref|YP_985909.1|	0050342	8-134	5.12e-39	52172	CheY-like	0.00033	52173	CheY-related	1ys7 A:7-127
43	gi|121594013|ref|YP_985909.1|	0051385	142-240	1.42e-18	46894	C-terminal effector domain of the bipartite response regulators	0.0062	46895	PhoB-like	1qqi A:
43	gi|121594708|ref|YP_986604.1|	0050342	5-127	5.69e-42	52172	CheY-like	0.0000307	52173	CheY-related	1b00 A:
43	gi|121594708|ref|YP_986604.1|	0051385	127-226	1.33e-28	46894	C-terminal effector domain of the bipartite response regulators	0.00012	46895	PhoB-like	1qqi A:
43	gi|121595458|ref|YP_987354.1|	0050342	8-131	1.25e-43	52172	CheY-like	0.00017	52173	CheY-related	1mvo A:
43	gi|121595458|ref|YP_987354.1|	0051385	138-239	5.39e-27	46894	C-terminal effector domain of the bipartite response regulators	0.0000258	46895	PhoB-like	1opc A:
43	gi|121593151|ref|YP_985047.1|	0051711	8-59	0.0000535	47413	lambda repressor-like DNA-binding domains	0.088	47432	SinR domain-like	2bnm A:6-76
43	gi|121593352|ref|YP_985248.1|	0051249	85-155	0.0000000127	47413	lambda repressor-like DNA-binding domains	0.06	47432	SinR domain-like	1b0n A:1-68
43	gi|121593366|ref|YP_985262.1|	0054537	36-81	0.0000000000394	47413	lambda repressor-like DNA-binding domains	0.02	47432	SinR domain-like	2ppx A:30-91
43	gi|121593746|ref|YP_985642.1|	0051249	23-90	3.38e-16	47413	lambda repressor-like DNA-binding domains	0.016	47432	SinR domain-like	1y7y A:5-73
43	gi|121593920|ref|YP_985816.1|	0051249	23-87	2.03e-16	47413	lambda repressor-like DNA-binding domains	0.011	47432	SinR domain-like	1y7y A:5-73
43	gi|121594009|ref|YP_985905.1|	0051249	3-69	0.00000000000000206	47413	lambda repressor-like DNA-binding domains	0.042	47432	SinR domain-like	1b0n A:1-68
43	gi|121594174|ref|YP_986070.1|	0051908	15-79	8.85e-16	47413	lambda repressor-like DNA-binding domains	0.0034	47432	SinR domain-like	2b5a A:1-77
43	gi|121594519|ref|YP_986415.1|	0051249	23-88	0.00000000000000144	47413	lambda repressor-like DNA-binding domains	0.016	47432	SinR domain-like	1y7y A:5-73
43	gi|121594595|ref|YP_986491.1|	0051249	5-61	0.00000000000349	47413	lambda repressor-like DNA-binding domains	0.086	47432	SinR domain-like	2ofy A:3-84
43	gi|121594964|ref|YP_986860.1|	0054537	44-97	0.000000000483	47413	lambda repressor-like DNA-binding domains	0.021	47432	SinR domain-like	2ppx A:30-91
43	gi|121594978|ref|YP_986874.1|	0051249	2-60	0.00000000135	47413	lambda repressor-like DNA-binding domains	0.048	47432	SinR domain-like	2b5a A:1-77
43	gi|121595107|ref|YP_987003.1|	0054369	11-73	0.0000000000000236	47413	lambda repressor-like DNA-binding domains	0.024	47432	SinR domain-like	1y7y A:5-73
43	gi|121595255|ref|YP_987151.1|	0051249	4-66	0.0000000000338	47413	lambda repressor-like DNA-binding domains	0.054	47432	SinR domain-like	2b5a A:1-77
43	gi|121595882|ref|YP_987778.1|	0051249	5-70	6.61e-17	47413	lambda repressor-like DNA-binding domains	0.0022	47432	SinR domain-like	1y7y A:5-73
43	gi|121596166|ref|YP_988062.1|	0054323	2-68	0.000000433	47413	lambda repressor-like DNA-binding domains	0.065	47432	SinR domain-like	2bnm A:6-76
43	gi|121582580|ref|YP_974109.1|	0051249	3-69	0.0000000000045	47413	lambda repressor-like DNA-binding domains	0.024	47432	SinR domain-like	1b0n A:1-68
43	gi|121592508|ref|YP_984404.1|	0049523	14-88	2.6e-17	46689	Homeodomain-like	0.0045	46764	Tetracyclin repressor-like, N-terminal domain	1z77 A:1-75
43	gi|121592508|ref|YP_984404.1|	0053097	88-204	0.0000445	48498	Tetracyclin repressor-like, C-terminal domain	0.01	48499	Tetracyclin repressor-like, C-terminal domain	2g3b A:74-189
43	gi|121592581|ref|YP_984477.1|	0041617	152-393	5.07e-69	52540	P-loop containing nucleoside triphosphate hydrolases	0.00000289	81269	Extended AAA-ATPase domain	1ny5 A:138-384
43	gi|121592581|ref|YP_984477.1|	0048459	25-134	0.0000000000921	55785	PYP-like sensor domain (PAS domain)	0.057	88853	Flavin-binding PAS domain	1byw A:
43	gi|121592581|ref|YP_984477.1|	0037176	363-454	0.000000175	46689	Homeodomain-like	0.082	46764	Tetracyclin repressor-like, N-terminal domain	2id3 A:13-80
43	gi|121592757|ref|YP_984653.1|	0049195	1-76	8.21e-20	46689	Homeodomain-like	0.0048	46764	Tetracyclin repressor-like, N-terminal domain	1ui5 A:5-75
43	gi|121592757|ref|YP_984653.1|	0052886	83-199	0.000000000111	48498	Tetracyclin repressor-like, C-terminal domain	0.0063	48499	Tetracyclin repressor-like, C-terminal domain	1vi0 A:78-194
43	gi|121592965|ref|YP_984861.1|	0049523	6-73	0.000000000000241	46689	Homeodomain-like	0.0073	46764	Tetracyclin repressor-like, N-terminal domain	3c07 A:15-89
43	gi|121593016|ref|YP_984912.1|	0049195	20-95	0.0000000000000333	46689	Homeodomain-like	0.019	46764	Tetracyclin repressor-like, N-terminal domain	3c07 A:15-89
43	gi|121593018|ref|YP_984914.1|	0054073	97-212	1.56e-22	48498	Tetracyclin repressor-like, C-terminal domain	0.00083	48499	Tetracyclin repressor-like, C-terminal domain	2hyj A:83-200
43	gi|121593018|ref|YP_984914.1|	0054072	23-89	0.000000000000257	46689	Homeodomain-like	0.0024	46764	Tetracyclin repressor-like, N-terminal domain	2hyj A:8-82
43	gi|121593363|ref|YP_985259.1|	0038534	1-39	0.00000824	46689	Homeodomain-like	0.047	46764	Tetracyclin repressor-like, N-terminal domain	2o7o A:2-67
43	gi|121593847|ref|YP_985743.1|	0054226	1-69	0.000000000000269	46689	Homeodomain-like	0.061	46764	Tetracyclin repressor-like, N-terminal domain	1t56 A:22-94
43	gi|121594200|ref|YP_986096.1|	0049196	84-199	4.45e-22	48498	Tetracyclin repressor-like, C-terminal domain	0.0059	48499	Tetracyclin repressor-like, C-terminal domain	1vi0 A:78-194
43	gi|121594200|ref|YP_986096.1|	0049523	6-88	0.0000000000000118	46689	Homeodomain-like	0.0066	46764	Tetracyclin repressor-like, N-terminal domain	1ui5 A:5-75
43	gi|121594207|ref|YP_986103.1|	0041617	341-579	7.62e-60	52540	P-loop containing nucleoside triphosphate hydrolases	0.00000664	81269	Extended AAA-ATPase domain	1ny5 A:138-384
43	gi|121594207|ref|YP_986103.1|	0049952	614-662	0.00000000209	46689	Homeodomain-like	0.09	46764	Tetracyclin repressor-like, N-terminal domain	1vi0 A:6-77
43	gi|121594207|ref|YP_986103.1|	0049608	53-192	0.0000000126	55781	GAF domain-like	0.082	75513	IclR ligand-binding domain-like	1tf1 A:
43	gi|121594306|ref|YP_986202.1|	0046275	288-336	0.0000000166	46689	Homeodomain-like	0.057	46764	Tetracyclin repressor-like, N-terminal domain	2id3 A:13-80
43	gi|121594306|ref|YP_986202.1|	0036286	235-285	0.0000815	46689	Homeodomain-like	0.06	46759	AraC type transcriptional activator	1bl0 A:9-62
43	gi|121594385|ref|YP_986281.1|	0049523	14-82	7.48e-21	46689	Homeodomain-like	0.0028	46764	Tetracyclin repressor-like, N-terminal domain	1pb6 A:14-85
43	gi|121594385|ref|YP_986281.1|	0052743	94-216	2.46e-20	48498	Tetracyclin repressor-like, C-terminal domain	0.0033	48499	Tetracyclin repressor-like, C-terminal domain	2fq4 A:78-192
43	gi|121594513|ref|YP_986409.1|	0052656	77-178	1.1e-21	48498	Tetracyclin repressor-like, C-terminal domain	0.0025	48499	Tetracyclin repressor-like, C-terminal domain	2fd5 A:77-180
43	gi|121594513|ref|YP_986409.1|	0049195	2-68	1.13e-16	46689	Homeodomain-like	0.004	46764	Tetracyclin repressor-like, N-terminal domain	2fd5 A:1-76
43	gi|121594606|ref|YP_986502.1|	0051586	96-216	2.22e-18	48498	Tetracyclin repressor-like, C-terminal domain	0.0079	48499	Tetracyclin repressor-like, C-terminal domain	1zk8 A:78-182
43	gi|121594606|ref|YP_986502.1|	0054374	11-82	0.0000000000503	46689	Homeodomain-like	0.011	46764	Tetracyclin repressor-like, N-terminal domain	2o7o A:2-67
43	gi|121594782|ref|YP_986678.1|	0052656	85-191	1.48e-25	48498	Tetracyclin repressor-like, C-terminal domain	0.0022	48499	Tetracyclin repressor-like, C-terminal domain	2fd5 A:77-180
43	gi|121594782|ref|YP_986678.1|	0049195	3-74	1.1e-16	46689	Homeodomain-like	0.0062	46764	Tetracyclin repressor-like, N-terminal domain	2fd5 A:1-76
43	gi|121595052|ref|YP_986948.1|	0048742	25-138	0.000000000145	46689	Homeodomain-like	0.076	46764	Tetracyclin repressor-like, N-terminal domain	2g7s A:3-76
43	gi|121595244|ref|YP_987140.1|	0049523	58-127	0.00000000000000139	46689	Homeodomain-like	0.0088	46764	Tetracyclin repressor-like, N-terminal domain	1z77 A:1-75
43	gi|121595244|ref|YP_987140.1|	0052743	124-237	0.000000000418	48498	Tetracyclin repressor-like, C-terminal domain	0.01	48499	Tetracyclin repressor-like, C-terminal domain	2fq4 A:78-192
43	gi|121595361|ref|YP_987257.1|	0046055	340-503	3.98e-30	53098	Ribonuclease H-like	0.036	53107	Retroviral integrase, catalytic domain	1asu A:
43	gi|121595361|ref|YP_987257.1|	0054226	120-212	0.000000000161	46689	Homeodomain-like	0.076	46764	Tetracyclin repressor-like, N-terminal domain	1a6i A:2-67
43	gi|121596304|ref|YP_988200.1|	0049523	22-97	7.7e-17	46689	Homeodomain-like	0.0034	46764	Tetracyclin repressor-like, N-terminal domain	2fbq A:2-80
43	gi|121596304|ref|YP_988200.1|	0043843	94-219	0.000000351	48498	Tetracyclin repressor-like, C-terminal domain	0.012	48499	Tetracyclin repressor-like, C-terminal domain	1t33 A:89-220
43	gi|121582555|ref|YP_974084.1|	0038061	1-136	2.09e-46	53041	Resolvase-like	0.0000516	53042	gamma,delta resolvase, catalytic domain	2gm4 A:1-140
43	gi|121582555|ref|YP_974084.1|	0038534	139-182	0.000000372	46689	Homeodomain-like	0.064	46764	Tetracyclin repressor-like, N-terminal domain	2id3 A:13-80
