# Supplementary material for: Abundance, diversity and domain architecture variability in prokaryotic DNA-binding transcription factors
Source: PLoS One. 2018 Apr 3;13(4):e0195332. doi: 10.1371/journal.pone.0195332 (PMC5882156; doi:10.1371/journal.pone.0195332)
Supplement: S1 Dataset — The information of genomes and transcription factors is organized in a tabular format. The file S1_Dataset.zip contains 761 files, one per genome. The information is organized as follows: Genome ID, identifier from NCBI database; Supfam ID; physical position of the Domain; E-value; Supfam model assignment; Supfam description; E-value associated to the family; Family ID; Family ID; representative PDB associated to each assignment. (ZIP) [file pone.0195332.s005.zip › Genomes_assignments/Aciduliprofundum_boonei_T469_A.TFs]

9O	gi|289595855|ref|YP_003482551.1|	0049944	4-104	0.00000000000000256	46785	Winged helix DNA-binding domain	0.069	46801	ArsR-like transcriptional regulators	1smt A:
9O	gi|289596361|ref|YP_003483057.1|	0049944	34-111	3.22e-21	46785	Winged helix DNA-binding domain	0.012	46801	ArsR-like transcriptional regulators	1u2w A:12-119
9O	gi|289596528|ref|YP_003483224.1|	0042932	594-796	3.96e-24	48452	TPR-like	0.031	48453	Tetratricopeptide repeat (TPR)	1w3b A:
9O	gi|289596528|ref|YP_003483224.1|	0052726	159-372	1.09e-19	52540	P-loop containing nucleoside triphosphate hydrolases	0.068	81269	Extended AAA-ATPase domain	1sxj B:7-230
9O	gi|289596528|ref|YP_003483224.1|	0042932	460-491,523-643	0.0000000000000948	48452	TPR-like	0.024	48453	Tetratricopeptide repeat (TPR)	1fch A:
9O	gi|289596528|ref|YP_003483224.1|	0043164	32-102	0.000084	46785	Winged helix DNA-binding domain	0.073	46796	CAP C-terminal domain-like	2oz6 A:143-213
9O	gi|289595699|ref|YP_003482395.1|	0048703	1-50	0.0000000537	46785	Winged helix DNA-binding domain	0.055	68967	Lrp/AsnC-like transcriptional regulator N-terminal domain	1ri7 A:25-84
9O	gi|289595699|ref|YP_003482395.1|	0040517	181-234	0.00000203	46785	Winged helix DNA-binding domain	0.05	74676	Transcriptional regulator IclR, N-terminal domain	1mkm A:1-75
9O	gi|289595825|ref|YP_003482521.1|	0049944	10-83	0.0000000284	46785	Winged helix DNA-binding domain	0.088	74676	Transcriptional regulator IclR, N-terminal domain	1mkm A:1-75
9O	gi|289596260|ref|YP_003482956.1|	0049944	65-162	0.000000000000063	46785	Winged helix DNA-binding domain	0.07	63379	MarR-like transcriptional regulators	1ub9 A:
9O	gi|289596260|ref|YP_003482956.1|	0049384	6-62	0.0000000294	46785	Winged helix DNA-binding domain	0.054	74676	Transcriptional regulator IclR, N-terminal domain	1mkm A:1-75
9O	gi|289597207|ref|YP_003483903.1|	0049384	10-101	0.00000015	46785	Winged helix DNA-binding domain	0.089	74676	Transcriptional regulator IclR, N-terminal domain	1mkm A:1-75
9O	gi|289595699|ref|YP_003482395.1|	0048703	1-50	0.0000000537	46785	Winged helix DNA-binding domain	0.055	68967	Lrp/AsnC-like transcriptional regulator N-terminal domain	1ri7 A:25-84
9O	gi|289595699|ref|YP_003482395.1|	0040517	181-234	0.00000203	46785	Winged helix DNA-binding domain	0.05	74676	Transcriptional regulator IclR, N-terminal domain	1mkm A:1-75
9O	gi|289595811|ref|YP_003482507.1|	0052726	1-229	1.13e-30	52540	P-loop containing nucleoside triphosphate hydrolases	0.015	81269	Extended AAA-ATPase domain	2fna A:1-283
9O	gi|289595811|ref|YP_003482507.1|	0051238	346-455	6.65e-17	52980	Restriction endonuclease-like	0.034	117638	MRR-like	1y88 A:3-127
9O	gi|289595811|ref|YP_003482507.1|	0043095	243-324	0.0000049	46785	Winged helix DNA-binding domain	0.051	68967	Lrp/AsnC-like transcriptional regulator N-terminal domain	1i1g A:2-61
9O	gi|289596040|ref|YP_003482736.1|	0054307	73-301	5.78e-17	53850	Periplasmic binding protein-like II	0.054	53851	Phosphate binding protein-like	1zbm A:2-261
9O	gi|289596040|ref|YP_003482736.1|	0053825	2-59	0.00000000363	46785	Winged helix DNA-binding domain	0.084	68967	Lrp/AsnC-like transcriptional regulator N-terminal domain	1ri7 A:25-84
9O	gi|289596041|ref|YP_003482737.1|	0052161	1-58	0.0000000000000577	46785	Winged helix DNA-binding domain	0.0071	68967	Lrp/AsnC-like transcriptional regulator N-terminal domain	1i1g A:2-61
9O	gi|289596041|ref|YP_003482737.1|	0049384	134-198	0.00000000259	46785	Winged helix DNA-binding domain	0.016	68967	Lrp/AsnC-like transcriptional regulator N-terminal domain	1i1g A:2-61
9O	gi|289596067|ref|YP_003482763.1|	0043164	18-113	0.0000000147	46785	Winged helix DNA-binding domain	0.061	68967	Lrp/AsnC-like transcriptional regulator N-terminal domain	1ri7 A:25-84
9O	gi|289596079|ref|YP_003482775.1|	0052161	2-63	7.12e-18	46785	Winged helix DNA-binding domain	0.002	68967	Lrp/AsnC-like transcriptional regulator N-terminal domain	1i1g A:2-61
9O	gi|289596079|ref|YP_003482775.1|	0047284	63-142	0.00000000000000389	54909	Dimeric alpha+beta barrel	0.00023	69733	Lrp/AsnC-like transcriptional regulator C-terminal domain	1i1g A:62-141
9O	gi|289596340|ref|YP_003483036.1|	0052161	8-64	6.28e-16	46785	Winged helix DNA-binding domain	0.006	68967	Lrp/AsnC-like transcriptional regulator N-terminal domain	1i1g A:2-61
9O	gi|289596340|ref|YP_003483036.1|	0049174	70-147	0.000000000000858	54909	Dimeric alpha+beta barrel	0.0086	69733	Lrp/AsnC-like transcriptional regulator C-terminal domain	1ri7 A:85-170
9O	gi|289596547|ref|YP_003483243.1|	0052161	1-61	8.06e-18	46785	Winged helix DNA-binding domain	0.0014	68967	Lrp/AsnC-like transcriptional regulator N-terminal domain	1i1g A:2-61
9O	gi|289596547|ref|YP_003483243.1|	0047284	61-140	0.0000000000103	54909	Dimeric alpha+beta barrel	0.00024	69733	Lrp/AsnC-like transcriptional regulator C-terminal domain	1i1g A:62-141
9O	gi|289596704|ref|YP_003483400.1|	0052726	19-192	0.00000000000000532	52540	P-loop containing nucleoside triphosphate hydrolases	0.055	52541	Nucleotide and nucleoside kinases	1lvg A:
9O	gi|289596704|ref|YP_003483400.1|	0051238	287-364	0.000000129	52980	Restriction endonuclease-like	0.041	117638	MRR-like	1y88 A:3-127
9O	gi|289596704|ref|YP_003483400.1|	0045968	212-251	0.0000173	46785	Winged helix DNA-binding domain	0.072	68967	Lrp/AsnC-like transcriptional regulator N-terminal domain	1i1g A:2-61
9O	gi|289596871|ref|YP_003483567.1|	0054478	13-67	0.00000000749	46785	Winged helix DNA-binding domain	0.095	68967	Lrp/AsnC-like transcriptional regulator N-terminal domain	1i1g A:2-61
9O	gi|289595804|ref|YP_003482500.1|	0037826	63-131	7.19e-20	47979	Iron-dependent repressor protein, dimerization domain	0.0017	47980	Iron-dependent repressor protein, dimerization domain	1fx7 A:65-144
9O	gi|289595804|ref|YP_003482500.1|	0052644	3-86	0.0000000232	46785	Winged helix DNA-binding domain	0.082	63379	MarR-like transcriptional regulators	1lj9 A:
9O	gi|289595960|ref|YP_003482656.1|	0041905	1-82	0.00000436	46785	Winged helix DNA-binding domain	0.033	63379	MarR-like transcriptional regulators	2eth A:1-140
9O	gi|289596260|ref|YP_003482956.1|	0049944	65-162	0.000000000000063	46785	Winged helix DNA-binding domain	0.07	63379	MarR-like transcriptional regulators	1ub9 A:
9O	gi|289596260|ref|YP_003482956.1|	0049384	6-62	0.0000000294	46785	Winged helix DNA-binding domain	0.054	74676	Transcriptional regulator IclR, N-terminal domain	1mkm A:1-75
9O	gi|289596670|ref|YP_003483366.1|	0041905	26-95	0.00000000233	46785	Winged helix DNA-binding domain	0.038	63379	MarR-like transcriptional regulators	2fxa A:6-167
9O	gi|289596728|ref|YP_003483424.1|	0043935	13-81	0.000000000000409	46785	Winged helix DNA-binding domain	0.03	63379	MarR-like transcriptional regulators	3cta A:5-89
9O	gi|289596794|ref|YP_003483490.1|	0054906	91-217	1.63e-44	82114	Riboflavin kinase-like	0.0000627	159154	CTP-dependent riboflavin kinase-like	3cta A:90-220
9O	gi|289596794|ref|YP_003483490.1|	0054905	8-86	0.000000000146	46785	Winged helix DNA-binding domain	0.013	63379	MarR-like transcriptional regulators	3cta A:5-89
9O	gi|289597026|ref|YP_003483722.1|	0044258	1-93	5.1e-18	46785	Winged helix DNA-binding domain	0.00021	63379	MarR-like transcriptional regulators	1ub9 A:
9O	gi|289596395|ref|YP_003483091.1|	0050823	17-69	0.00000000000589	47413	lambda repressor-like DNA-binding domains	0.068	47432	SinR domain-like	2b5a A:1-77
9O	gi|289596725|ref|YP_003483421.1|	0054203	63-181	9.1e-29	54631	CBS-domain pair	0.00087	54632	CBS-domain pair	2ef7 A:1-127
9O	gi|289596725|ref|YP_003483421.1|	0051249	8-56	0.00000000000000938	47413	lambda repressor-like DNA-binding domains	0.045	47432	SinR domain-like	1b0n A:1-68
9O	gi|289597005|ref|YP_003483701.1|	0051249	126-185	0.0000000000912	47413	lambda repressor-like DNA-binding domains	0.031	47432	SinR domain-like	1utx A:
9O	gi|289595744|ref|YP_003482440.1|	0040266	10-138	0.0000000000215	46785	Winged helix DNA-binding domain	0.039	109680	TrmB-like	2d1h A:1-109
9O	gi|289595784|ref|YP_003482480.1|	0049944	56-129	0.0000000117	46785	Winged helix DNA-binding domain	0.082	109680	TrmB-like	1sfx A:
9O	gi|289595824|ref|YP_003482520.1|	0049944	19-70	0.00000395	46785	Winged helix DNA-binding domain	0.073	109680	TrmB-like	2d1h A:1-109
9O	gi|289596224|ref|YP_003482920.1|	0052364	10-108	0.0000000000237	46785	Winged helix DNA-binding domain	0.046	109680	TrmB-like	2d1h A:1-109
