# Supplementary material for: Abundance, diversity and domain architecture variability in prokaryotic DNA-binding transcription factors
Source: PLoS One. 2018 Apr 3;13(4):e0195332. doi: 10.1371/journal.pone.0195332 (PMC5882156; doi:10.1371/journal.pone.0195332)
Supplement: S1 Dataset — The information of genomes and transcription factors is organized in a tabular format. The file S1_Dataset.zip contains 761 files, one per genome. The information is organized as follows: Genome ID, identifier from NCBI database; Supfam ID; physical position of the Domain; E-value; Supfam model assignment; Supfam description; E-value associated to the family; Family ID; Family ID; representative PDB associated to each assignment. (ZIP) [file pone.0195332.s005.zip › Genomes_assignments/Acinetobacter_sp._ADP1_B.TFs]

ab	gi|50083413|ref|YP_044923.1|	0046275	262-313	0.00000000000986	46689	Homeodomain-like	0.032	46759	AraC type transcriptional activator	1bl0 A:63-124
ab	gi|50083445|ref|YP_044955.1|	0046275	238-286	0.000000000000193	46689	Homeodomain-like	0.023	46759	AraC type transcriptional activator	1d5y A:57-121
ab	gi|50083445|ref|YP_044955.1|	0036286	186-235	0.00000000000493	46689	Homeodomain-like	0.013	46759	AraC type transcriptional activator	1bl0 A:9-62
ab	gi|50083476|ref|YP_044986.1|	0047686	9-158	0.0000000000889	51182	RmlC-like cupins	0.08	89409	TM1287-like	1yhf A:1-112
ab	gi|50083476|ref|YP_044986.1|	0046275	212-258	0.0000000152	46689	Homeodomain-like	0.037	46759	AraC type transcriptional activator	1d5y A:57-121
ab	gi|50083608|ref|YP_045118.1|	0048993	198-278	6.02e-28	46767	Methylated DNA-protein cysteine methyltransferase, C-terminal domain	0.00011	46768	Methylated DNA-protein cysteine methyltransferase, C-terminal domain	1sfe A:93-176
ab	gi|50083608|ref|YP_045118.1|	0049381	115-195	0.0000000000000392	53155	Methylated DNA-protein cysteine methyltransferase domain	0.0057	53156	Methylated DNA-protein cysteine methyltransferase domain	1sfe A:12-92
ab	gi|50083608|ref|YP_045118.1|	0036286	12-60	0.0000000514	46689	Homeodomain-like	0.028	46759	AraC type transcriptional activator	1d5y A:3-56
ab	gi|50083717|ref|YP_045227.1|	0046275	283-332	0.000000000000762	46689	Homeodomain-like	0.018	46759	AraC type transcriptional activator	1d5y A:57-121
ab	gi|50083873|ref|YP_045383.1|	0046275	310-358	0.000000000043	46689	Homeodomain-like	0.02	46759	AraC type transcriptional activator	1d5y A:57-121
ab	gi|50084243|ref|YP_045753.1|	0047686	25-187	0.0000000000111	51182	RmlC-like cupins	0.07	51183	dTDP-sugar isomerase	2pa7 A:2-136
ab	gi|50084243|ref|YP_045753.1|	0046275	210-254	0.00000000896	46689	Homeodomain-like	0.031	46759	AraC type transcriptional activator	1bl0 A:63-124
ab	gi|50084587|ref|YP_046097.1|	0046275	257-305	0.000000000000986	46689	Homeodomain-like	0.0099	46759	AraC type transcriptional activator	1d5y A:57-121
ab	gi|50084587|ref|YP_046097.1|	0036286	204-255	0.000000125	46689	Homeodomain-like	0.075	46759	AraC type transcriptional activator	1d5y A:3-56
ab	gi|50084587|ref|YP_046097.1|	0053799	12-78	0.0000116	51182	RmlC-like cupins	0.091	159304	EutQ-like	2pyt A:100-227
ab	gi|50084630|ref|YP_046140.1|	0046275	296-344	0.00000000000269	46689	Homeodomain-like	0.016	46759	AraC type transcriptional activator	1bl0 A:63-124
ab	gi|50084738|ref|YP_046248.1|	0046275	230-280	0.00000000000318	46689	Homeodomain-like	0.017	46759	AraC type transcriptional activator	1bl0 A:9-62
ab	gi|50084738|ref|YP_046248.1|	0036286	178-228	0.0000000000762	46689	Homeodomain-like	0.025	46759	AraC type transcriptional activator	1bl0 A:9-62
ab	gi|50084771|ref|YP_046281.1|	0046275	287-339	0.000000000000363	46689	Homeodomain-like	0.024	46759	AraC type transcriptional activator	1d5y A:57-121
ab	gi|50084781|ref|YP_046291.1|	0046275	266-313	0.0000000272	46689	Homeodomain-like	0.021	46759	AraC type transcriptional activator	1d5y A:57-121
ab	gi|50084964|ref|YP_046474.1|	0036286	110-161	0.0000394	46689	Homeodomain-like	0.097	46759	AraC type transcriptional activator	1bl0 A:9-62
ab	gi|50084964|ref|YP_046474.1|	0046275	163-211	0.0000358	46689	Homeodomain-like	0.034	46759	AraC type transcriptional activator	1d5y A:57-121
ab	gi|50084979|ref|YP_046489.1|	0036286	196-244	0.000000000691	46689	Homeodomain-like	0.072	46759	AraC type transcriptional activator	1bl0 A:9-62
ab	gi|50084979|ref|YP_046489.1|	0045977	246-294	0.0000000103	46689	Homeodomain-like	0.026	46759	AraC type transcriptional activator	1bl0 A:63-124
ab	gi|50084983|ref|YP_046493.1|	0036286	142-191	0.00000000161	46689	Homeodomain-like	0.03	46759	AraC type transcriptional activator	1bl0 A:9-62
ab	gi|50084983|ref|YP_046493.1|	0045977	194-242	0.00000000851	46689	Homeodomain-like	0.05	46759	AraC type transcriptional activator	1bl0 A:63-124
ab	gi|50084985|ref|YP_046495.1|	0046275	34-83	0.00000000354	46689	Homeodomain-like	0.048	46759	AraC type transcriptional activator	1d5y A:57-121
ab	gi|50084985|ref|YP_046495.1|	0036286	2-32	0.000000851	46689	Homeodomain-like	0.08	46764	Tetracyclin repressor-like, N-terminal domain	2g3b A:2-73
ab	gi|50085017|ref|YP_046527.1|	0046275	300-349	0.000000000000188	46689	Homeodomain-like	0.045	46759	AraC type transcriptional activator	1bl0 A:9-62
ab	gi|50085147|ref|YP_046657.1|	0039814	129-282	5.93e-32	55136	Probable bacterial effector-binding domain	0.027	75462	Gyrase inhibitory protein GyrI (SbmC, YeeB)	1jyh A:
ab	gi|50085147|ref|YP_046657.1|	0046275	58-114	0.000000000148	46689	Homeodomain-like	0.0053	46759	AraC type transcriptional activator	1d5y A:57-121
ab	gi|50085147|ref|YP_046657.1|	0036286	7-55	0.000000000264	46689	Homeodomain-like	0.022	46759	AraC type transcriptional activator	1bl0 A:9-62
ab	gi|50085157|ref|YP_046667.1|	0051818	31-140	1.06e-20	51215	Regulatory protein AraC	0.01	51216	Regulatory protein AraC	2arc A:
ab	gi|50085157|ref|YP_046667.1|	0046275	226-273	0.0000000000448	46689	Homeodomain-like	0.016	46759	AraC type transcriptional activator	1d5y A:57-121
ab	gi|50085157|ref|YP_046667.1|	0036286	176-223	0.00000206	46689	Homeodomain-like	0.018	46759	AraC type transcriptional activator	1bl0 A:9-62
ab	gi|50085205|ref|YP_046715.1|	0046275	225-275	0.0000000000161	46689	Homeodomain-like	0.023	46759	AraC type transcriptional activator	1bl0 A:63-124
ab	gi|50085205|ref|YP_046715.1|	0051818	23-155	0.0000000000017	51215	Regulatory protein AraC	0.025	51216	Regulatory protein AraC	2arc A:
ab	gi|50085205|ref|YP_046715.1|	0036286	175-222	0.0000896	46689	Homeodomain-like	0.035	46759	AraC type transcriptional activator	1bl0 A:9-62
ab	gi|50085429|ref|YP_046939.1|	0046275	291-334	0.00000000152	46689	Homeodomain-like	0.033	46759	AraC type transcriptional activator	1bl0 A:9-62
ab	gi|50085739|ref|YP_047249.1|	0046275	316-366	0.0000000806	46689	Homeodomain-like	0.02	46759	AraC type transcriptional activator	1d5y A:57-121
ab	gi|50085739|ref|YP_047249.1|	0036286	264-313	0.0000000131	46689	Homeodomain-like	0.026	46764	Tetracyclin repressor-like, N-terminal domain	2o7t A:1-78
ab	gi|50085745|ref|YP_047255.1|	0036286	221-271	0.00000239	46689	Homeodomain-like	0.049	46764	Tetracyclin repressor-like, N-terminal domain	2o7t A:1-78
ab	gi|50085745|ref|YP_047255.1|	0046275	274-327	0.00000627	46689	Homeodomain-like	0.043	46759	AraC type transcriptional activator	1d5y A:57-121
ab	gi|50085833|ref|YP_047343.1|	0036286	222-270	0.0000197	46689	Homeodomain-like	0.019	46759	AraC type transcriptional activator	1d5y A:3-56
ab	gi|50086007|ref|YP_047517.1|	0046275	295-343	0.000000000000148	46689	Homeodomain-like	0.014	46759	AraC type transcriptional activator	1d5y A:57-121
ab	gi|50086380|ref|YP_047890.1|	0046275	283-333	0.0000000000851	46689	Homeodomain-like	0.04	46759	AraC type transcriptional activator	1d5y A:57-121
ab	gi|50085524|ref|YP_047034.1|	0035347	16-59	0.000000428	46785	Winged helix DNA-binding domain	0.057	46792	Arginine repressor (ArgR), N-terminal DNA-binding domain	1f9n A:3-78
ab	gi|50085009|ref|YP_046519.1|	0049777	15-100	3e-23	46785	Winged helix DNA-binding domain	0.014	46801	ArsR-like transcriptional regulators	1r1u A:
ab	gi|50086455|ref|YP_047965.1|	0049777	2-99	4.6e-21	46785	Winged helix DNA-binding domain	0.052	46801	ArsR-like transcriptional regulators	1smt A:
ab	gi|50083694|ref|YP_045204.1|	0039384	12-72	0.000000000245	46785	Winged helix DNA-binding domain	0.03	46786	Biotin repressor-like	1j5y A:3-67
ab	gi|50084448|ref|YP_045958.1|	0054435	5-122	2.88e-28	51206	cAMP-binding domain-like	0.00014	51210	cAMP-binding domain	2oz6 A:9-142
ab	gi|50084448|ref|YP_045958.1|	0038753	124-193	0.0000000000000054	46785	Winged helix DNA-binding domain	0.00023	46796	CAP C-terminal domain-like	2oz6 A:143-213
ab	gi|50084753|ref|YP_046263.1|	0052861	45-181	6.81e-21	51206	cAMP-binding domain-like	0.015	51210	cAMP-binding domain	1o5l A:1-129
ab	gi|50084753|ref|YP_046263.1|	0048601	190-264	7.43e-16	46785	Winged helix DNA-binding domain	0.024	46796	CAP C-terminal domain-like	1ft9 A:134-213
ab	gi|50084761|ref|YP_046271.1|	0051666	37-172	7.33e-21	51206	cAMP-binding domain-like	0.01	51210	cAMP-binding domain	1o5l A:1-129
ab	gi|50084761|ref|YP_046271.1|	0048601	185-265	2.72e-16	46785	Winged helix DNA-binding domain	0.017	46796	CAP C-terminal domain-like	2h6c A:148-226
ab	gi|50085530|ref|YP_047040.1|	0037176	22-93	7.17e-22	46689	Homeodomain-like	0.00032	100918	FIS-like	1eto B:
ab	gi|50083536|ref|YP_045046.1|	0041617	140-382	3.41e-66	52540	P-loop containing nucleoside triphosphate hydrolases	0.00000114	81269	Extended AAA-ATPase domain	1ny5 A:138-384
ab	gi|50083536|ref|YP_045046.1|	0043525	5-185	1.39e-38	52172	CheY-like	0.00055	52173	CheY-related	1ny5 A:1-137
ab	gi|50083536|ref|YP_045046.1|	0037176	354-467	0.0000000000000219	46689	Homeodomain-like	0.013	100918	FIS-like	1eto B:
ab	gi|50084547|ref|YP_046057.1|	0041617	141-385	1.3e-72	52540	P-loop containing nucleoside triphosphate hydrolases	0.000000965	81269	Extended AAA-ATPase domain	1ny5 A:138-384
ab	gi|50084547|ref|YP_046057.1|	0043525	1-187	1.71e-44	52172	CheY-like	0.0000339	52173	CheY-related	1krw A:
ab	gi|50084547|ref|YP_046057.1|	0048440	402-479	7.77e-18	46689	Homeodomain-like	0.00065	100918	FIS-like	1ntc A:
ab	gi|50084685|ref|YP_046195.1|	0041617	29-271	3.64e-67	52540	P-loop containing nucleoside triphosphate hydrolases	0.000000936	81269	Extended AAA-ATPase domain	1ny5 A:138-384
ab	gi|50084685|ref|YP_046195.1|	0037176	242-348	0.000000000314	46689	Homeodomain-like	0.025	100918	FIS-like	1eto B:
ab	gi|50085074|ref|YP_046584.1|	0041617	31-273	1.02e-67	52540	P-loop containing nucleoside triphosphate hydrolases	0.00000122	81269	Extended AAA-ATPase domain	1ny5 A:138-384
ab	gi|50085074|ref|YP_046584.1|	0037176	244-361	0.000000851	46689	Homeodomain-like	0.018	100918	FIS-like	1eto B:
ab	gi|50084118|ref|YP_045628.1|	0041150	6-134	2.72e-44	46785	Winged helix DNA-binding domain	0.0000151	101027	FUR-like	1mzb A:
ab	gi|50083423|ref|YP_044933.1|	0053227	89-339	1e-32	53822	Periplasmic binding protein-like I	0.00042	53823	L-arabinose binding protein-like	2nzu G:58-332
ab	gi|50083423|ref|YP_044933.1|	0051985	8-67	2.58e-18	47413	lambda repressor-like DNA-binding domains	0.0026	47438	GalR/LacI-like bacterial regulator	2hsg A:2-58
ab	gi|50084356|ref|YP_045866.1|	0048694	177-243	9.52e-18	46894	C-terminal effector domain of the bipartite response regulators	0.0061	46900	GerE-like (LuxR/UhpA family of transcriptional regulators)	1fse A:
ab	gi|50084356|ref|YP_045866.1|	0047925	12-168	2.35e-16	75516	Pheromone-binding domain of LuxR-like quorum-sensing transcription factors	0.01	75517	Pheromone-binding domain of LuxR-like quorum-sensing transcription factors	1l3l A:2-169
ab	gi|50085580|ref|YP_047090.1|	0050342	10-149	4.55e-37	52172	CheY-like	0.00026	52173	CheY-related	1w25 A:2-140
ab	gi|50085580|ref|YP_047090.1|	0048694	247-312	8.5e-19	46894	C-terminal effector domain of the bipartite response regulators	0.0043	46900	GerE-like (LuxR/UhpA family of transcriptional regulators)	1fse A:
ab	gi|50086430|ref|YP_047940.1|	0045682	1-131	2.28e-28	52172	CheY-like	0.0024	52173	CheY-related	1a04 A:5-142
ab	gi|50086430|ref|YP_047940.1|	0048694	143-209	2.52e-20	46894	C-terminal effector domain of the bipartite response regulators	0.003	46900	GerE-like (LuxR/UhpA family of transcriptional regulators)	1a04 A:150-216
ab	gi|50083397|ref|YP_044907.1|	0054060	92-230	9.94e-27	48008	GntR ligand-binding domain-like	0.0085	48009	GntR ligand-binding domain-like	2hs5 A:94-231
ab	gi|50083397|ref|YP_044907.1|	0050048	3-70	8.25e-18	46785	Winged helix DNA-binding domain	0.03	46804	GntR-like transcriptional regulators	3bwg A:5-82
ab	gi|50083420|ref|YP_044930.1|	0054060	96-233	1.26e-25	48008	GntR ligand-binding domain-like	0.012	48009	GntR ligand-binding domain-like	1hw1 A:79-230
ab	gi|50083420|ref|YP_044930.1|	0050048	8-85	1.14e-21	46785	Winged helix DNA-binding domain	0.026	46804	GntR-like transcriptional regulators	1hw1 A:5-78
ab	gi|50084057|ref|YP_045567.1|	0050048	7-75	1.82e-17	46785	Winged helix DNA-binding domain	0.02	46804	GntR-like transcriptional regulators	2hs5 A:25-93
ab	gi|50084173|ref|YP_045683.1|	0054060	88-221	6.54e-19	48008	GntR ligand-binding domain-like	0.018	48009	GntR ligand-binding domain-like	2hs5 A:94-231
ab	gi|50084173|ref|YP_045683.1|	0050048	14-84	5.83e-17	46785	Winged helix DNA-binding domain	0.065	46804	GntR-like transcriptional regulators	2hs5 A:25-93
ab	gi|50084182|ref|YP_045692.1|	0050048	5-69	0.00000000000000985	46785	Winged helix DNA-binding domain	0.024	46804	GntR-like transcriptional regulators	2hs5 A:25-93
ab	gi|50084182|ref|YP_045692.1|	0054060	73-212	0.0000000000000175	48008	GntR ligand-binding domain-like	0.024	48009	GntR ligand-binding domain-like	2hs5 A:94-231
ab	gi|50084637|ref|YP_046147.1|	0054060	110-240	4.45e-27	48008	GntR ligand-binding domain-like	0.016	48009	GntR ligand-binding domain-like	2hs5 A:94-231
ab	gi|50084637|ref|YP_046147.1|	0050048	25-95	2.65e-19	46785	Winged helix DNA-binding domain	0.0078	46804	GntR-like transcriptional regulators	1hw1 A:5-78
ab	gi|50085038|ref|YP_046548.1|	0050696	61-445	8.43e-77	53383	PLP-dependent transferases	0.00015	53384	AAT-like	1x0m A:26-428
ab	gi|50085038|ref|YP_046548.1|	0050048	2-69	2.31e-16	46785	Winged helix DNA-binding domain	0.024	46804	GntR-like transcriptional regulators	3bwg A:5-82
ab	gi|50085166|ref|YP_046676.1|	0050768	90-464	4.47e-81	53383	PLP-dependent transferases	0.00067	53384	AAT-like	1x0m A:26-428
ab	gi|50085166|ref|YP_046676.1|	0050048	3-78	0.00000000000000445	46785	Winged helix DNA-binding domain	0.027	46804	GntR-like transcriptional regulators	3bwg A:5-82
ab	gi|50085350|ref|YP_046860.1|	0054060	91-222	8.11e-26	48008	GntR ligand-binding domain-like	0.011	48009	GntR ligand-binding domain-like	2hs5 A:94-231
ab	gi|50085350|ref|YP_046860.1|	0050048	19-89	0.000000000000371	46785	Winged helix DNA-binding domain	0.0077	46804	GntR-like transcriptional regulators	2hs5 A:25-93
ab	gi|50085602|ref|YP_047112.1|	0050048	9-79	9.77e-16	46785	Winged helix DNA-binding domain	0.028	46804	GntR-like transcriptional regulators	2hs5 A:25-93
ab	gi|50085602|ref|YP_047112.1|	0054060	175-313	0.00000000016	48008	GntR ligand-binding domain-like	0.01	48009	GntR ligand-binding domain-like	2hs5 A:94-231
ab	gi|50085602|ref|YP_047112.1|	0050048	108-172	0.000000000923	46785	Winged helix DNA-binding domain	0.056	140292	CodY HTH domain	2b0l A:167-257
ab	gi|50085624|ref|YP_047134.1|	0050048	14-84	1.19e-18	46785	Winged helix DNA-binding domain	0.022	46804	GntR-like transcriptional regulators	2hs5 A:25-93
ab	gi|50085624|ref|YP_047134.1|	0054060	89-218	3.66e-17	48008	GntR ligand-binding domain-like	0.018	48009	GntR ligand-binding domain-like	2hs5 A:94-231
ab	gi|50085815|ref|YP_047325.1|	0054060	107-245	2.35e-25	48008	GntR ligand-binding domain-like	0.011	48009	GntR ligand-binding domain-like	2hs5 A:94-231
ab	gi|50085815|ref|YP_047325.1|	0050048	35-127	4.49e-18	46785	Winged helix DNA-binding domain	0.017	46804	GntR-like transcriptional regulators	2hs5 A:25-93
ab	gi|50086411|ref|YP_047921.1|	0050768	125-492	5.06e-89	53383	PLP-dependent transferases	0.00011	53384	AAT-like	1x0m A:26-428
ab	gi|50086411|ref|YP_047921.1|	0050048	19-87	2.36e-18	46785	Winged helix DNA-binding domain	0.015	46804	GntR-like transcriptional regulators	2hs5 A:25-93
ab	gi|50086561|ref|YP_048071.1|	0050768	96-469	4.54e-79	53383	PLP-dependent transferases	0.00049	53384	AAT-like	1x0m A:26-428
ab	gi|50086561|ref|YP_048071.1|	0050048	4-71	0.0000000000000143	46785	Winged helix DNA-binding domain	0.014	46804	GntR-like transcriptional regulators	3bwg A:5-82
ab	gi|50083610|ref|YP_045120.1|	0048178	82-248	1.31e-24	55781	GAF domain-like	0.011	75513	IclR ligand-binding domain-like	1mkm A:76-246
ab	gi|50083610|ref|YP_045120.1|	0048177	6-75	0.000000393	46785	Winged helix DNA-binding domain	0.078	74676	Transcriptional regulator IclR, N-terminal domain	1mkm A:1-75
ab	gi|50084189|ref|YP_045699.1|	0049608	88-268	3.6e-31	55781	GAF domain-like	0.0024	75513	IclR ligand-binding domain-like	1tf1 A:
ab	gi|50084189|ref|YP_045699.1|	0048177	24-95	0.00000000000000133	46785	Winged helix DNA-binding domain	0.044	74676	Transcriptional regulator IclR, N-terminal domain	1mkm A:1-75
ab	gi|50083403|ref|YP_044913.1|	0049174	66-151	3.75e-18	54909	Dimeric alpha+beta barrel	0.0014	69733	Lrp/AsnC-like transcriptional regulator C-terminal domain	1ri7 A:85-170
ab	gi|50083403|ref|YP_044913.1|	0052161	3-60	3.18e-18	46785	Winged helix DNA-binding domain	0.0073	68967	Lrp/AsnC-like transcriptional regulator N-terminal domain	1i1g A:2-61
ab	gi|50084468|ref|YP_045978.1|	0052161	1-57	0.0000000000000462	46785	Winged helix DNA-binding domain	0.0072	68967	Lrp/AsnC-like transcriptional regulator N-terminal domain	1i1g A:2-61
ab	gi|50084468|ref|YP_045978.1|	0049174	64-139	0.000000000000268	54909	Dimeric alpha+beta barrel	0.0026	69733	Lrp/AsnC-like transcriptional regulator C-terminal domain	1ri7 A:85-170
ab	gi|50084524|ref|YP_046034.1|	0052160	67-148	0.0000000000000147	54909	Dimeric alpha+beta barrel	0.011	69733	Lrp/AsnC-like transcriptional regulator C-terminal domain	1ri7 A:85-170
ab	gi|50084524|ref|YP_046034.1|	0052161	5-61	0.000000000000214	46785	Winged helix DNA-binding domain	0.021	68967	Lrp/AsnC-like transcriptional regulator N-terminal domain	1ri7 A:25-84
ab	gi|50084723|ref|YP_046233.1|	0037036	9-176	6.87e-48	50475	FMN-binding split barrel	0.00023	50482	NADH:FMN oxidoreductase-like	1rz0 A:
ab	gi|50084723|ref|YP_046233.1|	0052644	195-322	0.00000000023	46785	Winged helix DNA-binding domain	0.09	68967	Lrp/AsnC-like transcriptional regulator N-terminal domain	1i1g A:2-61
ab	gi|50084805|ref|YP_046315.1|	0049174	70-155	1.06e-20	54909	Dimeric alpha+beta barrel	0.0016	69733	Lrp/AsnC-like transcriptional regulator C-terminal domain	1ri7 A:85-170
ab	gi|50084805|ref|YP_046315.1|	0052161	7-66	9.87e-17	46785	Winged helix DNA-binding domain	0.0078	68967	Lrp/AsnC-like transcriptional regulator N-terminal domain	1i1g A:2-61
ab	gi|50084840|ref|YP_046350.1|	0049608	104-279	3.07e-38	55781	GAF domain-like	0.0037	75513	IclR ligand-binding domain-like	1mkm A:76-246
ab	gi|50084840|ref|YP_046350.1|	0048177	37-111	0.00000000000189	46785	Winged helix DNA-binding domain	0.073	68967	Lrp/AsnC-like transcriptional regulator N-terminal domain	2cfx A:1-63
ab	gi|50084857|ref|YP_046367.1|	0049595	100-276	5.82e-40	55781	GAF domain-like	0.0006	75513	IclR ligand-binding domain-like	1tf1 A:
ab	gi|50084857|ref|YP_046367.1|	0048177	33-100	0.00000000358	46785	Winged helix DNA-binding domain	0.079	68967	Lrp/AsnC-like transcriptional regulator N-terminal domain	1i1g A:2-61
ab	gi|50084872|ref|YP_046382.1|	0049595	92-268	8.5e-40	55781	GAF domain-like	0.00048	75513	IclR ligand-binding domain-like	1tf1 A:
ab	gi|50084872|ref|YP_046382.1|	0048177	25-94	0.00000000107	46785	Winged helix DNA-binding domain	0.036	68967	Lrp/AsnC-like transcriptional regulator N-terminal domain	1i1g A:2-61
ab	gi|50085181|ref|YP_046691.1|	0052162	69-145	0.0000000000000147	54909	Dimeric alpha+beta barrel	0.0078	69733	Lrp/AsnC-like transcriptional regulator C-terminal domain	2cg4 A:67-152
ab	gi|50085181|ref|YP_046691.1|	0049384	3-88	0.00000000525	46785	Winged helix DNA-binding domain	0.02	68967	Lrp/AsnC-like transcriptional regulator N-terminal domain	1ri7 A:25-84
ab	gi|50086000|ref|YP_047510.1|	0052161	1-60	7e-19	46785	Winged helix DNA-binding domain	0.0067	68967	Lrp/AsnC-like transcriptional regulator N-terminal domain	1ri7 A:25-84
ab	gi|50086000|ref|YP_047510.1|	0049174	64-150	2.01e-16	54909	Dimeric alpha+beta barrel	0.013	69733	Lrp/AsnC-like transcriptional regulator C-terminal domain	1ri7 A:85-170
ab	gi|50086433|ref|YP_047943.1|	0052161	7-61	0.000000000964	46785	Winged helix DNA-binding domain	0.009	68967	Lrp/AsnC-like transcriptional regulator N-terminal domain	2cfx A:1-63
ab	gi|50086433|ref|YP_047943.1|	0052160	67-127	0.0000397	54909	Dimeric alpha+beta barrel	0.012	69733	Lrp/AsnC-like transcriptional regulator C-terminal domain	2cfx A:64-140
ab	gi|50083395|ref|YP_044905.1|	0052509	88-294	3.08e-37	53850	Periplasmic binding protein-like II	0.0000418	53851	Phosphate binding protein-like	1uth A:
ab	gi|50083395|ref|YP_044905.1|	0052508	3-81	0.00000000000000211	46785	Winged helix DNA-binding domain	0.0055	88979	LysR-like transcriptional regulators	2esn A:3-91
ab	gi|50083484|ref|YP_044994.1|	0052509	95-303	1.21e-42	53850	Periplasmic binding protein-like II	0.00016	53851	Phosphate binding protein-like	1uth A:
ab	gi|50083484|ref|YP_044994.1|	0052508	11-87	2.58e-19	46785	Winged helix DNA-binding domain	0.0077	88979	LysR-like transcriptional regulators	2esn A:3-91
ab	gi|50083593|ref|YP_045103.1|	0052806	91-294	8.01e-24	53850	Periplasmic binding protein-like II	0.0051	53851	Phosphate binding protein-like	2fyi A:88-307
ab	gi|50083593|ref|YP_045103.1|	0047461	8-91	7.26e-16	46785	Winged helix DNA-binding domain	0.016	88979	LysR-like transcriptional regulators	1ixc A:1-89
ab	gi|50083687|ref|YP_045197.1|	0045790	89-294	1.07e-40	53850	Periplasmic binding protein-like II	0.0086	53851	Phosphate binding protein-like	1al3 A:
ab	gi|50083687|ref|YP_045197.1|	0047461	5-89	1.88e-19	46785	Winged helix DNA-binding domain	0.016	88979	LysR-like transcriptional regulators	1ixc A:1-89
ab	gi|50083697|ref|YP_045207.1|	0045790	91-296	9.23e-36	53850	Periplasmic binding protein-like II	0.0016	53851	Phosphate binding protein-like	1i6a A:
ab	gi|50083697|ref|YP_045207.1|	0047461	1-85	3.96e-23	46785	Winged helix DNA-binding domain	0.0019	88979	LysR-like transcriptional regulators	1ixc A:1-89
ab	gi|50083705|ref|YP_045215.1|	0045790	93-297	5.89e-32	53850	Periplasmic binding protein-like II	0.0041	53851	Phosphate binding protein-like	1i6a A:
ab	gi|50083705|ref|YP_045215.1|	0047461	11-88	0.00000000000000136	46785	Winged helix DNA-binding domain	0.0034	88979	LysR-like transcriptional regulators	1ixc A:1-89
ab	gi|50083708|ref|YP_045218.1|	0045790	87-287	2.27e-43	53850	Periplasmic binding protein-like II	0.00051	53851	Phosphate binding protein-like	1al3 A:
ab	gi|50083708|ref|YP_045218.1|	0045910	1-110	1.52e-20	46785	Winged helix DNA-binding domain	0.0049	88979	LysR-like transcriptional regulators	1ixc A:1-89
ab	gi|50083964|ref|YP_045474.1|	0045790	93-294	1.52e-46	53850	Periplasmic binding protein-like II	0.00081	53851	Phosphate binding protein-like	1al3 A:
ab	gi|50083964|ref|YP_045474.1|	0045910	1-111	3.32e-19	46785	Winged helix DNA-binding domain	0.0096	88979	LysR-like transcriptional regulators	1ixc A:1-89
ab	gi|50084027|ref|YP_045537.1|	0045790	89-296	1.36e-32	53850	Periplasmic binding protein-like II	0.00048	53851	Phosphate binding protein-like	1i6a A:
ab	gi|50084027|ref|YP_045537.1|	0047461	3-88	4e-20	46785	Winged helix DNA-binding domain	0.0018	88979	LysR-like transcriptional regulators	1ixc A:1-89
ab	gi|50084172|ref|YP_045682.1|	0045910	1-111	5.45e-17	46785	Winged helix DNA-binding domain	0.0071	88979	LysR-like transcriptional regulators	1ixc A:1-89
ab	gi|50084172|ref|YP_045682.1|	0049998	93-291	0.00000000000000217	53850	Periplasmic binding protein-like II	0.01	53851	Phosphate binding protein-like	1al3 A:
ab	gi|50084263|ref|YP_045773.1|	0045790	92-298	9.99e-30	53850	Periplasmic binding protein-like II	0.0000257	53851	Phosphate binding protein-like	1i6a A:
ab	gi|50084263|ref|YP_045773.1|	0045910	5-115	3.38e-18	46785	Winged helix DNA-binding domain	0.0085	88979	LysR-like transcriptional regulators	1ixc A:1-89
ab	gi|50084280|ref|YP_045790.1|	0052509	90-305	1.18e-36	53850	Periplasmic binding protein-like II	0.0000762	53851	Phosphate binding protein-like	1uth A:
ab	gi|50084280|ref|YP_045790.1|	0052508	2-83	4.69e-19	46785	Winged helix DNA-binding domain	0.0044	88979	LysR-like transcriptional regulators	2esn A:3-91
ab	gi|50084344|ref|YP_045854.1|	0052806	88-279	2.9e-17	53850	Periplasmic binding protein-like II	0.0099	53851	Phosphate binding protein-like	1al3 A:
ab	gi|50084344|ref|YP_045854.1|	0047461	4-88	4.49e-16	46785	Winged helix DNA-binding domain	0.01	88979	LysR-like transcriptional regulators	1ixc A:1-89
ab	gi|50084417|ref|YP_045927.1|	0045790	90-300	1.28e-36	53850	Periplasmic binding protein-like II	0.013	53851	Phosphate binding protein-like	1al3 A:
ab	gi|50084417|ref|YP_045927.1|	0047461	5-89	7.44e-22	46785	Winged helix DNA-binding domain	0.0061	88979	LysR-like transcriptional regulators	1ixc A:1-89
ab	gi|50084477|ref|YP_045987.1|	0045790	94-294	2.64e-26	53850	Periplasmic binding protein-like II	0.01	53851	Phosphate binding protein-like	2fyi A:88-307
ab	gi|50084477|ref|YP_045987.1|	0047461	8-91	0.0000000000000544	46785	Winged helix DNA-binding domain	0.012	88979	LysR-like transcriptional regulators	1ixc A:1-89
ab	gi|50084483|ref|YP_045993.1|	0045790	106-315	2.54e-27	53850	Periplasmic binding protein-like II	0.0017	53851	Phosphate binding protein-like	1al3 A:
ab	gi|50084483|ref|YP_045993.1|	0047461	17-102	0.0000000000000109	46785	Winged helix DNA-binding domain	0.0049	88979	LysR-like transcriptional regulators	1ixc A:1-89
ab	gi|50084602|ref|YP_046112.1|	0052509	85-291	7.24e-36	53850	Periplasmic binding protein-like II	0.0000748	53851	Phosphate binding protein-like	1uth A:
ab	gi|50084602|ref|YP_046112.1|	0052508	1-78	4.08e-16	46785	Winged helix DNA-binding domain	0.007	88979	LysR-like transcriptional regulators	1ixc A:1-89
ab	gi|50084611|ref|YP_046121.1|	0045790	89-294	2.36e-34	53850	Periplasmic binding protein-like II	0.00021	53851	Phosphate binding protein-like	1ixc A:90-294
ab	gi|50084611|ref|YP_046121.1|	0047461	1-84	6.22e-24	46785	Winged helix DNA-binding domain	0.0014	88979	LysR-like transcriptional regulators	1ixc A:1-89
ab	gi|50084620|ref|YP_046130.1|	0045790	89-296	4.81e-31	53850	Periplasmic binding protein-like II	0.00044	53851	Phosphate binding protein-like	1ixc A:90-294
ab	gi|50084620|ref|YP_046130.1|	0047461	1-84	6.8e-23	46785	Winged helix DNA-binding domain	0.0017	88979	LysR-like transcriptional regulators	1ixc A:1-89
ab	gi|50084704|ref|YP_046214.1|	0045790	87-296	2.04e-25	53850	Periplasmic binding protein-like II	0.0047	53851	Phosphate binding protein-like	1i6a A:
ab	gi|50084704|ref|YP_046214.1|	0045910	1-107	3.21e-20	46785	Winged helix DNA-binding domain	0.0027	88979	LysR-like transcriptional regulators	1ixc A:1-89
ab	gi|50084708|ref|YP_046218.1|	0045790	87-297	1.09e-24	53850	Periplasmic binding protein-like II	0.0047	53851	Phosphate binding protein-like	1uth A:
ab	gi|50084708|ref|YP_046218.1|	0045910	1-107	1.42e-19	46785	Winged helix DNA-binding domain	0.0031	88979	LysR-like transcriptional regulators	1ixc A:1-89
ab	gi|50084764|ref|YP_046274.1|	0045790	86-287	4.16e-33	53850	Periplasmic binding protein-like II	0.0092	53851	Phosphate binding protein-like	1i6a A:
ab	gi|50084764|ref|YP_046274.1|	0045910	3-109	1.27e-16	46785	Winged helix DNA-binding domain	0.015	88979	LysR-like transcriptional regulators	1ixc A:1-89
ab	gi|50084813|ref|YP_046323.1|	0045790	97-304	6.43e-43	53850	Periplasmic binding protein-like II	0.0054	53851	Phosphate binding protein-like	2fyi A:88-307
ab	gi|50084813|ref|YP_046323.1|	0047461	10-92	2.29e-16	46785	Winged helix DNA-binding domain	0.043	88979	LysR-like transcriptional regulators	1ixc A:1-89
ab	gi|50084816|ref|YP_046326.1|	0045790	92-310	2.53e-29	53850	Periplasmic binding protein-like II	0.012	53851	Phosphate binding protein-like	1i6a A:
ab	gi|50084816|ref|YP_046326.1|	0052508	2-81	1.23e-21	46785	Winged helix DNA-binding domain	0.012	88979	LysR-like transcriptional regulators	1ixc A:1-89
ab	gi|50084832|ref|YP_046342.1|	0045790	94-295	1.41e-33	53850	Periplasmic binding protein-like II	0.00093	53851	Phosphate binding protein-like	1i6a A:
ab	gi|50084832|ref|YP_046342.1|	0047461	1-89	7.46e-19	46785	Winged helix DNA-binding domain	0.0049	88979	LysR-like transcriptional regulators	1ixc A:1-89
ab	gi|50084897|ref|YP_046407.1|	0052509	93-291	9.64e-19	53850	Periplasmic binding protein-like II	0.0062	53851	Phosphate binding protein-like	2fyi A:88-307
ab	gi|50084897|ref|YP_046407.1|	0047461	4-88	2.72e-18	46785	Winged helix DNA-binding domain	0.009	88979	LysR-like transcriptional regulators	1ixc A:1-89
ab	gi|50084913|ref|YP_046423.1|	0045790	98-303	2.9e-28	53850	Periplasmic binding protein-like II	0.00043	53851	Phosphate binding protein-like	1i6a A:
ab	gi|50084913|ref|YP_046423.1|	0052508	7-81	0.00000000453	46785	Winged helix DNA-binding domain	0.017	88979	LysR-like transcriptional regulators	2esn A:3-91
ab	gi|50085028|ref|YP_046538.1|	0052509	113-294	2.53e-19	53850	Periplasmic binding protein-like II	0.0016	53851	Phosphate binding protein-like	2esn A:92-303
ab	gi|50085028|ref|YP_046538.1|	0052508	20-98	3.81e-16	46785	Winged helix DNA-binding domain	0.0013	88979	LysR-like transcriptional regulators	2esn A:3-91
ab	gi|50085116|ref|YP_046626.1|	0052806	76-277	2.35e-19	53850	Periplasmic binding protein-like II	0.016	53851	Phosphate binding protein-like	2fyi A:88-307
ab	gi|50085116|ref|YP_046626.1|	0047461	1-73	0.000000000000816	46785	Winged helix DNA-binding domain	0.027	88979	LysR-like transcriptional regulators	1ixc A:1-89
ab	gi|50085472|ref|YP_046982.1|	0045790	89-297	6.36e-36	53850	Periplasmic binding protein-like II	0.0013	53851	Phosphate binding protein-like	2fyi A:88-307
ab	gi|50085472|ref|YP_046982.1|	0045910	1-112	6.51e-18	46785	Winged helix DNA-binding domain	0.012	88979	LysR-like transcriptional regulators	1ixc A:1-89
ab	gi|50085591|ref|YP_047101.1|	0045790	96-296	1.09e-33	53850	Periplasmic binding protein-like II	0.0013	53851	Phosphate binding protein-like	1i6a A:
ab	gi|50085591|ref|YP_047101.1|	0052508	4-88	6.05e-21	46785	Winged helix DNA-binding domain	0.0046	88979	LysR-like transcriptional regulators	1ixc A:1-89
ab	gi|50085601|ref|YP_047111.1|	0045790	89-289	5.07e-27	53850	Periplasmic binding protein-like II	0.0043	53851	Phosphate binding protein-like	1al3 A:
ab	gi|50085601|ref|YP_047111.1|	0045910	1-110	7.39e-22	46785	Winged helix DNA-binding domain	0.0056	88979	LysR-like transcriptional regulators	1ixc A:1-89
ab	gi|50085610|ref|YP_047120.1|	0045790	88-285	5.61e-31	53850	Periplasmic binding protein-like II	0.011	53851	Phosphate binding protein-like	1al3 A:
ab	gi|50085610|ref|YP_047120.1|	0045910	1-109	7.35e-17	46785	Winged helix DNA-binding domain	0.0069	88979	LysR-like transcriptional regulators	1ixc A:1-89
ab	gi|50085670|ref|YP_047180.1|	0045790	92-293	1.7e-37	53850	Periplasmic binding protein-like II	0.00000112	53851	Phosphate binding protein-like	2fyi A:88-307
ab	gi|50085670|ref|YP_047180.1|	0045910	2-113	0.00000000000000129	46785	Winged helix DNA-binding domain	0.021	88979	LysR-like transcriptional regulators	1ixc A:1-89
ab	gi|50085788|ref|YP_047298.1|	0045790	89-288	7.42e-41	53850	Periplasmic binding protein-like II	0.0096	53851	Phosphate binding protein-like	2fyi A:88-307
ab	gi|50085788|ref|YP_047298.1|	0047461	4-83	1.73e-19	46785	Winged helix DNA-binding domain	0.011	88979	LysR-like transcriptional regulators	1ixc A:1-89
ab	gi|50085801|ref|YP_047311.1|	0045790	95-304	5.07e-43	53850	Periplasmic binding protein-like II	0.0084	53851	Phosphate binding protein-like	1uth A:
ab	gi|50085801|ref|YP_047311.1|	0047461	11-92	3.35e-19	46785	Winged helix DNA-binding domain	0.032	88979	LysR-like transcriptional regulators	1ixc A:1-89
ab	gi|50086132|ref|YP_047642.1|	0045790	93-301	4.16e-44	53850	Periplasmic binding protein-like II	0.0058	53851	Phosphate binding protein-like	1al3 A:
ab	gi|50086132|ref|YP_047642.1|	0045910	5-116	6.07e-22	46785	Winged helix DNA-binding domain	0.018	88979	LysR-like transcriptional regulators	1ixc A:1-89
ab	gi|50086170|ref|YP_047680.1|	0045790	88-294	1.52e-36	53850	Periplasmic binding protein-like II	0.00073	53851	Phosphate binding protein-like	1i6a A:
ab	gi|50086170|ref|YP_047680.1|	0047461	1-87	8.29e-24	46785	Winged helix DNA-binding domain	0.0019	88979	LysR-like transcriptional regulators	1ixc A:1-89
ab	gi|50086220|ref|YP_047730.1|	0052509	91-283	1.61e-20	53850	Periplasmic binding protein-like II	0.006	53851	Phosphate binding protein-like	1ixc A:90-294
ab	gi|50086220|ref|YP_047730.1|	0047461	3-86	3.74e-18	46785	Winged helix DNA-binding domain	0.0023	88979	LysR-like transcriptional regulators	1ixc A:1-89
ab	gi|50086264|ref|YP_047774.1|	0045790	80-276	4.85e-35	53850	Periplasmic binding protein-like II	0.0018	53851	Phosphate binding protein-like	1i6a A:
ab	gi|50086264|ref|YP_047774.1|	0045910	2-103	3.13e-18	46785	Winged helix DNA-binding domain	0.0062	88979	LysR-like transcriptional regulators	1ixc A:1-89
ab	gi|50086451|ref|YP_047961.1|	0045790	94-303	3.57e-33	53850	Periplasmic binding protein-like II	0.002	53851	Phosphate binding protein-like	1al3 A:
ab	gi|50086451|ref|YP_047961.1|	0045910	4-115	8.71e-17	46785	Winged helix DNA-binding domain	0.003	88979	LysR-like transcriptional regulators	1ixc A:1-89
ab	gi|50086563|ref|YP_048073.1|	0045790	91-295	2.48e-43	53850	Periplasmic binding protein-like II	0.0071	53851	Phosphate binding protein-like	1al3 A:
ab	gi|50086563|ref|YP_048073.1|	0045910	6-112	1.28e-19	46785	Winged helix DNA-binding domain	0.012	88979	LysR-like transcriptional regulators	1ixc A:1-89
ab	gi|50086575|ref|YP_048085.1|	0049998	85-294	1.94e-35	53850	Periplasmic binding protein-like II	0.00089	53851	Phosphate binding protein-like	1i6a A:
ab	gi|50086575|ref|YP_048085.1|	0045910	1-113	1.58e-23	46785	Winged helix DNA-binding domain	0.013	88979	LysR-like transcriptional regulators	1ixc A:1-89
ab	gi|50086594|ref|YP_048104.1|	0045790	98-303	1.23e-43	53850	Periplasmic binding protein-like II	0.01	53851	Phosphate binding protein-like	1i6a A:
ab	gi|50086594|ref|YP_048104.1|	0047461	15-96	1.48e-20	46785	Winged helix DNA-binding domain	0.014	88979	LysR-like transcriptional regulators	1ixc A:1-89
ab	gi|50084721|ref|YP_046231.1|	0052801	2-82	0.0000000000198	46785	Winged helix DNA-binding domain	0.00078	63379	MarR-like transcriptional regulators	2fbi A:5-140
ab	gi|50084843|ref|YP_046353.1|	0049608	103-277	3.27e-32	55781	GAF domain-like	0.0041	75513	IclR ligand-binding domain-like	1mkm A:76-246
ab	gi|50084843|ref|YP_046353.1|	0048177	36-110	0.000000000000124	46785	Winged helix DNA-binding domain	0.076	63379	MarR-like transcriptional regulators	2fbh A:8-144
ab	gi|50084882|ref|YP_046392.1|	0052644	14-148	1.63e-25	46785	Winged helix DNA-binding domain	0.0049	63379	MarR-like transcriptional regulators	1jgs A:
ab	gi|50084899|ref|YP_046409.1|	0052644	10-152	1.83e-25	46785	Winged helix DNA-binding domain	0.0079	63379	MarR-like transcriptional regulators	2fbh A:8-144
ab	gi|50084958|ref|YP_046468.1|	0040517	16-144	2.16e-28	46785	Winged helix DNA-binding domain	0.02	63379	MarR-like transcriptional regulators	1lj9 A:
ab	gi|50084969|ref|YP_046479.1|	0048178	88-245	6.54e-21	55781	GAF domain-like	0.0088	75513	IclR ligand-binding domain-like	1td5 A:
ab	gi|50084969|ref|YP_046479.1|	0048177	6-79	0.0000000000175	46785	Winged helix DNA-binding domain	0.03	63379	MarR-like transcriptional regulators	2a61 A:5-143
ab	gi|50085425|ref|YP_046935.1|	0049308	16-153	1.77e-25	46785	Winged helix DNA-binding domain	0.018	63379	MarR-like transcriptional regulators	2fxa A:6-167
ab	gi|50086038|ref|YP_047548.1|	0052644	9-152	2.36e-33	46785	Winged helix DNA-binding domain	0.0000932	63379	MarR-like transcriptional regulators	1z91 A:8-144
ab	gi|50083946|ref|YP_045456.1|	0050342	8-130	3.42e-38	52172	CheY-like	0.00016	52173	CheY-related	1mvo A:
ab	gi|50083946|ref|YP_045456.1|	0051385	135-232	5.1e-28	46894	C-terminal effector domain of the bipartite response regulators	0.001	46895	PhoB-like	1opc A:
ab	gi|50083860|ref|YP_045370.1|	0050342	1-125	3.7e-41	52172	CheY-like	0.0000783	52173	CheY-related	1mvo A:
ab	gi|50083860|ref|YP_045370.1|	0051385	127-225	1.08e-23	46894	C-terminal effector domain of the bipartite response regulators	0.001	46895	PhoB-like	1qqi A:
ab	gi|50084792|ref|YP_046302.1|	0050342	3-131	1.99e-37	52172	CheY-like	0.00027	52173	CheY-related	1kgs A:2-123
ab	gi|50084792|ref|YP_046302.1|	0051385	126-224	3.4e-22	46894	C-terminal effector domain of the bipartite response regulators	0.00032	46895	PhoB-like	1kgs A:124-225
ab	gi|50086362|ref|YP_047872.1|	0050342	22-143	5.69e-42	52172	CheY-like	0.00013	52173	CheY-related	1mvo A:
ab	gi|50086362|ref|YP_047872.1|	0048619	154-250	1.22e-26	46894	C-terminal effector domain of the bipartite response regulators	0.00002	46895	PhoB-like	1opc A:
ab	gi|50086511|ref|YP_048021.1|	0050342	5-129	3.27e-40	52172	CheY-like	0.0000425	52173	CheY-related	1b00 A:
ab	gi|50086511|ref|YP_048021.1|	0049014	130-228	3.68e-29	46894	C-terminal effector domain of the bipartite response regulators	0.0000235	46895	PhoB-like	1qqi A:
ab	gi|50084796|ref|YP_046306.1|	0051249	1-70	1.18e-17	47413	lambda repressor-like DNA-binding domains	0.025	47432	SinR domain-like	1b0n A:1-68
ab	gi|50084796|ref|YP_046306.1|	0049374	59-189	0.000000000000482	51182	RmlC-like cupins	0.079	159304	EutQ-like	2pyt A:100-227
ab	gi|50084900|ref|YP_046410.1|	0051249	22-67	0.000000000223	47413	lambda repressor-like DNA-binding domains	0.039	47432	SinR domain-like	2ppx A:30-91
ab	gi|50085292|ref|YP_046802.1|	0054127	9-91	1.1e-21	47413	lambda repressor-like DNA-binding domains	0.01	47432	SinR domain-like	2ict A:8-94
ab	gi|50085480|ref|YP_046990.1|	0050823	1-69	4.79e-17	47413	lambda repressor-like DNA-binding domains	0.063	47432	SinR domain-like	2b5a A:1-77
ab	gi|50085608|ref|YP_047118.1|	0043706	57-194	6.45e-25	51182	RmlC-like cupins	0.059	89409	TM1287-like	1v70 A:
ab	gi|50085608|ref|YP_047118.1|	0051249	12-78	5.36e-17	47413	lambda repressor-like DNA-binding domains	0.048	47432	SinR domain-like	1b0n A:1-68
ab	gi|50083321|ref|YP_044831.1|	0048726	77-203	7.95e-35	48498	Tetracyclin repressor-like, C-terminal domain	0.0000557	48499	Tetracyclin repressor-like, C-terminal domain	1pb6 A:86-211
ab	gi|50083321|ref|YP_044831.1|	0049523	4-79	4.67e-18	46689	Homeodomain-like	0.00077	46764	Tetracyclin repressor-like, N-terminal domain	1pb6 A:14-85
ab	gi|50083340|ref|YP_044850.1|	0049195	17-87	0.00000000000103	46689	Homeodomain-like	0.0079	46764	Tetracyclin repressor-like, N-terminal domain	1jt6 A:2-72
ab	gi|50083341|ref|YP_044851.1|	0049195	2-76	0.0000000000311	46689	Homeodomain-like	0.01	46764	Tetracyclin repressor-like, N-terminal domain	2fd5 A:1-76
ab	gi|50083478|ref|YP_044988.1|	0053066	109-222	4.45e-24	48498	Tetracyclin repressor-like, C-terminal domain	0.0011	48499	Tetracyclin repressor-like, C-terminal domain	2i10 A:79-194
ab	gi|50083478|ref|YP_044988.1|	0049195	29-97	0.0000000000000616	46689	Homeodomain-like	0.0012	46764	Tetracyclin repressor-like, N-terminal domain	2i10 A:10-78
ab	gi|50083498|ref|YP_045008.1|	0049523	2-80	0.000000000000018	46689	Homeodomain-like	0.0046	46764	Tetracyclin repressor-like, N-terminal domain	2gen A:6-75
ab	gi|50083743|ref|YP_045253.1|	0049523	8-78	7.7e-17	46689	Homeodomain-like	0.0065	46764	Tetracyclin repressor-like, N-terminal domain	3c07 A:15-89
ab	gi|50083974|ref|YP_045484.1|	0054341	16-77	0.000000000123	46689	Homeodomain-like	0.0088	46764	Tetracyclin repressor-like, N-terminal domain	2o7t A:1-78
ab	gi|50083974|ref|YP_045484.1|	0054342	89-189	0.00000000222	48498	Tetracyclin repressor-like, C-terminal domain	0.025	48499	Tetracyclin repressor-like, C-terminal domain	2o7t A:79-188
ab	gi|50084213|ref|YP_045723.1|	0053205	84-196	1.78e-18	48498	Tetracyclin repressor-like, C-terminal domain	0.011	48499	Tetracyclin repressor-like, C-terminal domain	2fbq A:81-214
ab	gi|50084213|ref|YP_045723.1|	0049523	3-81	2.26e-17	46689	Homeodomain-like	0.014	46764	Tetracyclin repressor-like, N-terminal domain	1z77 A:1-75
ab	gi|50084395|ref|YP_045905.1|	0049195	26-98	0.000000000017	46689	Homeodomain-like	0.016	46764	Tetracyclin repressor-like, N-terminal domain	1sgm A:5-77
ab	gi|50084546|ref|YP_046056.1|	0049523	17-93	2.46e-17	46689	Homeodomain-like	0.0081	46764	Tetracyclin repressor-like, N-terminal domain	1jt6 A:2-72
ab	gi|50084743|ref|YP_046253.1|	0049523	13-91	6.48e-17	46689	Homeodomain-like	0.0044	46764	Tetracyclin repressor-like, N-terminal domain	1z77 A:1-75
ab	gi|50084743|ref|YP_046253.1|	0050189	92-203	0.000000000000513	48498	Tetracyclin repressor-like, C-terminal domain	0.011	48499	Tetracyclin repressor-like, C-terminal domain	2g3b A:74-189
ab	gi|50084883|ref|YP_046393.1|	0049523	12-87	4.59e-16	46689	Homeodomain-like	0.0087	46764	Tetracyclin repressor-like, N-terminal domain	2gen A:6-75
ab	gi|50084985|ref|YP_046495.1|	0046275	34-83	0.00000000354	46689	Homeodomain-like	0.048	46759	AraC type transcriptional activator	1d5y A:57-121
ab	gi|50084985|ref|YP_046495.1|	0036286	2-32	0.000000851	46689	Homeodomain-like	0.08	46764	Tetracyclin repressor-like, N-terminal domain	2g3b A:2-73
ab	gi|50085008|ref|YP_046518.1|	0054341	3-68	0.000000000000349	46689	Homeodomain-like	0.01	46764	Tetracyclin repressor-like, N-terminal domain	1sgm A:5-77
ab	gi|50085008|ref|YP_046518.1|	0052656	76-177	0.0000000000117	48498	Tetracyclin repressor-like, C-terminal domain	0.015	48499	Tetracyclin repressor-like, C-terminal domain	2np5 A:78-195
ab	gi|50085110|ref|YP_046620.1|	0052885	6-72	0.00000000000000975	46689	Homeodomain-like	0.0058	46764	Tetracyclin repressor-like, N-terminal domain	2np5 A:9-77
ab	gi|50085110|ref|YP_046620.1|	0052831	90-194	0.000000000242	48498	Tetracyclin repressor-like, C-terminal domain	0.01	48499	Tetracyclin repressor-like, C-terminal domain	2g3b A:74-189
ab	gi|50085449|ref|YP_046959.1|	0049195	3-76	0.000000000000012	46689	Homeodomain-like	0.022	46764	Tetracyclin repressor-like, N-terminal domain	1jt6 A:2-72
ab	gi|50085739|ref|YP_047249.1|	0046275	316-366	0.0000000806	46689	Homeodomain-like	0.02	46759	AraC type transcriptional activator	1d5y A:57-121
ab	gi|50085739|ref|YP_047249.1|	0036286	264-313	0.0000000131	46689	Homeodomain-like	0.026	46764	Tetracyclin repressor-like, N-terminal domain	2o7t A:1-78
ab	gi|50085745|ref|YP_047255.1|	0036286	221-271	0.00000239	46689	Homeodomain-like	0.049	46764	Tetracyclin repressor-like, N-terminal domain	2o7t A:1-78
ab	gi|50085745|ref|YP_047255.1|	0046275	274-327	0.00000627	46689	Homeodomain-like	0.043	46759	AraC type transcriptional activator	1d5y A:57-121
ab	gi|50085799|ref|YP_047309.1|	0043601	83-197	1.13e-20	48498	Tetracyclin repressor-like, C-terminal domain	0.01	48499	Tetracyclin repressor-like, C-terminal domain	2fd5 A:77-180
ab	gi|50085799|ref|YP_047309.1|	0049523	4-87	5.64e-16	46689	Homeodomain-like	0.0047	46764	Tetracyclin repressor-like, N-terminal domain	1sgm A:5-77
ab	gi|50085844|ref|YP_047354.1|	0049546	82-199	3.4e-31	48498	Tetracyclin repressor-like, C-terminal domain	0.0016	48499	Tetracyclin repressor-like, C-terminal domain	1t56 A:95-214
ab	gi|50085844|ref|YP_047354.1|	0049195	5-82	0.0000000000000301	46689	Homeodomain-like	0.0077	46764	Tetracyclin repressor-like, N-terminal domain	1t56 A:22-94
ab	gi|50086510|ref|YP_048020.1|	0049523	30-109	0.0000000000872	46689	Homeodomain-like	0.0069	46764	Tetracyclin repressor-like, N-terminal domain	1z77 A:1-75
ab	gi|50086572|ref|YP_048082.1|	0049523	6-84	5.49e-18	46689	Homeodomain-like	0.01	46764	Tetracyclin repressor-like, N-terminal domain	2np3 A:35-99
