# Supplementary material for: Abundance, diversity and domain architecture variability in prokaryotic DNA-binding transcription factors
Source: PLoS One. 2018 Apr 3;13(4):e0195332. doi: 10.1371/journal.pone.0195332 (PMC5882156; doi:10.1371/journal.pone.0195332)
Supplement: S1 Dataset — The information of genomes and transcription factors is organized in a tabular format. The file S1_Dataset.zip contains 761 files, one per genome. The information is organized as follows: Genome ID, identifier from NCBI database; Supfam ID; physical position of the Domain; E-value; Supfam model assignment; Supfam description; E-value associated to the family; Family ID; Family ID; representative PDB associated to each assignment. (ZIP) [file pone.0195332.s005.zip › Genomes_assignments/Acinetobacter_sp._SH024_B.TFs]

Act	HMPREF0013_03507T0	0052668	25-211	2.67e-36	52317	Class I glutamine amidotransferase-like	0.038	52325	DJ-1/PfpI	2fex A:1-188
Act	HMPREF0013_03507T0	0046275	284-332	0.000000000206	46689	Homeodomain-like	0.024	46759	AraC type transcriptional activator	1d5y A:57-121
Act	HMPREF0013_03507T0	0036286	233-282	0.000000287	46689	Homeodomain-like	0.06	46759	AraC type transcriptional activator	1bl0 A:9-62
Act	HMPREF0013_00083T0	0046275	250-301	0.000000000538	46689	Homeodomain-like	0.027	46759	AraC type transcriptional activator	1d5y A:57-121
Act	HMPREF0013_00230T0	0036286	238-286	0.0000000043	46689	Homeodomain-like	0.049	46764	Tetracyclin repressor-like, N-terminal domain	2o7t A:1-78
Act	HMPREF0013_00230T0	0046275	289-339	0.0000000118	46689	Homeodomain-like	0.019	46759	AraC type transcriptional activator	1d5y A:57-121
Act	HMPREF0013_00238T0	0036286	221-271	0.00000332	46689	Homeodomain-like	0.057	46764	Tetracyclin repressor-like, N-terminal domain	2o7t A:1-78
Act	HMPREF0013_00238T0	0046275	274-326	0.0000215	46689	Homeodomain-like	0.035	46759	AraC type transcriptional activator	1d5y A:57-121
Act	HMPREF0013_00260T0	0046275	237-284	0.00000000000582	46689	Homeodomain-like	0.026	46759	AraC type transcriptional activator	1d5y A:57-121
Act	HMPREF0013_00260T0	0036286	185-235	0.0000000000305	46689	Homeodomain-like	0.0097	46759	AraC type transcriptional activator	1d5y A:3-56
Act	HMPREF0013_00325T0	0046275	264-315	0.000000000000627	46689	Homeodomain-like	0.0087	46759	AraC type transcriptional activator	1bl0 A:63-124
Act	HMPREF0013_00325T0	0036286	212-262	0.0000215	46689	Homeodomain-like	0.074	46690	Homeodomain	1du6 A:
Act	HMPREF0013_00325T0	0043192	45-118	0.000043	51182	RmlC-like cupins	0.072	159304	EutQ-like	2pyt A:100-227
Act	HMPREF0013_00364T0	0046275	291-337	0.000000000941	46689	Homeodomain-like	0.019	46759	AraC type transcriptional activator	1bl0 A:9-62
Act	HMPREF0013_00410T0	0046275	289-338	0.000000000000179	46689	Homeodomain-like	0.045	46759	AraC type transcriptional activator	1bl0 A:9-62
Act	HMPREF0013_00441T0	0046275	292-340	0.000000000000851	46689	Homeodomain-like	0.023	46759	AraC type transcriptional activator	1d5y A:57-121
Act	HMPREF0013_00478T0	0051818	13-155	0.000000000000275	51215	Regulatory protein AraC	0.031	51216	Regulatory protein AraC	2arc A:
Act	HMPREF0013_00478T0	0046275	228-273	0.000000000493	46689	Homeodomain-like	0.03	46759	AraC type transcriptional activator	1bl0 A:63-124
Act	HMPREF0013_00478T0	0036286	184-224	0.0000224	46689	Homeodomain-like	0.035	46759	AraC type transcriptional activator	1bl0 A:9-62
Act	HMPREF0013_00537T0	0051818	24-133	2.22e-16	51215	Regulatory protein AraC	0.022	51216	Regulatory protein AraC	2arc A:
Act	HMPREF0013_00537T0	0036286	170-216	0.000000762	46689	Homeodomain-like	0.031	46759	AraC type transcriptional activator	1bl0 A:9-62
Act	HMPREF0013_00537T0	0045977	219-265	0.000000806	46689	Homeodomain-like	0.08	46739	Myb/SANT domain	2cqq A:8-66
Act	HMPREF0013_00718T0	0046275	296-343	0.0000000000538	46689	Homeodomain-like	0.015	46759	AraC type transcriptional activator	1bl0 A:63-124
Act	HMPREF0013_00900T0	0046275	291-337	0.0000000327	46689	Homeodomain-like	0.051	46759	AraC type transcriptional activator	1bl0 A:63-124
Act	HMPREF0013_00936T0	0045977	305-353	0.0000000000193	46689	Homeodomain-like	0.028	46759	AraC type transcriptional activator	1bl0 A:63-124
Act	HMPREF0013_01061T0	0047686	26-186	0.0000000000004	51182	RmlC-like cupins	0.058	89409	TM1287-like	1v70 A:
Act	HMPREF0013_01061T0	0046275	214-258	0.00000000968	46689	Homeodomain-like	0.037	46759	AraC type transcriptional activator	1bl0 A:9-62
Act	HMPREF0013_01307T0	0046275	282-331	0.000000000000228	46689	Homeodomain-like	0.014	46759	AraC type transcriptional activator	1bl0 A:63-124
Act	HMPREF0013_01581T0	0046275	287-337	0.00000000000193	46689	Homeodomain-like	0.021	46759	AraC type transcriptional activator	1bl0 A:63-124
Act	HMPREF0013_02265T0	0048993	195-275	1.31e-28	46767	Methylated DNA-protein cysteine methyltransferase, C-terminal domain	0.00012	46768	Methylated DNA-protein cysteine methyltransferase, C-terminal domain	1sfe A:93-176
Act	HMPREF0013_02265T0	0049381	115-193	0.00000000000000844	53155	Methylated DNA-protein cysteine methyltransferase domain	0.0049	53156	Methylated DNA-protein cysteine methyltransferase domain	1sfe A:12-92
Act	HMPREF0013_02265T0	0036286	11-60	0.00000000224	46689	Homeodomain-like	0.016	46759	AraC type transcriptional activator	1d5y A:3-56
Act	HMPREF0013_02372T0	0046275	283-333	0.000000000000582	46689	Homeodomain-like	0.018	46759	AraC type transcriptional activator	1d5y A:57-121
Act	HMPREF0013_02795T0	0046275	251-297	0.0000000000112	46689	Homeodomain-like	0.03	46759	AraC type transcriptional activator	1d5y A:57-121
Act	HMPREF0013_02806T0	0046275	217-266	0.000000000000941	46689	Homeodomain-like	0.013	46759	AraC type transcriptional activator	1bl0 A:63-124
Act	HMPREF0013_02814T0	0046275	280-330	0.0000000000121	46689	Homeodomain-like	0.051	46759	AraC type transcriptional activator	1d5y A:57-121
Act	HMPREF0013_03124T0	0036286	198-247	0.0000000000549	46689	Homeodomain-like	0.035	46764	Tetracyclin repressor-like, N-terminal domain	2o7t A:1-78
Act	HMPREF0013_03124T0	0046275	251-295	0.000000000493	46689	Homeodomain-like	0.028	46759	AraC type transcriptional activator	1bl0 A:63-124
Act	HMPREF0013_03128T0	0046275	288-337	0.0000000000014	46689	Homeodomain-like	0.03	46759	AraC type transcriptional activator	1bl0 A:9-62
Act	HMPREF0013_03213T0	0046275	283-331	0.000000000000296	46689	Homeodomain-like	0.014	46759	AraC type transcriptional activator	1d5y A:57-121
Act	HMPREF0013_03230T0	0045977	294-339	0.0000242	46689	Homeodomain-like	0.029	46759	AraC type transcriptional activator	1bl0 A:63-124
Act	HMPREF0013_03303T0	0046275	207-254	0.000000026	46689	Homeodomain-like	0.043	46759	AraC type transcriptional activator	1d5y A:57-121
Act	HMPREF0013_03303T0	0047686	14-175	0.00000462	51182	RmlC-like cupins	0.066	101976	TM1459-like	1vj2 A:
Act	HMPREF0013_01805T0	0046275	132-178	0.000000000000824	46689	Homeodomain-like	0.02	46759	AraC type transcriptional activator	1bl0 A:63-124
Act	HMPREF0013_01805T0	0036286	79-129	0.000000000139	46689	Homeodomain-like	0.023	46759	AraC type transcriptional activator	1bl0 A:9-62
Act	HMPREF0013_01614T0	0037456	14-56	0.000000635	46785	Winged helix DNA-binding domain	0.046	46792	Arginine repressor (ArgR), N-terminal DNA-binding domain	1f9n A:3-78
Act	HMPREF0013_02745T0	0049777	2-98	2.16e-17	46785	Winged helix DNA-binding domain	0.044	46801	ArsR-like transcriptional regulators	1r1u A:
Act	HMPREF0013_00404T0	0049777	14-100	1.27e-22	46785	Winged helix DNA-binding domain	0.018	46801	ArsR-like transcriptional regulators	1r1u A:
Act	HMPREF0013_00496T0	0049777	4-87	4.79e-24	46785	Winged helix DNA-binding domain	0.015	46801	ArsR-like transcriptional regulators	1smt A:
Act	HMPREF0013_02267T0	0048178	80-247	8.5e-27	55781	GAF domain-like	0.014	75513	IclR ligand-binding domain-like	1mkm A:76-246
Act	HMPREF0013_02267T0	0048177	3-74	0.0000000106	46785	Winged helix DNA-binding domain	0.083	46801	ArsR-like transcriptional regulators	1r1u A:
Act	HMPREF0013_02521T0	0049777	4-84	1.27e-25	46785	Winged helix DNA-binding domain	0.011	46801	ArsR-like transcriptional regulators	1smt A:
Act	HMPREF0013_02352T0	0039384	2-61	0.00000000205	46785	Winged helix DNA-binding domain	0.027	46786	Biotin repressor-like	1j5y A:3-67
Act	HMPREF0013_00468T0	0052861	13-143	3.54e-30	51206	cAMP-binding domain-like	0.003	51210	cAMP-binding domain	2gau A:10-151
Act	HMPREF0013_00468T0	0052860	155-231	0.0000000000000871	46785	Winged helix DNA-binding domain	0.025	46796	CAP C-terminal domain-like	2gau A:152-232
Act	HMPREF0013_00602T0	0049608	100-277	6.08e-36	55781	GAF domain-like	0.0029	75513	IclR ligand-binding domain-like	1mkm A:76-246
Act	HMPREF0013_00602T0	0048177	33-107	0.000000000000164	46785	Winged helix DNA-binding domain	0.09	46796	CAP C-terminal domain-like	1ft9 A:134-213
Act	HMPREF0013_00819T0	0054435	20-147	1.15e-30	51206	cAMP-binding domain-like	0.00011	51210	cAMP-binding domain	2oz6 A:9-142
Act	HMPREF0013_00819T0	0038753	149-218	0.00000000000000981	46785	Winged helix DNA-binding domain	0.00024	46796	CAP C-terminal domain-like	2oz6 A:143-213
Act	HMPREF0013_01619T0	0037176	22-93	7.17e-22	46689	Homeodomain-like	0.00032	100918	FIS-like	1eto B:
Act	HMPREF0013_00777T0	0041617	245-479	2.93e-67	52540	P-loop containing nucleoside triphosphate hydrolases	0.00000123	81269	Extended AAA-ATPase domain	1ny5 A:138-384
Act	HMPREF0013_00777T0	0037176	457-556	0.000000000000237	46689	Homeodomain-like	0.035	100918	FIS-like	1ntc A:
Act	HMPREF0013_00777T0	0054410	57-189	0.0000000000246	111126	Ligand-binding domain in the NO signalling and Golgi transport	0.056	160689	MJ1460-like	2oso A:5-156
Act	HMPREF0013_02193T0	0041617	140-382	1.57e-64	52540	P-loop containing nucleoside triphosphate hydrolases	0.00000114	81269	Extended AAA-ATPase domain	1ny5 A:138-384
Act	HMPREF0013_02193T0	0043525	7-185	4.55e-38	52172	CheY-like	0.0005	52173	CheY-related	1ny5 A:1-137
Act	HMPREF0013_02193T0	0037176	354-463	0.00000000000264	46689	Homeodomain-like	0.014	100918	FIS-like	1eto B:
Act	HMPREF0013_01402T0	0041617	162-406	7.81e-72	52540	P-loop containing nucleoside triphosphate hydrolases	0.00000104	81269	Extended AAA-ATPase domain	1ny5 A:138-384
Act	HMPREF0013_01402T0	0043525	24-208	1.42e-43	52172	CheY-like	0.0000381	52173	CheY-related	1krw A:
Act	HMPREF0013_01402T0	0048440	427-501	5.38e-18	46689	Homeodomain-like	0.00062	100918	FIS-like	1ntc A:
Act	HMPREF0013_01145T0	0041150	6-134	1.85e-44	46785	Winged helix DNA-binding domain	0.0000158	101027	FUR-like	1mzb A:
Act	HMPREF0013_00220T0	0041150	16-131	0.00000000000317	46785	Winged helix DNA-binding domain	0.013	101027	FUR-like	1mzb A:
Act	HMPREF0013_01510T0	0041150	2-130	1.71e-16	46785	Winged helix DNA-binding domain	0.022	101027	FUR-like	1mzb A:
Act	HMPREF0013_00552T0	0050342	12-149	2.42e-37	52172	CheY-like	0.00025	52173	CheY-related	1w25 A:2-140
Act	HMPREF0013_00552T0	0048694	245-311	8.5e-19	46894	C-terminal effector domain of the bipartite response regulators	0.0043	46900	GerE-like (LuxR/UhpA family of transcriptional regulators)	1fse A:
Act	HMPREF0013_03346T0	0047925	4-164	1.44e-42	75516	Pheromone-binding domain of LuxR-like quorum-sensing transcription factors	0.0019	75517	Pheromone-binding domain of LuxR-like quorum-sensing transcription factors	1l3l A:2-169
Act	HMPREF0013_03346T0	0048694	169-238	1.67e-18	46894	C-terminal effector domain of the bipartite response regulators	0.0032	46900	GerE-like (LuxR/UhpA family of transcriptional regulators)	1fse A:
Act	HMPREF0013_00097T0	0054060	108-229	1.65e-24	48008	GntR ligand-binding domain-like	0.014	48009	GntR ligand-binding domain-like	2hs5 A:94-231
Act	HMPREF0013_00097T0	0050048	8-82	2.72e-17	46785	Winged helix DNA-binding domain	0.013	46804	GntR-like transcriptional regulators	1v4r A:1-100
Act	HMPREF0013_00106T0	0054060	99-229	1.91e-26	48008	GntR ligand-binding domain-like	0.014	48009	GntR ligand-binding domain-like	2hs5 A:94-231
Act	HMPREF0013_00106T0	0050048	15-84	1.85e-19	46785	Winged helix DNA-binding domain	0.0086	46804	GntR-like transcriptional regulators	1hw1 A:5-78
Act	HMPREF0013_00502T0	0054060	86-217	1.52e-26	48008	GntR ligand-binding domain-like	0.0063	48009	GntR ligand-binding domain-like	2hs5 A:94-231
Act	HMPREF0013_00502T0	0050048	17-83	0.000000000000476	46785	Winged helix DNA-binding domain	0.0077	46804	GntR-like transcriptional regulators	2hs5 A:25-93
Act	HMPREF0013_00516T0	0050768	91-466	1.97e-87	53383	PLP-dependent transferases	0.00083	53384	AAT-like	1x0m A:26-428
Act	HMPREF0013_00516T0	0054845	5-76	0.00000000000000197	46785	Winged helix DNA-binding domain	0.023	46804	GntR-like transcriptional regulators	3bwg A:5-82
Act	HMPREF0013_00529T0	0050768	116-492	1.15e-82	53383	PLP-dependent transferases	0.0000533	53384	AAT-like	1x0m A:26-428
Act	HMPREF0013_00529T0	0050048	21-88	1.43e-16	46785	Winged helix DNA-binding domain	0.01	46804	GntR-like transcriptional regulators	1v4r A:1-100
Act	HMPREF0013_00615T0	0054662	61-238	4.87e-38	64288	Chorismate lyase-like	0.0089	143473	UTRA domain	3bwg A:89-233
Act	HMPREF0013_00615T0	0050048	4-80	2.9e-18	46785	Winged helix DNA-binding domain	0.029	46804	GntR-like transcriptional regulators	1hw1 A:5-78
Act	HMPREF0013_00646T0	0050696	122-487	4.61e-80	53383	PLP-dependent transferases	0.0000506	53384	AAT-like	1x0m A:26-428
Act	HMPREF0013_00646T0	0050048	19-85	3.87e-17	46785	Winged helix DNA-binding domain	0.023	46804	GntR-like transcriptional regulators	2hs5 A:25-93
Act	HMPREF0013_00913T0	0050048	3-73	0.00000000000000175	46785	Winged helix DNA-binding domain	0.025	46804	GntR-like transcriptional regulators	2hs5 A:25-93
Act	HMPREF0013_00913T0	0054060	77-215	0.00000000000000968	48008	GntR ligand-binding domain-like	0.024	48009	GntR ligand-binding domain-like	2hs5 A:94-231
Act	HMPREF0013_00929T0	0054060	96-233	4.71e-25	48008	GntR ligand-binding domain-like	0.016	48009	GntR ligand-binding domain-like	2hs5 A:94-231
Act	HMPREF0013_00929T0	0050048	6-80	2.55e-20	46785	Winged helix DNA-binding domain	0.032	46804	GntR-like transcriptional regulators	1hw1 A:5-78
Act	HMPREF0013_00945T0	0050048	11-85	2.47e-19	46785	Winged helix DNA-binding domain	0.03	46804	GntR-like transcriptional regulators	2hs5 A:25-93
Act	HMPREF0013_00945T0	0054060	103-233	0.000000243	48008	GntR ligand-binding domain-like	0.0089	48009	GntR ligand-binding domain-like	2hs5 A:94-231
Act	HMPREF0013_01235T0	0050048	2-75	3.58e-18	46785	Winged helix DNA-binding domain	0.019	46804	GntR-like transcriptional regulators	2hs5 A:25-93
Act	HMPREF0013_01235T0	0054060	82-213	0.00000915	48008	GntR ligand-binding domain-like	0.03	48009	GntR ligand-binding domain-like	1hw1 A:79-230
Act	HMPREF0013_01422T0	0050768	92-452	3.5e-85	53383	PLP-dependent transferases	0.0000771	53384	AAT-like	1x0m A:26-428
Act	HMPREF0013_01422T0	0050048	3-73	4.13e-16	46785	Winged helix DNA-binding domain	0.033	46804	GntR-like transcriptional regulators	3bwg A:5-82
Act	HMPREF0013_01732T0	0050768	96-469	6.68e-77	53383	PLP-dependent transferases	0.0000391	53384	AAT-like	1x0m A:26-428
Act	HMPREF0013_01732T0	0050048	3-76	1.53e-18	46785	Winged helix DNA-binding domain	0.032	46804	GntR-like transcriptional regulators	1v4r A:1-100
Act	HMPREF0013_02175T0	0050696	76-472	7.65e-77	53383	PLP-dependent transferases	0.0000338	53384	AAT-like	1x0m A:26-428
Act	HMPREF0013_02175T0	0050048	15-85	3.77e-16	46785	Winged helix DNA-binding domain	0.015	46804	GntR-like transcriptional regulators	1hw1 A:5-78
Act	HMPREF0013_02616T0	0050768	100-468	1.48e-79	53383	PLP-dependent transferases	0.0002	53384	AAT-like	1x0m A:26-428
Act	HMPREF0013_02616T0	0050048	5-71	0.0000000000000101	46785	Winged helix DNA-binding domain	0.022	46804	GntR-like transcriptional regulators	3bwg A:5-82
Act	HMPREF0013_02646T0	0054517	110-249	3.93e-40	64288	Chorismate lyase-like	0.00000492	143473	UTRA domain	2pkh A:109-249
Act	HMPREF0013_02646T0	0050048	16-89	9.12e-22	46785	Winged helix DNA-binding domain	0.049	46804	GntR-like transcriptional regulators	1v4r A:1-100
Act	HMPREF0013_02778T0	0050768	128-492	1.27e-86	53383	PLP-dependent transferases	0.0000749	53384	AAT-like	1x0m A:26-428
Act	HMPREF0013_02778T0	0050048	17-86	2.07e-18	46785	Winged helix DNA-binding domain	0.012	46804	GntR-like transcriptional regulators	2hs5 A:25-93
Act	HMPREF0013_03350T0	0050768	125-500	3.06e-74	53383	PLP-dependent transferases	0.0000502	53384	AAT-like	1x0m A:26-428
Act	HMPREF0013_03350T0	0050048	26-95	0.0000000000000107	46785	Winged helix DNA-binding domain	0.023	46804	GntR-like transcriptional regulators	2hs5 A:25-93
Act	HMPREF0013_03390T0	0054060	86-223	3.66e-25	48008	GntR ligand-binding domain-like	0.015	48009	GntR ligand-binding domain-like	2hs5 A:94-231
Act	HMPREF0013_03390T0	0050048	14-106	1.97e-17	46785	Winged helix DNA-binding domain	0.021	46804	GntR-like transcriptional regulators	2hs5 A:25-93
Act	HMPREF0013_03394T0	0054060	94-230	4.45e-28	48008	GntR ligand-binding domain-like	0.01	48009	GntR ligand-binding domain-like	2hs5 A:94-231
Act	HMPREF0013_03394T0	0050048	2-70	1.39e-17	46785	Winged helix DNA-binding domain	0.023	46804	GntR-like transcriptional regulators	3bwg A:5-82
Act	HMPREF0013_00065T0	0049595	92-270	2.55e-39	55781	GAF domain-like	0.0004	75513	IclR ligand-binding domain-like	1tf1 A:
Act	HMPREF0013_00065T0	0048177	26-93	0.000000000309	46785	Winged helix DNA-binding domain	0.081	74676	Transcriptional regulator IclR, N-terminal domain	1mkm A:1-75
Act	HMPREF0013_00147T0	0049595	83-227	2.55e-24	55781	GAF domain-like	0.011	75513	IclR ligand-binding domain-like	1td5 A:
Act	HMPREF0013_00147T0	0048177	15-84	0.000000000000052	46785	Winged helix DNA-binding domain	0.08	74676	Transcriptional regulator IclR, N-terminal domain	1mkm A:1-75
Act	HMPREF0013_01080T0	0049608	88-268	5.1e-35	55781	GAF domain-like	0.0017	75513	IclR ligand-binding domain-like	1tf1 A:
Act	HMPREF0013_01080T0	0048177	24-95	0.00000000000000636	46785	Winged helix DNA-binding domain	0.038	74676	Transcriptional regulator IclR, N-terminal domain	1mkm A:1-75
Act	HMPREF0013_02638T0	0049608	74-256	1.37e-23	55781	GAF domain-like	0.0049	75513	IclR ligand-binding domain-like	1mkm A:76-246
Act	HMPREF0013_02638T0	0048177	10-81	0.0000000000000992	46785	Winged helix DNA-binding domain	0.06	74676	Transcriptional regulator IclR, N-terminal domain	1mkm A:1-75
Act	HMPREF0013_00555T0	0052161	1-61	1.7e-18	46785	Winged helix DNA-binding domain	0.0075	68967	Lrp/AsnC-like transcriptional regulator N-terminal domain	1i1g A:2-61
Act	HMPREF0013_00555T0	0049174	61-150	2.55e-17	54909	Dimeric alpha+beta barrel	0.012	69733	Lrp/AsnC-like transcriptional regulator C-terminal domain	2cfx A:64-140
Act	HMPREF0013_00942T0	0052161	1-56	0.00000000000000949	46785	Winged helix DNA-binding domain	0.0048	68967	Lrp/AsnC-like transcriptional regulator N-terminal domain	1i1g A:2-61
Act	HMPREF0013_00942T0	0049174	64-139	0.0000000000643	54909	Dimeric alpha+beta barrel	0.0039	69733	Lrp/AsnC-like transcriptional regulator C-terminal domain	1ri7 A:85-170
Act	HMPREF0013_00414T0	0049174	70-154	1.88e-19	54909	Dimeric alpha+beta barrel	0.0025	69733	Lrp/AsnC-like transcriptional regulator C-terminal domain	1ri7 A:85-170
Act	HMPREF0013_00414T0	0052161	7-66	0.00000000000000594	46785	Winged helix DNA-binding domain	0.012	68967	Lrp/AsnC-like transcriptional regulator N-terminal domain	1i1g A:2-61
Act	HMPREF0013_00453T0	0052162	68-144	0.0000000000000232	54909	Dimeric alpha+beta barrel	0.01	69733	Lrp/AsnC-like transcriptional regulator C-terminal domain	2cg4 A:67-152
Act	HMPREF0013_00453T0	0040266	2-104	0.00000000283	46785	Winged helix DNA-binding domain	0.017	68967	Lrp/AsnC-like transcriptional regulator N-terminal domain	2cfx A:1-63
Act	HMPREF0013_00606T0	0049595	109-279	7.85e-39	55781	GAF domain-like	0.0022	75513	IclR ligand-binding domain-like	1mkm A:76-246
Act	HMPREF0013_00606T0	0048177	37-111	0.0000000000021	46785	Winged helix DNA-binding domain	0.061	68967	Lrp/AsnC-like transcriptional regulator N-terminal domain	2cfx A:1-63
Act	HMPREF0013_00618T0	0049595	92-269	1.37e-39	55781	GAF domain-like	0.00048	75513	IclR ligand-binding domain-like	1tf1 A:
Act	HMPREF0013_00618T0	0048177	25-94	0.0000000000551	46785	Winged helix DNA-binding domain	0.03	68967	Lrp/AsnC-like transcriptional regulator N-terminal domain	1i1g A:2-61
Act	HMPREF0013_00714T0	0052161	10-70	0.000000000000111	46785	Winged helix DNA-binding domain	0.006	68967	Lrp/AsnC-like transcriptional regulator N-terminal domain	1i1g A:2-61
Act	HMPREF0013_00714T0	0052162	73-155	0.00000000000456	54909	Dimeric alpha+beta barrel	0.013	69733	Lrp/AsnC-like transcriptional regulator C-terminal domain	2cg4 A:67-152
Act	HMPREF0013_00755T0	0049174	76-156	1.74e-22	54909	Dimeric alpha+beta barrel	0.0031	69733	Lrp/AsnC-like transcriptional regulator C-terminal domain	1ri7 A:85-170
Act	HMPREF0013_00755T0	0052161	10-71	5.88e-18	46785	Winged helix DNA-binding domain	0.0072	68967	Lrp/AsnC-like transcriptional regulator N-terminal domain	2cg4 A:4-66
Act	HMPREF0013_01381T0	0052161	3-62	2.84e-18	46785	Winged helix DNA-binding domain	0.0073	68967	Lrp/AsnC-like transcriptional regulator N-terminal domain	2cfx A:1-63
Act	HMPREF0013_01381T0	0052162	65-147	0.00000000000000496	54909	Dimeric alpha+beta barrel	0.0045	69733	Lrp/AsnC-like transcriptional regulator C-terminal domain	2cg4 A:67-152
Act	HMPREF0013_01484T0	0049174	70-155	1.34e-19	54909	Dimeric alpha+beta barrel	0.007	69733	Lrp/AsnC-like transcriptional regulator C-terminal domain	1ri7 A:85-170
Act	HMPREF0013_01484T0	0049384	5-97	0.0000000000000972	46785	Winged helix DNA-binding domain	0.031	68967	Lrp/AsnC-like transcriptional regulator N-terminal domain	1ri7 A:25-84
Act	HMPREF0013_01910T0	0052162	63-146	8.98e-17	54909	Dimeric alpha+beta barrel	0.0091	69733	Lrp/AsnC-like transcriptional regulator C-terminal domain	2cfx A:64-140
Act	HMPREF0013_01910T0	0052161	1-60	0.0000000000000188	46785	Winged helix DNA-binding domain	0.012	68967	Lrp/AsnC-like transcriptional regulator N-terminal domain	2cfx A:1-63
Act	HMPREF0013_02753T0	0052161	5-60	0.0000000000283	46785	Winged helix DNA-binding domain	0.0057	68967	Lrp/AsnC-like transcriptional regulator N-terminal domain	2cfx A:1-63
Act	HMPREF0013_02753T0	0052160	65-134	0.00000201	54909	Dimeric alpha+beta barrel	0.0055	69733	Lrp/AsnC-like transcriptional regulator C-terminal domain	2cfx A:64-140
Act	HMPREF0013_03367T0	0049174	66-151	6.97e-18	54909	Dimeric alpha+beta barrel	0.0014	69733	Lrp/AsnC-like transcriptional regulator C-terminal domain	1ri7 A:85-170
Act	HMPREF0013_03367T0	0052161	4-61	8.57e-17	46785	Winged helix DNA-binding domain	0.0067	68967	Lrp/AsnC-like transcriptional regulator N-terminal domain	1i1g A:2-61
Act	HMPREF0013_01021T0	0052509	90-305	4.34e-36	53850	Periplasmic binding protein-like II	0.000082	53851	Phosphate binding protein-like	1uth A:
Act	HMPREF0013_01021T0	0052508	2-83	4.69e-19	46785	Winged helix DNA-binding domain	0.0044	88979	LysR-like transcriptional regulators	2esn A:3-91
Act	HMPREF0013_00250T0	0052509	88-294	1.68e-36	53850	Periplasmic binding protein-like II	0.0000489	53851	Phosphate binding protein-like	1uth A:
Act	HMPREF0013_00250T0	0052508	3-81	4.42e-16	46785	Winged helix DNA-binding domain	0.0046	88979	LysR-like transcriptional regulators	2esn A:3-91
Act	HMPREF0013_00066T0	0052509	109-304	1.99e-22	53850	Periplasmic binding protein-like II	0.0025	53851	Phosphate binding protein-like	2esn A:92-303
Act	HMPREF0013_00066T0	0052508	15-97	7.26e-18	46785	Winged helix DNA-binding domain	0.0015	88979	LysR-like transcriptional regulators	2esn A:3-91
Act	HMPREF0013_00095T0	0045790	90-295	5.25e-26	53850	Periplasmic binding protein-like II	0.00046	53851	Phosphate binding protein-like	1ixc A:90-294
Act	HMPREF0013_00095T0	0047461	1-83	1.93e-22	46785	Winged helix DNA-binding domain	0.0025	88979	LysR-like transcriptional regulators	1ixc A:1-89
Act	HMPREF0013_00123T0	0052509	102-304	1.1e-29	53850	Periplasmic binding protein-like II	0.00034	53851	Phosphate binding protein-like	1uth A:
Act	HMPREF0013_00123T0	0052508	9-92	8.16e-22	46785	Winged helix DNA-binding domain	0.002	88979	LysR-like transcriptional regulators	2esn A:3-91
Act	HMPREF0013_00144T0	0045790	94-306	3.08e-36	53850	Periplasmic binding protein-like II	0.013	53851	Phosphate binding protein-like	2fyi A:88-307
Act	HMPREF0013_00144T0	0047461	7-90	9.88e-20	46785	Winged helix DNA-binding domain	0.0053	88979	LysR-like transcriptional regulators	1ixc A:1-89
Act	HMPREF0013_00156T0	0052806	100-299	1.81e-18	53850	Periplasmic binding protein-like II	0.0061	53851	Phosphate binding protein-like	2fyi A:88-307
Act	HMPREF0013_00156T0	0047461	13-98	9.89e-17	46785	Winged helix DNA-binding domain	0.02	88979	LysR-like transcriptional regulators	1ixc A:1-89
Act	HMPREF0013_00246T0	0045790	90-291	1.71e-37	53850	Periplasmic binding protein-like II	0.00064	53851	Phosphate binding protein-like	2fyi A:88-307
Act	HMPREF0013_00246T0	0047461	1-83	7.45e-21	46785	Winged helix DNA-binding domain	0.0055	88979	LysR-like transcriptional regulators	1ixc A:1-89
Act	HMPREF0013_00251T0	0052509	91-279	6.22e-21	53850	Periplasmic binding protein-like II	0.0071	53851	Phosphate binding protein-like	2fyi A:88-307
Act	HMPREF0013_00251T0	0045910	3-114	0.000000000000034	46785	Winged helix DNA-binding domain	0.024	88979	LysR-like transcriptional regulators	1ixc A:1-89
Act	HMPREF0013_00289T0	0052508	2-84	1.59e-18	46785	Winged helix DNA-binding domain	0.019	88979	LysR-like transcriptional regulators	2esn A:3-91
Act	HMPREF0013_00289T0	0047462	91-282	0.00000279	53850	Periplasmic binding protein-like II	0.015	53851	Phosphate binding protein-like	2fyi A:88-307
Act	HMPREF0013_00443T0	0045790	89-280	1.03e-30	53850	Periplasmic binding protein-like II	0.0096	53851	Phosphate binding protein-like	2fyi A:88-307
Act	HMPREF0013_00443T0	0045910	1-112	2.28e-18	46785	Winged helix DNA-binding domain	0.015	88979	LysR-like transcriptional regulators	1ixc A:1-89
Act	HMPREF0013_00448T0	0045790	91-293	1.41e-23	53850	Periplasmic binding protein-like II	0.011	53851	Phosphate binding protein-like	1i6a A:
Act	HMPREF0013_00448T0	0047461	5-85	1.77e-17	46785	Winged helix DNA-binding domain	0.0072	88979	LysR-like transcriptional regulators	1ixc A:1-89
Act	HMPREF0013_00492T0	0045790	89-298	1.52e-35	53850	Periplasmic binding protein-like II	0.00042	53851	Phosphate binding protein-like	1i6a A:
Act	HMPREF0013_00492T0	0052508	1-81	2.94e-20	46785	Winged helix DNA-binding domain	0.0027	88979	LysR-like transcriptional regulators	1ixc A:1-89
Act	HMPREF0013_00501T0	0045790	90-292	2.99e-36	53850	Periplasmic binding protein-like II	0.0071	53851	Phosphate binding protein-like	1al3 A:
Act	HMPREF0013_00501T0	0047461	4-83	4.41e-16	46785	Winged helix DNA-binding domain	0.0068	88979	LysR-like transcriptional regulators	1ixc A:1-89
Act	HMPREF0013_00517T0	0052509	98-295	1.09e-25	53850	Periplasmic binding protein-like II	0.00075	53851	Phosphate binding protein-like	1i6a A:
Act	HMPREF0013_00517T0	0052508	7-81	0.00000000535	46785	Winged helix DNA-binding domain	0.017	88979	LysR-like transcriptional regulators	1ixc A:1-89
Act	HMPREF0013_00532T0	0045790	95-298	8.01e-40	53850	Periplasmic binding protein-like II	0.00081	53851	Phosphate binding protein-like	1i6a A:
Act	HMPREF0013_00532T0	0047461	3-91	2.6e-18	46785	Winged helix DNA-binding domain	0.017	88979	LysR-like transcriptional regulators	1ixc A:1-89
Act	HMPREF0013_00538T0	0045790	89-296	3.8e-44	53850	Periplasmic binding protein-like II	0.0067	53851	Phosphate binding protein-like	2fyi A:88-307
Act	HMPREF0013_00538T0	0045910	3-111	2.3e-20	46785	Winged helix DNA-binding domain	0.014	88979	LysR-like transcriptional regulators	1ixc A:1-89
Act	HMPREF0013_00546T0	0045790	95-304	5.79e-42	53850	Periplasmic binding protein-like II	0.011	53851	Phosphate binding protein-like	1uth A:
Act	HMPREF0013_00546T0	0047461	10-89	4.45e-20	46785	Winged helix DNA-binding domain	0.034	88979	LysR-like transcriptional regulators	1ixc A:1-89
Act	HMPREF0013_00574T0	0045790	94-299	5.61e-42	53850	Periplasmic binding protein-like II	0.0062	53851	Phosphate binding protein-like	1al3 A:
Act	HMPREF0013_00574T0	0045910	10-115	2.37e-22	46785	Winged helix DNA-binding domain	0.017	88979	LysR-like transcriptional regulators	1ixc A:1-89
Act	HMPREF0013_00587T0	0045790	94-302	2.05e-41	53850	Periplasmic binding protein-like II	0.0096	53851	Phosphate binding protein-like	2fyi A:88-307
Act	HMPREF0013_00587T0	0045910	11-118	4.31e-20	46785	Winged helix DNA-binding domain	0.014	88979	LysR-like transcriptional regulators	1ixc A:1-89
Act	HMPREF0013_00620T0	0045790	92-297	4.71e-43	53850	Periplasmic binding protein-like II	0.012	53851	Phosphate binding protein-like	1i6a A:
Act	HMPREF0013_00620T0	0047461	5-85	9.01e-23	46785	Winged helix DNA-binding domain	0.008	88979	LysR-like transcriptional regulators	1ixc A:1-89
Act	HMPREF0013_00626T0	0045790	95-290	8.87e-27	53850	Periplasmic binding protein-like II	0.013	53851	Phosphate binding protein-like	1i6a A:
Act	HMPREF0013_00626T0	0052508	7-86	1.6e-18	46785	Winged helix DNA-binding domain	0.013	88979	LysR-like transcriptional regulators	1ixc A:1-89
Act	HMPREF0013_00652T0	0047461	3-86	5.33e-23	46785	Winged helix DNA-binding domain	0.0034	88979	LysR-like transcriptional regulators	1ixc A:1-89
Act	HMPREF0013_00652T0	0045790	91-280	2.17e-19	53850	Periplasmic binding protein-like II	0.0064	53851	Phosphate binding protein-like	2fyi A:88-307
Act	HMPREF0013_00675T0	0045790	87-275	9e-31	53850	Periplasmic binding protein-like II	0.0061	53851	Phosphate binding protein-like	1i6a A:
Act	HMPREF0013_00675T0	0045910	1-110	8.16e-19	46785	Winged helix DNA-binding domain	0.0098	88979	LysR-like transcriptional regulators	1ixc A:1-89
Act	HMPREF0013_00785T0	0045790	89-292	5.07e-32	53850	Periplasmic binding protein-like II	0.00023	53851	Phosphate binding protein-like	1ixc A:90-294
Act	HMPREF0013_00785T0	0047461	1-83	6.35e-24	46785	Winged helix DNA-binding domain	0.001	88979	LysR-like transcriptional regulators	1ixc A:1-89
Act	HMPREF0013_00896T0	0045790	90-296	6.52e-47	53850	Periplasmic binding protein-like II	0.0067	53851	Phosphate binding protein-like	2fyi A:88-307
Act	HMPREF0013_00896T0	0047461	7-85	3.17e-21	46785	Winged helix DNA-binding domain	0.0096	88979	LysR-like transcriptional regulators	1ixc A:1-89
Act	HMPREF0013_00981T0	0049998	101-291	1.66e-17	53850	Periplasmic binding protein-like II	0.0099	53851	Phosphate binding protein-like	1hsl A:
Act	HMPREF0013_00981T0	0045910	1-107	9.07e-17	46785	Winged helix DNA-binding domain	0.006	88979	LysR-like transcriptional regulators	1ixc A:1-89
Act	HMPREF0013_01036T0	0045790	92-299	2.29e-31	53850	Periplasmic binding protein-like II	0.000027	53851	Phosphate binding protein-like	1i6a A:
Act	HMPREF0013_01036T0	0045910	5-115	3.01e-18	46785	Winged helix DNA-binding domain	0.0085	88979	LysR-like transcriptional regulators	1ixc A:1-89
Act	HMPREF0013_01113T0	0045790	86-293	1.81e-26	53850	Periplasmic binding protein-like II	0.0034	53851	Phosphate binding protein-like	2fyi A:88-307
Act	HMPREF0013_01113T0	0047461	1-83	3.54e-17	46785	Winged helix DNA-binding domain	0.0052	88979	LysR-like transcriptional regulators	1ixc A:1-89
Act	HMPREF0013_01189T0	0045790	93-295	1.07e-33	53850	Periplasmic binding protein-like II	0.015	53851	Phosphate binding protein-like	1uth A:
Act	HMPREF0013_01189T0	0047461	6-87	3.24e-19	46785	Winged helix DNA-binding domain	0.017	88979	LysR-like transcriptional regulators	1ixc A:1-89
Act	HMPREF0013_01267T0	0045790	93-293	1.04e-46	53850	Periplasmic binding protein-like II	0.00074	53851	Phosphate binding protein-like	1al3 A:
Act	HMPREF0013_01267T0	0045910	1-111	1.58e-19	46785	Winged helix DNA-binding domain	0.0096	88979	LysR-like transcriptional regulators	1ixc A:1-89
Act	HMPREF0013_01314T0	0045790	87-298	3.36e-26	53850	Periplasmic binding protein-like II	0.0043	53851	Phosphate binding protein-like	1uth A:
Act	HMPREF0013_01314T0	0045910	1-107	1.66e-20	46785	Winged helix DNA-binding domain	0.0024	88979	LysR-like transcriptional regulators	1ixc A:1-89
Act	HMPREF0013_01317T0	0045790	87-296	7.87e-24	53850	Periplasmic binding protein-like II	0.0047	53851	Phosphate binding protein-like	1i6a A:
Act	HMPREF0013_01317T0	0045910	1-107	7.62e-20	46785	Winged helix DNA-binding domain	0.0027	88979	LysR-like transcriptional regulators	1ixc A:1-89
Act	HMPREF0013_01326T0	0045790	92-310	4.52e-30	53850	Periplasmic binding protein-like II	0.0092	53851	Phosphate binding protein-like	1i6a A:
Act	HMPREF0013_01326T0	0052508	3-83	5.96e-21	46785	Winged helix DNA-binding domain	0.012	88979	LysR-like transcriptional regulators	1ixc A:1-89
Act	HMPREF0013_01991T0	0045790	92-290	1.09e-36	53850	Periplasmic binding protein-like II	0.00000122	53851	Phosphate binding protein-like	2fyi A:88-307
Act	HMPREF0013_01991T0	0045910	2-113	8.18e-16	46785	Winged helix DNA-binding domain	0.019	88979	LysR-like transcriptional regulators	1ixc A:1-89
Act	HMPREF0013_02095T0	0045790	86-285	2.41e-31	53850	Periplasmic binding protein-like II	0.0018	53851	Phosphate binding protein-like	1i6a A:
Act	HMPREF0013_02095T0	0045910	1-106	1.98e-22	46785	Winged helix DNA-binding domain	0.013	88979	LysR-like transcriptional regulators	1ixc A:1-89
Act	HMPREF0013_01481T0	0052806	90-290	1.57e-24	53850	Periplasmic binding protein-like II	0.0049	53851	Phosphate binding protein-like	2esn A:92-303
Act	HMPREF0013_01481T0	0047461	4-88	8.16e-18	46785	Winged helix DNA-binding domain	0.021	88979	LysR-like transcriptional regulators	1ixc A:1-89
Act	HMPREF0013_01495T0	0045790	90-285	1.81e-30	53850	Periplasmic binding protein-like II	0.0093	53851	Phosphate binding protein-like	1al3 A:
Act	HMPREF0013_01495T0	0045910	6-114	8.99e-24	46785	Winged helix DNA-binding domain	0.006	88979	LysR-like transcriptional regulators	1ixc A:1-89
Act	HMPREF0013_01555T0	0052806	89-293	1.32e-34	53850	Periplasmic binding protein-like II	0.0014	53851	Phosphate binding protein-like	2fyi A:88-307
Act	HMPREF0013_01555T0	0045910	1-112	7.18e-17	46785	Winged helix DNA-binding domain	0.014	88979	LysR-like transcriptional regulators	1ixc A:1-89
Act	HMPREF0013_01587T0	0045790	93-297	2.64e-40	53850	Periplasmic binding protein-like II	0.0043	53851	Phosphate binding protein-like	2fyi A:88-307
Act	HMPREF0013_01587T0	0047461	8-89	6.04e-19	46785	Winged helix DNA-binding domain	0.016	88979	LysR-like transcriptional regulators	1ixc A:1-89
Act	HMPREF0013_01739T0	0045790	89-298	2.02e-44	53850	Periplasmic binding protein-like II	0.019	53851	Phosphate binding protein-like	1pc3 A:
Act	HMPREF0013_01739T0	0047461	5-87	1.9e-18	46785	Winged helix DNA-binding domain	0.012	88979	LysR-like transcriptional regulators	1ixc A:1-89
Act	HMPREF0013_01890T0	0045790	90-300	5.61e-35	53850	Periplasmic binding protein-like II	0.012	53851	Phosphate binding protein-like	1al3 A:
Act	HMPREF0013_01890T0	0045910	4-113	1.94e-21	46785	Winged helix DNA-binding domain	0.0056	88979	LysR-like transcriptional regulators	1ixc A:1-89
Act	HMPREF0013_01931T0	0045790	88-289	4.82e-36	53850	Periplasmic binding protein-like II	0.0021	53851	Phosphate binding protein-like	2fyi A:88-307
Act	HMPREF0013_01931T0	0045910	3-110	1.75e-19	46785	Winged helix DNA-binding domain	0.0067	88979	LysR-like transcriptional regulators	1ixc A:1-89
Act	HMPREF0013_02347T0	0045790	90-290	2.35e-38	53850	Periplasmic binding protein-like II	0.0074	53851	Phosphate binding protein-like	2fyi A:88-307
Act	HMPREF0013_02347T0	0047461	4-88	3.36e-19	46785	Winged helix DNA-binding domain	0.038	88979	LysR-like transcriptional regulators	1ixc A:1-89
Act	HMPREF0013_02355T0	0045790	91-292	2.44e-33	53850	Periplasmic binding protein-like II	0.00088	53851	Phosphate binding protein-like	1i6a A:
Act	HMPREF0013_02355T0	0047461	1-86	5.67e-24	46785	Winged helix DNA-binding domain	0.0016	88979	LysR-like transcriptional regulators	1ixc A:1-89
Act	HMPREF0013_02364T0	0045790	92-290	2.93e-42	53850	Periplasmic binding protein-like II	0.00057	53851	Phosphate binding protein-like	1al3 A:
Act	HMPREF0013_02364T0	0045910	4-114	3.86e-21	46785	Winged helix DNA-binding domain	0.0045	88979	LysR-like transcriptional regulators	1ixc A:1-89
Act	HMPREF0013_02486T0	0047461	5-87	4.7e-21	46785	Winged helix DNA-binding domain	0.0052	88979	LysR-like transcriptional regulators	1ixc A:1-89
Act	HMPREF0013_02486T0	0045790	122-286	2.95e-16	53850	Periplasmic binding protein-like II	0.0037	53851	Phosphate binding protein-like	1ixc A:90-294
Act	HMPREF0013_02601T0	0045790	94-294	4.46e-33	53850	Periplasmic binding protein-like II	0.0029	53851	Phosphate binding protein-like	1i6a A:
Act	HMPREF0013_02601T0	0045910	1-113	1.2e-20	46785	Winged helix DNA-binding domain	0.02	88979	LysR-like transcriptional regulators	1ixc A:1-89
Act	HMPREF0013_02614T0	0045790	90-294	3.1e-40	53850	Periplasmic binding protein-like II	0.0099	53851	Phosphate binding protein-like	2fyi A:88-307
Act	HMPREF0013_02614T0	0047461	5-89	6.28e-21	46785	Winged helix DNA-binding domain	0.0066	88979	LysR-like transcriptional regulators	1ixc A:1-89
Act	HMPREF0013_02781T0	0045790	90-301	8.51e-33	53850	Periplasmic binding protein-like II	0.0097	53851	Phosphate binding protein-like	1al3 A:
Act	HMPREF0013_02781T0	0047461	5-87	1.8e-16	46785	Winged helix DNA-binding domain	0.014	88979	LysR-like transcriptional regulators	1ixc A:1-89
Act	HMPREF0013_02790T0	0045790	88-292	1.69e-30	53850	Periplasmic binding protein-like II	0.0009	53851	Phosphate binding protein-like	1i6a A:
Act	HMPREF0013_02790T0	0047461	1-86	4.09e-25	46785	Winged helix DNA-binding domain	0.0013	88979	LysR-like transcriptional regulators	1ixc A:1-89
Act	HMPREF0013_02938T0	0045790	81-279	1.36e-30	53850	Periplasmic binding protein-like II	0.001	53851	Phosphate binding protein-like	1i6a A:
Act	HMPREF0013_02938T0	0045910	2-103	1.22e-17	46785	Winged helix DNA-binding domain	0.0066	88979	LysR-like transcriptional regulators	1ixc A:1-89
Act	HMPREF0013_03101T0	0045790	90-293	1.02e-34	53850	Periplasmic binding protein-like II	0.0011	53851	Phosphate binding protein-like	1i6a A:
Act	HMPREF0013_03101T0	0045910	1-108	7.14e-21	46785	Winged helix DNA-binding domain	0.0081	88979	LysR-like transcriptional regulators	1ixc A:1-89
Act	HMPREF0013_03248T0	0045790	91-297	5.07e-36	53850	Periplasmic binding protein-like II	0.0092	53851	Phosphate binding protein-like	1i6a A:
Act	HMPREF0013_03248T0	0045910	5-115	7.32e-19	46785	Winged helix DNA-binding domain	0.015	88979	LysR-like transcriptional regulators	1ixc A:1-89
Act	HMPREF0013_03362T0	0045790	85-287	5.43e-33	53850	Periplasmic binding protein-like II	0.01	53851	Phosphate binding protein-like	1i6a A:
Act	HMPREF0013_03362T0	0045910	3-109	5.99e-17	46785	Winged helix DNA-binding domain	0.012	88979	LysR-like transcriptional regulators	1ixc A:1-89
Act	HMPREF0013_03500T0	0045790	92-298	1.14e-36	53850	Periplasmic binding protein-like II	0.012	53851	Phosphate binding protein-like	1eu8 A:
Act	HMPREF0013_03500T0	0045910	4-116	4.84e-18	46785	Winged helix DNA-binding domain	0.013	88979	LysR-like transcriptional regulators	1ixc A:1-89
Act	HMPREF0013_03594T0	0045790	87-289	1.3e-39	53850	Periplasmic binding protein-like II	0.009	53851	Phosphate binding protein-like	1uth A:
Act	HMPREF0013_03594T0	0047461	4-84	1.79e-19	46785	Winged helix DNA-binding domain	0.014	88979	LysR-like transcriptional regulators	1ixc A:1-89
Act	HMPREF0013_03676T0	0045790	90-298	1.63e-42	53850	Periplasmic binding protein-like II	0.0036	53851	Phosphate binding protein-like	2fyi A:88-307
Act	HMPREF0013_03676T0	0047461	4-86	8.62e-16	46785	Winged helix DNA-binding domain	0.036	88979	LysR-like transcriptional regulators	1ixc A:1-89
Act	HMPREF0013_01370T0	0052644	12-153	9.1e-28	46785	Winged helix DNA-binding domain	0.017	63379	MarR-like transcriptional regulators	3deu A:2-141
Act	HMPREF0013_00073T0	0049308	17-152	3.4e-23	46785	Winged helix DNA-binding domain	0.01	63379	MarR-like transcriptional regulators	1jgs A:
Act	HMPREF0013_00082T0	0037036	6-167	4.81e-50	50475	FMN-binding split barrel	0.0002	50482	NADH:FMN oxidoreductase-like	1rz0 A:
Act	HMPREF0013_00082T0	0052644	176-314	0.000000000534	46785	Winged helix DNA-binding domain	0.03	63379	MarR-like transcriptional regulators	2eth A:1-140
Act	HMPREF0013_00919T0	0052801	14-150	5.79e-26	46785	Winged helix DNA-binding domain	0.0055	63379	MarR-like transcriptional regulators	1jgs A:
Act	HMPREF0013_02587T0	0052801	7-143	2.25e-31	46785	Winged helix DNA-binding domain	0.00014	63379	MarR-like transcriptional regulators	1z91 A:8-144
Act	HMPREF0013_02506T0	0054521	1-118	1.08e-38	52172	CheY-like	0.00013	52173	CheY-related	1kgs A:2-123
Act	HMPREF0013_02506T0	0051385	122-223	8.5e-29	46894	C-terminal effector domain of the bipartite response regulators	0.00062	46895	PhoB-like	1ys7 A:128-233
Act	HMPREF0013_01285T0	0050342	8-130	3.42e-38	52172	CheY-like	0.00016	52173	CheY-related	1mvo A:
Act	HMPREF0013_01285T0	0051385	135-232	5.1e-28	46894	C-terminal effector domain of the bipartite response regulators	0.001	46895	PhoB-like	1opc A:
Act	HMPREF0013_02832T0	0050342	22-143	7.12e-42	52172	CheY-like	0.00013	52173	CheY-related	1mvo A:
Act	HMPREF0013_02832T0	0048619	154-250	6.52e-27	46894	C-terminal effector domain of the bipartite response regulators	0.0000206	46895	PhoB-like	1opc A:
Act	HMPREF0013_02682T0	0050342	5-130	4.55e-40	52172	CheY-like	0.0000456	52173	CheY-related	1b00 A:
Act	HMPREF0013_02682T0	0049014	130-228	5.1e-29	46894	C-terminal effector domain of the bipartite response regulators	0.0000255	46895	PhoB-like	1qqi A:
Act	HMPREF0013_00209T0	0050342	7-140	2.85e-42	52172	CheY-like	0.00013	52173	CheY-related	1nxo A:
Act	HMPREF0013_00209T0	0051385	134-238	1.9e-21	46894	C-terminal effector domain of the bipartite response regulators	0.003	46895	PhoB-like	1qqi A:
Act	HMPREF0013_01533T0	0048684	218-282	0.0000283	46894	C-terminal effector domain of the bipartite response regulators	0.031	46895	PhoB-like	2ff4 A:10-104
Act	HMPREF0013_01636T0	0050342	2-126	2.13e-35	52172	CheY-like	0.00042	52173	CheY-related	1b00 A:
Act	HMPREF0013_01636T0	0051385	127-224	7.94e-22	46894	C-terminal effector domain of the bipartite response regulators	0.0003	46895	PhoB-like	1kgs A:124-225
Act	HMPREF0013_03243T0	0050342	1-126	2.13e-41	52172	CheY-like	0.0000819	52173	CheY-related	1mvo A:
Act	HMPREF0013_03243T0	0051385	122-225	4.82e-25	46894	C-terminal effector domain of the bipartite response regulators	0.001	46895	PhoB-like	1qqi A:
Act	HMPREF0013_03525T0	0054369	13-67	0.000000192	47413	lambda repressor-like DNA-binding domains	0.069	47432	SinR domain-like	1utx A:
Act	HMPREF0013_03490T0	0054323	20-92	4.02e-16	47413	lambda repressor-like DNA-binding domains	0.066	47432	SinR domain-like	1utx A:
Act	HMPREF0013_03486T0	0054323	37-100	0.0000000000000156	47413	lambda repressor-like DNA-binding domains	0.082	47432	SinR domain-like	1utx A:
Act	HMPREF0013_02822T0	0051249	8-74	4.29e-17	47413	lambda repressor-like DNA-binding domains	0.019	47432	SinR domain-like	2b5a A:1-77
Act	HMPREF0013_02822T0	0043706	55-177	0.00000000000061	51182	RmlC-like cupins	0.033	101976	TM1459-like	2bnm A:77-198
Act	HMPREF0013_03645T0	0054323	20-92	1.1e-16	47413	lambda repressor-like DNA-binding domains	0.086	47432	SinR domain-like	1utx A:
Act	HMPREF0013_00891T0	0049523	4-81	1.7e-16	46689	Homeodomain-like	0.01	46764	Tetracyclin repressor-like, N-terminal domain	1z77 A:1-75
Act	HMPREF0013_03428T0	0049195	2-76	0.0000000000218	46689	Homeodomain-like	0.012	46764	Tetracyclin repressor-like, N-terminal domain	2oi8 A:8-86
Act	HMPREF0013_03517T0	0052849	83-197	7.19e-23	48498	Tetracyclin repressor-like, C-terminal domain	0.0069	48499	Tetracyclin repressor-like, C-terminal domain	1sgm A:78-188
Act	HMPREF0013_03517T0	0049523	3-87	0.0000000000000272	46689	Homeodomain-like	0.0053	46764	Tetracyclin repressor-like, N-terminal domain	1sgm A:5-77
Act	HMPREF0013_00122T0	0049523	4-77	7.98e-16	46689	Homeodomain-like	0.0017	46764	Tetracyclin repressor-like, N-terminal domain	1z77 A:1-75
Act	HMPREF0013_00162T0	0049523	6-83	1.23e-16	46689	Homeodomain-like	0.0071	46764	Tetracyclin repressor-like, N-terminal domain	2d6y A:7-74
Act	HMPREF0013_00162T0	0052743	81-166	0.000000423	48498	Tetracyclin repressor-like, C-terminal domain	0.0089	48499	Tetracyclin repressor-like, C-terminal domain	2g7s A:77-192
Act	HMPREF0013_00182T0	0054157	13-69	0.0000000000339	46689	Homeodomain-like	0.014	46764	Tetracyclin repressor-like, N-terminal domain	2iu5 A:1-71
Act	HMPREF0013_00230T0	0036286	238-286	0.0000000043	46689	Homeodomain-like	0.049	46764	Tetracyclin repressor-like, N-terminal domain	2o7t A:1-78
Act	HMPREF0013_00230T0	0046275	289-339	0.0000000118	46689	Homeodomain-like	0.019	46759	AraC type transcriptional activator	1d5y A:57-121
Act	HMPREF0013_00238T0	0036286	221-271	0.00000332	46689	Homeodomain-like	0.057	46764	Tetracyclin repressor-like, N-terminal domain	2o7t A:1-78
Act	HMPREF0013_00238T0	0046275	274-326	0.0000215	46689	Homeodomain-like	0.035	46759	AraC type transcriptional activator	1d5y A:57-121
Act	HMPREF0013_00381T0	0049195	3-76	0.000000000000392	46689	Homeodomain-like	0.023	46764	Tetracyclin repressor-like, N-terminal domain	1jt6 A:2-72
Act	HMPREF0013_00403T0	0054341	3-71	0.00000000000000718	46689	Homeodomain-like	0.0072	46764	Tetracyclin repressor-like, N-terminal domain	1sgm A:5-77
Act	HMPREF0013_00403T0	0043601	76-167	0.000000084	48498	Tetracyclin repressor-like, C-terminal domain	0.015	48499	Tetracyclin repressor-like, C-terminal domain	1v7b A:75-175
Act	HMPREF0013_00450T0	0049392	2-65	0.0000000000000018	46689	Homeodomain-like	0.0053	46764	Tetracyclin repressor-like, N-terminal domain	1sgm A:5-77
Act	HMPREF0013_00450T0	0043601	76-175	0.00000000971	48498	Tetracyclin repressor-like, C-terminal domain	0.015	48499	Tetracyclin repressor-like, C-terminal domain	2gen A:76-193
Act	HMPREF0013_00581T0	0049523	8-88	0.0000000000000014	46689	Homeodomain-like	0.005	46764	Tetracyclin repressor-like, N-terminal domain	1vi0 A:6-77
Act	HMPREF0013_00581T0	0050189	87-182	0.000000391	48498	Tetracyclin repressor-like, C-terminal domain	0.0089	48499	Tetracyclin repressor-like, C-terminal domain	1jt6 A:73-187
Act	HMPREF0013_00621T0	0054157	48-104	0.00000000139	46689	Homeodomain-like	0.014	46764	Tetracyclin repressor-like, N-terminal domain	2fq4 A:9-77
Act	HMPREF0013_00663T0	0049195	7-67	0.00000000000667	46689	Homeodomain-like	0.0097	46764	Tetracyclin repressor-like, N-terminal domain	1sgm A:5-77
Act	HMPREF0013_00692T0	0054157	43-100	0.0000000000144	46689	Homeodomain-like	0.015	46764	Tetracyclin repressor-like, N-terminal domain	2iu5 A:1-71
Act	HMPREF0013_00709T0	0054157	40-96	0.0000000000241	46689	Homeodomain-like	0.01	46764	Tetracyclin repressor-like, N-terminal domain	1sgm A:5-77
Act	HMPREF0013_00752T0	0049195	6-74	0.000000000000205	46689	Homeodomain-like	0.0087	46764	Tetracyclin repressor-like, N-terminal domain	2iu5 A:1-71
Act	HMPREF0013_01096T0	0049523	7-90	1.49e-17	46689	Homeodomain-like	0.01	46764	Tetracyclin repressor-like, N-terminal domain	1z77 A:1-75
Act	HMPREF0013_01096T0	0053205	89-201	1.78e-16	48498	Tetracyclin repressor-like, C-terminal domain	0.01	48499	Tetracyclin repressor-like, C-terminal domain	2fbq A:81-214
Act	HMPREF0013_01257T0	0054342	95-196	0.00000000000409	48498	Tetracyclin repressor-like, C-terminal domain	0.022	48499	Tetracyclin repressor-like, C-terminal domain	1ui5 A:80-212
Act	HMPREF0013_01257T0	0049523	17-90	0.00000000000375	46689	Homeodomain-like	0.013	46764	Tetracyclin repressor-like, N-terminal domain	2o7t A:1-78
Act	HMPREF0013_01294T0	0049523	9-90	2.74e-18	46689	Homeodomain-like	0.011	46764	Tetracyclin repressor-like, N-terminal domain	1pb6 A:14-85
Act	HMPREF0013_01299T0	0049195	40-109	0.00000000000041	46689	Homeodomain-like	0.009	46764	Tetracyclin repressor-like, N-terminal domain	1vi0 A:6-77
Act	HMPREF0013_01321T0	0049195	8-80	0.00000000000872	46689	Homeodomain-like	0.012	46764	Tetracyclin repressor-like, N-terminal domain	2d6y A:7-74
Act	HMPREF0013_01321T0	0052849	84-169	0.0000000826	48498	Tetracyclin repressor-like, C-terminal domain	0.011	48499	Tetracyclin repressor-like, C-terminal domain	2i10 A:79-194
Act	HMPREF0013_02059T0	0052656	77-183	1.87e-19	48498	Tetracyclin repressor-like, C-terminal domain	0.0016	48499	Tetracyclin repressor-like, C-terminal domain	2fd5 A:77-180
Act	HMPREF0013_02059T0	0049195	3-74	8.21e-16	46689	Homeodomain-like	0.0051	46764	Tetracyclin repressor-like, N-terminal domain	1rkt A:2-82
Act	HMPREF0013_02064T0	0049523	13-82	0.0000000000000011	46689	Homeodomain-like	0.01	46764	Tetracyclin repressor-like, N-terminal domain	2fbq A:2-80
Act	HMPREF0013_02065T0	0054157	45-101	0.0000000000267	46689	Homeodomain-like	0.0084	46764	Tetracyclin repressor-like, N-terminal domain	1sgm A:5-77
Act	HMPREF0013_02137T0	0049523	4-86	1.8e-22	46689	Homeodomain-like	0.0072	46764	Tetracyclin repressor-like, N-terminal domain	2fbq A:2-80
Act	HMPREF0013_01403T0	0049523	16-88	3.49e-18	46689	Homeodomain-like	0.0064	46764	Tetracyclin repressor-like, N-terminal domain	2fq4 A:9-77
Act	HMPREF0013_01403T0	0052743	96-214	0.0000156	48498	Tetracyclin repressor-like, C-terminal domain	0.019	48499	Tetracyclin repressor-like, C-terminal domain	1vi0 A:78-194
Act	HMPREF0013_01474T0	0052831	94-200	5.09e-16	48498	Tetracyclin repressor-like, C-terminal domain	0.008	48499	Tetracyclin repressor-like, C-terminal domain	2g3b A:74-189
Act	HMPREF0013_01474T0	0052885	14-79	0.0000000000000872	46689	Homeodomain-like	0.0054	46764	Tetracyclin repressor-like, N-terminal domain	2gfn A:4-80
Act	HMPREF0013_01514T0	0049523	7-76	0.00000000000616	46689	Homeodomain-like	0.0085	46764	Tetracyclin repressor-like, N-terminal domain	1sgm A:5-77
Act	HMPREF0013_01628T0	0052743	82-185	0.00000000107	48498	Tetracyclin repressor-like, C-terminal domain	0.0075	48499	Tetracyclin repressor-like, C-terminal domain	2fq4 A:78-192
Act	HMPREF0013_01628T0	0054341	13-70	0.000000123	46689	Homeodomain-like	0.015	46764	Tetracyclin repressor-like, N-terminal domain	2id3 A:13-80
Act	HMPREF0013_01655T0	0049195	6-73	0.000000000000169	46689	Homeodomain-like	0.011	46764	Tetracyclin repressor-like, N-terminal domain	2iu5 A:1-71
Act	HMPREF0013_01663T0	0049523	17-89	0.0000000000000102	46689	Homeodomain-like	0.012	46764	Tetracyclin repressor-like, N-terminal domain	2fbq A:2-80
Act	HMPREF0013_01842T0	0054341	15-77	0.0000000000125	46689	Homeodomain-like	0.0055	46764	Tetracyclin repressor-like, N-terminal domain	2fq4 A:9-77
Act	HMPREF0013_01842T0	0053097	83-197	0.000000000245	48498	Tetracyclin repressor-like, C-terminal domain	0.0013	48499	Tetracyclin repressor-like, C-terminal domain	2fq4 A:78-192
Act	HMPREF0013_01874T0	0054157	45-102	0.00000000000272	46689	Homeodomain-like	0.0067	46764	Tetracyclin repressor-like, N-terminal domain	1sgm A:5-77
Act	HMPREF0013_01917T0	0049195	27-101	0.00000000000783	46689	Homeodomain-like	0.017	46764	Tetracyclin repressor-like, N-terminal domain	2g3b A:2-73
Act	HMPREF0013_02212T0	0052647	3-75	0.00000000000000349	46689	Homeodomain-like	0.0097	46764	Tetracyclin repressor-like, N-terminal domain	1ui5 A:5-75
Act	HMPREF0013_02212T0	0052849	77-186	0.000000259	48498	Tetracyclin repressor-like, C-terminal domain	0.017	48499	Tetracyclin repressor-like, C-terminal domain	1sgm A:78-188
Act	HMPREF0013_02400T0	0049523	6-75	8.25e-16	46689	Homeodomain-like	0.007	46764	Tetracyclin repressor-like, N-terminal domain	3c07 A:15-89
Act	HMPREF0013_02478T0	0054157	3-56	0.000000000000128	46689	Homeodomain-like	0.012	46764	Tetracyclin repressor-like, N-terminal domain	1ui5 A:5-75
Act	HMPREF0013_02478T0	0049196	75-178	0.00000939	48498	Tetracyclin repressor-like, C-terminal domain	0.013	48499	Tetracyclin repressor-like, C-terminal domain	2fd5 A:77-180
Act	HMPREF0013_02604T0	0054341	10-73	1.5e-17	46689	Homeodomain-like	0.011	46764	Tetracyclin repressor-like, N-terminal domain	1pb6 A:14-85
Act	HMPREF0013_02604T0	0049196	111-201	0.00000849	48498	Tetracyclin repressor-like, C-terminal domain	0.011	48499	Tetracyclin repressor-like, C-terminal domain	2i10 A:79-194
Act	HMPREF0013_02683T0	0049523	27-104	0.0000000000287	46689	Homeodomain-like	0.0071	46764	Tetracyclin repressor-like, N-terminal domain	1z77 A:1-75
Act	HMPREF0013_02683T0	0052878	104-205	0.0000163	48498	Tetracyclin repressor-like, C-terminal domain	0.018	48499	Tetracyclin repressor-like, C-terminal domain	1vi0 A:78-194
Act	HMPREF0013_02766T0	0052849	82-196	2.36e-23	48498	Tetracyclin repressor-like, C-terminal domain	0.011	48499	Tetracyclin repressor-like, C-terminal domain	2fd5 A:77-180
Act	HMPREF0013_02766T0	0049523	3-78	5.03e-17	46689	Homeodomain-like	0.0062	46764	Tetracyclin repressor-like, N-terminal domain	1sgm A:5-77
Act	HMPREF0013_02799T0	0049195	5-74	0.000000000000018	46689	Homeodomain-like	0.01	46764	Tetracyclin repressor-like, N-terminal domain	2iu5 A:1-71
Act	HMPREF0013_03124T0	0036286	198-247	0.0000000000549	46689	Homeodomain-like	0.035	46764	Tetracyclin repressor-like, N-terminal domain	2o7t A:1-78
Act	HMPREF0013_03124T0	0046275	251-295	0.000000000493	46689	Homeodomain-like	0.028	46759	AraC type transcriptional activator	1bl0 A:63-124
Act	HMPREF0013_03291T0	0049523	2-79	0.0000000000000474	46689	Homeodomain-like	0.0066	46764	Tetracyclin repressor-like, N-terminal domain	2gen A:6-75
Act	HMPREF0013_03301T0	0053066	63-176	2.26e-24	48498	Tetracyclin repressor-like, C-terminal domain	0.0015	48499	Tetracyclin repressor-like, C-terminal domain	2i10 A:79-194
Act	HMPREF0013_03301T0	0053065	3-49	0.0000000000718	46689	Homeodomain-like	0.0018	46764	Tetracyclin repressor-like, N-terminal domain	2i10 A:10-78
Act	HMPREF0013_03429T0	0052843	16-75	0.0000000000108	46689	Homeodomain-like	0.0065	46764	Tetracyclin repressor-like, N-terminal domain	1jt6 A:2-72
Act	HMPREF0013_03442T0	0048726	80-206	9.93e-36	48498	Tetracyclin repressor-like, C-terminal domain	0.0000484	48499	Tetracyclin repressor-like, C-terminal domain	1pb6 A:86-211
Act	HMPREF0013_03442T0	0049523	6-83	6.16e-18	46689	Homeodomain-like	0.00078	46764	Tetracyclin repressor-like, N-terminal domain	1pb6 A:14-85
Act	HMPREF0013_03603T0	0049523	18-94	1.23e-16	46689	Homeodomain-like	0.0055	46764	Tetracyclin repressor-like, N-terminal domain	1ui5 A:5-75
Act	HMPREF0013_03603T0	0050189	90-198	9.64e-17	48498	Tetracyclin repressor-like, C-terminal domain	0.0048	48499	Tetracyclin repressor-like, C-terminal domain	1vi0 A:78-194
Act	HMPREF0013_00132T0	0049195	18-86	0.00000000000564	46689	Homeodomain-like	0.0053	46764	Tetracyclin repressor-like, N-terminal domain	1sgm A:5-77
