# Supplementary material for: Abundance, diversity and domain architecture variability in prokaryotic DNA-binding transcription factors
Source: PLoS One. 2018 Apr 3;13(4):e0195332. doi: 10.1371/journal.pone.0195332 (PMC5882156; doi:10.1371/journal.pone.0195332)
Supplement: S1 Dataset — The information of genomes and transcription factors is organized in a tabular format. The file S1_Dataset.zip contains 761 files, one per genome. The information is organized as follows: Genome ID, identifier from NCBI database; Supfam ID; physical position of the Domain; E-value; Supfam model assignment; Supfam description; E-value associated to the family; Family ID; Family ID; representative PDB associated to each assignment. (ZIP) [file pone.0195332.s005.zip › Genomes_assignments/Actinobacillus_pleuropneumoniae_serovar_7_str._AP76_B.TFs]

d9	gi|190149634|ref|YP_001968159.1|	0046275	80-131	0.00000000000388	46689	Homeodomain-like	0.00096	46759	AraC type transcriptional activator	1d5y A:57-121
d9	gi|190149634|ref|YP_001968159.1|	0036286	28-78	0.000000000182	46689	Homeodomain-like	0.0011	46759	AraC type transcriptional activator	1d5y A:3-56
d9	gi|190151089|ref|YP_001969614.1|	0046275	80-131	0.00000000000388	46689	Homeodomain-like	0.00096	46759	AraC type transcriptional activator	1d5y A:57-121
d9	gi|190151089|ref|YP_001969614.1|	0036286	28-78	0.000000000182	46689	Homeodomain-like	0.0011	46759	AraC type transcriptional activator	1d5y A:3-56
d9	gi|190150515|ref|YP_001969040.1|	0036286	159-209	0.000000000000979	46689	Homeodomain-like	0.029	46759	AraC type transcriptional activator	1bl0 A:9-62
d9	gi|190150515|ref|YP_001969040.1|	0046275	213-256	0.00000000116	46689	Homeodomain-like	0.021	46759	AraC type transcriptional activator	1d5y A:57-121
d9	gi|190151270|ref|YP_001969795.1|	0049650	24-311	6.6e-51	53822	Periplasmic binding protein-like I	0.0018	53823	L-arabinose binding protein-like	2nzu G:58-332
d9	gi|190151270|ref|YP_001969795.1|	0046275	350-400	0.0000000000224	46689	Homeodomain-like	0.014	46759	AraC type transcriptional activator	1d5y A:57-121
d9	gi|190150149|ref|YP_001968674.1|	0040524	74-232	4.09e-28	100950	NagB/RpiA/CoA transferase-like	0.09	74657	CoA transferase beta subunit-like	2ahu A:283-529
d9	gi|190150149|ref|YP_001968674.1|	0043758	6-75	4.67e-16	46785	Winged helix DNA-binding domain	0.058	46792	Arginine repressor (ArgR), N-terminal DNA-binding domain	1f9n A:3-78
d9	gi|190150615|ref|YP_001969140.1|	0045802	6-74	2.72e-19	46785	Winged helix DNA-binding domain	0.00012	46792	Arginine repressor (ArgR), N-terminal DNA-binding domain	1aoy A:
d9	gi|190150615|ref|YP_001969140.1|	0045063	79-148	1.2e-20	55252	C-terminal domain of arginine repressor	0.0000947	55253	C-terminal domain of arginine repressor	1xxa A:
d9	gi|190149829|ref|YP_001968354.1|	0049777	10-94	1.63e-23	46785	Winged helix DNA-binding domain	0.021	46801	ArsR-like transcriptional regulators	1smt A:
d9	gi|190149638|ref|YP_001968163.1|	0049777	1-75	0.00000000000000202	46785	Winged helix DNA-binding domain	0.025	46801	ArsR-like transcriptional regulators	1smt A:
d9	gi|190151093|ref|YP_001969618.1|	0049777	1-75	0.00000000000000202	46785	Winged helix DNA-binding domain	0.025	46801	ArsR-like transcriptional regulators	1smt A:
d9	gi|190150417|ref|YP_001968942.1|	0049777	1-92	6.43e-21	46785	Winged helix DNA-binding domain	0.032	46801	ArsR-like transcriptional regulators	1smt A:
d9	gi|190149965|ref|YP_001968490.1|	0054946	22-161	4.98e-31	51206	cAMP-binding domain-like	0.011	51210	cAMP-binding domain	2gau A:10-151
d9	gi|190149965|ref|YP_001968490.1|	0048601	164-244	7.31e-20	46785	Winged helix DNA-binding domain	0.022	46796	CAP C-terminal domain-like	1hw5 A:138-208
d9	gi|190151322|ref|YP_001969847.1|	0054435	25-153	2.75e-32	51206	cAMP-binding domain-like	0.00000533	51210	cAMP-binding domain	1hw5 A:1-137
d9	gi|190151322|ref|YP_001969847.1|	0038753	155-223	2.24e-16	46785	Winged helix DNA-binding domain	0.0000815	46796	CAP C-terminal domain-like	1hw5 A:138-208
d9	gi|190149461|ref|YP_001967986.1|	0037176	12-97	5.02e-25	46689	Homeodomain-like	0.000045	100918	FIS-like	1eto B:
d9	gi|190150126|ref|YP_001968651.1|	0041617	79-315	1.27e-55	52540	P-loop containing nucleoside triphosphate hydrolases	0.00000343	81269	Extended AAA-ATPase domain	1ny5 A:138-384
d9	gi|190150126|ref|YP_001968651.1|	0046907	328-381	0.000000000526	46689	Homeodomain-like	0.00076	100918	FIS-like	1g2h A:
d9	gi|190150538|ref|YP_001969063.1|	0041150	4-138	2.93e-39	46785	Winged helix DNA-binding domain	0.0000329	101027	FUR-like	1mzb A:
d9	gi|190150145|ref|YP_001968670.1|	0036339	60-333	6.71e-89	53822	Periplasmic binding protein-like I	0.0000000822	53823	L-arabinose binding protein-like	1dbq A:
d9	gi|190150145|ref|YP_001968670.1|	0051985	1-59	1.74e-16	47413	lambda repressor-like DNA-binding domains	0.00029	47438	GalR/LacI-like bacterial regulator	1pru A:
d9	gi|190150996|ref|YP_001969521.1|	0035780	63-316	1.94e-57	53822	Periplasmic binding protein-like I	0.0000622	53823	L-arabinose binding protein-like	2nzu G:58-332
d9	gi|190150996|ref|YP_001969521.1|	0051985	5-64	0.000000000000274	47413	lambda repressor-like DNA-binding domains	0.0069	47438	GalR/LacI-like bacterial regulator	2bjc A:1-62
d9	gi|190150997|ref|YP_001969522.1|	0036339	61-328	1.06e-86	53822	Periplasmic binding protein-like I	0.00000196	53823	L-arabinose binding protein-like	1dbq A:
d9	gi|190150997|ref|YP_001969522.1|	0051985	1-59	1.75e-18	47413	lambda repressor-like DNA-binding domains	0.001	47438	GalR/LacI-like bacterial regulator	1pru A:
d9	gi|190151388|ref|YP_001969913.1|	0035780	68-327	1.76e-43	53822	Periplasmic binding protein-like I	0.00037	53823	L-arabinose binding protein-like	2nzu G:58-332
d9	gi|190151388|ref|YP_001969913.1|	0044558	10-65	0.0000000000000648	47413	lambda repressor-like DNA-binding domains	0.0042	47438	GalR/LacI-like bacterial regulator	1uxd A:
d9	gi|190150552|ref|YP_001969077.1|	0047272	450-808	2.09e-139	48452	TPR-like	0.0000000488	69094	Transcription factor MalT domain III	1hz4 A:
d9	gi|190150552|ref|YP_001969077.1|	0048694	832-896	2.38e-16	46894	C-terminal effector domain of the bipartite response regulators	0.0098	46900	GerE-like (LuxR/UhpA family of transcriptional regulators)	1yio A:131-200
d9	gi|190150552|ref|YP_001969077.1|	0052726	29-243	0.00000000257	52540	P-loop containing nucleoside triphosphate hydrolases	0.071	52592	G proteins	1vg8 A:
d9	gi|190149328|ref|YP_001967853.1|	0045682	5-136	5.55e-35	52172	CheY-like	0.000056	52173	CheY-related	1a04 A:5-142
d9	gi|190149328|ref|YP_001967853.1|	0048694	131-205	1.16e-23	46894	C-terminal effector domain of the bipartite response regulators	0.0023	46900	GerE-like (LuxR/UhpA family of transcriptional regulators)	1a04 A:150-216
d9	gi|190149597|ref|YP_001968122.1|	0038752	83-233	3.92e-59	48008	GntR ligand-binding domain-like	0.0000737	48009	GntR ligand-binding domain-like	1hw1 A:79-230
d9	gi|190149597|ref|YP_001968122.1|	0050048	11-79	1.59e-16	46785	Winged helix DNA-binding domain	0.0002	46804	GntR-like transcriptional regulators	1hw1 A:5-78
d9	gi|190149884|ref|YP_001968409.1|	0050696	80-459	7.9e-66	53383	PLP-dependent transferases	0.00015	53384	AAT-like	1x0m A:26-428
d9	gi|190149884|ref|YP_001968409.1|	0050048	12-87	5.64e-20	46785	Winged helix DNA-binding domain	0.024	46804	GntR-like transcriptional regulators	3bwg A:5-82
d9	gi|190150348|ref|YP_001968873.1|	0050048	5-74	1.97e-19	46785	Winged helix DNA-binding domain	0.01	46804	GntR-like transcriptional regulators	2hs5 A:25-93
d9	gi|190150963|ref|YP_001969488.1|	0040524	75-232	6.03e-28	100950	NagB/RpiA/CoA transferase-like	0.033	75176	D-ribose-5-phosphate isomerase (RpiA), catalytic domain	1lk5 A:1-130,A:211-229
d9	gi|190150963|ref|YP_001969488.1|	0043758	7-66	0.000000000000159	46785	Winged helix DNA-binding domain	0.053	74676	Transcriptional regulator IclR, N-terminal domain	1mkm A:1-75
d9	gi|190150434|ref|YP_001968959.1|	0039545	84-206	2.09e-37	51306	LexA/Signal peptidase	0.00000913	51307	LexA-related	1jhf A:73-198
d9	gi|190150434|ref|YP_001968959.1|	0047587	5-71	8.39e-21	46785	Winged helix DNA-binding domain	0.00023	46789	LexA repressor, N-terminal DNA-binding domain	1jhf A:2-72
d9	gi|190149932|ref|YP_001968457.1|	0049174	72-156	8.85e-22	54909	Dimeric alpha+beta barrel	0.0054	69733	Lrp/AsnC-like transcriptional regulator C-terminal domain	1ri7 A:85-170
d9	gi|190149932|ref|YP_001968457.1|	0052161	9-68	3.01e-17	46785	Winged helix DNA-binding domain	0.0075	68967	Lrp/AsnC-like transcriptional regulator N-terminal domain	1ri7 A:25-84
d9	gi|190151194|ref|YP_001969719.1|	0052162	68-151	2.41e-18	54909	Dimeric alpha+beta barrel	0.0000785	69733	Lrp/AsnC-like transcriptional regulator C-terminal domain	2cg4 A:67-152
d9	gi|190151194|ref|YP_001969719.1|	0052161	5-67	9.24e-19	46785	Winged helix DNA-binding domain	0.00082	68967	Lrp/AsnC-like transcriptional regulator N-terminal domain	2cg4 A:4-66
d9	gi|190149377|ref|YP_001967902.1|	0049608	76-258	1.83e-43	55781	GAF domain-like	0.00016	75513	IclR ligand-binding domain-like	1mkm A:76-246
d9	gi|190149377|ref|YP_001967902.1|	0048177	10-83	6.69e-16	46785	Winged helix DNA-binding domain	0.061	68967	Lrp/AsnC-like transcriptional regulator N-terminal domain	1ri7 A:25-84
d9	gi|190151013|ref|YP_001969538.1|	0040524	72-229	6.07e-21	100950	NagB/RpiA/CoA transferase-like	0.049	75176	D-ribose-5-phosphate isomerase (RpiA), catalytic domain	1ks2 A:2-126,A:199-219
d9	gi|190151013|ref|YP_001969538.1|	0043758	2-57	0.0000000000000867	46785	Winged helix DNA-binding domain	0.089	68967	Lrp/AsnC-like transcriptional regulator N-terminal domain	1i1g A:2-61
d9	gi|190149404|ref|YP_001967929.1|	0045790	90-304	2.59e-38	53850	Periplasmic binding protein-like II	0.000000208	53851	Phosphate binding protein-like	1al3 A:
d9	gi|190149404|ref|YP_001967929.1|	0045910	1-113	0.00000000000000503	46785	Winged helix DNA-binding domain	0.0035	88979	LysR-like transcriptional regulators	1ixc A:1-89
d9	gi|190150008|ref|YP_001968533.1|	0045790	87-292	5.74e-48	53850	Periplasmic binding protein-like II	0.013	53851	Phosphate binding protein-like	1al3 A:
d9	gi|190150008|ref|YP_001968533.1|	0047461	4-87	1.31e-19	46785	Winged helix DNA-binding domain	0.03	88979	LysR-like transcriptional regulators	1ixc A:1-89
d9	gi|190150303|ref|YP_001968828.1|	0052806	88-293	2.29e-32	53850	Periplasmic binding protein-like II	0.0018	53851	Phosphate binding protein-like	1al3 A:
d9	gi|190150303|ref|YP_001968828.1|	0045910	1-111	2.72e-19	46785	Winged helix DNA-binding domain	0.0085	88979	LysR-like transcriptional regulators	1ixc A:1-89
d9	gi|190150758|ref|YP_001969283.1|	0045790	88-292	1.25e-36	53850	Periplasmic binding protein-like II	0.000000348	53851	Phosphate binding protein-like	1i6a A:
d9	gi|190150758|ref|YP_001969283.1|	0047461	1-86	8.61e-22	46785	Winged helix DNA-binding domain	0.0035	88979	LysR-like transcriptional regulators	1ixc A:1-89
d9	gi|190149402|ref|YP_001967927.1|	0045790	93-293	1.23e-36	53850	Periplasmic binding protein-like II	0.0084	53851	Phosphate binding protein-like	2esn A:92-303
d9	gi|190149402|ref|YP_001967927.1|	0052508	3-85	1.09e-21	46785	Winged helix DNA-binding domain	0.0089	88979	LysR-like transcriptional regulators	1ixc A:1-89
d9	gi|190150118|ref|YP_001968643.1|	0045790	87-288	2.33e-39	53850	Periplasmic binding protein-like II	0.0077	53851	Phosphate binding protein-like	1al3 A:
d9	gi|190150118|ref|YP_001968643.1|	0047461	1-85	1.79e-18	46785	Winged helix DNA-binding domain	0.01	88979	LysR-like transcriptional regulators	2esn A:3-91
d9	gi|190150237|ref|YP_001968762.1|	0045790	93-294	2.35e-38	53850	Periplasmic binding protein-like II	0.0088	53851	Phosphate binding protein-like	1al3 A:
d9	gi|190150237|ref|YP_001968762.1|	0047461	6-91	1e-23	46785	Winged helix DNA-binding domain	0.015	88979	LysR-like transcriptional regulators	1ixc A:1-89
d9	gi|190150485|ref|YP_001969010.1|	0052806	92-295	1.16e-37	53850	Periplasmic binding protein-like II	0.0026	53851	Phosphate binding protein-like	1al3 A:
d9	gi|190150485|ref|YP_001969010.1|	0045910	4-116	4.95e-21	46785	Winged helix DNA-binding domain	0.0061	88979	LysR-like transcriptional regulators	1ixc A:1-89
d9	gi|190150512|ref|YP_001969037.1|	0045790	88-293	4.81e-48	53850	Periplasmic binding protein-like II	0.0058	53851	Phosphate binding protein-like	2fyi A:88-307
d9	gi|190150512|ref|YP_001969037.1|	0045910	4-111	1.85e-20	46785	Winged helix DNA-binding domain	0.0066	88979	LysR-like transcriptional regulators	1ixc A:1-89
d9	gi|190150516|ref|YP_001969041.1|	0052509	95-299	4.75e-40	53850	Periplasmic binding protein-like II	0.0000669	53851	Phosphate binding protein-like	1uth A:
d9	gi|190150516|ref|YP_001969041.1|	0052508	10-91	4.01e-20	46785	Winged helix DNA-binding domain	0.0026	88979	LysR-like transcriptional regulators	2esn A:3-91
d9	gi|190150956|ref|YP_001969481.1|	0045790	90-297	1.81e-22	53850	Periplasmic binding protein-like II	0.023	53851	Phosphate binding protein-like	2fyi A:88-307
d9	gi|190150956|ref|YP_001969481.1|	0047461	4-82	1.84e-19	46785	Winged helix DNA-binding domain	0.0057	88979	LysR-like transcriptional regulators	1ixc A:1-89
d9	gi|190151219|ref|YP_001969744.1|	0047313	88-295	2.17e-24	53850	Periplasmic binding protein-like II	0.024	53851	Phosphate binding protein-like	2fyi A:88-307
d9	gi|190151219|ref|YP_001969744.1|	0047461	6-82	9.09e-18	46785	Winged helix DNA-binding domain	0.0099	88979	LysR-like transcriptional regulators	1ixc A:1-89
d9	gi|190149317|ref|YP_001967842.1|	0050342	2-126	3.56e-36	52172	CheY-like	0.0000054	52173	CheY-related	1xhf A:2-122
d9	gi|190149317|ref|YP_001967842.1|	0049014	134-235	8.22e-22	46894	C-terminal effector domain of the bipartite response regulators	0.0015	46895	PhoB-like	1p2f A:121-217
d9	gi|190150390|ref|YP_001968915.1|	0054521	1-118	3.84e-35	52172	CheY-like	0.00016	52173	CheY-related	1kgs A:2-123
d9	gi|190150390|ref|YP_001968915.1|	0051385	118-216	9.64e-28	46894	C-terminal effector domain of the bipartite response regulators	0.00058	46895	PhoB-like	1kgs A:124-225
d9	gi|190149943|ref|YP_001968468.1|	0050342	1-120	7.54e-41	52172	CheY-like	0.00011	52173	CheY-related	1nxo A:
d9	gi|190149943|ref|YP_001968468.1|	0051385	137-239	1.59e-25	46894	C-terminal effector domain of the bipartite response regulators	0.0042	46895	PhoB-like	1opc A:
d9	gi|190150575|ref|YP_001969100.1|	0050342	2-115	3.13e-31	52172	CheY-like	0.0000793	52173	CheY-related	1b00 A:
d9	gi|190150575|ref|YP_001969100.1|	0051385	104-206	3.97e-30	46894	C-terminal effector domain of the bipartite response regulators	0.0000595	46895	PhoB-like	1qqi A:
d9	gi|190149315|ref|YP_001967840.1|	0048047	231-402	1.69e-29	52540	P-loop containing nucleoside triphosphate hydrolases	0.0000000729	52541	Nucleotide and nucleoside kinases	1lw7 A:220-411
d9	gi|190149315|ref|YP_001967840.1|	0048046	63-224	3.66e-23	52374	Nucleotidylyl transferase	0.000000288	52397	Adenylyltransferase	1lw7 A:57-219
d9	gi|190149315|ref|YP_001967840.1|	0051711	5-57	0.000000104	47413	lambda repressor-like DNA-binding domains	0.029	47432	SinR domain-like	1b0n A:1-68
d9	gi|190150505|ref|YP_001969030.1|	0051249	13-53	0.000000985	47413	lambda repressor-like DNA-binding domains	0.036	47432	SinR domain-like	1b0n A:1-68
d9	gi|190150678|ref|YP_001969203.1|	0054323	20-90	0.00000000000045	47413	lambda repressor-like DNA-binding domains	0.06	47432	SinR domain-like	1y7y A:5-73
d9	gi|190150824|ref|YP_001969349.1|	0054323	25-92	0.00000000000535	47413	lambda repressor-like DNA-binding domains	0.065	47432	SinR domain-like	1utx A:
d9	gi|190149729|ref|YP_001968254.1|	0051249	75-128	0.000000474	47413	lambda repressor-like DNA-binding domains	0.072	47432	SinR domain-like	2b5a A:1-77
d9	gi|190149898|ref|YP_001968423.1|	0049523	6-81	7.77e-17	46689	Homeodomain-like	0.0046	46764	Tetracyclin repressor-like, N-terminal domain	1vi0 A:6-77
d9	gi|190150275|ref|YP_001968800.1|	0045929	160-333	2.28e-35	53098	Ribonuclease H-like	0.014	53107	Retroviral integrase, catalytic domain	1asu A:
d9	gi|190150275|ref|YP_001968800.1|	0048742	18-114	0.0000034	46689	Homeodomain-like	0.065	46764	Tetracyclin repressor-like, N-terminal domain	2oi8 A:8-86
d9	gi|190150281|ref|YP_001968806.1|	0045929	160-333	2.28e-35	53098	Ribonuclease H-like	0.014	53107	Retroviral integrase, catalytic domain	1asu A:
d9	gi|190150281|ref|YP_001968806.1|	0048742	18-114	0.0000034	46689	Homeodomain-like	0.065	46764	Tetracyclin repressor-like, N-terminal domain	2oi8 A:8-86
d9	gi|190150812|ref|YP_001969337.1|	0045929	160-333	2.28e-35	53098	Ribonuclease H-like	0.014	53107	Retroviral integrase, catalytic domain	1asu A:
d9	gi|190150812|ref|YP_001969337.1|	0048742	18-114	0.0000034	46689	Homeodomain-like	0.065	46764	Tetracyclin repressor-like, N-terminal domain	2oi8 A:8-86
d9	gi|190150757|ref|YP_001969282.1|	0049195	7-80	0.00000000000018	46689	Homeodomain-like	0.017	46764	Tetracyclin repressor-like, N-terminal domain	2oi8 A:8-86
d9	gi|190151324|ref|YP_001969849.1|	0049195	10-80	0.000000000000494	46689	Homeodomain-like	0.021	46764	Tetracyclin repressor-like, N-terminal domain	1t56 A:22-94
d9	gi|190149635|ref|YP_001968160.1|	0049195	32-100	0.0000000000000077	46689	Homeodomain-like	0.0056	46764	Tetracyclin repressor-like, N-terminal domain	1z77 A:1-75
d9	gi|190151090|ref|YP_001969615.1|	0049195	32-100	0.0000000000000077	46689	Homeodomain-like	0.0056	46764	Tetracyclin repressor-like, N-terminal domain	1z77 A:1-75
d9	gi|190149637|ref|YP_001968162.1|	0053236	70-205	2.22e-38	48498	Tetracyclin repressor-like, C-terminal domain	0.00000538	48499	Tetracyclin repressor-like, C-terminal domain	2o7o A:68-208
d9	gi|190149637|ref|YP_001968162.1|	0051585	6-68	0.0000000000000269	46689	Homeodomain-like	0.0001	46764	Tetracyclin repressor-like, N-terminal domain	1a6i A:2-67
d9	gi|190151092|ref|YP_001969617.1|	0053236	70-205	2.22e-38	48498	Tetracyclin repressor-like, C-terminal domain	0.00000538	48499	Tetracyclin repressor-like, C-terminal domain	2o7o A:68-208
d9	gi|190151092|ref|YP_001969617.1|	0051585	6-68	0.0000000000000269	46689	Homeodomain-like	0.0001	46764	Tetracyclin repressor-like, N-terminal domain	1a6i A:2-67
d9	gi|190150162|ref|YP_001968687.1|	0054157	6-67	0.000000000000077	46689	Homeodomain-like	0.0037	46764	Tetracyclin repressor-like, N-terminal domain	2iu5 A:1-71
