# Supplementary material for: Abundance, diversity and domain architecture variability in prokaryotic DNA-binding transcription factors
Source: PLoS One. 2018 Apr 3;13(4):e0195332. doi: 10.1371/journal.pone.0195332 (PMC5882156; doi:10.1371/journal.pone.0195332)
Supplement: S1 Dataset — The information of genomes and transcription factors is organized in a tabular format. The file S1_Dataset.zip contains 761 files, one per genome. The information is organized as follows: Genome ID, identifier from NCBI database; Supfam ID; physical position of the Domain; E-value; Supfam model assignment; Supfam description; E-value associated to the family; Family ID; Family ID; representative PDB associated to each assignment. (ZIP) [file pone.0195332.s005.zip › Genomes_assignments/Actinobacillus_succinogenes_130Z_B.TFs]

4k	gi|152977750|ref|YP_001343379.1|	0052668	1-188	1.03e-40	52317	Class I glutamine amidotransferase-like	0.0077	52325	DJ-1/PfpI	1pe0 A:
4k	gi|152977750|ref|YP_001343379.1|	0045977	260-309	0.00000000197	46689	Homeodomain-like	0.036	46759	AraC type transcriptional activator	1bl0 A:63-124
4k	gi|152977750|ref|YP_001343379.1|	0036286	208-257	0.0000000421	46689	Homeodomain-like	0.018	46759	AraC type transcriptional activator	1bl0 A:9-62
4k	gi|152978173|ref|YP_001343802.1|	0051818	12-171	4.32e-32	51215	Regulatory protein AraC	0.00000949	51216	Regulatory protein AraC	2arc A:
4k	gi|152978173|ref|YP_001343802.1|	0046275	236-284	0.000000000000115	46689	Homeodomain-like	0.015	46759	AraC type transcriptional activator	1d5y A:57-121
4k	gi|152978173|ref|YP_001343802.1|	0035607	182-232	0.000000372	46689	Homeodomain-like	0.063	46759	AraC type transcriptional activator	1bl0 A:9-62
4k	gi|152978176|ref|YP_001343805.1|	0049650	12-304	1.76e-49	53822	Periplasmic binding protein-like I	0.0026	53823	L-arabinose binding protein-like	2nzu G:58-332
4k	gi|152978176|ref|YP_001343805.1|	0046275	340-390	0.00000000000291	46689	Homeodomain-like	0.016	46759	AraC type transcriptional activator	1d5y A:57-121
4k	gi|152979318|ref|YP_001344947.1|	0046275	239-284	0.0000000000103	46689	Homeodomain-like	0.015	46759	AraC type transcriptional activator	1bl0 A:63-124
4k	gi|152979318|ref|YP_001344947.1|	0036286	187-236	0.00000000000249	46689	Homeodomain-like	0.025	46764	Tetracyclin repressor-like, N-terminal domain	1v7b A:1-74
4k	gi|152977779|ref|YP_001343408.1|	0040524	74-232	5.71e-29	100950	NagB/RpiA/CoA transferase-like	0.036	74656	CoA transferase alpha subunit-like	1m3e A:1-250
4k	gi|152977779|ref|YP_001343408.1|	0043758	6-75	0.00000000000000684	46785	Winged helix DNA-binding domain	0.039	46792	Arginine repressor (ArgR), N-terminal DNA-binding domain	1b4a A:4-78
4k	gi|152979273|ref|YP_001344902.1|	0045802	17-88	7.89e-20	46785	Winged helix DNA-binding domain	0.00015	46792	Arginine repressor (ArgR), N-terminal DNA-binding domain	1aoy A:
4k	gi|152979273|ref|YP_001344902.1|	0045063	94-162	9.55e-20	55252	C-terminal domain of arginine repressor	0.0000896	55253	C-terminal domain of arginine repressor	1xxa A:
4k	gi|152978986|ref|YP_001344615.1|	0049777	2-101	7.01e-18	46785	Winged helix DNA-binding domain	0.018	46801	ArsR-like transcriptional regulators	1smt A:
4k	gi|152977696|ref|YP_001343325.1|	0054435	22-149	1.57e-33	51206	cAMP-binding domain-like	0.00000429	51210	cAMP-binding domain	1hw5 A:1-137
4k	gi|152977696|ref|YP_001343325.1|	0038753	151-219	0.000000000000004	46785	Winged helix DNA-binding domain	0.0000668	46796	CAP C-terminal domain-like	1hw5 A:138-208
4k	gi|152979241|ref|YP_001344870.1|	0054958	63-313	4.66e-67	100950	NagB/RpiA/CoA transferase-like	0.00054	159545	SorC sugar-binding domain-like	2gnp A:56-317
4k	gi|152979241|ref|YP_001344870.1|	0048601	17-57	0.0000484	46785	Winged helix DNA-binding domain	0.049	46796	CAP C-terminal domain-like	2oz6 A:143-213
4k	gi|152979270|ref|YP_001344899.1|	0054946	26-165	1.44e-31	51206	cAMP-binding domain-like	0.0082	51210	cAMP-binding domain	2gau A:10-151
4k	gi|152979270|ref|YP_001344899.1|	0048601	168-246	5.75e-20	46785	Winged helix DNA-binding domain	0.015	46796	CAP C-terminal domain-like	1hw5 A:138-208
4k	gi|152978327|ref|YP_001343956.1|	0037176	6-98	8.6e-26	46689	Homeodomain-like	0.0000228	100918	FIS-like	1eto B:
4k	gi|152978632|ref|YP_001344261.1|	0041617	17-251	1.12e-54	52540	P-loop containing nucleoside triphosphate hydrolases	0.00000468	81269	Extended AAA-ATPase domain	1ny5 A:138-384
4k	gi|152978632|ref|YP_001344261.1|	0046907	269-323	0.0000000000448	46689	Homeodomain-like	0.00056	100918	FIS-like	1g2h A:
4k	gi|152979379|ref|YP_001345008.1|	0043525	5-186	1.85e-36	52172	CheY-like	0.00034	52173	CheY-related	1qkk A:
4k	gi|152979379|ref|YP_001345008.1|	0041617	142-344	3.13e-22	52540	P-loop containing nucleoside triphosphate hydrolases	0.0029	81269	Extended AAA-ATPase domain	1ny5 A:138-384
4k	gi|152979379|ref|YP_001345008.1|	0046907	358-412	0.00000000086	46689	Homeodomain-like	0.062	100918	FIS-like	1g2h A:
4k	gi|152978633|ref|YP_001344262.1|	0041150	4-136	6.8e-40	46785	Winged helix DNA-binding domain	0.0000227	101027	FUR-like	1mzb A:
4k	gi|152977885|ref|YP_001343514.1|	0036339	60-330	1.34e-92	53822	Periplasmic binding protein-like I	0.00000105	53823	L-arabinose binding protein-like	1dbq A:
4k	gi|152977885|ref|YP_001343514.1|	0051985	1-59	1.79e-17	47413	lambda repressor-like DNA-binding domains	0.00091	47438	GalR/LacI-like bacterial regulator	1pru A:
4k	gi|152978041|ref|YP_001343670.1|	0036339	61-326	1.67e-63	53822	Periplasmic binding protein-like I	0.0000478	53823	L-arabinose binding protein-like	2nzu G:58-332
4k	gi|152978041|ref|YP_001343670.1|	0051985	2-58	4.74e-19	47413	lambda repressor-like DNA-binding domains	0.0028	47438	GalR/LacI-like bacterial regulator	2hsg A:2-58
4k	gi|152978837|ref|YP_001344466.1|	0035780	66-320	8.99e-49	53822	Periplasmic binding protein-like I	0.00053	53823	L-arabinose binding protein-like	2nzu G:58-332
4k	gi|152978837|ref|YP_001344466.1|	0051985	6-66	0.00000000000193	47413	lambda repressor-like DNA-binding domains	0.0071	47438	GalR/LacI-like bacterial regulator	1pru A:
4k	gi|152978863|ref|YP_001344492.1|	0036339	60-332	3.87e-94	53822	Periplasmic binding protein-like I	0.0000000749	53823	L-arabinose binding protein-like	1dbq A:
4k	gi|152978863|ref|YP_001344492.1|	0051985	1-59	7.24e-17	47413	lambda repressor-like DNA-binding domains	0.00043	47438	GalR/LacI-like bacterial regulator	1pru A:
4k	gi|152979061|ref|YP_001344690.1|	0036339	60-319	1.63e-39	53822	Periplasmic binding protein-like I	0.00074	53823	L-arabinose binding protein-like	1dbq A:
4k	gi|152979061|ref|YP_001344690.1|	0036955	1-55	7.78e-17	47413	lambda repressor-like DNA-binding domains	0.0036	47438	GalR/LacI-like bacterial regulator	2bjc A:1-62
4k	gi|152979130|ref|YP_001344759.1|	0035780	60-306	6.06e-39	53822	Periplasmic binding protein-like I	0.00025	53823	L-arabinose binding protein-like	2nzu G:58-332
4k	gi|152979130|ref|YP_001344759.1|	0044558	2-58	0.0000000000000482	47413	lambda repressor-like DNA-binding domains	0.00041	47438	GalR/LacI-like bacterial regulator	1uxd A:
4k	gi|152979361|ref|YP_001344990.1|	0035780	63-313	4.5e-58	53822	Periplasmic binding protein-like I	0.0000494	53823	L-arabinose binding protein-like	2nzu G:58-332
4k	gi|152979361|ref|YP_001344990.1|	0051985	5-64	0.000000000000292	47413	lambda repressor-like DNA-binding domains	0.0098	47438	GalR/LacI-like bacterial regulator	2bjc A:1-62
4k	gi|152977998|ref|YP_001343627.1|	0047272	469-831	8.49e-143	48452	TPR-like	0.0000000151	69094	Transcription factor MalT domain III	1hz4 A:
4k	gi|152977998|ref|YP_001343627.1|	0048694	858-920	1.29e-16	46894	C-terminal effector domain of the bipartite response regulators	0.017	46900	GerE-like (LuxR/UhpA family of transcriptional regulators)	1yio A:131-200
4k	gi|152977998|ref|YP_001343627.1|	0052726	32-247	0.0000000000112	52540	P-loop containing nucleoside triphosphate hydrolases	0.068	52670	RecA protein-like (ATPase-domain)	1tf7 A:256-497
4k	gi|152978046|ref|YP_001343675.1|	0045682	4-136	2.28e-31	52172	CheY-like	0.0000401	52173	CheY-related	1a04 A:5-142
4k	gi|152978046|ref|YP_001343675.1|	0048694	134-207	1.56e-22	46894	C-terminal effector domain of the bipartite response regulators	0.0022	46900	GerE-like (LuxR/UhpA family of transcriptional regulators)	1a04 A:150-216
4k	gi|152977836|ref|YP_001343465.1|	0054060	93-229	1.86e-26	48008	GntR ligand-binding domain-like	0.0073	48009	GntR ligand-binding domain-like	2hs5 A:94-231
4k	gi|152977836|ref|YP_001343465.1|	0050048	7-76	1.64e-20	46785	Winged helix DNA-binding domain	0.012	46804	GntR-like transcriptional regulators	2hs5 A:25-93
4k	gi|152977872|ref|YP_001343501.1|	0054662	68-246	3.3e-21	64288	Chorismate lyase-like	0.014	143473	UTRA domain	3cnv A:98-259
4k	gi|152977872|ref|YP_001343501.1|	0050048	12-86	2.84e-16	46785	Winged helix DNA-binding domain	0.043	46804	GntR-like transcriptional regulators	3bwg A:5-82
4k	gi|152978056|ref|YP_001343685.1|	0050048	6-82	1.16e-17	46785	Winged helix DNA-binding domain	0.013	46804	GntR-like transcriptional regulators	1hw1 A:5-78
4k	gi|152978056|ref|YP_001343685.1|	0054060	81-205	3.92e-17	48008	GntR ligand-binding domain-like	0.014	48009	GntR ligand-binding domain-like	2hs5 A:94-231
4k	gi|152979540|ref|YP_001345169.1|	0038752	84-235	5.49e-53	48008	GntR ligand-binding domain-like	0.0000277	48009	GntR ligand-binding domain-like	1hw1 A:79-230
4k	gi|152979540|ref|YP_001345169.1|	0050048	9-80	2.24e-17	46785	Winged helix DNA-binding domain	0.00015	46804	GntR-like transcriptional regulators	1hw1 A:5-78
4k	gi|152978426|ref|YP_001344055.1|	0040524	84-241	2.03e-31	100950	NagB/RpiA/CoA transferase-like	0.049	75176	D-ribose-5-phosphate isomerase (RpiA), catalytic domain	1lk5 A:1-130,A:211-229
4k	gi|152978426|ref|YP_001344055.1|	0043758	14-73	0.0000000000000487	46785	Winged helix DNA-binding domain	0.067	74676	Transcriptional regulator IclR, N-terminal domain	1mkm A:1-75
4k	gi|152979140|ref|YP_001344769.1|	0049608	74-256	5.04e-50	55781	GAF domain-like	0.0000523	75513	IclR ligand-binding domain-like	1mkm A:76-246
4k	gi|152979140|ref|YP_001344769.1|	0048177	10-81	0.00000000000000814	46785	Winged helix DNA-binding domain	0.019	74676	Transcriptional regulator IclR, N-terminal domain	1mkm A:1-75
4k	gi|152978553|ref|YP_001344182.1|	0039545	83-206	2.96e-35	51306	LexA/Signal peptidase	0.00000428	51307	LexA-related	1jhf A:73-198
4k	gi|152978553|ref|YP_001344182.1|	0047587	6-72	2.32e-19	46785	Winged helix DNA-binding domain	0.00026	46789	LexA repressor, N-terminal DNA-binding domain	1jhf A:2-72
4k	gi|152977810|ref|YP_001343439.1|	0040524	76-232	6.49e-27	100950	NagB/RpiA/CoA transferase-like	0.053	75176	D-ribose-5-phosphate isomerase (RpiA), catalytic domain	1lk5 A:1-130,A:211-229
4k	gi|152977810|ref|YP_001343439.1|	0043758	5-59	0.00000000000752	46785	Winged helix DNA-binding domain	0.047	68967	Lrp/AsnC-like transcriptional regulator N-terminal domain	1i1g A:2-61
4k	gi|152977817|ref|YP_001343446.1|	0049498	82-366	1.09e-32	53067	Actin-like ATPase domain	0.0024	110636	ROK	1z05 A:209-405
4k	gi|152977817|ref|YP_001343446.1|	0051455	9-71	0.00000000149	46785	Winged helix DNA-binding domain	0.051	68967	Lrp/AsnC-like transcriptional regulator N-terminal domain	2cfx A:1-63
4k	gi|152977951|ref|YP_001343580.1|	0049608	74-256	5.69e-40	55781	GAF domain-like	0.00019	75513	IclR ligand-binding domain-like	1mkm A:76-246
4k	gi|152977951|ref|YP_001343580.1|	0048177	8-80	0.00000000000248	46785	Winged helix DNA-binding domain	0.055	68967	Lrp/AsnC-like transcriptional regulator N-terminal domain	1ri7 A:25-84
4k	gi|152978123|ref|YP_001343752.1|	0040524	75-235	8.97e-35	100950	NagB/RpiA/CoA transferase-like	0.048	110513	IF2B-like	1vb5 A:
4k	gi|152978123|ref|YP_001343752.1|	0043758	4-61	0.0000000002	46785	Winged helix DNA-binding domain	0.052	68967	Lrp/AsnC-like transcriptional regulator N-terminal domain	1i1g A:2-61
4k	gi|152978185|ref|YP_001343814.1|	0052161	3-64	3.47e-19	46785	Winged helix DNA-binding domain	0.0011	68967	Lrp/AsnC-like transcriptional regulator N-terminal domain	2cg4 A:4-66
4k	gi|152978185|ref|YP_001343814.1|	0052162	65-147	4.96e-18	54909	Dimeric alpha+beta barrel	0.0000815	69733	Lrp/AsnC-like transcriptional regulator C-terminal domain	2cg4 A:67-152
4k	gi|152978771|ref|YP_001344400.1|	0049174	71-156	8.98e-22	54909	Dimeric alpha+beta barrel	0.0051	69733	Lrp/AsnC-like transcriptional regulator C-terminal domain	1ri7 A:85-170
4k	gi|152978771|ref|YP_001344400.1|	0052161	8-67	6.28e-18	46785	Winged helix DNA-binding domain	0.007	68967	Lrp/AsnC-like transcriptional regulator N-terminal domain	1ri7 A:25-84
4k	gi|152979260|ref|YP_001344889.1|	0040524	78-237	1.15e-27	100950	NagB/RpiA/CoA transferase-like	0.034	110513	IF2B-like	1vb5 A:
4k	gi|152979260|ref|YP_001344889.1|	0043758	4-73	0.000000000000591	46785	Winged helix DNA-binding domain	0.039	68967	Lrp/AsnC-like transcriptional regulator N-terminal domain	1i1g A:2-61
4k	gi|152977765|ref|YP_001343394.1|	0045790	89-297	1.68e-25	53850	Periplasmic binding protein-like II	0.022	53851	Phosphate binding protein-like	1al3 A:
4k	gi|152977765|ref|YP_001343394.1|	0047461	4-85	1.17e-19	46785	Winged helix DNA-binding domain	0.0051	88979	LysR-like transcriptional regulators	1ixc A:1-89
4k	gi|152977767|ref|YP_001343396.1|	0045790	89-292	1.81e-47	53850	Periplasmic binding protein-like II	0.012	53851	Phosphate binding protein-like	2fyi A:88-307
4k	gi|152977767|ref|YP_001343396.1|	0045910	4-111	4.54e-22	46785	Winged helix DNA-binding domain	0.0085	88979	LysR-like transcriptional regulators	1ixc A:1-89
4k	gi|152977822|ref|YP_001343451.1|	0045910	3-106	5.33e-20	46785	Winged helix DNA-binding domain	0.013	88979	LysR-like transcriptional regulators	1ixc A:1-89
4k	gi|152977822|ref|YP_001343451.1|	0045790	90-291	8.32e-19	53850	Periplasmic binding protein-like II	0.005	53851	Phosphate binding protein-like	2fyi A:88-307
4k	gi|152977900|ref|YP_001343529.1|	0047461	8-91	1.14e-18	46785	Winged helix DNA-binding domain	0.0075	88979	LysR-like transcriptional regulators	1ixc A:1-89
4k	gi|152977900|ref|YP_001343529.1|	0052806	96-304	1.3e-16	53850	Periplasmic binding protein-like II	0.0077	53851	Phosphate binding protein-like	2esn A:92-303
4k	gi|152977901|ref|YP_001343530.1|	0045790	91-298	3.98e-32	53850	Periplasmic binding protein-like II	0.009	53851	Phosphate binding protein-like	2fyi A:88-307
4k	gi|152977901|ref|YP_001343530.1|	0045910	7-113	1.1e-20	46785	Winged helix DNA-binding domain	0.007	88979	LysR-like transcriptional regulators	1ixc A:1-89
4k	gi|152978075|ref|YP_001343704.1|	0045790	88-296	2.27e-43	53850	Periplasmic binding protein-like II	0.000000136	53851	Phosphate binding protein-like	1i6a A:
4k	gi|152978075|ref|YP_001343704.1|	0047461	1-86	4.67e-21	46785	Winged helix DNA-binding domain	0.0055	88979	LysR-like transcriptional regulators	1ixc A:1-89
4k	gi|152978246|ref|YP_001343875.1|	0045790	88-275	5.16e-27	53850	Periplasmic binding protein-like II	0.00082	53851	Phosphate binding protein-like	2fyi A:88-307
4k	gi|152978246|ref|YP_001343875.1|	0045910	1-111	2.28e-20	46785	Winged helix DNA-binding domain	0.0057	88979	LysR-like transcriptional regulators	1ixc A:1-89
4k	gi|152978820|ref|YP_001344449.1|	0045790	92-287	1.63e-35	53850	Periplasmic binding protein-like II	0.0042	53851	Phosphate binding protein-like	1al3 A:
4k	gi|152978820|ref|YP_001344449.1|	0045910	5-113	3.92e-16	46785	Winged helix DNA-binding domain	0.0077	88979	LysR-like transcriptional regulators	1ixc A:1-89
4k	gi|152978977|ref|YP_001344606.1|	0045790	91-291	3.62e-28	53850	Periplasmic binding protein-like II	0.011	53851	Phosphate binding protein-like	1al3 A:
4k	gi|152978977|ref|YP_001344606.1|	0047461	3-82	6.42e-19	46785	Winged helix DNA-binding domain	0.019	88979	LysR-like transcriptional regulators	1ixc A:1-89
4k	gi|152978982|ref|YP_001344611.1|	0045790	88-286	7.42e-33	53850	Periplasmic binding protein-like II	0.0091	53851	Phosphate binding protein-like	1al3 A:
4k	gi|152978982|ref|YP_001344611.1|	0047461	1-84	3.32e-18	46785	Winged helix DNA-binding domain	0.0058	88979	LysR-like transcriptional regulators	1ixc A:1-89
4k	gi|152978984|ref|YP_001344613.1|	0052508	2-85	1.47e-22	46785	Winged helix DNA-binding domain	0.017	88979	LysR-like transcriptional regulators	1ixc A:1-89
4k	gi|152978984|ref|YP_001344613.1|	0045790	95-284	5.07e-19	53850	Periplasmic binding protein-like II	0.024	53851	Phosphate binding protein-like	1al3 A:
4k	gi|152979199|ref|YP_001344828.1|	0045790	92-298	1.41e-35	53850	Periplasmic binding protein-like II	0.0049	53851	Phosphate binding protein-like	2fyi A:88-307
4k	gi|152979199|ref|YP_001344828.1|	0045910	7-113	7.81e-21	46785	Winged helix DNA-binding domain	0.0052	88979	LysR-like transcriptional regulators	1ixc A:1-89
4k	gi|152979204|ref|YP_001344833.1|	0045790	92-299	5.07e-35	53850	Periplasmic binding protein-like II	0.012	53851	Phosphate binding protein-like	1i6a A:
4k	gi|152979204|ref|YP_001344833.1|	0047461	8-92	6.2e-22	46785	Winged helix DNA-binding domain	0.006	88979	LysR-like transcriptional regulators	1ixc A:1-89
4k	gi|152979205|ref|YP_001344834.1|	0045790	93-304	8.69e-37	53850	Periplasmic binding protein-like II	0.016	53851	Phosphate binding protein-like	1al3 A:
4k	gi|152979205|ref|YP_001344834.1|	0047461	8-93	4.35e-18	46785	Winged helix DNA-binding domain	0.012	88979	LysR-like transcriptional regulators	1ixc A:1-89
4k	gi|152979291|ref|YP_001344920.1|	0045790	108-292	9.59e-31	53850	Periplasmic binding protein-like II	0.0048	53851	Phosphate binding protein-like	2fyi A:88-307
4k	gi|152979291|ref|YP_001344920.1|	0047461	5-87	9.92e-20	46785	Winged helix DNA-binding domain	0.071	88979	LysR-like transcriptional regulators	1ixc A:1-89
4k	gi|152979317|ref|YP_001344946.1|	0045790	89-294	2.17e-40	53850	Periplasmic binding protein-like II	0.0058	53851	Phosphate binding protein-like	1i6a A:
4k	gi|152979317|ref|YP_001344946.1|	0045910	4-107	2.73e-22	46785	Winged helix DNA-binding domain	0.011	88979	LysR-like transcriptional regulators	1ixc A:1-89
4k	gi|152979338|ref|YP_001344967.1|	0052806	95-298	2.95e-39	53850	Periplasmic binding protein-like II	0.0017	53851	Phosphate binding protein-like	1al3 A:
4k	gi|152979338|ref|YP_001344967.1|	0045910	7-119	1.95e-22	46785	Winged helix DNA-binding domain	0.0044	88979	LysR-like transcriptional regulators	1ixc A:1-89
4k	gi|152979355|ref|YP_001344984.1|	0045790	92-292	6.79e-37	53850	Periplasmic binding protein-like II	0.016	53851	Phosphate binding protein-like	1pc3 A:
4k	gi|152979355|ref|YP_001344984.1|	0052508	2-80	3.76e-21	46785	Winged helix DNA-binding domain	0.017	88979	LysR-like transcriptional regulators	2esn A:3-91
4k	gi|152979358|ref|YP_001344987.1|	0045790	88-300	2.07e-41	53850	Periplasmic binding protein-like II	0.0000000968	53851	Phosphate binding protein-like	1al3 A:
4k	gi|152979358|ref|YP_001344987.1|	0047461	1-87	0.000000000000129	46785	Winged helix DNA-binding domain	0.0039	88979	LysR-like transcriptional regulators	1ixc A:1-89
4k	gi|152979747|ref|YP_001345376.1|	0045790	90-291	4.34e-30	53850	Periplasmic binding protein-like II	0.01	53851	Phosphate binding protein-like	1al3 A:
4k	gi|152979747|ref|YP_001345376.1|	0047461	3-86	4.97e-21	46785	Winged helix DNA-binding domain	0.022	88979	LysR-like transcriptional regulators	2esn A:3-91
4k	gi|152978419|ref|YP_001344048.1|	0052801	6-134	2.73e-24	46785	Winged helix DNA-binding domain	0.003	63379	MarR-like transcriptional regulators	2a61 A:5-143
4k	gi|152979286|ref|YP_001344915.1|	0052801	5-138	1.1e-25	46785	Winged helix DNA-binding domain	0.028	63379	MarR-like transcriptional regulators	2fxa A:6-167
4k	gi|152978457|ref|YP_001344086.1|	0050342	1-122	1.39e-38	52172	CheY-like	0.0000996	52173	CheY-related	1mvo A:
4k	gi|152978457|ref|YP_001344086.1|	0048619	139-232	7.94e-23	46894	C-terminal effector domain of the bipartite response regulators	0.0022	46895	PhoB-like	1qqi A:
4k	gi|152978555|ref|YP_001344184.1|	0050342	2-129	1.71e-37	52172	CheY-like	0.00000508	52173	CheY-related	1xhf A:2-122
4k	gi|152978555|ref|YP_001344184.1|	0049014	131-232	4.82e-22	46894	C-terminal effector domain of the bipartite response regulators	0.001	46895	PhoB-like	1qqi A:
4k	gi|152977713|ref|YP_001343342.1|	0049180	14-79	0.00000000000947	47413	lambda repressor-like DNA-binding domains	0.031	47432	SinR domain-like	1y7y A:5-73
4k	gi|152978169|ref|YP_001343798.1|	0048047	231-409	3.92e-33	52540	P-loop containing nucleoside triphosphate hydrolases	0.0000000429	52541	Nucleotide and nucleoside kinases	1lw7 A:220-411
4k	gi|152978169|ref|YP_001343798.1|	0048046	64-224	2.25e-20	52374	Nucleotidylyl transferase	0.0000000957	52397	Adenylyltransferase	1lw7 A:57-219
4k	gi|152978169|ref|YP_001343798.1|	0051711	6-60	0.0000000474	47413	lambda repressor-like DNA-binding domains	0.054	47432	SinR domain-like	1b0n A:1-68
4k	gi|152978810|ref|YP_001344439.1|	0054127	9-91	1.28e-20	47413	lambda repressor-like DNA-binding domains	0.0063	47432	SinR domain-like	2ict A:8-94
4k	gi|152978881|ref|YP_001344510.1|	0054127	2-71	2.76e-17	47413	lambda repressor-like DNA-binding domains	0.031	47432	SinR domain-like	2ict A:8-94
4k	gi|152977698|ref|YP_001343327.1|	0049195	23-95	0.000000000000498	46689	Homeodomain-like	0.015	46764	Tetracyclin repressor-like, N-terminal domain	2o7o A:2-67
4k	gi|152977762|ref|YP_001343391.1|	0054157	9-62	0.000000000000614	46689	Homeodomain-like	0.015	46764	Tetracyclin repressor-like, N-terminal domain	2iu5 A:1-71
4k	gi|152978076|ref|YP_001343705.1|	0049195	2-78	0.000000000000241	46689	Homeodomain-like	0.017	46764	Tetracyclin repressor-like, N-terminal domain	2oi8 A:8-86
4k	gi|152978210|ref|YP_001343839.1|	0049523	4-81	2.1e-16	46689	Homeodomain-like	0.0043	46764	Tetracyclin repressor-like, N-terminal domain	1vi0 A:6-77
4k	gi|152978815|ref|YP_001344444.1|	0054157	6-65	0.000000000000262	46689	Homeodomain-like	0.0065	46764	Tetracyclin repressor-like, N-terminal domain	2iu5 A:1-71
4k	gi|152979318|ref|YP_001344947.1|	0046275	239-284	0.0000000000103	46689	Homeodomain-like	0.015	46759	AraC type transcriptional activator	1bl0 A:63-124
4k	gi|152979318|ref|YP_001344947.1|	0036286	187-236	0.00000000000249	46689	Homeodomain-like	0.025	46764	Tetracyclin repressor-like, N-terminal domain	1v7b A:1-74
4k	gi|152979734|ref|YP_001345363.1|	0054157	5-70	0.0000000000000616	46689	Homeodomain-like	0.0043	46764	Tetracyclin repressor-like, N-terminal domain	2iu5 A:1-71
4k	gi|152978264|ref|YP_001343893.1|	0050986	492-606	1.44e-22	55804	Phoshotransferase/anion transport protein	0.003	55805	IIA domain of mannitol-specific and ntr phosphotransferase EII	1a6j A:
4k	gi|152978264|ref|YP_001343893.1|	0038492	281-381	1.31e-17	63520	PTS-regulatory domain, PRD	0.0045	63521	PTS-regulatory domain, PRD	1h99 A:169-275
4k	gi|152978264|ref|YP_001343893.1|	0038492	178-269	0.000000262	63520	PTS-regulatory domain, PRD	0.01	63521	PTS-regulatory domain, PRD	1h99 A:54-168
4k	gi|152978264|ref|YP_001343893.1|	0039384	1-47	0.00000858	46785	Winged helix DNA-binding domain	0.082	116798	Hypothetical protein PH1932	1uly A:
4k	gi|152978264|ref|YP_001343893.1|	0050231	384-459	0.00000335	52794	PTS system IIB component-like	0.038	52795	PTS system, Lactose/Cellobiose specific IIB subunit	1vkr A:
4k	gi|152978264|ref|YP_001343893.1|	0039384	86-143	0.00000441	46785	Winged helix DNA-binding domain	0.043	109680	TrmB-like	2d1h A:1-109
