# Supplementary material for: Abundance, diversity and domain architecture variability in prokaryotic DNA-binding transcription factors
Source: PLoS One. 2018 Apr 3;13(4):e0195332. doi: 10.1371/journal.pone.0195332 (PMC5882156; doi:10.1371/journal.pone.0195332)
Supplement: S1 Dataset — The information of genomes and transcription factors is organized in a tabular format. The file S1_Dataset.zip contains 761 files, one per genome. The information is organized as follows: Genome ID, identifier from NCBI database; Supfam ID; physical position of the Domain; E-value; Supfam model assignment; Supfam description; E-value associated to the family; Family ID; Family ID; representative PDB associated to each assignment. (ZIP) [file pone.0195332.s005.zip › Genomes_assignments/Actinosynnema_mirum_DSM_43827_B.TFs]

1Z	gi|256374716|ref|YP_003098376.1|	0041039	300-396	6.12e-23	55945	TATA-box binding protein-like	0.004	55952	DNA repair glycosylase, N-terminal domain	1mpg A:1-99
1Z	gi|256374716|ref|YP_003098376.1|	0041038	405-579	0.0000000000306	48150	DNA-glycosylase	0.00083	48157	DNA repair glycosylase, 2 C-terminal domains	1mpg A:100-282
1Z	gi|256374716|ref|YP_003098376.1|	0046275	240-288	0.0000017	46689	Homeodomain-like	0.027	46759	AraC type transcriptional activator	1d5y A:57-121
1Z	gi|256374884|ref|YP_003098544.1|	0046652	2-84	3.79e-30	57884	Ada DNA repair protein, N-terminal domain (N-Ada 10)	0.00035	57885	Ada DNA repair protein, N-terminal domain (N-Ada 10)	1eyf A:
1Z	gi|256374884|ref|YP_003098544.1|	0041039	197-292	1.88e-27	55945	TATA-box binding protein-like	0.0017	55952	DNA repair glycosylase, N-terminal domain	1mpg A:1-99
1Z	gi|256374884|ref|YP_003098544.1|	0041038	350-418	0.0000000155	48150	DNA-glycosylase	0.014	48157	DNA repair glycosylase, 2 C-terminal domains	1mpg A:100-282
1Z	gi|256374884|ref|YP_003098544.1|	0046275	137-186	0.000000851	46689	Homeodomain-like	0.031	46759	AraC type transcriptional activator	1d5y A:57-121
1Z	gi|256375200|ref|YP_003098860.1|	0052668	3-198	9.99e-49	52317	Class I glutamine amidotransferase-like	0.0083	52325	DJ-1/PfpI	2fex A:1-188
1Z	gi|256375200|ref|YP_003098860.1|	0036286	220-266	0.00000000777	46689	Homeodomain-like	0.02	46759	AraC type transcriptional activator	1bl0 A:9-62
1Z	gi|256375200|ref|YP_003098860.1|	0045977	269-319	0.0000000108	46689	Homeodomain-like	0.045	46759	AraC type transcriptional activator	1bl0 A:63-124
1Z	gi|256375936|ref|YP_003099596.1|	0039814	126-285	4.97e-20	55136	Probable bacterial effector-binding domain	0.051	75462	Gyrase inhibitory protein GyrI (SbmC, YeeB)	1jyh A:
1Z	gi|256375936|ref|YP_003099596.1|	0046275	55-105	0.00000000582	46689	Homeodomain-like	0.01	46759	AraC type transcriptional activator	1d5y A:57-121
1Z	gi|256375936|ref|YP_003099596.1|	0036286	3-53	0.00000242	46689	Homeodomain-like	0.013	46759	AraC type transcriptional activator	1bl0 A:9-62
1Z	gi|256376639|ref|YP_003100299.1|	0046275	241-290	0.0000000000296	46689	Homeodomain-like	0.017	46759	AraC type transcriptional activator	1bl0 A:63-124
1Z	gi|256376639|ref|YP_003100299.1|	0036286	191-238	0.0000000657	46689	Homeodomain-like	0.044	46759	AraC type transcriptional activator	1bl0 A:9-62
1Z	gi|256377417|ref|YP_003101077.1|	0046275	179-228	0.000000211	46689	Homeodomain-like	0.062	46759	AraC type transcriptional activator	1d5y A:57-121
1Z	gi|256377422|ref|YP_003101082.1|	0052668	3-189	5.8e-40	52317	Class I glutamine amidotransferase-like	0.027	52325	DJ-1/PfpI	1pe0 A:
1Z	gi|256377422|ref|YP_003101082.1|	0036286	210-256	0.000000329	46689	Homeodomain-like	0.04	46759	AraC type transcriptional activator	1bl0 A:9-62
1Z	gi|256377422|ref|YP_003101082.1|	0046275	260-311	0.00000394	46689	Homeodomain-like	0.063	46728	Recombinase DNA-binding domain	1hcr A:
1Z	gi|256377452|ref|YP_003101112.1|	0046275	256-304	0.000000000717	46689	Homeodomain-like	0.04	46759	AraC type transcriptional activator	1d5y A:57-121
1Z	gi|256377452|ref|YP_003101112.1|	0036286	206-254	0.0000151	46689	Homeodomain-like	0.06	46764	Tetracyclin repressor-like, N-terminal domain	1jt6 A:2-72
1Z	gi|256377595|ref|YP_003101255.1|	0045977	254-303	0.0000000026	46689	Homeodomain-like	0.013	46759	AraC type transcriptional activator	1bl0 A:63-124
1Z	gi|256377817|ref|YP_003101477.1|	0046275	292-339	0.000000000381	46689	Homeodomain-like	0.06	46759	AraC type transcriptional activator	1d5y A:57-121
1Z	gi|256378146|ref|YP_003101806.1|	0046275	55-103	0.00000000000444	46689	Homeodomain-like	0.016	46759	AraC type transcriptional activator	1d5y A:57-121
1Z	gi|256378146|ref|YP_003101806.1|	0036286	3-52	0.0000000228	46689	Homeodomain-like	0.017	46759	AraC type transcriptional activator	1d5y A:3-56
1Z	gi|256378146|ref|YP_003101806.1|	0051059	148-220	0.000000785	117074	Hypothetical protein PA1324	0.0093	117075	Hypothetical protein PA1324	1xpn A:
1Z	gi|256378160|ref|YP_003101820.1|	0046275	59-107	0.0000000000148	46689	Homeodomain-like	0.035	46759	AraC type transcriptional activator	1d5y A:57-121
1Z	gi|256378160|ref|YP_003101820.1|	0036286	8-56	0.00000000332	46689	Homeodomain-like	0.014	46759	AraC type transcriptional activator	1d5y A:3-56
1Z	gi|256378355|ref|YP_003102015.1|	0052668	1-196	8.18e-38	52317	Class I glutamine amidotransferase-like	0.021	52325	DJ-1/PfpI	1pe0 A:
1Z	gi|256378355|ref|YP_003102015.1|	0046275	266-315	0.000000000000808	46689	Homeodomain-like	0.028	46759	AraC type transcriptional activator	1d5y A:57-121
1Z	gi|256378355|ref|YP_003102015.1|	0036286	215-263	0.000000000996	46689	Homeodomain-like	0.056	46759	AraC type transcriptional activator	1d5y A:3-56
1Z	gi|256378356|ref|YP_003102016.1|	0036286	225-276	0.0000000246	46689	Homeodomain-like	0.061	46759	AraC type transcriptional activator	1d5y A:3-56
1Z	gi|256378356|ref|YP_003102016.1|	0046275	279-328	0.00000303	46689	Homeodomain-like	0.063	46764	Tetracyclin repressor-like, N-terminal domain	2oi8 A:8-86
1Z	gi|256378428|ref|YP_003102088.1|	0046275	196-245	0.00000269	46689	Homeodomain-like	0.027	46759	AraC type transcriptional activator	1bl0 A:63-124
1Z	gi|256378439|ref|YP_003102099.1|	0036286	328-380	0.000000224	46689	Homeodomain-like	0.036	46759	AraC type transcriptional activator	1d5y A:3-56
1Z	gi|256378439|ref|YP_003102099.1|	0046275	381-432	0.0000044	46689	Homeodomain-like	0.078	46759	AraC type transcriptional activator	1d5y A:3-56
1Z	gi|256378455|ref|YP_003102115.1|	0046275	251-300	0.000000000103	46689	Homeodomain-like	0.014	46759	AraC type transcriptional activator	1bl0 A:63-124
1Z	gi|256378455|ref|YP_003102115.1|	0036286	198-249	0.0000000219	46689	Homeodomain-like	0.04	46759	AraC type transcriptional activator	1d5y A:3-56
1Z	gi|256378455|ref|YP_003102115.1|	0052595	23-78	0.00000652	51182	RmlC-like cupins	0.056	51187	Germin/Seed storage 7S protein	1fi2 A:
1Z	gi|256378457|ref|YP_003102117.1|	0046275	250-299	0.0000000000645	46689	Homeodomain-like	0.011	46759	AraC type transcriptional activator	1d5y A:57-121
1Z	gi|256378457|ref|YP_003102117.1|	0036286	197-248	0.0000195	46689	Homeodomain-like	0.051	46759	AraC type transcriptional activator	1d5y A:3-56
1Z	gi|256378487|ref|YP_003102147.1|	0046275	254-302	0.00000000538	46689	Homeodomain-like	0.04	46759	AraC type transcriptional activator	1d5y A:3-56
1Z	gi|256378487|ref|YP_003102147.1|	0036286	202-252	0.00000000189	46689	Homeodomain-like	0.075	46764	Tetracyclin repressor-like, N-terminal domain	1ui5 A:5-75
1Z	gi|256379305|ref|YP_003102965.1|	0046275	246-293	0.00000000233	46689	Homeodomain-like	0.037	46759	AraC type transcriptional activator	1bl0 A:63-124
1Z	gi|256379305|ref|YP_003102965.1|	0036286	192-243	0.0000000269	46689	Homeodomain-like	0.039	46759	AraC type transcriptional activator	1d5y A:3-56
1Z	gi|256379412|ref|YP_003103072.1|	0052668	1-188	3.17e-47	52317	Class I glutamine amidotransferase-like	0.012	52325	DJ-1/PfpI	1g2i A:
1Z	gi|256379412|ref|YP_003103072.1|	0046275	261-311	0.0000000000582	46689	Homeodomain-like	0.033	46759	AraC type transcriptional activator	1d5y A:57-121
1Z	gi|256379412|ref|YP_003103072.1|	0036286	211-258	0.000000000121	46689	Homeodomain-like	0.019	46759	AraC type transcriptional activator	1d5y A:3-56
1Z	gi|256379498|ref|YP_003103158.1|	0046275	59-110	0.0000000000538	46689	Homeodomain-like	0.03	46759	AraC type transcriptional activator	1d5y A:57-121
1Z	gi|256379498|ref|YP_003103158.1|	0036286	8-57	0.00000000017	46689	Homeodomain-like	0.041	46759	AraC type transcriptional activator	1bl0 A:9-62
1Z	gi|256379671|ref|YP_003103331.1|	0046275	284-329	0.000000000137	46689	Homeodomain-like	0.026	46759	AraC type transcriptional activator	1bl0 A:9-62
1Z	gi|256379456|ref|YP_003103116.1|	0045802	1-70	3.5e-18	46785	Winged helix DNA-binding domain	0.0049	46792	Arginine repressor (ArgR), N-terminal DNA-binding domain	1f9n A:3-78
1Z	gi|256379456|ref|YP_003103116.1|	0037457	86-150	1.23e-18	55252	C-terminal domain of arginine repressor	0.00095	55253	C-terminal domain of arginine repressor	1b4b A:
1Z	gi|256374527|ref|YP_003098187.1|	0049777	234-314	0.0000000000000258	46785	Winged helix DNA-binding domain	0.053	46801	ArsR-like transcriptional regulators	1u2w A:12-119
1Z	gi|256375400|ref|YP_003099060.1|	0049777	25-108	2.79e-24	46785	Winged helix DNA-binding domain	0.011	46801	ArsR-like transcriptional regulators	1smt A:
1Z	gi|256375946|ref|YP_003099606.1|	0049944	3-96	7.52e-24	46785	Winged helix DNA-binding domain	0.055	46801	ArsR-like transcriptional regulators	1smt A:
1Z	gi|256376561|ref|YP_003100221.1|	0040524	76-233	3.35e-19	100950	NagB/RpiA/CoA transferase-like	0.034	75176	D-ribose-5-phosphate isomerase (RpiA), catalytic domain	1lk5 A:1-130,A:211-229
1Z	gi|256376561|ref|YP_003100221.1|	0043758	4-64	0.00000000000832	46785	Winged helix DNA-binding domain	0.065	46801	ArsR-like transcriptional regulators	1smt A:
1Z	gi|256376740|ref|YP_003100400.1|	0049944	7-89	2.73e-20	46785	Winged helix DNA-binding domain	0.051	46801	ArsR-like transcriptional regulators	1smt A:
1Z	gi|256377196|ref|YP_003100856.1|	0049777	24-116	3.93e-22	46785	Winged helix DNA-binding domain	0.0073	46801	ArsR-like transcriptional regulators	1u2w A:12-119
1Z	gi|256377507|ref|YP_003101167.1|	0049777	20-112	1.31e-28	46785	Winged helix DNA-binding domain	0.0073	46801	ArsR-like transcriptional regulators	1smt A:
1Z	gi|256377871|ref|YP_003101531.1|	0049944	256-328	0.0000000000000223	46785	Winged helix DNA-binding domain	0.03	46801	ArsR-like transcriptional regulators	1smt A:
1Z	gi|256377994|ref|YP_003101654.1|	0049944	6-100	7.49e-28	46785	Winged helix DNA-binding domain	0.035	46801	ArsR-like transcriptional regulators	1u2w A:12-119
1Z	gi|256378268|ref|YP_003101928.1|	0049777	6-87	1.75e-19	46785	Winged helix DNA-binding domain	0.012	46801	ArsR-like transcriptional regulators	1smt A:
1Z	gi|256378323|ref|YP_003101983.1|	0049777	15-102	1.72e-23	46785	Winged helix DNA-binding domain	0.0043	46801	ArsR-like transcriptional regulators	1smt A:
1Z	gi|256378326|ref|YP_003101986.1|	0049777	14-104	2.91e-22	46785	Winged helix DNA-binding domain	0.013	46801	ArsR-like transcriptional regulators	1smt A:
1Z	gi|256379435|ref|YP_003103095.1|	0049777	7-93	1.65e-17	46785	Winged helix DNA-binding domain	0.036	46801	ArsR-like transcriptional regulators	1smt A:
1Z	gi|256379495|ref|YP_003103155.1|	0049944	2-97	8e-30	46785	Winged helix DNA-binding domain	0.052	46801	ArsR-like transcriptional regulators	1smt A:
1Z	gi|256380193|ref|YP_003103853.1|	0049777	3-88	3.92e-18	46785	Winged helix DNA-binding domain	0.017	46801	ArsR-like transcriptional regulators	1smt A:
1Z	gi|256376424|ref|YP_003100084.1|	0049498	75-385	7.26e-56	53067	Actin-like ATPase domain	0.00025	110636	ROK	1z05 A:209-405
1Z	gi|256376424|ref|YP_003100084.1|	0051507	6-68	0.00000000101	46785	Winged helix DNA-binding domain	0.069	46786	Biotin repressor-like	1bia A:1-63
1Z	gi|256376766|ref|YP_003100426.1|	0054060	112-238	2.41e-29	48008	GntR ligand-binding domain-like	0.011	48009	GntR ligand-binding domain-like	1hw1 A:79-230
1Z	gi|256376766|ref|YP_003100426.1|	0050048	19-92	1.13e-16	46785	Winged helix DNA-binding domain	0.074	46786	Biotin repressor-like	1bia A:1-63
1Z	gi|256377523|ref|YP_003101183.1|	0045968	6-62	0.000000000125	46785	Winged helix DNA-binding domain	0.047	46786	Biotin repressor-like	1j5y A:3-67
1Z	gi|256377566|ref|YP_003101226.1|	0039384	4-63	0.00000000083	46785	Winged helix DNA-binding domain	0.012	46786	Biotin repressor-like	1j5y A:3-67
1Z	gi|256377574|ref|YP_003101234.1|	0045968	2-56	0.000000000852	46785	Winged helix DNA-binding domain	0.035	46786	Biotin repressor-like	1j5y A:3-67
1Z	gi|256377801|ref|YP_003101461.1|	0044389	80-238	4.33e-24	100950	NagB/RpiA/CoA transferase-like	0.049	74656	CoA transferase alpha subunit-like	1k6d A:
1Z	gi|256377801|ref|YP_003101461.1|	0043758	7-62	0.0000000000111	46785	Winged helix DNA-binding domain	0.074	46786	Biotin repressor-like	1j5y A:3-67
1Z	gi|256378101|ref|YP_003101761.1|	0045968	2-56	0.0000000111	46785	Winged helix DNA-binding domain	0.048	46786	Biotin repressor-like	1j5y A:3-67
1Z	gi|256379219|ref|YP_003102879.1|	0039384	5-63	0.00000000282	46785	Winged helix DNA-binding domain	0.02	46786	Biotin repressor-like	1j5y A:3-67
1Z	gi|256374408|ref|YP_003098068.1|	0052861	4-142	1.83e-37	51206	cAMP-binding domain-like	0.0011	51210	cAMP-binding domain	1vp6 A:
1Z	gi|256374408|ref|YP_003098068.1|	0048601	145-223	4.21e-19	46785	Winged helix DNA-binding domain	0.011	46796	CAP C-terminal domain-like	2oz6 A:143-213
1Z	gi|256374781|ref|YP_003098441.1|	0054435	9-131	2.62e-21	51206	cAMP-binding domain-like	0.0032	51210	cAMP-binding domain	1ne6 A:245-376
1Z	gi|256374781|ref|YP_003098441.1|	0037767	139-206	0.0000142	46785	Winged helix DNA-binding domain	0.039	46796	CAP C-terminal domain-like	2oz6 A:143-213
1Z	gi|256378010|ref|YP_003101670.1|	0052861	77-179	3.54e-18	51206	cAMP-binding domain-like	0.0059	51210	cAMP-binding domain	1ne6 A:245-376
1Z	gi|256378010|ref|YP_003101670.1|	0052198	211-282	0.0000000000865	46785	Winged helix DNA-binding domain	0.018	46796	CAP C-terminal domain-like	2coh A:118-199
1Z	gi|256378725|ref|YP_003102385.1|	0043669	13-70	0.000000775	46785	Winged helix DNA-binding domain	0.066	46796	CAP C-terminal domain-like	1ft9 A:134-213
1Z	gi|256379088|ref|YP_003102748.1|	0049608	69-247	9.16e-49	55781	GAF domain-like	0.00076	75513	IclR ligand-binding domain-like	1mkm A:76-246
1Z	gi|256379088|ref|YP_003102748.1|	0048177	5-77	0.000000000000352	46785	Winged helix DNA-binding domain	0.053	46796	CAP C-terminal domain-like	1ft9 A:134-213
1Z	gi|256379515|ref|YP_003103175.1|	0054946	3-130	3.93e-21	51206	cAMP-binding domain-like	0.027	51210	cAMP-binding domain	1hw5 A:1-137
1Z	gi|256379515|ref|YP_003103175.1|	0052198	138-213	0.00000000000321	46785	Winged helix DNA-binding domain	0.037	46796	CAP C-terminal domain-like	2coh A:118-199
1Z	gi|256379782|ref|YP_003103442.1|	0052861	5-130	2.23e-21	51206	cAMP-binding domain-like	0.0048	51210	cAMP-binding domain	1vp6 A:
1Z	gi|256379782|ref|YP_003103442.1|	0048601	138-211	8.06e-16	46785	Winged helix DNA-binding domain	0.013	46796	CAP C-terminal domain-like	1ft9 A:134-213
1Z	gi|256379846|ref|YP_003103506.1|	0054435	15-136	4.45e-25	51206	cAMP-binding domain-like	0.0066	51210	cAMP-binding domain	1hw5 A:1-137
1Z	gi|256379846|ref|YP_003103506.1|	0048601	144-221	0.0000000000177	46785	Winged helix DNA-binding domain	0.033	46796	CAP C-terminal domain-like	3e5u A:148-227
1Z	gi|256379847|ref|YP_003103507.1|	0054435	29-153	9.03e-22	51206	cAMP-binding domain-like	0.017	51210	cAMP-binding domain	2oz6 A:9-142
1Z	gi|256379847|ref|YP_003103507.1|	0048601	159-238	0.000000000000574	46785	Winged helix DNA-binding domain	0.04	46796	CAP C-terminal domain-like	1ft9 A:134-213
1Z	gi|256380826|ref|YP_003104486.1|	0054946	15-149	3.01e-22	51206	cAMP-binding domain-like	0.011	51210	cAMP-binding domain	1ne6 A:109-244
1Z	gi|256380826|ref|YP_003104486.1|	0048601	155-233	0.00000000000293	46785	Winged helix DNA-binding domain	0.042	46796	CAP C-terminal domain-like	2gau A:152-232
1Z	gi|256381044|ref|YP_003104704.1|	0052198	153-213	0.0000128	46785	Winged helix DNA-binding domain	0.061	46796	CAP C-terminal domain-like	1zyb A:148-220
1Z	gi|256378578|ref|YP_003102238.1|	0048742	23-138	5.38e-20	46689	Homeodomain-like	0.047	100918	FIS-like	1g2h A:
1Z	gi|256378578|ref|YP_003102238.1|	0046085	205-340	0.00000137	53098	Ribonuclease H-like	0.057	53107	Retroviral integrase, catalytic domain	1c6v A:
1Z	gi|256379019|ref|YP_003102679.1|	0041315	376-593	8.31e-22	56112	Protein kinase-like (PK-like)	0.02	64411	APH phosphotransferases	1j7l A:
1Z	gi|256379019|ref|YP_003102679.1|	0048742	23-138	1.48e-19	46689	Homeodomain-like	0.047	100918	FIS-like	1g2h A:
1Z	gi|256379019|ref|YP_003102679.1|	0046085	205-340	0.00000405	53098	Ribonuclease H-like	0.057	53107	Retroviral integrase, catalytic domain	1c6v A:
1Z	gi|256375399|ref|YP_003099059.1|	0041150	13-135	2.49e-37	46785	Winged helix DNA-binding domain	0.0011	101027	FUR-like	1mzb A:
1Z	gi|256378233|ref|YP_003101893.1|	0041150	6-136	2.72e-31	46785	Winged helix DNA-binding domain	0.0092	101027	FUR-like	1mzb A:
1Z	gi|256378446|ref|YP_003102106.1|	0041150	13-136	3.52e-24	46785	Winged helix DNA-binding domain	0.01	101027	FUR-like	1mzb A:
1Z	gi|256380818|ref|YP_003104478.1|	0041150	11-138	2.82e-30	46785	Winged helix DNA-binding domain	0.0079	101027	FUR-like	1mzb A:
1Z	gi|256374501|ref|YP_003098161.1|	0035780	83-347	1.01e-43	53822	Periplasmic binding protein-like I	0.00019	53823	L-arabinose binding protein-like	2nzu G:58-332
1Z	gi|256374501|ref|YP_003098161.1|	0051985	10-68	0.0000000000403	47413	lambda repressor-like DNA-binding domains	0.007	47438	GalR/LacI-like bacterial regulator	2hsg A:2-58
1Z	gi|256374502|ref|YP_003098162.1|	0036339	58-346	2.94e-69	53822	Periplasmic binding protein-like I	0.0000214	53823	L-arabinose binding protein-like	1dbq A:
1Z	gi|256374502|ref|YP_003098162.1|	0036955	2-48	0.000000000000426	47413	lambda repressor-like DNA-binding domains	0.0083	47438	GalR/LacI-like bacterial regulator	2bjc A:1-62
1Z	gi|256375119|ref|YP_003098779.1|	0036339	64-334	2.54e-68	53822	Periplasmic binding protein-like I	0.0000359	53823	L-arabinose binding protein-like	1dbq A:
1Z	gi|256375119|ref|YP_003098779.1|	0036955	5-60	0.0000000000000328	47413	lambda repressor-like DNA-binding domains	0.0041	47438	GalR/LacI-like bacterial regulator	2bjc A:1-62
1Z	gi|256375260|ref|YP_003098920.1|	0035780	81-340	7.25e-46	53822	Periplasmic binding protein-like I	0.00032	53823	L-arabinose binding protein-like	1dbq A:
1Z	gi|256375260|ref|YP_003098920.1|	0051985	7-67	0.000000000272	47413	lambda repressor-like DNA-binding domains	0.0092	47438	GalR/LacI-like bacterial regulator	2bjc A:1-62
1Z	gi|256375272|ref|YP_003098932.1|	0036339	59-329	4.71e-65	53822	Periplasmic binding protein-like I	0.0000775	53823	L-arabinose binding protein-like	2nzu G:58-332
1Z	gi|256375272|ref|YP_003098932.1|	0036955	3-49	0.00000000000626	47413	lambda repressor-like DNA-binding domains	0.0069	47438	GalR/LacI-like bacterial regulator	2hsg A:2-58
1Z	gi|256375761|ref|YP_003099421.1|	0054323	5-53	0.0000105	47413	lambda repressor-like DNA-binding domains	0.032	47438	GalR/LacI-like bacterial regulator	2hsg A:2-58
1Z	gi|256375923|ref|YP_003099583.1|	0036339	87-342	8.83e-65	53822	Periplasmic binding protein-like I	0.0000311	53823	L-arabinose binding protein-like	1dbq A:
1Z	gi|256375923|ref|YP_003099583.1|	0036955	16-70	1.64e-16	47413	lambda repressor-like DNA-binding domains	0.0037	47438	GalR/LacI-like bacterial regulator	2bjc A:1-62
1Z	gi|256375958|ref|YP_003099618.1|	0036339	75-346	4.89e-75	53822	Periplasmic binding protein-like I	0.0000251	53823	L-arabinose binding protein-like	1dbq A:
1Z	gi|256375958|ref|YP_003099618.1|	0036955	17-65	0.000000000000844	47413	lambda repressor-like DNA-binding domains	0.0058	47438	GalR/LacI-like bacterial regulator	2hsg A:2-58
1Z	gi|256375959|ref|YP_003099619.1|	0036339	113-343	1.08e-68	53822	Periplasmic binding protein-like I	0.0000419	53823	L-arabinose binding protein-like	1dbq A:
1Z	gi|256375959|ref|YP_003099619.1|	0051985	2-49	0.0000000000016	47413	lambda repressor-like DNA-binding domains	0.014	47438	GalR/LacI-like bacterial regulator	2bjc A:1-62
1Z	gi|256375976|ref|YP_003099636.1|	0035780	55-308	1.13e-38	53822	Periplasmic binding protein-like I	0.00065	53823	L-arabinose binding protein-like	2nzu G:58-332
1Z	gi|256375976|ref|YP_003099636.1|	0051985	1-52	0.0000000000402	47413	lambda repressor-like DNA-binding domains	0.013	47438	GalR/LacI-like bacterial regulator	2hsg A:2-58
1Z	gi|256375994|ref|YP_003099654.1|	0036339	68-336	1.59e-56	53822	Periplasmic binding protein-like I	0.0000192	53823	L-arabinose binding protein-like	1tlf A:
1Z	gi|256375994|ref|YP_003099654.1|	0051985	9-66	8.11e-20	47413	lambda repressor-like DNA-binding domains	0.0021	47438	GalR/LacI-like bacterial regulator	2hsg A:2-58
1Z	gi|256376005|ref|YP_003099665.1|	0036339	63-329	5.39e-66	53822	Periplasmic binding protein-like I	0.000042	53823	L-arabinose binding protein-like	2nzu G:58-332
1Z	gi|256376005|ref|YP_003099665.1|	0051985	3-60	6.17e-17	47413	lambda repressor-like DNA-binding domains	0.003	47438	GalR/LacI-like bacterial regulator	2hsg A:2-58
1Z	gi|256376060|ref|YP_003099720.1|	0036339	64-339	2.69e-60	53822	Periplasmic binding protein-like I	0.0000535	53823	L-arabinose binding protein-like	1dbq A:
1Z	gi|256376060|ref|YP_003099720.1|	0051985	2-61	5.91e-18	47413	lambda repressor-like DNA-binding domains	0.0034	47438	GalR/LacI-like bacterial regulator	1efa A:2-60
1Z	gi|256376117|ref|YP_003099777.1|	0036339	72-343	5.26e-76	53822	Periplasmic binding protein-like I	0.0000224	53823	L-arabinose binding protein-like	1dbq A:
1Z	gi|256376117|ref|YP_003099777.1|	0036955	15-63	0.0000000000288	47413	lambda repressor-like DNA-binding domains	0.0073	47438	GalR/LacI-like bacterial regulator	2hsg A:2-58
1Z	gi|256376300|ref|YP_003099960.1|	0035780	60-323	2.94e-37	53822	Periplasmic binding protein-like I	0.00049	53823	L-arabinose binding protein-like	2nzu G:58-332
1Z	gi|256376300|ref|YP_003099960.1|	0051985	1-58	8e-16	47413	lambda repressor-like DNA-binding domains	0.0053	47438	GalR/LacI-like bacterial regulator	2hsg A:2-58
1Z	gi|256376529|ref|YP_003100189.1|	0036339	66-332	2.17e-67	53822	Periplasmic binding protein-like I	0.0000398	53823	L-arabinose binding protein-like	1dbq A:
1Z	gi|256376529|ref|YP_003100189.1|	0051985	6-65	8.44e-16	47413	lambda repressor-like DNA-binding domains	0.0035	47438	GalR/LacI-like bacterial regulator	1pru A:
1Z	gi|256376700|ref|YP_003100360.1|	0035780	75-325	1.54e-52	53822	Periplasmic binding protein-like I	0.0000365	53823	L-arabinose binding protein-like	1tlf A:
1Z	gi|256376700|ref|YP_003100360.1|	0036955	16-72	4.02e-16	47413	lambda repressor-like DNA-binding domains	0.0034	47438	GalR/LacI-like bacterial regulator	2hsg A:2-58
1Z	gi|256376945|ref|YP_003100605.1|	0036339	67-336	1.32e-65	53822	Periplasmic binding protein-like I	0.0000369	53823	L-arabinose binding protein-like	2nzu G:58-332
1Z	gi|256376945|ref|YP_003100605.1|	0051985	9-66	1.1e-16	47413	lambda repressor-like DNA-binding domains	0.0028	47438	GalR/LacI-like bacterial regulator	2hsg A:2-58
1Z	gi|256377094|ref|YP_003100754.1|	0035780	58-305	4.12e-29	53822	Periplasmic binding protein-like I	0.0006	53823	L-arabinose binding protein-like	2nzu G:58-332
1Z	gi|256377094|ref|YP_003100754.1|	0051985	1-59	2.06e-17	47413	lambda repressor-like DNA-binding domains	0.0044	47438	GalR/LacI-like bacterial regulator	2hsg A:2-58
1Z	gi|256377145|ref|YP_003100805.1|	0036339	69-336	1.67e-65	53822	Periplasmic binding protein-like I	0.0000242	53823	L-arabinose binding protein-like	1dbq A:
1Z	gi|256377145|ref|YP_003100805.1|	0036955	9-65	0.00000000000000628	47413	lambda repressor-like DNA-binding domains	0.0035	47438	GalR/LacI-like bacterial regulator	2bjc A:1-62
1Z	gi|256377396|ref|YP_003101056.1|	0036339	90-353	6.21e-50	53822	Periplasmic binding protein-like I	0.0000981	53823	L-arabinose binding protein-like	1dbq A:
1Z	gi|256377396|ref|YP_003101056.1|	0044558	18-68	0.00000000834	47413	lambda repressor-like DNA-binding domains	0.01	47438	GalR/LacI-like bacterial regulator	2hsg A:2-58
1Z	gi|256377428|ref|YP_003101088.1|	0036339	69-339	4.87e-72	53822	Periplasmic binding protein-like I	0.0000637	53823	L-arabinose binding protein-like	1dbq A:
1Z	gi|256377428|ref|YP_003101088.1|	0051985	13-60	0.0000000000234	47413	lambda repressor-like DNA-binding domains	0.0074	47438	GalR/LacI-like bacterial regulator	2bjc A:1-62
1Z	gi|256377468|ref|YP_003101128.1|	0035780	85-308	1.32e-20	53822	Periplasmic binding protein-like I	0.0022	53823	L-arabinose binding protein-like	2nzu G:58-332
1Z	gi|256377468|ref|YP_003101128.1|	0044558	7-62	0.0000000000000176	47413	lambda repressor-like DNA-binding domains	0.0048	47438	GalR/LacI-like bacterial regulator	2hsg A:2-58
1Z	gi|256377550|ref|YP_003101210.1|	0036339	63-328	3.53e-71	53822	Periplasmic binding protein-like I	0.000025	53823	L-arabinose binding protein-like	2nzu G:58-332
1Z	gi|256377550|ref|YP_003101210.1|	0051985	2-61	6.75e-18	47413	lambda repressor-like DNA-binding domains	0.0025	47438	GalR/LacI-like bacterial regulator	2hsg A:2-58
1Z	gi|256378171|ref|YP_003101831.1|	0036339	82-342	5.89e-55	53822	Periplasmic binding protein-like I	0.00012	53823	L-arabinose binding protein-like	1dbq A:
1Z	gi|256378171|ref|YP_003101831.1|	0051985	8-64	0.000000000000216	47413	lambda repressor-like DNA-binding domains	0.0062	47438	GalR/LacI-like bacterial regulator	2bjc A:1-62
1Z	gi|256378627|ref|YP_003102287.1|	0035780	82-324	3.4e-37	53822	Periplasmic binding protein-like I	0.00062	53823	L-arabinose binding protein-like	2nzu G:58-332
1Z	gi|256378627|ref|YP_003102287.1|	0051985	7-62	0.0000000000000186	47413	lambda repressor-like DNA-binding domains	0.0058	47438	GalR/LacI-like bacterial regulator	2hsg A:2-58
1Z	gi|256378745|ref|YP_003102405.1|	0036339	72-336	1.25e-46	53822	Periplasmic binding protein-like I	0.0007	53823	L-arabinose binding protein-like	2nzu G:58-332
1Z	gi|256378745|ref|YP_003102405.1|	0051985	10-69	0.000000000000844	47413	lambda repressor-like DNA-binding domains	0.0044	47438	GalR/LacI-like bacterial regulator	1uxd A:
1Z	gi|256379110|ref|YP_003102770.1|	0035780	64-314	1.31e-56	53822	Periplasmic binding protein-like I	0.00017	53823	L-arabinose binding protein-like	2nzu G:58-332
1Z	gi|256379110|ref|YP_003102770.1|	0051985	7-65	9.38e-18	47413	lambda repressor-like DNA-binding domains	0.0036	47438	GalR/LacI-like bacterial regulator	2hsg A:2-58
1Z	gi|256379125|ref|YP_003102785.1|	0035780	72-288	1.69e-31	53822	Periplasmic binding protein-like I	0.00069	53823	L-arabinose binding protein-like	2nzu G:58-332
1Z	gi|256379125|ref|YP_003102785.1|	0051985	1-58	0.0000000000000338	47413	lambda repressor-like DNA-binding domains	0.0072	47438	GalR/LacI-like bacterial regulator	2hsg A:2-58
1Z	gi|256379349|ref|YP_003103009.1|	0036339	67-340	5.81e-67	53822	Periplasmic binding protein-like I	0.0000778	53823	L-arabinose binding protein-like	1dbq A:
1Z	gi|256379349|ref|YP_003103009.1|	0051985	5-64	0.00000000000000212	47413	lambda repressor-like DNA-binding domains	0.0034	47438	GalR/LacI-like bacterial regulator	2hsg A:2-58
1Z	gi|256379674|ref|YP_003103334.1|	0036339	83-342	4.52e-57	53822	Periplasmic binding protein-like I	0.0000871	53823	L-arabinose binding protein-like	1tlf A:
1Z	gi|256379674|ref|YP_003103334.1|	0051985	10-68	4.88e-17	47413	lambda repressor-like DNA-binding domains	0.0038	47438	GalR/LacI-like bacterial regulator	2hsg A:2-58
1Z	gi|256380083|ref|YP_003103743.1|	0035780	77-337	6.09e-59	53822	Periplasmic binding protein-like I	0.00013	53823	L-arabinose binding protein-like	2nzu G:58-332
1Z	gi|256380083|ref|YP_003103743.1|	0051985	17-76	1.36e-17	47413	lambda repressor-like DNA-binding domains	0.0035	47438	GalR/LacI-like bacterial regulator	2hsg A:2-58
1Z	gi|256380836|ref|YP_003104496.1|	0036339	63-329	1.35e-65	53822	Periplasmic binding protein-like I	0.0000367	53823	L-arabinose binding protein-like	1dbq A:
1Z	gi|256380836|ref|YP_003104496.1|	0051985	2-61	0.00000000000000938	47413	lambda repressor-like DNA-binding domains	0.0043	47438	GalR/LacI-like bacterial regulator	2hsg A:2-58
1Z	gi|256380912|ref|YP_003104572.1|	0036339	57-313	1.32e-55	53822	Periplasmic binding protein-like I	0.0000862	53823	L-arabinose binding protein-like	1dbq A:
1Z	gi|256380912|ref|YP_003104572.1|	0051985	1-56	0.0000000000000919	47413	lambda repressor-like DNA-binding domains	0.003	47438	GalR/LacI-like bacterial regulator	1pru A:
1Z	gi|256374257|ref|YP_003097917.1|	0045682	2-134	5.12e-30	52172	CheY-like	0.00062	52173	CheY-related	1a04 A:5-142
1Z	gi|256374257|ref|YP_003097917.1|	0048694	139-208	1.84e-20	46894	C-terminal effector domain of the bipartite response regulators	0.0016	46900	GerE-like (LuxR/UhpA family of transcriptional regulators)	1a04 A:150-216
1Z	gi|256374666|ref|YP_003098326.1|	0045682	12-139	8.68e-35	52172	CheY-like	0.00028	52173	CheY-related	1a04 A:5-142
1Z	gi|256374666|ref|YP_003098326.1|	0048694	135-207	8.84e-22	46894	C-terminal effector domain of the bipartite response regulators	0.0034	46900	GerE-like (LuxR/UhpA family of transcriptional regulators)	1fse A:
1Z	gi|256374683|ref|YP_003098343.1|	0043525	1-132	5.83e-22	52172	CheY-like	0.0028	52173	CheY-related	1s8n A:
1Z	gi|256374683|ref|YP_003098343.1|	0048694	140-195	0.000000000000612	46894	C-terminal effector domain of the bipartite response regulators	0.0045	46900	GerE-like (LuxR/UhpA family of transcriptional regulators)	1a04 A:150-216
1Z	gi|256374712|ref|YP_003098372.1|	0048694	723-782	1.02e-16	46894	C-terminal effector domain of the bipartite response regulators	0.0044	46900	GerE-like (LuxR/UhpA family of transcriptional regulators)	1fse A:
1Z	gi|256374712|ref|YP_003098372.1|	0054467	9-76	0.0000228	52540	P-loop containing nucleoside triphosphate hydrolases	0.051	52652	Nitrogenase iron protein-like	1hyq A:
1Z	gi|256374750|ref|YP_003098410.1|	0045682	1-131	2.42e-30	52172	CheY-like	0.00046	52173	CheY-related	1a04 A:5-142
1Z	gi|256374750|ref|YP_003098410.1|	0048694	139-214	1.16e-19	46894	C-terminal effector domain of the bipartite response regulators	0.0036	46900	GerE-like (LuxR/UhpA family of transcriptional regulators)	1a04 A:150-216
1Z	gi|256375318|ref|YP_003098978.1|	0048694	1033-1094	0.0000000000000129	46894	C-terminal effector domain of the bipartite response regulators	0.0045	46900	GerE-like (LuxR/UhpA family of transcriptional regulators)	1fse A:
1Z	gi|256375318|ref|YP_003098978.1|	0049491	20-238	0.0000000000000674	52540	P-loop containing nucleoside triphosphate hydrolases	0.075	81269	Extended AAA-ATPase domain	1d2n A:
1Z	gi|256375685|ref|YP_003099345.1|	0043525	32-152	1.01e-24	52172	CheY-like	0.0028	52173	CheY-related	1zh2 A:2-120
1Z	gi|256375685|ref|YP_003099345.1|	0048694	171-237	7.48e-20	46894	C-terminal effector domain of the bipartite response regulators	0.0051	46900	GerE-like (LuxR/UhpA family of transcriptional regulators)	1fse A:
1Z	gi|256375752|ref|YP_003099412.1|	0045682	2-132	2.42e-29	52172	CheY-like	0.00044	52173	CheY-related	1a04 A:5-142
1Z	gi|256375752|ref|YP_003099412.1|	0048694	142-211	1.63e-19	46894	C-terminal effector domain of the bipartite response regulators	0.0019	46900	GerE-like (LuxR/UhpA family of transcriptional regulators)	1a04 A:150-216
1Z	gi|256375892|ref|YP_003099552.1|	0048694	111-172	2.55e-16	46894	C-terminal effector domain of the bipartite response regulators	0.012	46900	GerE-like (LuxR/UhpA family of transcriptional regulators)	1a04 A:150-216
1Z	gi|256375892|ref|YP_003099552.1|	0041120	8-90	0.00000000000000483	54909	Dimeric alpha+beta barrel	0.021	102965	YciI-like	1mwq A:
1Z	gi|256376015|ref|YP_003099675.1|	0045682	49-176	5.83e-16	52172	CheY-like	0.0025	52173	CheY-related	1a04 A:5-142
1Z	gi|256376015|ref|YP_003099675.1|	0048694	185-256	0.000000000408	46894	C-terminal effector domain of the bipartite response regulators	0.021	46900	GerE-like (LuxR/UhpA family of transcriptional regulators)	1fse A:
1Z	gi|256376044|ref|YP_003099704.1|	0045682	2-132	5.12e-28	52172	CheY-like	0.0016	52173	CheY-related	1a04 A:5-142
1Z	gi|256376044|ref|YP_003099704.1|	0048694	137-208	7.14e-19	46894	C-terminal effector domain of the bipartite response regulators	0.0016	46900	GerE-like (LuxR/UhpA family of transcriptional regulators)	1fse A:
1Z	gi|256376071|ref|YP_003099731.1|	0045682	1-129	3.56e-32	52172	CheY-like	0.0026	52173	CheY-related	1a04 A:5-142
1Z	gi|256376071|ref|YP_003099731.1|	0048694	132-201	9.86e-16	46894	C-terminal effector domain of the bipartite response regulators	0.0046	46900	GerE-like (LuxR/UhpA family of transcriptional regulators)	1fse A:
1Z	gi|256376104|ref|YP_003099764.1|	0048694	777-833	4.08e-17	46894	C-terminal effector domain of the bipartite response regulators	0.0051	46900	GerE-like (LuxR/UhpA family of transcriptional regulators)	1a04 A:150-216
1Z	gi|256376104|ref|YP_003099764.1|	0047420	10-148	0.0000000227	52540	P-loop containing nucleoside triphosphate hydrolases	0.084	52670	RecA protein-like (ATPase-domain)	1sky E:83-356
1Z	gi|256376144|ref|YP_003099804.1|	0045682	3-132	2.28e-32	52172	CheY-like	0.00037	52173	CheY-related	1a04 A:5-142
1Z	gi|256376144|ref|YP_003099804.1|	0048694	143-210	2.62e-19	46894	C-terminal effector domain of the bipartite response regulators	0.0031	46900	GerE-like (LuxR/UhpA family of transcriptional regulators)	1a04 A:150-216
1Z	gi|256376351|ref|YP_003100011.1|	0045682	2-127	3.42e-30	52172	CheY-like	0.00038	52173	CheY-related	1a04 A:5-142
1Z	gi|256376351|ref|YP_003100011.1|	0048694	137-205	5.44e-19	46894	C-terminal effector domain of the bipartite response regulators	0.0023	46900	GerE-like (LuxR/UhpA family of transcriptional regulators)	1a04 A:150-216
1Z	gi|256376358|ref|YP_003100018.1|	0045682	71-202	9.11e-31	52172	CheY-like	0.00031	52173	CheY-related	1a04 A:5-142
1Z	gi|256376358|ref|YP_003100018.1|	0048694	209-281	4.76e-20	46894	C-terminal effector domain of the bipartite response regulators	0.0036	46900	GerE-like (LuxR/UhpA family of transcriptional regulators)	1a04 A:150-216
1Z	gi|256376371|ref|YP_003100031.1|	0048694	887-952	2.14e-19	46894	C-terminal effector domain of the bipartite response regulators	0.0033	46900	GerE-like (LuxR/UhpA family of transcriptional regulators)	1a04 A:150-216
1Z	gi|256376371|ref|YP_003100031.1|	0040237	8-71,103-257	0.000000000000221	52540	P-loop containing nucleoside triphosphate hydrolases	0.046	81269	Extended AAA-ATPase domain	1jbk A:
1Z	gi|256376371|ref|YP_003100031.1|	0042932	753-862	0.00000107	48452	TPR-like	0.034	48453	Tetratricopeptide repeat (TPR)	1elw A:
1Z	gi|256376535|ref|YP_003100195.1|	0045682	5-135	1.85e-30	52172	CheY-like	0.00077	52173	CheY-related	1s8n A:
1Z	gi|256376535|ref|YP_003100195.1|	0048694	145-213	1.77e-18	46894	C-terminal effector domain of the bipartite response regulators	0.0033	46900	GerE-like (LuxR/UhpA family of transcriptional regulators)	1fse A:
1Z	gi|256376796|ref|YP_003100456.1|	0048694	806-868	1.22e-16	46894	C-terminal effector domain of the bipartite response regulators	0.0055	46900	GerE-like (LuxR/UhpA family of transcriptional regulators)	1yio A:131-200
1Z	gi|256376817|ref|YP_003100477.1|	0048694	840-902	0.00000000000000279	46894	C-terminal effector domain of the bipartite response regulators	0.0076	46900	GerE-like (LuxR/UhpA family of transcriptional regulators)	1a04 A:150-216
1Z	gi|256376817|ref|YP_003100477.1|	0043792	7-52,84-246	0.00000000000135	52540	P-loop containing nucleoside triphosphate hydrolases	0.049	52541	Nucleotide and nucleoside kinases	1s4q A:
1Z	gi|256376817|ref|YP_003100477.1|	0054057	587-721	0.000000149	48452	TPR-like	0.089	69094	Transcription factor MalT domain III	1hz4 A:
1Z	gi|256376837|ref|YP_003100497.1|	0048694	865-922	0.0000000000000051	46894	C-terminal effector domain of the bipartite response regulators	0.0059	46900	GerE-like (LuxR/UhpA family of transcriptional regulators)	1a04 A:150-216
1Z	gi|256376837|ref|YP_003100497.1|	0050374	8-241	0.00000233	52540	P-loop containing nucleoside triphosphate hydrolases	0.09	52724	RNA helicase	1yks A:185-324
1Z	gi|256376837|ref|YP_003100497.1|	0054057	541-636	0.00000321	48452	TPR-like	0.062	48453	Tetratricopeptide repeat (TPR)	1iyg A:
1Z	gi|256376857|ref|YP_003100517.1|	0045682	4-139	1.57e-34	52172	CheY-like	0.00029	52173	CheY-related	1a04 A:5-142
1Z	gi|256376857|ref|YP_003100517.1|	0048694	152-222	1.05e-22	46894	C-terminal effector domain of the bipartite response regulators	0.0045	46900	GerE-like (LuxR/UhpA family of transcriptional regulators)	1a04 A:150-216
1Z	gi|256376876|ref|YP_003100536.1|	0043525	1-147	9.53e-21	52172	CheY-like	0.0026	52173	CheY-related	2pl1 A:1-119
1Z	gi|256376876|ref|YP_003100536.1|	0048694	132-196	0.00000000000000476	46894	C-terminal effector domain of the bipartite response regulators	0.0089	46900	GerE-like (LuxR/UhpA family of transcriptional regulators)	1a04 A:150-216
1Z	gi|256376957|ref|YP_003100617.1|	0048694	399-471	9.86e-19	46894	C-terminal effector domain of the bipartite response regulators	0.0045	46900	GerE-like (LuxR/UhpA family of transcriptional regulators)	1a04 A:150-216
1Z	gi|256377037|ref|YP_003100697.1|	0048694	133-208	1.43e-17	46894	C-terminal effector domain of the bipartite response regulators	0.0067	46900	GerE-like (LuxR/UhpA family of transcriptional regulators)	1a04 A:150-216
1Z	gi|256377059|ref|YP_003100719.1|	0048694	132-207	8.5e-19	46894	C-terminal effector domain of the bipartite response regulators	0.0069	46900	GerE-like (LuxR/UhpA family of transcriptional regulators)	1fse A:
1Z	gi|256377275|ref|YP_003100935.1|	0048694	1003-1063	0.0000000000000034	46894	C-terminal effector domain of the bipartite response regulators	0.006	46900	GerE-like (LuxR/UhpA family of transcriptional regulators)	1yio A:131-200
1Z	gi|256377275|ref|YP_003100935.1|	0039472	8-121	0.000000982	52540	P-loop containing nucleoside triphosphate hydrolases	0.076	81269	Extended AAA-ATPase domain	1ofh A:
1Z	gi|256377313|ref|YP_003100973.1|	0045682	1-126	6.55e-30	52172	CheY-like	0.00038	52173	CheY-related	1a04 A:5-142
1Z	gi|256377313|ref|YP_003100973.1|	0048694	134-206	6.46e-20	46894	C-terminal effector domain of the bipartite response regulators	0.0022	46900	GerE-like (LuxR/UhpA family of transcriptional regulators)	1a04 A:150-216
1Z	gi|256377389|ref|YP_003101049.1|	0048694	836-898	0.00000000000000578	46894	C-terminal effector domain of the bipartite response regulators	0.0061	46900	GerE-like (LuxR/UhpA family of transcriptional regulators)	1fse A:
1Z	gi|256377389|ref|YP_003101049.1|	0050374	10-179	0.0000000393	52540	P-loop containing nucleoside triphosphate hydrolases	0.084	52670	RecA protein-like (ATPase-domain)	1ye8 A:1-178
1Z	gi|256377389|ref|YP_003101049.1|	0054057	359-397,575-685	0.000000207	48452	TPR-like	0.076	48453	Tetratricopeptide repeat (TPR)	1kt1 A:254-421
1Z	gi|256377406|ref|YP_003101066.1|	0045682	4-131	7.4e-32	52172	CheY-like	0.00058	52173	CheY-related	1a04 A:5-142
1Z	gi|256377406|ref|YP_003101066.1|	0048694	153-218	2.21e-18	46894	C-terminal effector domain of the bipartite response regulators	0.0051	46900	GerE-like (LuxR/UhpA family of transcriptional regulators)	1a04 A:150-216
1Z	gi|256377611|ref|YP_003101271.1|	0048694	943-1006	0.00000000000231	46894	C-terminal effector domain of the bipartite response regulators	0.0044	46900	GerE-like (LuxR/UhpA family of transcriptional regulators)	1fse A:
1Z	gi|256377611|ref|YP_003101271.1|	0050374	4-193	0.00000000141	52540	P-loop containing nucleoside triphosphate hydrolases	0.068	52592	G proteins	2fu5 C:3-175
1Z	gi|256377649|ref|YP_003101309.1|	0048694	118-189	4.76e-16	46894	C-terminal effector domain of the bipartite response regulators	0.0069	46900	GerE-like (LuxR/UhpA family of transcriptional regulators)	1a04 A:150-216
1Z	gi|256377650|ref|YP_003101310.1|	0048694	141-206	5.44e-17	46894	C-terminal effector domain of the bipartite response regulators	0.0061	46900	GerE-like (LuxR/UhpA family of transcriptional regulators)	1fse A:
1Z	gi|256377765|ref|YP_003101425.1|	0045682	1-130	3.56e-32	52172	CheY-like	0.00058	52173	CheY-related	1a04 A:5-142
1Z	gi|256377765|ref|YP_003101425.1|	0048694	142-215	1.56e-19	46894	C-terminal effector domain of the bipartite response regulators	0.0013	46900	GerE-like (LuxR/UhpA family of transcriptional regulators)	1a04 A:150-216
1Z	gi|256378000|ref|YP_003101660.1|	0048694	178-249	1.77e-18	46894	C-terminal effector domain of the bipartite response regulators	0.0048	46900	GerE-like (LuxR/UhpA family of transcriptional regulators)	1a04 A:150-216
1Z	gi|256378051|ref|YP_003101711.1|	0045682	3-136	6.97e-30	52172	CheY-like	0.00033	52173	CheY-related	1a04 A:5-142
1Z	gi|256378051|ref|YP_003101711.1|	0048694	150-216	1.46e-18	46894	C-terminal effector domain of the bipartite response regulators	0.0041	46900	GerE-like (LuxR/UhpA family of transcriptional regulators)	1a04 A:150-216
1Z	gi|256378098|ref|YP_003101758.1|	0045682	7-140	2.85e-32	52172	CheY-like	0.00024	52173	CheY-related	1a04 A:5-142
1Z	gi|256378098|ref|YP_003101758.1|	0048694	150-222	1.97e-22	46894	C-terminal effector domain of the bipartite response regulators	0.002	46900	GerE-like (LuxR/UhpA family of transcriptional regulators)	1a04 A:150-216
1Z	gi|256378301|ref|YP_003101961.1|	0045682	1-134	9.53e-33	52172	CheY-like	0.00034	52173	CheY-related	1a04 A:5-142
1Z	gi|256378301|ref|YP_003101961.1|	0048694	136-214	3.4e-21	46894	C-terminal effector domain of the bipartite response regulators	0.0026	46900	GerE-like (LuxR/UhpA family of transcriptional regulators)	1fse A:
1Z	gi|256378315|ref|YP_003101975.1|	0048694	821-881	0.000000000000051	46894	C-terminal effector domain of the bipartite response regulators	0.0076	46900	GerE-like (LuxR/UhpA family of transcriptional regulators)	1fse A:
1Z	gi|256378315|ref|YP_003101975.1|	0047420	11-88,129-226	0.000000000145	52540	P-loop containing nucleoside triphosphate hydrolases	0.056	81269	Extended AAA-ATPase domain	1jbk A:
1Z	gi|256378341|ref|YP_003102001.1|	0048694	185-241	0.00000000000112	46894	C-terminal effector domain of the bipartite response regulators	0.0081	46900	GerE-like (LuxR/UhpA family of transcriptional regulators)	1a04 A:150-216
1Z	gi|256378465|ref|YP_003102125.1|	0045682	1-129	6.97e-31	52172	CheY-like	0.00067	52173	CheY-related	1a04 A:5-142
1Z	gi|256378465|ref|YP_003102125.1|	0048694	139-211	1.9e-20	46894	C-terminal effector domain of the bipartite response regulators	0.0039	46900	GerE-like (LuxR/UhpA family of transcriptional regulators)	1a04 A:150-216
1Z	gi|256378484|ref|YP_003102144.1|	0048694	329-384	0.00000000374	46894	C-terminal effector domain of the bipartite response regulators	0.0089	46900	GerE-like (LuxR/UhpA family of transcriptional regulators)	1fse A:
1Z	gi|256378484|ref|YP_003102144.1|	0035785	222-309	0.0000573	56024	Phospholipase D/nuclease	0.048	56025	Nuclease	1byr A:
1Z	gi|256378541|ref|YP_003102201.1|	0039925	3-129	2.7e-33	52172	CheY-like	0.0004	52173	CheY-related	1a04 A:5-142
1Z	gi|256378541|ref|YP_003102201.1|	0048694	141-217	1.9e-21	46894	C-terminal effector domain of the bipartite response regulators	0.0023	46900	GerE-like (LuxR/UhpA family of transcriptional regulators)	1fse A:
1Z	gi|256378560|ref|YP_003102220.1|	0048248	20-120	0.0000000000000151	55785	PYP-like sensor domain (PAS domain)	0.087	160669	BphP N-terminal domain-like	2o9c A:4-130
1Z	gi|256378560|ref|YP_003102220.1|	0048694	127-203	0.0000000000221	46894	C-terminal effector domain of the bipartite response regulators	0.012	46900	GerE-like (LuxR/UhpA family of transcriptional regulators)	1fse A:
1Z	gi|256378654|ref|YP_003102314.1|	0048694	246-317	0.00000000000000116	46894	C-terminal effector domain of the bipartite response regulators	0.003	46900	GerE-like (LuxR/UhpA family of transcriptional regulators)	1a04 A:150-216
1Z	gi|256378654|ref|YP_003102314.1|	0048136	33-172	0.0000085	55781	GAF domain-like	0.013	55782	GAF domain	2ool A:140-333
1Z	gi|256378705|ref|YP_003102365.1|	0043525	1-151	4.55e-18	52172	CheY-like	0.0023	52173	CheY-related	1s8n A:
1Z	gi|256378705|ref|YP_003102365.1|	0048694	132-196	0.00000000000034	46894	C-terminal effector domain of the bipartite response regulators	0.0052	46900	GerE-like (LuxR/UhpA family of transcriptional regulators)	1a04 A:150-216
1Z	gi|256378913|ref|YP_003102573.1|	0048694	95-149	0.00000000000442	46894	C-terminal effector domain of the bipartite response regulators	0.009	46900	GerE-like (LuxR/UhpA family of transcriptional regulators)	1yio A:131-200
1Z	gi|256379005|ref|YP_003102665.1|	0045682	1-129	2.13e-34	52172	CheY-like	0.00071	52173	CheY-related	1a04 A:5-142
1Z	gi|256379005|ref|YP_003102665.1|	0048694	144-215	4.76e-19	46894	C-terminal effector domain of the bipartite response regulators	0.0031	46900	GerE-like (LuxR/UhpA family of transcriptional regulators)	1a04 A:150-216
1Z	gi|256379322|ref|YP_003102982.1|	0052726	8-248	0.0000000000136	52540	P-loop containing nucleoside triphosphate hydrolases	0.067	81269	Extended AAA-ATPase domain	1ksf X:168-436
1Z	gi|256379322|ref|YP_003102982.1|	0048694	902-961	0.0000000000129	46894	C-terminal effector domain of the bipartite response regulators	0.0095	46900	GerE-like (LuxR/UhpA family of transcriptional regulators)	1a04 A:150-216
1Z	gi|256379380|ref|YP_003103040.1|	0045682	6-137	1.57e-33	52172	CheY-like	0.00013	52173	CheY-related	1a04 A:5-142
1Z	gi|256379380|ref|YP_003103040.1|	0048694	141-215	1.29e-20	46894	C-terminal effector domain of the bipartite response regulators	0.0025	46900	GerE-like (LuxR/UhpA family of transcriptional regulators)	1fse A:
1Z	gi|256379381|ref|YP_003103041.1|	0048694	146-213	1.36e-18	46894	C-terminal effector domain of the bipartite response regulators	0.0048	46900	GerE-like (LuxR/UhpA family of transcriptional regulators)	1fse A:
1Z	gi|256379677|ref|YP_003103337.1|	0048694	884-950	3.74e-19	46894	C-terminal effector domain of the bipartite response regulators	0.0043	46900	GerE-like (LuxR/UhpA family of transcriptional regulators)	1fse A:
1Z	gi|256379677|ref|YP_003103337.1|	0040237	23-60,123-255	0.0000000000257	52540	P-loop containing nucleoside triphosphate hydrolases	0.086	52670	RecA protein-like (ATPase-domain)	1e9r A:
1Z	gi|256379677|ref|YP_003103337.1|	0042932	466-634	0.000000026	48452	TPR-like	0.016	48453	Tetratricopeptide repeat (TPR)	1w3b A:
1Z	gi|256379888|ref|YP_003103548.1|	0045682	1-133	1.57e-34	52172	CheY-like	0.0004	52173	CheY-related	1a04 A:5-142
1Z	gi|256379888|ref|YP_003103548.1|	0048694	143-214	8.84e-20	46894	C-terminal effector domain of the bipartite response regulators	0.003	46900	GerE-like (LuxR/UhpA family of transcriptional regulators)	1a04 A:150-216
1Z	gi|256380091|ref|YP_003103751.1|	0045700	2-128	1.57e-29	52172	CheY-like	0.00066	52173	CheY-related	1a04 A:5-142
1Z	gi|256380091|ref|YP_003103751.1|	0048694	137-209	1.84e-19	46894	C-terminal effector domain of the bipartite response regulators	0.0021	46900	GerE-like (LuxR/UhpA family of transcriptional regulators)	1a04 A:150-216
1Z	gi|256380225|ref|YP_003103885.1|	0045682	1-132	6.97e-33	52172	CheY-like	0.00031	52173	CheY-related	1a04 A:5-142
1Z	gi|256380225|ref|YP_003103885.1|	0048694	132-212	6.46e-22	46894	C-terminal effector domain of the bipartite response regulators	0.0024	46900	GerE-like (LuxR/UhpA family of transcriptional regulators)	1a04 A:150-216
1Z	gi|256380392|ref|YP_003104052.1|	0045682	2-134	3.98e-33	52172	CheY-like	0.00023	52173	CheY-related	1a04 A:5-142
1Z	gi|256380392|ref|YP_003104052.1|	0048694	139-219	2.28e-22	46894	C-terminal effector domain of the bipartite response regulators	0.0031	46900	GerE-like (LuxR/UhpA family of transcriptional regulators)	1fse A:
1Z	gi|256380511|ref|YP_003104171.1|	0045682	2-135	1.14e-29	52172	CheY-like	0.00092	52173	CheY-related	1a04 A:5-142
1Z	gi|256380511|ref|YP_003104171.1|	0048694	138-215	5.78e-23	46894	C-terminal effector domain of the bipartite response regulators	0.0022	46900	GerE-like (LuxR/UhpA family of transcriptional regulators)	1a04 A:150-216
1Z	gi|256380525|ref|YP_003104185.1|	0048694	125-197	1.94e-21	46894	C-terminal effector domain of the bipartite response regulators	0.0038	46900	GerE-like (LuxR/UhpA family of transcriptional regulators)	1fse A:
1Z	gi|256380525|ref|YP_003104185.1|	0045682	1-123	5.41e-17	52172	CheY-like	0.0032	52173	CheY-related	1a04 A:5-142
1Z	gi|256380735|ref|YP_003104395.1|	0048694	158-211	0.0000016	46894	C-terminal effector domain of the bipartite response regulators	0.011	46900	GerE-like (LuxR/UhpA family of transcriptional regulators)	1fse A:
1Z	gi|256380943|ref|YP_003104603.1|	0048694	165-228	3.2e-20	46894	C-terminal effector domain of the bipartite response regulators	0.0076	46900	GerE-like (LuxR/UhpA family of transcriptional regulators)	1a04 A:150-216
1Z	gi|256380943|ref|YP_003104603.1|	0048997	22-143	0.0000000079	52172	CheY-like	0.0047	52173	CheY-related	1a04 A:5-142
1Z	gi|256380987|ref|YP_003104647.1|	0045682	1-133	2.85e-33	52172	CheY-like	0.00019	52173	CheY-related	1a04 A:5-142
1Z	gi|256380987|ref|YP_003104647.1|	0048694	146-214	4.08e-24	46894	C-terminal effector domain of the bipartite response regulators	0.0017	46900	GerE-like (LuxR/UhpA family of transcriptional regulators)	1a04 A:150-216
1Z	gi|256381033|ref|YP_003104693.1|	0043525	1-123	1.21e-28	52172	CheY-like	0.00074	52173	CheY-related	1a04 A:5-142
1Z	gi|256381033|ref|YP_003104693.1|	0048694	146-213	8.16e-23	46894	C-terminal effector domain of the bipartite response regulators	0.0024	46900	GerE-like (LuxR/UhpA family of transcriptional regulators)	1a04 A:150-216
1Z	gi|256374552|ref|YP_003098212.1|	0054060	89-220	1.33e-28	48008	GntR ligand-binding domain-like	0.012	48009	GntR ligand-binding domain-like	2hs5 A:94-231
1Z	gi|256374552|ref|YP_003098212.1|	0050048	8-70	9.08e-17	46785	Winged helix DNA-binding domain	0.036	46804	GntR-like transcriptional regulators	2hs5 A:25-93
1Z	gi|256374557|ref|YP_003098217.1|	0054662	66-245	4.71e-55	64288	Chorismate lyase-like	0.00014	143473	UTRA domain	2ra5 A:66-245
1Z	gi|256374557|ref|YP_003098217.1|	0050048	12-82	5.28e-17	46785	Winged helix DNA-binding domain	0.022	46804	GntR-like transcriptional regulators	1hw1 A:5-78
1Z	gi|256374583|ref|YP_003098243.1|	0054060	83-212	1.88e-20	48008	GntR ligand-binding domain-like	0.0083	48009	GntR ligand-binding domain-like	2hs5 A:94-231
1Z	gi|256374583|ref|YP_003098243.1|	0050048	9-81	2.44e-19	46785	Winged helix DNA-binding domain	0.01	46804	GntR-like transcriptional regulators	2hs5 A:25-93
1Z	gi|256375063|ref|YP_003098723.1|	0050048	4-78	8.24e-23	46785	Winged helix DNA-binding domain	0.013	46804	GntR-like transcriptional regulators	1v4r A:1-100
1Z	gi|256375250|ref|YP_003098910.1|	0050048	3-77	5.54e-20	46785	Winged helix DNA-binding domain	0.012	46804	GntR-like transcriptional regulators	1v4r A:1-100
1Z	gi|256375418|ref|YP_003099078.1|	0054662	55-229	8.32e-28	64288	Chorismate lyase-like	0.0099	143473	UTRA domain	2ra5 A:66-245
1Z	gi|256375418|ref|YP_003099078.1|	0050048	5-71	3.79e-18	46785	Winged helix DNA-binding domain	0.0075	46804	GntR-like transcriptional regulators	1v4r A:1-100
1Z	gi|256375422|ref|YP_003099082.1|	0054662	64-251	2.71e-33	64288	Chorismate lyase-like	0.0081	143473	UTRA domain	2ra5 A:66-245
1Z	gi|256375422|ref|YP_003099082.1|	0050048	8-85	5.83e-20	46785	Winged helix DNA-binding domain	0.0044	46804	GntR-like transcriptional regulators	1v4r A:1-100
1Z	gi|256375549|ref|YP_003099209.1|	0050048	6-75	2.35e-18	46785	Winged helix DNA-binding domain	0.054	46804	GntR-like transcriptional regulators	2hs5 A:25-93
1Z	gi|256375549|ref|YP_003099209.1|	0054060	79-208	0.00000000000000146	48008	GntR ligand-binding domain-like	0.02	48009	GntR ligand-binding domain-like	1hw1 A:79-230
1Z	gi|256375608|ref|YP_003099268.1|	0054662	77-253	4.08e-46	64288	Chorismate lyase-like	0.001	143473	UTRA domain	2ra5 A:66-245
1Z	gi|256375608|ref|YP_003099268.1|	0050048	24-99	0.00000000000000122	46785	Winged helix DNA-binding domain	0.017	46804	GntR-like transcriptional regulators	1hw1 A:5-78
1Z	gi|256375703|ref|YP_003099363.1|	0054060	82-209	1.73e-25	48008	GntR ligand-binding domain-like	0.0038	48009	GntR ligand-binding domain-like	2hs5 A:94-231
1Z	gi|256375703|ref|YP_003099363.1|	0050048	8-75	7.49e-18	46785	Winged helix DNA-binding domain	0.019	46804	GntR-like transcriptional regulators	2hs5 A:25-93
1Z	gi|256376212|ref|YP_003099872.1|	0054060	99-231	1.26e-23	48008	GntR ligand-binding domain-like	0.011	48009	GntR ligand-binding domain-like	2hs5 A:94-231
1Z	gi|256376212|ref|YP_003099872.1|	0050048	11-84	3.16e-18	46785	Winged helix DNA-binding domain	0.015	46804	GntR-like transcriptional regulators	1hw1 A:5-78
1Z	gi|256376498|ref|YP_003100158.1|	0054060	78-213	4.45e-25	48008	GntR ligand-binding domain-like	0.0051	48009	GntR ligand-binding domain-like	2hs5 A:94-231
1Z	gi|256376498|ref|YP_003100158.1|	0050048	4-76	0.00000000000000513	46785	Winged helix DNA-binding domain	0.051	46804	GntR-like transcriptional regulators	2hs5 A:25-93
1Z	gi|256376595|ref|YP_003100255.1|	0054060	79-211	2.09e-24	48008	GntR ligand-binding domain-like	0.021	48009	GntR ligand-binding domain-like	2hs5 A:94-231
1Z	gi|256376595|ref|YP_003100255.1|	0050048	7-99	0.00000000000000498	46785	Winged helix DNA-binding domain	0.063	46804	GntR-like transcriptional regulators	1v4r A:1-100
1Z	gi|256376722|ref|YP_003100382.1|	0050048	9-83	0.0000000000000132	46785	Winged helix DNA-binding domain	0.026	46804	GntR-like transcriptional regulators	1v4r A:1-100
1Z	gi|256376960|ref|YP_003100620.1|	0054060	79-214	8.89e-26	48008	GntR ligand-binding domain-like	0.011	48009	GntR ligand-binding domain-like	2hs5 A:94-231
1Z	gi|256376960|ref|YP_003100620.1|	0050048	13-100	3.75e-16	46785	Winged helix DNA-binding domain	0.026	46804	GntR-like transcriptional regulators	2hs5 A:25-93
1Z	gi|256377144|ref|YP_003100804.1|	0054060	106-239	2.28e-20	48008	GntR ligand-binding domain-like	0.014	48009	GntR ligand-binding domain-like	2hs5 A:94-231
1Z	gi|256377144|ref|YP_003100804.1|	0050048	19-76	0.0000000000000569	46785	Winged helix DNA-binding domain	0.062	46804	GntR-like transcriptional regulators	1v4r A:1-100
1Z	gi|256377483|ref|YP_003101143.1|	0050048	5-92	2.73e-21	46785	Winged helix DNA-binding domain	0.0072	46804	GntR-like transcriptional regulators	1v4r A:1-100
1Z	gi|256378436|ref|YP_003102096.1|	0054060	84-220	3.4e-18	48008	GntR ligand-binding domain-like	0.021	48009	GntR ligand-binding domain-like	1hw1 A:79-230
1Z	gi|256378436|ref|YP_003102096.1|	0050048	9-79	0.00000000000000327	46785	Winged helix DNA-binding domain	0.023	46804	GntR-like transcriptional regulators	2hs5 A:25-93
1Z	gi|256378736|ref|YP_003102396.1|	0054060	84-217	1.62e-22	48008	GntR ligand-binding domain-like	0.0079	48009	GntR ligand-binding domain-like	2hs5 A:94-231
1Z	gi|256378736|ref|YP_003102396.1|	0050048	15-82	0.00000000000000245	46785	Winged helix DNA-binding domain	0.028	46804	GntR-like transcriptional regulators	1v4r A:1-100
1Z	gi|256378915|ref|YP_003102575.1|	0054060	86-215	6.02e-16	48008	GntR ligand-binding domain-like	0.015	48009	GntR ligand-binding domain-like	2hs5 A:94-231
1Z	gi|256378915|ref|YP_003102575.1|	0050048	15-84	0.0000000000000062	46785	Winged helix DNA-binding domain	0.063	46804	GntR-like transcriptional regulators	2hs5 A:25-93
1Z	gi|256379069|ref|YP_003102729.1|	0050048	7-75	3.32e-19	46785	Winged helix DNA-binding domain	0.031	46804	GntR-like transcriptional regulators	2hs5 A:25-93
1Z	gi|256379069|ref|YP_003102729.1|	0054060	77-208	1.99e-19	48008	GntR ligand-binding domain-like	0.012	48009	GntR ligand-binding domain-like	2hs5 A:94-231
1Z	gi|256379266|ref|YP_003102926.1|	0054662	62-239	1.38e-48	64288	Chorismate lyase-like	0.00082	143473	UTRA domain	2ra5 A:66-245
1Z	gi|256379266|ref|YP_003102926.1|	0050048	9-84	6.18e-17	46785	Winged helix DNA-binding domain	0.019	46804	GntR-like transcriptional regulators	1hw1 A:5-78
1Z	gi|256379607|ref|YP_003103267.1|	0054662	60-247	8.64e-26	64288	Chorismate lyase-like	0.0023	143473	UTRA domain	2p19 A:2-149
1Z	gi|256379607|ref|YP_003103267.1|	0050048	6-81	8.85e-16	46785	Winged helix DNA-binding domain	0.0045	46804	GntR-like transcriptional regulators	1v4r A:1-100
1Z	gi|256379875|ref|YP_003103535.1|	0054060	90-217	3.66e-23	48008	GntR ligand-binding domain-like	0.0053	48009	GntR ligand-binding domain-like	2hs5 A:94-231
1Z	gi|256379875|ref|YP_003103535.1|	0050048	6-87	3.55e-22	46785	Winged helix DNA-binding domain	0.015	46804	GntR-like transcriptional regulators	2hs5 A:25-93
1Z	gi|256379984|ref|YP_003103644.1|	0050696	76-452	6.93e-66	53383	PLP-dependent transferases	0.0004	53384	AAT-like	1x0m A:26-428
1Z	gi|256379984|ref|YP_003103644.1|	0050048	11-85	2.72e-19	46785	Winged helix DNA-binding domain	0.015	46804	GntR-like transcriptional regulators	1v4r A:1-100
1Z	gi|256380345|ref|YP_003104005.1|	0050048	6-78	2.02e-23	46785	Winged helix DNA-binding domain	0.0073	46804	GntR-like transcriptional regulators	1v4r A:1-100
1Z	gi|256380358|ref|YP_003104018.1|	0050048	5-78	3.99e-20	46785	Winged helix DNA-binding domain	0.019	46804	GntR-like transcriptional regulators	1v4r A:1-100
1Z	gi|256380772|ref|YP_003104432.1|	0050768	112-465	2.95e-78	53383	PLP-dependent transferases	0.00027	53384	AAT-like	1x0m A:26-428
1Z	gi|256380772|ref|YP_003104432.1|	0050048	33-98	1.22e-16	46785	Winged helix DNA-binding domain	0.012	46804	GntR-like transcriptional regulators	1v4r A:1-100
1Z	gi|256380976|ref|YP_003104636.1|	0054060	93-227	2.88e-26	48008	GntR ligand-binding domain-like	0.0000872	48009	GntR ligand-binding domain-like	2hs5 A:94-231
1Z	gi|256380976|ref|YP_003104636.1|	0050048	20-104	6.53e-17	46785	Winged helix DNA-binding domain	0.0012	46804	GntR-like transcriptional regulators	2hs5 A:25-93
1Z	gi|256377612|ref|YP_003101272.1|	0049608	74-247	2.29e-44	55781	GAF domain-like	0.00011	75513	IclR ligand-binding domain-like	1mkm A:76-246
1Z	gi|256377612|ref|YP_003101272.1|	0048177	13-80	0.0000000000007	46785	Winged helix DNA-binding domain	0.06	74676	Transcriptional regulator IclR, N-terminal domain	1mkm A:1-75
1Z	gi|256378213|ref|YP_003101873.1|	0049608	63-245	6.67e-32	55781	GAF domain-like	0.0046	75513	IclR ligand-binding domain-like	1tf1 A:
1Z	gi|256378213|ref|YP_003101873.1|	0048177	7-78	0.00000000000000314	46785	Winged helix DNA-binding domain	0.025	74676	Transcriptional regulator IclR, N-terminal domain	1mkm A:1-75
1Z	gi|256379937|ref|YP_003103597.1|	0049608	72-251	4.64e-47	55781	GAF domain-like	0.00013	75513	IclR ligand-binding domain-like	1td5 A:
1Z	gi|256379937|ref|YP_003103597.1|	0048177	15-86	3.5e-20	46785	Winged helix DNA-binding domain	0.029	74676	Transcriptional regulator IclR, N-terminal domain	1mkm A:1-75
1Z	gi|256380000|ref|YP_003103660.1|	0049608	62-233	1.31e-37	55781	GAF domain-like	0.0016	75513	IclR ligand-binding domain-like	1tf1 A:
1Z	gi|256380000|ref|YP_003103660.1|	0048177	7-73	0.0000000000545	46785	Winged helix DNA-binding domain	0.021	74676	Transcriptional regulator IclR, N-terminal domain	1mkm A:1-75
1Z	gi|256380257|ref|YP_003103917.1|	0049608	72-255	4.05e-41	55781	GAF domain-like	0.0011	75513	IclR ligand-binding domain-like	1mkm A:76-246
1Z	gi|256380257|ref|YP_003103917.1|	0048177	7-80	2.52e-16	46785	Winged helix DNA-binding domain	0.021	74676	Transcriptional regulator IclR, N-terminal domain	1mkm A:1-75
1Z	gi|256375571|ref|YP_003099231.1|	0039545	114-233	1.69e-33	51306	LexA/Signal peptidase	0.00028	51307	LexA-related	1jhf A:73-198
1Z	gi|256375571|ref|YP_003099231.1|	0047587	30-96	1.41e-20	46785	Winged helix DNA-binding domain	0.0084	46789	LexA repressor, N-terminal DNA-binding domain	1jhf A:2-72
1Z	gi|256377181|ref|YP_003100841.1|	0040327	100-333	1.09e-43	53335	S-adenosyl-L-methionine-dependent methyltransferases	0.00084	64111	Plant O-methyltransferase, C-terminal domain	1qzz A:102-357
1Z	gi|256377181|ref|YP_003100841.1|	0044139	21-98	0.0000000000718	46785	Winged helix DNA-binding domain	0.064	46789	LexA repressor, N-terminal DNA-binding domain	1jhf A:2-72
1Z	gi|256377788|ref|YP_003101448.1|	0054435	28-122	1.3e-18	51206	cAMP-binding domain-like	0.01	51210	cAMP-binding domain	1hw5 A:1-137
1Z	gi|256377788|ref|YP_003101448.1|	0048601	152-225	0.0000000536	46785	Winged helix DNA-binding domain	0.077	46789	LexA repressor, N-terminal DNA-binding domain	1jhf A:2-72
1Z	gi|256378025|ref|YP_003101685.1|	0039545	98-217	2.27e-34	51306	LexA/Signal peptidase	0.0003	51307	LexA-related	1jhf A:73-198
1Z	gi|256378025|ref|YP_003101685.1|	0047587	18-82	8.81e-17	46785	Winged helix DNA-binding domain	0.018	46789	LexA repressor, N-terminal DNA-binding domain	1jhf A:2-72
1Z	gi|256374422|ref|YP_003098082.1|	0052161	5-64	1.26e-18	46785	Winged helix DNA-binding domain	0.0034	68967	Lrp/AsnC-like transcriptional regulator N-terminal domain	2cfx A:1-63
1Z	gi|256374422|ref|YP_003098082.1|	0052160	67-141	0.0000000000912	54909	Dimeric alpha+beta barrel	0.0087	69733	Lrp/AsnC-like transcriptional regulator C-terminal domain	1ri7 A:85-170
1Z	gi|256374767|ref|YP_003098427.1|	0040524	76-236	9.1e-32	100950	NagB/RpiA/CoA transferase-like	0.04	75176	D-ribose-5-phosphate isomerase (RpiA), catalytic domain	1ks2 A:2-126,A:199-219
1Z	gi|256374767|ref|YP_003098427.1|	0043758	5-60	0.00000000000497	46785	Winged helix DNA-binding domain	0.044	68967	Lrp/AsnC-like transcriptional regulator N-terminal domain	1i1g A:2-61
1Z	gi|256374855|ref|YP_003098515.1|	0049174	77-161	1.15e-17	54909	Dimeric alpha+beta barrel	0.002	69733	Lrp/AsnC-like transcriptional regulator C-terminal domain	1ri7 A:85-170
1Z	gi|256374855|ref|YP_003098515.1|	0049384	17-89	0.0000000238	46785	Winged helix DNA-binding domain	0.026	68967	Lrp/AsnC-like transcriptional regulator N-terminal domain	1ri7 A:25-84
1Z	gi|256375201|ref|YP_003098861.1|	0040524	74-235	9e-29	100950	NagB/RpiA/CoA transferase-like	0.069	74656	CoA transferase alpha subunit-like	1k6d A:
1Z	gi|256375201|ref|YP_003098861.1|	0043758	5-60	0.0000000000361	46785	Winged helix DNA-binding domain	0.048	68967	Lrp/AsnC-like transcriptional regulator N-terminal domain	1i1g A:2-61
1Z	gi|256376385|ref|YP_003100045.1|	0049384	3-70	2.85e-17	46785	Winged helix DNA-binding domain	0.0054	68967	Lrp/AsnC-like transcriptional regulator N-terminal domain	1i1g A:2-61
1Z	gi|256376385|ref|YP_003100045.1|	0049174	64-146	0.000000000000751	54909	Dimeric alpha+beta barrel	0.0062	69733	Lrp/AsnC-like transcriptional regulator C-terminal domain	2cfx A:64-140
1Z	gi|256376509|ref|YP_003100169.1|	0052161	6-66	9.89e-18	46785	Winged helix DNA-binding domain	0.0089	68967	Lrp/AsnC-like transcriptional regulator N-terminal domain	1i1g A:2-61
1Z	gi|256376509|ref|YP_003100169.1|	0052162	71-151	0.000000000000118	54909	Dimeric alpha+beta barrel	0.0085	69733	Lrp/AsnC-like transcriptional regulator C-terminal domain	2cfx A:64-140
1Z	gi|256376665|ref|YP_003100325.1|	0052162	62-148	0.000000000000161	54909	Dimeric alpha+beta barrel	0.018	69733	Lrp/AsnC-like transcriptional regulator C-terminal domain	1ri7 A:85-170
1Z	gi|256376665|ref|YP_003100325.1|	0052161	1-60	0.00000000000324	46785	Winged helix DNA-binding domain	0.0062	68967	Lrp/AsnC-like transcriptional regulator N-terminal domain	2cfx A:1-63
1Z	gi|256376972|ref|YP_003100632.1|	0045032	8-71	0.00000000108	46785	Winged helix DNA-binding domain	0.027	68967	Lrp/AsnC-like transcriptional regulator N-terminal domain	1i1g A:2-61
1Z	gi|256377030|ref|YP_003100690.1|	0036339	80-358	5.81e-40	53822	Periplasmic binding protein-like I	0.00019	53823	L-arabinose binding protein-like	2nzu G:58-332
1Z	gi|256377030|ref|YP_003100690.1|	0043758	5-58	0.0000000000233	46785	Winged helix DNA-binding domain	0.055	68967	Lrp/AsnC-like transcriptional regulator N-terminal domain	1i1g A:2-61
1Z	gi|256377211|ref|YP_003100871.1|	0047284	216-290	0.000000000416	54909	Dimeric alpha+beta barrel	0.013	69733	Lrp/AsnC-like transcriptional regulator C-terminal domain	1ri7 A:85-170
1Z	gi|256377211|ref|YP_003100871.1|	0052161	151-199	0.000000333	46785	Winged helix DNA-binding domain	0.013	68967	Lrp/AsnC-like transcriptional regulator N-terminal domain	1i1g A:2-61
1Z	gi|256377211|ref|YP_003100871.1|	0047284	40-114	0.0000885	54909	Dimeric alpha+beta barrel	0.034	69733	Lrp/AsnC-like transcriptional regulator C-terminal domain	1ri7 A:85-170
1Z	gi|256377525|ref|YP_003101185.1|	0040524	77-231	2.3e-28	100950	NagB/RpiA/CoA transferase-like	0.046	75176	D-ribose-5-phosphate isomerase (RpiA), catalytic domain	1ks2 A:2-126,A:199-219
1Z	gi|256377525|ref|YP_003101185.1|	0043758	7-63	0.00000000000155	46785	Winged helix DNA-binding domain	0.038	68967	Lrp/AsnC-like transcriptional regulator N-terminal domain	1i1g A:2-61
1Z	gi|256378372|ref|YP_003102032.1|	0052161	18-77	0.000000000000116	46785	Winged helix DNA-binding domain	0.0052	68967	Lrp/AsnC-like transcriptional regulator N-terminal domain	2cfx A:1-63
1Z	gi|256378372|ref|YP_003102032.1|	0052162	80-159	0.0000000000737	54909	Dimeric alpha+beta barrel	0.019	69733	Lrp/AsnC-like transcriptional regulator C-terminal domain	1ri7 A:85-170
1Z	gi|256378385|ref|YP_003102045.1|	0049174	64-140	6.97e-19	54909	Dimeric alpha+beta barrel	0.0021	69733	Lrp/AsnC-like transcriptional regulator C-terminal domain	1ri7 A:85-170
1Z	gi|256378385|ref|YP_003102045.1|	0052161	4-64	0.00000000278	46785	Winged helix DNA-binding domain	0.01	68967	Lrp/AsnC-like transcriptional regulator N-terminal domain	1ri7 A:25-84
1Z	gi|256379013|ref|YP_003102673.1|	0052162	77-155	4.56e-17	54909	Dimeric alpha+beta barrel	0.0039	69733	Lrp/AsnC-like transcriptional regulator C-terminal domain	1ri7 A:85-170
1Z	gi|256379013|ref|YP_003102673.1|	0052161	15-74	0.0000000000000227	46785	Winged helix DNA-binding domain	0.011	68967	Lrp/AsnC-like transcriptional regulator N-terminal domain	2cfx A:1-63
1Z	gi|256379136|ref|YP_003102796.1|	0040524	77-235	1.57e-23	100950	NagB/RpiA/CoA transferase-like	0.023	110513	IF2B-like	1vb5 A:
1Z	gi|256379136|ref|YP_003102796.1|	0043758	7-71	0.0000000000000132	46785	Winged helix DNA-binding domain	0.053	68967	Lrp/AsnC-like transcriptional regulator N-terminal domain	1i1g A:2-61
1Z	gi|256379162|ref|YP_003102822.1|	0053261	17-203	7.16e-30	46785	Winged helix DNA-binding domain	0.072	68967	Lrp/AsnC-like transcriptional regulator N-terminal domain	1i1g A:2-61
1Z	gi|256379317|ref|YP_003102977.1|	0040524	75-234	5.76e-24	100950	NagB/RpiA/CoA transferase-like	0.051	74656	CoA transferase alpha subunit-like	1k6d A:
1Z	gi|256379317|ref|YP_003102977.1|	0043758	4-62	0.0000000000273	46785	Winged helix DNA-binding domain	0.043	68967	Lrp/AsnC-like transcriptional regulator N-terminal domain	1i1g A:2-61
1Z	gi|256380645|ref|YP_003104305.1|	0052161	4-64	0.00000000000000111	46785	Winged helix DNA-binding domain	0.0058	68967	Lrp/AsnC-like transcriptional regulator N-terminal domain	1ri7 A:25-84
1Z	gi|256380645|ref|YP_003104305.1|	0049174	64-147	0.000000000000161	54909	Dimeric alpha+beta barrel	0.009	69733	Lrp/AsnC-like transcriptional regulator C-terminal domain	1ri7 A:85-170
1Z	gi|256380691|ref|YP_003104351.1|	0049174	61-143	4.96e-17	54909	Dimeric alpha+beta barrel	0.0042	69733	Lrp/AsnC-like transcriptional regulator C-terminal domain	1ri7 A:85-170
1Z	gi|256380691|ref|YP_003104351.1|	0052161	1-60	6.16e-17	46785	Winged helix DNA-binding domain	0.0055	68967	Lrp/AsnC-like transcriptional regulator N-terminal domain	1ri7 A:25-84
1Z	gi|256374543|ref|YP_003098203.1|	0045790	91-291	4.89e-36	53850	Periplasmic binding protein-like II	0.00097	53851	Phosphate binding protein-like	1i6a A:
1Z	gi|256374543|ref|YP_003098203.1|	0047461	1-86	9.8e-20	46785	Winged helix DNA-binding domain	0.0025	88979	LysR-like transcriptional regulators	1ixc A:1-89
1Z	gi|256374701|ref|YP_003098361.1|	0045790	87-271	7.76e-32	53850	Periplasmic binding protein-like II	0.0029	53851	Phosphate binding protein-like	1i6a A:
1Z	gi|256374701|ref|YP_003098361.1|	0045910	1-110	1.95e-22	46785	Winged helix DNA-binding domain	0.0039	88979	LysR-like transcriptional regulators	1ixc A:1-89
1Z	gi|256374703|ref|YP_003098363.1|	0045910	4-108	1.69e-19	46785	Winged helix DNA-binding domain	0.0078	88979	LysR-like transcriptional regulators	1ixc A:1-89
1Z	gi|256374703|ref|YP_003098363.1|	0045790	94-299	5.57e-20	53850	Periplasmic binding protein-like II	0.0025	53851	Phosphate binding protein-like	1i6a A:
1Z	gi|256374938|ref|YP_003098598.1|	0049998	100-162,202-338	8.42e-36	53850	Periplasmic binding protein-like II	0.00048	53851	Phosphate binding protein-like	1i6a A:
1Z	gi|256374938|ref|YP_003098598.1|	0045910	17-122	0.000000000000026	46785	Winged helix DNA-binding domain	0.017	88979	LysR-like transcriptional regulators	1ixc A:1-89
1Z	gi|256375003|ref|YP_003098663.1|	0047461	9-89	7.34e-21	46785	Winged helix DNA-binding domain	0.0019	88979	LysR-like transcriptional regulators	1ixc A:1-89
1Z	gi|256375003|ref|YP_003098663.1|	0045790	105-284	7.14e-16	53850	Periplasmic binding protein-like II	0.0093	53851	Phosphate binding protein-like	2fyi A:88-307
1Z	gi|256375292|ref|YP_003098952.1|	0045790	86-296	9.41e-43	53850	Periplasmic binding protein-like II	0.00096	53851	Phosphate binding protein-like	1i6a A:
1Z	gi|256375292|ref|YP_003098952.1|	0045910	1-109	8.8e-22	46785	Winged helix DNA-binding domain	0.0026	88979	LysR-like transcriptional regulators	1ixc A:1-89
1Z	gi|256376572|ref|YP_003100232.1|	0045790	89-299	5.07e-32	53850	Periplasmic binding protein-like II	0.0016	53851	Phosphate binding protein-like	1i6a A:
1Z	gi|256376572|ref|YP_003100232.1|	0045910	1-112	1.36e-24	46785	Winged helix DNA-binding domain	0.0042	88979	LysR-like transcriptional regulators	1ixc A:1-89
1Z	gi|256376901|ref|YP_003100561.1|	0045790	95-292	9.77e-37	53850	Periplasmic binding protein-like II	0.0018	53851	Phosphate binding protein-like	2fyi A:88-307
1Z	gi|256376901|ref|YP_003100561.1|	0045910	3-116	1.03e-20	46785	Winged helix DNA-binding domain	0.0092	88979	LysR-like transcriptional regulators	1ixc A:1-89
1Z	gi|256377156|ref|YP_003100816.1|	0045790	89-279	7.24e-37	53850	Periplasmic binding protein-like II	0.0013	53851	Phosphate binding protein-like	1i6a A:
1Z	gi|256377156|ref|YP_003100816.1|	0047461	1-84	2.4e-23	46785	Winged helix DNA-binding domain	0.0019	88979	LysR-like transcriptional regulators	1ixc A:1-89
1Z	gi|256377191|ref|YP_003100851.1|	0045790	88-282	6.36e-35	53850	Periplasmic binding protein-like II	0.0013	53851	Phosphate binding protein-like	1i6a A:
1Z	gi|256377191|ref|YP_003100851.1|	0045910	2-112	1.23e-20	46785	Winged helix DNA-binding domain	0.0098	88979	LysR-like transcriptional regulators	1ixc A:1-89
1Z	gi|256377226|ref|YP_003100886.1|	0045790	102-306	2.17e-31	53850	Periplasmic binding protein-like II	0.0021	53851	Phosphate binding protein-like	2fyi A:88-307
1Z	gi|256377226|ref|YP_003100886.1|	0047461	15-99	2.57e-23	46785	Winged helix DNA-binding domain	0.00084	88979	LysR-like transcriptional regulators	1ixc A:1-89
1Z	gi|256377466|ref|YP_003101126.1|	0045790	91-298	2.58e-40	53850	Periplasmic binding protein-like II	0.00045	53851	Phosphate binding protein-like	1al3 A:
1Z	gi|256377466|ref|YP_003101126.1|	0045910	5-113	4.03e-23	46785	Winged helix DNA-binding domain	0.0044	88979	LysR-like transcriptional regulators	1ixc A:1-89
1Z	gi|256377700|ref|YP_003101360.1|	0047461	1-84	2.97e-19	46785	Winged helix DNA-binding domain	0.004	88979	LysR-like transcriptional regulators	1ixc A:1-89
1Z	gi|256377700|ref|YP_003101360.1|	0052509	102-285	0.0000000000434	53850	Periplasmic binding protein-like II	0.0093	53851	Phosphate binding protein-like	1al3 A:
1Z	gi|256377960|ref|YP_003101620.1|	0047461	6-87	2.91e-23	46785	Winged helix DNA-binding domain	0.00085	88979	LysR-like transcriptional regulators	1ixc A:1-89
1Z	gi|256377960|ref|YP_003101620.1|	0045790	91-278	1.36e-20	53850	Periplasmic binding protein-like II	0.008	53851	Phosphate binding protein-like	1twy A:
1Z	gi|256378014|ref|YP_003101674.1|	0047461	8-87	1.01e-16	46785	Winged helix DNA-binding domain	0.0088	88979	LysR-like transcriptional regulators	1ixc A:1-89
1Z	gi|256378259|ref|YP_003101919.1|	0052509	89-289	5.43e-35	53850	Periplasmic binding protein-like II	0.00021	53851	Phosphate binding protein-like	2esn A:92-303
1Z	gi|256378259|ref|YP_003101919.1|	0052508	2-82	2.83e-18	46785	Winged helix DNA-binding domain	0.0049	88979	LysR-like transcriptional regulators	2esn A:3-91
1Z	gi|256378287|ref|YP_003101947.1|	0045910	8-114	1.97e-23	46785	Winged helix DNA-binding domain	0.0081	88979	LysR-like transcriptional regulators	1ixc A:1-89
1Z	gi|256378287|ref|YP_003101947.1|	0045790	92-294	3.26e-23	53850	Periplasmic binding protein-like II	0.00096	53851	Phosphate binding protein-like	1i6a A:
1Z	gi|256378350|ref|YP_003102010.1|	0045790	90-265	1.55e-22	53850	Periplasmic binding protein-like II	0.0032	53851	Phosphate binding protein-like	1al3 A:
1Z	gi|256378350|ref|YP_003102010.1|	0045910	5-111	1.36e-21	46785	Winged helix DNA-binding domain	0.004	88979	LysR-like transcriptional regulators	1ixc A:1-89
1Z	gi|256378461|ref|YP_003102121.1|	0047461	11-95	3.23e-22	46785	Winged helix DNA-binding domain	0.0018	88979	LysR-like transcriptional regulators	1ixc A:1-89
1Z	gi|256378461|ref|YP_003102121.1|	0045790	103-275	3.04e-16	53850	Periplasmic binding protein-like II	0.0044	53851	Phosphate binding protein-like	1i6a A:
1Z	gi|256378650|ref|YP_003102310.1|	0045790	90-287	3.26e-30	53850	Periplasmic binding protein-like II	0.0011	53851	Phosphate binding protein-like	1i6a A:
1Z	gi|256378650|ref|YP_003102310.1|	0045910	1-109	7.7e-25	46785	Winged helix DNA-binding domain	0.0027	88979	LysR-like transcriptional regulators	1ixc A:1-89
1Z	gi|256378805|ref|YP_003102465.1|	0047462	102-287	5.79e-25	53850	Periplasmic binding protein-like II	0.0049	53851	Phosphate binding protein-like	1i6a A:
1Z	gi|256378805|ref|YP_003102465.1|	0047461	6-89	2.95e-21	46785	Winged helix DNA-binding domain	0.0026	88979	LysR-like transcriptional regulators	1ixc A:1-89
1Z	gi|256378837|ref|YP_003102497.1|	0045790	97-300	1.78e-34	53850	Periplasmic binding protein-like II	0.0012	53851	Phosphate binding protein-like	1i6a A:
1Z	gi|256378837|ref|YP_003102497.1|	0045910	5-118	1.48e-18	46785	Winged helix DNA-binding domain	0.021	88979	LysR-like transcriptional regulators	1ixc A:1-89
1Z	gi|256378905|ref|YP_003102565.1|	0047461	1-85	2.18e-22	46785	Winged helix DNA-binding domain	0.00099	88979	LysR-like transcriptional regulators	1ixc A:1-89
1Z	gi|256378905|ref|YP_003102565.1|	0047462	102-279	3.72e-21	53850	Periplasmic binding protein-like II	0.0096	53851	Phosphate binding protein-like	1i6a A:
1Z	gi|256378952|ref|YP_003102612.1|	0045790	92-300	3.59e-29	53850	Periplasmic binding protein-like II	0.0034	53851	Phosphate binding protein-like	1i6a A:
1Z	gi|256378952|ref|YP_003102612.1|	0047461	7-86	5.69e-21	46785	Winged helix DNA-binding domain	0.0017	88979	LysR-like transcriptional regulators	1ixc A:1-89
1Z	gi|256379083|ref|YP_003102743.1|	0045910	7-95	0.00000000000000114	46785	Winged helix DNA-binding domain	0.0099	88979	LysR-like transcriptional regulators	1ixc A:1-89
1Z	gi|256379083|ref|YP_003102743.1|	0049998	95-283	0.0000000000000271	53850	Periplasmic binding protein-like II	0.016	53851	Phosphate binding protein-like	2fyi A:88-307
1Z	gi|256379134|ref|YP_003102794.1|	0047461	4-88	1.28e-22	46785	Winged helix DNA-binding domain	0.0012	88979	LysR-like transcriptional regulators	1ixc A:1-89
1Z	gi|256379134|ref|YP_003102794.1|	0045790	89-277	2.82e-16	53850	Periplasmic binding protein-like II	0.009	53851	Phosphate binding protein-like	2fyi A:88-307
1Z	gi|256379876|ref|YP_003103536.1|	0045790	89-300	7.44e-39	53850	Periplasmic binding protein-like II	0.00062	53851	Phosphate binding protein-like	1i6a A:
1Z	gi|256379876|ref|YP_003103536.1|	0045910	1-112	3.69e-24	46785	Winged helix DNA-binding domain	0.016	88979	LysR-like transcriptional regulators	1ixc A:1-89
1Z	gi|256380033|ref|YP_003103693.1|	0045790	95-291	1.25e-36	53850	Periplasmic binding protein-like II	0.0022	53851	Phosphate binding protein-like	1i6a A:
1Z	gi|256380033|ref|YP_003103693.1|	0045910	5-113	5.05e-21	46785	Winged helix DNA-binding domain	0.004	88979	LysR-like transcriptional regulators	1ixc A:1-89
1Z	gi|256380206|ref|YP_003103866.1|	0047461	1-81	6.2e-23	46785	Winged helix DNA-binding domain	0.0028	88979	LysR-like transcriptional regulators	1ixc A:1-89
1Z	gi|256380206|ref|YP_003103866.1|	0045790	99-258	5.61e-16	53850	Periplasmic binding protein-like II	0.0067	53851	Phosphate binding protein-like	1al3 A:
1Z	gi|256380508|ref|YP_003104168.1|	0045790	89-298	1.18e-40	53850	Periplasmic binding protein-like II	0.00021	53851	Phosphate binding protein-like	1i6a A:
1Z	gi|256380508|ref|YP_003104168.1|	0045910	1-111	1.1e-23	46785	Winged helix DNA-binding domain	0.0077	88979	LysR-like transcriptional regulators	1ixc A:1-89
1Z	gi|256380642|ref|YP_003104302.1|	0045910	29-127	0.00000000000163	46785	Winged helix DNA-binding domain	0.02	88979	LysR-like transcriptional regulators	1ixc A:1-89
1Z	gi|256381042|ref|YP_003104702.1|	0045790	84-285	2.99e-32	53850	Periplasmic binding protein-like II	0.0022	53851	Phosphate binding protein-like	1i6a A:
1Z	gi|256381042|ref|YP_003104702.1|	0047461	2-78	7.27e-18	46785	Winged helix DNA-binding domain	0.0093	88979	LysR-like transcriptional regulators	1ixc A:1-89
1Z	gi|256374251|ref|YP_003097911.1|	0049608	74-218	1.9e-18	55781	GAF domain-like	0.012	75513	IclR ligand-binding domain-like	1tf1 A:
1Z	gi|256374251|ref|YP_003097911.1|	0048177	18-87	0.00000000014	46785	Winged helix DNA-binding domain	0.054	63379	MarR-like transcriptional regulators	2fbh A:8-144
1Z	gi|256374301|ref|YP_003097961.1|	0052644	4-151	4.8e-30	46785	Winged helix DNA-binding domain	0.0081	63379	MarR-like transcriptional regulators	1lnw A:
1Z	gi|256374460|ref|YP_003098120.1|	0052801	26-154	3.46e-27	46785	Winged helix DNA-binding domain	0.014	63379	MarR-like transcriptional regulators	2eth A:1-140
1Z	gi|256374564|ref|YP_003098224.1|	0052644	10-138	2.22e-28	46785	Winged helix DNA-binding domain	0.019	63379	MarR-like transcriptional regulators	2fbk A:8-179
1Z	gi|256374625|ref|YP_003098285.1|	0052644	28-144	3.05e-20	46785	Winged helix DNA-binding domain	0.022	63379	MarR-like transcriptional regulators	2a61 A:5-143
1Z	gi|256374642|ref|YP_003098302.1|	0052644	11-143	1.56e-27	46785	Winged helix DNA-binding domain	0.0024	63379	MarR-like transcriptional regulators	2hr3 A:2-146
1Z	gi|256374947|ref|YP_003098607.1|	0052644	23-166	6.41e-28	46785	Winged helix DNA-binding domain	0.017	63379	MarR-like transcriptional regulators	1s3j A:
1Z	gi|256375210|ref|YP_003098870.1|	0052801	9-153	1.22e-28	46785	Winged helix DNA-binding domain	0.0095	63379	MarR-like transcriptional regulators	1z91 A:8-144
1Z	gi|256375446|ref|YP_003099106.1|	0052644	45-181	8.37e-25	46785	Winged helix DNA-binding domain	0.013	63379	MarR-like transcriptional regulators	2a61 A:5-143
1Z	gi|256376100|ref|YP_003099760.1|	0052801	7-148	3.49e-34	46785	Winged helix DNA-binding domain	0.00035	63379	MarR-like transcriptional regulators	1z91 A:8-144
1Z	gi|256376398|ref|YP_003100058.1|	0052644	6-146	1.17e-28	46785	Winged helix DNA-binding domain	0.013	63379	MarR-like transcriptional regulators	2fbk A:8-179
1Z	gi|256376491|ref|YP_003100151.1|	0052644	11-138	3.26e-25	46785	Winged helix DNA-binding domain	0.0096	63379	MarR-like transcriptional regulators	2a61 A:5-143
1Z	gi|256376502|ref|YP_003100162.1|	0052644	12-155	4.69e-23	46785	Winged helix DNA-binding domain	0.023	63379	MarR-like transcriptional regulators	2hr3 A:2-146
1Z	gi|256376519|ref|YP_003100179.1|	0052644	16-144	3.1e-18	46785	Winged helix DNA-binding domain	0.041	63379	MarR-like transcriptional regulators	3cta A:5-89
1Z	gi|256376580|ref|YP_003100240.1|	0052644	19-167	7.8e-34	46785	Winged helix DNA-binding domain	0.0027	63379	MarR-like transcriptional regulators	2fbk A:8-179
1Z	gi|256376648|ref|YP_003100308.1|	0052644	41-144	1.27e-25	46785	Winged helix DNA-binding domain	0.015	63379	MarR-like transcriptional regulators	2eth A:1-140
1Z	gi|256376661|ref|YP_003100321.1|	0052644	4-151	9.36e-27	46785	Winged helix DNA-binding domain	0.0056	63379	MarR-like transcriptional regulators	3deu A:2-141
1Z	gi|256376734|ref|YP_003100394.1|	0052644	3-152	1.79e-25	46785	Winged helix DNA-binding domain	0.018	63379	MarR-like transcriptional regulators	2fbk A:8-179
1Z	gi|256377189|ref|YP_003100849.1|	0052644	30-174	9.57e-28	46785	Winged helix DNA-binding domain	0.0051	63379	MarR-like transcriptional regulators	2fbk A:8-179
1Z	gi|256377591|ref|YP_003101251.1|	0052644	10-159	1.48e-29	46785	Winged helix DNA-binding domain	0.0021	63379	MarR-like transcriptional regulators	2fbk A:8-179
1Z	gi|256378032|ref|YP_003101692.1|	0052644	50-192	4.85e-28	46785	Winged helix DNA-binding domain	0.0087	63379	MarR-like transcriptional regulators	2fbk A:8-179
1Z	gi|256378119|ref|YP_003101779.1|	0040327	123-339	1.11e-27	53335	S-adenosyl-L-methionine-dependent methyltransferases	0.0038	64111	Plant O-methyltransferase, C-terminal domain	1qzz A:102-357
1Z	gi|256378119|ref|YP_003101779.1|	0044139	35-115	0.0000000000797	46785	Winged helix DNA-binding domain	0.061	63379	MarR-like transcriptional regulators	1s3j A:
1Z	gi|256378205|ref|YP_003101865.1|	0049595	94-250	1.96e-28	55781	GAF domain-like	0.0032	75513	IclR ligand-binding domain-like	1tf1 A:
1Z	gi|256378205|ref|YP_003101865.1|	0048177	15-85	0.000000000157	46785	Winged helix DNA-binding domain	0.078	63379	MarR-like transcriptional regulators	2fbh A:8-144
1Z	gi|256378220|ref|YP_003101880.1|	0052644	9-152	7.55e-26	46785	Winged helix DNA-binding domain	0.015	63379	MarR-like transcriptional regulators	2a61 A:5-143
1Z	gi|256378231|ref|YP_003101891.1|	0052644	19-141	3.1e-21	46785	Winged helix DNA-binding domain	0.019	63379	MarR-like transcriptional regulators	2eth A:1-140
1Z	gi|256378313|ref|YP_003101973.1|	0052801	14-135	3.04e-21	46785	Winged helix DNA-binding domain	0.021	63379	MarR-like transcriptional regulators	1lnw A:
1Z	gi|256378383|ref|YP_003102043.1|	0052644	13-143	7.34e-17	46785	Winged helix DNA-binding domain	0.015	63379	MarR-like transcriptional regulators	3deu A:2-141
1Z	gi|256378454|ref|YP_003102114.1|	0052801	5-142	2.89e-22	46785	Winged helix DNA-binding domain	0.016	63379	MarR-like transcriptional regulators	2a61 A:5-143
1Z	gi|256378656|ref|YP_003102316.1|	0052644	6-150	4.14e-27	46785	Winged helix DNA-binding domain	0.0099	63379	MarR-like transcriptional regulators	2eth A:1-140
1Z	gi|256378876|ref|YP_003102536.1|	0042501	19-212,267-439,481-513	1.11e-64	103473	MFS general substrate transporter	0.04	103474	Glycerol-3-phosphate transporter	1pw4 A:
1Z	gi|256378876|ref|YP_003102536.1|	0052644	530-653	0.00000796	46785	Winged helix DNA-binding domain	0.045	63379	MarR-like transcriptional regulators	2a61 A:5-143
1Z	gi|256378909|ref|YP_003102569.1|	0052644	9-148	3.07e-31	46785	Winged helix DNA-binding domain	0.008	63379	MarR-like transcriptional regulators	3deu A:2-141
1Z	gi|256378914|ref|YP_003102574.1|	0052644	6-145	0.0000000926	46785	Winged helix DNA-binding domain	0.046	63379	MarR-like transcriptional regulators	2fbi A:5-140
1Z	gi|256378986|ref|YP_003102646.1|	0054933	7-139	2.44e-20	46785	Winged helix DNA-binding domain	0.05	63379	MarR-like transcriptional regulators	2a61 A:5-143
1Z	gi|256379955|ref|YP_003103615.1|	0052644	10-138	1.72e-26	46785	Winged helix DNA-binding domain	0.0061	63379	MarR-like transcriptional regulators	2a61 A:5-143
1Z	gi|256379974|ref|YP_003103634.1|	0052644	11-113	4.1e-23	46785	Winged helix DNA-binding domain	0.029	63379	MarR-like transcriptional regulators	2fbh A:8-144
1Z	gi|256380075|ref|YP_003103735.1|	0052644	27-161	1.3e-28	46785	Winged helix DNA-binding domain	0.01	63379	MarR-like transcriptional regulators	1z91 A:8-144
1Z	gi|256374362|ref|YP_003098022.1|	0052670	94-263	9.49e-41	48452	TPR-like	0.00012	140845	BTAD-like	2ff4 A:105-283
1Z	gi|256374362|ref|YP_003098022.1|	0053686	270-534	2.27e-27	52540	P-loop containing nucleoside triphosphate hydrolases	0.032	81269	Extended AAA-ATPase domain	1sxj B:7-230
1Z	gi|256374362|ref|YP_003098022.1|	0042932	714-869	3.51e-18	48452	TPR-like	0.0065	48453	Tetratricopeptide repeat (TPR)	1w3b A:
1Z	gi|256374362|ref|YP_003098022.1|	0052669	6-91	0.00000000000000454	46894	C-terminal effector domain of the bipartite response regulators	0.001	46895	PhoB-like	2ff4 A:10-104
1Z	gi|256374362|ref|YP_003098022.1|	0042932	839-987	0.00000000000114	48452	TPR-like	0.013	48453	Tetratricopeptide repeat (TPR)	1w3b A:
1Z	gi|256374362|ref|YP_003098022.1|	0054057	955-1067	0.00000759	48452	TPR-like	0.063	48453	Tetratricopeptide repeat (TPR)	2c2l A:24-224
1Z	gi|256374532|ref|YP_003098192.1|	0050342	4-128	3.13e-38	52172	CheY-like	0.00027	52173	CheY-related	1mvo A:
1Z	gi|256374532|ref|YP_003098192.1|	0051385	129-228	2.27e-29	46894	C-terminal effector domain of the bipartite response regulators	0.00069	46895	PhoB-like	1ys7 A:128-233
1Z	gi|256374538|ref|YP_003098198.1|	0052670	103-262	4.36e-30	48452	TPR-like	0.00019	140845	BTAD-like	2ff4 A:105-283
1Z	gi|256374538|ref|YP_003098198.1|	0053686	270-543	7.66e-26	52540	P-loop containing nucleoside triphosphate hydrolases	0.054	81269	Extended AAA-ATPase domain	1jbk A:
1Z	gi|256374538|ref|YP_003098198.1|	0042932	752-924	3.79e-16	48452	TPR-like	0.041	48453	Tetratricopeptide repeat (TPR)	1w3b A:
1Z	gi|256374538|ref|YP_003098198.1|	0052669	10-101	0.00000000000000204	46894	C-terminal effector domain of the bipartite response regulators	0.00032	46895	PhoB-like	2ff4 A:10-104
1Z	gi|256374728|ref|YP_003098388.1|	0052670	97-252	6.16e-28	48452	TPR-like	0.00053	140845	BTAD-like	2ff4 A:105-283
1Z	gi|256374728|ref|YP_003098388.1|	0053686	277-548	1.11e-25	52540	P-loop containing nucleoside triphosphate hydrolases	0.075	81269	Extended AAA-ATPase domain	1sxj B:7-230
1Z	gi|256374728|ref|YP_003098388.1|	0052100	739-927	2.28e-18	48452	TPR-like	0.019	48453	Tetratricopeptide repeat (TPR)	1w3b A:
1Z	gi|256374728|ref|YP_003098388.1|	0052669	2-92	0.00000017	46894	C-terminal effector domain of the bipartite response regulators	0.001	46895	PhoB-like	2ff4 A:10-104
1Z	gi|256374761|ref|YP_003098421.1|	0050342	1-124	2.42e-44	52172	CheY-like	0.0000875	52173	CheY-related	1ys7 A:7-127
1Z	gi|256374761|ref|YP_003098421.1|	0051385	128-224	1.33e-28	46894	C-terminal effector domain of the bipartite response regulators	0.00016	46895	PhoB-like	1ys7 A:128-233
1Z	gi|256374987|ref|YP_003098647.1|	0050436	14-270	5.36e-55	69618	HemD-like	0.00024	69619	HemD-like	1wd7 A:
1Z	gi|256374987|ref|YP_003098647.1|	0049014	283-369	0.000000000034	46894	C-terminal effector domain of the bipartite response regulators	0.0084	46895	PhoB-like	1opc A:
1Z	gi|256374991|ref|YP_003098651.1|	0050342	7-132	3.7e-33	52172	CheY-like	0.00018	52173	CheY-related	1ys7 A:7-127
1Z	gi|256374991|ref|YP_003098651.1|	0051385	124-224	5.1e-26	46894	C-terminal effector domain of the bipartite response regulators	0.00065	46895	PhoB-like	1ys7 A:128-233
1Z	gi|256375858|ref|YP_003099518.1|	0050342	13-138	4.55e-40	52172	CheY-like	0.00015	52173	CheY-related	1ys7 A:7-127
1Z	gi|256375858|ref|YP_003099518.1|	0051385	143-240	3.4e-28	46894	C-terminal effector domain of the bipartite response regulators	0.00041	46895	PhoB-like	1ys7 A:128-233
1Z	gi|256375939|ref|YP_003099599.1|	0051385	60-147	3.97e-27	46894	C-terminal effector domain of the bipartite response regulators	0.00075	46895	PhoB-like	1qqi A:
1Z	gi|256376067|ref|YP_003099727.1|	0050342	18-143	1.18e-40	52172	CheY-like	0.00024	52173	CheY-related	1ys7 A:7-127
1Z	gi|256376067|ref|YP_003099727.1|	0051385	135-238	3.97e-31	46894	C-terminal effector domain of the bipartite response regulators	0.00075	46895	PhoB-like	1p2f A:121-217
1Z	gi|256376335|ref|YP_003099995.1|	0050342	15-139	4.98e-40	52172	CheY-like	0.00027	52173	CheY-related	1mvo A:
1Z	gi|256376335|ref|YP_003099995.1|	0051385	140-239	7.37e-24	46894	C-terminal effector domain of the bipartite response regulators	0.00062	46895	PhoB-like	1ys7 A:128-233
1Z	gi|256377032|ref|YP_003100692.1|	0052670	99-260	7.59e-32	48452	TPR-like	0.00029	140845	BTAD-like	2ff4 A:105-283
1Z	gi|256377032|ref|YP_003100692.1|	0049491	327-544	0.000000000022	52540	P-loop containing nucleoside triphosphate hydrolases	0.088	81269	Extended AAA-ATPase domain	1hqc A:5-242
1Z	gi|256377032|ref|YP_003100692.1|	0052669	7-85	0.0000000000179	46894	C-terminal effector domain of the bipartite response regulators	0.0022	46895	PhoB-like	2ff4 A:10-104
1Z	gi|256377043|ref|YP_003100703.1|	0052670	98-264	3.11e-25	48452	TPR-like	0.00043	140845	BTAD-like	2ff4 A:105-283
1Z	gi|256377043|ref|YP_003100703.1|	0042932	724-883	1.04e-23	48452	TPR-like	0.0058	48453	Tetratricopeptide repeat (TPR)	1w3b A:
1Z	gi|256377043|ref|YP_003100703.1|	0054057	843-960	1.28e-17	48452	TPR-like	0.012	48453	Tetratricopeptide repeat (TPR)	1w3b A:
1Z	gi|256377043|ref|YP_003100703.1|	0053686	258-543	4.47e-17	52540	P-loop containing nucleoside triphosphate hydrolases	0.084	52592	G proteins	2atv A:5-172
1Z	gi|256377043|ref|YP_003100703.1|	0052669	3-95	0.0000000000652	46894	C-terminal effector domain of the bipartite response regulators	0.0046	46895	PhoB-like	2ff4 A:10-104
1Z	gi|256377043|ref|YP_003100703.1|	0054057	924-1034	0.000000232	48452	TPR-like	0.033	48453	Tetratricopeptide repeat (TPR)	1w3b A:
1Z	gi|256377061|ref|YP_003100721.1|	0052670	105-274	3.76e-30	48452	TPR-like	0.00057	140845	BTAD-like	2ff4 A:105-283
1Z	gi|256377061|ref|YP_003100721.1|	0052669	9-102	0.000000000000278	46894	C-terminal effector domain of the bipartite response regulators	0.0024	46895	PhoB-like	2ff4 A:10-104
1Z	gi|256377061|ref|YP_003100721.1|	0040237	277-345,387-519	0.000000286	52540	P-loop containing nucleoside triphosphate hydrolases	0.04	52652	Nitrogenase iron protein-like	2qm8 A:5-327
1Z	gi|256377061|ref|YP_003100721.1|	0042932	720-888	0.0000455	48452	TPR-like	0.045	48453	Tetratricopeptide repeat (TPR)	1elr A:
1Z	gi|256377063|ref|YP_003100723.1|	0052670	104-262	4.05e-32	48452	TPR-like	0.00044	140845	BTAD-like	2ff4 A:105-283
1Z	gi|256377063|ref|YP_003100723.1|	0049491	521-573,606-768	0.0000000000244	52540	P-loop containing nucleoside triphosphate hydrolases	0.07	52652	Nitrogenase iron protein-like	2qm8 A:5-327
1Z	gi|256377063|ref|YP_003100723.1|	0052669	8-101	0.0000000000113	46894	C-terminal effector domain of the bipartite response regulators	0.002	46895	PhoB-like	2ff4 A:10-104
1Z	gi|256377287|ref|YP_003100947.1|	0052670	96-264	1.52e-38	48452	TPR-like	0.00024	140845	BTAD-like	2ff4 A:105-283
1Z	gi|256377287|ref|YP_003100947.1|	0045849	331-473	0.0000000000408	55073	Nucleotide cyclase	0.016	55074	Adenylyl and guanylyl cyclase catalytic domain	1wc3 A:
1Z	gi|256377287|ref|YP_003100947.1|	0052669	2-94	0.000000000454	46894	C-terminal effector domain of the bipartite response regulators	0.0013	46895	PhoB-like	2ff4 A:10-104
1Z	gi|256377287|ref|YP_003100947.1|	0050374	498-564,608-759	0.0000000649	52540	P-loop containing nucleoside triphosphate hydrolases	0.044	81269	Extended AAA-ATPase domain	1jbk A:
1Z	gi|256377400|ref|YP_003101060.1|	0052670	97-250	2.22e-22	48452	TPR-like	0.0021	140845	BTAD-like	2ff4 A:105-283
1Z	gi|256377400|ref|YP_003101060.1|	0053686	239-508	0.0000000000000889	52540	P-loop containing nucleoside triphosphate hydrolases	0.044	52670	RecA protein-like (ATPase-domain)	1u94 A:6-268
1Z	gi|256377400|ref|YP_003101060.1|	0052669	8-83	0.000000000595	46894	C-terminal effector domain of the bipartite response regulators	0.004	46895	PhoB-like	2ff4 A:10-104
1Z	gi|256377647|ref|YP_003101307.1|	0052670	104-267	4.93e-32	48452	TPR-like	0.0011	140845	BTAD-like	2ff4 A:105-283
1Z	gi|256377647|ref|YP_003101307.1|	0053686	283-546	2.86e-27	52540	P-loop containing nucleoside triphosphate hydrolases	0.062	81269	Extended AAA-ATPase domain	1sxj B:7-230
1Z	gi|256377647|ref|YP_003101307.1|	0042932	724-929	2.48e-21	48452	TPR-like	0.079	69094	Transcription factor MalT domain III	1hz4 A:
1Z	gi|256377647|ref|YP_003101307.1|	0052669	13-101	0.0000000000000218	46894	C-terminal effector domain of the bipartite response regulators	0.00043	46895	PhoB-like	2ff4 A:10-104
1Z	gi|256377924|ref|YP_003101584.1|	0052670	108-259	7.88e-24	48452	TPR-like	0.0051	140845	BTAD-like	2ff4 A:105-283
1Z	gi|256377924|ref|YP_003101584.1|	0052669	30-106	0.000000000000159	46894	C-terminal effector domain of the bipartite response regulators	0.0041	46895	PhoB-like	2ff4 A:10-104
1Z	gi|256377936|ref|YP_003101596.1|	0050342	2-124	5.12e-40	52172	CheY-like	0.00027	52173	CheY-related	1ys7 A:7-127
1Z	gi|256377936|ref|YP_003101596.1|	0051385	124-223	1.11e-30	46894	C-terminal effector domain of the bipartite response regulators	0.00086	46895	PhoB-like	1ys7 A:128-233
1Z	gi|256378063|ref|YP_003101723.1|	0051385	59-144	5.27e-23	46894	C-terminal effector domain of the bipartite response regulators	0.001	46895	PhoB-like	1qqi A:
1Z	gi|256378111|ref|YP_003101771.1|	0050342	3-125	4.55e-40	52172	CheY-like	0.0000729	52173	CheY-related	1mvo A:
1Z	gi|256378111|ref|YP_003101771.1|	0051385	125-225	3.12e-26	46894	C-terminal effector domain of the bipartite response regulators	0.0019	46895	PhoB-like	1qqi A:
1Z	gi|256378179|ref|YP_003101839.1|	0050342	17-139	9.82e-37	52172	CheY-like	0.00021	52173	CheY-related	1mvo A:
1Z	gi|256378179|ref|YP_003101839.1|	0051385	145-242	3.4e-25	46894	C-terminal effector domain of the bipartite response regulators	0.0012	46895	PhoB-like	1ys7 A:128-233
1Z	gi|256378388|ref|YP_003102048.1|	0050342	8-135	1.57e-35	52172	CheY-like	0.00011	52173	CheY-related	1kgs A:2-123
1Z	gi|256378388|ref|YP_003102048.1|	0048684	137-226	2.27e-16	46894	C-terminal effector domain of the bipartite response regulators	0.0025	46895	PhoB-like	1ys7 A:128-233
1Z	gi|256378483|ref|YP_003102143.1|	0052670	96-256	4.67e-38	48452	TPR-like	0.0002	140845	BTAD-like	2ff4 A:105-283
1Z	gi|256378483|ref|YP_003102143.1|	0052669	2-94	0.0000000000992	46894	C-terminal effector domain of the bipartite response regulators	0.0022	46895	PhoB-like	2ff4 A:10-104
1Z	gi|256378616|ref|YP_003102276.1|	0052670	86-249	1.39e-30	48452	TPR-like	0.00094	140845	BTAD-like	2ff4 A:105-283
1Z	gi|256378616|ref|YP_003102276.1|	0053686	247-476	2.32e-20	52540	P-loop containing nucleoside triphosphate hydrolases	0.075	52592	G proteins	1wms A:
1Z	gi|256378616|ref|YP_003102276.1|	0052669	5-81	0.000000000000737	46894	C-terminal effector domain of the bipartite response regulators	0.0012	46895	PhoB-like	2ff4 A:10-104
1Z	gi|256378710|ref|YP_003102370.1|	0052670	96-264	3.46e-39	48452	TPR-like	0.00057	140845	BTAD-like	2ff4 A:105-283
1Z	gi|256378710|ref|YP_003102370.1|	0045849	383-531	0.000000000000675	55073	Nucleotide cyclase	0.0091	55074	Adenylyl and guanylyl cyclase catalytic domain	1wc3 A:
1Z	gi|256378710|ref|YP_003102370.1|	0052669	4-94	0.000000000624	46894	C-terminal effector domain of the bipartite response regulators	0.0026	46895	PhoB-like	2ff4 A:10-104
1Z	gi|256378710|ref|YP_003102370.1|	0040237	555-630,686-786	0.000000088	52540	P-loop containing nucleoside triphosphate hydrolases	0.051	81269	Extended AAA-ATPase domain	1jbk A:
1Z	gi|256378813|ref|YP_003102473.1|	0053686	213-466	4.78e-22	52540	P-loop containing nucleoside triphosphate hydrolases	0.047	81269	Extended AAA-ATPase domain	1ksf X:168-436
1Z	gi|256378813|ref|YP_003102473.1|	0052670	99-225	0.00000000000000303	48452	TPR-like	0.0026	140845	BTAD-like	2ff4 A:105-283
1Z	gi|256378813|ref|YP_003102473.1|	0052669	2-88	0.000000000000278	46894	C-terminal effector domain of the bipartite response regulators	0.0011	46895	PhoB-like	2ff4 A:10-104
1Z	gi|256378813|ref|YP_003102473.1|	0052100	680-900	0.000000759	48452	TPR-like	0.089	140845	BTAD-like	2ff4 A:105-283
1Z	gi|256379016|ref|YP_003102676.1|	0043525	10-175	5.69e-39	52172	CheY-like	0.00081	52173	CheY-related	1zh2 A:2-120
1Z	gi|256379016|ref|YP_003102676.1|	0048619	144-235	3.23e-25	46894	C-terminal effector domain of the bipartite response regulators	0.0005	46895	PhoB-like	1ys7 A:128-233
1Z	gi|256379282|ref|YP_003102942.1|	0052670	102-268	1.21e-36	48452	TPR-like	0.00016	140845	BTAD-like	2ff4 A:105-283
1Z	gi|256379282|ref|YP_003102942.1|	0053686	269-528	3.37e-25	52540	P-loop containing nucleoside triphosphate hydrolases	0.04	81269	Extended AAA-ATPase domain	1sxj B:7-230
1Z	gi|256379282|ref|YP_003102942.1|	0054057	854-970	0.000000000000357	48452	TPR-like	0.019	48453	Tetratricopeptide repeat (TPR)	1w3b A:
1Z	gi|256379282|ref|YP_003102942.1|	0052669	14-99	0.000000000000454	46894	C-terminal effector domain of the bipartite response regulators	0.0017	46895	PhoB-like	2ff4 A:10-104
1Z	gi|256379329|ref|YP_003102989.1|	0052670	94-262	1.29e-34	48452	TPR-like	0.0003	140845	BTAD-like	2ff4 A:105-283
1Z	gi|256379329|ref|YP_003102989.1|	0053686	274-537	1.75e-25	52540	P-loop containing nucleoside triphosphate hydrolases	0.058	75195	Gluconate kinase	1knq A:
1Z	gi|256379329|ref|YP_003102989.1|	0042932	717-890,932-992	5.12e-21	48452	TPR-like	0.048	48453	Tetratricopeptide repeat (TPR)	1w3b A:
1Z	gi|256379329|ref|YP_003102989.1|	0052669	2-91	0.00000000000105	46894	C-terminal effector domain of the bipartite response regulators	0.00068	46895	PhoB-like	2ff4 A:10-104
1Z	gi|256379472|ref|YP_003103132.1|	0054521	1-118	1.11e-37	52172	CheY-like	0.00025	52173	CheY-related	1kgs A:2-123
1Z	gi|256379472|ref|YP_003103132.1|	0051385	123-221	1.62e-26	46894	C-terminal effector domain of the bipartite response regulators	0.00067	46895	PhoB-like	1kgs A:124-225
1Z	gi|256379678|ref|YP_003103338.1|	0052670	121-294	6.98e-36	48452	TPR-like	0.00041	140845	BTAD-like	2ff4 A:105-283
1Z	gi|256379678|ref|YP_003103338.1|	0053686	304-551	9.84e-24	52540	P-loop containing nucleoside triphosphate hydrolases	0.085	52670	RecA protein-like (ATPase-domain)	1g64 B:
1Z	gi|256379678|ref|YP_003103338.1|	0042932	764-937	7.36e-23	48452	TPR-like	0.014	48453	Tetratricopeptide repeat (TPR)	1w3b A:
1Z	gi|256379678|ref|YP_003103338.1|	0052669	29-119	0.0000000000000139	46894	C-terminal effector domain of the bipartite response regulators	0.0014	46895	PhoB-like	2ff4 A:10-104
1Z	gi|256380159|ref|YP_003103819.1|	0052670	100-264	4.74e-31	48452	TPR-like	0.001	140845	BTAD-like	2ff4 A:105-283
1Z	gi|256380159|ref|YP_003103819.1|	0050374	265-485	2.13e-17	52540	P-loop containing nucleoside triphosphate hydrolases	0.038	81269	Extended AAA-ATPase domain	1ksf X:168-436
1Z	gi|256380159|ref|YP_003103819.1|	0052669	2-96	0.00000000000283	46894	C-terminal effector domain of the bipartite response regulators	0.00094	46895	PhoB-like	2ff4 A:10-104
1Z	gi|256380199|ref|YP_003103859.1|	0050342	2-126	7.54e-41	52172	CheY-like	0.0000924	52173	CheY-related	1mvo A:
1Z	gi|256380199|ref|YP_003103859.1|	0051385	125-224	2.13e-26	46894	C-terminal effector domain of the bipartite response regulators	0.0013	46895	PhoB-like	1ys7 A:128-233
1Z	gi|256380212|ref|YP_003103872.1|	0052670	113-273	1.22e-30	48452	TPR-like	0.00097	140845	BTAD-like	2ff4 A:105-283
1Z	gi|256380212|ref|YP_003103872.1|	0053686	279-534	1.15e-28	52540	P-loop containing nucleoside triphosphate hydrolases	0.085	52670	RecA protein-like (ATPase-domain)	1g8y A:
1Z	gi|256380212|ref|YP_003103872.1|	0042932	717-912	4.4e-23	48452	TPR-like	0.0041	48453	Tetratricopeptide repeat (TPR)	1w3b A:
1Z	gi|256380212|ref|YP_003103872.1|	0052669	19-107	0.00000000000108	46894	C-terminal effector domain of the bipartite response regulators	0.00089	46895	PhoB-like	2ff4 A:10-104
1Z	gi|256380732|ref|YP_003104392.1|	0050342	1-126	2.7e-41	52172	CheY-like	0.0000496	52173	CheY-related	1nxo A:
1Z	gi|256380732|ref|YP_003104392.1|	0051385	127-225	8.79e-32	46894	C-terminal effector domain of the bipartite response regulators	0.0007	46895	PhoB-like	1ys7 A:128-233
1Z	gi|256380805|ref|YP_003104465.1|	0051385	123-220	9.87e-31	46894	C-terminal effector domain of the bipartite response regulators	0.00075	46895	PhoB-like	1qqi A:
1Z	gi|256374265|ref|YP_003097925.1|	0051249	19-79	0.00000000126	47413	lambda repressor-like DNA-binding domains	0.049	47432	SinR domain-like	2b5a A:1-77
1Z	gi|256374342|ref|YP_003098002.1|	0051512	107-301	3.2e-53	56436	C-type lectin-like	0.0000748	143959	Sulfatase-modifying factor-like	1y4j A:28-294
1Z	gi|256374342|ref|YP_003098002.1|	0051249	9-48	0.0000000358	47413	lambda repressor-like DNA-binding domains	0.073	47432	SinR domain-like	2ppx A:30-91
1Z	gi|256374351|ref|YP_003098011.1|	0050823	8-66	0.00000000000535	47413	lambda repressor-like DNA-binding domains	0.073	47432	SinR domain-like	2b5a A:1-77
1Z	gi|256374567|ref|YP_003098227.1|	0051249	13-72	0.000000118	47413	lambda repressor-like DNA-binding domains	0.076	47432	SinR domain-like	2b5a A:1-77
1Z	gi|256374687|ref|YP_003098347.1|	0051249	11-74	1.32e-16	47413	lambda repressor-like DNA-binding domains	0.011	47432	SinR domain-like	1utx A:
1Z	gi|256375177|ref|YP_003098837.1|	0051908	7-73	0.000000000113	47413	lambda repressor-like DNA-binding domains	0.022	47432	SinR domain-like	2b5a A:1-77
1Z	gi|256375419|ref|YP_003099079.1|	0051249	60-125	0.0000000000858	47413	lambda repressor-like DNA-binding domains	0.028	47432	SinR domain-like	1y7y A:5-73
1Z	gi|256375483|ref|YP_003099143.1|	0054369	34-77	0.0000109	47413	lambda repressor-like DNA-binding domains	0.078	47432	SinR domain-like	1b0n A:1-68
1Z	gi|256375616|ref|YP_003099276.1|	0051249	9-66	0.00000149	47413	lambda repressor-like DNA-binding domains	0.063	47432	SinR domain-like	2b5a A:1-77
1Z	gi|256375791|ref|YP_003099451.1|	0051249	3-75	0.000000422	47413	lambda repressor-like DNA-binding domains	0.067	47432	SinR domain-like	2b5a A:1-77
1Z	gi|256376030|ref|YP_003099690.1|	0044235	78-509	8.67e-93	55205	EPT/RTPC-like	0.00000474	55209	Enolpyruvate transferase, EPT	1ejd A:
1Z	gi|256376030|ref|YP_003099690.1|	0051908	8-66	0.000000000000619	47413	lambda repressor-like DNA-binding domains	0.048	47432	SinR domain-like	1b0n A:1-68
1Z	gi|256376166|ref|YP_003099826.1|	0054127	38-96	0.00000000751	47413	lambda repressor-like DNA-binding domains	0.098	47432	SinR domain-like	1y7y A:5-73
1Z	gi|256376503|ref|YP_003100163.1|	0054369	36-89	0.0000000008	47413	lambda repressor-like DNA-binding domains	0.047	47432	SinR domain-like	2ofy A:3-84
1Z	gi|256376515|ref|YP_003100175.1|	0054369	29-80	0.0000366	47413	lambda repressor-like DNA-binding domains	0.051	47432	SinR domain-like	1b0n A:1-68
1Z	gi|256376556|ref|YP_003100216.1|	0054323	10-60	0.000000000243	47413	lambda repressor-like DNA-binding domains	0.063	47432	SinR domain-like	2b5a A:1-77
1Z	gi|256376567|ref|YP_003100227.1|	0054369	30-80	0.0000000163	47413	lambda repressor-like DNA-binding domains	0.032	47432	SinR domain-like	1b0n A:1-68
1Z	gi|256377086|ref|YP_003100746.1|	0054369	27-75	0.000000027	47413	lambda repressor-like DNA-binding domains	0.072	47432	SinR domain-like	1b0n A:1-68
1Z	gi|256377098|ref|YP_003100758.1|	0051249	11-74	1.86e-16	47413	lambda repressor-like DNA-binding domains	0.036	47432	SinR domain-like	1y7y A:5-73
1Z	gi|256377098|ref|YP_003100758.1|	0051192	22-178	0.00000000000000138	51182	RmlC-like cupins	0.046	89409	TM1287-like	1yhf A:1-112
1Z	gi|256377193|ref|YP_003100853.1|	0054369	27-81	0.000000668	47413	lambda repressor-like DNA-binding domains	0.042	47432	SinR domain-like	2b5a A:1-77
1Z	gi|256377321|ref|YP_003100981.1|	0054369	35-87	0.0000000119	47413	lambda repressor-like DNA-binding domains	0.051	47432	SinR domain-like	1b0n A:1-68
1Z	gi|256377391|ref|YP_003101051.1|	0054369	30-83	0.000000352	47413	lambda repressor-like DNA-binding domains	0.043	47432	SinR domain-like	2ofy A:3-84
1Z	gi|256377522|ref|YP_003101182.1|	0054369	11-76	1.3e-17	47413	lambda repressor-like DNA-binding domains	0.0011	47432	SinR domain-like	2ofy A:3-84
1Z	gi|256377557|ref|YP_003101217.1|	0051249	3-62	0.000000000000145	47413	lambda repressor-like DNA-binding domains	0.073	47432	SinR domain-like	1y7y A:5-73
1Z	gi|256377719|ref|YP_003101379.1|	0054323	12-69	0.00000000263	47413	lambda repressor-like DNA-binding domains	0.024	47432	SinR domain-like	2b5a A:1-77
1Z	gi|256377964|ref|YP_003101624.1|	0054369	28-77	0.00000000127	47413	lambda repressor-like DNA-binding domains	0.067	47432	SinR domain-like	2b5a A:1-77
1Z	gi|256378016|ref|YP_003101676.1|	0054369	35-87	0.0000000264	47413	lambda repressor-like DNA-binding domains	0.046	47432	SinR domain-like	1y7y A:5-73
1Z	gi|256378367|ref|YP_003102027.1|	0054369	36-88	0.000000212	47413	lambda repressor-like DNA-binding domains	0.036	47432	SinR domain-like	1b0n A:1-68
1Z	gi|256378490|ref|YP_003102150.1|	0054369	30-81	0.0000000165	47413	lambda repressor-like DNA-binding domains	0.088	47432	SinR domain-like	2ofy A:3-84
1Z	gi|256378594|ref|YP_003102254.1|	0054369	14-76	0.000000000295	47413	lambda repressor-like DNA-binding domains	0.054	47432	SinR domain-like	1b0n A:1-68
1Z	gi|256378649|ref|YP_003102309.1|	0054369	11-72	0.000000000000252	47413	lambda repressor-like DNA-binding domains	0.041	47432	SinR domain-like	1b0n A:1-68
1Z	gi|256378997|ref|YP_003102657.1|	0051249	13-68	0.00000000083	47413	lambda repressor-like DNA-binding domains	0.044	47432	SinR domain-like	2b5a A:1-77
1Z	gi|256379046|ref|YP_003102706.1|	0051249	10-66	0.000000101	47413	lambda repressor-like DNA-binding domains	0.057	47432	SinR domain-like	2b5a A:1-77
1Z	gi|256379217|ref|YP_003102877.1|	0049180	92-145	0.000000000333	47413	lambda repressor-like DNA-binding domains	0.093	47432	SinR domain-like	2b5a A:1-77
1Z	gi|256379254|ref|YP_003102914.1|	0051249	4-71	0.00000000203	47413	lambda repressor-like DNA-binding domains	0.085	47432	SinR domain-like	1y7y A:5-73
1Z	gi|256379464|ref|YP_003103124.1|	0051249	5-73	5.91e-18	47413	lambda repressor-like DNA-binding domains	0.011	47432	SinR domain-like	1utx A:
1Z	gi|256379559|ref|YP_003103219.1|	0054323	11-77	0.000000000894	47413	lambda repressor-like DNA-binding domains	0.082	47432	SinR domain-like	1utx A:
1Z	gi|256379681|ref|YP_003103341.1|	0054323	10-74	0.000000000873	47413	lambda repressor-like DNA-binding domains	0.06	47432	SinR domain-like	1y7y A:5-73
1Z	gi|256379796|ref|YP_003103456.1|	0051249	3-70	0.0000000000000676	47413	lambda repressor-like DNA-binding domains	0.028	47432	SinR domain-like	2b5a A:1-77
1Z	gi|256380360|ref|YP_003104020.1|	0054369	8-73	0.000000782	47413	lambda repressor-like DNA-binding domains	0.067	47432	SinR domain-like	2b5a A:1-77
1Z	gi|256380688|ref|YP_003104348.1|	0054323	6-70	0.000000000676	47413	lambda repressor-like DNA-binding domains	0.029	47432	SinR domain-like	2b5a A:1-77
1Z	gi|256380757|ref|YP_003104417.1|	0051249	16-76	0.00000000000000217	47413	lambda repressor-like DNA-binding domains	0.044	47432	SinR domain-like	1b0n A:1-68
1Z	gi|256374192|ref|YP_003097852.1|	0054341	13-83	5.99e-16	46689	Homeodomain-like	0.009	46764	Tetracyclin repressor-like, N-terminal domain	2gen A:6-75
1Z	gi|256374354|ref|YP_003098014.1|	0051586	84-175	0.00000000000000415	48498	Tetracyclin repressor-like, C-terminal domain	0.0082	48499	Tetracyclin repressor-like, C-terminal domain	2oi8 A:87-216
1Z	gi|256374354|ref|YP_003098014.1|	0054374	10-78	0.0000004	46689	Homeodomain-like	0.02	46764	Tetracyclin repressor-like, N-terminal domain	1ui5 A:5-75
1Z	gi|256374572|ref|YP_003098232.1|	0053066	101-215	4.45e-20	48498	Tetracyclin repressor-like, C-terminal domain	0.0054	48499	Tetracyclin repressor-like, C-terminal domain	2gfn A:81-199
1Z	gi|256374572|ref|YP_003098232.1|	0049523	23-95	0.00000000000000234	46689	Homeodomain-like	0.0054	46764	Tetracyclin repressor-like, N-terminal domain	2i10 A:10-78
1Z	gi|256374574|ref|YP_003098234.1|	0054341	6-78	7.98e-17	46689	Homeodomain-like	0.0064	46764	Tetracyclin repressor-like, N-terminal domain	1sgm A:5-77
1Z	gi|256374574|ref|YP_003098234.1|	0052849	81-179	0.0000000000295	48498	Tetracyclin repressor-like, C-terminal domain	0.016	48499	Tetracyclin repressor-like, C-terminal domain	2gfn A:81-199
1Z	gi|256374576|ref|YP_003098236.1|	0049523	2-78	0.00000000000000948	46689	Homeodomain-like	0.01	46764	Tetracyclin repressor-like, N-terminal domain	2o7t A:1-78
1Z	gi|256374576|ref|YP_003098236.1|	0054342	78-174	0.0000000411	48498	Tetracyclin repressor-like, C-terminal domain	0.02	48499	Tetracyclin repressor-like, C-terminal domain	2gfn A:81-199
1Z	gi|256374631|ref|YP_003098291.1|	0049523	131-201	0.000000000000244	46689	Homeodomain-like	0.0095	46764	Tetracyclin repressor-like, N-terminal domain	1vi0 A:6-77
1Z	gi|256374674|ref|YP_003098334.1|	0054341	1-66	0.0000000000000314	46689	Homeodomain-like	0.0051	46764	Tetracyclin repressor-like, N-terminal domain	2fq4 A:9-77
1Z	gi|256374674|ref|YP_003098334.1|	0053097	70-184	0.000000000000282	48498	Tetracyclin repressor-like, C-terminal domain	0.014	48499	Tetracyclin repressor-like, C-terminal domain	2id3 A:81-203
1Z	gi|256374679|ref|YP_003098339.1|	0052647	16-83	0.00000000272	46689	Homeodomain-like	0.022	46764	Tetracyclin repressor-like, N-terminal domain	2hyj A:8-82
1Z	gi|256374679|ref|YP_003098339.1|	0049196	111-193	0.00000927	48498	Tetracyclin repressor-like, C-terminal domain	0.01	48499	Tetracyclin repressor-like, C-terminal domain	2fx0 A:77-198
1Z	gi|256374810|ref|YP_003098470.1|	0049523	2-83	6.67e-21	46689	Homeodomain-like	0.0065	46764	Tetracyclin repressor-like, N-terminal domain	1z77 A:1-75
1Z	gi|256374810|ref|YP_003098470.1|	0052878	83-194	0.00000000151	48498	Tetracyclin repressor-like, C-terminal domain	0.017	48499	Tetracyclin repressor-like, C-terminal domain	2np3 A:100-211
1Z	gi|256374930|ref|YP_003098590.1|	0054375	146-243	0.00000000000000668	48498	Tetracyclin repressor-like, C-terminal domain	0.0093	48499	Tetracyclin repressor-like, C-terminal domain	1zk8 A:78-182
1Z	gi|256374930|ref|YP_003098590.1|	0049523	61-148	0.000000000000599	46689	Homeodomain-like	0.0088	46764	Tetracyclin repressor-like, N-terminal domain	2o7o A:2-67
1Z	gi|256374932|ref|YP_003098592.1|	0054375	91-177	0.0000000000000028	48498	Tetracyclin repressor-like, C-terminal domain	0.01	48499	Tetracyclin repressor-like, C-terminal domain	2g3b A:74-189
1Z	gi|256374932|ref|YP_003098592.1|	0054374	9-79	0.00000000000229	46689	Homeodomain-like	0.0088	46764	Tetracyclin repressor-like, N-terminal domain	1z0x A:4-71
1Z	gi|256374975|ref|YP_003098635.1|	0052878	94-206	9.64e-19	48498	Tetracyclin repressor-like, C-terminal domain	0.011	48499	Tetracyclin repressor-like, C-terminal domain	1zk8 A:78-182
1Z	gi|256374975|ref|YP_003098635.1|	0049523	14-96	9.71e-18	46689	Homeodomain-like	0.0097	46764	Tetracyclin repressor-like, N-terminal domain	2d6y A:7-74
1Z	gi|256374977|ref|YP_003098637.1|	0052878	96-207	1.71e-23	48498	Tetracyclin repressor-like, C-terminal domain	0.0061	48499	Tetracyclin repressor-like, C-terminal domain	2gen A:76-193
1Z	gi|256374977|ref|YP_003098637.1|	0049523	18-97	6.98e-20	46689	Homeodomain-like	0.0046	46764	Tetracyclin repressor-like, N-terminal domain	1z77 A:1-75
1Z	gi|256375014|ref|YP_003098674.1|	0053097	82-197	2.52e-16	48498	Tetracyclin repressor-like, C-terminal domain	0.0069	48499	Tetracyclin repressor-like, C-terminal domain	2fq4 A:78-192
1Z	gi|256375014|ref|YP_003098674.1|	0054374	10-73	0.0000000277	46689	Homeodomain-like	0.0088	46764	Tetracyclin repressor-like, N-terminal domain	2id3 A:13-80
1Z	gi|256375172|ref|YP_003098832.1|	0053097	85-201	1.14e-23	48498	Tetracyclin repressor-like, C-terminal domain	0.00081	48499	Tetracyclin repressor-like, C-terminal domain	2fq4 A:78-192
1Z	gi|256375172|ref|YP_003098832.1|	0054341	17-81	0.0000000000000998	46689	Homeodomain-like	0.0043	46764	Tetracyclin repressor-like, N-terminal domain	2fq4 A:9-77
1Z	gi|256375266|ref|YP_003098926.1|	0049523	10-74	0.000000000000118	46689	Homeodomain-like	0.0058	46764	Tetracyclin repressor-like, N-terminal domain	1z77 A:1-75
1Z	gi|256375452|ref|YP_003099112.1|	0054341	7-79	1.25e-16	46689	Homeodomain-like	0.01	46764	Tetracyclin repressor-like, N-terminal domain	2gen A:6-75
1Z	gi|256375738|ref|YP_003099398.1|	0049523	5-80	7.7e-19	46689	Homeodomain-like	0.0036	46764	Tetracyclin repressor-like, N-terminal domain	1z77 A:1-75
1Z	gi|256375738|ref|YP_003099398.1|	0050189	77-188	1.56e-16	48498	Tetracyclin repressor-like, C-terminal domain	0.0042	48499	Tetracyclin repressor-like, C-terminal domain	2gen A:76-193
1Z	gi|256375844|ref|YP_003099504.1|	0049523	6-84	5.08e-16	46689	Homeodomain-like	0.0049	46764	Tetracyclin repressor-like, N-terminal domain	2np5 A:9-77
1Z	gi|256376086|ref|YP_003099746.1|	0052846	100-238	5.34e-21	48498	Tetracyclin repressor-like, C-terminal domain	0.0004	48499	Tetracyclin repressor-like, C-terminal domain	2g7l A:87-230
1Z	gi|256376086|ref|YP_003099746.1|	0051585	31-89	0.000000000013	46689	Homeodomain-like	0.0048	46764	Tetracyclin repressor-like, N-terminal domain	2g7l A:16-83
1Z	gi|256376093|ref|YP_003099753.1|	0049523	13-91	0.0000000000000262	46689	Homeodomain-like	0.014	46764	Tetracyclin repressor-like, N-terminal domain	2g3b A:2-73
1Z	gi|256376093|ref|YP_003099753.1|	0054342	93-190	0.000000458	48498	Tetracyclin repressor-like, C-terminal domain	0.013	48499	Tetracyclin repressor-like, C-terminal domain	2g3b A:74-189
1Z	gi|256376106|ref|YP_003099766.1|	0054374	14-75	5.99e-16	46689	Homeodomain-like	0.0024	46764	Tetracyclin repressor-like, N-terminal domain	2g3b A:2-73
1Z	gi|256376106|ref|YP_003099766.1|	0053097	83-203	0.000000405	48498	Tetracyclin repressor-like, C-terminal domain	0.0099	48499	Tetracyclin repressor-like, C-terminal domain	2hyj A:83-200
1Z	gi|256376122|ref|YP_003099782.1|	0054341	6-77	3.37e-16	46689	Homeodomain-like	0.0099	46764	Tetracyclin repressor-like, N-terminal domain	1vi0 A:6-77
1Z	gi|256376122|ref|YP_003099782.1|	0054342	81-181	0.0000017	48498	Tetracyclin repressor-like, C-terminal domain	0.012	48499	Tetracyclin repressor-like, C-terminal domain	2d6y A:75-192
1Z	gi|256376138|ref|YP_003099798.1|	0049523	11-92	4.99e-18	46689	Homeodomain-like	0.015	46764	Tetracyclin repressor-like, N-terminal domain	1vi0 A:6-77
1Z	gi|256376138|ref|YP_003099798.1|	0054342	89-191	0.00000000000371	48498	Tetracyclin repressor-like, C-terminal domain	0.013	48499	Tetracyclin repressor-like, C-terminal domain	1vi0 A:78-194
1Z	gi|256376244|ref|YP_003099904.1|	0050080	79-177	3.87e-23	48498	Tetracyclin repressor-like, C-terminal domain	0.0019	48499	Tetracyclin repressor-like, C-terminal domain	1v7b A:75-175
1Z	gi|256376244|ref|YP_003099904.1|	0050079	2-69	0.0000000000000169	46689	Homeodomain-like	0.0022	46764	Tetracyclin repressor-like, N-terminal domain	1v7b A:1-74
1Z	gi|256376248|ref|YP_003099908.1|	0049523	6-72	0.00000000000000133	46689	Homeodomain-like	0.0087	46764	Tetracyclin repressor-like, N-terminal domain	1ui5 A:5-75
1Z	gi|256376251|ref|YP_003099911.1|	0049195	1-74	7.7e-16	46689	Homeodomain-like	0.0038	46764	Tetracyclin repressor-like, N-terminal domain	1rkt A:2-82
1Z	gi|256376251|ref|YP_003099911.1|	0052886	100-194	0.0000000000564	48498	Tetracyclin repressor-like, C-terminal domain	0.0095	48499	Tetracyclin repressor-like, C-terminal domain	2i10 A:79-194
1Z	gi|256376342|ref|YP_003100002.1|	0054374	4-77	2.43e-17	46689	Homeodomain-like	0.006	46764	Tetracyclin repressor-like, N-terminal domain	2o7o A:2-67
1Z	gi|256376342|ref|YP_003100002.1|	0051586	94-186	0.000000000645	48498	Tetracyclin repressor-like, C-terminal domain	0.014	48499	Tetracyclin repressor-like, C-terminal domain	2i10 A:79-194
1Z	gi|256376370|ref|YP_003100030.1|	0054374	5-77	0.00000000000000105	46689	Homeodomain-like	0.0087	46764	Tetracyclin repressor-like, N-terminal domain	2oi8 A:8-86
1Z	gi|256376430|ref|YP_003100090.1|	0049195	2-57	0.0000000000000113	46689	Homeodomain-like	0.0099	46764	Tetracyclin repressor-like, N-terminal domain	2fq4 A:9-77
1Z	gi|256376511|ref|YP_003100171.1|	0054341	3-56	0.0000000000000213	46689	Homeodomain-like	0.0029	46764	Tetracyclin repressor-like, N-terminal domain	2fq4 A:9-77
1Z	gi|256376511|ref|YP_003100171.1|	0053097	68-175	0.0000000726	48498	Tetracyclin repressor-like, C-terminal domain	0.012	48499	Tetracyclin repressor-like, C-terminal domain	2fq4 A:78-192
1Z	gi|256376548|ref|YP_003100208.1|	0049523	8-87	0.000000000113	46689	Homeodomain-like	0.014	46764	Tetracyclin repressor-like, N-terminal domain	2fbq A:2-80
1Z	gi|256376569|ref|YP_003100229.1|	0054342	105-209	3.42e-16	48498	Tetracyclin repressor-like, C-terminal domain	0.013	48499	Tetracyclin repressor-like, C-terminal domain	2i10 A:79-194
1Z	gi|256376569|ref|YP_003100229.1|	0049523	29-107	0.00000000000000195	46689	Homeodomain-like	0.012	46764	Tetracyclin repressor-like, N-terminal domain	2o7t A:1-78
1Z	gi|256376649|ref|YP_003100309.1|	0049195	13-87	0.00000000000000748	46689	Homeodomain-like	0.012	46764	Tetracyclin repressor-like, N-terminal domain	3c07 A:15-89
1Z	gi|256376680|ref|YP_003100340.1|	0054341	10-78	0.00000000000000798	46689	Homeodomain-like	0.013	46764	Tetracyclin repressor-like, N-terminal domain	2o7t A:1-78
1Z	gi|256376680|ref|YP_003100340.1|	0054342	84-185	0.0000000000000329	48498	Tetracyclin repressor-like, C-terminal domain	0.0097	48499	Tetracyclin repressor-like, C-terminal domain	2o7t A:79-188
1Z	gi|256376712|ref|YP_003100372.1|	0052846	61-194	0.00000000000000267	48498	Tetracyclin repressor-like, C-terminal domain	0.0027	48499	Tetracyclin repressor-like, C-terminal domain	2g7l A:87-230
1Z	gi|256376712|ref|YP_003100372.1|	0054072	3-52	0.0000000000923	46689	Homeodomain-like	0.0061	46764	Tetracyclin repressor-like, N-terminal domain	2o7o A:2-67
1Z	gi|256376720|ref|YP_003100380.1|	0049523	11-89	0.000000000000667	46689	Homeodomain-like	0.0043	46764	Tetracyclin repressor-like, N-terminal domain	2fbq A:2-80
1Z	gi|256376731|ref|YP_003100391.1|	0054374	17-88	0.0000000000000399	46689	Homeodomain-like	0.012	46764	Tetracyclin repressor-like, N-terminal domain	3c07 A:15-89
1Z	gi|256376737|ref|YP_003100397.1|	0054341	14-84	2.6e-16	46689	Homeodomain-like	0.0059	46764	Tetracyclin repressor-like, N-terminal domain	2o7t A:1-78
1Z	gi|256376737|ref|YP_003100397.1|	0054342	91-199	0.00000000000000125	48498	Tetracyclin repressor-like, C-terminal domain	0.013	48499	Tetracyclin repressor-like, C-terminal domain	2gfn A:81-199
1Z	gi|256376760|ref|YP_003100420.1|	0049523	4-85	0.00000000000012	46689	Homeodomain-like	0.0093	46764	Tetracyclin repressor-like, N-terminal domain	1vi0 A:6-77
1Z	gi|256376800|ref|YP_003100460.1|	0049523	4-73	0.00000000000000164	46689	Homeodomain-like	0.0033	46764	Tetracyclin repressor-like, N-terminal domain	2fbq A:2-80
1Z	gi|256376800|ref|YP_003100460.1|	0052831	77-178	0.000000763	48498	Tetracyclin repressor-like, C-terminal domain	0.011	48499	Tetracyclin repressor-like, C-terminal domain	2gfn A:81-199
1Z	gi|256376830|ref|YP_003100490.1|	0054375	81-176	0.00000000002	48498	Tetracyclin repressor-like, C-terminal domain	0.0026	48499	Tetracyclin repressor-like, C-terminal domain	2oi8 A:87-216
1Z	gi|256376830|ref|YP_003100490.1|	0054374	4-75	0.000000000159	46689	Homeodomain-like	0.01	46764	Tetracyclin repressor-like, N-terminal domain	1a6i A:2-67
1Z	gi|256376835|ref|YP_003100495.1|	0049523	2-77	3.06e-17	46689	Homeodomain-like	0.0065	46764	Tetracyclin repressor-like, N-terminal domain	2np5 A:9-77
1Z	gi|256376895|ref|YP_003100555.1|	0054341	28-92	0.00000000000748	46689	Homeodomain-like	0.014	46764	Tetracyclin repressor-like, N-terminal domain	2id3 A:13-80
1Z	gi|256376898|ref|YP_003100558.1|	0049523	2-82	5.99e-20	46689	Homeodomain-like	0.0025	46764	Tetracyclin repressor-like, N-terminal domain	2np5 A:9-77
1Z	gi|256376898|ref|YP_003100558.1|	0053205	85-180	0.0000000256	48498	Tetracyclin repressor-like, C-terminal domain	0.013	48499	Tetracyclin repressor-like, C-terminal domain	2hyj A:83-200
1Z	gi|256376909|ref|YP_003100569.1|	0049523	2-65	0.00000000000000631	46689	Homeodomain-like	0.0057	46764	Tetracyclin repressor-like, N-terminal domain	1pb6 A:14-85
1Z	gi|256376944|ref|YP_003100604.1|	0049523	18-98	0.00000000000002	46689	Homeodomain-like	0.013	46764	Tetracyclin repressor-like, N-terminal domain	2fbq A:2-80
1Z	gi|256376974|ref|YP_003100634.1|	0049523	4-73	0.00000000000000123	46689	Homeodomain-like	0.0044	46764	Tetracyclin repressor-like, N-terminal domain	1pb6 A:14-85
1Z	gi|256376993|ref|YP_003100653.1|	0053236	83-224	8.89e-20	48498	Tetracyclin repressor-like, C-terminal domain	0.0087	48499	Tetracyclin repressor-like, C-terminal domain	2g7g A:74-205
1Z	gi|256376993|ref|YP_003100653.1|	0054374	12-82	0.0000000000426	46689	Homeodomain-like	0.0054	46764	Tetracyclin repressor-like, N-terminal domain	2g7l A:16-83
1Z	gi|256377002|ref|YP_003100662.1|	0049523	2-80	0.0000000000000349	46689	Homeodomain-like	0.0026	46764	Tetracyclin repressor-like, N-terminal domain	2fbq A:2-80
1Z	gi|256377004|ref|YP_003100664.1|	0049523	12-93	0.000000000000477	46689	Homeodomain-like	0.0046	46764	Tetracyclin repressor-like, N-terminal domain	2fbq A:2-80
1Z	gi|256377013|ref|YP_003100673.1|	0054374	9-81	2.27e-16	46689	Homeodomain-like	0.0084	46764	Tetracyclin repressor-like, N-terminal domain	2np5 A:9-77
1Z	gi|256377013|ref|YP_003100673.1|	0051586	94-188	0.000000000000489	48498	Tetracyclin repressor-like, C-terminal domain	0.01	48499	Tetracyclin repressor-like, C-terminal domain	2oi8 A:87-216
1Z	gi|256377080|ref|YP_003100740.1|	0052886	78-192	2.73e-18	48498	Tetracyclin repressor-like, C-terminal domain	0.0063	48499	Tetracyclin repressor-like, C-terminal domain	2g3b A:74-189
1Z	gi|256377080|ref|YP_003100740.1|	0049523	7-71	1.1e-16	46689	Homeodomain-like	0.0058	46764	Tetracyclin repressor-like, N-terminal domain	1pb6 A:14-85
1Z	gi|256377083|ref|YP_003100743.1|	0049523	10-84	3.33e-17	46689	Homeodomain-like	0.0056	46764	Tetracyclin repressor-like, N-terminal domain	1z77 A:1-75
1Z	gi|256377083|ref|YP_003100743.1|	0052886	88-192	1.99e-17	48498	Tetracyclin repressor-like, C-terminal domain	0.0043	48499	Tetracyclin repressor-like, C-terminal domain	2gfn A:81-199
1Z	gi|256377107|ref|YP_003100767.1|	0052743	80-191	2.56e-18	48498	Tetracyclin repressor-like, C-terminal domain	0.0041	48499	Tetracyclin repressor-like, C-terminal domain	2fq4 A:78-192
1Z	gi|256377107|ref|YP_003100767.1|	0054341	7-64	0.00000000000000101	46689	Homeodomain-like	0.0032	46764	Tetracyclin repressor-like, N-terminal domain	2fq4 A:9-77
1Z	gi|256377118|ref|YP_003100778.1|	0049523	7-90	0.00000000000000113	46689	Homeodomain-like	0.02	46764	Tetracyclin repressor-like, N-terminal domain	1ui5 A:5-75
1Z	gi|256377118|ref|YP_003100778.1|	0054342	85-186	0.00000000122	48498	Tetracyclin repressor-like, C-terminal domain	0.018	48499	Tetracyclin repressor-like, C-terminal domain	2o7t A:79-188
1Z	gi|256377124|ref|YP_003100784.1|	0054341	22-91	0.00000000000000214	46689	Homeodomain-like	0.012	46764	Tetracyclin repressor-like, N-terminal domain	2o7t A:1-78
1Z	gi|256377158|ref|YP_003100818.1|	0053203	79-184	2.36e-24	48498	Tetracyclin repressor-like, C-terminal domain	0.0014	48499	Tetracyclin repressor-like, C-terminal domain	2np3 A:100-211
1Z	gi|256377158|ref|YP_003100818.1|	0049523	2-65	1.44e-16	46689	Homeodomain-like	0.0066	46764	Tetracyclin repressor-like, N-terminal domain	2fx0 A:4-76
1Z	gi|256377217|ref|YP_003100877.1|	0049523	2-71	0.00000000000000513	46689	Homeodomain-like	0.0077	46764	Tetracyclin repressor-like, N-terminal domain	1z77 A:1-75
1Z	gi|256377238|ref|YP_003100898.1|	0052885	2-66	0.0000000000000015	46689	Homeodomain-like	0.0063	46764	Tetracyclin repressor-like, N-terminal domain	1z0x A:4-71
1Z	gi|256377238|ref|YP_003100898.1|	0054375	79-156	0.00000667	48498	Tetracyclin repressor-like, C-terminal domain	0.016	48499	Tetracyclin repressor-like, C-terminal domain	2oi8 A:87-216
1Z	gi|256377241|ref|YP_003100901.1|	0049523	30-110	0.000000000000016	46689	Homeodomain-like	0.0056	46764	Tetracyclin repressor-like, N-terminal domain	2fq4 A:9-77
1Z	gi|256377245|ref|YP_003100905.1|	0051586	77-180	2.03e-21	48498	Tetracyclin repressor-like, C-terminal domain	0.00065	48499	Tetracyclin repressor-like, C-terminal domain	1zk8 A:78-182
1Z	gi|256377245|ref|YP_003100905.1|	0054374	4-71	0.0000000000318	46689	Homeodomain-like	0.0052	46764	Tetracyclin repressor-like, N-terminal domain	1zk8 A:6-77
1Z	gi|256377250|ref|YP_003100910.1|	0049195	7-81	0.000000000000513	46689	Homeodomain-like	0.0074	46764	Tetracyclin repressor-like, N-terminal domain	1pb6 A:14-85
1Z	gi|256377269|ref|YP_003100929.1|	0049195	5-78	3.04e-18	46689	Homeodomain-like	0.0042	46764	Tetracyclin repressor-like, N-terminal domain	3c07 A:15-89
1Z	gi|256377299|ref|YP_003100959.1|	0049523	3-78	0.00000000000000975	46689	Homeodomain-like	0.0066	46764	Tetracyclin repressor-like, N-terminal domain	2gfn A:4-80
1Z	gi|256377299|ref|YP_003100959.1|	0052886	78-191	0.00000000142	48498	Tetracyclin repressor-like, C-terminal domain	0.013	48499	Tetracyclin repressor-like, C-terminal domain	2g3b A:74-189
1Z	gi|256377303|ref|YP_003100963.1|	0054374	2-69	0.000000000000872	46689	Homeodomain-like	0.0057	46764	Tetracyclin repressor-like, N-terminal domain	2gfn A:4-80
1Z	gi|256377398|ref|YP_003101058.1|	0049523	2-68	0.0000000000000616	46689	Homeodomain-like	0.0052	46764	Tetracyclin repressor-like, N-terminal domain	2g3b A:2-73
1Z	gi|256377402|ref|YP_003101062.1|	0054374	28-92	0.000000000872	46689	Homeodomain-like	0.01	46764	Tetracyclin repressor-like, N-terminal domain	2o7o A:2-67
1Z	gi|256377402|ref|YP_003101062.1|	0050189	101-205	0.0000229	48498	Tetracyclin repressor-like, C-terminal domain	0.0099	48499	Tetracyclin repressor-like, C-terminal domain	1zk8 A:78-182
1Z	gi|256377424|ref|YP_003101084.1|	0054374	8-81	0.0000000000000872	46689	Homeodomain-like	0.0054	46764	Tetracyclin repressor-like, N-terminal domain	1t56 A:22-94
1Z	gi|256377448|ref|YP_003101108.1|	0049523	5-81	3.13e-17	46689	Homeodomain-like	0.0049	46764	Tetracyclin repressor-like, N-terminal domain	1rkt A:2-82
1Z	gi|256377452|ref|YP_003101112.1|	0046275	256-304	0.000000000717	46689	Homeodomain-like	0.04	46759	AraC type transcriptional activator	1d5y A:57-121
1Z	gi|256377452|ref|YP_003101112.1|	0036286	206-254	0.0000151	46689	Homeodomain-like	0.06	46764	Tetracyclin repressor-like, N-terminal domain	1jt6 A:2-72
1Z	gi|256377475|ref|YP_003101135.1|	0054374	3-72	0.00000000000000718	46689	Homeodomain-like	0.0092	46764	Tetracyclin repressor-like, N-terminal domain	2gen A:6-75
1Z	gi|256377484|ref|YP_003101144.1|	0052846	93-244	3e-27	48498	Tetracyclin repressor-like, C-terminal domain	0.0039	48499	Tetracyclin repressor-like, C-terminal domain	2g7g A:74-205
1Z	gi|256377484|ref|YP_003101144.1|	0054374	22-83	0.0000000000000667	46689	Homeodomain-like	0.0063	46764	Tetracyclin repressor-like, N-terminal domain	2g7l A:16-83
1Z	gi|256377517|ref|YP_003101177.1|	0049523	9-90	0.0000000000226	46689	Homeodomain-like	0.009	46764	Tetracyclin repressor-like, N-terminal domain	2gfn A:4-80
1Z	gi|256377569|ref|YP_003101229.1|	0054073	80-188	5.34e-17	48498	Tetracyclin repressor-like, C-terminal domain	0.0029	48499	Tetracyclin repressor-like, C-terminal domain	2gfn A:81-199
1Z	gi|256377569|ref|YP_003101229.1|	0049392	9-76	0.0000000000000718	46689	Homeodomain-like	0.0088	46764	Tetracyclin repressor-like, N-terminal domain	1z77 A:1-75
1Z	gi|256377608|ref|YP_003101268.1|	0052846	101-262	8.67e-20	48498	Tetracyclin repressor-like, C-terminal domain	0.0037	48499	Tetracyclin repressor-like, C-terminal domain	2g7g A:74-205
1Z	gi|256377608|ref|YP_003101268.1|	0054374	29-94	0.00000000000923	46689	Homeodomain-like	0.0068	46764	Tetracyclin repressor-like, N-terminal domain	2o7o A:2-67
1Z	gi|256377641|ref|YP_003101301.1|	0052394	77-184	3.5e-19	48498	Tetracyclin repressor-like, C-terminal domain	0.0018	48499	Tetracyclin repressor-like, C-terminal domain	2d6y A:75-192
1Z	gi|256377641|ref|YP_003101301.1|	0049523	3-79	9.23e-17	46689	Homeodomain-like	0.0014	46764	Tetracyclin repressor-like, N-terminal domain	2d6y A:7-74
1Z	gi|256377684|ref|YP_003101344.1|	0054375	84-218	1.09e-24	48498	Tetracyclin repressor-like, C-terminal domain	0.001	48499	Tetracyclin repressor-like, C-terminal domain	2oi8 A:87-216
1Z	gi|256377684|ref|YP_003101344.1|	0054374	4-78	8.48e-17	46689	Homeodomain-like	0.0028	46764	Tetracyclin repressor-like, N-terminal domain	2oi8 A:8-86
1Z	gi|256377769|ref|YP_003101429.1|	0054341	10-73	0.0000000000000349	46689	Homeodomain-like	0.0098	46764	Tetracyclin repressor-like, N-terminal domain	1z77 A:1-75
1Z	gi|256377780|ref|YP_003101440.1|	0049523	3-74	1.03e-18	46689	Homeodomain-like	0.00096	46764	Tetracyclin repressor-like, N-terminal domain	2fbq A:2-80
1Z	gi|256377780|ref|YP_003101440.1|	0052648	80-202	0.00000000489	48498	Tetracyclin repressor-like, C-terminal domain	0.012	48499	Tetracyclin repressor-like, C-terminal domain	2fbq A:81-214
1Z	gi|256377783|ref|YP_003101443.1|	0052743	73-175	3.71e-19	48498	Tetracyclin repressor-like, C-terminal domain	0.0016	48499	Tetracyclin repressor-like, C-terminal domain	2fq4 A:78-192
1Z	gi|256377783|ref|YP_003101443.1|	0054341	3-65	0.000000000000469	46689	Homeodomain-like	0.0086	46764	Tetracyclin repressor-like, N-terminal domain	2fq4 A:9-77
1Z	gi|256377826|ref|YP_003101486.1|	0054374	6-66	0.000000000000303	46689	Homeodomain-like	0.0047	46764	Tetracyclin repressor-like, N-terminal domain	2fq4 A:9-77
1Z	gi|256377826|ref|YP_003101486.1|	0053097	76-196	0.00000165	48498	Tetracyclin repressor-like, C-terminal domain	0.013	48499	Tetracyclin repressor-like, C-terminal domain	2id3 A:81-203
1Z	gi|256377882|ref|YP_003101542.1|	0052846	82-219	3.34e-24	48498	Tetracyclin repressor-like, C-terminal domain	0.0000319	48499	Tetracyclin repressor-like, C-terminal domain	2g7l A:87-230
1Z	gi|256377882|ref|YP_003101542.1|	0052845	14-75	0.00000000000472	46689	Homeodomain-like	0.00025	46764	Tetracyclin repressor-like, N-terminal domain	2g7l A:16-83
1Z	gi|256377911|ref|YP_003101571.1|	0049195	3-75	1.18e-17	46689	Homeodomain-like	0.0048	46764	Tetracyclin repressor-like, N-terminal domain	1ui5 A:5-75
1Z	gi|256377932|ref|YP_003101592.1|	0051466	30-84	0.000000821	46689	Homeodomain-like	0.014	46764	Tetracyclin repressor-like, N-terminal domain	2fbq A:2-80
1Z	gi|256377949|ref|YP_003101609.1|	0049523	3-77	5.99e-19	46689	Homeodomain-like	0.0019	46764	Tetracyclin repressor-like, N-terminal domain	2d6y A:7-74
1Z	gi|256377949|ref|YP_003101609.1|	0052394	75-179	0.000006	48498	Tetracyclin repressor-like, C-terminal domain	0.016	48499	Tetracyclin repressor-like, C-terminal domain	2d6y A:75-192
1Z	gi|256378002|ref|YP_003101662.1|	0049195	5-60	3.73e-16	46689	Homeodomain-like	0.0084	46764	Tetracyclin repressor-like, N-terminal domain	2np5 A:9-77
1Z	gi|256378026|ref|YP_003101686.1|	0053066	80-192	4.13e-17	48498	Tetracyclin repressor-like, C-terminal domain	0.0028	48499	Tetracyclin repressor-like, C-terminal domain	2i10 A:79-194
1Z	gi|256378026|ref|YP_003101686.1|	0049523	2-76	0.00000000000287	46689	Homeodomain-like	0.0059	46764	Tetracyclin repressor-like, N-terminal domain	2i10 A:10-78
1Z	gi|256378030|ref|YP_003101690.1|	0049523	19-99	0.00000000000000108	46689	Homeodomain-like	0.006	46764	Tetracyclin repressor-like, N-terminal domain	2fbq A:2-80
1Z	gi|256378030|ref|YP_003101690.1|	0053205	102-193	0.0000000774	48498	Tetracyclin repressor-like, C-terminal domain	0.013	48499	Tetracyclin repressor-like, C-terminal domain	2np5 A:78-195
1Z	gi|256378056|ref|YP_003101716.1|	0053097	75-189	3.92e-16	48498	Tetracyclin repressor-like, C-terminal domain	0.0074	48499	Tetracyclin repressor-like, C-terminal domain	2hyj A:83-200
1Z	gi|256378056|ref|YP_003101716.1|	0054374	6-71	0.000000000000698	46689	Homeodomain-like	0.0028	46764	Tetracyclin repressor-like, N-terminal domain	2id3 A:13-80
1Z	gi|256378094|ref|YP_003101754.1|	0054072	15-72	0.0000000000107	46689	Homeodomain-like	0.006	46764	Tetracyclin repressor-like, N-terminal domain	2o7o A:2-67
1Z	gi|256378094|ref|YP_003101754.1|	0052844	82-223	0.0000000000389	48498	Tetracyclin repressor-like, C-terminal domain	0.0042	48499	Tetracyclin repressor-like, C-terminal domain	2g7l A:87-230
1Z	gi|256378103|ref|YP_003101763.1|	0052846	67-203	9.53e-21	48498	Tetracyclin repressor-like, C-terminal domain	0.0056	48499	Tetracyclin repressor-like, C-terminal domain	1zk8 A:78-182
1Z	gi|256378103|ref|YP_003101763.1|	0054374	2-55	0.00000000000289	46689	Homeodomain-like	0.0051	46764	Tetracyclin repressor-like, N-terminal domain	2o7o A:2-67
1Z	gi|256378109|ref|YP_003101769.1|	0053066	79-192	3.18e-25	48498	Tetracyclin repressor-like, C-terminal domain	0.00083	48499	Tetracyclin repressor-like, C-terminal domain	2i10 A:79-194
1Z	gi|256378109|ref|YP_003101769.1|	0049195	2-76	6.67e-19	46689	Homeodomain-like	0.001	46764	Tetracyclin repressor-like, N-terminal domain	2i10 A:10-78
1Z	gi|256378147|ref|YP_003101807.1|	0054375	85-191	2.27e-21	48498	Tetracyclin repressor-like, C-terminal domain	0.011	48499	Tetracyclin repressor-like, C-terminal domain	2oi8 A:87-216
1Z	gi|256378147|ref|YP_003101807.1|	0049523	4-85	0.000000000000002	46689	Homeodomain-like	0.0097	46764	Tetracyclin repressor-like, N-terminal domain	2gfn A:4-80
1Z	gi|256378149|ref|YP_003101809.1|	0049523	7-86	1.75e-17	46689	Homeodomain-like	0.012	46764	Tetracyclin repressor-like, N-terminal domain	2g3b A:2-73
1Z	gi|256378149|ref|YP_003101809.1|	0054342	83-188	0.0000000000000102	48498	Tetracyclin repressor-like, C-terminal domain	0.011	48499	Tetracyclin repressor-like, C-terminal domain	2i10 A:79-194
1Z	gi|256378243|ref|YP_003101903.1|	0054374	11-74	0.00000000000000499	46689	Homeodomain-like	0.0061	46764	Tetracyclin repressor-like, N-terminal domain	3c07 A:15-89
1Z	gi|256378272|ref|YP_003101932.1|	0051586	76-181	3.93e-19	48498	Tetracyclin repressor-like, C-terminal domain	0.0013	48499	Tetracyclin repressor-like, C-terminal domain	1zk8 A:78-182
1Z	gi|256378272|ref|YP_003101932.1|	0051585	5-68	0.0000000000648	46689	Homeodomain-like	0.0032	46764	Tetracyclin repressor-like, N-terminal domain	1zk8 A:6-77
1Z	gi|256378318|ref|YP_003101978.1|	0049523	12-96	3.64e-19	46689	Homeodomain-like	0.02	46764	Tetracyclin repressor-like, N-terminal domain	2id3 A:13-80
1Z	gi|256378318|ref|YP_003101978.1|	0054342	91-196	0.000000000000144	48498	Tetracyclin repressor-like, C-terminal domain	0.011	48499	Tetracyclin repressor-like, C-terminal domain	2gfn A:81-199
1Z	gi|256378356|ref|YP_003102016.1|	0036286	225-276	0.0000000246	46689	Homeodomain-like	0.061	46759	AraC type transcriptional activator	1d5y A:3-56
1Z	gi|256378356|ref|YP_003102016.1|	0046275	279-328	0.00000303	46689	Homeodomain-like	0.063	46764	Tetracyclin repressor-like, N-terminal domain	2oi8 A:8-86
1Z	gi|256378375|ref|YP_003102035.1|	0049523	10-82	0.0000000000000249	46689	Homeodomain-like	0.0059	46764	Tetracyclin repressor-like, N-terminal domain	2fq4 A:9-77
1Z	gi|256378404|ref|YP_003102064.1|	0049523	8-76	2.1e-18	46689	Homeodomain-like	0.0049	46764	Tetracyclin repressor-like, N-terminal domain	2fx0 A:4-76
1Z	gi|256378408|ref|YP_003102068.1|	0049523	34-113	0.00000000000000364	46689	Homeodomain-like	0.013	46764	Tetracyclin repressor-like, N-terminal domain	1pb6 A:14-85
1Z	gi|256378408|ref|YP_003102068.1|	0049911	153-227	0.0000534	48498	Tetracyclin repressor-like, C-terminal domain	0.0087	48499	Tetracyclin repressor-like, C-terminal domain	2gfn A:81-199
1Z	gi|256378430|ref|YP_003102090.1|	0052849	81-194	8.9e-25	48498	Tetracyclin repressor-like, C-terminal domain	0.0031	48499	Tetracyclin repressor-like, C-terminal domain	2g7s A:77-192
1Z	gi|256378430|ref|YP_003102090.1|	0049523	4-85	1.8e-19	46689	Homeodomain-like	0.0049	46764	Tetracyclin repressor-like, N-terminal domain	1sgm A:5-77
1Z	gi|256378434|ref|YP_003102094.1|	0053066	87-198	2.89e-25	48498	Tetracyclin repressor-like, C-terminal domain	0.00016	48499	Tetracyclin repressor-like, C-terminal domain	2i10 A:79-194
1Z	gi|256378434|ref|YP_003102094.1|	0049195	5-81	7.7e-16	46689	Homeodomain-like	0.001	46764	Tetracyclin repressor-like, N-terminal domain	2i10 A:10-78
1Z	gi|256378487|ref|YP_003102147.1|	0046275	254-302	0.00000000538	46689	Homeodomain-like	0.04	46759	AraC type transcriptional activator	1d5y A:3-56
1Z	gi|256378487|ref|YP_003102147.1|	0036286	202-252	0.00000000189	46689	Homeodomain-like	0.075	46764	Tetracyclin repressor-like, N-terminal domain	1ui5 A:5-75
1Z	gi|256378493|ref|YP_003102153.1|	0051586	77-174	8.34e-17	48498	Tetracyclin repressor-like, C-terminal domain	0.00099	48499	Tetracyclin repressor-like, C-terminal domain	1zk8 A:78-182
1Z	gi|256378493|ref|YP_003102153.1|	0054374	3-73	0.00000000416	46689	Homeodomain-like	0.006	46764	Tetracyclin repressor-like, N-terminal domain	2o7o A:2-67
1Z	gi|256378496|ref|YP_003102156.1|	0049523	12-87	0.0000000000000228	46689	Homeodomain-like	0.015	46764	Tetracyclin repressor-like, N-terminal domain	2np5 A:9-77
1Z	gi|256378496|ref|YP_003102156.1|	0054342	90-187	0.00000000000245	48498	Tetracyclin repressor-like, C-terminal domain	0.015	48499	Tetracyclin repressor-like, C-terminal domain	2fq4 A:78-192
1Z	gi|256378498|ref|YP_003102158.1|	0049523	11-79	2.94e-20	46689	Homeodomain-like	0.0065	46764	Tetracyclin repressor-like, N-terminal domain	1z77 A:1-75
1Z	gi|256378498|ref|YP_003102158.1|	0052743	93-171	0.0000815	48498	Tetracyclin repressor-like, C-terminal domain	0.012	48499	Tetracyclin repressor-like, C-terminal domain	2d6y A:75-192
1Z	gi|256378504|ref|YP_003102164.1|	0049523	8-90	5.99e-20	46689	Homeodomain-like	0.0049	46764	Tetracyclin repressor-like, N-terminal domain	1ui5 A:5-75
1Z	gi|256378504|ref|YP_003102164.1|	0052656	85-188	0.00000000593	48498	Tetracyclin repressor-like, C-terminal domain	0.014	48499	Tetracyclin repressor-like, C-terminal domain	2gfn A:81-199
1Z	gi|256378633|ref|YP_003102293.1|	0049523	7-86	1.45e-17	46689	Homeodomain-like	0.01	46764	Tetracyclin repressor-like, N-terminal domain	1z77 A:1-75
1Z	gi|256378633|ref|YP_003102293.1|	0054342	86-191	9.1e-18	48498	Tetracyclin repressor-like, C-terminal domain	0.0079	48499	Tetracyclin repressor-like, C-terminal domain	2gfn A:81-199
1Z	gi|256378639|ref|YP_003102299.1|	0054341	15-78	0.000000000000019	46689	Homeodomain-like	0.0057	46764	Tetracyclin repressor-like, N-terminal domain	2id3 A:13-80
1Z	gi|256378639|ref|YP_003102299.1|	0053097	82-192	0.000000000035	48498	Tetracyclin repressor-like, C-terminal domain	0.0073	48499	Tetracyclin repressor-like, C-terminal domain	2gen A:76-193
1Z	gi|256378699|ref|YP_003102359.1|	0054341	10-80	6.98e-18	46689	Homeodomain-like	0.013	46764	Tetracyclin repressor-like, N-terminal domain	1ui5 A:5-75
1Z	gi|256378699|ref|YP_003102359.1|	0049523	198-280	5.64e-16	46689	Homeodomain-like	0.012	46764	Tetracyclin repressor-like, N-terminal domain	1z77 A:1-75
1Z	gi|256378779|ref|YP_003102439.1|	0051586	76-177	6.78e-19	48498	Tetracyclin repressor-like, C-terminal domain	0.0084	48499	Tetracyclin repressor-like, C-terminal domain	1zk8 A:78-182
1Z	gi|256378779|ref|YP_003102439.1|	0054374	3-73	0.0000000000000214	46689	Homeodomain-like	0.011	46764	Tetracyclin repressor-like, N-terminal domain	2g3b A:2-73
1Z	gi|256378800|ref|YP_003102460.1|	0053097	79-186	0.00000000000000122	48498	Tetracyclin repressor-like, C-terminal domain	0.0057	48499	Tetracyclin repressor-like, C-terminal domain	2fq4 A:78-192
1Z	gi|256378800|ref|YP_003102460.1|	0053096	11-70	0.000000000667	46689	Homeodomain-like	0.0056	46764	Tetracyclin repressor-like, N-terminal domain	2id3 A:13-80
1Z	gi|256378808|ref|YP_003102468.1|	0049523	3-79	0.00000000000000473	46689	Homeodomain-like	0.0098	46764	Tetracyclin repressor-like, N-terminal domain	1z77 A:1-75
1Z	gi|256378816|ref|YP_003102476.1|	0049523	2-83	4e-19	46689	Homeodomain-like	0.0039	46764	Tetracyclin repressor-like, N-terminal domain	1pb6 A:14-85
1Z	gi|256378817|ref|YP_003102477.1|	0049523	5-86	3.75e-17	46689	Homeodomain-like	0.0044	46764	Tetracyclin repressor-like, N-terminal domain	1ui5 A:5-75
1Z	gi|256378817|ref|YP_003102477.1|	0052886	81-180	0.00000000445	48498	Tetracyclin repressor-like, C-terminal domain	0.0092	48499	Tetracyclin repressor-like, C-terminal domain	2i10 A:79-194
1Z	gi|256378850|ref|YP_003102510.1|	0054341	6-77	0.00000000000000698	46689	Homeodomain-like	0.013	46764	Tetracyclin repressor-like, N-terminal domain	2o7t A:1-78
1Z	gi|256378875|ref|YP_003102535.1|	0054341	31-95	0.00000000000698	46689	Homeodomain-like	0.017	46764	Tetracyclin repressor-like, N-terminal domain	1vi0 A:6-77
1Z	gi|256378875|ref|YP_003102535.1|	0049196	145-203	0.00000685	48498	Tetracyclin repressor-like, C-terminal domain	0.013	48499	Tetracyclin repressor-like, C-terminal domain	2fq4 A:78-192
1Z	gi|256378885|ref|YP_003102545.1|	0049523	3-75	1.33e-17	46689	Homeodomain-like	0.0055	46764	Tetracyclin repressor-like, N-terminal domain	1z77 A:1-75
1Z	gi|256378885|ref|YP_003102545.1|	0052831	90-191	4.2e-17	48498	Tetracyclin repressor-like, C-terminal domain	0.0025	48499	Tetracyclin repressor-like, C-terminal domain	2g3b A:74-189
1Z	gi|256378967|ref|YP_003102627.1|	0054374	44-107	0.000000000000133	46689	Homeodomain-like	0.012	46764	Tetracyclin repressor-like, N-terminal domain	2fbq A:2-80
1Z	gi|256378967|ref|YP_003102627.1|	0052656	112-206	0.00000000517	48498	Tetracyclin repressor-like, C-terminal domain	0.013	48499	Tetracyclin repressor-like, C-terminal domain	2i10 A:79-194
1Z	gi|256378974|ref|YP_003102634.1|	0052656	84-187	3.85e-21	48498	Tetracyclin repressor-like, C-terminal domain	0.001	48499	Tetracyclin repressor-like, C-terminal domain	2fd5 A:77-180
1Z	gi|256378974|ref|YP_003102634.1|	0049195	1-77	5.08e-16	46689	Homeodomain-like	0.003	46764	Tetracyclin repressor-like, N-terminal domain	2fd5 A:1-76
1Z	gi|256379036|ref|YP_003102696.1|	0049523	6-83	6.67e-18	46689	Homeodomain-like	0.0011	46764	Tetracyclin repressor-like, N-terminal domain	2d6y A:7-74
1Z	gi|256379036|ref|YP_003102696.1|	0052394	81-192	0.000000000000356	48498	Tetracyclin repressor-like, C-terminal domain	0.004	48499	Tetracyclin repressor-like, C-terminal domain	2d6y A:75-192
1Z	gi|256379054|ref|YP_003102714.1|	0049523	2-81	2.1e-17	46689	Homeodomain-like	0.002	46764	Tetracyclin repressor-like, N-terminal domain	2d6y A:7-74
1Z	gi|256379054|ref|YP_003102714.1|	0052394	81-191	0.000000000000101	48498	Tetracyclin repressor-like, C-terminal domain	0.0034	48499	Tetracyclin repressor-like, C-terminal domain	2d6y A:75-192
1Z	gi|256379113|ref|YP_003102773.1|	0054374	4-73	1.1e-17	46689	Homeodomain-like	0.005	46764	Tetracyclin repressor-like, N-terminal domain	1ui5 A:5-75
1Z	gi|256379113|ref|YP_003102773.1|	0054375	88-189	0.0000000000867	48498	Tetracyclin repressor-like, C-terminal domain	0.012	48499	Tetracyclin repressor-like, C-terminal domain	2oi8 A:87-216
1Z	gi|256379164|ref|YP_003102824.1|	0054342	80-189	0.000000000000612	48498	Tetracyclin repressor-like, C-terminal domain	0.014	48499	Tetracyclin repressor-like, C-terminal domain	2gfn A:81-199
1Z	gi|256379164|ref|YP_003102824.1|	0049523	2-84	0.00000000000185	46689	Homeodomain-like	0.043	46764	Tetracyclin repressor-like, N-terminal domain	2id3 A:13-80
1Z	gi|256379290|ref|YP_003102950.1|	0054375	80-171	1e-18	48498	Tetracyclin repressor-like, C-terminal domain	0.0086	48499	Tetracyclin repressor-like, C-terminal domain	2oi8 A:87-216
1Z	gi|256379290|ref|YP_003102950.1|	0054374	6-77	0.00000000000000154	46689	Homeodomain-like	0.0041	46764	Tetracyclin repressor-like, N-terminal domain	2o7o A:2-67
1Z	gi|256379302|ref|YP_003102962.1|	0054374	3-75	0.000000000195	46689	Homeodomain-like	0.012	46764	Tetracyclin repressor-like, N-terminal domain	2gfn A:4-80
1Z	gi|256379336|ref|YP_003102996.1|	0054341	5-75	0.0000000000000103	46689	Homeodomain-like	0.0075	46764	Tetracyclin repressor-like, N-terminal domain	1z77 A:1-75
1Z	gi|256379531|ref|YP_003103191.1|	0049523	12-90	4.39e-20	46689	Homeodomain-like	0.0074	46764	Tetracyclin repressor-like, N-terminal domain	1ui5 A:5-75
1Z	gi|256379531|ref|YP_003103191.1|	0050189	92-199	0.00000000054	48498	Tetracyclin repressor-like, C-terminal domain	0.0069	48499	Tetracyclin repressor-like, C-terminal domain	1vi0 A:78-194
1Z	gi|256379706|ref|YP_003103366.1|	0053203	94-200	2.96e-28	48498	Tetracyclin repressor-like, C-terminal domain	0.00066	48499	Tetracyclin repressor-like, C-terminal domain	2np3 A:100-211
1Z	gi|256379706|ref|YP_003103366.1|	0049523	11-91	9.75e-18	46689	Homeodomain-like	0.0066	46764	Tetracyclin repressor-like, N-terminal domain	2np3 A:35-99
1Z	gi|256379791|ref|YP_003103451.1|	0054342	84-191	3.72e-22	48498	Tetracyclin repressor-like, C-terminal domain	0.0057	48499	Tetracyclin repressor-like, C-terminal domain	2o7t A:79-188
1Z	gi|256379791|ref|YP_003103451.1|	0049523	6-88	3.69e-17	46689	Homeodomain-like	0.0093	46764	Tetracyclin repressor-like, N-terminal domain	1ui5 A:5-75
1Z	gi|256379812|ref|YP_003103472.1|	0049523	4-83	6.48e-16	46689	Homeodomain-like	0.017	46764	Tetracyclin repressor-like, N-terminal domain	1ui5 A:5-75
1Z	gi|256379812|ref|YP_003103472.1|	0050189	82-191	0.00000102	48498	Tetracyclin repressor-like, C-terminal domain	0.0071	48499	Tetracyclin repressor-like, C-terminal domain	1vi0 A:78-194
1Z	gi|256379858|ref|YP_003103518.1|	0054374	6-78	2.24e-16	46689	Homeodomain-like	0.011	46764	Tetracyclin repressor-like, N-terminal domain	2o7o A:2-67
1Z	gi|256379858|ref|YP_003103518.1|	0054375	88-172	0.00000000000471	48498	Tetracyclin repressor-like, C-terminal domain	0.01	48499	Tetracyclin repressor-like, C-terminal domain	2g7s A:77-192
1Z	gi|256380192|ref|YP_003103852.1|	0049523	7-86	4.08e-17	46689	Homeodomain-like	0.0099	46764	Tetracyclin repressor-like, N-terminal domain	2fbq A:2-80
1Z	gi|256380192|ref|YP_003103852.1|	0054342	86-188	0.00000000000063	48498	Tetracyclin repressor-like, C-terminal domain	0.014	48499	Tetracyclin repressor-like, C-terminal domain	1vi0 A:78-194
1Z	gi|256380222|ref|YP_003103882.1|	0049523	5-84	3.21e-19	46689	Homeodomain-like	0.0056	46764	Tetracyclin repressor-like, N-terminal domain	2g3b A:2-73
1Z	gi|256380222|ref|YP_003103882.1|	0050189	80-185	0.0000000000445	48498	Tetracyclin repressor-like, C-terminal domain	0.0059	48499	Tetracyclin repressor-like, C-terminal domain	1vi0 A:78-194
1Z	gi|256380415|ref|YP_003104075.1|	0054375	103-211	5.84e-23	48498	Tetracyclin repressor-like, C-terminal domain	0.0051	48499	Tetracyclin repressor-like, C-terminal domain	2oi8 A:87-216
1Z	gi|256380415|ref|YP_003104075.1|	0054374	22-95	0.000000000000436	46689	Homeodomain-like	0.0088	46764	Tetracyclin repressor-like, N-terminal domain	2hyj A:8-82
1Z	gi|256380477|ref|YP_003104137.1|	0054375	90-241	2.22e-23	48498	Tetracyclin repressor-like, C-terminal domain	0.00024	48499	Tetracyclin repressor-like, C-terminal domain	2oi8 A:87-216
1Z	gi|256380477|ref|YP_003104137.1|	0054374	5-78	8.25e-17	46689	Homeodomain-like	0.00053	46764	Tetracyclin repressor-like, N-terminal domain	2oi8 A:8-86
1Z	gi|256380750|ref|YP_003104410.1|	0053205	94-176	0.0000000000000114	48498	Tetracyclin repressor-like, C-terminal domain	0.0032	48499	Tetracyclin repressor-like, C-terminal domain	2np5 A:78-195
1Z	gi|256380750|ref|YP_003104410.1|	0054374	1-70	0.0000000000000175	46689	Homeodomain-like	0.0049	46764	Tetracyclin repressor-like, N-terminal domain	2np5 A:9-77
1Z	gi|256380791|ref|YP_003104451.1|	0049523	3-84	8.48e-20	46689	Homeodomain-like	0.005	46764	Tetracyclin repressor-like, N-terminal domain	1z77 A:1-75
1Z	gi|256380872|ref|YP_003104532.1|	0052885	8-79	0.0000000000000103	46689	Homeodomain-like	0.0044	46764	Tetracyclin repressor-like, N-terminal domain	2gfn A:4-80
1Z	gi|256380958|ref|YP_003104618.1|	0049523	12-84	2.39e-18	46689	Homeodomain-like	0.0039	46764	Tetracyclin repressor-like, N-terminal domain	1pb6 A:14-85
1Z	gi|256380958|ref|YP_003104618.1|	0050189	97-202	0.0000556	48498	Tetracyclin repressor-like, C-terminal domain	0.0074	48499	Tetracyclin repressor-like, C-terminal domain	2gfn A:81-199
1Z	gi|256380989|ref|YP_003104649.1|	0049523	2-79	0.00000000000015	46689	Homeodomain-like	0.012	46764	Tetracyclin repressor-like, N-terminal domain	2gfn A:4-80
1Z	gi|256380989|ref|YP_003104649.1|	0052886	77-189	0.0000000000332	48498	Tetracyclin repressor-like, C-terminal domain	0.0077	48499	Tetracyclin repressor-like, C-terminal domain	2np5 A:78-195
1Z	gi|256381050|ref|YP_003104710.1|	0054375	92-241	6.23e-22	48498	Tetracyclin repressor-like, C-terminal domain	0.0049	48499	Tetracyclin repressor-like, C-terminal domain	2oi8 A:87-216
1Z	gi|256381050|ref|YP_003104710.1|	0054374	6-79	1.9e-16	46689	Homeodomain-like	0.0046	46764	Tetracyclin repressor-like, N-terminal domain	2oi8 A:8-86
1Z	gi|256375812|ref|YP_003099472.1|	0049498	92-415	3.6e-44	53067	Actin-like ATPase domain	0.00055	110636	ROK	1z05 A:209-405
1Z	gi|256375812|ref|YP_003099472.1|	0051455	21-83	0.000000000000359	46785	Winged helix DNA-binding domain	0.082	109680	TrmB-like	2d1h A:1-109
1Z	gi|256378770|ref|YP_003102430.1|	0053261	19-199	1.25e-16	46785	Winged helix DNA-binding domain	0.039	109680	TrmB-like	2d1h A:1-109
