# Supplementary material for: Abundance, diversity and domain architecture variability in prokaryotic DNA-binding transcription factors
Source: PLoS One. 2018 Apr 3;13(4):e0195332. doi: 10.1371/journal.pone.0195332 (PMC5882156; doi:10.1371/journal.pone.0195332)
Supplement: S1 Dataset — The information of genomes and transcription factors is organized in a tabular format. The file S1_Dataset.zip contains 761 files, one per genome. The information is organized as follows: Genome ID, identifier from NCBI database; Supfam ID; physical position of the Domain; E-value; Supfam model assignment; Supfam description; E-value associated to the family; Family ID; Family ID; representative PDB associated to each assignment. (ZIP) [file pone.0195332.s005.zip › Genomes_assignments/Aeromonas_salmonicida_subsp._salmonicida_A449_B.TFs]

44	gi|145297332|ref|YP_001140173.1|	0036286	144-194	0.00000000000975	46689	Homeodomain-like	0.043	46764	Tetracyclin repressor-like, N-terminal domain	2g7g A:9-73
44	gi|145297332|ref|YP_001140173.1|	0046275	196-247	0.0000000121	46689	Homeodomain-like	0.036	46759	AraC type transcriptional activator	1bl0 A:63-124
44	gi|145298277|ref|YP_001141118.1|	0046275	207-255	0.00000000000412	46689	Homeodomain-like	0.019	46759	AraC type transcriptional activator	1d5y A:57-121
44	gi|145298277|ref|YP_001141118.1|	0036286	156-205	0.00000627	46689	Homeodomain-like	0.025	46759	AraC type transcriptional activator	1d5y A:3-56
44	gi|145298344|ref|YP_001141185.1|	0039814	153-299	1.31e-24	55136	Probable bacterial effector-binding domain	0.0032	75462	Gyrase inhibitory protein GyrI (SbmC, YeeB)	1jyh A:
44	gi|145298344|ref|YP_001141185.1|	0046275	65-115	0.00000000029	46689	Homeodomain-like	0.0098	46759	AraC type transcriptional activator	1d5y A:57-121
44	gi|145298344|ref|YP_001141185.1|	0036286	13-62	0.00000000283	46689	Homeodomain-like	0.011	46759	AraC type transcriptional activator	1d5y A:3-56
44	gi|145299213|ref|YP_001142054.1|	0046275	251-300	0.00000000000806	46689	Homeodomain-like	0.035	46759	AraC type transcriptional activator	1d5y A:57-121
44	gi|145299213|ref|YP_001142054.1|	0036286	199-248	0.000000000161	46689	Homeodomain-like	0.024	46759	AraC type transcriptional activator	1bl0 A:9-62
44	gi|145299298|ref|YP_001142139.1|	0036288	187-274	3.14e-22	55136	Probable bacterial effector-binding domain	0.049	55140	Rob transcription factor, C-terminal domain	1d5y A:122-294
44	gi|145299298|ref|YP_001142139.1|	0046275	49-99	0.00000000000986	46689	Homeodomain-like	0.0061	46759	AraC type transcriptional activator	1d5y A:57-121
44	gi|145299298|ref|YP_001142139.1|	0036286	2-46	0.0000000193	46689	Homeodomain-like	0.0037	46759	AraC type transcriptional activator	1bl0 A:9-62
44	gi|145299346|ref|YP_001142187.1|	0051818	13-171	4.18e-29	51215	Regulatory protein AraC	0.00000299	51216	Regulatory protein AraC	2arc A:
44	gi|145299346|ref|YP_001142187.1|	0046275	237-284	0.000000000000134	46689	Homeodomain-like	0.012	46759	AraC type transcriptional activator	1d5y A:57-121
44	gi|145299346|ref|YP_001142187.1|	0035607	183-233	0.000000672	46689	Homeodomain-like	0.031	46759	AraC type transcriptional activator	1bl0 A:9-62
44	gi|145299479|ref|YP_001142320.1|	0046275	275-322	0.0000000000582	46689	Homeodomain-like	0.0096	46759	AraC type transcriptional activator	1bl0 A:63-124
44	gi|145299854|ref|YP_001142695.1|	0046275	230-278	0.000000000000824	46689	Homeodomain-like	0.025	46759	AraC type transcriptional activator	1bl0 A:9-62
44	gi|145299854|ref|YP_001142695.1|	0036286	180-227	0.000000743	46689	Homeodomain-like	0.02	46759	AraC type transcriptional activator	1bl0 A:9-62
44	gi|145299923|ref|YP_001142764.1|	0046275	292-341	0.0000000000367	46689	Homeodomain-like	0.023	46759	AraC type transcriptional activator	1d5y A:57-121
44	gi|145300023|ref|YP_001142864.1|	0046275	206-255	0.000000000278	46689	Homeodomain-like	0.015	46759	AraC type transcriptional activator	1d5y A:57-121
44	gi|145300151|ref|YP_001142992.1|	0041038	318-481	9.25e-34	48150	DNA-glycosylase	0.00064	48157	DNA repair glycosylase, 2 C-terminal domains	1mpg A:100-282
44	gi|145300151|ref|YP_001142992.1|	0046652	18-91	1.03e-29	57884	Ada DNA repair protein, N-terminal domain (N-Ada 10)	0.00059	57885	Ada DNA repair protein, N-terminal domain (N-Ada 10)	1eyf A:
44	gi|145300151|ref|YP_001142992.1|	0041039	212-309	3.45e-24	55945	TATA-box binding protein-like	0.002	55952	DNA repair glycosylase, N-terminal domain	1mpg A:1-99
44	gi|145300151|ref|YP_001142992.1|	0046275	149-199	0.000000000538	46689	Homeodomain-like	0.024	46759	AraC type transcriptional activator	1d5y A:57-121
44	gi|145300661|ref|YP_001143502.1|	0046275	207-257	0.0000000000251	46689	Homeodomain-like	0.018	46759	AraC type transcriptional activator	1d5y A:57-121
44	gi|145300661|ref|YP_001143502.1|	0036286	155-205	0.0000000206	46689	Homeodomain-like	0.019	46759	AraC type transcriptional activator	1d5y A:3-56
44	gi|145300661|ref|YP_001143502.1|	0051818	37-116	0.0000000144	51215	Regulatory protein AraC	0.011	51216	Regulatory protein AraC	2arc A:
44	gi|145300872|ref|YP_001143713.1|	0046275	257-307	0.00000000000448	46689	Homeodomain-like	0.021	46759	AraC type transcriptional activator	1d5y A:57-121
44	gi|145300872|ref|YP_001143713.1|	0051818	45-174	0.0000127	51215	Regulatory protein AraC	0.017	51216	Regulatory protein AraC	2arc A:
44	gi|145300892|ref|YP_001143733.1|	0039814	140-272	3.14e-26	55136	Probable bacterial effector-binding domain	0.0022	75462	Gyrase inhibitory protein GyrI (SbmC, YeeB)	1jyh A:
44	gi|145300892|ref|YP_001143733.1|	0046275	56-106	0.0000000000103	46689	Homeodomain-like	0.011	46759	AraC type transcriptional activator	1d5y A:57-121
44	gi|145301004|ref|YP_001143845.1|	0051818	22-151	1.23e-16	51215	Regulatory protein AraC	0.024	51216	Regulatory protein AraC	2arc A:
44	gi|145301004|ref|YP_001143845.1|	0046275	215-265	0.00000000000932	46689	Homeodomain-like	0.025	46759	AraC type transcriptional activator	1d5y A:57-121
44	gi|145301004|ref|YP_001143845.1|	0036286	162-213	0.0000000000344	46689	Homeodomain-like	0.03	46759	AraC type transcriptional activator	1d5y A:3-56
44	gi|145301115|ref|YP_001143956.1|	0051818	33-162	6.28e-18	51215	Regulatory protein AraC	0.017	51216	Regulatory protein AraC	2arc A:
44	gi|145301115|ref|YP_001143956.1|	0046275	226-274	0.00000000013	46689	Homeodomain-like	0.013	46759	AraC type transcriptional activator	1d5y A:57-121
44	gi|145301115|ref|YP_001143956.1|	0036286	174-223	0.000000000246	46689	Homeodomain-like	0.025	46759	AraC type transcriptional activator	1bl0 A:9-62
44	gi|145301443|ref|YP_001144282.1|	0046275	220-268	0.000000000000136	46689	Homeodomain-like	0.018	46759	AraC type transcriptional activator	1d5y A:57-121
44	gi|145301443|ref|YP_001144282.1|	0051818	27-149	0.000000109	51215	Regulatory protein AraC	0.024	51216	Regulatory protein AraC	2arc A:
44	gi|145301443|ref|YP_001144282.1|	0036286	167-217	0.0000173	46689	Homeodomain-like	0.026	46690	Homeodomain	2hdd B:
44	gi|145297724|ref|YP_001140565.1|	0045802	3-77	2.81e-20	46785	Winged helix DNA-binding domain	0.0000672	46792	Arginine repressor (ArgR), N-terminal DNA-binding domain	1aoy A:
44	gi|145297724|ref|YP_001140565.1|	0045063	82-145	1.57e-20	55252	C-terminal domain of arginine repressor	0.0000669	55253	C-terminal domain of arginine repressor	1xxa A:
44	gi|145297325|ref|YP_001140166.1|	0045802	16-80	4.81e-16	46785	Winged helix DNA-binding domain	0.0099	46792	Arginine repressor (ArgR), N-terminal DNA-binding domain	1b4a A:4-78
44	gi|145297325|ref|YP_001140166.1|	0035348	90-154	0.00000000000000314	55252	C-terminal domain of arginine repressor	0.001	55253	C-terminal domain of arginine repressor	1xxa A:
44	gi|145299633|ref|YP_001142474.1|	0040524	73-233	1.42e-28	100950	NagB/RpiA/CoA transferase-like	0.062	74656	CoA transferase alpha subunit-like	1m3e A:1-250
44	gi|145299633|ref|YP_001142474.1|	0043758	3-77	4.3e-17	46785	Winged helix DNA-binding domain	0.044	46792	Arginine repressor (ArgR), N-terminal DNA-binding domain	1b4a A:4-78
44	gi|145297642|ref|YP_001140483.1|	0049777	4-93	3.2e-18	46785	Winged helix DNA-binding domain	0.054	46801	ArsR-like transcriptional regulators	1smt A:
44	gi|145297648|ref|YP_001140489.1|	0049777	18-109	2.83e-18	46785	Winged helix DNA-binding domain	0.019	46801	ArsR-like transcriptional regulators	1r1u A:
44	gi|145297750|ref|YP_001140591.1|	0049777	7-96	9.87e-27	46785	Winged helix DNA-binding domain	0.019	46801	ArsR-like transcriptional regulators	1smt A:
44	gi|145298341|ref|YP_001141182.1|	0049777	5-93	1.68e-17	46785	Winged helix DNA-binding domain	0.072	46801	ArsR-like transcriptional regulators	1r1u A:
44	gi|145299894|ref|YP_001142735.1|	0049777	6-100	1.36e-23	46785	Winged helix DNA-binding domain	0.021	46801	ArsR-like transcriptional regulators	1smt A:
44	gi|145297131|ref|YP_001139972.1|	0039384	1-62	0.0000000000144	46785	Winged helix DNA-binding domain	0.0093	46786	Biotin repressor-like	1j5y A:3-67
44	gi|145297369|ref|YP_001140210.1|	0035568	70-269	7.66e-57	55681	Class II aaRS and biotin synthetases	0.0000041	55707	Biotin holoenzyme synthetase	1bia A:64-270
44	gi|145297369|ref|YP_001140210.1|	0045968	1-61	0.000000000000323	46785	Winged helix DNA-binding domain	0.0016	46786	Biotin repressor-like	1bia A:1-63
44	gi|145297369|ref|YP_001140210.1|	0045969	272-318	0.0000000000192	50037	C-terminal domain of transcriptional repressors	0.00077	50038	Biotin repressor (BirA)	1bia A:271-317
44	gi|145299086|ref|YP_001141927.1|	0045968	5-63	0.000000000303	46785	Winged helix DNA-binding domain	0.054	46786	Biotin repressor-like	1j5y A:3-67
44	gi|145298955|ref|YP_001141796.1|	0054946	23-162	3.54e-31	51206	cAMP-binding domain-like	0.01	51210	cAMP-binding domain	2gau A:10-151
44	gi|145298955|ref|YP_001141796.1|	0052860	165-242	8.19e-19	46785	Winged helix DNA-binding domain	0.028	46796	CAP C-terminal domain-like	2oz6 A:143-213
44	gi|145299103|ref|YP_001141944.1|	0052198	147-222	7.87e-18	46785	Winged helix DNA-binding domain	0.053	46796	CAP C-terminal domain-like	2coh A:118-199
44	gi|145299103|ref|YP_001141944.1|	0054946	8-138	0.0000000000000773	51206	cAMP-binding domain-like	0.038	51210	cAMP-binding domain	1hw5 A:1-137
44	gi|145300207|ref|YP_001143048.1|	0054435	8-139	1.19e-32	51206	cAMP-binding domain-like	0.00000117	51210	cAMP-binding domain	1hw5 A:1-137
44	gi|145300207|ref|YP_001143048.1|	0038753	141-209	0.00000000000000182	46785	Winged helix DNA-binding domain	0.0000581	46796	CAP C-terminal domain-like	1hw5 A:138-208
44	gi|145297863|ref|YP_001140704.1|	0037176	6-98	2.72e-25	46689	Homeodomain-like	0.0000341	100918	FIS-like	1eto B:
44	gi|145297354|ref|YP_001140195.1|	0041617	134-360	6.24e-46	52540	P-loop containing nucleoside triphosphate hydrolases	0.0000271	81269	Extended AAA-ATPase domain	1ny5 A:138-384
44	gi|145297354|ref|YP_001140195.1|	0043525	2-176	2.99e-43	52172	CheY-like	0.00039	52173	CheY-related	1qkk A:
44	gi|145297354|ref|YP_001140195.1|	0049952	369-417	0.000000215	46689	Homeodomain-like	0.02	100918	FIS-like	1eto B:
44	gi|145297442|ref|YP_001140283.1|	0041617	141-378	5.58e-65	52540	P-loop containing nucleoside triphosphate hydrolases	0.00000167	81269	Extended AAA-ATPase domain	1ny5 A:138-384
44	gi|145297442|ref|YP_001140283.1|	0043525	21-185	3.13e-18	52172	CheY-like	0.0039	52173	CheY-related	1xhf A:2-122
44	gi|145297442|ref|YP_001140283.1|	0037176	350-443	0.0000000417	46689	Homeodomain-like	0.026	100918	FIS-like	1ntc A:
44	gi|145298504|ref|YP_001141345.1|	0041617	133-370	3.17e-67	52540	P-loop containing nucleoside triphosphate hydrolases	0.00000174	81269	Extended AAA-ATPase domain	1ny5 A:138-384
44	gi|145298504|ref|YP_001141345.1|	0043525	1-174	4.27e-44	52172	CheY-like	0.00038	52173	CheY-related	1krw A:
44	gi|145298504|ref|YP_001141345.1|	0037176	342-437	0.0000000000148	46689	Homeodomain-like	0.052	100918	FIS-like	1g2h A:
44	gi|145299369|ref|YP_001142210.1|	0041617	210-447	2.47e-65	52540	P-loop containing nucleoside triphosphate hydrolases	0.00000133	81269	Extended AAA-ATPase domain	1ny5 A:138-384
44	gi|145299369|ref|YP_001142210.1|	0046907	456-513	0.000000000239	46689	Homeodomain-like	0.0015	100918	FIS-like	1g2h A:
44	gi|145299369|ref|YP_001142210.1|	0051230	2-69	0.000000275	55021	ACT-like	0.089	110980	Glycine cleavage system transcriptional repressor	1u8s A:88-180
44	gi|145299369|ref|YP_001142210.1|	0048248	81-159	0.000000332	55785	PYP-like sensor domain (PAS domain)	0.074	55789	Heme-binding PAS domain	1ew0 A:
44	gi|145299377|ref|YP_001142218.1|	0041617	8-250	7.92e-64	52540	P-loop containing nucleoside triphosphate hydrolases	0.00000149	81269	Extended AAA-ATPase domain	1ny5 A:138-384
44	gi|145299377|ref|YP_001142218.1|	0037176	222-336	0.0000000672	46689	Homeodomain-like	0.017	100918	FIS-like	1eto B:
44	gi|145299406|ref|YP_001142247.1|	0041617	198-441	5.63e-66	52540	P-loop containing nucleoside triphosphate hydrolases	0.00000333	81269	Extended AAA-ATPase domain	1ny5 A:138-384
44	gi|145299406|ref|YP_001142247.1|	0037176	412-511	0.000000717	46689	Homeodomain-like	0.034	100918	FIS-like	1ntc A:
44	gi|145300184|ref|YP_001143025.1|	0041617	145-388	4.35e-71	52540	P-loop containing nucleoside triphosphate hydrolases	0.00000131	81269	Extended AAA-ATPase domain	1ny5 A:138-384
44	gi|145300184|ref|YP_001143025.1|	0043525	4-189	3.84e-43	52172	CheY-like	0.00045	52173	CheY-related	1ny5 A:1-137
44	gi|145300184|ref|YP_001143025.1|	0037176	358-458	0.0000000104	46689	Homeodomain-like	0.06	100918	FIS-like	1umq A:
44	gi|145300901|ref|YP_001143742.1|	0041617	328-564	3.48e-40	52540	P-loop containing nucleoside triphosphate hydrolases	0.000038	81269	Extended AAA-ATPase domain	1ny5 A:138-384
44	gi|145300901|ref|YP_001143742.1|	0037176	533-627	0.0000000000224	46689	Homeodomain-like	0.075	100918	FIS-like	1eto B:
44	gi|145300901|ref|YP_001143742.1|	0037219	194-305	0.00000000977	55785	PYP-like sensor domain (PAS domain)	0.087	55786	PYP-like	1nwz A:
44	gi|145300970|ref|YP_001143811.1|	0041617	140-384	5.7e-73	52540	P-loop containing nucleoside triphosphate hydrolases	0.000000936	81269	Extended AAA-ATPase domain	1ny5 A:138-384
44	gi|145300970|ref|YP_001143811.1|	0043525	4-186	4.55e-44	52172	CheY-like	0.000023	52173	CheY-related	1krw A:
44	gi|145300970|ref|YP_001143811.1|	0048440	382-471	9.86e-21	46689	Homeodomain-like	0.00054	100918	FIS-like	1ntc A:
44	gi|145299747|ref|YP_001142588.1|	0041150	5-134	2.22e-43	46785	Winged helix DNA-binding domain	0.0000164	101027	FUR-like	1mzb A:
44	gi|145300508|ref|YP_001143349.1|	0041150	9-140	2.67e-33	46785	Winged helix DNA-binding domain	0.081	101027	FUR-like	1mzb A:
44	gi|145297313|ref|YP_001140154.1|	0036339	61-331	3.81e-82	53822	Periplasmic binding protein-like I	0.000044	53823	L-arabinose binding protein-like	1dbq A:
44	gi|145297313|ref|YP_001140154.1|	0051985	2-57	3.86e-17	47413	lambda repressor-like DNA-binding domains	0.0032	47438	GalR/LacI-like bacterial regulator	2bjc A:1-62
44	gi|145297553|ref|YP_001140394.1|	0036339	62-318	4.28e-37	53822	Periplasmic binding protein-like I	0.00055	53823	L-arabinose binding protein-like	2nzu G:58-332
44	gi|145297553|ref|YP_001140394.1|	0051985	1-59	0.00000000000000177	47413	lambda repressor-like DNA-binding domains	0.0027	47438	GalR/LacI-like bacterial regulator	2hsg A:2-58
44	gi|145297562|ref|YP_001140403.1|	0035780	63-309	5.89e-57	53822	Periplasmic binding protein-like I	0.000000507	53823	L-arabinose binding protein-like	1byk A:
44	gi|145297562|ref|YP_001140403.1|	0051985	3-61	9.38e-16	47413	lambda repressor-like DNA-binding domains	0.0035	47438	GalR/LacI-like bacterial regulator	2bjc A:1-62
44	gi|145298918|ref|YP_001141759.1|	0035780	61-314	9.62e-40	53822	Periplasmic binding protein-like I	0.00074	53823	L-arabinose binding protein-like	2nzu G:58-332
44	gi|145298918|ref|YP_001141759.1|	0044558	3-59	0.000000000000169	47413	lambda repressor-like DNA-binding domains	0.00072	47438	GalR/LacI-like bacterial regulator	1uxd A:
44	gi|145298945|ref|YP_001141786.1|	0036339	61-333	7.07e-95	53822	Periplasmic binding protein-like I	0.000000231	53823	L-arabinose binding protein-like	1dbq A:
44	gi|145298945|ref|YP_001141786.1|	0051985	1-59	3.78e-16	47413	lambda repressor-like DNA-binding domains	0.0005	47438	GalR/LacI-like bacterial regulator	1pru A:
44	gi|145299342|ref|YP_001142183.1|	0036339	61-330	4.52e-85	53822	Periplasmic binding protein-like I	0.0000317	53823	L-arabinose binding protein-like	1dbq A:
44	gi|145299342|ref|YP_001142183.1|	0051985	1-58	2.31e-16	47413	lambda repressor-like DNA-binding domains	0.0024	47438	GalR/LacI-like bacterial regulator	1pru A:
44	gi|145299720|ref|YP_001142561.1|	0036339	63-334	3.93e-77	53822	Periplasmic binding protein-like I	0.000048	53823	L-arabinose binding protein-like	2nzu G:58-332
44	gi|145299720|ref|YP_001142561.1|	0051985	3-62	1.97e-16	47413	lambda repressor-like DNA-binding domains	0.0026	47438	GalR/LacI-like bacterial regulator	1pru A:
44	gi|145299862|ref|YP_001142703.1|	0036339	70-344	3.05e-62	53822	Periplasmic binding protein-like I	0.0000562	53823	L-arabinose binding protein-like	2nzu G:58-332
44	gi|145299862|ref|YP_001142703.1|	0051985	10-68	7.35e-19	47413	lambda repressor-like DNA-binding domains	0.0039	47438	GalR/LacI-like bacterial regulator	1uxd A:
44	gi|145299898|ref|YP_001142739.1|	0035780	66-320	1.71e-45	53822	Periplasmic binding protein-like I	0.00028	53823	L-arabinose binding protein-like	2nzu G:58-332
44	gi|145299898|ref|YP_001142739.1|	0044558	7-63	0.00000000000000844	47413	lambda repressor-like DNA-binding domains	0.0032	47438	GalR/LacI-like bacterial regulator	1uxd A:
44	gi|145300955|ref|YP_001143796.1|	0043335	66-328	7.66e-53	53822	Periplasmic binding protein-like I	0.00015	53823	L-arabinose binding protein-like	2nzu G:58-332
44	gi|145300955|ref|YP_001143796.1|	0051985	7-65	0.00000000000000434	47413	lambda repressor-like DNA-binding domains	0.0042	47438	GalR/LacI-like bacterial regulator	1efa A:2-60
44	gi|145301050|ref|YP_001143891.1|	0036339	71-339	1.77e-54	53822	Periplasmic binding protein-like I	0.00022	53823	L-arabinose binding protein-like	2nzu G:58-332
44	gi|145301050|ref|YP_001143891.1|	0051985	12-70	4.5e-16	47413	lambda repressor-like DNA-binding domains	0.0019	47438	GalR/LacI-like bacterial regulator	2bjc A:1-62
44	gi|145301109|ref|YP_001143950.1|	0036339	60-331	6.9e-90	53822	Periplasmic binding protein-like I	0.000000343	53823	L-arabinose binding protein-like	1dbq A:
44	gi|145301109|ref|YP_001143950.1|	0051985	1-59	2.68e-18	47413	lambda repressor-like DNA-binding domains	0.001	47438	GalR/LacI-like bacterial regulator	1pru A:
44	gi|145297176|ref|YP_001140017.1|	0043525	1-135	1.57e-30	52172	CheY-like	0.0043	52173	CheY-related	1u0s Y:
44	gi|145297176|ref|YP_001140017.1|	0048694	141-204	1.7e-18	46894	C-terminal effector domain of the bipartite response regulators	0.0047	46900	GerE-like (LuxR/UhpA family of transcriptional regulators)	1yio A:131-200
44	gi|145298529|ref|YP_001141370.1|	0045682	1-127	6.69e-26	52172	CheY-like	0.0012	52173	CheY-related	1a04 A:5-142
44	gi|145298529|ref|YP_001141370.1|	0048694	130-193	1.09e-19	46894	C-terminal effector domain of the bipartite response regulators	0.0023	46900	GerE-like (LuxR/UhpA family of transcriptional regulators)	1yio A:131-200
44	gi|145298550|ref|YP_001141391.1|	0045682	1-132	2.7e-36	52172	CheY-like	0.0006	52173	CheY-related	1a04 A:5-142
44	gi|145298550|ref|YP_001141391.1|	0048694	135-210	1.43e-18	46894	C-terminal effector domain of the bipartite response regulators	0.0057	46900	GerE-like (LuxR/UhpA family of transcriptional regulators)	1p4w A:
44	gi|145299057|ref|YP_001141898.1|	0048694	286-353	0.0000000000133	46894	C-terminal effector domain of the bipartite response regulators	0.011	46900	GerE-like (LuxR/UhpA family of transcriptional regulators)	1l3l A:170-234
44	gi|145299701|ref|YP_001142542.1|	0045682	4-135	7.97e-34	52172	CheY-like	0.0000415	52173	CheY-related	1a04 A:5-142
44	gi|145299701|ref|YP_001142542.1|	0048694	141-209	9.52e-21	46894	C-terminal effector domain of the bipartite response regulators	0.0017	46900	GerE-like (LuxR/UhpA family of transcriptional regulators)	1a04 A:150-216
44	gi|145300026|ref|YP_001142867.1|	0045682	5-129	1.28e-25	52172	CheY-like	0.002	52173	CheY-related	1a04 A:5-142
44	gi|145300026|ref|YP_001142867.1|	0048694	143-211	1.05e-17	46894	C-terminal effector domain of the bipartite response regulators	0.0037	46900	GerE-like (LuxR/UhpA family of transcriptional regulators)	1fse A:
44	gi|145300631|ref|YP_001143472.1|	0047925	4-171	9.29e-37	75516	Pheromone-binding domain of LuxR-like quorum-sensing transcription factors	0.0032	75517	Pheromone-binding domain of LuxR-like quorum-sensing transcription factors	1l3l A:2-169
44	gi|145300631|ref|YP_001143472.1|	0048694	163-242	5.1e-17	46894	C-terminal effector domain of the bipartite response regulators	0.0074	46900	GerE-like (LuxR/UhpA family of transcriptional regulators)	1fse A:
44	gi|145300654|ref|YP_001143495.1|	0048694	195-261	8.84e-17	46894	C-terminal effector domain of the bipartite response regulators	0.0038	46900	GerE-like (LuxR/UhpA family of transcriptional regulators)	1a04 A:150-216
44	gi|145300854|ref|YP_001143695.1|	0048694	127-198	4.42e-21	46894	C-terminal effector domain of the bipartite response regulators	0.0036	46900	GerE-like (LuxR/UhpA family of transcriptional regulators)	1fse A:
44	gi|145301148|ref|YP_001143989.1|	0047925	7-173	5.62e-39	75516	Pheromone-binding domain of LuxR-like quorum-sensing transcription factors	0.003	75517	Pheromone-binding domain of LuxR-like quorum-sensing transcription factors	1l3l A:2-169
44	gi|145301148|ref|YP_001143989.1|	0048694	168-245	6.8e-18	46894	C-terminal effector domain of the bipartite response regulators	0.0061	46900	GerE-like (LuxR/UhpA family of transcriptional regulators)	1fse A:
44	gi|32453763|ref|NP_861554.1|	0048694	301-331	0.0000133	46894	C-terminal effector domain of the bipartite response regulators	0.025	46900	GerE-like (LuxR/UhpA family of transcriptional regulators)	1a04 A:150-216
44	gi|145301407|ref|YP_001144246.1|	0048694	133-201	0.00000000539	46894	C-terminal effector domain of the bipartite response regulators	0.066	46900	GerE-like (LuxR/UhpA family of transcriptional regulators)	1yio A:131-200
44	gi|145297504|ref|YP_001140345.1|	0050048	9-82	3.02e-22	46785	Winged helix DNA-binding domain	0.0094	46804	GntR-like transcriptional regulators	3bwg A:5-82
44	gi|145297504|ref|YP_001140345.1|	0054060	97-235	4.71e-21	48008	GntR ligand-binding domain-like	0.021	48009	GntR ligand-binding domain-like	2hs5 A:94-231
44	gi|145298185|ref|YP_001141026.1|	0040266	50-88	0.00000497	46785	Winged helix DNA-binding domain	0.072	46804	GntR-like transcriptional regulators	1hw1 A:5-78
44	gi|145299258|ref|YP_001142099.1|	0038752	79-225	7.59e-38	48008	GntR ligand-binding domain-like	0.0000235	48009	GntR ligand-binding domain-like	1hw1 A:79-230
44	gi|145299258|ref|YP_001142099.1|	0050048	11-75	2.77e-17	46785	Winged helix DNA-binding domain	0.0000692	46804	GntR-like transcriptional regulators	1hw1 A:5-78
44	gi|145299648|ref|YP_001142489.1|	0050768	93-466	2.29e-90	53383	PLP-dependent transferases	0.0000695	53384	AAT-like	1x0m A:26-428
44	gi|145299648|ref|YP_001142489.1|	0050048	1-76	1.47e-18	46785	Winged helix DNA-binding domain	0.024	46804	GntR-like transcriptional regulators	3bwg A:5-82
44	gi|145300638|ref|YP_001143479.1|	0054060	78-214	9.94e-20	48008	GntR ligand-binding domain-like	0.017	48009	GntR ligand-binding domain-like	1hw1 A:79-230
44	gi|145300638|ref|YP_001143479.1|	0050048	6-84	3.12e-17	46785	Winged helix DNA-binding domain	0.017	46804	GntR-like transcriptional regulators	2hs5 A:25-93
44	gi|145300670|ref|YP_001143511.1|	0050768	121-473	7.4e-84	53383	PLP-dependent transferases	0.0000897	53384	AAT-like	1x0m A:26-428
44	gi|145300670|ref|YP_001143511.1|	0050048	12-84	3.13e-18	46785	Winged helix DNA-binding domain	0.055	46804	GntR-like transcriptional regulators	3bwg A:5-82
44	gi|145300815|ref|YP_001143656.1|	0054662	56-229	1.1e-41	64288	Chorismate lyase-like	0.0000501	143473	UTRA domain	2pkh A:109-249
44	gi|145300815|ref|YP_001143656.1|	0050048	4-72	5.36e-22	46785	Winged helix DNA-binding domain	0.014	46804	GntR-like transcriptional regulators	3bwg A:5-82
44	gi|145300882|ref|YP_001143723.1|	0054662	60-236	5.18e-39	64288	Chorismate lyase-like	0.0026	143473	UTRA domain	2p19 A:2-149
44	gi|145300882|ref|YP_001143723.1|	0050048	5-76	1.19e-19	46785	Winged helix DNA-binding domain	0.015	46804	GntR-like transcriptional regulators	3bwg A:5-82
44	gi|145300994|ref|YP_001143835.1|	0051337	2-132	2.37e-30	46785	Winged helix DNA-binding domain	0.067	46804	GntR-like transcriptional regulators	3bwg A:5-82
44	gi|145301105|ref|YP_001143946.1|	0054662	53-232	4.71e-48	64288	Chorismate lyase-like	0.0015	143473	UTRA domain	3bwg A:89-233
44	gi|145301105|ref|YP_001143946.1|	0050048	2-69	1.89e-18	46785	Winged helix DNA-binding domain	0.01	46804	GntR-like transcriptional regulators	1v4r A:1-100
44	gi|145300452|ref|YP_001143293.1|	0040524	75-235	1.43e-31	100950	NagB/RpiA/CoA transferase-like	0.056	110513	IF2B-like	1vb5 A:
44	gi|145300452|ref|YP_001143293.1|	0043758	4-59	0.000000000018	46785	Winged helix DNA-binding domain	0.088	74676	Transcriptional regulator IclR, N-terminal domain	1mkm A:1-75
44	gi|145301165|ref|YP_001144006.1|	0040524	78-234	1.84e-31	100950	NagB/RpiA/CoA transferase-like	0.032	75176	D-ribose-5-phosphate isomerase (RpiA), catalytic domain	1m0s A:1-126,A:199-219
44	gi|145301165|ref|YP_001144006.1|	0043758	8-67	0.000000000000278	46785	Winged helix DNA-binding domain	0.057	74676	Transcriptional regulator IclR, N-terminal domain	1mkm A:1-75
44	gi|145301042|ref|YP_001143883.1|	0039545	80-203	8.02e-38	51306	LexA/Signal peptidase	0.000003	51307	LexA-related	1jhf A:73-198
44	gi|145301042|ref|YP_001143883.1|	0047587	3-69	1.69e-19	46785	Winged helix DNA-binding domain	0.00038	46789	LexA repressor, N-terminal DNA-binding domain	1jhf A:2-72
44	gi|145297346|ref|YP_001140187.1|	0052161	15-77	1.31e-20	46785	Winged helix DNA-binding domain	0.00051	68967	Lrp/AsnC-like transcriptional regulator N-terminal domain	2cg4 A:4-66
44	gi|145297346|ref|YP_001140187.1|	0052162	78-160	4.69e-19	54909	Dimeric alpha+beta barrel	0.000032	69733	Lrp/AsnC-like transcriptional regulator C-terminal domain	2cg4 A:67-152
44	gi|145297795|ref|YP_001140636.1|	0049174	62-150	5.23e-20	54909	Dimeric alpha+beta barrel	0.023	69733	Lrp/AsnC-like transcriptional regulator C-terminal domain	2cfx A:64-140
44	gi|145297795|ref|YP_001140636.1|	0052161	1-61	5.71e-18	46785	Winged helix DNA-binding domain	0.01	68967	Lrp/AsnC-like transcriptional regulator N-terminal domain	2cfx A:1-63
44	gi|145297941|ref|YP_001140782.1|	0052784	61-358	1.53e-57	53613	Ribokinase-like	0.00093	53614	Ribokinase-like	1rkd A:
44	gi|145297941|ref|YP_001140782.1|	0045968	1-55	0.000000000241	46785	Winged helix DNA-binding domain	0.063	68967	Lrp/AsnC-like transcriptional regulator N-terminal domain	1i1g A:2-61
44	gi|145299389|ref|YP_001142230.1|	0049174	73-156	1.88e-21	54909	Dimeric alpha+beta barrel	0.0048	69733	Lrp/AsnC-like transcriptional regulator C-terminal domain	1ri7 A:85-170
44	gi|145299389|ref|YP_001142230.1|	0052161	11-69	3.42e-19	46785	Winged helix DNA-binding domain	0.0057	68967	Lrp/AsnC-like transcriptional regulator N-terminal domain	2cfx A:1-63
44	gi|145299544|ref|YP_001142385.1|	0051337	2-132	1.84e-36	46785	Winged helix DNA-binding domain	0.084	68967	Lrp/AsnC-like transcriptional regulator N-terminal domain	1ri7 A:25-84
44	gi|145300442|ref|YP_001143283.1|	0049174	65-154	4.69e-23	54909	Dimeric alpha+beta barrel	0.0024	69733	Lrp/AsnC-like transcriptional regulator C-terminal domain	1ri7 A:85-170
44	gi|145300442|ref|YP_001143283.1|	0052364	2-92	1e-19	46785	Winged helix DNA-binding domain	0.012	68967	Lrp/AsnC-like transcriptional regulator N-terminal domain	2cfx A:1-63
44	gi|145300565|ref|YP_001143406.1|	0049174	66-148	0.00000000000000255	54909	Dimeric alpha+beta barrel	0.01	69733	Lrp/AsnC-like transcriptional regulator C-terminal domain	1ri7 A:85-170
44	gi|145300565|ref|YP_001143406.1|	0052161	3-63	0.00000000000000759	46785	Winged helix DNA-binding domain	0.011	68967	Lrp/AsnC-like transcriptional regulator N-terminal domain	2cfx A:1-63
44	gi|145297161|ref|YP_001140002.1|	0052509	92-299	1.68e-31	53850	Periplasmic binding protein-like II	0.00086	53851	Phosphate binding protein-like	1uth A:
44	gi|145297161|ref|YP_001140002.1|	0052508	5-88	4.63e-21	46785	Winged helix DNA-binding domain	0.00055	88979	LysR-like transcriptional regulators	2esn A:3-91
44	gi|145297187|ref|YP_001140028.1|	0052509	85-291	2.17e-28	53850	Periplasmic binding protein-like II	0.011	53851	Phosphate binding protein-like	1i6a A:
44	gi|145297187|ref|YP_001140028.1|	0047461	3-88	8.59e-21	46785	Winged helix DNA-binding domain	0.0038	88979	LysR-like transcriptional regulators	1ixc A:1-89
44	gi|145297298|ref|YP_001140139.1|	0052509	89-293	2.71e-41	53850	Periplasmic binding protein-like II	0.00013	53851	Phosphate binding protein-like	2esn A:92-303
44	gi|145297298|ref|YP_001140139.1|	0052508	2-83	1.84e-18	46785	Winged helix DNA-binding domain	0.0047	88979	LysR-like transcriptional regulators	2esn A:3-91
44	gi|145297515|ref|YP_001140356.1|	0045790	92-298	1.32e-41	53850	Periplasmic binding protein-like II	0.02	53851	Phosphate binding protein-like	1ii5 A:
44	gi|145297515|ref|YP_001140356.1|	0047461	10-89	1.96e-18	46785	Winged helix DNA-binding domain	0.0068	88979	LysR-like transcriptional regulators	1ixc A:1-89
44	gi|145297516|ref|YP_001140357.1|	0052806	80-277	1.03e-26	53850	Periplasmic binding protein-like II	0.018	53851	Phosphate binding protein-like	1al3 A:
44	gi|145297516|ref|YP_001140357.1|	0047461	2-76	4.31e-17	46785	Winged helix DNA-binding domain	0.017	88979	LysR-like transcriptional regulators	1ixc A:1-89
44	gi|145297628|ref|YP_001140469.1|	0045790	92-292	2.35e-24	53850	Periplasmic binding protein-like II	0.018	53851	Phosphate binding protein-like	2fyi A:88-307
44	gi|145297628|ref|YP_001140469.1|	0052508	2-84	2.56e-19	46785	Winged helix DNA-binding domain	0.012	88979	LysR-like transcriptional regulators	1ixc A:1-89
44	gi|145297656|ref|YP_001140497.1|	0045790	94-258	8.32e-23	53850	Periplasmic binding protein-like II	0.0055	53851	Phosphate binding protein-like	1i6a A:
44	gi|145297656|ref|YP_001140497.1|	0052508	7-86	3.5e-18	46785	Winged helix DNA-binding domain	0.01	88979	LysR-like transcriptional regulators	1ixc A:1-89
44	gi|145297671|ref|YP_001140512.1|	0052806	90-293	5.67e-41	53850	Periplasmic binding protein-like II	0.000000283	53851	Phosphate binding protein-like	2fyi A:88-307
44	gi|145297671|ref|YP_001140512.1|	0047461	1-87	0.0000000000000813	46785	Winged helix DNA-binding domain	0.013	88979	LysR-like transcriptional regulators	1ixc A:1-89
44	gi|145297693|ref|YP_001140534.1|	0052509	92-301	2.05e-34	53850	Periplasmic binding protein-like II	0.00041	53851	Phosphate binding protein-like	2esn A:92-303
44	gi|145297693|ref|YP_001140534.1|	0052508	8-88	1.14e-16	46785	Winged helix DNA-binding domain	0.015	88979	LysR-like transcriptional regulators	2esn A:3-91
44	gi|145297715|ref|YP_001140556.1|	0045790	83-292	5.43e-51	53850	Periplasmic binding protein-like II	0.0042	53851	Phosphate binding protein-like	2fyi A:88-307
44	gi|145297715|ref|YP_001140556.1|	0045910	2-105	8.57e-19	46785	Winged helix DNA-binding domain	0.009	88979	LysR-like transcriptional regulators	1ixc A:1-89
44	gi|145297749|ref|YP_001140590.1|	0052509	90-287	1.01e-22	53850	Periplasmic binding protein-like II	0.015	53851	Phosphate binding protein-like	1h3d A:5-224
44	gi|145297749|ref|YP_001140590.1|	0052508	2-85	2.34e-18	46785	Winged helix DNA-binding domain	0.021	88979	LysR-like transcriptional regulators	1ixc A:1-89
44	gi|145297852|ref|YP_001140693.1|	0045790	93-291	2.17e-27	53850	Periplasmic binding protein-like II	0.0064	53851	Phosphate binding protein-like	1al3 A:
44	gi|145297852|ref|YP_001140693.1|	0047461	1-81	5.33e-16	46785	Winged helix DNA-binding domain	0.0041	88979	LysR-like transcriptional regulators	1ixc A:1-89
44	gi|145297998|ref|YP_001140839.1|	0045790	92-287	1.28e-46	53850	Periplasmic binding protein-like II	0.0084	53851	Phosphate binding protein-like	2fyi A:88-307
44	gi|145297998|ref|YP_001140839.1|	0045910	4-114	7.56e-22	46785	Winged helix DNA-binding domain	0.012	88979	LysR-like transcriptional regulators	1ixc A:1-89
44	gi|145298107|ref|YP_001140948.1|	0045790	90-293	2.82e-25	53850	Periplasmic binding protein-like II	0.0012	53851	Phosphate binding protein-like	1ixc A:90-294
44	gi|145298107|ref|YP_001140948.1|	0052508	2-79	4.03e-17	46785	Winged helix DNA-binding domain	0.0024	88979	LysR-like transcriptional regulators	1ixc A:1-89
44	gi|145298143|ref|YP_001140984.1|	0045790	90-292	2.17e-39	53850	Periplasmic binding protein-like II	0.016	53851	Phosphate binding protein-like	1al3 A:
44	gi|145298143|ref|YP_001140984.1|	0045910	4-109	5.95e-19	46785	Winged helix DNA-binding domain	0.011	88979	LysR-like transcriptional regulators	1ixc A:1-89
44	gi|145298146|ref|YP_001140987.1|	0045790	88-296	1.71e-41	53850	Periplasmic binding protein-like II	0.000000453	53851	Phosphate binding protein-like	1i6a A:
44	gi|145298146|ref|YP_001140987.1|	0045910	1-111	2.73e-21	46785	Winged helix DNA-binding domain	0.0025	88979	LysR-like transcriptional regulators	1ixc A:1-89
44	gi|145298210|ref|YP_001141051.1|	0052509	97-312	1.88e-26	53850	Periplasmic binding protein-like II	0.00065	53851	Phosphate binding protein-like	1uth A:
44	gi|145298210|ref|YP_001141051.1|	0052508	7-85	2.31e-16	46785	Winged helix DNA-binding domain	0.0038	88979	LysR-like transcriptional regulators	2esn A:3-91
44	gi|145298250|ref|YP_001141091.1|	0045790	91-289	3.98e-31	53850	Periplasmic binding protein-like II	0.011	53851	Phosphate binding protein-like	2fyi A:88-307
44	gi|145298250|ref|YP_001141091.1|	0045910	7-114	3.15e-18	46785	Winged helix DNA-binding domain	0.011	88979	LysR-like transcriptional regulators	1ixc A:1-89
44	gi|145298600|ref|YP_001141441.1|	0045790	96-299	7.78e-35	53850	Periplasmic binding protein-like II	0.011	53851	Phosphate binding protein-like	2fyi A:88-307
44	gi|145298600|ref|YP_001141441.1|	0047461	10-94	5.36e-21	46785	Winged helix DNA-binding domain	0.0094	88979	LysR-like transcriptional regulators	1ixc A:1-89
44	gi|145298742|ref|YP_001141583.1|	0045790	90-293	1.65e-31	53850	Periplasmic binding protein-like II	0.018	53851	Phosphate binding protein-like	2fyi A:88-307
44	gi|145298742|ref|YP_001141583.1|	0045910	7-112	1.99e-20	46785	Winged helix DNA-binding domain	0.025	88979	LysR-like transcriptional regulators	1ixc A:1-89
44	gi|145298750|ref|YP_001141591.1|	0045790	86-286	3.04e-41	53850	Periplasmic binding protein-like II	0.00052	53851	Phosphate binding protein-like	1i6a A:
44	gi|145298750|ref|YP_001141591.1|	0045910	1-106	1.99e-21	46785	Winged helix DNA-binding domain	0.0056	88979	LysR-like transcriptional regulators	1ixc A:1-89
44	gi|145298751|ref|YP_001141592.1|	0045790	88-321	5.44e-42	53850	Periplasmic binding protein-like II	0.0000000106	53851	Phosphate binding protein-like	1al3 A:
44	gi|145298751|ref|YP_001141592.1|	0045910	1-113	0.00000000000000513	46785	Winged helix DNA-binding domain	0.004	88979	LysR-like transcriptional regulators	1ixc A:1-89
44	gi|145299167|ref|YP_001142008.1|	0045790	89-295	2.71e-45	53850	Periplasmic binding protein-like II	0.001	53851	Phosphate binding protein-like	1i6a A:
44	gi|145299167|ref|YP_001142008.1|	0045910	3-112	5.8e-19	46785	Winged helix DNA-binding domain	0.011	88979	LysR-like transcriptional regulators	1ixc A:1-89
44	gi|145299170|ref|YP_001142011.1|	0045790	88-294	9.95e-48	53850	Periplasmic binding protein-like II	0.0048	53851	Phosphate binding protein-like	1al3 A:
44	gi|145299170|ref|YP_001142011.1|	0047461	4-85	3.96e-21	46785	Winged helix DNA-binding domain	0.042	88979	LysR-like transcriptional regulators	1ixc A:1-89
44	gi|145299215|ref|YP_001142056.1|	0045790	91-289	3.98e-22	53850	Periplasmic binding protein-like II	0.0088	53851	Phosphate binding protein-like	1i6a A:
44	gi|145299215|ref|YP_001142056.1|	0047461	3-82	0.0000000000000779	46785	Winged helix DNA-binding domain	0.017	88979	LysR-like transcriptional regulators	1ixc A:1-89
44	gi|145299295|ref|YP_001142136.1|	0045790	96-302	1.32e-43	53850	Periplasmic binding protein-like II	0.0018	53851	Phosphate binding protein-like	1al3 A:
44	gi|145299295|ref|YP_001142136.1|	0045910	9-119	1.53e-23	46785	Winged helix DNA-binding domain	0.0065	88979	LysR-like transcriptional regulators	1ixc A:1-89
44	gi|145299300|ref|YP_001142141.1|	0045790	92-293	4.52e-44	53850	Periplasmic binding protein-like II	0.015	53851	Phosphate binding protein-like	1pda A:3-219
44	gi|145299300|ref|YP_001142141.1|	0045910	3-111	4.42e-22	46785	Winged helix DNA-binding domain	0.0087	88979	LysR-like transcriptional regulators	1ixc A:1-89
44	gi|145299353|ref|YP_001142194.1|	0045790	105-292	2.17e-21	53850	Periplasmic binding protein-like II	0.022	53851	Phosphate binding protein-like	1i6a A:
44	gi|145299353|ref|YP_001142194.1|	0052508	10-87	2.59e-19	46785	Winged helix DNA-binding domain	0.0095	88979	LysR-like transcriptional regulators	2esn A:3-91
44	gi|145299571|ref|YP_001142412.1|	0045790	88-295	2.58e-32	53850	Periplasmic binding protein-like II	0.0035	53851	Phosphate binding protein-like	2fyi A:88-307
44	gi|145299571|ref|YP_001142412.1|	0047461	1-83	1.15e-20	46785	Winged helix DNA-binding domain	0.0049	88979	LysR-like transcriptional regulators	1ixc A:1-89
44	gi|145299628|ref|YP_001142469.1|	0045790	87-274	6.05e-24	53850	Periplasmic binding protein-like II	0.011	53851	Phosphate binding protein-like	2esn A:92-303
44	gi|145299628|ref|YP_001142469.1|	0052508	1-81	1.95e-22	46785	Winged helix DNA-binding domain	0.0077	88979	LysR-like transcriptional regulators	1ixc A:1-89
44	gi|145299637|ref|YP_001142478.1|	0045790	90-298	6.52e-41	53850	Periplasmic binding protein-like II	0.0063	53851	Phosphate binding protein-like	1i6a A:
44	gi|145299637|ref|YP_001142478.1|	0045910	6-113	7.79e-21	46785	Winged helix DNA-binding domain	0.014	88979	LysR-like transcriptional regulators	1ixc A:1-89
44	gi|145299653|ref|YP_001142494.1|	0045790	93-280	2.06e-29	53850	Periplasmic binding protein-like II	0.0032	53851	Phosphate binding protein-like	2fyi A:88-307
44	gi|145299653|ref|YP_001142494.1|	0045910	3-111	8.68e-25	46785	Winged helix DNA-binding domain	0.0046	88979	LysR-like transcriptional regulators	1ixc A:1-89
44	gi|145299672|ref|YP_001142513.1|	0045790	88-290	9.59e-50	53850	Periplasmic binding protein-like II	0.0072	53851	Phosphate binding protein-like	2fyi A:88-307
44	gi|145299672|ref|YP_001142513.1|	0045910	5-111	2.72e-19	46785	Winged helix DNA-binding domain	0.018	88979	LysR-like transcriptional regulators	1ixc A:1-89
44	gi|145299773|ref|YP_001142614.1|	0045790	94-298	2.02e-35	53850	Periplasmic binding protein-like II	0.0000718	53851	Phosphate binding protein-like	1i6a A:
44	gi|145299773|ref|YP_001142614.1|	0045910	4-115	2.33e-20	46785	Winged helix DNA-binding domain	0.0053	88979	LysR-like transcriptional regulators	1ixc A:1-89
44	gi|145299804|ref|YP_001142645.1|	0052509	91-293	1.38e-33	53850	Periplasmic binding protein-like II	0.00021	53851	Phosphate binding protein-like	2esn A:92-303
44	gi|145299804|ref|YP_001142645.1|	0052508	2-85	5.45e-19	46785	Winged helix DNA-binding domain	0.0034	88979	LysR-like transcriptional regulators	2esn A:3-91
44	gi|145299849|ref|YP_001142690.1|	0045790	101-312	1.74e-33	53850	Periplasmic binding protein-like II	0.012	53851	Phosphate binding protein-like	1amf A:
44	gi|145299849|ref|YP_001142690.1|	0045910	19-125	1.14e-19	46785	Winged helix DNA-binding domain	0.016	88979	LysR-like transcriptional regulators	2esn A:3-91
44	gi|145300016|ref|YP_001142857.1|	0045790	94-289	2.71e-19	53850	Periplasmic binding protein-like II	0.01	53851	Phosphate binding protein-like	1al3 A:
44	gi|145300016|ref|YP_001142857.1|	0047461	8-91	8.17e-19	46785	Winged helix DNA-binding domain	0.0062	88979	LysR-like transcriptional regulators	1ixc A:1-89
44	gi|145300020|ref|YP_001142861.1|	0045790	89-294	1.67e-28	53850	Periplasmic binding protein-like II	0.0043	53851	Phosphate binding protein-like	2fyi A:88-307
44	gi|145300020|ref|YP_001142861.1|	0045910	1-108	6.05e-17	46785	Winged helix DNA-binding domain	0.0095	88979	LysR-like transcriptional regulators	1ixc A:1-89
44	gi|145300039|ref|YP_001142880.1|	0045790	93-299	1.27e-37	53850	Periplasmic binding protein-like II	0.015	53851	Phosphate binding protein-like	2esn A:92-303
44	gi|145300039|ref|YP_001142880.1|	0052508	2-87	9.81e-22	46785	Winged helix DNA-binding domain	0.007	88979	LysR-like transcriptional regulators	2esn A:3-91
44	gi|145300088|ref|YP_001142929.1|	0045790	93-295	2.35e-37	53850	Periplasmic binding protein-like II	0.017	53851	Phosphate binding protein-like	2ons A:32-342
44	gi|145300088|ref|YP_001142929.1|	0052508	3-85	3.2e-23	46785	Winged helix DNA-binding domain	0.013	88979	LysR-like transcriptional regulators	1ixc A:1-89
44	gi|145300111|ref|YP_001142952.1|	0045790	91-294	1.81e-32	53850	Periplasmic binding protein-like II	0.00097	53851	Phosphate binding protein-like	1i6a A:
44	gi|145300111|ref|YP_001142952.1|	0047461	1-85	5.65e-24	46785	Winged helix DNA-binding domain	0.0027	88979	LysR-like transcriptional regulators	1ixc A:1-89
44	gi|145300157|ref|YP_001142998.1|	0052509	87-290	1.74e-37	53850	Periplasmic binding protein-like II	0.00023	53851	Phosphate binding protein-like	2esn A:92-303
44	gi|145300157|ref|YP_001142998.1|	0052508	3-83	3.98e-18	46785	Winged helix DNA-binding domain	0.006	88979	LysR-like transcriptional regulators	2esn A:3-91
44	gi|145300274|ref|YP_001143115.1|	0045790	87-296	7.96e-39	53850	Periplasmic binding protein-like II	0.011	53851	Phosphate binding protein-like	2fyi A:88-307
44	gi|145300274|ref|YP_001143115.1|	0047461	2-86	1.08e-20	46785	Winged helix DNA-binding domain	0.012	88979	LysR-like transcriptional regulators	1ixc A:1-89
44	gi|145300317|ref|YP_001143158.1|	0045790	92-290	7.06e-24	53850	Periplasmic binding protein-like II	0.0043	53851	Phosphate binding protein-like	1i6a A:
44	gi|145300317|ref|YP_001143158.1|	0047461	3-84	1.25e-18	46785	Winged helix DNA-binding domain	0.015	88979	LysR-like transcriptional regulators	1ixc A:1-89
44	gi|145300372|ref|YP_001143213.1|	0045790	91-298	7.33e-30	53850	Periplasmic binding protein-like II	0.0028	53851	Phosphate binding protein-like	2fyi A:88-307
44	gi|145300372|ref|YP_001143213.1|	0047461	4-87	7.32e-19	46785	Winged helix DNA-binding domain	0.009	88979	LysR-like transcriptional regulators	1ixc A:1-89
44	gi|145300477|ref|YP_001143318.1|	0045790	90-286	7.06e-36	53850	Periplasmic binding protein-like II	0.0038	53851	Phosphate binding protein-like	2fyi A:88-307
44	gi|145300477|ref|YP_001143318.1|	0045910	1-111	0.00000000000000452	46785	Winged helix DNA-binding domain	0.011	88979	LysR-like transcriptional regulators	1ixc A:1-89
44	gi|145300485|ref|YP_001143326.1|	0052509	90-299	4.71e-36	53850	Periplasmic binding protein-like II	0.0000671	53851	Phosphate binding protein-like	2esn A:92-303
44	gi|145300485|ref|YP_001143326.1|	0052508	2-84	9.8e-21	46785	Winged helix DNA-binding domain	0.0015	88979	LysR-like transcriptional regulators	2esn A:3-91
44	gi|145300629|ref|YP_001143470.1|	0049998	96-284	3.08e-20	53850	Periplasmic binding protein-like II	0.018	53851	Phosphate binding protein-like	1pda A:3-219
44	gi|145300629|ref|YP_001143470.1|	0045910	6-114	3.18e-18	46785	Winged helix DNA-binding domain	0.014	88979	LysR-like transcriptional regulators	1ixc A:1-89
44	gi|145300830|ref|YP_001143671.1|	0052509	92-308	7.06e-40	53850	Periplasmic binding protein-like II	0.00018	53851	Phosphate binding protein-like	1uth A:
44	gi|145300830|ref|YP_001143671.1|	0052508	8-88	2.18e-18	46785	Winged helix DNA-binding domain	0.0022	88979	LysR-like transcriptional regulators	2esn A:3-91
44	gi|145301009|ref|YP_001143850.1|	0045790	87-292	3.26e-43	53850	Periplasmic binding protein-like II	0.0055	53851	Phosphate binding protein-like	1i6a A:
44	gi|145301009|ref|YP_001143850.1|	0047461	4-86	4.4e-18	46785	Winged helix DNA-binding domain	0.013	88979	LysR-like transcriptional regulators	1ixc A:1-89
44	gi|145301024|ref|YP_001143865.1|	0045790	90-291	6.15e-49	53850	Periplasmic binding protein-like II	0.0095	53851	Phosphate binding protein-like	1al3 A:
44	gi|145301024|ref|YP_001143865.1|	0047461	4-85	5.91e-21	46785	Winged helix DNA-binding domain	0.01	88979	LysR-like transcriptional regulators	1ixc A:1-89
44	gi|145301072|ref|YP_001143913.1|	0045790	88-293	8.58e-37	53850	Periplasmic binding protein-like II	0.00099	53851	Phosphate binding protein-like	2fyi A:88-307
44	gi|145301072|ref|YP_001143913.1|	0045910	1-111	1.49e-20	46785	Winged helix DNA-binding domain	0.0081	88979	LysR-like transcriptional regulators	1ixc A:1-89
44	gi|145297638|ref|YP_001140479.1|	0052801	4-139	5.33e-32	46785	Winged helix DNA-binding domain	0.0088	63379	MarR-like transcriptional regulators	1s3j A:
44	gi|145297799|ref|YP_001140640.1|	0053076	144-303	6e-27	55729	Acyl-CoA N-acyltransferases (Nat)	0.0066	55730	N-acetyl transferase, NAT	2ge3 A:6-169
44	gi|145297799|ref|YP_001140640.1|	0052644	6-135	4.49e-22	46785	Winged helix DNA-binding domain	0.022	63379	MarR-like transcriptional regulators	1lnw A:
44	gi|145298245|ref|YP_001141086.1|	0052801	8-146	2.2e-33	46785	Winged helix DNA-binding domain	0.00037	63379	MarR-like transcriptional regulators	3deu A:2-141
44	gi|145299148|ref|YP_001141989.1|	0052801	9-146	2.64e-24	46785	Winged helix DNA-binding domain	0.016	63379	MarR-like transcriptional regulators	2bv6 A:5-140
44	gi|145299738|ref|YP_001142579.1|	0052644	11-156	1.89e-31	46785	Winged helix DNA-binding domain	0.00068	63379	MarR-like transcriptional regulators	2fbk A:8-179
44	gi|145300445|ref|YP_001143286.1|	0052801	4-139	9.1e-34	46785	Winged helix DNA-binding domain	0.0003	63379	MarR-like transcriptional regulators	1z91 A:8-144
44	gi|145297137|ref|YP_001139978.1|	0043525	1-169	1.42e-35	52172	CheY-like	0.00012	52173	CheY-related	1zh2 A:2-120
44	gi|145297137|ref|YP_001139978.1|	0052669	135-224	2.21e-19	46894	C-terminal effector domain of the bipartite response regulators	0.0019	46895	PhoB-like	1p2f A:121-217
44	gi|145297240|ref|YP_001140081.1|	0050342	1-125	1.71e-31	52172	CheY-like	0.00032	52173	CheY-related	1mvo A:
44	gi|145297240|ref|YP_001140081.1|	0051385	130-230	1.76e-25	46894	C-terminal effector domain of the bipartite response regulators	0.00098	46895	PhoB-like	1opc A:
44	gi|145298120|ref|YP_001140961.1|	0054521	1-118	3.84e-35	52172	CheY-like	0.00024	52173	CheY-related	1ys7 A:7-127
44	gi|145298120|ref|YP_001140961.1|	0051385	118-215	1.87e-25	46894	C-terminal effector domain of the bipartite response regulators	0.0021	46895	PhoB-like	1kgs A:124-225
44	gi|145298254|ref|YP_001141095.1|	0050342	3-125	4.13e-43	52172	CheY-like	0.00000504	52173	CheY-related	1b00 A:
44	gi|145298254|ref|YP_001141095.1|	0051385	129-226	5.39e-32	46894	C-terminal effector domain of the bipartite response regulators	0.00000737	46895	PhoB-like	1qqi A:
44	gi|145299955|ref|YP_001142796.1|	0050342	2-123	1.32e-35	52172	CheY-like	0.00000445	52173	CheY-related	1xhf A:2-122
44	gi|145299955|ref|YP_001142796.1|	0048619	138-233	2.07e-20	46894	C-terminal effector domain of the bipartite response regulators	0.0022	46895	PhoB-like	1qqi A:
44	gi|145300044|ref|YP_001142885.1|	0049014	2-102	1.5e-18	46894	C-terminal effector domain of the bipartite response regulators	0.0082	46895	PhoB-like	1p2f A:121-217
44	gi|145300465|ref|YP_001143306.1|	0050342	1-122	1.12e-35	52172	CheY-like	0.00022	52173	CheY-related	1mvo A:
44	gi|145300465|ref|YP_001143306.1|	0051385	127-225	9.64e-23	46894	C-terminal effector domain of the bipartite response regulators	0.0019	46895	PhoB-like	1qqi A:
44	gi|145300600|ref|YP_001143441.1|	0049014	3-101	5.1e-17	46894	C-terminal effector domain of the bipartite response regulators	0.0038	46895	PhoB-like	1kgs A:124-225
44	gi|145300769|ref|YP_001143610.1|	0050342	1-116	1.34e-38	52172	CheY-like	0.00031	52173	CheY-related	1ys7 A:7-127
44	gi|145300769|ref|YP_001143610.1|	0051385	121-220	3.68e-22	46894	C-terminal effector domain of the bipartite response regulators	0.00074	46895	PhoB-like	1kgs A:124-225
44	gi|145300860|ref|YP_001143701.1|	0050342	3-130	4.13e-44	52172	CheY-like	0.00015	52173	CheY-related	1mvo A:
44	gi|145300860|ref|YP_001143701.1|	0051385	137-234	4.54e-25	46894	C-terminal effector domain of the bipartite response regulators	0.00031	46895	PhoB-like	1opc A:
44	gi|145300939|ref|YP_001143780.1|	0050342	3-126	4.13e-43	52172	CheY-like	0.00019	52173	CheY-related	1mvo A:
44	gi|145300939|ref|YP_001143780.1|	0051385	133-234	1.28e-27	46894	C-terminal effector domain of the bipartite response regulators	0.0000117	46895	PhoB-like	1opc A:
44	gi|145301037|ref|YP_001143878.1|	0050342	1-125	7.26e-43	52172	CheY-like	0.00017	52173	CheY-related	1kgs A:2-123
44	gi|145301037|ref|YP_001143878.1|	0051385	128-228	3.4e-24	46894	C-terminal effector domain of the bipartite response regulators	0.0029	46895	PhoB-like	1qqi A:
44	gi|145301083|ref|YP_001143924.1|	0050342	3-129	1.25e-44	52172	CheY-like	0.00011	52173	CheY-related	1mvo A:
44	gi|145301083|ref|YP_001143924.1|	0048619	137-234	1.08e-21	46894	C-terminal effector domain of the bipartite response regulators	0.0024	46895	PhoB-like	1opc A:
44	gi|145301166|ref|YP_001144007.1|	0050342	2-130	1.35e-34	52172	CheY-like	0.0000864	52173	CheY-related	1mvo A:
44	gi|145301166|ref|YP_001144007.1|	0048619	133-222	4.25e-24	46894	C-terminal effector domain of the bipartite response regulators	0.0019	46895	PhoB-like	1qqi A:
44	gi|145298283|ref|YP_001141124.1|	0051249	4-62	0.0000000000885	47413	lambda repressor-like DNA-binding domains	0.051	47432	SinR domain-like	1y7y A:5-73
44	gi|145298553|ref|YP_001141394.1|	0054537	35-79	0.000000000591	47413	lambda repressor-like DNA-binding domains	0.04	47432	SinR domain-like	2ppx A:30-91
44	gi|145300238|ref|YP_001143079.1|	0051249	4-58	0.000000000000101	47413	lambda repressor-like DNA-binding domains	0.085	47432	SinR domain-like	1y7y A:5-73
44	gi|145300727|ref|YP_001143568.1|	0045765	15-80	0.000000000992	47413	lambda repressor-like DNA-binding domains	0.077	47432	SinR domain-like	2b5a A:1-77
44	gi|145297146|ref|YP_001139987.1|	0049195	10-77	3.79e-16	46689	Homeodomain-like	0.0044	46764	Tetracyclin repressor-like, N-terminal domain	1vi0 A:6-77
44	gi|145297198|ref|YP_001140039.1|	0049523	2-72	2.72e-17	46689	Homeodomain-like	0.0031	46764	Tetracyclin repressor-like, N-terminal domain	1ui5 A:5-75
44	gi|145297232|ref|YP_001140073.1|	0049523	3-75	1.74e-18	46689	Homeodomain-like	0.0072	46764	Tetracyclin repressor-like, N-terminal domain	1ui5 A:5-75
44	gi|145297232|ref|YP_001140073.1|	0052656	77-175	0.000000000000361	48498	Tetracyclin repressor-like, C-terminal domain	0.01	48499	Tetracyclin repressor-like, C-terminal domain	2i10 A:79-194
44	gi|145297332|ref|YP_001140173.1|	0036286	144-194	0.00000000000975	46689	Homeodomain-like	0.043	46764	Tetracyclin repressor-like, N-terminal domain	2g7g A:9-73
44	gi|145297332|ref|YP_001140173.1|	0046275	196-247	0.0000000121	46689	Homeodomain-like	0.036	46759	AraC type transcriptional activator	1bl0 A:63-124
44	gi|145297801|ref|YP_001140642.1|	0053066	78-186	4.15e-20	48498	Tetracyclin repressor-like, C-terminal domain	0.009	48499	Tetracyclin repressor-like, C-terminal domain	2hyj A:83-200
44	gi|145297801|ref|YP_001140642.1|	0049523	3-78	0.00000000000000149	46689	Homeodomain-like	0.0043	46764	Tetracyclin repressor-like, N-terminal domain	2i10 A:10-78
44	gi|145297834|ref|YP_001140675.1|	0049523	8-91	1.59e-17	46689	Homeodomain-like	0.0059	46764	Tetracyclin repressor-like, N-terminal domain	1z77 A:1-75
44	gi|145297834|ref|YP_001140675.1|	0049196	90-201	5.01e-16	48498	Tetracyclin repressor-like, C-terminal domain	0.0097	48499	Tetracyclin repressor-like, C-terminal domain	1rkt A:83-205
44	gi|145298129|ref|YP_001140970.1|	0054374	19-83	0.000000000000426	46689	Homeodomain-like	0.0048	46764	Tetracyclin repressor-like, N-terminal domain	1z77 A:1-75
44	gi|145298129|ref|YP_001140970.1|	0052743	96-211	0.0000000102	48498	Tetracyclin repressor-like, C-terminal domain	0.014	48499	Tetracyclin repressor-like, C-terminal domain	2fq4 A:78-192
44	gi|145298326|ref|YP_001141167.1|	0052648	83-214	8.89e-40	48498	Tetracyclin repressor-like, C-terminal domain	0.00013	48499	Tetracyclin repressor-like, C-terminal domain	2fbq A:81-214
44	gi|145298326|ref|YP_001141167.1|	0049523	5-78	1.44e-18	46689	Homeodomain-like	0.00033	46764	Tetracyclin repressor-like, N-terminal domain	2fbq A:2-80
44	gi|145298423|ref|YP_001141264.1|	0049195	1-77	4.1e-19	46689	Homeodomain-like	0.004	46764	Tetracyclin repressor-like, N-terminal domain	1ui5 A:5-75
44	gi|145298423|ref|YP_001141264.1|	0050189	84-202	0.0000000000000213	48498	Tetracyclin repressor-like, C-terminal domain	0.0051	48499	Tetracyclin repressor-like, C-terminal domain	1vi0 A:78-194
44	gi|145299010|ref|YP_001141851.1|	0049523	5-79	0.00000000000000185	46689	Homeodomain-like	0.0064	46764	Tetracyclin repressor-like, N-terminal domain	3c07 A:15-89
44	gi|145299290|ref|YP_001142131.1|	0049523	12-98	2.54e-16	46689	Homeodomain-like	0.013	46764	Tetracyclin repressor-like, N-terminal domain	2fbq A:2-80
44	gi|145299778|ref|YP_001142619.1|	0049523	5-76	2.34e-16	46689	Homeodomain-like	0.0069	46764	Tetracyclin repressor-like, N-terminal domain	1vi0 A:6-77
44	gi|145300027|ref|YP_001142868.1|	0054072	3-72	0.0000000000000748	46689	Homeodomain-like	0.0017	46764	Tetracyclin repressor-like, N-terminal domain	2hyj A:8-82
44	gi|145300027|ref|YP_001142868.1|	0052831	80-190	0.0000000000000858	48498	Tetracyclin repressor-like, C-terminal domain	0.0078	48499	Tetracyclin repressor-like, C-terminal domain	2g3b A:74-189
44	gi|145300290|ref|YP_001143131.1|	0049523	6-80	8.21e-16	46689	Homeodomain-like	0.0051	46764	Tetracyclin repressor-like, N-terminal domain	1t33 A:1-88
44	gi|145300290|ref|YP_001143131.1|	0052743	88-192	0.00000643	48498	Tetracyclin repressor-like, C-terminal domain	0.011	48499	Tetracyclin repressor-like, C-terminal domain	2fq4 A:78-192
44	gi|145300627|ref|YP_001143468.1|	0049195	6-75	5.99e-19	46689	Homeodomain-like	0.0027	46764	Tetracyclin repressor-like, N-terminal domain	3c07 A:15-89
44	gi|145300627|ref|YP_001143468.1|	0052831	79-178	0.00000000000000225	48498	Tetracyclin repressor-like, C-terminal domain	0.0074	48499	Tetracyclin repressor-like, C-terminal domain	2g3b A:74-189
44	gi|145300824|ref|YP_001143665.1|	0049195	3-77	0.00000000000018	46689	Homeodomain-like	0.013	46764	Tetracyclin repressor-like, N-terminal domain	1ui5 A:5-75
44	gi|145301067|ref|YP_001143908.1|	0054341	6-72	0.000000000000236	46689	Homeodomain-like	0.014	46764	Tetracyclin repressor-like, N-terminal domain	1z0x A:4-71
44	gi|145301215|ref|YP_001144055.1|	0053236	69-201	1.67e-33	48498	Tetracyclin repressor-like, C-terminal domain	0.0000317	48499	Tetracyclin repressor-like, C-terminal domain	2o7o A:68-208
44	gi|145301215|ref|YP_001144055.1|	0051585	6-64	0.000000000359	46689	Homeodomain-like	0.00059	46764	Tetracyclin repressor-like, N-terminal domain	2o7o A:2-67
44	gi|145301536|ref|YP_001144375.1|	0038061	1-142	1.7e-40	53041	Resolvase-like	0.0000984	53042	gamma,delta resolvase, catalytic domain	2gm4 A:1-140
44	gi|145301536|ref|YP_001144375.1|	0038534	145-187	0.000018	46689	Homeodomain-like	0.049	46764	Tetracyclin repressor-like, N-terminal domain	2o7o A:2-67
