# Supplementary material for: Abundance, diversity and domain architecture variability in prokaryotic DNA-binding transcription factors
Source: PLoS One. 2018 Apr 3;13(4):e0195332. doi: 10.1371/journal.pone.0195332 (PMC5882156; doi:10.1371/journal.pone.0195332)
Supplement: S1 Dataset — The information of genomes and transcription factors is organized in a tabular format. The file S1_Dataset.zip contains 761 files, one per genome. The information is organized as follows: Genome ID, identifier from NCBI database; Supfam ID; physical position of the Domain; E-value; Supfam model assignment; Supfam description; E-value associated to the family; Family ID; Family ID; representative PDB associated to each assignment. (ZIP) [file pone.0195332.s005.zip › Genomes_assignments/Aeropyrum_pernix_K1_A.TFs]

ap	gi|118431377|ref|NP_147813.2|	0049384	171-237	0.00000000041	46785	Winged helix DNA-binding domain	0.027	46801	ArsR-like transcriptional regulators	1r1u A:
ap	gi|14600727|ref|NP_147248.1|	0054062	11-71	0.00000013	46785	Winged helix DNA-binding domain	0.09	46796	CAP C-terminal domain-like	1hw5 A:138-208
ap	gi|118431690|ref|NP_148328.2|	0041150	9-128	3.29e-23	46785	Winged helix DNA-binding domain	0.02	101027	FUR-like	1mzb A:
ap	gi|118430907|ref|YP_874803.1|	0049777	5-74	0.0000000000967	46785	Winged helix DNA-binding domain	0.073	68967	Lrp/AsnC-like transcriptional regulator N-terminal domain	1ri7 A:25-84
ap	gi|14600610|ref|NP_147127.1|	0053261	68-137	0.00000128	46785	Winged helix DNA-binding domain	0.051	68967	Lrp/AsnC-like transcriptional regulator N-terminal domain	2cfx A:1-63
ap	gi|118431194|ref|NP_147491.2|	0040517	8-64	0.0000000941	46785	Winged helix DNA-binding domain	0.083	68967	Lrp/AsnC-like transcriptional regulator N-terminal domain	1i1g A:2-61
ap	gi|118431464|ref|YP_874895.1|	0047284	65-140	5.36e-16	54909	Dimeric alpha+beta barrel	0.0018	69733	Lrp/AsnC-like transcriptional regulator C-terminal domain	1ri7 A:85-170
ap	gi|118431464|ref|YP_874895.1|	0049384	4-56	0.00000000000216	46785	Winged helix DNA-binding domain	0.0094	68967	Lrp/AsnC-like transcriptional regulator N-terminal domain	1i1g A:2-61
ap	gi|118431479|ref|NP_147981.2|	0049173	5-65	0.0000243	46785	Winged helix DNA-binding domain	0.03	68967	Lrp/AsnC-like transcriptional regulator N-terminal domain	2cfx A:1-63
ap	gi|14601575|ref|NP_148115.1|	0040266	248-303	0.00000000135	46785	Winged helix DNA-binding domain	0.016	68967	Lrp/AsnC-like transcriptional regulator N-terminal domain	1ri7 A:25-84
ap	gi|118431822|ref|NP_148525.2|	0042520	221-481	1.23e-63	55681	Class II aaRS and biotin synthetases	0.0000128	55682	Class II aminoacyl-tRNA synthetase (aaRS)-like, catalytic domain	1pys A:
ap	gi|118431822|ref|NP_148525.2|	0054905	3-77	0.0000118	46785	Winged helix DNA-binding domain	0.086	68967	Lrp/AsnC-like transcriptional regulator N-terminal domain	1ri7 A:25-84
ap	gi|14602087|ref|NP_148634.1|	0054905	43-90	0.0000141	46785	Winged helix DNA-binding domain	0.084	68967	Lrp/AsnC-like transcriptional regulator N-terminal domain	1i1g A:2-61
ap	gi|118431924|ref|NP_148695.2|	0052161	8-67	0.000000000000174	46785	Winged helix DNA-binding domain	0.005	68967	Lrp/AsnC-like transcriptional regulator N-terminal domain	1ri7 A:25-84
ap	gi|14600480|ref|NP_146995.1|	0037826	80-154	0.000000000000145	47979	Iron-dependent repressor protein, dimerization domain	0.006	47980	Iron-dependent repressor protein, dimerization domain	1g3s A:65-140
ap	gi|14600480|ref|NP_146995.1|	0052644	25-91	0.000000000264	46785	Winged helix DNA-binding domain	0.047	63379	MarR-like transcriptional regulators	1s3j A:
ap	gi|14600602|ref|NP_147119.1|	0052644	4-140	4.2e-28	46785	Winged helix DNA-binding domain	0.014	63379	MarR-like transcriptional regulators	3deu A:2-141
ap	gi|118431370|ref|NP_147791.2|	0049944	22-114	0.00000196	46785	Winged helix DNA-binding domain	0.072	63379	MarR-like transcriptional regulators	1ub9 A:
ap	gi|14602108|ref|NP_148656.1|	0049384	90-143	0.00000000000277	46785	Winged helix DNA-binding domain	0.056	63379	MarR-like transcriptional regulators	2hr3 A:2-146
ap	gi|118430927|ref|NP_147038.2|	0050823	34-85	0.000000000295	47413	lambda repressor-like DNA-binding domains	0.065	47432	SinR domain-like	1b0n A:1-68
ap	gi|14600962|ref|NP_147488.1|	0051249	138-194	0.0000000000619	47413	lambda repressor-like DNA-binding domains	0.056	47432	SinR domain-like	1b0n A:1-68
ap	gi|118431687|ref|NP_148322.2|	0050823	80-145	0.0000000000000225	47413	lambda repressor-like DNA-binding domains	0.09	47432	SinR domain-like	1b0n A:1-68
ap	gi|118430846|ref|NP_146909.2|	0049384	4-93	0.00000000000554	46785	Winged helix DNA-binding domain	0.023	109680	TrmB-like	1sfx A:
ap	gi|118431683|ref|NP_148313.2|	0043164	36-98	0.00000000269	46785	Winged helix DNA-binding domain	0.058	109680	TrmB-like	1sfx A:
