# Supplementary material for: Abundance, diversity and domain architecture variability in prokaryotic DNA-binding transcription factors
Source: PLoS One. 2018 Apr 3;13(4):e0195332. doi: 10.1371/journal.pone.0195332 (PMC5882156; doi:10.1371/journal.pone.0195332)
Supplement: S1 Dataset — The information of genomes and transcription factors is organized in a tabular format. The file S1_Dataset.zip contains 761 files, one per genome. The information is organized as follows: Genome ID, identifier from NCBI database; Supfam ID; physical position of the Domain; E-value; Supfam model assignment; Supfam description; E-value associated to the family; Family ID; Family ID; representative PDB associated to each assignment. (ZIP) [file pone.0195332.s005.zip › Genomes_assignments/Aggregatibacter_actinomycetemcomitans_D11S-1_B.TFs]

ZtL	gi|261867046|ref|YP_003254968.1|	0049650	12-302	1.18e-51	53822	Periplasmic binding protein-like I	0.0018	53823	L-arabinose binding protein-like	2nzu G:58-332
ZtL	gi|261867046|ref|YP_003254968.1|	0046275	339-387	0.00000000000426	46689	Homeodomain-like	0.013	46759	AraC type transcriptional activator	1bl0 A:63-124
ZtL	gi|261867091|ref|YP_003255013.1|	0046275	253-302	0.000000000000043	46689	Homeodomain-like	0.0061	46759	AraC type transcriptional activator	1d5y A:57-121
ZtL	gi|261867091|ref|YP_003255013.1|	0036286	200-251	0.000000448	46689	Homeodomain-like	0.031	46759	AraC type transcriptional activator	1d5y A:3-56
ZtL	gi|261867091|ref|YP_003255013.1|	0051818	39-182	0.00000122	51215	Regulatory protein AraC	0.027	51216	Regulatory protein AraC	2arc A:
ZtL	gi|261867218|ref|YP_003255140.1|	0045977	244-292	0.00000000000354	46689	Homeodomain-like	0.0065	46759	AraC type transcriptional activator	1bl0 A:63-124
ZtL	gi|261867218|ref|YP_003255140.1|	0036286	191-241	0.0000000321	46689	Homeodomain-like	0.076	46759	AraC type transcriptional activator	1bl0 A:63-124
ZtL	gi|261867218|ref|YP_003255140.1|	0051818	41-81	0.0000000392	51215	Regulatory protein AraC	0.0092	51216	Regulatory protein AraC	2arc A:
ZtL	gi|261866948|ref|YP_003254870.1|	0040524	75-231	1.36e-26	100950	NagB/RpiA/CoA transferase-like	0.058	110513	IF2B-like	1t9k A:
ZtL	gi|261866948|ref|YP_003254870.1|	0043758	6-73	0.00000000000000186	46785	Winged helix DNA-binding domain	0.044	46792	Arginine repressor (ArgR), N-terminal DNA-binding domain	1b4a A:4-78
ZtL	gi|261867734|ref|YP_003255656.1|	0040719	73-232	1.36e-23	100950	NagB/RpiA/CoA transferase-like	0.065	75176	D-ribose-5-phosphate isomerase (RpiA), catalytic domain	1m0s A:1-126,A:199-219
ZtL	gi|261867734|ref|YP_003255656.1|	0043758	6-60	0.00000000000456	46785	Winged helix DNA-binding domain	0.043	46792	Arginine repressor (ArgR), N-terminal DNA-binding domain	1b4a A:4-78
ZtL	gi|261867799|ref|YP_003255721.1|	0045802	5-75	1.54e-18	46785	Winged helix DNA-binding domain	0.0002	46792	Arginine repressor (ArgR), N-terminal DNA-binding domain	1aoy A:
ZtL	gi|261867799|ref|YP_003255721.1|	0045063	81-150	2.22e-18	55252	C-terminal domain of arginine repressor	0.00014	55253	C-terminal domain of arginine repressor	1xxa A:
ZtL	gi|261867151|ref|YP_003255073.1|	0054435	14-141	7.46e-34	51206	cAMP-binding domain-like	0.00000315	51210	cAMP-binding domain	1hw5 A:1-137
ZtL	gi|261867151|ref|YP_003255073.1|	0038753	143-211	7.08e-16	46785	Winged helix DNA-binding domain	0.000056	46796	CAP C-terminal domain-like	1hw5 A:138-208
ZtL	gi|261868012|ref|YP_003255934.1|	0054946	26-165	1.83e-31	51206	cAMP-binding domain-like	0.0074	51210	cAMP-binding domain	2gau A:10-151
ZtL	gi|261868012|ref|YP_003255934.1|	0048601	168-247	1.86e-19	46785	Winged helix DNA-binding domain	0.02	46796	CAP C-terminal domain-like	1hw5 A:138-208
ZtL	gi|261866986|ref|YP_003254908.1|	0054226	2-103	0.000000000502	46689	Homeodomain-like	0.044	100918	FIS-like	1g2h A:
ZtL	gi|261867593|ref|YP_003255515.1|	0054226	2-102	0.000000000000502	46689	Homeodomain-like	0.062	100918	FIS-like	1g2h A:
ZtL	gi|261867641|ref|YP_003255563.1|	0041617	13-249	1.34e-50	52540	P-loop containing nucleoside triphosphate hydrolases	0.00000671	81269	Extended AAA-ATPase domain	1ny5 A:138-384
ZtL	gi|261867641|ref|YP_003255563.1|	0046907	267-317	0.00000000493	46689	Homeodomain-like	0.00066	100918	FIS-like	1g2h A:
ZtL	gi|261868115|ref|YP_003256037.1|	0043525	7-186	1.85e-33	52172	CheY-like	0.00041	52173	CheY-related	1qkk A:
ZtL	gi|261868115|ref|YP_003256037.1|	0041617	143-346	1.57e-24	52540	P-loop containing nucleoside triphosphate hydrolases	0.00068	81269	Extended AAA-ATPase domain	1ny5 A:138-384
ZtL	gi|261868115|ref|YP_003256037.1|	0046907	353-410	0.00000000024	46689	Homeodomain-like	0.053	100918	FIS-like	1g2h A:
ZtL	gi|261868731|ref|YP_003256653.1|	0037176	7-98	3.58e-26	46689	Homeodomain-like	0.0000213	100918	FIS-like	1eto B:
ZtL	gi|261868280|ref|YP_003256202.1|	0041150	4-136	1.19e-41	46785	Winged helix DNA-binding domain	0.0000212	101027	FUR-like	1mzb A:
ZtL	gi|261867543|ref|YP_003255465.1|	0036339	61-331	1.3e-79	53822	Periplasmic binding protein-like I	0.0000396	53823	L-arabinose binding protein-like	1dbq A:
ZtL	gi|261867543|ref|YP_003255465.1|	0051985	1-59	2.63e-18	47413	lambda repressor-like DNA-binding domains	0.001	47438	GalR/LacI-like bacterial regulator	2hsg A:2-58
ZtL	gi|261867928|ref|YP_003255850.1|	0036339	60-330	1.32e-93	53822	Periplasmic binding protein-like I	0.0000000747	53823	L-arabinose binding protein-like	1dbq A:
ZtL	gi|261867928|ref|YP_003255850.1|	0051985	1-59	2.92e-17	47413	lambda repressor-like DNA-binding domains	0.00037	47438	GalR/LacI-like bacterial regulator	1pru A:
ZtL	gi|261867931|ref|YP_003255853.1|	0035780	60-310	6.67e-39	53822	Periplasmic binding protein-like I	0.00031	53823	L-arabinose binding protein-like	2nzu G:58-332
ZtL	gi|261867931|ref|YP_003255853.1|	0044558	2-58	0.0000000000000113	47413	lambda repressor-like DNA-binding domains	0.00051	47438	GalR/LacI-like bacterial regulator	1uxd A:
ZtL	gi|261868387|ref|YP_003256309.1|	0035780	63-312	4.53e-60	53822	Periplasmic binding protein-like I	0.0000633	53823	L-arabinose binding protein-like	2nzu G:58-332
ZtL	gi|261868387|ref|YP_003256309.1|	0051985	5-64	0.000000000000373	47413	lambda repressor-like DNA-binding domains	0.0073	47438	GalR/LacI-like bacterial regulator	2bjc A:1-62
ZtL	gi|261867392|ref|YP_003255314.1|	0045682	4-136	4.55e-33	52172	CheY-like	0.0000548	52173	CheY-related	1a04 A:5-142
ZtL	gi|261867392|ref|YP_003255314.1|	0048694	134-206	9.52e-23	46894	C-terminal effector domain of the bipartite response regulators	0.0022	46900	GerE-like (LuxR/UhpA family of transcriptional regulators)	1a04 A:150-216
ZtL	gi|261867913|ref|YP_003255835.1|	0047272	437-799	3.23e-137	48452	TPR-like	0.0000000154	69094	Transcription factor MalT domain III	1hz4 A:
ZtL	gi|261867913|ref|YP_003255835.1|	0048694	823-886	1.12e-16	46894	C-terminal effector domain of the bipartite response regulators	0.016	46900	GerE-like (LuxR/UhpA family of transcriptional regulators)	1yio A:131-200
ZtL	gi|261867913|ref|YP_003255835.1|	0052726	25-222	0.000000000000582	52540	P-loop containing nucleoside triphosphate hydrolases	0.082	81269	Extended AAA-ATPase domain	1in4 A:17-254
ZtL	gi|261868188|ref|YP_003256110.1|	0054060	93-229	1.26e-27	48008	GntR ligand-binding domain-like	0.0083	48009	GntR ligand-binding domain-like	2hs5 A:94-231
ZtL	gi|261868188|ref|YP_003256110.1|	0050048	5-75	7.63e-20	46785	Winged helix DNA-binding domain	0.0094	46804	GntR-like transcriptional regulators	3bwg A:5-82
ZtL	gi|261868667|ref|YP_003256589.1|	0038752	84-233	2.88e-55	48008	GntR ligand-binding domain-like	0.0000161	48009	GntR ligand-binding domain-like	1hw1 A:79-230
ZtL	gi|261868667|ref|YP_003256589.1|	0050048	11-80	2.23e-16	46785	Winged helix DNA-binding domain	0.00017	46804	GntR-like transcriptional regulators	1hw1 A:5-78
ZtL	gi|261867381|ref|YP_003255303.1|	0040524	89-246	1.08e-32	100950	NagB/RpiA/CoA transferase-like	0.054	75176	D-ribose-5-phosphate isomerase (RpiA), catalytic domain	1lk5 A:1-130,A:211-229
ZtL	gi|261867381|ref|YP_003255303.1|	0043758	19-78	0.00000000000063	46785	Winged helix DNA-binding domain	0.057	74676	Transcriptional regulator IclR, N-terminal domain	1mkm A:1-75
ZtL	gi|261867094|ref|YP_003255016.1|	0039545	79-203	7.5e-36	51306	LexA/Signal peptidase	0.00000441	51307	LexA-related	1jhf A:73-198
ZtL	gi|261867094|ref|YP_003255016.1|	0047587	3-69	2.91e-20	46785	Winged helix DNA-binding domain	0.00021	46789	LexA repressor, N-terminal DNA-binding domain	1jhf A:2-72
ZtL	gi|261866748|ref|YP_003254670.1|	0040524	75-232	2.72e-27	100950	NagB/RpiA/CoA transferase-like	0.08	75176	D-ribose-5-phosphate isomerase (RpiA), catalytic domain	1lk5 A:1-130,A:211-229
ZtL	gi|261866748|ref|YP_003254670.1|	0043758	5-71	0.00000000000001	46785	Winged helix DNA-binding domain	0.078	68967	Lrp/AsnC-like transcriptional regulator N-terminal domain	1i1g A:2-61
ZtL	gi|261866802|ref|YP_003254724.1|	0052161	6-64	1.92e-18	46785	Winged helix DNA-binding domain	0.0036	68967	Lrp/AsnC-like transcriptional regulator N-terminal domain	1i1g A:2-61
ZtL	gi|261866802|ref|YP_003254724.1|	0049174	80-155	0.000000000000416	54909	Dimeric alpha+beta barrel	0.0045	69733	Lrp/AsnC-like transcriptional regulator C-terminal domain	1ri7 A:85-170
ZtL	gi|261866809|ref|YP_003254731.1|	0052161	3-64	1.61e-19	46785	Winged helix DNA-binding domain	0.001	68967	Lrp/AsnC-like transcriptional regulator N-terminal domain	2cg4 A:4-66
ZtL	gi|261866809|ref|YP_003254731.1|	0052162	65-146	4.69e-17	54909	Dimeric alpha+beta barrel	0.0000877	69733	Lrp/AsnC-like transcriptional regulator C-terminal domain	2cg4 A:67-152
ZtL	gi|261867572|ref|YP_003255494.1|	0051337	2-130	2.93e-34	46785	Winged helix DNA-binding domain	0.081	68967	Lrp/AsnC-like transcriptional regulator N-terminal domain	1ri7 A:25-84
ZtL	gi|261867964|ref|YP_003255886.1|	0040524	77-233	1.41e-35	100950	NagB/RpiA/CoA transferase-like	0.077	75176	D-ribose-5-phosphate isomerase (RpiA), catalytic domain	1m0s A:1-126,A:199-219
ZtL	gi|261867964|ref|YP_003255886.1|	0043758	5-72	0.0000000000001	46785	Winged helix DNA-binding domain	0.063	68967	Lrp/AsnC-like transcriptional regulator N-terminal domain	1i1g A:2-61
ZtL	gi|261868435|ref|YP_003256357.1|	0049174	71-156	8.71e-22	54909	Dimeric alpha+beta barrel	0.0049	69733	Lrp/AsnC-like transcriptional regulator C-terminal domain	1ri7 A:85-170
ZtL	gi|261868435|ref|YP_003256357.1|	0052161	8-67	9.97e-18	46785	Winged helix DNA-binding domain	0.0092	68967	Lrp/AsnC-like transcriptional regulator N-terminal domain	2cfx A:1-63
ZtL	gi|261866797|ref|YP_003254719.1|	0052509	90-275	1.07e-20	53850	Periplasmic binding protein-like II	0.0042	53851	Phosphate binding protein-like	1i6a A:
ZtL	gi|261866797|ref|YP_003254719.1|	0047461	1-84	0.000000000019	46785	Winged helix DNA-binding domain	0.0044	88979	LysR-like transcriptional regulators	1ixc A:1-89
ZtL	gi|261867007|ref|YP_003254929.1|	0045790	88-296	3.88e-43	53850	Periplasmic binding protein-like II	0.00000015	53851	Phosphate binding protein-like	1i6a A:
ZtL	gi|261867007|ref|YP_003254929.1|	0047461	1-86	1.49e-21	46785	Winged helix DNA-binding domain	0.0036	88979	LysR-like transcriptional regulators	1ixc A:1-89
ZtL	gi|261867371|ref|YP_003255293.1|	0052806	90-296	7.42e-33	53850	Periplasmic binding protein-like II	0.0052	53851	Phosphate binding protein-like	1al3 A:
ZtL	gi|261867371|ref|YP_003255293.1|	0047461	4-89	5.06e-22	46785	Winged helix DNA-binding domain	0.014	88979	LysR-like transcriptional regulators	1ixc A:1-89
ZtL	gi|261867377|ref|YP_003255299.1|	0052806	94-295	1.32e-34	53850	Periplasmic binding protein-like II	0.0062	53851	Phosphate binding protein-like	1al3 A:
ZtL	gi|261867377|ref|YP_003255299.1|	0047461	7-92	8.08e-20	46785	Winged helix DNA-binding domain	0.015	88979	LysR-like transcriptional regulators	1ixc A:1-89
ZtL	gi|261867408|ref|YP_003255330.1|	0052806	91-292	4.56e-39	53850	Periplasmic binding protein-like II	0.002	53851	Phosphate binding protein-like	1al3 A:
ZtL	gi|261867408|ref|YP_003255330.1|	0047461	1-87	1.36e-20	46785	Winged helix DNA-binding domain	0.01	88979	LysR-like transcriptional regulators	1ixc A:1-89
ZtL	gi|261867795|ref|YP_003255717.1|	0045790	95-293	9.15e-37	53850	Periplasmic binding protein-like II	0.015	53851	Phosphate binding protein-like	1twy A:
ZtL	gi|261867795|ref|YP_003255717.1|	0052508	2-84	1.59e-21	46785	Winged helix DNA-binding domain	0.0097	88979	LysR-like transcriptional regulators	1ixc A:1-89
ZtL	gi|261867924|ref|YP_003255846.1|	0045790	89-315	6.64e-40	53850	Periplasmic binding protein-like II	0.000000172	53851	Phosphate binding protein-like	1al3 A:
ZtL	gi|261867924|ref|YP_003255846.1|	0045910	11-112	0.0000000000132	46785	Winged helix DNA-binding domain	0.0053	88979	LysR-like transcriptional regulators	1ixc A:1-89
ZtL	gi|261868296|ref|YP_003256218.1|	0052806	93-294	8.22e-37	53850	Periplasmic binding protein-like II	0.0023	53851	Phosphate binding protein-like	1al3 A:
ZtL	gi|261868296|ref|YP_003256218.1|	0045910	4-116	2.45e-23	46785	Winged helix DNA-binding domain	0.0044	88979	LysR-like transcriptional regulators	1ixc A:1-89
ZtL	gi|261867362|ref|YP_003255284.1|	0050342	1-124	3.7e-42	52172	CheY-like	0.00014	52173	CheY-related	1nxo A:
ZtL	gi|261867362|ref|YP_003255284.1|	0051385	131-228	1.19e-22	46894	C-terminal effector domain of the bipartite response regulators	0.002	46895	PhoB-like	1qqi A:
ZtL	gi|261868543|ref|YP_003256465.1|	0050342	2-135	1.32e-37	52172	CheY-like	0.00000524	52173	CheY-related	1xhf A:2-122
ZtL	gi|261868543|ref|YP_003256465.1|	0048619	134-230	2.44e-22	46894	C-terminal effector domain of the bipartite response regulators	0.0013	46895	PhoB-like	1p2f A:121-217
ZtL	gi|261866843|ref|YP_003254765.1|	0051908	4-69	4.29e-18	47413	lambda repressor-like DNA-binding domains	0.0023	47432	SinR domain-like	1y7y A:5-73
ZtL	gi|261867283|ref|YP_003255205.1|	0048047	230-404	1.44e-30	52540	P-loop containing nucleoside triphosphate hydrolases	0.0000000387	52541	Nucleotide and nucleoside kinases	1lw7 A:220-411
ZtL	gi|261867283|ref|YP_003255205.1|	0048046	63-223	5.33e-21	52374	Nucleotidylyl transferase	0.0000000957	52397	Adenylyltransferase	1lw7 A:57-219
ZtL	gi|261867283|ref|YP_003255205.1|	0051711	5-58	0.000000338	47413	lambda repressor-like DNA-binding domains	0.06	47432	SinR domain-like	1b0n A:1-68
ZtL	gi|261867754|ref|YP_003255676.1|	0054323	4-73	0.000000000000132	47413	lambda repressor-like DNA-binding domains	0.067	47432	SinR domain-like	2b5a A:1-77
ZtL	gi|261867829|ref|YP_003255751.1|	0054323	20-93	0.00000000000000507	47413	lambda repressor-like DNA-binding domains	0.053	47432	SinR domain-like	1utx A:
ZtL	gi|261868052|ref|YP_003255974.1|	0047803	72-289	1.14e-80	52418	Nucleoside phosphorylase/phosphoribosyltransferase catalytic domain	0.000000116	52419	Nucleoside phosphorylase/phosphoribosyltransferase catalytic domain	1khd A:81-344
ZtL	gi|261868052|ref|YP_003255974.1|	0041663	1-69	1.02e-16	47648	Nucleoside phosphorylase/phosphoribosyltransferase N-terminal domain	0.00082	47649	Nucleoside phosphorylase/phosphoribosyltransferase N-terminal domain	1khd A:12-80
ZtL	gi|261868052|ref|YP_003255974.1|	0054127	282-328	0.000000135	47413	lambda repressor-like DNA-binding domains	0.0065	47432	SinR domain-like	2ict A:8-94
ZtL	gi|261868630|ref|YP_003256552.1|	0049180	9-64	0.0000000000105	47413	lambda repressor-like DNA-binding domains	0.04	47432	SinR domain-like	2b5a A:1-77
ZtL	gi|273809592|ref|YP_003344830.1|	0039545	83-212	0.00000000000000593	51306	LexA/Signal peptidase	0.025	51307	LexA-related	1umu A:
ZtL	gi|273809592|ref|YP_003344830.1|	0050823	3-62	0.00000000000067	47413	lambda repressor-like DNA-binding domains	0.054	47432	SinR domain-like	1y7y A:5-73
ZtL	gi|261867008|ref|YP_003254930.1|	0049195	3-78	0.000000000000395	46689	Homeodomain-like	0.019	46764	Tetracyclin repressor-like, N-terminal domain	1vi0 A:6-77
ZtL	gi|261867131|ref|YP_003255053.1|	0054374	4-73	0.00000000000000189	46689	Homeodomain-like	0.012	46764	Tetracyclin repressor-like, N-terminal domain	1z0x A:4-71
ZtL	gi|261867149|ref|YP_003255071.1|	0049195	7-77	0.00000000000252	46689	Homeodomain-like	0.018	46764	Tetracyclin repressor-like, N-terminal domain	2o7o A:2-67
ZtL	gi|261867149|ref|YP_003255071.1|	0052886	86-191	0.0000415	48498	Tetracyclin repressor-like, C-terminal domain	0.015	48499	Tetracyclin repressor-like, C-terminal domain	1zk8 A:78-182
