# Supplementary material for: Abundance, diversity and domain architecture variability in prokaryotic DNA-binding transcription factors
Source: PLoS One. 2018 Apr 3;13(4):e0195332. doi: 10.1371/journal.pone.0195332 (PMC5882156; doi:10.1371/journal.pone.0195332)
Supplement: S1 Dataset — The information of genomes and transcription factors is organized in a tabular format. The file S1_Dataset.zip contains 761 files, one per genome. The information is organized as follows: Genome ID, identifier from NCBI database; Supfam ID; physical position of the Domain; E-value; Supfam model assignment; Supfam description; E-value associated to the family; Family ID; Family ID; representative PDB associated to each assignment. (ZIP) [file pone.0195332.s005.zip › Genomes_assignments/Aggregatibacter_aphrophilus_NJ8700_B.TFs]

3L	gi|251793324|ref|YP_003008052.1|	0046275	250-299	0.000000000000148	46689	Homeodomain-like	0.0082	46759	AraC type transcriptional activator	1d5y A:57-121
3L	gi|251793324|ref|YP_003008052.1|	0036286	197-248	0.0000000502	46689	Homeodomain-like	0.083	46759	AraC type transcriptional activator	1d5y A:3-56
3L	gi|251793324|ref|YP_003008052.1|	0051818	18-77	0.000000222	51215	Regulatory protein AraC	0.02	51216	Regulatory protein AraC	2arc A:
3L	gi|251793755|ref|YP_003008485.1|	0045977	244-291	0.00000000000385	46689	Homeodomain-like	0.0061	46759	AraC type transcriptional activator	1bl0 A:63-124
3L	gi|251793755|ref|YP_003008485.1|	0036286	191-241	0.00000000945	46689	Homeodomain-like	0.089	46759	AraC type transcriptional activator	1bl0 A:9-62
3L	gi|251793755|ref|YP_003008485.1|	0051818	41-85	0.00000000693	51215	Regulatory protein AraC	0.01	51216	Regulatory protein AraC	2arc A:
3L	gi|251792837|ref|YP_003007563.1|	0045802	7-75	1.18e-18	46785	Winged helix DNA-binding domain	0.00021	46792	Arginine repressor (ArgR), N-terminal DNA-binding domain	1aoy A:
3L	gi|251792837|ref|YP_003007563.1|	0045063	81-150	6.54e-20	55252	C-terminal domain of arginine repressor	0.0000983	55253	C-terminal domain of arginine repressor	1xxa A:
3L	gi|251792966|ref|YP_003007692.1|	0040719	73-232	5.13e-23	100950	NagB/RpiA/CoA transferase-like	0.095	75176	D-ribose-5-phosphate isomerase (RpiA), catalytic domain	1m0s A:1-126,A:199-219
3L	gi|251792966|ref|YP_003007692.1|	0043758	6-59	0.00000000000526	46785	Winged helix DNA-binding domain	0.043	46792	Arginine repressor (ArgR), N-terminal DNA-binding domain	1b4a A:4-78
3L	gi|251793966|ref|YP_003008698.1|	0040524	75-231	1.36e-26	100950	NagB/RpiA/CoA transferase-like	0.049	110513	IF2B-like	1t9k A:
3L	gi|251793966|ref|YP_003008698.1|	0043758	6-73	8e-16	46785	Winged helix DNA-binding domain	0.045	46792	Arginine repressor (ArgR), N-terminal DNA-binding domain	1b4a A:4-78
3L	gi|251792522|ref|YP_003007248.1|	0054946	26-165	4.84e-31	51206	cAMP-binding domain-like	0.0074	51210	cAMP-binding domain	2gau A:10-151
3L	gi|251792522|ref|YP_003007248.1|	0048601	168-248	1.23e-19	46785	Winged helix DNA-binding domain	0.018	46796	CAP C-terminal domain-like	1hw5 A:138-208
3L	gi|251793902|ref|YP_003008634.1|	0047248	12-140	5.24e-35	51206	cAMP-binding domain-like	0.00000302	51210	cAMP-binding domain	1hw5 A:1-137
3L	gi|251793902|ref|YP_003008634.1|	0038753	143-211	7.08e-16	46785	Winged helix DNA-binding domain	0.000056	46796	CAP C-terminal domain-like	1hw5 A:138-208
3L	gi|251792369|ref|YP_003007095.1|	0041617	13-249	6.41e-52	52540	P-loop containing nucleoside triphosphate hydrolases	0.00000651	81269	Extended AAA-ATPase domain	1ny5 A:138-384
3L	gi|251792369|ref|YP_003007095.1|	0046907	267-317	0.00000000382	46689	Homeodomain-like	0.00061	100918	FIS-like	1g2h A:
3L	gi|251793181|ref|YP_003007909.1|	0037176	5-97	1.08e-26	46689	Homeodomain-like	0.00002	100918	FIS-like	1eto B:
3L	gi|251792154|ref|YP_003006874.1|	0041150	4-136	5.44e-42	46785	Winged helix DNA-binding domain	0.0000234	101027	FUR-like	1mzb A:
3L	gi|251792633|ref|YP_003007359.1|	0053227	59-322	1.47e-40	53822	Periplasmic binding protein-like I	0.00023	53823	L-arabinose binding protein-like	2nzu G:58-332
3L	gi|251792633|ref|YP_003007359.1|	0044558	2-58	0.0000000000000282	47413	lambda repressor-like DNA-binding domains	0.00058	47438	GalR/LacI-like bacterial regulator	1uxd A:
3L	gi|251792637|ref|YP_003007363.1|	0036339	60-330	1.08e-94	53822	Periplasmic binding protein-like I	0.000000061	53823	L-arabinose binding protein-like	1dbq A:
3L	gi|251792637|ref|YP_003007363.1|	0051985	1-59	1.59e-16	47413	lambda repressor-like DNA-binding domains	0.00042	47438	GalR/LacI-like bacterial regulator	1pru A:
3L	gi|251792700|ref|YP_003007426.1|	0036339	65-336	8.64e-44	53822	Periplasmic binding protein-like I	0.00036	53823	L-arabinose binding protein-like	1dbq A:
3L	gi|251792700|ref|YP_003007426.1|	0051985	5-62	4.69e-16	47413	lambda repressor-like DNA-binding domains	0.0034	47438	GalR/LacI-like bacterial regulator	2bjc A:1-62
3L	gi|251792817|ref|YP_003007543.1|	0035780	63-312	3.08e-58	53822	Periplasmic binding protein-like I	0.000061	53823	L-arabinose binding protein-like	2nzu G:58-332
3L	gi|251792817|ref|YP_003007543.1|	0051985	5-64	0.000000000000406	47413	lambda repressor-like DNA-binding domains	0.0067	47438	GalR/LacI-like bacterial regulator	2bjc A:1-62
3L	gi|251792979|ref|YP_003007705.1|	0036339	63-334	2.12e-80	53822	Periplasmic binding protein-like I	0.000034	53823	L-arabinose binding protein-like	1dbq A:
3L	gi|251792979|ref|YP_003007705.1|	0051985	3-61	2.74e-18	47413	lambda repressor-like DNA-binding domains	0.0015	47438	GalR/LacI-like bacterial regulator	2hsg A:2-58
3L	gi|251792676|ref|YP_003007402.1|	0047272	446-808	1.28e-135	48452	TPR-like	0.0000000151	69094	Transcription factor MalT domain III	1hz4 A:
3L	gi|251792676|ref|YP_003007402.1|	0048694	832-897	6.46e-17	46894	C-terminal effector domain of the bipartite response regulators	0.017	46900	GerE-like (LuxR/UhpA family of transcriptional regulators)	1yio A:131-200
3L	gi|251792676|ref|YP_003007402.1|	0052726	10-232	0.0000000000082	52540	P-loop containing nucleoside triphosphate hydrolases	0.072	81269	Extended AAA-ATPase domain	2ce7 A:150-402
3L	gi|251793298|ref|YP_003008026.1|	0045682	4-136	4.41e-33	52172	CheY-like	0.0000684	52173	CheY-related	1a04 A:5-142
3L	gi|251793298|ref|YP_003008026.1|	0048694	135-206	2.69e-23	46894	C-terminal effector domain of the bipartite response regulators	0.0019	46900	GerE-like (LuxR/UhpA family of transcriptional regulators)	1a04 A:150-216
3L	gi|251792136|ref|YP_003006856.1|	0054370	96-235	7.38e-36	64288	Chorismate lyase-like	0.00016	143473	UTRA domain	2ogg A:95-238
3L	gi|251792136|ref|YP_003006856.1|	0050048	1-70	1.23e-17	46785	Winged helix DNA-binding domain	0.024	46804	GntR-like transcriptional regulators	1hw1 A:5-78
3L	gi|251794022|ref|YP_003008754.1|	0038752	84-233	6.41e-57	48008	GntR ligand-binding domain-like	0.0000113	48009	GntR ligand-binding domain-like	1hw1 A:79-230
3L	gi|251794022|ref|YP_003008754.1|	0050048	11-80	1.69e-16	46785	Winged helix DNA-binding domain	0.00017	46804	GntR-like transcriptional regulators	1hw1 A:5-78
3L	gi|251793492|ref|YP_003008221.1|	0040524	82-239	1.12e-31	100950	NagB/RpiA/CoA transferase-like	0.048	75176	D-ribose-5-phosphate isomerase (RpiA), catalytic domain	1lk5 A:1-130,A:211-229
3L	gi|251793492|ref|YP_003008221.1|	0043758	12-70	0.000000000000506	46785	Winged helix DNA-binding domain	0.083	74676	Transcriptional regulator IclR, N-terminal domain	1mkm A:1-75
3L	gi|251793277|ref|YP_003008005.1|	0039545	81-204	3.49e-35	51306	LexA/Signal peptidase	0.00000409	51307	LexA-related	1jhf A:73-198
3L	gi|251793277|ref|YP_003008005.1|	0047587	3-69	4.02e-20	46785	Winged helix DNA-binding domain	0.0002	46789	LexA repressor, N-terminal DNA-binding domain	1jhf A:2-72
3L	gi|251792118|ref|YP_003006838.1|	0049174	105-190	1.47e-21	54909	Dimeric alpha+beta barrel	0.0049	69733	Lrp/AsnC-like transcriptional regulator C-terminal domain	1ri7 A:85-170
3L	gi|251792118|ref|YP_003006838.1|	0052161	42-101	1.09e-17	46785	Winged helix DNA-binding domain	0.0079	68967	Lrp/AsnC-like transcriptional regulator N-terminal domain	1ri7 A:25-84
3L	gi|251792730|ref|YP_003007456.1|	0049174	66-147	5.23e-16	54909	Dimeric alpha+beta barrel	0.01	69733	Lrp/AsnC-like transcriptional regulator C-terminal domain	1ri7 A:85-170
3L	gi|251792730|ref|YP_003007456.1|	0052161	2-63	0.0000000000003	46785	Winged helix DNA-binding domain	0.0082	68967	Lrp/AsnC-like transcriptional regulator N-terminal domain	1ri7 A:25-84
3L	gi|251792922|ref|YP_003007648.1|	0051337	2-133	9.72e-35	46785	Winged helix DNA-binding domain	0.075	68967	Lrp/AsnC-like transcriptional regulator N-terminal domain	1ri7 A:25-84
3L	gi|251793817|ref|YP_003008549.1|	0052161	3-64	1.5e-19	46785	Winged helix DNA-binding domain	0.00097	68967	Lrp/AsnC-like transcriptional regulator N-terminal domain	2cg4 A:4-66
3L	gi|251793817|ref|YP_003008549.1|	0052162	65-148	4.56e-17	54909	Dimeric alpha+beta barrel	0.0000861	69733	Lrp/AsnC-like transcriptional regulator C-terminal domain	2cg4 A:67-152
3L	gi|251793824|ref|YP_003008556.1|	0052161	6-64	4.56e-18	46785	Winged helix DNA-binding domain	0.0045	68967	Lrp/AsnC-like transcriptional regulator N-terminal domain	1i1g A:2-61
3L	gi|251793824|ref|YP_003008556.1|	0052162	82-154	0.000000000000456	54909	Dimeric alpha+beta barrel	0.0061	69733	Lrp/AsnC-like transcriptional regulator C-terminal domain	1ri7 A:85-170
3L	gi|251792139|ref|YP_003006859.1|	0052806	92-296	6.52e-37	53850	Periplasmic binding protein-like II	0.0035	53851	Phosphate binding protein-like	2fyi A:88-307
3L	gi|251792139|ref|YP_003006859.1|	0045910	4-115	3.1e-23	46785	Winged helix DNA-binding domain	0.0053	88979	LysR-like transcriptional regulators	1ixc A:1-89
3L	gi|251792415|ref|YP_003007141.1|	0045790	89-319	5.67e-41	53850	Periplasmic binding protein-like II	0.000000114	53851	Phosphate binding protein-like	1al3 A:
3L	gi|251792415|ref|YP_003007141.1|	0047461	1-87	0.0000000000023	46785	Winged helix DNA-binding domain	0.0038	88979	LysR-like transcriptional regulators	1ixc A:1-89
3L	gi|251792526|ref|YP_003007252.1|	0045790	90-291	2.9e-48	53850	Periplasmic binding protein-like II	0.013	53851	Phosphate binding protein-like	1al3 A:
3L	gi|251792526|ref|YP_003007252.1|	0047461	4-87	1.69e-18	46785	Winged helix DNA-binding domain	0.032	88979	LysR-like transcriptional regulators	1ixc A:1-89
3L	gi|251792832|ref|YP_003007558.1|	0045790	95-293	3.8e-35	53850	Periplasmic binding protein-like II	0.014	53851	Phosphate binding protein-like	1twy A:
3L	gi|251792832|ref|YP_003007558.1|	0052508	2-84	7.04e-21	46785	Winged helix DNA-binding domain	0.0088	88979	LysR-like transcriptional regulators	1ixc A:1-89
3L	gi|251793683|ref|YP_003008413.1|	0045790	88-296	2.17e-40	53850	Periplasmic binding protein-like II	0.000000156	53851	Phosphate binding protein-like	1i6a A:
3L	gi|251793683|ref|YP_003008413.1|	0047461	1-86	7.24e-22	46785	Winged helix DNA-binding domain	0.0036	88979	LysR-like transcriptional regulators	1ixc A:1-89
3L	gi|251793878|ref|YP_003008610.1|	0045790	91-297	3.62e-26	53850	Periplasmic binding protein-like II	0.017	53851	Phosphate binding protein-like	1al3 A:
3L	gi|251793878|ref|YP_003008610.1|	0047461	5-84	1.09e-18	46785	Winged helix DNA-binding domain	0.0097	88979	LysR-like transcriptional regulators	1ixc A:1-89
3L	gi|251793957|ref|YP_003008689.1|	0045790	88-291	1.76e-31	53850	Periplasmic binding protein-like II	0.00099	53851	Phosphate binding protein-like	2fyi A:88-307
3L	gi|251793957|ref|YP_003008689.1|	0047461	1-86	4.5e-19	46785	Winged helix DNA-binding domain	0.0044	88979	LysR-like transcriptional regulators	1ixc A:1-89
3L	gi|251793101|ref|YP_003007827.1|	0050342	2-135	8.97e-37	52172	CheY-like	0.00000508	52173	CheY-related	1xhf A:2-122
3L	gi|251793101|ref|YP_003007827.1|	0049014	133-231	2.1e-22	46894	C-terminal effector domain of the bipartite response regulators	0.0017	46895	PhoB-like	1p2f A:121-217
3L	gi|251793482|ref|YP_003008211.1|	0050342	1-124	9.11e-41	52172	CheY-like	0.00013	52173	CheY-related	1mvo A:
3L	gi|251793482|ref|YP_003008211.1|	0051385	131-228	9.92e-23	46894	C-terminal effector domain of the bipartite response regulators	0.0031	46895	PhoB-like	1qqi A:
3L	gi|251792948|ref|YP_003007674.1|	0054323	4-72	0.000000000000011	47413	lambda repressor-like DNA-binding domains	0.084	47432	SinR domain-like	2b5a A:1-77
3L	gi|251793440|ref|YP_003008169.1|	0048047	230-404	1.1e-31	52540	P-loop containing nucleoside triphosphate hydrolases	0.0000000364	52541	Nucleotide and nucleoside kinases	1lw7 A:220-411
3L	gi|251793440|ref|YP_003008169.1|	0048046	63-223	4.5e-21	52374	Nucleotidylyl transferase	0.000000131	52397	Adenylyltransferase	1lw7 A:57-219
3L	gi|251793440|ref|YP_003008169.1|	0051711	4-57	0.00000109	47413	lambda repressor-like DNA-binding domains	0.047	47432	SinR domain-like	1b0n A:1-68
3L	gi|251793506|ref|YP_003008235.1|	0054537	41-88	0.000000000133	47413	lambda repressor-like DNA-binding domains	0.064	47432	SinR domain-like	2ppx A:30-91
3L	gi|251793621|ref|YP_003008351.1|	0046409	1-63	0.00000000228	47413	lambda repressor-like DNA-binding domains	0.039	47432	SinR domain-like	1b0n A:1-68
3L	gi|251792540|ref|YP_003007266.1|	0054157	6-73	5.13e-16	46689	Homeodomain-like	0.0055	46764	Tetracyclin repressor-like, N-terminal domain	2iu5 A:1-71
3L	gi|251793682|ref|YP_003008412.1|	0049195	3-78	0.000000000000154	46689	Homeodomain-like	0.016	46764	Tetracyclin repressor-like, N-terminal domain	3c07 A:15-89
3L	gi|251793904|ref|YP_003008636.1|	0049195	7-79	0.00000000000243	46689	Homeodomain-like	0.019	46764	Tetracyclin repressor-like, N-terminal domain	2o7o A:2-67
3L	gi|251793904|ref|YP_003008636.1|	0052886	85-197	0.00000063	48498	Tetracyclin repressor-like, C-terminal domain	0.013	48499	Tetracyclin repressor-like, C-terminal domain	2gfn A:81-199
3L	gi|251793923|ref|YP_003008655.1|	0054374	4-70	0.00000000000000209	46689	Homeodomain-like	0.011	46764	Tetracyclin repressor-like, N-terminal domain	1vi0 A:6-77
