# Supplementary material for: Abundance, diversity and domain architecture variability in prokaryotic DNA-binding transcription factors
Source: PLoS One. 2018 Apr 3;13(4):e0195332. doi: 10.1371/journal.pone.0195332 (PMC5882156; doi:10.1371/journal.pone.0195332)
Supplement: S1 Dataset — The information of genomes and transcription factors is organized in a tabular format. The file S1_Dataset.zip contains 761 files, one per genome. The information is organized as follows: Genome ID, identifier from NCBI database; Supfam ID; physical position of the Domain; E-value; Supfam model assignment; Supfam description; E-value associated to the family; Family ID; Family ID; representative PDB associated to each assignment. (ZIP) [file pone.0195332.s005.zip › Genomes_assignments/Agrobacterium_radiobacter_K84_B.TFs]

0Y	gi|222080892|ref|YP_002540255.1|	0046275	240-290	0.000000000000538	46689	Homeodomain-like	0.011	46759	AraC type transcriptional activator	1d5y A:57-121
0Y	gi|222080892|ref|YP_002540255.1|	0035607	189-236	0.0000000986	46689	Homeodomain-like	0.023	46759	AraC type transcriptional activator	1bl0 A:9-62
0Y	gi|222080892|ref|YP_002540255.1|	0052595	29-82	0.00000151	51182	RmlC-like cupins	0.044	89403	Glucose-6-phosphate isomerase, GPI	1j3q A:
0Y	gi|222080973|ref|YP_002540336.1|	0036286	223-273	0.00000151	46689	Homeodomain-like	0.023	46759	AraC type transcriptional activator	1bl0 A:9-62
0Y	gi|222080973|ref|YP_002540336.1|	0046275	276-327	0.0000122	46689	Homeodomain-like	0.047	46759	AraC type transcriptional activator	1d5y A:57-121
0Y	gi|222081248|ref|YP_002540611.1|	0046275	220-271	0.000000000394	46689	Homeodomain-like	0.097	46759	AraC type transcriptional activator	1bl0 A:63-124
0Y	gi|222081248|ref|YP_002540611.1|	0036286	170-218	0.000000000208	46689	Homeodomain-like	0.052	46759	AraC type transcriptional activator	1bl0 A:9-62
0Y	gi|222081303|ref|YP_002540666.1|	0046275	293-342	0.00000000139	46689	Homeodomain-like	0.013	46759	AraC type transcriptional activator	1d5y A:57-121
0Y	gi|222081311|ref|YP_002540674.1|	0046275	298-351	0.000000000806	46689	Homeodomain-like	0.012	46759	AraC type transcriptional activator	1d5y A:57-121
0Y	gi|222081345|ref|YP_002540708.1|	0046275	251-300	0.0000000000278	46689	Homeodomain-like	0.016	46759	AraC type transcriptional activator	1bl0 A:63-124
0Y	gi|222081345|ref|YP_002540708.1|	0036286	198-249	0.000000000534	46689	Homeodomain-like	0.077	46759	AraC type transcriptional activator	1bl0 A:63-124
0Y	gi|222081345|ref|YP_002540708.1|	0051818	18-179	0.000000107	51215	Regulatory protein AraC	0.026	51216	Regulatory protein AraC	2arc A:
0Y	gi|222081431|ref|YP_002540794.1|	0046275	224-271	0.000000309	46689	Homeodomain-like	0.018	46759	AraC type transcriptional activator	1d5y A:57-121
0Y	gi|222081431|ref|YP_002540794.1|	0036286	172-222	0.00000143	46689	Homeodomain-like	0.066	46764	Tetracyclin repressor-like, N-terminal domain	1zk8 A:6-77
0Y	gi|222081645|ref|YP_002541010.1|	0046275	242-290	0.000000000000448	46689	Homeodomain-like	0.015	46759	AraC type transcriptional activator	1d5y A:57-121
0Y	gi|222081645|ref|YP_002541010.1|	0036286	189-239	0.0000000000538	46689	Homeodomain-like	0.067	46764	Tetracyclin repressor-like, N-terminal domain	1v7b A:1-74
0Y	gi|222081721|ref|YP_002541086.1|	0052668	20-209	1.07e-32	52317	Class I glutamine amidotransferase-like	0.035	52325	DJ-1/PfpI	1g2i A:
0Y	gi|222081721|ref|YP_002541086.1|	0046275	283-331	0.000000000000251	46689	Homeodomain-like	0.014	46759	AraC type transcriptional activator	1d5y A:57-121
0Y	gi|222081721|ref|YP_002541086.1|	0036286	230-277	0.000000806	46689	Homeodomain-like	0.012	46759	AraC type transcriptional activator	1d5y A:3-56
0Y	gi|222081850|ref|YP_002541215.1|	0046275	249-298	0.0000000000255	46689	Homeodomain-like	0.013	46759	AraC type transcriptional activator	1d5y A:57-121
0Y	gi|222081850|ref|YP_002541215.1|	0051250	41-103	0.00000000151	51182	RmlC-like cupins	0.046	117315	Probable transcriptional regulator VC1968, C-terminal domain	1y9q A:83-181
0Y	gi|222081885|ref|YP_002541250.1|	0052668	11-195	6.54e-39	52317	Class I glutamine amidotransferase-like	0.021	52325	DJ-1/PfpI	1g2i A:
0Y	gi|222081885|ref|YP_002541250.1|	0046275	270-318	0.00000000000753	46689	Homeodomain-like	0.028	46759	AraC type transcriptional activator	1bl0 A:9-62
0Y	gi|222081961|ref|YP_002541326.1|	0036286	161-207	0.000000000283	46689	Homeodomain-like	0.083	46764	Tetracyclin repressor-like, N-terminal domain	1v7b A:1-74
0Y	gi|222081961|ref|YP_002541326.1|	0046275	210-259	0.000000000448	46689	Homeodomain-like	0.017	46759	AraC type transcriptional activator	1d5y A:57-121
0Y	gi|222081962|ref|YP_002541327.1|	0047686	35-199	3.03e-17	51182	RmlC-like cupins	0.05	89409	TM1287-like	1v70 A:
0Y	gi|222081962|ref|YP_002541327.1|	0046275	231-267	0.000000493	46689	Homeodomain-like	0.018	46759	AraC type transcriptional activator	1d5y A:57-121
0Y	gi|222082134|ref|YP_002541499.1|	0052668	1-195	1.08e-45	52317	Class I glutamine amidotransferase-like	0.026	52325	DJ-1/PfpI	1g2i A:
0Y	gi|222082134|ref|YP_002541499.1|	0036286	214-261	0.0000000301	46689	Homeodomain-like	0.023	46759	AraC type transcriptional activator	1bl0 A:9-62
0Y	gi|222082134|ref|YP_002541499.1|	0046275	268-313	0.0000237	46689	Homeodomain-like	0.044	46759	AraC type transcriptional activator	1bl0 A:63-124
0Y	gi|222082181|ref|YP_002541546.1|	0036286	219-268	0.000000013	46689	Homeodomain-like	0.046	46759	AraC type transcriptional activator	1bl0 A:9-62
0Y	gi|222082181|ref|YP_002541546.1|	0046275	271-322	0.0000376	46689	Homeodomain-like	0.039	46759	AraC type transcriptional activator	1d5y A:57-121
0Y	gi|222082182|ref|YP_002541547.1|	0036286	223-273	0.000000043	46689	Homeodomain-like	0.035	46759	AraC type transcriptional activator	1d5y A:3-56
0Y	gi|222082364|ref|YP_002541729.1|	0036286	205-252	0.00000000148	46689	Homeodomain-like	0.086	46764	Tetracyclin repressor-like, N-terminal domain	2hku A:18-87
0Y	gi|222082364|ref|YP_002541729.1|	0045977	254-301	0.0000000022	46689	Homeodomain-like	0.062	46759	AraC type transcriptional activator	1bl0 A:63-124
0Y	gi|222082472|ref|YP_002541837.1|	0036286	224-270	0.00000412	46689	Homeodomain-like	0.037	46759	AraC type transcriptional activator	1bl0 A:9-62
0Y	gi|222082519|ref|YP_002541884.1|	0046275	306-353	0.000000000932	46689	Homeodomain-like	0.051	46759	AraC type transcriptional activator	1d5y A:57-121
0Y	gi|222082525|ref|YP_002541890.1|	0046275	284-334	0.00000000000188	46689	Homeodomain-like	0.019	46759	AraC type transcriptional activator	1d5y A:57-121
0Y	gi|222082571|ref|YP_002541936.1|	0052668	30-217	6.87e-28	52317	Class I glutamine amidotransferase-like	0.015	52325	DJ-1/PfpI	2fex A:1-188
0Y	gi|222082571|ref|YP_002541936.1|	0046275	290-341	0.00000000287	46689	Homeodomain-like	0.03	46759	AraC type transcriptional activator	1d5y A:57-121
0Y	gi|222082571|ref|YP_002541936.1|	0036286	237-285	0.000000403	46689	Homeodomain-like	0.015	46759	AraC type transcriptional activator	1bl0 A:9-62
0Y	gi|222082622|ref|YP_002541987.1|	0047686	13-180	0.00000000000912	51182	RmlC-like cupins	0.084	89403	Glucose-6-phosphate isomerase, GPI	1j3q A:
0Y	gi|222082622|ref|YP_002541987.1|	0046275	209-254	0.0000000116	46689	Homeodomain-like	0.043	46759	AraC type transcriptional activator	1d5y A:57-121
0Y	gi|222082755|ref|YP_002542120.1|	0046275	242-286	0.00000000305	46689	Homeodomain-like	0.043	46759	AraC type transcriptional activator	1bl0 A:9-62
0Y	gi|222082755|ref|YP_002542120.1|	0047686	36-125	0.0000000462	51182	RmlC-like cupins	0.075	89409	TM1287-like	1o4t A:
0Y	gi|222082796|ref|YP_002542161.1|	0051818	12-162	3.66e-21	51215	Regulatory protein AraC	0.0052	51216	Regulatory protein AraC	2arc A:
0Y	gi|222082796|ref|YP_002542161.1|	0046275	232-282	0.000000000206	46689	Homeodomain-like	0.016	46759	AraC type transcriptional activator	1d5y A:57-121
0Y	gi|222082796|ref|YP_002542161.1|	0036286	180-229	0.000000000681	46689	Homeodomain-like	0.015	46759	AraC type transcriptional activator	1bl0 A:9-62
0Y	gi|222082887|ref|YP_002542252.1|	0046275	233-282	0.0000000000672	46689	Homeodomain-like	0.036	46759	AraC type transcriptional activator	1d5y A:57-121
0Y	gi|222082887|ref|YP_002542252.1|	0036286	183-231	0.00000000197	46689	Homeodomain-like	0.024	46759	AraC type transcriptional activator	1bl0 A:9-62
0Y	gi|222082887|ref|YP_002542252.1|	0051818	19-77	0.00000000157	51215	Regulatory protein AraC	0.02	51216	Regulatory protein AraC	2arc A:
0Y	gi|222082890|ref|YP_002542255.1|	0036286	219-269	0.00000000287	46689	Homeodomain-like	0.049	46759	AraC type transcriptional activator	1bl0 A:9-62
0Y	gi|222083030|ref|YP_002542395.1|	0046275	279-327	0.00000000013	46689	Homeodomain-like	0.011	46759	AraC type transcriptional activator	1d5y A:57-121
0Y	gi|222083030|ref|YP_002542395.1|	0040530	55-107	0.0000000285	51182	RmlC-like cupins	0.042	159304	EutQ-like	2pyt A:100-227
0Y	gi|222083030|ref|YP_002542395.1|	0036286	226-277	0.000000708	46689	Homeodomain-like	0.045	46764	Tetracyclin repressor-like, N-terminal domain	1t56 A:22-94
0Y	gi|222083045|ref|YP_002542410.1|	0036286	192-242	0.000000000299	46689	Homeodomain-like	0.033	46759	AraC type transcriptional activator	1bl0 A:9-62
0Y	gi|222083045|ref|YP_002542410.1|	0046275	244-289	0.00000000762	46689	Homeodomain-like	0.043	46759	AraC type transcriptional activator	1d5y A:57-121
0Y	gi|222083096|ref|YP_002542461.1|	0046275	275-325	0.00000000126	46689	Homeodomain-like	0.028	46759	AraC type transcriptional activator	1d5y A:57-121
0Y	gi|222084296|ref|YP_002542825.1|	0046275	240-293	0.00000000000193	46689	Homeodomain-like	0.027	46759	AraC type transcriptional activator	1d5y A:57-121
0Y	gi|222084296|ref|YP_002542825.1|	0050297	24-89	0.000000000645	51182	RmlC-like cupins	0.047	89409	TM1287-like	1o4t A:
0Y	gi|222084296|ref|YP_002542825.1|	0035607	187-237	0.000013	46689	Homeodomain-like	0.053	46759	AraC type transcriptional activator	1bl0 A:9-62
0Y	gi|222084437|ref|YP_002542966.1|	0046275	241-289	0.00000000717	46689	Homeodomain-like	0.052	46759	AraC type transcriptional activator	1d5y A:57-121
0Y	gi|222084437|ref|YP_002542966.1|	0036286	192-238	0.0000000349	46689	Homeodomain-like	0.021	46759	AraC type transcriptional activator	1d5y A:3-56
0Y	gi|222084542|ref|YP_002543071.1|	0052668	15-209	3.23e-30	52317	Class I glutamine amidotransferase-like	0.044	52325	DJ-1/PfpI	1g2i A:
0Y	gi|222084542|ref|YP_002543071.1|	0045977	280-329	0.0000000314	46689	Homeodomain-like	0.017	46759	AraC type transcriptional activator	1bl0 A:63-124
0Y	gi|222084542|ref|YP_002543071.1|	0036286	227-277	0.000000278	46689	Homeodomain-like	0.028	46759	AraC type transcriptional activator	1bl0 A:9-62
0Y	gi|222084726|ref|YP_002543255.1|	0039814	129-277	2.62e-29	55136	Probable bacterial effector-binding domain	0.011	75462	Gyrase inhibitory protein GyrI (SbmC, YeeB)	1jyh A:
0Y	gi|222084726|ref|YP_002543255.1|	0046275	69-119	0.000000000806	46689	Homeodomain-like	0.022	46759	AraC type transcriptional activator	1d5y A:57-121
0Y	gi|222084726|ref|YP_002543255.1|	0036286	16-64	0.000000116	46689	Homeodomain-like	0.014	46759	AraC type transcriptional activator	1d5y A:3-56
0Y	gi|222085264|ref|YP_002543794.1|	0036286	225-276	0.00000000000717	46689	Homeodomain-like	0.077	46764	Tetracyclin repressor-like, N-terminal domain	2hyj A:8-82
0Y	gi|222085264|ref|YP_002543794.1|	0045977	278-323	0.0000000417	46689	Homeodomain-like	0.03	46759	AraC type transcriptional activator	1bl0 A:63-124
0Y	gi|222086036|ref|YP_002544568.1|	0052668	13-202	1.72e-45	52317	Class I glutamine amidotransferase-like	0.0083	52325	DJ-1/PfpI	1g2i A:
0Y	gi|222086036|ref|YP_002544568.1|	0036286	222-270	0.00000000355	46689	Homeodomain-like	0.024	46759	AraC type transcriptional activator	1bl0 A:9-62
0Y	gi|222086036|ref|YP_002544568.1|	0046275	274-325	0.0000000105	46689	Homeodomain-like	0.045	46759	AraC type transcriptional activator	1d5y A:57-121
0Y	gi|222086161|ref|YP_002544693.1|	0039814	157-308	2.79e-38	55136	Probable bacterial effector-binding domain	0.0043	75462	Gyrase inhibitory protein GyrI (SbmC, YeeB)	1jyh A:
0Y	gi|222086161|ref|YP_002544693.1|	0046275	89-139	0.0000000000582	46689	Homeodomain-like	0.01	46759	AraC type transcriptional activator	1bl0 A:63-124
0Y	gi|222086161|ref|YP_002544693.1|	0036286	37-83	0.000000367	46689	Homeodomain-like	0.023	46759	AraC type transcriptional activator	1d5y A:3-56
0Y	gi|222086324|ref|YP_002544857.1|	0052668	16-210	2.59e-39	52317	Class I glutamine amidotransferase-like	0.031	52325	DJ-1/PfpI	1g2i A:
0Y	gi|222086324|ref|YP_002544857.1|	0046275	281-331	0.00000000000538	46689	Homeodomain-like	0.036	46759	AraC type transcriptional activator	1d5y A:57-121
0Y	gi|222086324|ref|YP_002544857.1|	0036286	230-279	0.00000000986	46689	Homeodomain-like	0.012	46759	AraC type transcriptional activator	1bl0 A:9-62
0Y	gi|222086347|ref|YP_002544881.1|	0036286	225-276	0.000000000000105	46689	Homeodomain-like	0.051	46759	AraC type transcriptional activator	1bl0 A:9-62
0Y	gi|222086347|ref|YP_002544881.1|	0046275	278-324	0.000000493	46689	Homeodomain-like	0.047	46759	AraC type transcriptional activator	1bl0 A:63-124
0Y	gi|222086407|ref|YP_002544941.1|	0051818	45-157	8.5e-22	51215	Regulatory protein AraC	0.0061	51216	Regulatory protein AraC	2arc A:
0Y	gi|222086407|ref|YP_002544941.1|	0046275	242-287	0.00000000151	46689	Homeodomain-like	0.033	46759	AraC type transcriptional activator	1d5y A:57-121
0Y	gi|222086407|ref|YP_002544941.1|	0036286	191-239	0.0000233	46689	Homeodomain-like	0.033	46764	Tetracyclin repressor-like, N-terminal domain	1v7b A:1-74
0Y	gi|222086536|ref|YP_002545070.1|	0051818	12-152	3.27e-19	51215	Regulatory protein AraC	0.012	51216	Regulatory protein AraC	2arc A:
0Y	gi|222086536|ref|YP_002545070.1|	0036286	168-217	0.000000000000925	46689	Homeodomain-like	0.033	46759	AraC type transcriptional activator	1bl0 A:9-62
0Y	gi|222086536|ref|YP_002545070.1|	0046275	219-265	0.0000000435	46689	Homeodomain-like	0.035	46759	AraC type transcriptional activator	1d5y A:57-121
0Y	gi|222086753|ref|YP_002545287.1|	0045977	234-282	0.000000000941	46689	Homeodomain-like	0.014	46759	AraC type transcriptional activator	1bl0 A:63-124
0Y	gi|222086753|ref|YP_002545287.1|	0036286	182-232	0.00000000986	46689	Homeodomain-like	0.035	46759	AraC type transcriptional activator	1bl0 A:9-62
0Y	gi|222086753|ref|YP_002545287.1|	0052595	22-77	0.0000267	51182	RmlC-like cupins	0.045	89409	TM1287-like	2f4p A:2-135
0Y	gi|222086883|ref|YP_002545417.1|	0047686	13-185	0.00000000000385	51182	RmlC-like cupins	0.056	101976	TM1459-like	1vj2 A:
0Y	gi|222086883|ref|YP_002545417.1|	0046275	213-256	0.000000272	46689	Homeodomain-like	0.06	46759	AraC type transcriptional activator	1d5y A:57-121
0Y	gi|222087172|ref|YP_002545707.1|	0036288	125-278	8.2e-34	55136	Probable bacterial effector-binding domain	0.013	55140	Rob transcription factor, C-terminal domain	1d5y A:122-294
0Y	gi|222087172|ref|YP_002545707.1|	0046275	54-106	0.00000000000582	46689	Homeodomain-like	0.0062	46759	AraC type transcriptional activator	1d5y A:57-121
0Y	gi|222087172|ref|YP_002545707.1|	0036286	3-52	0.00000000251	46689	Homeodomain-like	0.0072	46759	AraC type transcriptional activator	1d5y A:3-56
0Y	gi|222087210|ref|YP_002545745.1|	0048993	206-286	1.7e-29	46767	Methylated DNA-protein cysteine methyltransferase, C-terminal domain	0.00017	46768	Methylated DNA-protein cysteine methyltransferase, C-terminal domain	1sfe A:93-176
0Y	gi|222087210|ref|YP_002545745.1|	0049381	124-198	1.71e-17	53155	Methylated DNA-protein cysteine methyltransferase domain	0.0067	53156	Methylated DNA-protein cysteine methyltransferase domain	1sfe A:12-92
0Y	gi|222087210|ref|YP_002545745.1|	0036286	18-69	0.000000197	46689	Homeodomain-like	0.04	46759	AraC type transcriptional activator	1bl0 A:9-62
0Y	gi|222087210|ref|YP_002545745.1|	0046275	73-121	0.0000215	46689	Homeodomain-like	0.086	46690	Homeodomain	1x41 A:8-54
0Y	gi|222087265|ref|YP_002545800.1|	0046275	223-272	0.0000000000115	46689	Homeodomain-like	0.033	46759	AraC type transcriptional activator	1d5y A:57-121
0Y	gi|222087265|ref|YP_002545800.1|	0036286	171-221	0.0000000000269	46689	Homeodomain-like	0.029	46759	AraC type transcriptional activator	1bl0 A:9-62
0Y	gi|222087332|ref|YP_002545869.1|	0051818	29-157	0.000000000000128	51215	Regulatory protein AraC	0.0082	51216	Regulatory protein AraC	2arc A:
0Y	gi|222087332|ref|YP_002545869.1|	0046275	221-271	0.000000000762	46689	Homeodomain-like	0.088	46759	AraC type transcriptional activator	1d5y A:57-121
0Y	gi|222087332|ref|YP_002545869.1|	0036286	171-219	0.0000986	46689	Homeodomain-like	0.038	46759	AraC type transcriptional activator	1d5y A:3-56
0Y	gi|222087412|ref|YP_002545949.1|	0046275	238-283	0.000000000000146	46689	Homeodomain-like	0.018	46759	AraC type transcriptional activator	1d5y A:57-121
0Y	gi|222087412|ref|YP_002545949.1|	0047686	46-119	0.000000213	51182	RmlC-like cupins	0.045	101976	TM1459-like	1vj2 A:
0Y	gi|222087412|ref|YP_002545949.1|	0036286	198-233	0.0000806	46689	Homeodomain-like	0.071	46759	AraC type transcriptional activator	1d5y A:3-56
0Y	gi|222087826|ref|YP_002546364.1|	0046275	244-291	0.0000000000000493	46689	Homeodomain-like	0.016	46759	AraC type transcriptional activator	1d5y A:57-121
0Y	gi|222087826|ref|YP_002546364.1|	0036286	193-242	0.0000000385	46689	Homeodomain-like	0.012	46759	AraC type transcriptional activator	1d5y A:3-56
0Y	gi|222102067|ref|YP_002546657.1|	0046275	76-115	0.0000000000152	46689	Homeodomain-like	0.018	46759	AraC type transcriptional activator	1d5y A:57-121
0Y	gi|222102092|ref|YP_002546682.1|	0046275	252-302	0.000000000000179	46689	Homeodomain-like	0.015	46759	AraC type transcriptional activator	1d5y A:57-121
0Y	gi|222102092|ref|YP_002546682.1|	0036286	200-249	0.000000134	46689	Homeodomain-like	0.024	46759	AraC type transcriptional activator	1d5y A:3-56
0Y	gi|222102092|ref|YP_002546682.1|	0052595	33-94	0.00000171	51182	RmlC-like cupins	0.047	89409	TM1287-like	2f4p A:2-135
0Y	gi|222102096|ref|YP_002546686.1|	0046275	262-301	0.0000000000986	46689	Homeodomain-like	0.018	46759	AraC type transcriptional activator	1d5y A:57-121
0Y	gi|222102120|ref|YP_002546710.1|	0046275	242-291	0.00000000000941	46689	Homeodomain-like	0.019	46759	AraC type transcriptional activator	1d5y A:57-121
0Y	gi|222102120|ref|YP_002546710.1|	0036286	192-239	0.00000000335	46689	Homeodomain-like	0.057	46764	Tetracyclin repressor-like, N-terminal domain	1t56 A:22-94
0Y	gi|222102127|ref|YP_002546717.1|	0046275	263-298	0.0000000493	46689	Homeodomain-like	0.02	46759	AraC type transcriptional activator	1d5y A:57-121
0Y	gi|222109032|ref|YP_002551298.1|	0044389	78-238	3.35e-28	100950	NagB/RpiA/CoA transferase-like	0.058	110513	IF2B-like	1vb5 A:
0Y	gi|222109032|ref|YP_002551298.1|	0043758	6-62	0.00000000000000767	46785	Winged helix DNA-binding domain	0.085	46792	Arginine repressor (ArgR), N-terminal DNA-binding domain	1b4a A:4-78
0Y	gi|222081692|ref|YP_002541057.1|	0049777	57-136	9.58e-22	46785	Winged helix DNA-binding domain	0.055	46801	ArsR-like transcriptional regulators	1smt A:
0Y	gi|222083081|ref|YP_002542446.1|	0049777	6-94	1.1e-19	46785	Winged helix DNA-binding domain	0.008	46801	ArsR-like transcriptional regulators	1smt A:
0Y	gi|222085125|ref|YP_002543655.1|	0049944	9-100	9.66e-26	46785	Winged helix DNA-binding domain	0.028	46801	ArsR-like transcriptional regulators	1smt A:
0Y	gi|222085154|ref|YP_002543684.1|	0053261	5-130	1.76e-19	46785	Winged helix DNA-binding domain	0.012	46801	ArsR-like transcriptional regulators	1smt A:
0Y	gi|222085376|ref|YP_002543906.1|	0049777	3-95	9.75e-21	46785	Winged helix DNA-binding domain	0.024	46801	ArsR-like transcriptional regulators	1smt A:
0Y	gi|222086468|ref|YP_002545002.1|	0054332	121-303	1.39e-41	53335	S-adenosyl-L-methionine-dependent methyltransferases	0.024	110671	UbiE/COQ5-like	1vlm A:
0Y	gi|222086468|ref|YP_002545002.1|	0053261	10-108	1.65e-20	46785	Winged helix DNA-binding domain	0.031	46801	ArsR-like transcriptional regulators	1smt A:
0Y	gi|222086563|ref|YP_002545097.1|	0049777	4-94	2.3e-18	46785	Winged helix DNA-binding domain	0.018	46801	ArsR-like transcriptional regulators	1r1u A:
0Y	gi|222086665|ref|YP_002545199.1|	0049777	10-97	1.98e-24	46785	Winged helix DNA-binding domain	0.0078	46801	ArsR-like transcriptional regulators	1smt A:
0Y	gi|222087034|ref|YP_002545569.1|	0053261	5-84	4.44e-22	46785	Winged helix DNA-binding domain	0.016	46801	ArsR-like transcriptional regulators	1smt A:
0Y	gi|222087425|ref|YP_002545962.1|	0049777	7-92	1.4e-22	46785	Winged helix DNA-binding domain	0.063	46801	ArsR-like transcriptional regulators	1u2w A:12-119
0Y	gi|222087752|ref|YP_002546289.1|	0049944	5-96	3.51e-26	46785	Winged helix DNA-binding domain	0.014	46801	ArsR-like transcriptional regulators	1r1u A:
0Y	gi|222087904|ref|YP_002546442.1|	0049777	14-95	0.0000000000000091	46785	Winged helix DNA-binding domain	0.09	46801	ArsR-like transcriptional regulators	1smt A:
0Y	gi|222081709|ref|YP_002541074.1|	0039384	1-62	0.0000000000191	46785	Winged helix DNA-binding domain	0.0068	46786	Biotin repressor-like	1j5y A:3-67
0Y	gi|222084339|ref|YP_002542868.1|	0039384	1-62	0.000000000355	46785	Winged helix DNA-binding domain	0.0044	46786	Biotin repressor-like	1j5y A:3-67
0Y	gi|222085266|ref|YP_002543796.1|	0039384	1-62	0.00000000255	46785	Winged helix DNA-binding domain	0.013	46786	Biotin repressor-like	1j5y A:3-67
0Y	gi|222081171|ref|YP_002540534.1|	0054946	34-160	1.57e-17	51206	cAMP-binding domain-like	0.017	51210	cAMP-binding domain	1hw5 A:1-137
0Y	gi|222081171|ref|YP_002540534.1|	0054945	166-242	0.000000000000322	46785	Winged helix DNA-binding domain	0.044	46796	CAP C-terminal domain-like	3e5u A:148-227
0Y	gi|222081274|ref|YP_002540637.1|	0054946	17-148	3.27e-26	51206	cAMP-binding domain-like	0.016	51210	cAMP-binding domain	1hw5 A:1-137
0Y	gi|222081274|ref|YP_002540637.1|	0054945	150-229	6.52e-16	46785	Winged helix DNA-binding domain	0.079	46796	CAP C-terminal domain-like	1ft9 A:134-213
0Y	gi|222082102|ref|YP_002541467.1|	0052198	149-220	0.0000000000000136	46785	Winged helix DNA-binding domain	0.04	46796	CAP C-terminal domain-like	2coh A:118-199
0Y	gi|222082102|ref|YP_002541467.1|	0051666	11-131	0.00000000668	51206	cAMP-binding domain-like	0.031	51210	cAMP-binding domain	1ne6 A:245-376
0Y	gi|222082391|ref|YP_002541756.1|	0046232	9-140	4.71e-29	51206	cAMP-binding domain-like	0.0036	51210	cAMP-binding domain	1hw5 A:1-137
0Y	gi|222082391|ref|YP_002541756.1|	0052198	147-224	0.0000000000000021	46785	Winged helix DNA-binding domain	0.012	46796	CAP C-terminal domain-like	2coh A:118-199
0Y	gi|222080856|ref|YP_002540219.1|	0049608	63-202	0.00000000000000477	55781	GAF domain-like	0.02	75513	IclR ligand-binding domain-like	1tf1 A:
0Y	gi|222080856|ref|YP_002540219.1|	0037176	274-321	0.00000000000114	46689	Homeodomain-like	0.011	100918	FIS-like	1eto B:
0Y	gi|222081339|ref|YP_002540702.1|	0041617	147-376	2.79e-61	52540	P-loop containing nucleoside triphosphate hydrolases	0.00000253	81269	Extended AAA-ATPase domain	1ny5 A:138-384
0Y	gi|222081339|ref|YP_002540702.1|	0043525	8-191	1.71e-45	52172	CheY-like	0.00028	52173	CheY-related	1qkk A:
0Y	gi|222081339|ref|YP_002540702.1|	0048440	360-441	0.000000103	46689	Homeodomain-like	0.034	100918	FIS-like	1ntc A:
0Y	gi|222081550|ref|YP_002540914.1|	0041617	169-400	4.24e-66	52540	P-loop containing nucleoside triphosphate hydrolases	0.00000319	81269	Extended AAA-ATPase domain	1ny5 A:138-384
0Y	gi|222081550|ref|YP_002540914.1|	0043525	25-213	2.13e-39	52172	CheY-like	0.00076	52173	CheY-related	1ny5 A:1-137
0Y	gi|222081550|ref|YP_002540914.1|	0048440	380-458	0.000000000233	46689	Homeodomain-like	0.036	100918	FIS-like	1ntc A:
0Y	gi|222082354|ref|YP_002541719.1|	0041617	147-364	4.19e-45	52540	P-loop containing nucleoside triphosphate hydrolases	0.0000287	81269	Extended AAA-ATPase domain	1ny5 A:138-384
0Y	gi|222082354|ref|YP_002541719.1|	0043525	6-192	2.99e-40	52172	CheY-like	0.0000397	52173	CheY-related	1qkk A:
0Y	gi|222082354|ref|YP_002541719.1|	0037176	372-428	0.000000000824	46689	Homeodomain-like	0.026	100918	FIS-like	1ntc A:
0Y	gi|222082533|ref|YP_002541898.1|	0041617	3-232	3.2e-66	52540	P-loop containing nucleoside triphosphate hydrolases	0.0000086	81269	Extended AAA-ATPase domain	1ny5 A:138-384
0Y	gi|222082533|ref|YP_002541898.1|	0046907	247-300	0.00000000233	46689	Homeodomain-like	0.027	100918	FIS-like	1g2h A:
0Y	gi|222084375|ref|YP_002542904.1|	0037176	121-171	0.00000000444	46689	Homeodomain-like	0.019	100918	FIS-like	1ntc A:
0Y	gi|222085891|ref|YP_002544422.1|	0041617	138-378	8.68e-74	52540	P-loop containing nucleoside triphosphate hydrolases	0.00000109	81269	Extended AAA-ATPase domain	1ny5 A:138-384
0Y	gi|222085891|ref|YP_002544422.1|	0043525	4-182	8.4e-40	52172	CheY-like	0.00071	52173	CheY-related	1krw A:
0Y	gi|222085891|ref|YP_002544422.1|	0037176	350-393,422-474	9.86e-18	46689	Homeodomain-like	0.0043	100918	FIS-like	1eto B:
0Y	gi|222085893|ref|YP_002544424.1|	0041617	141-373	2.46e-57	52540	P-loop containing nucleoside triphosphate hydrolases	0.0000123	81269	Extended AAA-ATPase domain	1ny5 A:138-384
0Y	gi|222085893|ref|YP_002544424.1|	0043525	4-186	4.98e-41	52172	CheY-like	0.00065	52173	CheY-related	1qkk A:
0Y	gi|222085893|ref|YP_002544424.1|	0037176	352-454	0.0000000000287	46689	Homeodomain-like	0.03	100918	FIS-like	1ntc A:
0Y	gi|222087065|ref|YP_002545600.1|	0041617	127-371	3.34e-67	52540	P-loop containing nucleoside triphosphate hydrolases	0.00000151	81269	Extended AAA-ATPase domain	1ny5 A:138-384
0Y	gi|222087065|ref|YP_002545600.1|	0043525	2-170	8.97e-31	52172	CheY-like	0.00099	52173	CheY-related	1ny5 A:1-137
0Y	gi|222087065|ref|YP_002545600.1|	0048440	447-493	0.0000000000000777	46689	Homeodomain-like	0.02	100918	FIS-like	1eto B:
0Y	gi|222081880|ref|YP_002541245.1|	0041150	6-132	1.4e-36	46785	Winged helix DNA-binding domain	0.00029	101027	FUR-like	1mzb A:
0Y	gi|222084314|ref|YP_002542843.1|	0041150	1-116	1.15e-26	46785	Winged helix DNA-binding domain	0.0085	101027	FUR-like	1mzb A:
0Y	gi|222084691|ref|YP_002543220.1|	0041150	7-135	1.13e-37	46785	Winged helix DNA-binding domain	0.00024	101027	FUR-like	1mzb A:
0Y	gi|222086276|ref|YP_002544808.1|	0041150	6-128	1.44e-23	46785	Winged helix DNA-binding domain	0.024	101027	FUR-like	1mzb A:
0Y	gi|222081145|ref|YP_002540508.1|	0043335	56-332	4.91e-53	53822	Periplasmic binding protein-like I	0.00026	53823	L-arabinose binding protein-like	1dbq A:
0Y	gi|222081145|ref|YP_002540508.1|	0051985	1-57	0.00000000000000375	47413	lambda repressor-like DNA-binding domains	0.0047	47438	GalR/LacI-like bacterial regulator	1efa A:2-60
0Y	gi|222081340|ref|YP_002540703.1|	0036339	83-355	1.44e-59	53822	Periplasmic binding protein-like I	0.0000375	53823	L-arabinose binding protein-like	2nzu G:58-332
0Y	gi|222081340|ref|YP_002540703.1|	0051985	22-80	4.31e-16	47413	lambda repressor-like DNA-binding domains	0.0037	47438	GalR/LacI-like bacterial regulator	2bjc A:1-62
0Y	gi|222081653|ref|YP_002541018.1|	0036339	60-333	4.89e-65	53822	Periplasmic binding protein-like I	0.0000338	53823	L-arabinose binding protein-like	1dbq A:
0Y	gi|222081653|ref|YP_002541018.1|	0051985	1-59	0.00000000000000375	47413	lambda repressor-like DNA-binding domains	0.0071	47438	GalR/LacI-like bacterial regulator	2bjc A:1-62
0Y	gi|222081735|ref|YP_002541100.1|	0043335	64-341	8.64e-29	53822	Periplasmic binding protein-like I	0.0034	53823	L-arabinose binding protein-like	2dri A:
0Y	gi|222081735|ref|YP_002541100.1|	0051985	3-49	0.000000000375	47413	lambda repressor-like DNA-binding domains	0.012	47438	GalR/LacI-like bacterial regulator	2bjc A:1-62
0Y	gi|222081758|ref|YP_002541123.1|	0036339	61-336	2.36e-67	53822	Periplasmic binding protein-like I	0.0000575	53823	L-arabinose binding protein-like	2nzu G:58-332
0Y	gi|222081758|ref|YP_002541123.1|	0051985	3-60	0.000000000000206	47413	lambda repressor-like DNA-binding domains	0.0037	47438	GalR/LacI-like bacterial regulator	2bjc A:1-62
0Y	gi|222081865|ref|YP_002541230.1|	0036339	90-355	1.33e-54	53822	Periplasmic binding protein-like I	0.0001	53823	L-arabinose binding protein-like	2nzu G:58-332
0Y	gi|222081865|ref|YP_002541230.1|	0051985	17-72	6.68e-17	47413	lambda repressor-like DNA-binding domains	0.0062	47438	GalR/LacI-like bacterial regulator	2bjc A:1-62
0Y	gi|222082007|ref|YP_002541372.1|	0035780	62-325	5.35e-35	53822	Periplasmic binding protein-like I	0.00024	53823	L-arabinose binding protein-like	1dbq A:
0Y	gi|222082007|ref|YP_002541372.1|	0051985	3-62	0.0000000000000305	47413	lambda repressor-like DNA-binding domains	0.0067	47438	GalR/LacI-like bacterial regulator	2hsg A:2-58
0Y	gi|222082292|ref|YP_002541657.1|	0035780	56-309	5.69e-42	53822	Periplasmic binding protein-like I	0.00021	53823	L-arabinose binding protein-like	1dbq A:
0Y	gi|222082292|ref|YP_002541657.1|	0051985	2-57	0.0000000000000355	47413	lambda repressor-like DNA-binding domains	0.0039	47438	GalR/LacI-like bacterial regulator	2bjc A:1-62
0Y	gi|222082349|ref|YP_002541714.1|	0036339	70-332	8.7e-60	53822	Periplasmic binding protein-like I	0.00013	53823	L-arabinose binding protein-like	2nzu G:58-332
0Y	gi|222082349|ref|YP_002541714.1|	0051985	10-68	9.76e-17	47413	lambda repressor-like DNA-binding domains	0.0032	47438	GalR/LacI-like bacterial regulator	2hsg A:2-58
0Y	gi|222082568|ref|YP_002541933.1|	0036339	70-354	1.71e-64	53822	Periplasmic binding protein-like I	0.0000522	53823	L-arabinose binding protein-like	2nzu G:58-332
0Y	gi|222082568|ref|YP_002541933.1|	0051985	10-68	0.0000000000000263	47413	lambda repressor-like DNA-binding domains	0.0065	47438	GalR/LacI-like bacterial regulator	2hsg A:2-58
0Y	gi|222082698|ref|YP_002542063.1|	0035780	66-311	7.07e-47	53822	Periplasmic binding protein-like I	0.00045	53823	L-arabinose binding protein-like	1dbq A:
0Y	gi|222082698|ref|YP_002542063.1|	0051985	6-63	0.000000000000162	47413	lambda repressor-like DNA-binding domains	0.013	47438	GalR/LacI-like bacterial regulator	2bjc A:1-62
0Y	gi|222082711|ref|YP_002542076.1|	0035780	66-314	2.86e-46	53822	Periplasmic binding protein-like I	0.0002	53823	L-arabinose binding protein-like	2nzu G:58-332
0Y	gi|222082711|ref|YP_002542076.1|	0051985	8-66	1.41e-16	47413	lambda repressor-like DNA-binding domains	0.0043	47438	GalR/LacI-like bacterial regulator	1efa A:2-60
0Y	gi|222082828|ref|YP_002542193.1|	0043335	64-326	6.71e-37	53822	Periplasmic binding protein-like I	0.0021	53823	L-arabinose binding protein-like	1rpj A:
0Y	gi|222082828|ref|YP_002542193.1|	0051985	2-48	0.000000000000721	47413	lambda repressor-like DNA-binding domains	0.0072	47438	GalR/LacI-like bacterial regulator	2hsg A:2-58
0Y	gi|222082861|ref|YP_002542226.1|	0035780	63-332	1.69e-45	53822	Periplasmic binding protein-like I	0.00028	53823	L-arabinose binding protein-like	1tlf A:
0Y	gi|222082861|ref|YP_002542226.1|	0051985	6-64	0.0000000000123	47413	lambda repressor-like DNA-binding domains	0.0094	47438	GalR/LacI-like bacterial regulator	1efa A:2-60
0Y	gi|222082894|ref|YP_002542259.1|	0035780	43-309	1.43e-55	53822	Periplasmic binding protein-like I	0.00036	53823	L-arabinose binding protein-like	2nzu G:58-332
0Y	gi|222082894|ref|YP_002542259.1|	0051985	1-44	0.0000000759	47413	lambda repressor-like DNA-binding domains	0.01	47438	GalR/LacI-like bacterial regulator	2bjc A:1-62
0Y	gi|222082969|ref|YP_002542334.1|	0036339	72-330	7.92e-48	53822	Periplasmic binding protein-like I	0.00022	53823	L-arabinose binding protein-like	1dbq A:
0Y	gi|222082969|ref|YP_002542334.1|	0051985	2-58	0.000000000000378	47413	lambda repressor-like DNA-binding domains	0.009	47438	GalR/LacI-like bacterial regulator	2hsg A:2-58
0Y	gi|222083117|ref|YP_002542482.1|	0036339	67-333	2.55e-45	53822	Periplasmic binding protein-like I	0.00046	53823	L-arabinose binding protein-like	1dbq A:
0Y	gi|222083117|ref|YP_002542482.1|	0051985	7-64	0.00000000000000128	47413	lambda repressor-like DNA-binding domains	0.005	47438	GalR/LacI-like bacterial regulator	2hsg A:2-58
0Y	gi|222083129|ref|YP_002542494.1|	0036339	62-333	1.14e-68	53822	Periplasmic binding protein-like I	0.0000187	53823	L-arabinose binding protein-like	2nzu G:58-332
0Y	gi|222083129|ref|YP_002542494.1|	0051985	3-60	1.69e-17	47413	lambda repressor-like DNA-binding domains	0.0041	47438	GalR/LacI-like bacterial regulator	1vpw A:3-58
0Y	gi|222084282|ref|YP_002542811.1|	0043335	85-337	3.53e-28	53822	Periplasmic binding protein-like I	0.0038	53823	L-arabinose binding protein-like	1rpj A:
0Y	gi|222084282|ref|YP_002542811.1|	0051985	23-65	0.000000000385	47413	lambda repressor-like DNA-binding domains	0.0089	47438	GalR/LacI-like bacterial regulator	2bjc A:1-62
0Y	gi|222084431|ref|YP_002542960.1|	0036339	83-354	9.97e-49	53822	Periplasmic binding protein-like I	0.00015	53823	L-arabinose binding protein-like	1dbq A:
0Y	gi|222084431|ref|YP_002542960.1|	0036955	10-64	0.000000000131	47413	lambda repressor-like DNA-binding domains	0.011	47438	GalR/LacI-like bacterial regulator	2hsg A:2-58
0Y	gi|222084901|ref|YP_002543430.1|	0036339	53-329	9.03e-47	53822	Periplasmic binding protein-like I	0.00025	53823	L-arabinose binding protein-like	1dbq A:
0Y	gi|222084901|ref|YP_002543430.1|	0051985	2-49	0.000000000000206	47413	lambda repressor-like DNA-binding domains	0.0043	47438	GalR/LacI-like bacterial regulator	2hsg A:2-58
0Y	gi|222086193|ref|YP_002544725.1|	0035780	74-329	2.59e-29	53822	Periplasmic binding protein-like I	0.0012	53823	L-arabinose binding protein-like	2nzu G:58-332
0Y	gi|222086193|ref|YP_002544725.1|	0051985	17-76	0.000000000000938	47413	lambda repressor-like DNA-binding domains	0.0065	47438	GalR/LacI-like bacterial regulator	2bjc A:1-62
0Y	gi|222086773|ref|YP_002545307.1|	0036339	75-316	5.14e-44	53822	Periplasmic binding protein-like I	0.0003	53823	L-arabinose binding protein-like	2nzu G:58-332
0Y	gi|222086773|ref|YP_002545307.1|	0051985	3-59	4.02e-16	47413	lambda repressor-like DNA-binding domains	0.0059	47438	GalR/LacI-like bacterial regulator	2hsg A:2-58
0Y	gi|222087136|ref|YP_002545671.1|	0036339	64-336	2.36e-76	53822	Periplasmic binding protein-like I	0.0000313	53823	L-arabinose binding protein-like	1dbq A:
0Y	gi|222087136|ref|YP_002545671.1|	0051985	4-62	0.00000000000206	47413	lambda repressor-like DNA-binding domains	0.011	47438	GalR/LacI-like bacterial regulator	2bjc A:1-62
0Y	gi|222087168|ref|YP_002545703.1|	0043335	64-326	3.53e-40	53822	Periplasmic binding protein-like I	0.0015	53823	L-arabinose binding protein-like	2dri A:
0Y	gi|222087168|ref|YP_002545703.1|	0051985	2-60	0.0000000000000122	47413	lambda repressor-like DNA-binding domains	0.0022	47438	GalR/LacI-like bacterial regulator	2bjc A:1-62
0Y	gi|222087181|ref|YP_002545716.1|	0043335	60-312	3.77e-31	53822	Periplasmic binding protein-like I	0.0015	53823	L-arabinose binding protein-like	2dri A:
0Y	gi|222087181|ref|YP_002545716.1|	0051985	2-51	0.00000000000109	47413	lambda repressor-like DNA-binding domains	0.0056	47438	GalR/LacI-like bacterial regulator	2hsg A:2-58
0Y	gi|222087264|ref|YP_002545799.1|	0035780	60-317	7.85e-58	53822	Periplasmic binding protein-like I	0.00021	53823	L-arabinose binding protein-like	2nzu G:58-332
0Y	gi|222087264|ref|YP_002545799.1|	0036955	2-56	0.00000000000431	47413	lambda repressor-like DNA-binding domains	0.01	47438	GalR/LacI-like bacterial regulator	2bjc A:1-62
0Y	gi|222087571|ref|YP_002546108.1|	0035780	68-333	5.57e-50	53822	Periplasmic binding protein-like I	0.0000934	53823	L-arabinose binding protein-like	2nzu G:58-332
0Y	gi|222087571|ref|YP_002546108.1|	0051985	12-68	0.00000000000131	47413	lambda repressor-like DNA-binding domains	0.004	47438	GalR/LacI-like bacterial regulator	2bjc A:1-62
0Y	gi|222087685|ref|YP_002546222.1|	0043335	79-331	4.71e-45	53822	Periplasmic binding protein-like I	0.00026	53823	L-arabinose binding protein-like	1dbq A:
0Y	gi|222087685|ref|YP_002546222.1|	0051985	7-61	0.000000000000331	47413	lambda repressor-like DNA-binding domains	0.01	47438	GalR/LacI-like bacterial regulator	2hsg A:2-58
0Y	gi|222102066|ref|YP_002546656.1|	0036339	63-336	3.93e-68	53822	Periplasmic binding protein-like I	0.0000596	53823	L-arabinose binding protein-like	1dbq A:
0Y	gi|222102066|ref|YP_002546656.1|	0044558	1-46	0.0000000103	47413	lambda repressor-like DNA-binding domains	0.0097	47438	GalR/LacI-like bacterial regulator	2hsg A:2-58
0Y	gi|222102102|ref|YP_002546692.1|	0035780	67-321	4.71e-53	53822	Periplasmic binding protein-like I	0.0001	53823	L-arabinose binding protein-like	2nzu G:58-332
0Y	gi|222102102|ref|YP_002546692.1|	0051985	9-68	0.0000000000000206	47413	lambda repressor-like DNA-binding domains	0.0031	47438	GalR/LacI-like bacterial regulator	2bjc A:1-62
0Y	gi|222080969|ref|YP_002540332.1|	0043525	9-159	4.41e-29	52172	CheY-like	0.0000727	52173	CheY-related	1yio A:3-130
0Y	gi|222080969|ref|YP_002540332.1|	0051317	141-199	1.06e-16	46894	C-terminal effector domain of the bipartite response regulators	0.0008	46900	GerE-like (LuxR/UhpA family of transcriptional regulators)	1yio A:131-200
0Y	gi|222081078|ref|YP_002540441.1|	0048694	716-784	4.42e-19	46894	C-terminal effector domain of the bipartite response regulators	0.0031	46900	GerE-like (LuxR/UhpA family of transcriptional regulators)	1a04 A:150-216
0Y	gi|222081090|ref|YP_002540453.1|	0037219	254-378	1.92e-18	55785	PYP-like sensor domain (PAS domain)	0.066	103184	Hypoxia-inducible factor Hif2a, C-terminal domain	1p97 A:
0Y	gi|222081090|ref|YP_002540453.1|	0048694	421-488	6.8e-17	46894	C-terminal effector domain of the bipartite response regulators	0.0049	46900	GerE-like (LuxR/UhpA family of transcriptional regulators)	1fse A:
0Y	gi|222081090|ref|YP_002540453.1|	0037219	134-251	0.000000000000209	55785	PYP-like sensor domain (PAS domain)	0.075	88853	Flavin-binding PAS domain	1g28 A:
0Y	gi|222081090|ref|YP_002540453.1|	0046377	24-146	0.000000454	55785	PYP-like sensor domain (PAS domain)	0.081	55789	Heme-binding PAS domain	1dp6 A:
0Y	gi|222081230|ref|YP_002540593.1|	0048694	825-895	8.84e-21	46894	C-terminal effector domain of the bipartite response regulators	0.0024	46900	GerE-like (LuxR/UhpA family of transcriptional regulators)	1a04 A:150-216
0Y	gi|222081230|ref|YP_002540593.1|	0052726	16-225	0.0000000000207	52540	P-loop containing nucleoside triphosphate hydrolases	0.084	52686	ABC transporter ATPase domain-like	1jj7 A:
0Y	gi|222081319|ref|YP_002540682.1|	0048694	193-263	3.4e-20	46894	C-terminal effector domain of the bipartite response regulators	0.00072	46900	GerE-like (LuxR/UhpA family of transcriptional regulators)	1a04 A:150-216
0Y	gi|222081319|ref|YP_002540682.1|	0048997	6-119	0.0000000953	52172	CheY-like	0.011	52173	CheY-related	1a04 A:5-142
0Y	gi|222081806|ref|YP_002541171.1|	0043525	7-157	5.83e-35	52172	CheY-like	0.0000359	52173	CheY-related	1yio A:3-130
0Y	gi|222081806|ref|YP_002541171.1|	0048694	134-202	1.97e-19	46894	C-terminal effector domain of the bipartite response regulators	0.00098	46900	GerE-like (LuxR/UhpA family of transcriptional regulators)	1yio A:131-200
0Y	gi|222081938|ref|YP_002541303.1|	0043525	1-123	2.28e-18	52172	CheY-like	0.0048	52173	CheY-related	1a04 A:5-142
0Y	gi|222081938|ref|YP_002541303.1|	0048694	144-192	0.00000000136	46894	C-terminal effector domain of the bipartite response regulators	0.019	46900	GerE-like (LuxR/UhpA family of transcriptional regulators)	1a04 A:150-216
0Y	gi|222081950|ref|YP_002541315.1|	0047925	4-181	8.24e-29	75516	Pheromone-binding domain of LuxR-like quorum-sensing transcription factors	0.0062	75517	Pheromone-binding domain of LuxR-like quorum-sensing transcription factors	1l3l A:2-169
0Y	gi|222081950|ref|YP_002541315.1|	0048694	175-253	1.87e-18	46894	C-terminal effector domain of the bipartite response regulators	0.0046	46900	GerE-like (LuxR/UhpA family of transcriptional regulators)	1a04 A:150-216
0Y	gi|222081960|ref|YP_002541325.1|	0047925	15-183	3.53e-29	75516	Pheromone-binding domain of LuxR-like quorum-sensing transcription factors	0.0017	75517	Pheromone-binding domain of LuxR-like quorum-sensing transcription factors	1l3l A:2-169
0Y	gi|222081960|ref|YP_002541325.1|	0048694	197-244	0.0000000000228	46894	C-terminal effector domain of the bipartite response regulators	0.013	46900	GerE-like (LuxR/UhpA family of transcriptional regulators)	1l3l A:170-234
0Y	gi|222082450|ref|YP_002541815.1|	0045682	6-131	1.99e-24	52172	CheY-like	0.00074	52173	CheY-related	1a04 A:5-142
0Y	gi|222082450|ref|YP_002541815.1|	0048694	144-207	4.42e-20	46894	C-terminal effector domain of the bipartite response regulators	0.0024	46900	GerE-like (LuxR/UhpA family of transcriptional regulators)	1a04 A:150-216
0Y	gi|222082720|ref|YP_002542085.1|	0045682	4-130	1.34e-31	52172	CheY-like	0.00051	52173	CheY-related	1a04 A:5-142
0Y	gi|222082720|ref|YP_002542085.1|	0048694	140-212	8.84e-22	46894	C-terminal effector domain of the bipartite response regulators	0.0026	46900	GerE-like (LuxR/UhpA family of transcriptional regulators)	1a04 A:150-216
0Y	gi|222082949|ref|YP_002542314.1|	0045682	5-130	8.25e-30	52172	CheY-like	0.00068	52173	CheY-related	1a04 A:5-142
0Y	gi|222082949|ref|YP_002542314.1|	0048694	152-216	1.16e-17	46894	C-terminal effector domain of the bipartite response regulators	0.0029	46900	GerE-like (LuxR/UhpA family of transcriptional regulators)	1yio A:131-200
0Y	gi|222083097|ref|YP_002542462.1|	0048694	308-381	9.86e-16	46894	C-terminal effector domain of the bipartite response regulators	0.0067	46900	GerE-like (LuxR/UhpA family of transcriptional regulators)	1fse A:
0Y	gi|222084851|ref|YP_002543380.1|	0048694	167-245	1.73e-19	46894	C-terminal effector domain of the bipartite response regulators	0.0081	46900	GerE-like (LuxR/UhpA family of transcriptional regulators)	1fse A:
0Y	gi|222084852|ref|YP_002543381.1|	0048694	170-247	3.4e-16	46894	C-terminal effector domain of the bipartite response regulators	0.0067	46900	GerE-like (LuxR/UhpA family of transcriptional regulators)	1fse A:
0Y	gi|222085009|ref|YP_002543538.1|	0045682	5-136	6.55e-30	52172	CheY-like	0.00058	52173	CheY-related	1a04 A:5-142
0Y	gi|222085009|ref|YP_002543538.1|	0048694	139-208	2.31e-19	46894	C-terminal effector domain of the bipartite response regulators	0.0032	46900	GerE-like (LuxR/UhpA family of transcriptional regulators)	1yio A:131-200
0Y	gi|222085036|ref|YP_002543565.1|	0048694	168-244	1.9e-19	46894	C-terminal effector domain of the bipartite response regulators	0.0045	46900	GerE-like (LuxR/UhpA family of transcriptional regulators)	1fse A:
0Y	gi|222085036|ref|YP_002543565.1|	0047925	14-175	2.22e-17	75516	Pheromone-binding domain of LuxR-like quorum-sensing transcription factors	0.02	75517	Pheromone-binding domain of LuxR-like quorum-sensing transcription factors	1l3l A:2-169
0Y	gi|222085716|ref|YP_002544246.1|	0054815	18-139	0.00000000000000608	54427	NTF2-like	0.032	159991	SO0125-like	3b7c A:1-121
0Y	gi|222085716|ref|YP_002544246.1|	0048694	260-326	0.00000000000296	46894	C-terminal effector domain of the bipartite response regulators	0.0084	46900	GerE-like (LuxR/UhpA family of transcriptional regulators)	1p4w A:
0Y	gi|222086655|ref|YP_002545189.1|	0048694	175-242	1.19e-18	46894	C-terminal effector domain of the bipartite response regulators	0.0047	46900	GerE-like (LuxR/UhpA family of transcriptional regulators)	1l3l A:170-234
0Y	gi|222086655|ref|YP_002545189.1|	0047925	16-167	0.0000000000000994	75516	Pheromone-binding domain of LuxR-like quorum-sensing transcription factors	0.016	75517	Pheromone-binding domain of LuxR-like quorum-sensing transcription factors	1l3l A:2-169
0Y	gi|222086818|ref|YP_002545352.1|	0043525	11-140	1.57e-40	52172	CheY-like	0.00098	52173	CheY-related	1mvo A:
0Y	gi|222086818|ref|YP_002545352.1|	0048694	230-301	1.67e-19	46894	C-terminal effector domain of the bipartite response regulators	0.0064	46900	GerE-like (LuxR/UhpA family of transcriptional regulators)	1fse A:
0Y	gi|222087763|ref|YP_002546300.1|	0047925	6-170	5.89e-33	75516	Pheromone-binding domain of LuxR-like quorum-sensing transcription factors	0.0076	75517	Pheromone-binding domain of LuxR-like quorum-sensing transcription factors	1l3l A:2-169
0Y	gi|222087763|ref|YP_002546300.1|	0048694	174-245	1.36e-18	46894	C-terminal effector domain of the bipartite response regulators	0.014	46900	GerE-like (LuxR/UhpA family of transcriptional regulators)	1fse A:
0Y	gi|222102144|ref|YP_002546734.1|	0048694	174-238	5.1e-18	46894	C-terminal effector domain of the bipartite response regulators	0.0048	46900	GerE-like (LuxR/UhpA family of transcriptional regulators)	1a04 A:150-216
0Y	gi|222109015|ref|YP_002551281.1|	0047925	2-166	9.15e-39	75516	Pheromone-binding domain of LuxR-like quorum-sensing transcription factors	0.0000000755	75517	Pheromone-binding domain of LuxR-like quorum-sensing transcription factors	1l3l A:2-169
0Y	gi|222109015|ref|YP_002551281.1|	0047924	172-234	0.00000000000241	46894	C-terminal effector domain of the bipartite response regulators	0.0000408	46900	GerE-like (LuxR/UhpA family of transcriptional regulators)	1l3l A:170-234
0Y	gi|222109041|ref|YP_002551307.1|	0047925	2-165	2.62e-38	75516	Pheromone-binding domain of LuxR-like quorum-sensing transcription factors	0.0000000882	75517	Pheromone-binding domain of LuxR-like quorum-sensing transcription factors	1l3l A:2-169
0Y	gi|222109041|ref|YP_002551307.1|	0047924	172-234	0.0000000000051	46894	C-terminal effector domain of the bipartite response regulators	0.0000415	46900	GerE-like (LuxR/UhpA family of transcriptional regulators)	1l3l A:170-234
0Y	gi|222080910|ref|YP_002540273.1|	0054060	162-293	2.14e-19	48008	GntR ligand-binding domain-like	0.011	48009	GntR ligand-binding domain-like	2hs5 A:94-231
0Y	gi|222080910|ref|YP_002540273.1|	0050048	13-85	0.000000000000113	46785	Winged helix DNA-binding domain	0.021	46804	GntR-like transcriptional regulators	2hs5 A:25-93
0Y	gi|222080910|ref|YP_002540273.1|	0037767	110-153	0.00000517	46785	Winged helix DNA-binding domain	0.071	74683	C-terminal fragment of elongation factor SelB	1lva A:511-574
0Y	gi|222080918|ref|YP_002540281.1|	0054060	104-237	2.43e-20	48008	GntR ligand-binding domain-like	0.0088	48009	GntR ligand-binding domain-like	1hw1 A:79-230
0Y	gi|222080918|ref|YP_002540281.1|	0050048	12-82	1.3e-19	46785	Winged helix DNA-binding domain	0.021	46804	GntR-like transcriptional regulators	2hs5 A:25-93
0Y	gi|222080925|ref|YP_002540288.1|	0054060	85-216	1.05e-22	48008	GntR ligand-binding domain-like	0.012	48009	GntR ligand-binding domain-like	2hs5 A:94-231
0Y	gi|222080925|ref|YP_002540288.1|	0050048	12-82	0.000000000000078	46785	Winged helix DNA-binding domain	0.025	46804	GntR-like transcriptional regulators	1hw1 A:5-78
0Y	gi|222080998|ref|YP_002540361.1|	0054060	81-223	2.88e-19	48008	GntR ligand-binding domain-like	0.019	48009	GntR ligand-binding domain-like	2hs5 A:94-231
0Y	gi|222080998|ref|YP_002540361.1|	0050048	9-79	0.0000000000000544	46785	Winged helix DNA-binding domain	0.018	46804	GntR-like transcriptional regulators	1v4r A:1-100
0Y	gi|222081028|ref|YP_002540391.1|	0054060	79-215	9.68e-21	48008	GntR ligand-binding domain-like	0.021	48009	GntR ligand-binding domain-like	2hs5 A:94-231
0Y	gi|222081028|ref|YP_002540391.1|	0050048	7-97	0.00000000000000646	46785	Winged helix DNA-binding domain	0.013	46804	GntR-like transcriptional regulators	2hs5 A:25-93
0Y	gi|222081059|ref|YP_002540422.1|	0054060	77-207	7.85e-27	48008	GntR ligand-binding domain-like	0.0062	48009	GntR ligand-binding domain-like	2hs5 A:94-231
0Y	gi|222081059|ref|YP_002540422.1|	0050048	11-75	8.27e-19	46785	Winged helix DNA-binding domain	0.0075	46804	GntR-like transcriptional regulators	2hs5 A:25-93
0Y	gi|222081068|ref|YP_002540431.1|	0050048	10-76	6.23e-20	46785	Winged helix DNA-binding domain	0.021	46804	GntR-like transcriptional regulators	2hs5 A:25-93
0Y	gi|222081068|ref|YP_002540431.1|	0054060	79-218	0.00000000000628	48008	GntR ligand-binding domain-like	0.017	48009	GntR ligand-binding domain-like	2hs5 A:94-231
0Y	gi|222081184|ref|YP_002540547.1|	0040229	76-234	3.43e-21	100950	NagB/RpiA/CoA transferase-like	0.056	74656	CoA transferase alpha subunit-like	1k6d A:
0Y	gi|222081184|ref|YP_002540547.1|	0043758	3-57	0.0000000000025	46785	Winged helix DNA-binding domain	0.062	46804	GntR-like transcriptional regulators	3bwg A:5-82
0Y	gi|222081217|ref|YP_002540580.1|	0050048	9-84	0.000000000000149	46785	Winged helix DNA-binding domain	0.054	46804	GntR-like transcriptional regulators	2hs5 A:25-93
0Y	gi|222081217|ref|YP_002540580.1|	0050048	105-175	0.0000000182	46785	Winged helix DNA-binding domain	0.08	109680	TrmB-like	2d1h A:1-109
0Y	gi|222081217|ref|YP_002540580.1|	0054060	179-313	0.0000000133	48008	GntR ligand-binding domain-like	0.019	48009	GntR ligand-binding domain-like	2hs5 A:94-231
0Y	gi|222081408|ref|YP_002540771.1|	0054662	52-230	2.67e-38	64288	Chorismate lyase-like	0.0025	143473	UTRA domain	3cnv A:98-259
0Y	gi|222081408|ref|YP_002540771.1|	0050048	2-68	1.41e-20	46785	Winged helix DNA-binding domain	0.022	46804	GntR-like transcriptional regulators	1hw1 A:5-78
0Y	gi|222081415|ref|YP_002540778.1|	0054060	99-236	2.88e-20	48008	GntR ligand-binding domain-like	0.018	48009	GntR ligand-binding domain-like	1hw1 A:79-230
0Y	gi|222081415|ref|YP_002540778.1|	0050048	18-84	2.4e-19	46785	Winged helix DNA-binding domain	0.021	46804	GntR-like transcriptional regulators	1hw1 A:5-78
0Y	gi|222081587|ref|YP_002540951.1|	0054060	72-204	2.41e-23	48008	GntR ligand-binding domain-like	0.0067	48009	GntR ligand-binding domain-like	2hs5 A:94-231
0Y	gi|222081587|ref|YP_002540951.1|	0050048	3-75	0.0000000000000255	46785	Winged helix DNA-binding domain	0.017	46804	GntR-like transcriptional regulators	1hw1 A:5-78
0Y	gi|222081590|ref|YP_002540954.1|	0054060	75-209	2.54e-23	48008	GntR ligand-binding domain-like	0.011	48009	GntR ligand-binding domain-like	2hs5 A:94-231
0Y	gi|222081590|ref|YP_002540954.1|	0050048	3-73	3.08e-17	46785	Winged helix DNA-binding domain	0.035	46804	GntR-like transcriptional regulators	1hw1 A:5-78
0Y	gi|222080822|ref|YP_002541003.1|	0054060	79-209	2.48e-19	48008	GntR ligand-binding domain-like	0.011	48009	GntR ligand-binding domain-like	2hs5 A:94-231
0Y	gi|222080822|ref|YP_002541003.1|	0050048	5-77	9.37e-18	46785	Winged helix DNA-binding domain	0.016	46804	GntR-like transcriptional regulators	2hs5 A:25-93
0Y	gi|222081656|ref|YP_002541021.1|	0050696	73-457	4.39e-66	53383	PLP-dependent transferases	0.0012	53384	AAT-like	1x0m A:26-428
0Y	gi|222081656|ref|YP_002541021.1|	0050048	11-82	0.0000000000000102	46785	Winged helix DNA-binding domain	0.017	46804	GntR-like transcriptional regulators	1v4r A:1-100
0Y	gi|222081701|ref|YP_002541066.1|	0054060	107-236	4.97e-24	48008	GntR ligand-binding domain-like	0.021	48009	GntR ligand-binding domain-like	1hw1 A:79-230
0Y	gi|222081701|ref|YP_002541066.1|	0050048	18-89	1.23e-17	46785	Winged helix DNA-binding domain	0.0099	46804	GntR-like transcriptional regulators	1hw1 A:5-78
0Y	gi|222081712|ref|YP_002541077.1|	0050048	7-70	0.00000000000000737	46785	Winged helix DNA-binding domain	0.025	46804	GntR-like transcriptional regulators	1hw1 A:5-78
0Y	gi|222081712|ref|YP_002541077.1|	0054060	87-210	0.0000000000000034	48008	GntR ligand-binding domain-like	0.024	48009	GntR ligand-binding domain-like	2hs5 A:94-231
0Y	gi|222081817|ref|YP_002541182.1|	0054662	69-249	2.98e-31	64288	Chorismate lyase-like	0.0025	143473	UTRA domain	3ddv A:3-145
0Y	gi|222081817|ref|YP_002541182.1|	0050048	15-85	5.2e-20	46785	Winged helix DNA-binding domain	0.01	46804	GntR-like transcriptional regulators	1v4r A:1-100
0Y	gi|222081910|ref|YP_002541275.1|	0054662	65-239	6.28e-41	64288	Chorismate lyase-like	0.0000451	143473	UTRA domain	2pkh A:109-249
0Y	gi|222081910|ref|YP_002541275.1|	0050048	8-81	3.97e-19	46785	Winged helix DNA-binding domain	0.018	46804	GntR-like transcriptional regulators	1v4r A:1-100
0Y	gi|222081931|ref|YP_002541296.1|	0054060	154-291	0.00000000000000575	48008	GntR ligand-binding domain-like	0.02	48009	GntR ligand-binding domain-like	2hs5 A:94-231
0Y	gi|222081931|ref|YP_002541296.1|	0050048	79-150	0.0000000000306	46785	Winged helix DNA-binding domain	0.064	46804	GntR-like transcriptional regulators	1v4r A:1-100
0Y	gi|222081931|ref|YP_002541296.1|	0050048	19-58	0.000000984	46785	Winged helix DNA-binding domain	0.08	68967	Lrp/AsnC-like transcriptional regulator N-terminal domain	1i1g A:2-61
0Y	gi|222081978|ref|YP_002541343.1|	0054060	98-228	1.05e-20	48008	GntR ligand-binding domain-like	0.015	48009	GntR ligand-binding domain-like	2hs5 A:94-231
0Y	gi|222081978|ref|YP_002541343.1|	0050048	10-81	1.39e-19	46785	Winged helix DNA-binding domain	0.0077	46804	GntR-like transcriptional regulators	1v4r A:1-100
0Y	gi|222081988|ref|YP_002541353.1|	0050048	5-87	0.000000000000012	46785	Winged helix DNA-binding domain	0.028	46804	GntR-like transcriptional regulators	2hs5 A:25-93
0Y	gi|222081988|ref|YP_002541353.1|	0054060	78-235	0.000000000016	48008	GntR ligand-binding domain-like	0.013	48009	GntR ligand-binding domain-like	2hs5 A:94-231
0Y	gi|222082041|ref|YP_002541406.1|	0054060	90-225	1.73e-25	48008	GntR ligand-binding domain-like	0.014	48009	GntR ligand-binding domain-like	2hs5 A:94-231
0Y	gi|222082041|ref|YP_002541406.1|	0050048	18-110	7.44e-20	46785	Winged helix DNA-binding domain	0.052	46804	GntR-like transcriptional regulators	1hw1 A:5-78
0Y	gi|222082057|ref|YP_002541422.1|	0054060	79-212	3.92e-22	48008	GntR ligand-binding domain-like	0.00035	48009	GntR ligand-binding domain-like	2hs5 A:94-231
0Y	gi|222082057|ref|YP_002541422.1|	0050048	5-91	7.58e-18	46785	Winged helix DNA-binding domain	0.0018	46804	GntR-like transcriptional regulators	2hs5 A:25-93
0Y	gi|222082078|ref|YP_002541443.1|	0050048	22-94	0.0000000000000423	46785	Winged helix DNA-binding domain	0.072	46804	GntR-like transcriptional regulators	1hw1 A:5-78
0Y	gi|222082078|ref|YP_002541443.1|	0054060	101-226	0.000000000262	48008	GntR ligand-binding domain-like	0.014	48009	GntR ligand-binding domain-like	1hw1 A:79-230
0Y	gi|222082114|ref|YP_002541479.1|	0054060	91-227	3.4e-23	48008	GntR ligand-binding domain-like	0.017	48009	GntR ligand-binding domain-like	2hs5 A:94-231
0Y	gi|222082114|ref|YP_002541479.1|	0050048	13-76	0.00000000000000136	46785	Winged helix DNA-binding domain	0.019	46804	GntR-like transcriptional regulators	1v4r A:1-100
0Y	gi|222082121|ref|YP_002541486.1|	0054060	131-256	1.05e-22	48008	GntR ligand-binding domain-like	0.015	48009	GntR ligand-binding domain-like	2hs5 A:94-231
0Y	gi|222082121|ref|YP_002541486.1|	0050048	40-107	5.7e-17	46785	Winged helix DNA-binding domain	0.033	46804	GntR-like transcriptional regulators	1hw1 A:5-78
0Y	gi|222082203|ref|YP_002541568.1|	0054060	112-248	2.88e-25	48008	GntR ligand-binding domain-like	0.0082	48009	GntR ligand-binding domain-like	2hs5 A:94-231
0Y	gi|222082203|ref|YP_002541568.1|	0050048	25-96	4.79e-23	46785	Winged helix DNA-binding domain	0.013	46804	GntR-like transcriptional regulators	1hw1 A:5-78
0Y	gi|222082229|ref|YP_002541594.1|	0050768	89-433	2.3e-62	53383	PLP-dependent transferases	0.0021	53384	AAT-like	1bjw A:
0Y	gi|222082229|ref|YP_002541594.1|	0050048	29-93	0.0000000000313	46785	Winged helix DNA-binding domain	0.015	46804	GntR-like transcriptional regulators	1v4r A:1-100
0Y	gi|222082236|ref|YP_002541601.1|	0054060	74-207	9.42e-28	48008	GntR ligand-binding domain-like	0.013	48009	GntR ligand-binding domain-like	2hs5 A:94-231
0Y	gi|222082236|ref|YP_002541601.1|	0050048	4-71	3.68e-20	46785	Winged helix DNA-binding domain	0.026	46804	GntR-like transcriptional regulators	2hs5 A:25-93
0Y	gi|222082242|ref|YP_002541607.1|	0054060	78-208	5.23e-28	48008	GntR ligand-binding domain-like	0.016	48009	GntR ligand-binding domain-like	2hs5 A:94-231
0Y	gi|222082242|ref|YP_002541607.1|	0050048	4-74	5.19e-20	46785	Winged helix DNA-binding domain	0.029	46804	GntR-like transcriptional regulators	2hs5 A:25-93
0Y	gi|222082253|ref|YP_002541618.1|	0054060	98-227	1.18e-27	48008	GntR ligand-binding domain-like	0.015	48009	GntR ligand-binding domain-like	2hs5 A:94-231
0Y	gi|222082253|ref|YP_002541618.1|	0050048	13-86	6.34e-21	46785	Winged helix DNA-binding domain	0.027	46804	GntR-like transcriptional regulators	1v4r A:1-100
0Y	gi|222082278|ref|YP_002541643.1|	0054060	88-215	3.66e-21	48008	GntR ligand-binding domain-like	0.013	48009	GntR ligand-binding domain-like	2hs5 A:94-231
0Y	gi|222082278|ref|YP_002541643.1|	0050048	18-102	0.00000000000000141	46785	Winged helix DNA-binding domain	0.037	46804	GntR-like transcriptional regulators	2hs5 A:25-93
0Y	gi|222082280|ref|YP_002541645.1|	0054060	89-221	8.11e-26	48008	GntR ligand-binding domain-like	0.013	48009	GntR ligand-binding domain-like	2hs5 A:94-231
0Y	gi|222082280|ref|YP_002541645.1|	0050048	14-86	3.27e-20	46785	Winged helix DNA-binding domain	0.016	46804	GntR-like transcriptional regulators	2hs5 A:25-93
0Y	gi|222082288|ref|YP_002541653.1|	0054060	80-212	2.88e-22	48008	GntR ligand-binding domain-like	0.011	48009	GntR ligand-binding domain-like	2hs5 A:94-231
0Y	gi|222082288|ref|YP_002541653.1|	0050048	12-77	2.21e-16	46785	Winged helix DNA-binding domain	0.032	46804	GntR-like transcriptional regulators	1hw1 A:5-78
0Y	gi|222082299|ref|YP_002541664.1|	0050048	19-82	4.61e-16	46785	Winged helix DNA-binding domain	0.019	46804	GntR-like transcriptional regulators	2hs5 A:25-93
0Y	gi|222082313|ref|YP_002541678.1|	0054060	85-215	1.65e-21	48008	GntR ligand-binding domain-like	0.015	48009	GntR ligand-binding domain-like	1hw1 A:79-230
0Y	gi|222082313|ref|YP_002541678.1|	0050048	12-103	7.71e-16	46785	Winged helix DNA-binding domain	0.059	46804	GntR-like transcriptional regulators	1v4r A:1-100
0Y	gi|222082361|ref|YP_002541726.1|	0044389	75-236	1.09e-22	100950	NagB/RpiA/CoA transferase-like	0.034	110513	IF2B-like	1vb5 A:
0Y	gi|222082361|ref|YP_002541726.1|	0043758	4-73	0.00000000174	46785	Winged helix DNA-binding domain	0.086	46804	GntR-like transcriptional regulators	3bwg A:5-82
0Y	gi|222082434|ref|YP_002541799.1|	0054060	85-220	3.4e-22	48008	GntR ligand-binding domain-like	0.017	48009	GntR ligand-binding domain-like	2hs5 A:94-231
0Y	gi|222082434|ref|YP_002541799.1|	0050048	14-84	1.72e-17	46785	Winged helix DNA-binding domain	0.01	46804	GntR-like transcriptional regulators	2hs5 A:25-93
0Y	gi|222082439|ref|YP_002541804.1|	0054060	103-233	5.75e-25	48008	GntR ligand-binding domain-like	0.0084	48009	GntR ligand-binding domain-like	1hw1 A:79-230
0Y	gi|222082439|ref|YP_002541804.1|	0050048	6-81	3.52e-17	46785	Winged helix DNA-binding domain	0.0084	46804	GntR-like transcriptional regulators	3bwg A:5-82
0Y	gi|222082446|ref|YP_002541811.1|	0054060	97-219	1.52e-21	48008	GntR ligand-binding domain-like	0.0079	48009	GntR ligand-binding domain-like	2hs5 A:94-231
0Y	gi|222082446|ref|YP_002541811.1|	0050048	14-80	6.23e-18	46785	Winged helix DNA-binding domain	0.045	46804	GntR-like transcriptional regulators	2hs5 A:25-93
0Y	gi|222082458|ref|YP_002541823.1|	0054662	39-214	3.77e-36	64288	Chorismate lyase-like	0.0008	143473	UTRA domain	2pkh A:109-249
0Y	gi|222082458|ref|YP_002541823.1|	0054845	2-57	0.00000000000000731	46785	Winged helix DNA-binding domain	0.023	46804	GntR-like transcriptional regulators	3bwg A:5-82
0Y	gi|222082546|ref|YP_002541911.1|	0054060	107-238	7.85e-24	48008	GntR ligand-binding domain-like	0.011	48009	GntR ligand-binding domain-like	1hw1 A:79-230
0Y	gi|222082546|ref|YP_002541911.1|	0050048	16-86	8.03e-18	46785	Winged helix DNA-binding domain	0.013	46804	GntR-like transcriptional regulators	1hw1 A:5-78
0Y	gi|222082705|ref|YP_002542070.1|	0049608	46-224	1.52e-33	55781	GAF domain-like	0.0058	75513	IclR ligand-binding domain-like	1mkm A:76-246
0Y	gi|222082705|ref|YP_002542070.1|	0048177	2-55	0.00000545	46785	Winged helix DNA-binding domain	0.089	46804	GntR-like transcriptional regulators	1hw1 A:5-78
0Y	gi|222082799|ref|YP_002542164.1|	0054060	152-289	0.0000000000000023	48008	GntR ligand-binding domain-like	0.027	48009	GntR ligand-binding domain-like	2hs5 A:94-231
0Y	gi|222082799|ref|YP_002542164.1|	0050048	78-153	0.0000000184	46785	Winged helix DNA-binding domain	0.086	140286	PF1790-like	2p4w A:1-194
0Y	gi|222082799|ref|YP_002542164.1|	0050048	19-66	0.000000176	46785	Winged helix DNA-binding domain	0.042	46804	GntR-like transcriptional regulators	1hw1 A:5-78
0Y	gi|222082850|ref|YP_002542215.1|	0054060	81-212	2.48e-24	48008	GntR ligand-binding domain-like	0.013	48009	GntR ligand-binding domain-like	2hs5 A:94-231
0Y	gi|222082850|ref|YP_002542215.1|	0050048	10-84	0.000000000972	46785	Winged helix DNA-binding domain	0.041	46804	GntR-like transcriptional regulators	1hw1 A:5-78
0Y	gi|222082851|ref|YP_002542216.1|	0054060	101-233	9.42e-16	48008	GntR ligand-binding domain-like	0.025	48009	GntR ligand-binding domain-like	1hw1 A:79-230
0Y	gi|222082851|ref|YP_002542216.1|	0050048	29-98	0.00000000000000326	46785	Winged helix DNA-binding domain	0.024	46804	GntR-like transcriptional regulators	1hw1 A:5-78
0Y	gi|222082923|ref|YP_002542288.1|	0054060	95-229	2.46e-27	48008	GntR ligand-binding domain-like	0.012	48009	GntR ligand-binding domain-like	2hs5 A:94-231
0Y	gi|222082923|ref|YP_002542288.1|	0050048	7-78	1.65e-21	46785	Winged helix DNA-binding domain	0.023	46804	GntR-like transcriptional regulators	3bwg A:5-82
0Y	gi|222082945|ref|YP_002542310.1|	0054060	88-217	2.01e-19	48008	GntR ligand-binding domain-like	0.023	48009	GntR ligand-binding domain-like	2hs5 A:94-231
0Y	gi|222082945|ref|YP_002542310.1|	0050048	17-107	3.18e-18	46785	Winged helix DNA-binding domain	0.0077	46804	GntR-like transcriptional regulators	2hs5 A:25-93
0Y	gi|222082958|ref|YP_002542323.1|	0054060	85-217	8.37e-27	48008	GntR ligand-binding domain-like	0.014	48009	GntR ligand-binding domain-like	2hs5 A:94-231
0Y	gi|222082958|ref|YP_002542323.1|	0050048	11-82	4.36e-17	46785	Winged helix DNA-binding domain	0.012	46804	GntR-like transcriptional regulators	2hs5 A:25-93
0Y	gi|222082970|ref|YP_002542335.1|	0054060	100-230	4.71e-22	48008	GntR ligand-binding domain-like	0.025	48009	GntR ligand-binding domain-like	2hs5 A:94-231
0Y	gi|222082970|ref|YP_002542335.1|	0050048	11-91	3.7e-18	46785	Winged helix DNA-binding domain	0.049	46804	GntR-like transcriptional regulators	3bwg A:5-82
0Y	gi|222082986|ref|YP_002542351.1|	0054060	80-217	6.54e-17	48008	GntR ligand-binding domain-like	0.017	48009	GntR ligand-binding domain-like	2hs5 A:94-231
0Y	gi|222082986|ref|YP_002542351.1|	0050048	4-86	0.00000000169	46785	Winged helix DNA-binding domain	0.056	46804	GntR-like transcriptional regulators	1hw1 A:5-78
0Y	gi|222083104|ref|YP_002542469.1|	0054060	92-230	1.31e-22	48008	GntR ligand-binding domain-like	0.0049	48009	GntR ligand-binding domain-like	2hs5 A:94-231
0Y	gi|222083104|ref|YP_002542469.1|	0050048	20-90	2.46e-20	46785	Winged helix DNA-binding domain	0.0075	46804	GntR-like transcriptional regulators	2hs5 A:25-93
0Y	gi|222084414|ref|YP_002542943.1|	0054662	65-243	7.57e-36	64288	Chorismate lyase-like	0.0023	143473	UTRA domain	2fa1 A:84-241
0Y	gi|222084414|ref|YP_002542943.1|	0050048	8-81	1.96e-16	46785	Winged helix DNA-binding domain	0.018	46804	GntR-like transcriptional regulators	1v4r A:1-100
0Y	gi|222085150|ref|YP_002543680.1|	0054060	77-204	3.66e-20	48008	GntR ligand-binding domain-like	0.015	48009	GntR ligand-binding domain-like	2hs5 A:94-231
0Y	gi|222085150|ref|YP_002543680.1|	0050048	6-75	3.55e-17	46785	Winged helix DNA-binding domain	0.019	46804	GntR-like transcriptional regulators	2hs5 A:25-93
0Y	gi|222085371|ref|YP_002543901.1|	0050696	121-486	2.28e-80	53383	PLP-dependent transferases	0.0000495	53384	AAT-like	1x0m A:26-428
0Y	gi|222085371|ref|YP_002543901.1|	0050048	18-92	2.73e-17	46785	Winged helix DNA-binding domain	0.027	46804	GntR-like transcriptional regulators	1v4r A:1-100
0Y	gi|222085815|ref|YP_002544345.1|	0054060	98-228	1.65e-24	48008	GntR ligand-binding domain-like	0.0097	48009	GntR ligand-binding domain-like	2hs5 A:94-231
0Y	gi|222085815|ref|YP_002544345.1|	0050048	24-94	2.42e-18	46785	Winged helix DNA-binding domain	0.0097	46804	GntR-like transcriptional regulators	2hs5 A:25-93
0Y	gi|222085904|ref|YP_002544435.1|	0054060	87-215	4.97e-20	48008	GntR ligand-binding domain-like	0.018	48009	GntR ligand-binding domain-like	2hs5 A:94-231
0Y	gi|222085904|ref|YP_002544435.1|	0050048	21-105	0.00000000000152	46785	Winged helix DNA-binding domain	0.026	46804	GntR-like transcriptional regulators	1hw1 A:5-78
0Y	gi|222085965|ref|YP_002544497.1|	0054060	108-241	6.54e-22	48008	GntR ligand-binding domain-like	0.012	48009	GntR ligand-binding domain-like	2hs5 A:94-231
0Y	gi|222085965|ref|YP_002544497.1|	0050048	14-84	5.69e-16	46785	Winged helix DNA-binding domain	0.03	46804	GntR-like transcriptional regulators	1hw1 A:5-78
0Y	gi|222086137|ref|YP_002544669.1|	0050696	72-463	1.01e-62	53383	PLP-dependent transferases	0.0022	53384	AAT-like	1x0m A:26-428
0Y	gi|222086137|ref|YP_002544669.1|	0050048	11-80	4.76e-16	46785	Winged helix DNA-binding domain	0.01	46804	GntR-like transcriptional regulators	1v4r A:1-100
0Y	gi|222086491|ref|YP_002545025.1|	0054662	63-241	2.8e-42	64288	Chorismate lyase-like	0.0021	143473	UTRA domain	2fa1 A:84-241
0Y	gi|222086491|ref|YP_002545025.1|	0050048	5-82	1.17e-22	46785	Winged helix DNA-binding domain	0.011	46804	GntR-like transcriptional regulators	2hs5 A:25-93
0Y	gi|222086500|ref|YP_002545034.1|	0054662	73-250	1.57e-46	64288	Chorismate lyase-like	0.00055	143473	UTRA domain	2ra5 A:66-245
0Y	gi|222086500|ref|YP_002545034.1|	0050048	19-88	2.31e-19	46785	Winged helix DNA-binding domain	0.015	46804	GntR-like transcriptional regulators	1hw1 A:5-78
0Y	gi|222086754|ref|YP_002545288.1|	0050768	111-469	8.57e-74	53383	PLP-dependent transferases	0.00023	53384	AAT-like	1x0m A:26-428
0Y	gi|222086754|ref|YP_002545288.1|	0050048	16-88	3.75e-17	46785	Winged helix DNA-binding domain	0.043	46804	GntR-like transcriptional regulators	1v4r A:1-100
0Y	gi|222087251|ref|YP_002545786.1|	0054060	114-240	6.28e-21	48008	GntR ligand-binding domain-like	0.011	48009	GntR ligand-binding domain-like	2hs5 A:94-231
0Y	gi|222087251|ref|YP_002545786.1|	0050048	18-88	1.18e-18	46785	Winged helix DNA-binding domain	0.018	46804	GntR-like transcriptional regulators	1hw1 A:5-78
0Y	gi|222087601|ref|YP_002546138.1|	0054662	61-240	1.88e-44	64288	Chorismate lyase-like	0.00047	143473	UTRA domain	3cnv A:98-259
0Y	gi|222087601|ref|YP_002546138.1|	0050048	1-83	2.66e-22	46785	Winged helix DNA-binding domain	0.013	46804	GntR-like transcriptional regulators	1v4r A:1-100
0Y	gi|222087604|ref|YP_002546141.1|	0050768	102-465	8.38e-89	53383	PLP-dependent transferases	0.000088	53384	AAT-like	1x0m A:26-428
0Y	gi|222087604|ref|YP_002546141.1|	0050048	10-80	1.02e-17	46785	Winged helix DNA-binding domain	0.033	46804	GntR-like transcriptional regulators	3bwg A:5-82
0Y	gi|222087648|ref|YP_002546185.1|	0054662	60-235	2.83e-31	64288	Chorismate lyase-like	0.00031	143473	UTRA domain	2pkh A:109-249
0Y	gi|222087648|ref|YP_002546185.1|	0050048	5-76	2.37e-21	46785	Winged helix DNA-binding domain	0.034	46804	GntR-like transcriptional regulators	3bwg A:5-82
0Y	gi|222087715|ref|YP_002546252.1|	0054662	85-262	2.36e-45	64288	Chorismate lyase-like	0.0011	143473	UTRA domain	3ddv A:3-145
0Y	gi|222087715|ref|YP_002546252.1|	0050048	29-100	2.12e-20	46785	Winged helix DNA-binding domain	0.013	46804	GntR-like transcriptional regulators	2hs5 A:25-93
0Y	gi|222102081|ref|YP_002546671.1|	0054060	79-214	5.49e-24	48008	GntR ligand-binding domain-like	0.011	48009	GntR ligand-binding domain-like	2hs5 A:94-231
0Y	gi|222102081|ref|YP_002546671.1|	0050048	11-78	2.06e-19	46785	Winged helix DNA-binding domain	0.034	46804	GntR-like transcriptional regulators	2hs5 A:25-93
0Y	gi|222102228|ref|YP_002546818.1|	0054060	83-210	6.8e-26	48008	GntR ligand-binding domain-like	0.003	48009	GntR ligand-binding domain-like	2hs5 A:94-231
0Y	gi|222102228|ref|YP_002546818.1|	0050048	11-80	2.03e-17	46785	Winged helix DNA-binding domain	0.036	46804	GntR-like transcriptional regulators	1hw1 A:5-78
0Y	gi|222102297|ref|YP_002546887.1|	0054060	75-208	8.89e-20	48008	GntR ligand-binding domain-like	0.015	48009	GntR ligand-binding domain-like	2hs5 A:94-231
0Y	gi|222102297|ref|YP_002546887.1|	0050048	13-73	0.00000000000000231	46785	Winged helix DNA-binding domain	0.017	46804	GntR-like transcriptional regulators	2hs5 A:25-93
0Y	gi|222080981|ref|YP_002540344.1|	0049608	84-243	9.81e-28	55781	GAF domain-like	0.0062	75513	IclR ligand-binding domain-like	1mkm A:76-246
0Y	gi|222080981|ref|YP_002540344.1|	0048177	17-91	0.00000000000000264	46785	Winged helix DNA-binding domain	0.037	74676	Transcriptional regulator IclR, N-terminal domain	1mkm A:1-75
0Y	gi|222081567|ref|YP_002540931.1|	0049608	96-277	1.14e-37	55781	GAF domain-like	0.0017	75513	IclR ligand-binding domain-like	1mkm A:76-246
0Y	gi|222081567|ref|YP_002540931.1|	0048177	32-105	0.000000000000316	46785	Winged helix DNA-binding domain	0.045	74676	Transcriptional regulator IclR, N-terminal domain	1mkm A:1-75
0Y	gi|222082524|ref|YP_002541889.1|	0049595	63-233	3.66e-43	55781	GAF domain-like	0.0003	75513	IclR ligand-binding domain-like	1mkm A:76-246
0Y	gi|222082524|ref|YP_002541889.1|	0048177	3-47	0.00000168	46785	Winged helix DNA-binding domain	0.065	74676	Transcriptional regulator IclR, N-terminal domain	1mkm A:1-75
0Y	gi|222085035|ref|YP_002543564.1|	0049608	54-235	4.97e-50	55781	GAF domain-like	0.0000986	75513	IclR ligand-binding domain-like	1mkm A:76-246
0Y	gi|222085035|ref|YP_002543564.1|	0048177	2-65	0.0000000000053	46785	Winged helix DNA-binding domain	0.097	74676	Transcriptional regulator IclR, N-terminal domain	1mkm A:1-75
0Y	gi|222087202|ref|YP_002545737.1|	0049608	76-253	5.1e-33	55781	GAF domain-like	0.0037	75513	IclR ligand-binding domain-like	1mkm A:76-246
0Y	gi|222087202|ref|YP_002545737.1|	0048177	14-81	0.00000000000000219	46785	Winged helix DNA-binding domain	0.066	74676	Transcriptional regulator IclR, N-terminal domain	1mkm A:1-75
0Y	gi|222102054|ref|YP_002546644.1|	0049608	75-240	1.44e-40	55781	GAF domain-like	0.0006	75513	IclR ligand-binding domain-like	1tf1 A:
0Y	gi|222102054|ref|YP_002546644.1|	0048177	10-81	0.0000000000000753	46785	Winged helix DNA-binding domain	0.077	74676	Transcriptional regulator IclR, N-terminal domain	1mkm A:1-75
0Y	gi|222085871|ref|YP_002544402.1|	0039545	115-237	9.42e-34	51306	LexA/Signal peptidase	0.00081	51307	LexA-related	1jhf A:73-198
0Y	gi|222085871|ref|YP_002544402.1|	0047587	2-68	9.09e-19	46785	Winged helix DNA-binding domain	0.023	46789	LexA repressor, N-terminal DNA-binding domain	1jhf A:2-72
0Y	gi|222080825|ref|YP_002540188.1|	0053261	52-94	0.0000824	46785	Winged helix DNA-binding domain	0.074	68967	Lrp/AsnC-like transcriptional regulator N-terminal domain	1i1g A:2-61
0Y	gi|222081159|ref|YP_002540522.1|	0049174	65-142	4.08e-17	54909	Dimeric alpha+beta barrel	0.0036	69733	Lrp/AsnC-like transcriptional regulator C-terminal domain	1ri7 A:85-170
0Y	gi|222081159|ref|YP_002540522.1|	0052161	3-57	0.00000000000238	46785	Winged helix DNA-binding domain	0.0061	68967	Lrp/AsnC-like transcriptional regulator N-terminal domain	1i1g A:2-61
0Y	gi|222081770|ref|YP_002541135.1|	0049174	65-153	5.63e-20	54909	Dimeric alpha+beta barrel	0.0038	69733	Lrp/AsnC-like transcriptional regulator C-terminal domain	1ri7 A:85-170
0Y	gi|222081770|ref|YP_002541135.1|	0049384	8-85	0.00000000000203	46785	Winged helix DNA-binding domain	0.017	68967	Lrp/AsnC-like transcriptional regulator N-terminal domain	1ri7 A:25-84
0Y	gi|222081771|ref|YP_002541136.1|	0049174	56-144	2.01e-18	54909	Dimeric alpha+beta barrel	0.0044	69733	Lrp/AsnC-like transcriptional regulator C-terminal domain	1ri7 A:85-170
0Y	gi|222081771|ref|YP_002541136.1|	0040517	2-86	0.000000000000285	46785	Winged helix DNA-binding domain	0.0083	68967	Lrp/AsnC-like transcriptional regulator N-terminal domain	2cfx A:1-63
0Y	gi|222081870|ref|YP_002541235.1|	0049174	47-128	1.34e-17	54909	Dimeric alpha+beta barrel	0.0076	69733	Lrp/AsnC-like transcriptional regulator C-terminal domain	1ri7 A:85-170
0Y	gi|222081870|ref|YP_002541235.1|	0049384	1-74	0.0000000364	46785	Winged helix DNA-binding domain	0.026	68967	Lrp/AsnC-like transcriptional regulator N-terminal domain	1i1g A:2-61
0Y	gi|222081931|ref|YP_002541296.1|	0054060	154-291	0.00000000000000575	48008	GntR ligand-binding domain-like	0.02	48009	GntR ligand-binding domain-like	2hs5 A:94-231
0Y	gi|222081931|ref|YP_002541296.1|	0050048	79-150	0.0000000000306	46785	Winged helix DNA-binding domain	0.064	46804	GntR-like transcriptional regulators	1v4r A:1-100
0Y	gi|222081931|ref|YP_002541296.1|	0050048	19-58	0.000000984	46785	Winged helix DNA-binding domain	0.08	68967	Lrp/AsnC-like transcriptional regulator N-terminal domain	1i1g A:2-61
0Y	gi|222082240|ref|YP_002541605.1|	0052162	68-150	1.1e-18	54909	Dimeric alpha+beta barrel	0.0082	69733	Lrp/AsnC-like transcriptional regulator C-terminal domain	1ri7 A:85-170
0Y	gi|222082240|ref|YP_002541605.1|	0052161	5-64	2.98e-17	46785	Winged helix DNA-binding domain	0.0067	68967	Lrp/AsnC-like transcriptional regulator N-terminal domain	1ri7 A:25-84
0Y	gi|222082512|ref|YP_002541877.1|	0052161	2-62	3.2e-18	46785	Winged helix DNA-binding domain	0.0063	68967	Lrp/AsnC-like transcriptional regulator N-terminal domain	2cfx A:1-63
0Y	gi|222082512|ref|YP_002541877.1|	0052160	65-144	2.15e-16	54909	Dimeric alpha+beta barrel	0.0076	69733	Lrp/AsnC-like transcriptional regulator C-terminal domain	2cg4 A:67-152
0Y	gi|222082754|ref|YP_002542119.1|	0049608	71-250	9.16e-50	55781	GAF domain-like	0.00037	75513	IclR ligand-binding domain-like	1mkm A:76-246
0Y	gi|222082754|ref|YP_002542119.1|	0048177	8-77	0.0000000000603	46785	Winged helix DNA-binding domain	0.07	68967	Lrp/AsnC-like transcriptional regulator N-terminal domain	1ri7 A:25-84
0Y	gi|222082841|ref|YP_002542206.1|	0049174	67-151	1.34e-17	54909	Dimeric alpha+beta barrel	0.0061	69733	Lrp/AsnC-like transcriptional regulator C-terminal domain	1ri7 A:85-170
0Y	gi|222082841|ref|YP_002542206.1|	0052161	7-66	9.11e-17	46785	Winged helix DNA-binding domain	0.0076	68967	Lrp/AsnC-like transcriptional regulator N-terminal domain	1i1g A:2-61
0Y	gi|222083006|ref|YP_002542371.1|	0040524	77-232	1.59e-28	100950	NagB/RpiA/CoA transferase-like	0.044	75176	D-ribose-5-phosphate isomerase (RpiA), catalytic domain	1uj6 A:3-131,A:206-227
0Y	gi|222083006|ref|YP_002542371.1|	0043758	5-59	0.000000000000729	46785	Winged helix DNA-binding domain	0.075	68967	Lrp/AsnC-like transcriptional regulator N-terminal domain	1i1g A:2-61
0Y	gi|222083071|ref|YP_002542436.1|	0040524	112-267	3.51e-28	100950	NagB/RpiA/CoA transferase-like	0.062	75176	D-ribose-5-phosphate isomerase (RpiA), catalytic domain	1ks2 A:2-126,A:199-219
0Y	gi|222083071|ref|YP_002542436.1|	0043758	35-89	0.0000000000319	46785	Winged helix DNA-binding domain	0.086	68967	Lrp/AsnC-like transcriptional regulator N-terminal domain	1i1g A:2-61
0Y	gi|222080801|ref|YP_002542529.1|	0049174	70-144	0.000000000000657	54909	Dimeric alpha+beta barrel	0.0061	69733	Lrp/AsnC-like transcriptional regulator C-terminal domain	1ri7 A:85-170
0Y	gi|222080801|ref|YP_002542529.1|	0052161	9-62	0.00000000264	46785	Winged helix DNA-binding domain	0.01	68967	Lrp/AsnC-like transcriptional regulator N-terminal domain	1ri7 A:25-84
0Y	gi|222084334|ref|YP_002542863.1|	0049384	1-89	9.52e-17	46785	Winged helix DNA-binding domain	0.0063	68967	Lrp/AsnC-like transcriptional regulator N-terminal domain	2cfx A:1-63
0Y	gi|222084612|ref|YP_002543141.1|	0052161	10-70	0.00000000000000574	46785	Winged helix DNA-binding domain	0.0058	68967	Lrp/AsnC-like transcriptional regulator N-terminal domain	1ri7 A:25-84
0Y	gi|222084612|ref|YP_002543141.1|	0052160	72-145	0.00000000000217	54909	Dimeric alpha+beta barrel	0.01	69733	Lrp/AsnC-like transcriptional regulator C-terminal domain	2cfx A:64-140
0Y	gi|222085028|ref|YP_002543557.1|	0049174	67-154	5.63e-19	54909	Dimeric alpha+beta barrel	0.0022	69733	Lrp/AsnC-like transcriptional regulator C-terminal domain	1ri7 A:85-170
0Y	gi|222085028|ref|YP_002543557.1|	0049384	3-95	1.75e-19	46785	Winged helix DNA-binding domain	0.0049	68967	Lrp/AsnC-like transcriptional regulator N-terminal domain	1ri7 A:25-84
0Y	gi|222085216|ref|YP_002543745.1|	0040229	74-229	9.07e-24	100950	NagB/RpiA/CoA transferase-like	0.068	75176	D-ribose-5-phosphate isomerase (RpiA), catalytic domain	1ks2 A:2-126,A:199-219
0Y	gi|222085216|ref|YP_002543745.1|	0043758	4-59	0.00000000683	46785	Winged helix DNA-binding domain	0.031	68967	Lrp/AsnC-like transcriptional regulator N-terminal domain	1i1g A:2-61
0Y	gi|222085337|ref|YP_002543867.1|	0049174	64-152	6.17e-18	54909	Dimeric alpha+beta barrel	0.014	69733	Lrp/AsnC-like transcriptional regulator C-terminal domain	2cfx A:64-140
0Y	gi|222085337|ref|YP_002543867.1|	0052161	3-63	5.27e-18	46785	Winged helix DNA-binding domain	0.0065	68967	Lrp/AsnC-like transcriptional regulator N-terminal domain	2cfx A:1-63
0Y	gi|222085750|ref|YP_002544280.1|	0049174	64-151	1.61e-20	54909	Dimeric alpha+beta barrel	0.0084	69733	Lrp/AsnC-like transcriptional regulator C-terminal domain	1ri7 A:85-170
0Y	gi|222085750|ref|YP_002544280.1|	0052161	4-64	2.84e-17	46785	Winged helix DNA-binding domain	0.0096	68967	Lrp/AsnC-like transcriptional regulator N-terminal domain	1i1g A:2-61
0Y	gi|222085835|ref|YP_002544366.1|	0052161	2-62	1.32e-18	46785	Winged helix DNA-binding domain	0.0053	68967	Lrp/AsnC-like transcriptional regulator N-terminal domain	1ri7 A:25-84
0Y	gi|222085835|ref|YP_002544366.1|	0052162	67-151	3.89e-16	54909	Dimeric alpha+beta barrel	0.013	69733	Lrp/AsnC-like transcriptional regulator C-terminal domain	1ri7 A:85-170
0Y	gi|222086246|ref|YP_002544778.1|	0052160	55-134	7.78e-21	54909	Dimeric alpha+beta barrel	0.015	69733	Lrp/AsnC-like transcriptional regulator C-terminal domain	1ri7 A:85-170
0Y	gi|222086246|ref|YP_002544778.1|	0049384	1-83	0.0000000000000355	46785	Winged helix DNA-binding domain	0.012	68967	Lrp/AsnC-like transcriptional regulator N-terminal domain	1ri7 A:25-84
0Y	gi|222086351|ref|YP_002544885.1|	0049384	2-92	1.61e-17	46785	Winged helix DNA-binding domain	0.017	68967	Lrp/AsnC-like transcriptional regulator N-terminal domain	1i1g A:2-61
0Y	gi|222086351|ref|YP_002544885.1|	0049174	64-149	0.0000000000000114	54909	Dimeric alpha+beta barrel	0.014	69733	Lrp/AsnC-like transcriptional regulator C-terminal domain	1ri7 A:85-170
0Y	gi|222086560|ref|YP_002545094.1|	0052161	6-66	5e-21	46785	Winged helix DNA-binding domain	0.01	68967	Lrp/AsnC-like transcriptional regulator N-terminal domain	2cfx A:1-63
0Y	gi|222086560|ref|YP_002545094.1|	0049174	66-150	0.00000000000000389	54909	Dimeric alpha+beta barrel	0.0097	69733	Lrp/AsnC-like transcriptional regulator C-terminal domain	1ri7 A:85-170
0Y	gi|222086871|ref|YP_002545405.1|	0040524	83-242	1.91e-25	100950	NagB/RpiA/CoA transferase-like	0.071	75176	D-ribose-5-phosphate isomerase (RpiA), catalytic domain	1lk5 A:1-130,A:211-229
0Y	gi|222086871|ref|YP_002545405.1|	0043758	12-75	0.000000000254	46785	Winged helix DNA-binding domain	0.041	68967	Lrp/AsnC-like transcriptional regulator N-terminal domain	1i1g A:2-61
0Y	gi|222087095|ref|YP_002545630.1|	0049174	65-154	3.89e-19	54909	Dimeric alpha+beta barrel	0.0043	69733	Lrp/AsnC-like transcriptional regulator C-terminal domain	1ri7 A:85-170
0Y	gi|222087095|ref|YP_002545630.1|	0052161	5-64	1.29e-16	46785	Winged helix DNA-binding domain	0.0045	68967	Lrp/AsnC-like transcriptional regulator N-terminal domain	1ri7 A:25-84
0Y	gi|222087413|ref|YP_002545950.1|	0049174	62-140	0.0000000000000174	54909	Dimeric alpha+beta barrel	0.0044	69733	Lrp/AsnC-like transcriptional regulator C-terminal domain	1ri7 A:85-170
0Y	gi|222087413|ref|YP_002545950.1|	0052161	1-54	0.000000000315	46785	Winged helix DNA-binding domain	0.013	68967	Lrp/AsnC-like transcriptional regulator N-terminal domain	2cg4 A:4-66
0Y	gi|222087427|ref|YP_002545964.1|	0040524	75-233	1.3e-27	100950	NagB/RpiA/CoA transferase-like	0.081	159545	SorC sugar-binding domain-like	2okg A:89-338
0Y	gi|222087427|ref|YP_002545964.1|	0043758	3-68	0.000000000179	46785	Winged helix DNA-binding domain	0.07	68967	Lrp/AsnC-like transcriptional regulator N-terminal domain	2cg4 A:4-66
0Y	gi|222087534|ref|YP_002546071.1|	0052160	71-152	1.61e-16	54909	Dimeric alpha+beta barrel	0.01	69733	Lrp/AsnC-like transcriptional regulator C-terminal domain	2cfx A:64-140
0Y	gi|222087534|ref|YP_002546071.1|	0052161	7-65	0.00000000000164	46785	Winged helix DNA-binding domain	0.0069	68967	Lrp/AsnC-like transcriptional regulator N-terminal domain	1ri7 A:25-84
0Y	gi|222080830|ref|YP_002540193.1|	0045790	88-263	5.43e-24	53850	Periplasmic binding protein-like II	0.0014	53851	Phosphate binding protein-like	2fyi A:88-307
0Y	gi|222080830|ref|YP_002540193.1|	0045910	1-110	8.16e-23	46785	Winged helix DNA-binding domain	0.0041	88979	LysR-like transcriptional regulators	1ixc A:1-89
0Y	gi|222080845|ref|YP_002540208.1|	0045790	100-297	9.41e-40	53850	Periplasmic binding protein-like II	0.0094	53851	Phosphate binding protein-like	1ixc A:90-294
0Y	gi|222080845|ref|YP_002540208.1|	0045910	8-121	7.12e-22	46785	Winged helix DNA-binding domain	0.0059	88979	LysR-like transcriptional regulators	1ixc A:1-89
0Y	gi|222080872|ref|YP_002540235.1|	0045790	99-298	4.34e-24	53850	Periplasmic binding protein-like II	0.021	53851	Phosphate binding protein-like	1eu8 A:
0Y	gi|222080872|ref|YP_002540235.1|	0052508	7-91	6.61e-21	46785	Winged helix DNA-binding domain	0.016	88979	LysR-like transcriptional regulators	2esn A:3-91
0Y	gi|222080879|ref|YP_002540242.1|	0045790	97-303	8.69e-39	53850	Periplasmic binding protein-like II	0.014	53851	Phosphate binding protein-like	1pda A:3-219
0Y	gi|222080879|ref|YP_002540242.1|	0052508	8-87	1.44e-21	46785	Winged helix DNA-binding domain	0.013	88979	LysR-like transcriptional regulators	1ixc A:1-89
0Y	gi|222080941|ref|YP_002540304.1|	0045790	89-291	5.07e-39	53850	Periplasmic binding protein-like II	0.017	53851	Phosphate binding protein-like	1eu8 A:
0Y	gi|222080941|ref|YP_002540304.1|	0047461	4-84	9.64e-21	46785	Winged helix DNA-binding domain	0.0097	88979	LysR-like transcriptional regulators	1ixc A:1-89
0Y	gi|222080943|ref|YP_002540306.1|	0047461	8-68	0.0000000000000463	46785	Winged helix DNA-binding domain	0.018	88979	LysR-like transcriptional regulators	1ixc A:1-89
0Y	gi|222081015|ref|YP_002540378.1|	0045790	98-305	2.79e-33	53850	Periplasmic binding protein-like II	0.0071	53851	Phosphate binding protein-like	1i6a A:
0Y	gi|222081015|ref|YP_002540378.1|	0052508	9-89	5.36e-20	46785	Winged helix DNA-binding domain	0.01	88979	LysR-like transcriptional regulators	1ixc A:1-89
0Y	gi|222081017|ref|YP_002540380.1|	0045790	88-291	9.19e-32	53850	Periplasmic binding protein-like II	0.001	53851	Phosphate binding protein-like	1i6a A:
0Y	gi|222081017|ref|YP_002540380.1|	0047461	1-87	8.17e-22	46785	Winged helix DNA-binding domain	0.0011	88979	LysR-like transcriptional regulators	1ixc A:1-89
0Y	gi|222081020|ref|YP_002540383.1|	0049998	78-272	1.01e-21	53850	Periplasmic binding protein-like II	0.01	53851	Phosphate binding protein-like	2fyi A:88-307
0Y	gi|222081020|ref|YP_002540383.1|	0045910	2-101	2.01e-20	46785	Winged helix DNA-binding domain	0.0091	88979	LysR-like transcriptional regulators	1ixc A:1-89
0Y	gi|222081049|ref|YP_002540412.1|	0045790	89-288	2.35e-41	53850	Periplasmic binding protein-like II	0.013	53851	Phosphate binding protein-like	1i6a A:
0Y	gi|222081049|ref|YP_002540412.1|	0045910	5-112	2.16e-19	46785	Winged helix DNA-binding domain	0.0072	88979	LysR-like transcriptional regulators	1ixc A:1-89
0Y	gi|222081053|ref|YP_002540416.1|	0045790	93-296	2.17e-37	53850	Periplasmic binding protein-like II	0.013	53851	Phosphate binding protein-like	2fyi A:88-307
0Y	gi|222081053|ref|YP_002540416.1|	0045910	4-114	2.18e-17	46785	Winged helix DNA-binding domain	0.0091	88979	LysR-like transcriptional regulators	1ixc A:1-89
0Y	gi|222081054|ref|YP_002540417.1|	0045790	90-295	7.78e-45	53850	Periplasmic binding protein-like II	0.0098	53851	Phosphate binding protein-like	1al3 A:
0Y	gi|222081054|ref|YP_002540417.1|	0047461	4-85	3.3e-20	46785	Winged helix DNA-binding domain	0.01	88979	LysR-like transcriptional regulators	1ixc A:1-89
0Y	gi|222081116|ref|YP_002540479.1|	0045790	87-293	9.05e-23	53850	Periplasmic binding protein-like II	0.0081	53851	Phosphate binding protein-like	1i6a A:
0Y	gi|222081116|ref|YP_002540479.1|	0047461	1-84	1.31e-17	46785	Winged helix DNA-binding domain	0.014	88979	LysR-like transcriptional regulators	1ixc A:1-89
0Y	gi|222081127|ref|YP_002540490.1|	0049998	92-288	3.8e-20	53850	Periplasmic binding protein-like II	0.018	53851	Phosphate binding protein-like	2fyi A:88-307
0Y	gi|222081127|ref|YP_002540490.1|	0047461	3-71	0.000000000000012	46785	Winged helix DNA-binding domain	0.034	88979	LysR-like transcriptional regulators	1ixc A:1-89
0Y	gi|222081129|ref|YP_002540492.1|	0045790	90-293	1.49e-42	53850	Periplasmic binding protein-like II	0.0085	53851	Phosphate binding protein-like	1i6a A:
0Y	gi|222081129|ref|YP_002540492.1|	0047461	4-85	4.67e-21	46785	Winged helix DNA-binding domain	0.0082	88979	LysR-like transcriptional regulators	1ixc A:1-89
0Y	gi|222081153|ref|YP_002540516.1|	0045790	76-275	2.17e-32	53850	Periplasmic binding protein-like II	0.018	53851	Phosphate binding protein-like	1ve4 A:1-206
0Y	gi|222081153|ref|YP_002540516.1|	0047461	2-64	0.00000000000000324	46785	Winged helix DNA-binding domain	0.033	88979	LysR-like transcriptional regulators	1ixc A:1-89
0Y	gi|222081165|ref|YP_002540528.1|	0045790	91-295	8.14e-41	53850	Periplasmic binding protein-like II	0.014	53851	Phosphate binding protein-like	2fyi A:88-307
0Y	gi|222081165|ref|YP_002540528.1|	0052508	4-82	1.32e-21	46785	Winged helix DNA-binding domain	0.018	88979	LysR-like transcriptional regulators	1ixc A:1-89
0Y	gi|222081204|ref|YP_002540567.1|	0045790	89-299	2.17e-26	53850	Periplasmic binding protein-like II	0.011	53851	Phosphate binding protein-like	2fyi A:88-307
0Y	gi|222081204|ref|YP_002540567.1|	0045910	1-103	1.95e-23	46785	Winged helix DNA-binding domain	0.0035	88979	LysR-like transcriptional regulators	1ixc A:1-89
0Y	gi|222081211|ref|YP_002540574.1|	0045790	89-296	3.02e-32	53850	Periplasmic binding protein-like II	0.0013	53851	Phosphate binding protein-like	1al3 A:
0Y	gi|222081211|ref|YP_002540574.1|	0045910	2-111	9.8e-22	46785	Winged helix DNA-binding domain	0.0018	88979	LysR-like transcriptional regulators	1ixc A:1-89
0Y	gi|222081254|ref|YP_002540617.1|	0045790	90-297	7.6e-39	53850	Periplasmic binding protein-like II	0.012	53851	Phosphate binding protein-like	1al3 A:
0Y	gi|222081254|ref|YP_002540617.1|	0047461	6-85	6.66e-19	46785	Winged helix DNA-binding domain	0.0079	88979	LysR-like transcriptional regulators	1ixc A:1-89
0Y	gi|222081350|ref|YP_002540713.1|	0047462	93-297	2.04e-33	53850	Periplasmic binding protein-like II	0.00091	53851	Phosphate binding protein-like	1i6a A:
0Y	gi|222081350|ref|YP_002540713.1|	0047461	1-85	6.8e-20	46785	Winged helix DNA-binding domain	0.006	88979	LysR-like transcriptional regulators	1ixc A:1-89
0Y	gi|222081377|ref|YP_002540740.1|	0045790	113-321	5.61e-34	53850	Periplasmic binding protein-like II	0.01	53851	Phosphate binding protein-like	1i6a A:
0Y	gi|222081377|ref|YP_002540740.1|	0052508	24-102	3.81e-19	46785	Winged helix DNA-binding domain	0.01	88979	LysR-like transcriptional regulators	1ixc A:1-89
0Y	gi|222081575|ref|YP_002540939.1|	0045790	81-280	1.36e-29	53850	Periplasmic binding protein-like II	0.0015	53851	Phosphate binding protein-like	1al3 A:
0Y	gi|222081575|ref|YP_002540939.1|	0047461	3-72	0.0000000000000272	46785	Winged helix DNA-binding domain	0.0072	88979	LysR-like transcriptional regulators	1ixc A:1-89
0Y	gi|222081583|ref|YP_002540947.1|	0045790	94-299	6.21e-24	53850	Periplasmic binding protein-like II	0.0042	53851	Phosphate binding protein-like	2fyi A:88-307
0Y	gi|222081583|ref|YP_002540947.1|	0047461	7-91	9.29e-17	46785	Winged helix DNA-binding domain	0.023	88979	LysR-like transcriptional regulators	1ixc A:1-89
0Y	gi|222081615|ref|YP_002540979.1|	0045910	1-110	4.01e-19	46785	Winged helix DNA-binding domain	0.015	88979	LysR-like transcriptional regulators	1ixc A:1-89
0Y	gi|222081615|ref|YP_002540979.1|	0049998	92-279	5.25e-18	53850	Periplasmic binding protein-like II	0.016	53851	Phosphate binding protein-like	2fyi A:88-307
0Y	gi|222081616|ref|YP_002540980.1|	0045790	90-295	1.81e-49	53850	Periplasmic binding protein-like II	0.0053	53851	Phosphate binding protein-like	2fyi A:88-307
0Y	gi|222081616|ref|YP_002540980.1|	0045910	5-112	1.5e-19	46785	Winged helix DNA-binding domain	0.013	88979	LysR-like transcriptional regulators	1ixc A:1-89
0Y	gi|222081630|ref|YP_002540994.1|	0045790	94-302	2.31e-27	53850	Periplasmic binding protein-like II	0.0018	53851	Phosphate binding protein-like	1al3 A:
0Y	gi|222081630|ref|YP_002540994.1|	0045910	9-115	3.47e-17	46785	Winged helix DNA-binding domain	0.0077	88979	LysR-like transcriptional regulators	1ixc A:1-89
0Y	gi|222081683|ref|YP_002541048.1|	0045790	90-303	1.03e-31	53850	Periplasmic binding protein-like II	0.001	53851	Phosphate binding protein-like	1i6a A:
0Y	gi|222081683|ref|YP_002541048.1|	0047461	4-86	2.72e-19	46785	Winged helix DNA-binding domain	0.0045	88979	LysR-like transcriptional regulators	1ixc A:1-89
0Y	gi|222081759|ref|YP_002541124.1|	0045910	4-109	2.4e-24	46785	Winged helix DNA-binding domain	0.01	88979	LysR-like transcriptional regulators	1ixc A:1-89
0Y	gi|222081759|ref|YP_002541124.1|	0045790	92-284	1.72e-23	53850	Periplasmic binding protein-like II	0.012	53851	Phosphate binding protein-like	1al3 A:
0Y	gi|222081953|ref|YP_002541318.1|	0045790	91-299	1.81e-43	53850	Periplasmic binding protein-like II	0.00000425	53851	Phosphate binding protein-like	1i6a A:
0Y	gi|222081953|ref|YP_002541318.1|	0045910	1-110	9.15e-21	46785	Winged helix DNA-binding domain	0.0027	88979	LysR-like transcriptional regulators	1ixc A:1-89
0Y	gi|222081973|ref|YP_002541338.1|	0045790	85-287	4.5e-42	53850	Periplasmic binding protein-like II	0.006	53851	Phosphate binding protein-like	1al3 A:
0Y	gi|222081973|ref|YP_002541338.1|	0045910	2-107	3.17e-23	46785	Winged helix DNA-binding domain	0.016	88979	LysR-like transcriptional regulators	1ixc A:1-89
0Y	gi|222082001|ref|YP_002541366.1|	0045790	92-298	2.17e-51	53850	Periplasmic binding protein-like II	0.00031	53851	Phosphate binding protein-like	1i6a A:
0Y	gi|222082001|ref|YP_002541366.1|	0045910	9-114	7.81e-23	46785	Winged helix DNA-binding domain	0.0042	88979	LysR-like transcriptional regulators	1ixc A:1-89
0Y	gi|222082019|ref|YP_002541384.1|	0047461	3-84	5.19e-18	46785	Winged helix DNA-binding domain	0.0086	88979	LysR-like transcriptional regulators	1ixc A:1-89
0Y	gi|222082019|ref|YP_002541384.1|	0045790	89-296	0.0000000000000172	53850	Periplasmic binding protein-like II	0.0048	53851	Phosphate binding protein-like	2esn A:92-303
0Y	gi|222082091|ref|YP_002541456.1|	0045790	84-286	3.08e-41	53850	Periplasmic binding protein-like II	0.0081	53851	Phosphate binding protein-like	2fyi A:88-307
0Y	gi|222082091|ref|YP_002541456.1|	0045910	2-105	6.56e-21	46785	Winged helix DNA-binding domain	0.0021	88979	LysR-like transcriptional regulators	1ixc A:1-89
0Y	gi|222082171|ref|YP_002541536.1|	0045790	193-393	7.61e-35	53850	Periplasmic binding protein-like II	0.0022	53851	Phosphate binding protein-like	1i6a A:
0Y	gi|222082171|ref|YP_002541536.1|	0045910	103-214	2e-22	46785	Winged helix DNA-binding domain	0.023	88979	LysR-like transcriptional regulators	1ixc A:1-89
0Y	gi|222082171|ref|YP_002541536.1|	0045910	7-88	6.89e-17	46785	Winged helix DNA-binding domain	0.0053	88979	LysR-like transcriptional regulators	1ixc A:1-89
0Y	gi|222082214|ref|YP_002541579.1|	0045790	99-297	9.41e-35	53850	Periplasmic binding protein-like II	0.013	53851	Phosphate binding protein-like	1pda A:3-219
0Y	gi|222082214|ref|YP_002541579.1|	0045910	5-118	8.65e-23	46785	Winged helix DNA-binding domain	0.014	88979	LysR-like transcriptional regulators	1ixc A:1-89
0Y	gi|222082217|ref|YP_002541582.1|	0052806	89-289	7.78e-28	53850	Periplasmic binding protein-like II	0.0049	53851	Phosphate binding protein-like	1al3 A:
0Y	gi|222082217|ref|YP_002541582.1|	0045910	1-111	0.0000000000000816	46785	Winged helix DNA-binding domain	0.012	88979	LysR-like transcriptional regulators	1ixc A:1-89
0Y	gi|222082250|ref|YP_002541615.1|	0045790	92-300	2.33e-41	53850	Periplasmic binding protein-like II	0.0065	53851	Phosphate binding protein-like	2fyi A:88-307
0Y	gi|222082250|ref|YP_002541615.1|	0047461	5-89	5.87e-21	46785	Winged helix DNA-binding domain	0.015	88979	LysR-like transcriptional regulators	1ixc A:1-89
0Y	gi|222082251|ref|YP_002541616.1|	0052806	91-287	1.99e-28	53850	Periplasmic binding protein-like II	0.0084	53851	Phosphate binding protein-like	1ixc A:90-294
0Y	gi|222082251|ref|YP_002541616.1|	0045910	6-112	2.67e-18	46785	Winged helix DNA-binding domain	0.025	88979	LysR-like transcriptional regulators	1ixc A:1-89
0Y	gi|222082270|ref|YP_002541635.1|	0045790	93-298	2.79e-44	53850	Periplasmic binding protein-like II	0.0042	53851	Phosphate binding protein-like	2fyi A:88-307
0Y	gi|222082270|ref|YP_002541635.1|	0047461	11-89	6.13e-20	46785	Winged helix DNA-binding domain	0.012	88979	LysR-like transcriptional regulators	1ixc A:1-89
0Y	gi|222082378|ref|YP_002541743.1|	0045790	91-294	9.23e-42	53850	Periplasmic binding protein-like II	0.01	53851	Phosphate binding protein-like	2fyi A:88-307
0Y	gi|222082378|ref|YP_002541743.1|	0047461	5-90	4.54e-23	46785	Winged helix DNA-binding domain	0.026	88979	LysR-like transcriptional regulators	1ixc A:1-89
0Y	gi|222082459|ref|YP_002541824.1|	0045790	99-303	1.57e-23	53850	Periplasmic binding protein-like II	0.021	53851	Phosphate binding protein-like	1al3 A:
0Y	gi|222082459|ref|YP_002541824.1|	0047461	11-95	3.81e-16	46785	Winged helix DNA-binding domain	0.0075	88979	LysR-like transcriptional regulators	1ixc A:1-89
0Y	gi|222082570|ref|YP_002541935.1|	0045790	88-285	1.47e-28	53850	Periplasmic binding protein-like II	0.0061	53851	Phosphate binding protein-like	1i6a A:
0Y	gi|222082570|ref|YP_002541935.1|	0045910	6-113	2.39e-23	46785	Winged helix DNA-binding domain	0.0043	88979	LysR-like transcriptional regulators	1ixc A:1-89
0Y	gi|222082587|ref|YP_002541952.1|	0045790	90-292	1.19e-39	53850	Periplasmic binding protein-like II	0.0086	53851	Phosphate binding protein-like	1al3 A:
0Y	gi|222082587|ref|YP_002541952.1|	0047461	3-85	1.86e-21	46785	Winged helix DNA-binding domain	0.0071	88979	LysR-like transcriptional regulators	1ixc A:1-89
0Y	gi|222082654|ref|YP_002542019.1|	0045790	133-332	1.32e-39	53850	Periplasmic binding protein-like II	0.015	53851	Phosphate binding protein-like	2fyi A:88-307
0Y	gi|222082654|ref|YP_002542019.1|	0052508	41-123	6.81e-23	46785	Winged helix DNA-binding domain	0.0067	88979	LysR-like transcriptional regulators	2esn A:3-91
0Y	gi|222082658|ref|YP_002542023.1|	0045790	92-298	4.65e-36	53850	Periplasmic binding protein-like II	0.0000241	53851	Phosphate binding protein-like	1i6a A:
0Y	gi|222082658|ref|YP_002542023.1|	0045910	4-113	8.63e-24	46785	Winged helix DNA-binding domain	0.005	88979	LysR-like transcriptional regulators	1ixc A:1-89
0Y	gi|222082693|ref|YP_002542058.1|	0045790	99-316	1.69e-34	53850	Periplasmic binding protein-like II	0.00037	53851	Phosphate binding protein-like	1i6a A:
0Y	gi|222082693|ref|YP_002542058.1|	0045910	11-119	8.71e-23	46785	Winged helix DNA-binding domain	0.0013	88979	LysR-like transcriptional regulators	1ixc A:1-89
0Y	gi|222082757|ref|YP_002542122.1|	0045790	93-304	2.17e-26	53850	Periplasmic binding protein-like II	0.0016	53851	Phosphate binding protein-like	1i6a A:
0Y	gi|222082757|ref|YP_002542122.1|	0045910	5-115	8.17e-22	46785	Winged helix DNA-binding domain	0.0029	88979	LysR-like transcriptional regulators	1ixc A:1-89
0Y	gi|222083020|ref|YP_002542385.1|	0045790	91-299	2.95e-32	53850	Periplasmic binding protein-like II	0.0008	53851	Phosphate binding protein-like	1i6a A:
0Y	gi|222083020|ref|YP_002542385.1|	0045910	1-111	3.29e-22	46785	Winged helix DNA-binding domain	0.0021	88979	LysR-like transcriptional regulators	1ixc A:1-89
0Y	gi|222083034|ref|YP_002542399.1|	0045790	86-289	2.17e-45	53850	Periplasmic binding protein-like II	0.015	53851	Phosphate binding protein-like	1i6a A:
0Y	gi|222083034|ref|YP_002542399.1|	0045910	1-110	4.87e-22	46785	Winged helix DNA-binding domain	0.0065	88979	LysR-like transcriptional regulators	1ixc A:1-89
0Y	gi|222083038|ref|YP_002542403.1|	0045790	87-287	1.56e-44	53850	Periplasmic binding protein-like II	0.01	53851	Phosphate binding protein-like	2fyi A:88-307
0Y	gi|222083038|ref|YP_002542403.1|	0045910	1-110	1.12e-21	46785	Winged helix DNA-binding domain	0.004	88979	LysR-like transcriptional regulators	1ixc A:1-89
0Y	gi|222083041|ref|YP_002542406.1|	0045790	86-289	7.06e-45	53850	Periplasmic binding protein-like II	0.015	53851	Phosphate binding protein-like	1i6a A:
0Y	gi|222083041|ref|YP_002542406.1|	0045910	1-110	3.07e-22	46785	Winged helix DNA-binding domain	0.0024	88979	LysR-like transcriptional regulators	1ixc A:1-89
0Y	gi|222083051|ref|YP_002542416.1|	0045790	90-300	1.86e-33	53850	Periplasmic binding protein-like II	0.001	53851	Phosphate binding protein-like	2fyi A:88-307
0Y	gi|222083051|ref|YP_002542416.1|	0045910	8-112	3.33e-16	46785	Winged helix DNA-binding domain	0.0079	88979	LysR-like transcriptional regulators	1ixc A:1-89
0Y	gi|222083114|ref|YP_002542479.1|	0045790	90-294	1.99e-39	53850	Periplasmic binding protein-like II	0.015	53851	Phosphate binding protein-like	2fyi A:88-307
0Y	gi|222083114|ref|YP_002542479.1|	0045910	6-113	4.3e-22	46785	Winged helix DNA-binding domain	0.015	88979	LysR-like transcriptional regulators	1ixc A:1-89
0Y	gi|222084441|ref|YP_002542970.1|	0045790	90-293	1.81e-39	53850	Periplasmic binding protein-like II	0.0027	53851	Phosphate binding protein-like	2fyi A:88-307
0Y	gi|222084441|ref|YP_002542970.1|	0045910	1-113	7.59e-24	46785	Winged helix DNA-binding domain	0.017	88979	LysR-like transcriptional regulators	1ixc A:1-89
0Y	gi|222084446|ref|YP_002542975.1|	0045790	92-298	1.12e-37	53850	Periplasmic binding protein-like II	0.0053	53851	Phosphate binding protein-like	1al3 A:
0Y	gi|222084446|ref|YP_002542975.1|	0047461	7-90	1.82e-19	46785	Winged helix DNA-binding domain	0.024	88979	LysR-like transcriptional regulators	2esn A:3-91
0Y	gi|222084485|ref|YP_002543014.1|	0045790	90-298	6.72e-41	53850	Periplasmic binding protein-like II	0.0016	53851	Phosphate binding protein-like	1al3 A:
0Y	gi|222084485|ref|YP_002543014.1|	0045910	1-111	2.83e-19	46785	Winged helix DNA-binding domain	0.0046	88979	LysR-like transcriptional regulators	1ixc A:1-89
0Y	gi|222084538|ref|YP_002543067.1|	0052806	91-294	2.53e-37	53850	Periplasmic binding protein-like II	0.013	53851	Phosphate binding protein-like	2fyi A:88-307
0Y	gi|222084538|ref|YP_002543067.1|	0045910	5-114	5.13e-20	46785	Winged helix DNA-binding domain	0.016	88979	LysR-like transcriptional regulators	2esn A:3-91
0Y	gi|222084559|ref|YP_002543088.1|	0045790	90-282	6.52e-29	53850	Periplasmic binding protein-like II	0.0097	53851	Phosphate binding protein-like	1i6a A:
0Y	gi|222084559|ref|YP_002543088.1|	0047461	2-82	0.00000000000000191	46785	Winged helix DNA-binding domain	0.0086	88979	LysR-like transcriptional regulators	1ixc A:1-89
0Y	gi|222084563|ref|YP_002543092.1|	0045790	94-299	1.61e-42	53850	Periplasmic binding protein-like II	0.0076	53851	Phosphate binding protein-like	2fyi A:88-307
0Y	gi|222084563|ref|YP_002543092.1|	0045910	6-114	8.18e-21	46785	Winged helix DNA-binding domain	0.0074	88979	LysR-like transcriptional regulators	1ixc A:1-89
0Y	gi|222084573|ref|YP_002543102.1|	0045790	89-286	2.53e-23	53850	Periplasmic binding protein-like II	0.0051	53851	Phosphate binding protein-like	2fyi A:88-307
0Y	gi|222084573|ref|YP_002543102.1|	0045910	1-112	1.27e-20	46785	Winged helix DNA-binding domain	0.0065	88979	LysR-like transcriptional regulators	1ixc A:1-89
0Y	gi|222084621|ref|YP_002543150.1|	0045790	84-294	1.86e-35	53850	Periplasmic binding protein-like II	0.0038	53851	Phosphate binding protein-like	2fyi A:88-307
0Y	gi|222084621|ref|YP_002543150.1|	0045910	2-106	3.71e-19	46785	Winged helix DNA-binding domain	0.017	88979	LysR-like transcriptional regulators	1ixc A:1-89
0Y	gi|222084625|ref|YP_002543154.1|	0045910	6-114	2e-24	46785	Winged helix DNA-binding domain	0.0037	88979	LysR-like transcriptional regulators	1ixc A:1-89
0Y	gi|222084625|ref|YP_002543154.1|	0045790	93-283	2.35e-22	53850	Periplasmic binding protein-like II	0.016	53851	Phosphate binding protein-like	2fyi A:88-307
0Y	gi|222084632|ref|YP_002543161.1|	0045790	90-295	2.17e-42	53850	Periplasmic binding protein-like II	0.0059	53851	Phosphate binding protein-like	2fyi A:88-307
0Y	gi|222084632|ref|YP_002543161.1|	0045910	2-111	3.58e-24	46785	Winged helix DNA-binding domain	0.0056	88979	LysR-like transcriptional regulators	1ixc A:1-89
0Y	gi|222084633|ref|YP_002543162.1|	0045790	90-290	3.88e-35	53850	Periplasmic binding protein-like II	0.00048	53851	Phosphate binding protein-like	1i6a A:
0Y	gi|222084633|ref|YP_002543162.1|	0047461	1-85	2.23e-20	46785	Winged helix DNA-binding domain	0.0014	88979	LysR-like transcriptional regulators	1ixc A:1-89
0Y	gi|222084652|ref|YP_002543181.1|	0045790	94-294	1.16e-39	53850	Periplasmic binding protein-like II	0.01	53851	Phosphate binding protein-like	2esn A:92-303
0Y	gi|222084652|ref|YP_002543181.1|	0052508	4-84	3.87e-19	46785	Winged helix DNA-binding domain	0.011	88979	LysR-like transcriptional regulators	1ixc A:1-89
0Y	gi|222084719|ref|YP_002543248.1|	0045790	91-296	4.19e-34	53850	Periplasmic binding protein-like II	0.00024	53851	Phosphate binding protein-like	1i6a A:
0Y	gi|222084719|ref|YP_002543248.1|	0047461	1-82	2.72e-22	46785	Winged helix DNA-binding domain	0.001	88979	LysR-like transcriptional regulators	1ixc A:1-89
0Y	gi|222084745|ref|YP_002543274.1|	0045790	91-298	4.65e-41	53850	Periplasmic binding protein-like II	0.0099	53851	Phosphate binding protein-like	2fyi A:88-307
0Y	gi|222084745|ref|YP_002543274.1|	0047461	6-86	8.39e-21	46785	Winged helix DNA-binding domain	0.014	88979	LysR-like transcriptional regulators	1ixc A:1-89
0Y	gi|222084771|ref|YP_002543300.1|	0047461	102-180	4.3e-17	46785	Winged helix DNA-binding domain	0.009	88979	LysR-like transcriptional regulators	1ixc A:1-89
0Y	gi|222084771|ref|YP_002543300.1|	0045790	199-395	5.25e-16	53850	Periplasmic binding protein-like II	0.012	53851	Phosphate binding protein-like	1hsl A:
0Y	gi|222084771|ref|YP_002543300.1|	0047461	3-58	0.000000885	46785	Winged helix DNA-binding domain	0.049	88979	LysR-like transcriptional regulators	1ixc A:1-89
0Y	gi|222084825|ref|YP_002543354.1|	0045790	96-294	3.98e-38	53850	Periplasmic binding protein-like II	0.0061	53851	Phosphate binding protein-like	2fyi A:88-307
0Y	gi|222084825|ref|YP_002543354.1|	0045910	5-117	1.57e-23	46785	Winged helix DNA-binding domain	0.0047	88979	LysR-like transcriptional regulators	1ixc A:1-89
0Y	gi|222084920|ref|YP_002543449.1|	0045790	94-278	0.00000000000344	53850	Periplasmic binding protein-like II	0.013	53851	Phosphate binding protein-like	1i6a A:
0Y	gi|222084920|ref|YP_002543449.1|	0045910	5-102	0.0000000000381	46785	Winged helix DNA-binding domain	0.021	88979	LysR-like transcriptional regulators	1ixc A:1-89
0Y	gi|222084933|ref|YP_002543462.1|	0045790	89-288	7.06e-34	53850	Periplasmic binding protein-like II	0.0096	53851	Phosphate binding protein-like	2fyi A:88-307
0Y	gi|222084933|ref|YP_002543462.1|	0045910	1-111	2.96e-22	46785	Winged helix DNA-binding domain	0.0045	88979	LysR-like transcriptional regulators	1ixc A:1-89
0Y	gi|222084952|ref|YP_002543481.1|	0045790	90-292	5.79e-37	53850	Periplasmic binding protein-like II	0.0092	53851	Phosphate binding protein-like	1i6a A:
0Y	gi|222084952|ref|YP_002543481.1|	0047461	4-85	1.95e-20	46785	Winged helix DNA-binding domain	0.01	88979	LysR-like transcriptional regulators	1ixc A:1-89
0Y	gi|222084962|ref|YP_002543491.1|	0045790	91-240	2.07e-30	53850	Periplasmic binding protein-like II	0.0036	53851	Phosphate binding protein-like	1al3 A:
0Y	gi|222084962|ref|YP_002543491.1|	0045910	5-113	3.76e-25	46785	Winged helix DNA-binding domain	0.0051	88979	LysR-like transcriptional regulators	1ixc A:1-89
0Y	gi|222084975|ref|YP_002543504.1|	0052806	81-285	1.99e-28	53850	Periplasmic binding protein-like II	0.011	53851	Phosphate binding protein-like	1pda A:3-219
0Y	gi|222084975|ref|YP_002543504.1|	0045910	2-106	8.35e-19	46785	Winged helix DNA-binding domain	0.012	88979	LysR-like transcriptional regulators	1ixc A:1-89
0Y	gi|222084977|ref|YP_002543506.1|	0045790	89-294	2.17e-46	53850	Periplasmic binding protein-like II	0.0048	53851	Phosphate binding protein-like	2fyi A:88-307
0Y	gi|222084977|ref|YP_002543506.1|	0045910	2-112	9.73e-22	46785	Winged helix DNA-binding domain	0.014	88979	LysR-like transcriptional regulators	1ixc A:1-89
0Y	gi|222084990|ref|YP_002543519.1|	0045790	64-272	2.53e-47	53850	Periplasmic binding protein-like II	0.0069	53851	Phosphate binding protein-like	1uth A:
0Y	gi|222084990|ref|YP_002543519.1|	0047461	1-60	0.000000000000936	46785	Winged helix DNA-binding domain	0.027	88979	LysR-like transcriptional regulators	1ixc A:1-89
0Y	gi|222084992|ref|YP_002543521.1|	0045790	113-306	4.16e-27	53850	Periplasmic binding protein-like II	0.0076	53851	Phosphate binding protein-like	2fyi A:88-307
0Y	gi|222084992|ref|YP_002543521.1|	0045910	22-131	0.00000000000000841	46785	Winged helix DNA-binding domain	0.012	88979	LysR-like transcriptional regulators	1ixc A:1-89
0Y	gi|222085190|ref|YP_002543720.1|	0045790	109-304	1.52e-33	53850	Periplasmic binding protein-like II	0.016	53851	Phosphate binding protein-like	2esn A:92-303
0Y	gi|222085190|ref|YP_002543720.1|	0052508	20-101	3e-19	46785	Winged helix DNA-binding domain	0.012	88979	LysR-like transcriptional regulators	1ixc A:1-89
0Y	gi|222085196|ref|YP_002543726.1|	0045790	90-293	5.61e-46	53850	Periplasmic binding protein-like II	0.0083	53851	Phosphate binding protein-like	1al3 A:
0Y	gi|222085196|ref|YP_002543726.1|	0047461	4-84	2.13e-19	46785	Winged helix DNA-binding domain	0.0082	88979	LysR-like transcriptional regulators	1ixc A:1-89
0Y	gi|222085219|ref|YP_002543749.1|	0045790	95-293	1.12e-30	53850	Periplasmic binding protein-like II	0.013	53851	Phosphate binding protein-like	2fyi A:88-307
0Y	gi|222085219|ref|YP_002543749.1|	0045910	7-114	8.16e-17	46785	Winged helix DNA-binding domain	0.011	88979	LysR-like transcriptional regulators	1ixc A:1-89
0Y	gi|222085746|ref|YP_002544276.1|	0045790	94-300	2.71e-29	53850	Periplasmic binding protein-like II	0.0029	53851	Phosphate binding protein-like	2fyi A:88-307
0Y	gi|222085746|ref|YP_002544276.1|	0047461	6-91	3.59e-19	46785	Winged helix DNA-binding domain	0.0033	88979	LysR-like transcriptional regulators	1ixc A:1-89
0Y	gi|222086005|ref|YP_002544537.1|	0045790	90-290	2.1e-39	53850	Periplasmic binding protein-like II	0.00087	53851	Phosphate binding protein-like	1i6a A:
0Y	gi|222086005|ref|YP_002544537.1|	0045910	1-113	1.91e-24	46785	Winged helix DNA-binding domain	0.0057	88979	LysR-like transcriptional regulators	1ixc A:1-89
0Y	gi|222086322|ref|YP_002544855.1|	0045910	60-169	2.59e-25	46785	Winged helix DNA-binding domain	0.0062	88979	LysR-like transcriptional regulators	1ixc A:1-89
0Y	gi|222086322|ref|YP_002544855.1|	0045790	146-339	2.71e-23	53850	Periplasmic binding protein-like II	0.0069	53851	Phosphate binding protein-like	1i6a A:
0Y	gi|222086391|ref|YP_002544925.1|	0045790	188-397	3.77e-40	53850	Periplasmic binding protein-like II	0.0012	53851	Phosphate binding protein-like	1i6a A:
0Y	gi|222086391|ref|YP_002544925.1|	0045910	10-105	1.09e-19	46785	Winged helix DNA-binding domain	0.007	88979	LysR-like transcriptional regulators	1ixc A:1-89
0Y	gi|222086391|ref|YP_002544925.1|	0045910	105-212	5.45e-18	46785	Winged helix DNA-binding domain	0.012	88979	LysR-like transcriptional regulators	1ixc A:1-89
0Y	gi|222086532|ref|YP_002545066.1|	0045790	97-306	1.21e-25	53850	Periplasmic binding protein-like II	0.014	53851	Phosphate binding protein-like	1al3 A:
0Y	gi|222086532|ref|YP_002545066.1|	0052508	6-85	7.49e-20	46785	Winged helix DNA-binding domain	0.016	88979	LysR-like transcriptional regulators	1ixc A:1-89
0Y	gi|222086562|ref|YP_002545096.1|	0045790	93-301	4.16e-41	53850	Periplasmic binding protein-like II	0.0048	53851	Phosphate binding protein-like	2fyi A:88-307
0Y	gi|222086562|ref|YP_002545096.1|	0047461	8-92	1.03e-23	46785	Winged helix DNA-binding domain	0.004	88979	LysR-like transcriptional regulators	1ixc A:1-89
0Y	gi|222086567|ref|YP_002545101.1|	0045790	94-290	2.71e-34	53850	Periplasmic binding protein-like II	0.0093	53851	Phosphate binding protein-like	2fyi A:88-307
0Y	gi|222086567|ref|YP_002545101.1|	0045910	7-116	4.49e-22	46785	Winged helix DNA-binding domain	0.011	88979	LysR-like transcriptional regulators	1ixc A:1-89
0Y	gi|222086699|ref|YP_002545233.1|	0045790	100-301	8.32e-36	53850	Periplasmic binding protein-like II	0.012	53851	Phosphate binding protein-like	2fyi A:88-307
0Y	gi|222086699|ref|YP_002545233.1|	0052508	13-95	4.89e-22	46785	Winged helix DNA-binding domain	0.016	88979	LysR-like transcriptional regulators	2esn A:3-91
0Y	gi|222086729|ref|YP_002545263.1|	0045790	119-332	6.98e-30	53850	Periplasmic binding protein-like II	0.0051	53851	Phosphate binding protein-like	2esn A:92-303
0Y	gi|222086729|ref|YP_002545263.1|	0045910	30-140	2.87e-22	46785	Winged helix DNA-binding domain	0.0097	88979	LysR-like transcriptional regulators	1ixc A:1-89
0Y	gi|222086740|ref|YP_002545274.1|	0045790	95-289	1.99e-37	53850	Periplasmic binding protein-like II	0.016	53851	Phosphate binding protein-like	1ixc A:90-294
0Y	gi|222086740|ref|YP_002545274.1|	0052508	3-87	6.26e-22	46785	Winged helix DNA-binding domain	0.0089	88979	LysR-like transcriptional regulators	1ixc A:1-89
0Y	gi|222086742|ref|YP_002545276.1|	0052509	96-303	2.9e-32	53850	Periplasmic binding protein-like II	0.00025	53851	Phosphate binding protein-like	1uth A:
0Y	gi|222086742|ref|YP_002545276.1|	0052508	10-90	2.31e-18	46785	Winged helix DNA-binding domain	0.00095	88979	LysR-like transcriptional regulators	2esn A:3-91
0Y	gi|222086872|ref|YP_002545406.1|	0045790	90-291	6.25e-41	53850	Periplasmic binding protein-like II	0.00088	53851	Phosphate binding protein-like	1al3 A:
0Y	gi|222086872|ref|YP_002545406.1|	0045910	1-110	1.26e-22	46785	Winged helix DNA-binding domain	0.0042	88979	LysR-like transcriptional regulators	1ixc A:1-89
0Y	gi|222086880|ref|YP_002545414.1|	0045790	90-295	3.26e-43	53850	Periplasmic binding protein-like II	0.012	53851	Phosphate binding protein-like	1ixc A:90-294
0Y	gi|222086880|ref|YP_002545414.1|	0047461	4-85	7e-19	46785	Winged helix DNA-binding domain	0.014	88979	LysR-like transcriptional regulators	1ixc A:1-89
0Y	gi|222086891|ref|YP_002545425.1|	0045790	88-295	2.9e-42	53850	Periplasmic binding protein-like II	0.0078	53851	Phosphate binding protein-like	1al3 A:
0Y	gi|222086891|ref|YP_002545425.1|	0047461	4-86	8.17e-20	46785	Winged helix DNA-binding domain	0.013	88979	LysR-like transcriptional regulators	1ixc A:1-89
0Y	gi|222087042|ref|YP_002545577.1|	0045790	81-283	7.76e-27	53850	Periplasmic binding protein-like II	0.0041	53851	Phosphate binding protein-like	1i6a A:
0Y	gi|222087042|ref|YP_002545577.1|	0045910	2-104	4.52e-21	46785	Winged helix DNA-binding domain	0.0075	88979	LysR-like transcriptional regulators	1ixc A:1-89
0Y	gi|222087091|ref|YP_002545626.1|	0045790	88-280	1.28e-28	53850	Periplasmic binding protein-like II	0.0068	53851	Phosphate binding protein-like	2fyi A:88-307
0Y	gi|222087091|ref|YP_002545626.1|	0045910	1-110	7.32e-25	46785	Winged helix DNA-binding domain	0.0052	88979	LysR-like transcriptional regulators	1ixc A:1-89
0Y	gi|222087146|ref|YP_002545681.1|	0045790	88-296	7.96e-43	53850	Periplasmic binding protein-like II	0.013	53851	Phosphate binding protein-like	1ii5 A:
0Y	gi|222087146|ref|YP_002545681.1|	0047461	4-88	3.89e-18	46785	Winged helix DNA-binding domain	0.01	88979	LysR-like transcriptional regulators	1ixc A:1-89
0Y	gi|222087184|ref|YP_002545719.1|	0045790	92-296	9.5e-33	53850	Periplasmic binding protein-like II	0.00053	53851	Phosphate binding protein-like	1i6a A:
0Y	gi|222087184|ref|YP_002545719.1|	0045910	2-113	3.59e-25	46785	Winged helix DNA-binding domain	0.0014	88979	LysR-like transcriptional regulators	1ixc A:1-89
0Y	gi|222087319|ref|YP_002545856.1|	0045790	83-288	2.9e-42	53850	Periplasmic binding protein-like II	0.011	53851	Phosphate binding protein-like	1al3 A:
0Y	gi|222087319|ref|YP_002545856.1|	0045910	2-106	8.16e-20	46785	Winged helix DNA-binding domain	0.0081	88979	LysR-like transcriptional regulators	1ixc A:1-89
0Y	gi|222087423|ref|YP_002545960.1|	0045790	87-289	1.69e-34	53850	Periplasmic binding protein-like II	0.002	53851	Phosphate binding protein-like	1i6a A:
0Y	gi|222087423|ref|YP_002545960.1|	0045910	3-103	4.57e-20	46785	Winged helix DNA-binding domain	0.007	88979	LysR-like transcriptional regulators	1ixc A:1-89
0Y	gi|222087435|ref|YP_002545972.1|	0045790	93-297	2.35e-31	53850	Periplasmic binding protein-like II	0.015	53851	Phosphate binding protein-like	1pda A:3-219
0Y	gi|222087435|ref|YP_002545972.1|	0052508	4-84	2.29e-21	46785	Winged helix DNA-binding domain	0.017	88979	LysR-like transcriptional regulators	2esn A:3-91
0Y	gi|222087545|ref|YP_002546082.1|	0045790	90-295	2.95e-50	53850	Periplasmic binding protein-like II	0.012	53851	Phosphate binding protein-like	1al3 A:
0Y	gi|222087545|ref|YP_002546082.1|	0047461	7-85	1.49e-18	46785	Winged helix DNA-binding domain	0.0088	88979	LysR-like transcriptional regulators	1ixc A:1-89
0Y	gi|222087602|ref|YP_002546139.1|	0045790	86-284	1.34e-29	53850	Periplasmic binding protein-like II	0.0032	53851	Phosphate binding protein-like	1i6a A:
0Y	gi|222087602|ref|YP_002546139.1|	0045910	5-106	3.2e-19	46785	Winged helix DNA-binding domain	0.0062	88979	LysR-like transcriptional regulators	1ixc A:1-89
0Y	gi|222087748|ref|YP_002546285.1|	0045910	3-113	8.13e-22	46785	Winged helix DNA-binding domain	0.012	88979	LysR-like transcriptional regulators	1ixc A:1-89
0Y	gi|222087748|ref|YP_002546285.1|	0047313	94-288	5.25e-21	53850	Periplasmic binding protein-like II	0.01	53851	Phosphate binding protein-like	1i6a A:
0Y	gi|222087750|ref|YP_002546287.1|	0045790	89-297	4.35e-47	53850	Periplasmic binding protein-like II	0.0011	53851	Phosphate binding protein-like	1i6a A:
0Y	gi|222087750|ref|YP_002546287.1|	0045910	1-110	2.68e-23	46785	Winged helix DNA-binding domain	0.002	88979	LysR-like transcriptional regulators	1ixc A:1-89
0Y	gi|222087815|ref|YP_002546353.1|	0045790	96-299	1.55e-26	53850	Periplasmic binding protein-like II	0.0031	53851	Phosphate binding protein-like	2fyi A:88-307
0Y	gi|222087815|ref|YP_002546353.1|	0052508	9-88	4.4e-19	46785	Winged helix DNA-binding domain	0.013	88979	LysR-like transcriptional regulators	1ixc A:1-89
0Y	gi|222108945|ref|YP_002551211.1|	0049998	93-275	5.43e-21	53850	Periplasmic binding protein-like II	0.0076	53851	Phosphate binding protein-like	1i6a A:
0Y	gi|222108945|ref|YP_002551211.1|	0047461	1-84	1.27e-17	46785	Winged helix DNA-binding domain	0.0089	88979	LysR-like transcriptional regulators	1ixc A:1-89
0Y	gi|222109007|ref|YP_002551273.1|	0045910	1-107	5.17e-19	46785	Winged helix DNA-binding domain	0.0053	88979	LysR-like transcriptional regulators	1ixc A:1-89
0Y	gi|222109007|ref|YP_002551273.1|	0045790	87-293	4.34e-18	53850	Periplasmic binding protein-like II	0.0074	53851	Phosphate binding protein-like	1i6a A:
0Y	gi|222109050|ref|YP_002551316.1|	0045790	99-300	1.41e-28	53850	Periplasmic binding protein-like II	0.002	53851	Phosphate binding protein-like	1i6a A:
0Y	gi|222109050|ref|YP_002551316.1|	0047461	6-83	7.24e-23	46785	Winged helix DNA-binding domain	0.0038	88979	LysR-like transcriptional regulators	1ixc A:1-89
0Y	gi|222109055|ref|YP_002551321.1|	0045790	103-308	4.03e-35	53850	Periplasmic binding protein-like II	0.0026	53851	Phosphate binding protein-like	1al3 A:
0Y	gi|222109055|ref|YP_002551321.1|	0052508	11-90	8.71e-18	46785	Winged helix DNA-binding domain	0.01	88979	LysR-like transcriptional regulators	1ixc A:1-89
0Y	gi|222109081|ref|YP_002551347.1|	0052806	96-292	3.8e-27	53850	Periplasmic binding protein-like II	0.013	53851	Phosphate binding protein-like	1uth A:
0Y	gi|222109081|ref|YP_002551347.1|	0052508	6-86	4.71e-19	46785	Winged helix DNA-binding domain	0.016	88979	LysR-like transcriptional regulators	1ixc A:1-89
0Y	gi|222109112|ref|YP_002551378.1|	0045790	112-319	3.62e-33	53850	Periplasmic binding protein-like II	0.016	53851	Phosphate binding protein-like	2fyi A:88-307
0Y	gi|222109112|ref|YP_002551378.1|	0045910	26-135	8.58e-20	46785	Winged helix DNA-binding domain	0.0085	88979	LysR-like transcriptional regulators	1ixc A:1-89
0Y	gi|222102082|ref|YP_002546672.1|	0045790	98-293	9e-25	53850	Periplasmic binding protein-like II	0.0099	53851	Phosphate binding protein-like	1i6a A:
0Y	gi|222102082|ref|YP_002546672.1|	0045910	9-121	8.51e-24	46785	Winged helix DNA-binding domain	0.0077	88979	LysR-like transcriptional regulators	1ixc A:1-89
0Y	gi|222102117|ref|YP_002546707.1|	0045790	90-297	3.76e-32	53850	Periplasmic binding protein-like II	0.00016	53851	Phosphate binding protein-like	1ixc A:90-294
0Y	gi|222102117|ref|YP_002546707.1|	0047461	1-85	1.43e-25	46785	Winged helix DNA-binding domain	0.001	88979	LysR-like transcriptional regulators	1ixc A:1-89
0Y	gi|222102124|ref|YP_002546714.1|	0052509	86-291	2.17e-40	53850	Periplasmic binding protein-like II	0.0000869	53851	Phosphate binding protein-like	1uth A:
0Y	gi|222102124|ref|YP_002546714.1|	0052508	2-80	8.62e-20	46785	Winged helix DNA-binding domain	0.0039	88979	LysR-like transcriptional regulators	2esn A:3-91
0Y	gi|222102135|ref|YP_002546725.1|	0045790	131-339	4.16e-47	53850	Periplasmic binding protein-like II	0.0076	53851	Phosphate binding protein-like	2fyi A:88-307
0Y	gi|222102135|ref|YP_002546725.1|	0045910	43-152	4.94e-20	46785	Winged helix DNA-binding domain	0.0041	88979	LysR-like transcriptional regulators	1ixc A:1-89
0Y	gi|222102201|ref|YP_002546791.1|	0052509	90-296	1.32e-32	53850	Periplasmic binding protein-like II	0.0007	53851	Phosphate binding protein-like	2esn A:92-303
0Y	gi|222102201|ref|YP_002546791.1|	0052508	2-83	0.00000000000000524	46785	Winged helix DNA-binding domain	0.002	88979	LysR-like transcriptional regulators	2esn A:3-91
0Y	gi|222102260|ref|YP_002546850.1|	0045790	102-294	4.34e-24	53850	Periplasmic binding protein-like II	0.016	53851	Phosphate binding protein-like	1al3 A:
0Y	gi|222102260|ref|YP_002546850.1|	0047461	5-88	8.74e-18	46785	Winged helix DNA-binding domain	0.0073	88979	LysR-like transcriptional regulators	1ixc A:1-89
0Y	gi|222102312|ref|YP_002546902.1|	0045790	90-273	1.57e-29	53850	Periplasmic binding protein-like II	0.00097	53851	Phosphate binding protein-like	1i6a A:
0Y	gi|222102312|ref|YP_002546902.1|	0047461	1-85	4.86e-20	46785	Winged helix DNA-binding domain	0.0029	88979	LysR-like transcriptional regulators	1ixc A:1-89
0Y	gi|222080950|ref|YP_002540313.1|	0052644	23-166	3.9e-25	46785	Winged helix DNA-binding domain	0.0098	63379	MarR-like transcriptional regulators	2fbk A:8-179
0Y	gi|222080958|ref|YP_002540321.1|	0052801	3-142	2.41e-31	46785	Winged helix DNA-binding domain	0.0064	63379	MarR-like transcriptional regulators	1z91 A:8-144
0Y	gi|222081008|ref|YP_002540371.1|	0052801	5-143	5.09e-31	46785	Winged helix DNA-binding domain	0.0049	63379	MarR-like transcriptional regulators	3deu A:2-141
0Y	gi|222081822|ref|YP_002541187.1|	0052801	9-151	9.49e-31	46785	Winged helix DNA-binding domain	0.0087	63379	MarR-like transcriptional regulators	1jgs A:
0Y	gi|222081830|ref|YP_002541195.1|	0052801	21-155	6.83e-27	46785	Winged helix DNA-binding domain	0.013	63379	MarR-like transcriptional regulators	1z91 A:8-144
0Y	gi|222081834|ref|YP_002541199.1|	0052801	8-142	3.73e-29	46785	Winged helix DNA-binding domain	0.0059	63379	MarR-like transcriptional regulators	2fbi A:5-140
0Y	gi|222082152|ref|YP_002541517.1|	0052801	43-155	1.96e-21	46785	Winged helix DNA-binding domain	0.016	63379	MarR-like transcriptional regulators	2bv6 A:5-140
0Y	gi|222082875|ref|YP_002542240.1|	0052644	10-155	1.15e-26	46785	Winged helix DNA-binding domain	0.0051	63379	MarR-like transcriptional regulators	3deu A:2-141
0Y	gi|222084397|ref|YP_002542926.1|	0052644	7-140	1.64e-30	46785	Winged helix DNA-binding domain	0.0042	63379	MarR-like transcriptional regulators	2fbh A:8-144
0Y	gi|222084439|ref|YP_002542968.1|	0052801	9-142	2.94e-24	46785	Winged helix DNA-binding domain	0.011	63379	MarR-like transcriptional regulators	2a61 A:5-143
0Y	gi|222084478|ref|YP_002543007.1|	0052801	25-110	5.47e-18	46785	Winged helix DNA-binding domain	0.02	63379	MarR-like transcriptional regulators	1z91 A:8-144
0Y	gi|222084554|ref|YP_002543083.1|	0052644	8-141	2e-20	46785	Winged helix DNA-binding domain	0.0063	63379	MarR-like transcriptional regulators	2fbk A:8-179
0Y	gi|222084740|ref|YP_002543269.1|	0052644	9-141	1.94e-24	46785	Winged helix DNA-binding domain	0.0045	63379	MarR-like transcriptional regulators	2hr3 A:2-146
0Y	gi|222084753|ref|YP_002543282.1|	0049498	102-394	2.9e-33	53067	Actin-like ATPase domain	0.0071	110636	ROK	1woq A:11-139
0Y	gi|222084753|ref|YP_002543282.1|	0051507	29-95	0.000000000000175	46785	Winged helix DNA-binding domain	0.096	63379	MarR-like transcriptional regulators	1s3j A:
0Y	gi|222085237|ref|YP_002543767.1|	0052644	16-150	1.43e-33	46785	Winged helix DNA-binding domain	0.00014	63379	MarR-like transcriptional regulators	1z91 A:8-144
0Y	gi|222085241|ref|YP_002543771.1|	0052644	13-146	8.71e-31	46785	Winged helix DNA-binding domain	0.0056	63379	MarR-like transcriptional regulators	2a61 A:5-143
0Y	gi|222085430|ref|YP_002543960.1|	0052801	8-143	1.1e-29	46785	Winged helix DNA-binding domain	0.0005	63379	MarR-like transcriptional regulators	2fbh A:8-144
0Y	gi|222085504|ref|YP_002544034.1|	0052644	24-165	1.88e-21	46785	Winged helix DNA-binding domain	0.019	63379	MarR-like transcriptional regulators	2fbk A:8-179
0Y	gi|222085703|ref|YP_002544233.1|	0052801	7-142	2.67e-27	46785	Winged helix DNA-binding domain	0.0008	63379	MarR-like transcriptional regulators	3deu A:2-141
0Y	gi|222086020|ref|YP_002544552.1|	0040517	7-138	3.46e-31	46785	Winged helix DNA-binding domain	0.0013	63379	MarR-like transcriptional regulators	3deu A:2-141
0Y	gi|222086223|ref|YP_002544755.1|	0052801	9-149	5.06e-31	46785	Winged helix DNA-binding domain	0.011	63379	MarR-like transcriptional regulators	1z91 A:8-144
0Y	gi|222086353|ref|YP_002544887.1|	0052858	150-299	8.23e-26	55729	Acyl-CoA N-acyltransferases (Nat)	0.0086	55730	N-acetyl transferase, NAT	1y9k A:1-152
0Y	gi|222086353|ref|YP_002544887.1|	0052801	12-144	1.84e-21	46785	Winged helix DNA-binding domain	0.02	63379	MarR-like transcriptional regulators	1z91 A:8-144
0Y	gi|222086578|ref|YP_002545112.1|	0052801	18-156	1.7e-29	46785	Winged helix DNA-binding domain	0.033	63379	MarR-like transcriptional regulators	1lj9 A:
0Y	gi|222086677|ref|YP_002545211.1|	0052801	4-142	7.63e-32	46785	Winged helix DNA-binding domain	0.0000545	63379	MarR-like transcriptional regulators	1z91 A:8-144
0Y	gi|222086858|ref|YP_002545392.1|	0052801	21-152	6.69e-17	46785	Winged helix DNA-binding domain	0.012	63379	MarR-like transcriptional regulators	2a61 A:5-143
0Y	gi|222086885|ref|YP_002545419.1|	0054933	4-112	9.27e-22	46785	Winged helix DNA-binding domain	0.002	63379	MarR-like transcriptional regulators	2a61 A:5-143
0Y	gi|222086886|ref|YP_002545420.1|	0052801	25-165	4.56e-30	46785	Winged helix DNA-binding domain	0.006	63379	MarR-like transcriptional regulators	3deu A:2-141
0Y	gi|222086967|ref|YP_002545501.1|	0052644	6-150	6.93e-24	46785	Winged helix DNA-binding domain	0.0012	63379	MarR-like transcriptional regulators	2hr3 A:2-146
0Y	gi|222087005|ref|YP_002545539.1|	0052644	5-120	1.9e-23	46785	Winged helix DNA-binding domain	0.0088	63379	MarR-like transcriptional regulators	2a61 A:5-143
0Y	gi|222087137|ref|YP_002545672.1|	0052801	4-132	9.48e-28	46785	Winged helix DNA-binding domain	0.0047	63379	MarR-like transcriptional regulators	2fbh A:8-144
0Y	gi|222087267|ref|YP_002545802.1|	0052644	6-142	4.69e-33	46785	Winged helix DNA-binding domain	0.0046	63379	MarR-like transcriptional regulators	3deu A:2-141
0Y	gi|222087491|ref|YP_002546028.1|	0052801	8-147	1.18e-25	46785	Winged helix DNA-binding domain	0.0018	63379	MarR-like transcriptional regulators	2fbh A:8-144
0Y	gi|222087544|ref|YP_002546081.1|	0052644	10-158	1.88e-35	46785	Winged helix DNA-binding domain	0.0012	63379	MarR-like transcriptional regulators	2fbk A:8-179
0Y	gi|222087609|ref|YP_002546146.1|	0052644	2-140	1.95e-32	46785	Winged helix DNA-binding domain	0.00061	63379	MarR-like transcriptional regulators	1z91 A:8-144
0Y	gi|222087723|ref|YP_002546260.1|	0052644	7-131	5.05e-23	46785	Winged helix DNA-binding domain	0.01	63379	MarR-like transcriptional regulators	2eth A:1-140
0Y	gi|222108963|ref|YP_002551229.1|	0052644	3-157	1.97e-24	46785	Winged helix DNA-binding domain	0.0041	63379	MarR-like transcriptional regulators	2a61 A:5-143
0Y	gi|222081138|ref|YP_002540501.1|	0050342	4-130	6.26e-43	52172	CheY-like	0.00017	52173	CheY-related	1mvo A:
0Y	gi|222081138|ref|YP_002540501.1|	0051385	135-235	7.37e-24	46894	C-terminal effector domain of the bipartite response regulators	0.00064	46895	PhoB-like	1opc A:
0Y	gi|222081273|ref|YP_002540636.1|	0050342	7-131	1.38e-40	52172	CheY-like	0.00017	52173	CheY-related	1xhf A:2-122
0Y	gi|222081273|ref|YP_002540636.1|	0051385	136-238	3.4e-27	46894	C-terminal effector domain of the bipartite response regulators	0.00048	46895	PhoB-like	1opc A:
0Y	gi|222080821|ref|YP_002540860.1|	0050342	3-129	3.42e-28	52172	CheY-like	0.00048	52173	CheY-related	1nxo A:
0Y	gi|222080821|ref|YP_002540860.1|	0051385	129-225	1.28e-27	46894	C-terminal effector domain of the bipartite response regulators	0.00034	46895	PhoB-like	1qqi A:
0Y	gi|222082050|ref|YP_002541415.1|	0054521	6-121	1.99e-36	52172	CheY-like	0.00019	52173	CheY-related	1nxo A:
0Y	gi|222082050|ref|YP_002541415.1|	0051385	129-233	5.95e-23	46894	C-terminal effector domain of the bipartite response regulators	0.0028	46895	PhoB-like	1opc A:
0Y	gi|222082467|ref|YP_002541832.1|	0050342	6-129	3.56e-40	52172	CheY-like	0.00011	52173	CheY-related	1mvo A:
0Y	gi|222082467|ref|YP_002541832.1|	0051385	132-234	1.62e-24	46894	C-terminal effector domain of the bipartite response regulators	0.0022	46895	PhoB-like	1opc A:
0Y	gi|222082591|ref|YP_002541956.1|	0050342	3-128	1.28e-42	52172	CheY-like	0.00012	52173	CheY-related	1mvo A:
0Y	gi|222082591|ref|YP_002541956.1|	0051385	132-232	1.62e-23	46894	C-terminal effector domain of the bipartite response regulators	0.00055	46895	PhoB-like	1opc A:
0Y	gi|222082916|ref|YP_002542281.1|	0050342	2-131	9.82e-40	52172	CheY-like	0.00017	52173	CheY-related	1mvo A:
0Y	gi|222082916|ref|YP_002542281.1|	0051385	136-233	4.82e-22	46894	C-terminal effector domain of the bipartite response regulators	0.0019	46895	PhoB-like	1opc A:
0Y	gi|222084237|ref|YP_002542763.1|	0050342	5-129	6.55e-39	52172	CheY-like	0.00013	52173	CheY-related	1mvo A:
0Y	gi|222084237|ref|YP_002542763.1|	0048619	151-246	4.82e-27	46894	C-terminal effector domain of the bipartite response regulators	0.0014	46895	PhoB-like	1qqi A:
0Y	gi|222084364|ref|YP_002542893.1|	0050342	3-127	1.71e-40	52172	CheY-like	0.000084	52173	CheY-related	1mvo A:
0Y	gi|222084364|ref|YP_002542893.1|	0051385	135-233	2.04e-22	46894	C-terminal effector domain of the bipartite response regulators	0.0014	46895	PhoB-like	1opc A:
0Y	gi|222084784|ref|YP_002543313.1|	0050342	2-110	3.42e-34	52172	CheY-like	0.00019	52173	CheY-related	1b00 A:
0Y	gi|222084784|ref|YP_002543313.1|	0051385	112-210	3.87e-31	46894	C-terminal effector domain of the bipartite response regulators	0.00022	46895	PhoB-like	1qqi A:
0Y	gi|222084884|ref|YP_002543413.1|	0051385	123-220	5.39e-17	46894	C-terminal effector domain of the bipartite response regulators	0.0053	46895	PhoB-like	1kgs A:124-225
0Y	gi|222084884|ref|YP_002543413.1|	0050342	3-124	0.000000000213	52172	CheY-like	0.0053	52173	CheY-related	1nxo A:
0Y	gi|222087598|ref|YP_002546135.1|	0050342	1-130	2.99e-36	52172	CheY-like	0.00013	52173	CheY-related	1kgs A:2-123
0Y	gi|222087598|ref|YP_002546135.1|	0051385	118-217	3.68e-23	46894	C-terminal effector domain of the bipartite response regulators	0.002	46895	PhoB-like	1kgs A:124-225
0Y	gi|222081095|ref|YP_002540458.1|	0052017	82-191	1.27e-26	51182	RmlC-like cupins	0.034	101976	TM1459-like	2bnm A:77-198
0Y	gi|222081095|ref|YP_002540458.1|	0051249	11-77	4.22e-17	47413	lambda repressor-like DNA-binding domains	0.068	47432	SinR domain-like	1y7y A:5-73
0Y	gi|222081941|ref|YP_002541306.1|	0051249	5-71	0.00000000000177	47413	lambda repressor-like DNA-binding domains	0.031	47432	SinR domain-like	1y7y A:5-73
0Y	gi|222082581|ref|YP_002541946.1|	0051249	16-63	0.000000788	47413	lambda repressor-like DNA-binding domains	0.055	47432	SinR domain-like	1utx A:
0Y	gi|222080797|ref|YP_002542525.1|	0051249	15-78	1.56e-16	47413	lambda repressor-like DNA-binding domains	0.072	47432	SinR domain-like	2b5a A:1-77
0Y	gi|222080797|ref|YP_002542525.1|	0051192	16-184	0.0000000000000278	51182	RmlC-like cupins	0.064	159304	EutQ-like	2pyt A:100-227
0Y	gi|222084212|ref|YP_002542738.1|	0051908	2-58	0.0000000000000137	47413	lambda repressor-like DNA-binding domains	0.038	47432	SinR domain-like	1b0n A:1-68
0Y	gi|222084302|ref|YP_002542831.1|	0049374	148-272	5.26e-27	51182	RmlC-like cupins	0.048	101976	TM1459-like	1vj2 A:
0Y	gi|222084302|ref|YP_002542831.1|	0042546	9-79	4.58e-18	46955	Putative DNA-binding domain	0.0074	46962	DNA-binding N-terminal domain of transcription activators	1jbg A:
0Y	gi|222084302|ref|YP_002542831.1|	0051249	96-162	0.00000000000203	47413	lambda repressor-like DNA-binding domains	0.044	47432	SinR domain-like	1b0n A:1-68
0Y	gi|222084616|ref|YP_002543145.1|	0050823	2-62	0.00000000000155	47413	lambda repressor-like DNA-binding domains	0.03	47432	SinR domain-like	2ofy A:3-84
0Y	gi|222084698|ref|YP_002543227.1|	0049180	5-83	1.33e-29	47413	lambda repressor-like DNA-binding domains	0.091	47432	SinR domain-like	2b5a A:1-77
0Y	gi|222085165|ref|YP_002543695.1|	0054127	14-93	6.07e-21	47413	lambda repressor-like DNA-binding domains	0.0085	47432	SinR domain-like	2ict A:8-94
0Y	gi|222085175|ref|YP_002543705.1|	0051249	9-58	0.0000000228	47413	lambda repressor-like DNA-binding domains	0.068	47432	SinR domain-like	2ofy A:3-84
0Y	gi|222085535|ref|YP_002544065.1|	0051249	3-62	0.00000993	47413	lambda repressor-like DNA-binding domains	0.073	47432	SinR domain-like	2ppx A:30-91
0Y	gi|222086297|ref|YP_002544830.1|	0051249	1-64	0.0000000000000113	47413	lambda repressor-like DNA-binding domains	0.046	47432	SinR domain-like	1utx A:
0Y	gi|222087002|ref|YP_002545536.1|	0054369	40-90	0.0000116	47413	lambda repressor-like DNA-binding domains	0.044	47432	SinR domain-like	1y7y A:5-73
0Y	gi|222087937|ref|YP_002545814.1|	0051249	3-71	3.66e-17	47413	lambda repressor-like DNA-binding domains	0.095	47432	SinR domain-like	1y7y A:5-73
0Y	gi|222087821|ref|YP_002546359.1|	0051249	1-70	2.17e-18	47413	lambda repressor-like DNA-binding domains	0.023	47432	SinR domain-like	1y7y A:5-73
0Y	gi|222101988|ref|YP_002546578.1|	0046409	13-76	0.000000000000788	47413	lambda repressor-like DNA-binding domains	0.038	47432	SinR domain-like	1y7y A:5-73
0Y	gi|222080960|ref|YP_002540323.1|	0049195	68-133	3.64e-17	46689	Homeodomain-like	0.012	46764	Tetracyclin repressor-like, N-terminal domain	1ui5 A:5-75
0Y	gi|222080974|ref|YP_002540337.1|	0053066	206-318	2.04e-18	48498	Tetracyclin repressor-like, C-terminal domain	0.0063	48499	Tetracyclin repressor-like, C-terminal domain	2g7s A:77-192
0Y	gi|222080974|ref|YP_002540337.1|	0049195	128-190	0.0000000000000975	46689	Homeodomain-like	0.0027	46764	Tetracyclin repressor-like, N-terminal domain	2i10 A:10-78
0Y	gi|222081331|ref|YP_002540694.1|	0054341	6-71	3.34e-16	46689	Homeodomain-like	0.012	46764	Tetracyclin repressor-like, N-terminal domain	2fq4 A:9-77
0Y	gi|222081331|ref|YP_002540694.1|	0054073	76-180	0.000000763	48498	Tetracyclin repressor-like, C-terminal domain	0.014	48499	Tetracyclin repressor-like, C-terminal domain	1sgm A:78-188
0Y	gi|222081431|ref|YP_002540794.1|	0046275	224-271	0.000000309	46689	Homeodomain-like	0.018	46759	AraC type transcriptional activator	1d5y A:57-121
0Y	gi|222081431|ref|YP_002540794.1|	0036286	172-222	0.00000143	46689	Homeodomain-like	0.066	46764	Tetracyclin repressor-like, N-terminal domain	1zk8 A:6-77
0Y	gi|222081440|ref|YP_002540803.1|	0052799	91-216	3.02e-34	48498	Tetracyclin repressor-like, C-terminal domain	0.0065	48499	Tetracyclin repressor-like, C-terminal domain	2fx0 A:77-198
0Y	gi|222081440|ref|YP_002540803.1|	0049523	12-94	9.75e-18	46689	Homeodomain-like	0.0037	46764	Tetracyclin repressor-like, N-terminal domain	2d6y A:7-74
0Y	gi|222081613|ref|YP_002540977.1|	0038061	1-137	1.31e-43	53041	Resolvase-like	0.0000663	53042	gamma,delta resolvase, catalytic domain	2gm4 A:1-140
0Y	gi|222081613|ref|YP_002540977.1|	0038534	139-188	0.0000627	46689	Homeodomain-like	0.064	46764	Tetracyclin repressor-like, N-terminal domain	2g7g A:9-73
0Y	gi|222081645|ref|YP_002541010.1|	0046275	242-290	0.000000000000448	46689	Homeodomain-like	0.015	46759	AraC type transcriptional activator	1d5y A:57-121
0Y	gi|222081645|ref|YP_002541010.1|	0036286	189-239	0.0000000000538	46689	Homeodomain-like	0.067	46764	Tetracyclin repressor-like, N-terminal domain	1v7b A:1-74
0Y	gi|222081849|ref|YP_002541214.1|	0049523	10-80	1.2e-19	46689	Homeodomain-like	0.0096	46764	Tetracyclin repressor-like, N-terminal domain	1ui5 A:5-75
0Y	gi|222081849|ref|YP_002541214.1|	0052743	87-206	1.4e-16	48498	Tetracyclin repressor-like, C-terminal domain	0.008	48499	Tetracyclin repressor-like, C-terminal domain	2fq4 A:78-192
0Y	gi|222081961|ref|YP_002541326.1|	0036286	161-207	0.000000000283	46689	Homeodomain-like	0.083	46764	Tetracyclin repressor-like, N-terminal domain	1v7b A:1-74
0Y	gi|222081961|ref|YP_002541326.1|	0046275	210-259	0.000000000448	46689	Homeodomain-like	0.017	46759	AraC type transcriptional activator	1d5y A:57-121
0Y	gi|222082013|ref|YP_002541378.1|	0054327	16-88	0.0000000000000125	46689	Homeodomain-like	0.052	46764	Tetracyclin repressor-like, N-terminal domain	1zk8 A:6-77
0Y	gi|222082020|ref|YP_002541385.1|	0052656	94-201	3.32e-16	48498	Tetracyclin repressor-like, C-terminal domain	0.01	48499	Tetracyclin repressor-like, C-terminal domain	1sgm A:78-188
0Y	gi|222082020|ref|YP_002541385.1|	0054341	18-88	8.21e-16	46689	Homeodomain-like	0.0078	46764	Tetracyclin repressor-like, N-terminal domain	1pb6 A:14-85
0Y	gi|222082030|ref|YP_002541395.1|	0052656	80-181	4.15e-23	48498	Tetracyclin repressor-like, C-terminal domain	0.0024	48499	Tetracyclin repressor-like, C-terminal domain	2fd5 A:77-180
0Y	gi|222082030|ref|YP_002541395.1|	0049523	2-85	2.82e-16	46689	Homeodomain-like	0.0036	46764	Tetracyclin repressor-like, N-terminal domain	1ui5 A:5-75
0Y	gi|222082067|ref|YP_002541432.1|	0053957	70-326	2.01e-61	100950	NagB/RpiA/CoA transferase-like	0.00037	159545	SorC sugar-binding domain-like	2o0m A:95-341
0Y	gi|222082067|ref|YP_002541432.1|	0048742	24-69	0.000017	46689	Homeodomain-like	0.081	46764	Tetracyclin repressor-like, N-terminal domain	1a6i A:2-67
0Y	gi|222082084|ref|YP_002541449.1|	0052799	128-252	1.82e-28	48498	Tetracyclin repressor-like, C-terminal domain	0.01	48499	Tetracyclin repressor-like, C-terminal domain	1vi0 A:78-194
0Y	gi|222082084|ref|YP_002541449.1|	0049523	48-128	1.49e-19	46689	Homeodomain-like	0.0032	46764	Tetracyclin repressor-like, N-terminal domain	2d6y A:7-74
0Y	gi|222082168|ref|YP_002541533.1|	0049523	2-82	2.82e-18	46689	Homeodomain-like	0.0079	46764	Tetracyclin repressor-like, N-terminal domain	1ui5 A:5-75
0Y	gi|222082168|ref|YP_002541533.1|	0052886	82-192	0.00000341	48498	Tetracyclin repressor-like, C-terminal domain	0.011	48499	Tetracyclin repressor-like, C-terminal domain	2g3b A:74-189
0Y	gi|222082364|ref|YP_002541729.1|	0036286	205-252	0.00000000148	46689	Homeodomain-like	0.086	46764	Tetracyclin repressor-like, N-terminal domain	2hku A:18-87
0Y	gi|222082364|ref|YP_002541729.1|	0045977	254-301	0.0000000022	46689	Homeodomain-like	0.062	46759	AraC type transcriptional activator	1bl0 A:63-124
0Y	gi|222082375|ref|YP_002541740.1|	0049545	14-72	0.000000000462	46689	Homeodomain-like	0.014	46764	Tetracyclin repressor-like, N-terminal domain	2o7o A:2-67
0Y	gi|222082386|ref|YP_002541751.1|	0052656	76-177	8.9e-22	48498	Tetracyclin repressor-like, C-terminal domain	0.0039	48499	Tetracyclin repressor-like, C-terminal domain	2fd5 A:77-180
0Y	gi|222082386|ref|YP_002541751.1|	0049195	3-69	7.7e-19	46689	Homeodomain-like	0.0027	46764	Tetracyclin repressor-like, N-terminal domain	2fd5 A:1-76
0Y	gi|222082501|ref|YP_002541866.1|	0049523	3-77	1.59e-18	46689	Homeodomain-like	0.0072	46764	Tetracyclin repressor-like, N-terminal domain	1ui5 A:5-75
0Y	gi|222082957|ref|YP_002542322.1|	0052886	101-198	8.58e-17	48498	Tetracyclin repressor-like, C-terminal domain	0.0065	48499	Tetracyclin repressor-like, C-terminal domain	2gfn A:81-199
0Y	gi|222082957|ref|YP_002542322.1|	0049523	16-78	0.0000000000000282	46689	Homeodomain-like	0.0062	46764	Tetracyclin repressor-like, N-terminal domain	1pb6 A:14-85
0Y	gi|222083013|ref|YP_002542378.1|	0054226	23-94	0.000000000000233	46689	Homeodomain-like	0.071	46764	Tetracyclin repressor-like, N-terminal domain	2fq4 A:9-77
0Y	gi|222083030|ref|YP_002542395.1|	0046275	279-327	0.00000000013	46689	Homeodomain-like	0.011	46759	AraC type transcriptional activator	1d5y A:57-121
0Y	gi|222083030|ref|YP_002542395.1|	0040530	55-107	0.0000000285	51182	RmlC-like cupins	0.042	159304	EutQ-like	2pyt A:100-227
0Y	gi|222083030|ref|YP_002542395.1|	0036286	226-277	0.000000708	46689	Homeodomain-like	0.045	46764	Tetracyclin repressor-like, N-terminal domain	1t56 A:22-94
0Y	gi|222083076|ref|YP_002542441.1|	0054374	16-76	0.000000000000441	46689	Homeodomain-like	0.0043	46764	Tetracyclin repressor-like, N-terminal domain	2o7o A:2-67
0Y	gi|222083079|ref|YP_002542444.1|	0049195	13-76	5.13e-16	46689	Homeodomain-like	0.0011	46764	Tetracyclin repressor-like, N-terminal domain	2i10 A:10-78
0Y	gi|222083079|ref|YP_002542444.1|	0053066	90-196	0.00000000000000352	48498	Tetracyclin repressor-like, C-terminal domain	0.0022	48499	Tetracyclin repressor-like, C-terminal domain	2i10 A:79-194
0Y	gi|222084421|ref|YP_002542950.1|	0049523	1-81	8.21e-16	46689	Homeodomain-like	0.008	46764	Tetracyclin repressor-like, N-terminal domain	1z77 A:1-75
0Y	gi|222084448|ref|YP_002542977.1|	0043601	88-197	2.57e-17	48498	Tetracyclin repressor-like, C-terminal domain	0.0057	48499	Tetracyclin repressor-like, C-terminal domain	1sgm A:78-188
0Y	gi|222084448|ref|YP_002542977.1|	0049523	3-75	0.0000000000000616	46689	Homeodomain-like	0.0081	46764	Tetracyclin repressor-like, N-terminal domain	1ui5 A:5-75
0Y	gi|222084578|ref|YP_002543107.1|	0049523	17-85	1.7e-17	46689	Homeodomain-like	0.0052	46764	Tetracyclin repressor-like, N-terminal domain	2fq4 A:9-77
0Y	gi|222084744|ref|YP_002543273.1|	0049195	14-87	3.84e-20	46689	Homeodomain-like	0.004	46764	Tetracyclin repressor-like, N-terminal domain	3c07 A:15-89
0Y	gi|222084821|ref|YP_002543350.1|	0052743	81-181	0.0000000000102	48498	Tetracyclin repressor-like, C-terminal domain	0.01	48499	Tetracyclin repressor-like, C-terminal domain	2fq4 A:78-192
0Y	gi|222084821|ref|YP_002543350.1|	0053096	11-72	0.00000000429	46689	Homeodomain-like	0.0069	46764	Tetracyclin repressor-like, N-terminal domain	2id3 A:13-80
0Y	gi|222084908|ref|YP_002543437.1|	0049195	11-81	1.8e-17	46689	Homeodomain-like	0.0094	46764	Tetracyclin repressor-like, N-terminal domain	1z77 A:1-75
0Y	gi|222084961|ref|YP_002543490.1|	0049523	2-66	0.00000000000424	46689	Homeodomain-like	0.015	46764	Tetracyclin repressor-like, N-terminal domain	3c07 A:15-89
0Y	gi|222085207|ref|YP_002543737.1|	0049523	6-86	3.08e-19	46689	Homeodomain-like	0.006	46764	Tetracyclin repressor-like, N-terminal domain	2gfn A:4-80
0Y	gi|222085207|ref|YP_002543737.1|	0053205	80-191	8.9e-16	48498	Tetracyclin repressor-like, C-terminal domain	0.007	48499	Tetracyclin repressor-like, C-terminal domain	2gfn A:81-199
0Y	gi|222085264|ref|YP_002543794.1|	0036286	225-276	0.00000000000717	46689	Homeodomain-like	0.077	46764	Tetracyclin repressor-like, N-terminal domain	2hyj A:8-82
0Y	gi|222085264|ref|YP_002543794.1|	0045977	278-323	0.0000000417	46689	Homeodomain-like	0.03	46759	AraC type transcriptional activator	1bl0 A:63-124
0Y	gi|222085494|ref|YP_002544024.1|	0053066	97-203	6.68e-28	48498	Tetracyclin repressor-like, C-terminal domain	0.00059	48499	Tetracyclin repressor-like, C-terminal domain	2i10 A:79-194
0Y	gi|222085494|ref|YP_002544024.1|	0049195	13-78	2.05e-16	46689	Homeodomain-like	0.0015	46764	Tetracyclin repressor-like, N-terminal domain	2i10 A:10-78
0Y	gi|222085622|ref|YP_002544152.1|	0054374	22-90	0.0000000000000718	46689	Homeodomain-like	0.0083	46764	Tetracyclin repressor-like, N-terminal domain	2id3 A:13-80
0Y	gi|222085622|ref|YP_002544152.1|	0048726	106-218	0.00000003	48498	Tetracyclin repressor-like, C-terminal domain	0.013	48499	Tetracyclin repressor-like, C-terminal domain	1vi0 A:78-194
0Y	gi|222085744|ref|YP_002544274.1|	0052656	85-185	7.23e-21	48498	Tetracyclin repressor-like, C-terminal domain	0.0021	48499	Tetracyclin repressor-like, C-terminal domain	2fd5 A:77-180
0Y	gi|222085744|ref|YP_002544274.1|	0049195	3-74	0.0000000000000267	46689	Homeodomain-like	0.0031	46764	Tetracyclin repressor-like, N-terminal domain	2fd5 A:1-76
0Y	gi|222085988|ref|YP_002544520.1|	0049523	4-75	0.00000000000000118	46689	Homeodomain-like	0.0065	46764	Tetracyclin repressor-like, N-terminal domain	2gen A:6-75
0Y	gi|222085988|ref|YP_002544520.1|	0052743	88-197	0.0000000405	48498	Tetracyclin repressor-like, C-terminal domain	0.024	48499	Tetracyclin repressor-like, C-terminal domain	1rkt A:83-205
0Y	gi|222086346|ref|YP_002544880.1|	0054374	45-104	0.0000000000345	46689	Homeodomain-like	0.011	46764	Tetracyclin repressor-like, N-terminal domain	2fq4 A:9-77
0Y	gi|222086346|ref|YP_002544880.1|	0052743	117-231	0.00000964	48498	Tetracyclin repressor-like, C-terminal domain	0.011	48499	Tetracyclin repressor-like, C-terminal domain	2fq4 A:78-192
0Y	gi|222086355|ref|YP_002544889.1|	0053066	90-204	6.23e-23	48498	Tetracyclin repressor-like, C-terminal domain	0.0063	48499	Tetracyclin repressor-like, C-terminal domain	2i10 A:79-194
0Y	gi|222086355|ref|YP_002544889.1|	0049523	11-95	5.13e-16	46689	Homeodomain-like	0.0036	46764	Tetracyclin repressor-like, N-terminal domain	2i10 A:10-78
0Y	gi|222086407|ref|YP_002544941.1|	0051818	45-157	8.5e-22	51215	Regulatory protein AraC	0.0061	51216	Regulatory protein AraC	2arc A:
0Y	gi|222086407|ref|YP_002544941.1|	0046275	242-287	0.00000000151	46689	Homeodomain-like	0.033	46759	AraC type transcriptional activator	1d5y A:57-121
0Y	gi|222086407|ref|YP_002544941.1|	0036286	191-239	0.0000233	46689	Homeodomain-like	0.033	46764	Tetracyclin repressor-like, N-terminal domain	1v7b A:1-74
0Y	gi|222086766|ref|YP_002545300.1|	0050080	96-185	2.2e-18	48498	Tetracyclin repressor-like, C-terminal domain	0.0052	48499	Tetracyclin repressor-like, C-terminal domain	1v7b A:75-175
0Y	gi|222086766|ref|YP_002545300.1|	0049523	7-84	3.9e-16	46689	Homeodomain-like	0.006	46764	Tetracyclin repressor-like, N-terminal domain	1v7b A:1-74
0Y	gi|222086791|ref|YP_002545325.1|	0048726	88-211	1.97e-42	48498	Tetracyclin repressor-like, C-terminal domain	0.000027	48499	Tetracyclin repressor-like, C-terminal domain	1pb6 A:86-211
0Y	gi|222086791|ref|YP_002545325.1|	0049523	9-89	1.28e-18	46689	Homeodomain-like	0.00071	46764	Tetracyclin repressor-like, N-terminal domain	1pb6 A:14-85
0Y	gi|222086921|ref|YP_002545455.1|	0049523	16-93	2.64e-17	46689	Homeodomain-like	0.007	46764	Tetracyclin repressor-like, N-terminal domain	1z77 A:1-75
0Y	gi|222087171|ref|YP_002545706.1|	0049523	25-100	7.48e-21	46689	Homeodomain-like	0.0042	46764	Tetracyclin repressor-like, N-terminal domain	1rkt A:2-82
0Y	gi|222087209|ref|YP_002545744.1|	0049523	3-87	4.34e-17	46689	Homeodomain-like	0.011	46764	Tetracyclin repressor-like, N-terminal domain	2g3b A:2-73
0Y	gi|222087247|ref|YP_002545782.1|	0049523	12-91	7.83e-17	46689	Homeodomain-like	0.0075	46764	Tetracyclin repressor-like, N-terminal domain	3c07 A:15-89
0Y	gi|222087247|ref|YP_002545782.1|	0049196	90-201	0.000000000556	48498	Tetracyclin repressor-like, C-terminal domain	0.012	48499	Tetracyclin repressor-like, C-terminal domain	1rkt A:83-205
0Y	gi|222087326|ref|YP_002545863.1|	0049523	2-85	6.67e-19	46689	Homeodomain-like	0.005	46764	Tetracyclin repressor-like, N-terminal domain	1sgm A:5-77
0Y	gi|222087326|ref|YP_002545863.1|	0054073	81-186	0.000000000000122	48498	Tetracyclin repressor-like, C-terminal domain	0.0076	48499	Tetracyclin repressor-like, C-terminal domain	2i10 A:79-194
0Y	gi|222087330|ref|YP_002545867.1|	0052656	81-186	5.78e-23	48498	Tetracyclin repressor-like, C-terminal domain	0.0032	48499	Tetracyclin repressor-like, C-terminal domain	2fd5 A:77-180
0Y	gi|222087330|ref|YP_002545867.1|	0049195	1-78	9.75e-18	46689	Homeodomain-like	0.0031	46764	Tetracyclin repressor-like, N-terminal domain	2fd5 A:1-76
0Y	gi|222087531|ref|YP_002546068.1|	0051586	85-179	5.23e-16	48498	Tetracyclin repressor-like, C-terminal domain	0.0064	48499	Tetracyclin repressor-like, C-terminal domain	1zk8 A:78-182
0Y	gi|222087531|ref|YP_002546068.1|	0054374	7-80	0.0000000000000564	46689	Homeodomain-like	0.0091	46764	Tetracyclin repressor-like, N-terminal domain	2gen A:6-75
0Y	gi|222087607|ref|YP_002546144.1|	0052849	78-182	0.00000000000000189	48498	Tetracyclin repressor-like, C-terminal domain	0.0067	48499	Tetracyclin repressor-like, C-terminal domain	2g7s A:77-192
0Y	gi|222087607|ref|YP_002546144.1|	0049392	13-74	0.00000000000299	46689	Homeodomain-like	0.0057	46764	Tetracyclin repressor-like, N-terminal domain	1sgm A:5-77
0Y	gi|222087628|ref|YP_002546165.1|	0049523	23-95	2.79e-17	46689	Homeodomain-like	0.0091	46764	Tetracyclin repressor-like, N-terminal domain	2d6y A:7-74
0Y	gi|222087628|ref|YP_002546165.1|	0052743	103-220	0.00000000989	48498	Tetracyclin repressor-like, C-terminal domain	0.0089	48499	Tetracyclin repressor-like, C-terminal domain	2i10 A:79-194
0Y	gi|222087655|ref|YP_002546192.1|	0049195	1-75	2.19e-18	46689	Homeodomain-like	0.0056	46764	Tetracyclin repressor-like, N-terminal domain	1vi0 A:6-77
0Y	gi|222087655|ref|YP_002546192.1|	0050189	97-201	0.0000000000445	48498	Tetracyclin repressor-like, C-terminal domain	0.015	48499	Tetracyclin repressor-like, C-terminal domain	1rkt A:83-205
0Y	gi|222087664|ref|YP_002546201.1|	0049523	24-100	1.7e-18	46689	Homeodomain-like	0.0076	46764	Tetracyclin repressor-like, N-terminal domain	2o7t A:1-78
0Y	gi|222087664|ref|YP_002546201.1|	0054342	101-205	0.0000000000000019	48498	Tetracyclin repressor-like, C-terminal domain	0.013	48499	Tetracyclin repressor-like, C-terminal domain	1ui5 A:80-212
0Y	gi|222087692|ref|YP_002546229.1|	0052799	106-229	8.56e-32	48498	Tetracyclin repressor-like, C-terminal domain	0.0048	48499	Tetracyclin repressor-like, C-terminal domain	2fx0 A:77-198
0Y	gi|222087692|ref|YP_002546229.1|	0049523	27-106	1.13e-19	46689	Homeodomain-like	0.0013	46764	Tetracyclin repressor-like, N-terminal domain	2d6y A:7-74
0Y	gi|222087713|ref|YP_002546250.1|	0052849	78-183	3.4e-26	48498	Tetracyclin repressor-like, C-terminal domain	0.0000522	48499	Tetracyclin repressor-like, C-terminal domain	2g7s A:77-192
0Y	gi|222087713|ref|YP_002546250.1|	0052848	5-70	0.0000000000000133	46689	Homeodomain-like	0.00036	46764	Tetracyclin repressor-like, N-terminal domain	2g7s A:3-76
0Y	gi|222108961|ref|YP_002551227.1|	0049523	2-86	1.05e-16	46689	Homeodomain-like	0.01	46764	Tetracyclin repressor-like, N-terminal domain	2g3b A:2-73
0Y	gi|222102028|ref|YP_002546618.1|	0054226	6-81	0.000000466	46689	Homeodomain-like	0.065	46764	Tetracyclin repressor-like, N-terminal domain	2iu5 A:1-71
0Y	gi|222102040|ref|YP_002546630.1|	0048742	52-158	0.000000043	46689	Homeodomain-like	0.04	46764	Tetracyclin repressor-like, N-terminal domain	1a6i A:2-67
0Y	gi|222102120|ref|YP_002546710.1|	0046275	242-291	0.00000000000941	46689	Homeodomain-like	0.019	46759	AraC type transcriptional activator	1d5y A:57-121
0Y	gi|222102120|ref|YP_002546710.1|	0036286	192-239	0.00000000335	46689	Homeodomain-like	0.057	46764	Tetracyclin repressor-like, N-terminal domain	1t56 A:22-94
0Y	gi|222102143|ref|YP_002546733.1|	0049523	44-107	8.98e-18	46689	Homeodomain-like	0.0024	46764	Tetracyclin repressor-like, N-terminal domain	1ui5 A:5-75
0Y	gi|222102143|ref|YP_002546733.1|	0052886	128-227	0.000000000953	48498	Tetracyclin repressor-like, C-terminal domain	0.012	48499	Tetracyclin repressor-like, C-terminal domain	2np5 A:78-195
0Y	gi|222102188|ref|YP_002546778.1|	0049195	7-78	0.0000000000004	46689	Homeodomain-like	0.0084	46764	Tetracyclin repressor-like, N-terminal domain	2np5 A:9-77
0Y	gi|222102192|ref|YP_002546782.1|	0049523	20-96	0.0000000000000113	46689	Homeodomain-like	0.0038	46764	Tetracyclin repressor-like, N-terminal domain	2fbq A:2-80
0Y	gi|222102192|ref|YP_002546782.1|	0052648	102-224	0.000000000000845	48498	Tetracyclin repressor-like, C-terminal domain	0.028	48499	Tetracyclin repressor-like, C-terminal domain	1rkt A:83-205
0Y	gi|222102211|ref|YP_002546801.1|	0049392	4-68	0.00000000000000174	46689	Homeodomain-like	0.0045	46764	Tetracyclin repressor-like, N-terminal domain	1sgm A:5-77
0Y	gi|222102211|ref|YP_002546801.1|	0053066	77-179	0.0000000411	48498	Tetracyclin repressor-like, C-terminal domain	0.015	48499	Tetracyclin repressor-like, C-terminal domain	2np5 A:78-195
0Y	gi|222081217|ref|YP_002540580.1|	0050048	9-84	0.000000000000149	46785	Winged helix DNA-binding domain	0.054	46804	GntR-like transcriptional regulators	2hs5 A:25-93
0Y	gi|222081217|ref|YP_002540580.1|	0050048	105-175	0.0000000182	46785	Winged helix DNA-binding domain	0.08	109680	TrmB-like	2d1h A:1-109
0Y	gi|222081217|ref|YP_002540580.1|	0054060	179-313	0.0000000133	48008	GntR ligand-binding domain-like	0.019	48009	GntR ligand-binding domain-like	2hs5 A:94-231
0Y	gi|222087000|ref|YP_002545534.1|	0049944	1-88	8.24e-18	46785	Winged helix DNA-binding domain	0.089	109680	TrmB-like	2d1h A:1-109
