# Supplementary material for: Abundance, diversity and domain architecture variability in prokaryotic DNA-binding transcription factors
Source: PLoS One. 2018 Apr 3;13(4):e0195332. doi: 10.1371/journal.pone.0195332 (PMC5882156; doi:10.1371/journal.pone.0195332)
Supplement: S1 Dataset — The information of genomes and transcription factors is organized in a tabular format. The file S1_Dataset.zip contains 761 files, one per genome. The information is organized as follows: Genome ID, identifier from NCBI database; Supfam ID; physical position of the Domain; E-value; Supfam model assignment; Supfam description; E-value associated to the family; Family ID; Family ID; representative PDB associated to each assignment. (ZIP) [file pone.0195332.s005.zip › Genomes_assignments/Agrobacterium_tumefaciens_str._C58_B.TFs]

au	gi|15887520|ref|NP_353201.1|	0046275	291-341	0.000000000762	46689	Homeodomain-like	0.026	46759	AraC type transcriptional activator	1d5y A:57-121
au	gi|159184226|ref|NP_353270.2|	0051818	55-160	5.1e-21	51215	Regulatory protein AraC	0.0062	51216	Regulatory protein AraC	2arc A:
au	gi|159184226|ref|NP_353270.2|	0046275	247-292	0.00000000242	46689	Homeodomain-like	0.03	46759	AraC type transcriptional activator	1bl0 A:63-124
au	gi|15887598|ref|NP_353279.1|	0046275	291-343	0.00000000000806	46689	Homeodomain-like	0.021	46759	AraC type transcriptional activator	1d5y A:57-121
au	gi|15887614|ref|NP_353295.1|	0052668	12-205	3.15e-30	52317	Class I glutamine amidotransferase-like	0.027	52325	DJ-1/PfpI	1g2i A:
au	gi|15887614|ref|NP_353295.1|	0036286	223-273	0.00000000986	46689	Homeodomain-like	0.016	46759	AraC type transcriptional activator	1bl0 A:9-62
au	gi|15887614|ref|NP_353295.1|	0045977	276-323	0.00000013	46689	Homeodomain-like	0.024	46759	AraC type transcriptional activator	1bl0 A:9-62
au	gi|159184299|ref|NP_353440.2|	0046275	237-285	0.00000000000193	46689	Homeodomain-like	0.028	46759	AraC type transcriptional activator	1d5y A:57-121
au	gi|159184299|ref|NP_353440.2|	0036286	184-234	0.000000000108	46689	Homeodomain-like	0.041	46764	Tetracyclin repressor-like, N-terminal domain	1v7b A:1-74
au	gi|15888206|ref|NP_353887.1|	0051818	17-132	0.00000000000000248	51215	Regulatory protein AraC	0.016	51216	Regulatory protein AraC	2arc A:
au	gi|15888206|ref|NP_353887.1|	0036286	166-216	0.00000000175	46689	Homeodomain-like	0.05	46759	AraC type transcriptional activator	1bl0 A:9-62
au	gi|15888206|ref|NP_353887.1|	0046275	218-265	0.0000000367	46689	Homeodomain-like	0.027	46759	AraC type transcriptional activator	1d5y A:57-121
au	gi|159184605|ref|NP_354105.2|	0051818	5-139	2.88e-19	51215	Regulatory protein AraC	0.011	51216	Regulatory protein AraC	2arc A:
au	gi|159184605|ref|NP_354105.2|	0036286	175-223	0.0000000000155	46689	Homeodomain-like	0.017	46759	AraC type transcriptional activator	1bl0 A:9-62
au	gi|159184605|ref|NP_354105.2|	0046275	225-271	0.0000000000266	46689	Homeodomain-like	0.024	46759	AraC type transcriptional activator	1d5y A:57-121
au	gi|159184760|ref|NP_354444.2|	0046275	191-240	0.0000000000305	46689	Homeodomain-like	0.007	46759	AraC type transcriptional activator	1d5y A:57-121
au	gi|159184907|ref|NP_354751.2|	0052668	10-205	4.93e-40	52317	Class I glutamine amidotransferase-like	0.037	52325	DJ-1/PfpI	1g2i A:
au	gi|159184907|ref|NP_354751.2|	0046275	276-326	0.00000000000582	46689	Homeodomain-like	0.028	46759	AraC type transcriptional activator	1d5y A:57-121
au	gi|159184907|ref|NP_354751.2|	0036286	224-274	0.0000000412	46689	Homeodomain-like	0.012	46759	AraC type transcriptional activator	1bl0 A:9-62
au	gi|15889309|ref|NP_354990.1|	0036286	192-243	0.000000000000212	46689	Homeodomain-like	0.097	46759	AraC type transcriptional activator	1bl0 A:9-62
au	gi|15889309|ref|NP_354990.1|	0045977	245-290	0.000000806	46689	Homeodomain-like	0.062	46759	AraC type transcriptional activator	1bl0 A:63-124
au	gi|159185618|ref|NP_357467.2|	0046275	231-280	0.000000000806	46689	Homeodomain-like	0.024	46759	AraC type transcriptional activator	1d5y A:3-56
au	gi|159185618|ref|NP_357467.2|	0051818	40-98	0.0000000183	51215	Regulatory protein AraC	0.014	51216	Regulatory protein AraC	2arc A:
au	gi|15891777|ref|NP_357449.1|	0046275	241-292	0.000000000000237	46689	Homeodomain-like	0.019	46759	AraC type transcriptional activator	1d5y A:57-121
au	gi|15891777|ref|NP_357449.1|	0050297	25-91	0.0000000000643	51182	RmlC-like cupins	0.058	89409	TM1287-like	1o4t A:
au	gi|15891777|ref|NP_357449.1|	0035607	191-238	0.0000103	46689	Homeodomain-like	0.073	46759	AraC type transcriptional activator	1bl0 A:9-62
au	gi|159185626|ref|NP_357448.2|	0047686	16-197	0.00000000000000163	51182	RmlC-like cupins	0.08	51187	Germin/Seed storage 7S protein	1fi2 A:
au	gi|159185626|ref|NP_357448.2|	0046275	233-270	0.000000282	46689	Homeodomain-like	0.027	46759	AraC type transcriptional activator	1d5y A:57-121
au	gi|159185653|ref|NP_357377.2|	0046275	255-303	0.000000000161	46689	Homeodomain-like	0.014	46759	AraC type transcriptional activator	1bl0 A:63-124
au	gi|159185653|ref|NP_357377.2|	0036286	204-253	0.000000108	46689	Homeodomain-like	0.062	46759	AraC type transcriptional activator	1bl0 A:9-62
au	gi|15891476|ref|NP_357148.1|	0052668	10-196	2.72e-31	52317	Class I glutamine amidotransferase-like	0.009	52325	DJ-1/PfpI	1pe0 A:
au	gi|15891476|ref|NP_357148.1|	0046275	268-319	0.00000000000184	46689	Homeodomain-like	0.023	46759	AraC type transcriptional activator	1d5y A:57-121
au	gi|15891476|ref|NP_357148.1|	0036286	215-266	0.0000000332	46689	Homeodomain-like	0.04	46759	AraC type transcriptional activator	1d5y A:3-56
au	gi|159185986|ref|NP_356645.2|	0046275	207-255	0.0000000000896	46689	Homeodomain-like	0.044	46759	AraC type transcriptional activator	1d5y A:57-121
au	gi|159186036|ref|NP_356515.2|	0046275	267-318	0.00000000000489	46689	Homeodomain-like	0.013	46759	AraC type transcriptional activator	1d5y A:57-121
au	gi|159186062|ref|NP_356450.2|	0046275	192-240	0.00000000986	46689	Homeodomain-like	0.023	46759	AraC type transcriptional activator	1d5y A:57-121
au	gi|159186062|ref|NP_356450.2|	0052595	5-53	0.0000039	51182	RmlC-like cupins	0.075	159304	EutQ-like	2pyt A:100-227
au	gi|15890757|ref|NP_356429.1|	0052668	11-196	3.44e-37	52317	Class I glutamine amidotransferase-like	0.021	52325	DJ-1/PfpI	2fex A:1-188
au	gi|15890757|ref|NP_356429.1|	0046275	271-321	0.000000000000264	46689	Homeodomain-like	0.019	46759	AraC type transcriptional activator	1d5y A:57-121
au	gi|159186103|ref|NP_356357.2|	0046275	233-285	0.00000000000003	46689	Homeodomain-like	0.016	46759	AraC type transcriptional activator	1bl0 A:9-62
au	gi|159186103|ref|NP_356357.2|	0036286	181-230	0.0000000887	46689	Homeodomain-like	0.019	46759	AraC type transcriptional activator	1bl0 A:9-62
au	gi|159186103|ref|NP_356357.2|	0052595	24-77	0.00000685	51182	RmlC-like cupins	0.055	89409	TM1287-like	2f4p A:2-135
au	gi|159186110|ref|NP_356345.2|	0052668	11-201	5.9e-42	52317	Class I glutamine amidotransferase-like	0.025	52325	DJ-1/PfpI	1oi4 A:23-192
au	gi|159186110|ref|NP_356345.2|	0046275	274-324	0.0000000000806	46689	Homeodomain-like	0.02	46759	AraC type transcriptional activator	1d5y A:57-121
au	gi|159186113|ref|NP_356335.2|	0046275	233-282	0.000000000034	46689	Homeodomain-like	0.094	46759	AraC type transcriptional activator	1d5y A:57-121
au	gi|159186113|ref|NP_356335.2|	0036286	182-231	0.00000000134	46689	Homeodomain-like	0.048	46759	AraC type transcriptional activator	1bl0 A:9-62
au	gi|159186113|ref|NP_356335.2|	0052595	24-76	0.00000325	51182	RmlC-like cupins	0.051	89409	TM1287-like	2f4p A:2-135
au	gi|15890525|ref|NP_356197.1|	0048993	206-286	1.7e-28	46767	Methylated DNA-protein cysteine methyltransferase, C-terminal domain	0.00018	46768	Methylated DNA-protein cysteine methyltransferase, C-terminal domain	1sfe A:93-176
au	gi|15890525|ref|NP_356197.1|	0049381	124-194	2.12e-17	53155	Methylated DNA-protein cysteine methyltransferase domain	0.0061	53156	Methylated DNA-protein cysteine methyltransferase domain	1sfe A:12-92
au	gi|15890525|ref|NP_356197.1|	0036286	19-69	0.00000211	46689	Homeodomain-like	0.078	46759	AraC type transcriptional activator	1bl0 A:9-62
au	gi|15890465|ref|NP_356137.1|	0039814	129-272	8.72e-27	55136	Probable bacterial effector-binding domain	0.062	55140	Rob transcription factor, C-terminal domain	1d5y A:122-294
au	gi|15890465|ref|NP_356137.1|	0046275	54-103	0.000000103	46689	Homeodomain-like	0.018	46759	AraC type transcriptional activator	1d5y A:57-121
au	gi|15890465|ref|NP_356137.1|	0036286	3-52	0.00000986	46689	Homeodomain-like	0.01	46759	AraC type transcriptional activator	1bl0 A:9-62
au	gi|159186211|ref|NP_356113.2|	0046275	236-281	0.000000000941	46689	Homeodomain-like	0.026	46759	AraC type transcriptional activator	1bl0 A:9-62
au	gi|159186211|ref|NP_356113.2|	0051818	35-166	0.0000000000981	51215	Regulatory protein AraC	0.012	51216	Regulatory protein AraC	2arc A:
au	gi|15890413|ref|NP_356085.1|	0046275	261-309	0.0000000242	46689	Homeodomain-like	0.051	46759	AraC type transcriptional activator	1bl0 A:63-124
au	gi|15890413|ref|NP_356085.1|	0036286	211-258	0.000000282	46689	Homeodomain-like	0.046	46764	Tetracyclin repressor-like, N-terminal domain	2fd5 A:1-76
au	gi|15890413|ref|NP_356085.1|	0051818	39-189	0.0000301	51215	Regulatory protein AraC	0.016	51216	Regulatory protein AraC	2arc A:
au	gi|15890346|ref|NP_356018.1|	0046275	227-275	0.000000000166	46689	Homeodomain-like	0.035	46759	AraC type transcriptional activator	1bl0 A:9-62
au	gi|15890331|ref|NP_356003.1|	0051818	16-166	3.4e-20	51215	Regulatory protein AraC	0.0029	51216	Regulatory protein AraC	2arc A:
au	gi|15890331|ref|NP_356003.1|	0046275	236-286	0.0000000000139	46689	Homeodomain-like	0.018	46759	AraC type transcriptional activator	1bl0 A:63-124
au	gi|15890331|ref|NP_356003.1|	0036286	184-234	0.000000000106	46689	Homeodomain-like	0.025	46759	AraC type transcriptional activator	1d5y A:3-56
au	gi|159186354|ref|NP_355781.2|	0036286	187-238	0.000000000275	46689	Homeodomain-like	0.075	46759	AraC type transcriptional activator	1d5y A:3-56
au	gi|159186354|ref|NP_355781.2|	0046275	240-291	0.00000000533	46689	Homeodomain-like	0.064	46759	AraC type transcriptional activator	1d5y A:57-121
au	gi|16119567|ref|NP_396273.1|	0052668	6-190	3.58e-35	52317	Class I glutamine amidotransferase-like	0.0047	52325	DJ-1/PfpI	1g2i A:
au	gi|16119567|ref|NP_396273.1|	0036286	217-265	0.00000125	46689	Homeodomain-like	0.015	46759	AraC type transcriptional activator	1bl0 A:9-62
au	gi|16119567|ref|NP_396273.1|	0046275	268-311	0.00000193	46689	Homeodomain-like	0.019	46759	AraC type transcriptional activator	1d5y A:57-121
au	gi|16119504|ref|NP_396210.1|	0046275	247-294	0.000000000407	46689	Homeodomain-like	0.034	46759	AraC type transcriptional activator	1d5y A:57-121
au	gi|16119504|ref|NP_396210.1|	0036286	195-244	0.000000108	46689	Homeodomain-like	0.034	46764	Tetracyclin repressor-like, N-terminal domain	1t56 A:22-94
au	gi|16119367|ref|NP_396073.1|	0046275	205-251	0.00000672	46689	Homeodomain-like	0.015	46759	AraC type transcriptional activator	1d5y A:57-121
au	gi|16119367|ref|NP_396073.1|	0036286	159-202	0.0000139	46689	Homeodomain-like	0.095	46764	Tetracyclin repressor-like, N-terminal domain	2g3b A:2-73
au	gi|159186668|ref|NP_396479.2|	0047686	3-137	0.00000016	51182	RmlC-like cupins	0.081	89409	TM1287-like	1v70 A:
au	gi|159186668|ref|NP_396479.2|	0046275	167-213	0.0000001	46689	Homeodomain-like	0.025	46759	AraC type transcriptional activator	1bl0 A:9-62
au	gi|159186605|ref|NP_396323.2|	0052668	18-210	2.2e-37	52317	Class I glutamine amidotransferase-like	0.0076	52325	DJ-1/PfpI	1pe0 A:
au	gi|159186605|ref|NP_396323.2|	0046275	280-330	0.000000000806	46689	Homeodomain-like	0.06	46759	AraC type transcriptional activator	1d5y A:57-121
au	gi|159186590|ref|NP_396271.2|	0047686	13-178	0.00000000000478	51182	RmlC-like cupins	0.03	89409	TM1287-like	1v70 A:
au	gi|159186590|ref|NP_396271.2|	0046275	209-253	0.0000000108	46689	Homeodomain-like	0.043	46759	AraC type transcriptional activator	1bl0 A:9-62
au	gi|159184717|ref|NP_354341.2|	0049777	7-89	4.33e-21	46785	Winged helix DNA-binding domain	0.013	46801	ArsR-like transcriptional regulators	1smt A:
au	gi|15888817|ref|NP_354498.1|	0049777	4-93	6.03e-20	46785	Winged helix DNA-binding domain	0.035	46801	ArsR-like transcriptional regulators	1u2w A:12-119
au	gi|159184845|ref|NP_526745.1|	0049944	5-96	1.64e-27	46785	Winged helix DNA-binding domain	0.017	46801	ArsR-like transcriptional regulators	1smt A:
au	gi|15889316|ref|NP_354997.1|	0049944	7-105	1.89e-22	46785	Winged helix DNA-binding domain	0.039	46801	ArsR-like transcriptional regulators	1smt A:
au	gi|159185020|ref|NP_355003.2|	0053261	8-109	5.25e-27	46785	Winged helix DNA-binding domain	0.062	46801	ArsR-like transcriptional regulators	1smt A:
au	gi|15889405|ref|NP_355086.1|	0051239	118-315	8.79e-43	53335	S-adenosyl-L-methionine-dependent methyltransferases	0.016	110671	UbiE/COQ5-like	1vlm A:
au	gi|15889405|ref|NP_355086.1|	0053261	6-84	4.55e-21	46785	Winged helix DNA-binding domain	0.05	46801	ArsR-like transcriptional regulators	1smt A:
au	gi|159185093|ref|NP_355148.2|	0049777	4-93	7.24e-17	46785	Winged helix DNA-binding domain	0.02	46801	ArsR-like transcriptional regulators	1r1u A:
au	gi|159185137|ref|NP_355234.2|	0049777	9-97	5.83e-24	46785	Winged helix DNA-binding domain	0.0063	46801	ArsR-like transcriptional regulators	1smt A:
au	gi|15891821|ref|NP_357493.1|	0053261	15-217	1.29e-24	46785	Winged helix DNA-binding domain	0.047	46801	ArsR-like transcriptional regulators	1r1u A:
au	gi|15891471|ref|NP_357143.1|	0049777	24-112	1.65e-24	46785	Winged helix DNA-binding domain	0.016	46801	ArsR-like transcriptional regulators	1smt A:
au	gi|16119548|ref|NP_396254.1|	0049777	3-93	1.29e-21	46785	Winged helix DNA-binding domain	0.015	46801	ArsR-like transcriptional regulators	1r1u A:
au	gi|159184507|ref|NP_353890.2|	0039384	1-62	0.000000000221	46785	Winged helix DNA-binding domain	0.0069	46786	Biotin repressor-like	1j5y A:3-67
au	gi|159184512|ref|NP_353900.2|	0039384	1-62	0.000000000497	46785	Winged helix DNA-binding domain	0.018	46786	Biotin repressor-like	1j5y A:3-67
au	gi|16119501|ref|NP_396207.1|	0039384	1-63	0.000000000097	46785	Winged helix DNA-binding domain	0.019	46786	Biotin repressor-like	1j5y A:3-67
au	gi|16119266|ref|NP_395972.1|	0052609	109-304	4.71e-46	140931	Fic-like	0.006	140932	Fic-like	2g03 A:11-187
au	gi|16119266|ref|NP_395972.1|	0052364	318-376	0.000000367	46785	Winged helix DNA-binding domain	0.089	46786	Biotin repressor-like	1bia A:1-63
au	gi|16119611|ref|NP_396317.1|	0052609	109-304	1.83e-45	140931	Fic-like	0.006	140932	Fic-like	2g03 A:11-187
au	gi|16119611|ref|NP_396317.1|	0052364	318-376	0.000000367	46785	Winged helix DNA-binding domain	0.089	46786	Biotin repressor-like	1bia A:1-63
au	gi|15887416|ref|NP_353097.1|	0049498	101-393	7.07e-35	53067	Actin-like ATPase domain	0.014	110636	ROK	1woq A:11-139
au	gi|15887416|ref|NP_353097.1|	0051507	28-94	0.00000000000095	46785	Winged helix DNA-binding domain	0.075	46796	CAP C-terminal domain-like	2oz6 A:143-213
au	gi|15888914|ref|NP_354595.1|	0054946	22-157	3.54e-26	51206	cAMP-binding domain-like	0.01	51210	cAMP-binding domain	1hw5 A:1-137
au	gi|15888914|ref|NP_354595.1|	0054945	159-238	9.52e-19	46785	Winged helix DNA-binding domain	0.072	46796	CAP C-terminal domain-like	1ft9 A:134-213
au	gi|159186141|ref|NP_356275.2|	0054946	7-145	1.28e-29	51206	cAMP-binding domain-like	0.013	51210	cAMP-binding domain	1hw5 A:1-137
au	gi|159186141|ref|NP_356275.2|	0048601	149-228	3.51e-20	46785	Winged helix DNA-binding domain	0.015	46796	CAP C-terminal domain-like	3e5u A:148-227
au	gi|159186212|ref|NP_356112.2|	0049608	73-252	1.63e-45	55781	GAF domain-like	0.0007	75513	IclR ligand-binding domain-like	1mkm A:76-246
au	gi|159186212|ref|NP_356112.2|	0048177	11-78	0.00000000121	46785	Winged helix DNA-binding domain	0.065	46796	CAP C-terminal domain-like	1ft9 A:134-213
au	gi|16119714|ref|NP_396420.1|	0052198	148-218	0.00000000000346	46785	Winged helix DNA-binding domain	0.068	46796	CAP C-terminal domain-like	2coh A:118-199
au	gi|16119714|ref|NP_396420.1|	0048340	12-128	0.0000000131	51206	cAMP-binding domain-like	0.019	51210	cAMP-binding domain	1ne6 A:245-376
au	gi|17939070|ref|NP_535858.1|	0052198	149-221	0.00000000000000115	46785	Winged helix DNA-binding domain	0.029	46796	CAP C-terminal domain-like	2coh A:118-199
au	gi|17939070|ref|NP_535858.1|	0051666	13-129	0.0000000000196	51206	cAMP-binding domain-like	0.027	51210	cAMP-binding domain	2coh A:6-117
au	gi|159184165|ref|NP_353150.2|	0041617	147-380	3.01e-58	52540	P-loop containing nucleoside triphosphate hydrolases	0.0000075	81269	Extended AAA-ATPase domain	1ny5 A:138-384
au	gi|159184165|ref|NP_353150.2|	0043525	1-189	3.7e-42	52172	CheY-like	0.0000747	52173	CheY-related	1qkk A:
au	gi|159184165|ref|NP_353150.2|	0046907	388-441	0.000000000102	46689	Homeodomain-like	0.038	100918	FIS-like	1eto B:
au	gi|15888771|ref|NP_354452.1|	0041617	138-379	3.45e-73	52540	P-loop containing nucleoside triphosphate hydrolases	0.0000012	81269	Extended AAA-ATPase domain	1ny5 A:138-384
au	gi|15888771|ref|NP_354452.1|	0043525	4-182	3.7e-40	52172	CheY-like	0.00069	52173	CheY-related	1krw A:
au	gi|15888771|ref|NP_354452.1|	0048440	385-474	3.54e-18	46689	Homeodomain-like	0.0027	100918	FIS-like	1eto B:
au	gi|15888773|ref|NP_354454.1|	0041617	142-371	1.32e-57	52540	P-loop containing nucleoside triphosphate hydrolases	0.00000942	81269	Extended AAA-ATPase domain	1ny5 A:138-384
au	gi|15888773|ref|NP_354454.1|	0043525	4-186	3.98e-40	52172	CheY-like	0.00076	52173	CheY-related	1qkk A:
au	gi|15888773|ref|NP_354454.1|	0037176	352-454	0.0000000000627	46689	Homeodomain-like	0.032	100918	FIS-like	1ntc A:
au	gi|15889501|ref|NP_355182.1|	0037176	276-318	0.000000000000333	46689	Homeodomain-like	0.011	100918	FIS-like	1eto B:
au	gi|15889501|ref|NP_355182.1|	0049608	62-205	0.00000000000142	55781	GAF domain-like	0.033	75513	IclR ligand-binding domain-like	1mkm A:76-246
au	gi|15891637|ref|NP_357309.1|	0041617	145-375	1.84e-62	52540	P-loop containing nucleoside triphosphate hydrolases	0.00000492	81269	Extended AAA-ATPase domain	1ny5 A:138-384
au	gi|15891637|ref|NP_357309.1|	0043525	4-190	7.97e-40	52172	CheY-like	0.00000938	52173	CheY-related	1qkk A:
au	gi|15891637|ref|NP_357309.1|	0048440	357-443	0.000000000672	46689	Homeodomain-like	0.049	100918	FIS-like	1eto B:
au	gi|15891186|ref|NP_356858.1|	0041617	144-388	1.08e-67	52540	P-loop containing nucleoside triphosphate hydrolases	0.00000123	81269	Extended AAA-ATPase domain	1ny5 A:138-384
au	gi|15891186|ref|NP_356858.1|	0043525	4-187	1.71e-39	52172	CheY-like	0.00089	52173	CheY-related	1ny5 A:1-137
au	gi|15891186|ref|NP_356858.1|	0048440	450-504	0.0000000000000378	46689	Homeodomain-like	0.019	100918	FIS-like	1eto B:
au	gi|15890252|ref|NP_355924.1|	0041617	331-571	3.12e-58	52540	P-loop containing nucleoside triphosphate hydrolases	0.00000726	81269	Extended AAA-ATPase domain	1ny5 A:138-384
au	gi|15890252|ref|NP_355924.1|	0049952	589-623	0.000000000372	46689	Homeodomain-like	0.046	100918	FIS-like	1umq A:
au	gi|15890252|ref|NP_355924.1|	0049608	61-202	0.000000145	55781	GAF domain-like	0.019	75513	IclR ligand-binding domain-like	1tf1 A:
au	gi|159184187|ref|NP_353189.2|	0041150	11-133	1.3e-29	46785	Winged helix DNA-binding domain	0.0044	101027	FUR-like	1mzb A:
au	gi|15887705|ref|NP_353386.1|	0041150	8-135	3.63e-38	46785	Winged helix DNA-binding domain	0.0005	101027	FUR-like	1mzb A:
au	gi|15888843|ref|NP_354524.1|	0041150	5-133	5.83e-25	46785	Winged helix DNA-binding domain	0.015	101027	FUR-like	1mzb A:
au	gi|159184378|ref|NP_353616.2|	0036339	71-339	2.16e-46	53822	Periplasmic binding protein-like I	0.00017	53823	L-arabinose binding protein-like	1dbq A:
au	gi|159184378|ref|NP_353616.2|	0051985	2-57	0.00000000000000101	47413	lambda repressor-like DNA-binding domains	0.0039	47438	GalR/LacI-like bacterial regulator	2hsg A:2-58
au	gi|159184798|ref|NP_354528.2|	0053227	64-320	1.05e-32	53822	Periplasmic binding protein-like I	0.0011	53823	L-arabinose binding protein-like	2nzu G:58-332
au	gi|159184798|ref|NP_354528.2|	0051985	8-67	0.000000000000581	47413	lambda repressor-like DNA-binding domains	0.0069	47438	GalR/LacI-like bacterial regulator	2bjc A:1-62
au	gi|159185589|ref|NP_357536.2|	0036339	66-339	3.62e-66	53822	Periplasmic binding protein-like I	0.0000482	53823	L-arabinose binding protein-like	1dbq A:
au	gi|159185589|ref|NP_357536.2|	0051985	7-64	1.23e-16	47413	lambda repressor-like DNA-binding domains	0.0038	47438	GalR/LacI-like bacterial regulator	2bjc A:1-62
au	gi|159185607|ref|NP_357491.2|	0036339	87-341	3.44e-52	53822	Periplasmic binding protein-like I	0.00011	53823	L-arabinose binding protein-like	1dbq A:
au	gi|159185607|ref|NP_357491.2|	0051985	9-56	0.00000000013	47413	lambda repressor-like DNA-binding domains	0.011	47438	GalR/LacI-like bacterial regulator	2bjc A:1-62
au	gi|159185631|ref|NP_357439.2|	0035780	55-318	2.36e-45	53822	Periplasmic binding protein-like I	0.00025	53823	L-arabinose binding protein-like	2nzu G:58-332
au	gi|159185631|ref|NP_357439.2|	0051985	2-56	0.000000000109	47413	lambda repressor-like DNA-binding domains	0.01	47438	GalR/LacI-like bacterial regulator	2bjc A:1-62
au	gi|15891596|ref|NP_357268.1|	0036339	61-335	3e-50	53822	Periplasmic binding protein-like I	0.00011	53823	L-arabinose binding protein-like	1tlf A:
au	gi|15891596|ref|NP_357268.1|	0051985	2-57	0.000000000000026	47413	lambda repressor-like DNA-binding domains	0.0081	47438	GalR/LacI-like bacterial regulator	2hsg A:2-58
au	gi|15890728|ref|NP_356400.1|	0036339	84-342	6.6e-24	53822	Periplasmic binding protein-like I	0.0015	53823	L-arabinose binding protein-like	2nzu G:58-332
au	gi|15890728|ref|NP_356400.1|	0051985	3-64	0.00000000000049	47413	lambda repressor-like DNA-binding domains	0.0099	47438	GalR/LacI-like bacterial regulator	1efa A:2-60
au	gi|15890619|ref|NP_356291.1|	0036339	75-314	2.36e-47	53822	Periplasmic binding protein-like I	0.00011	53823	L-arabinose binding protein-like	2nzu G:58-332
au	gi|15890619|ref|NP_356291.1|	0051985	3-59	0.00000000000000113	47413	lambda repressor-like DNA-binding domains	0.0056	47438	GalR/LacI-like bacterial regulator	2hsg A:2-58
au	gi|15890610|ref|NP_356282.1|	0036339	66-334	2.94e-82	53822	Periplasmic binding protein-like I	0.00000938	53823	L-arabinose binding protein-like	2nzu G:58-332
au	gi|15890610|ref|NP_356282.1|	0051985	8-63	0.00000000000000458	47413	lambda repressor-like DNA-binding domains	0.0059	47438	GalR/LacI-like bacterial regulator	2bjc A:1-62
au	gi|159186157|ref|NP_356235.2|	0036339	68-336	3.73e-48	53822	Periplasmic binding protein-like I	0.00038	53823	L-arabinose binding protein-like	1dbq A:
au	gi|159186157|ref|NP_356235.2|	0051985	8-65	0.0000000000000231	47413	lambda repressor-like DNA-binding domains	0.015	47438	GalR/LacI-like bacterial regulator	2hsg A:2-58
au	gi|15890504|ref|NP_356176.1|	0043335	64-324	1.51e-35	53822	Periplasmic binding protein-like I	0.0029	53823	L-arabinose binding protein-like	1rpj A:
au	gi|15890504|ref|NP_356176.1|	0051985	2-59	0.0000000000000045	47413	lambda repressor-like DNA-binding domains	0.0022	47438	GalR/LacI-like bacterial regulator	2bjc A:1-62
au	gi|159186195|ref|NP_356152.2|	0036339	65-335	8.41e-75	53822	Periplasmic binding protein-like I	0.0000353	53823	L-arabinose binding protein-like	1dbq A:
au	gi|159186195|ref|NP_356152.2|	0051985	4-62	0.00000000000356	47413	lambda repressor-like DNA-binding domains	0.011	47438	GalR/LacI-like bacterial regulator	2bjc A:1-62
au	gi|159186214|ref|NP_356108.2|	0043335	63-326	6.02e-30	53822	Periplasmic binding protein-like I	0.0017	53823	L-arabinose binding protein-like	2dri A:
au	gi|159186214|ref|NP_356108.2|	0051985	1-51	0.0000000000000957	47413	lambda repressor-like DNA-binding domains	0.0064	47438	GalR/LacI-like bacterial regulator	2hsg A:2-58
au	gi|15890430|ref|NP_356102.1|	0036339	86-352	9.62e-49	53822	Periplasmic binding protein-like I	0.0000715	53823	L-arabinose binding protein-like	1dbq A:
au	gi|15890430|ref|NP_356102.1|	0051985	11-60	0.00000000000909	47413	lambda repressor-like DNA-binding domains	0.0087	47438	GalR/LacI-like bacterial regulator	2hsg A:2-58
au	gi|159186272|ref|NP_355980.2|	0035780	43-301	3.26e-51	53822	Periplasmic binding protein-like I	0.00039	53823	L-arabinose binding protein-like	2nzu G:58-332
au	gi|159186272|ref|NP_355980.2|	0051985	1-45	0.0000000000563	47413	lambda repressor-like DNA-binding domains	0.0077	47438	GalR/LacI-like bacterial regulator	2hsg A:2-58
au	gi|15890250|ref|NP_355922.1|	0043335	69-333	1.5e-26	53822	Periplasmic binding protein-like I	0.0015	53823	L-arabinose binding protein-like	2dri A:
au	gi|15890250|ref|NP_355922.1|	0044558	10-66	0.000000000113	47413	lambda repressor-like DNA-binding domains	0.0044	47438	GalR/LacI-like bacterial regulator	1uxd A:
au	gi|16119307|ref|NP_396013.1|	0036339	76-348	1.12e-62	53822	Periplasmic binding protein-like I	0.0000579	53823	L-arabinose binding protein-like	2nzu G:58-332
au	gi|16119307|ref|NP_396013.1|	0051985	16-74	9.27e-17	47413	lambda repressor-like DNA-binding domains	0.0036	47438	GalR/LacI-like bacterial regulator	2bjc A:1-62
au	gi|159186620|ref|NP_396367.2|	0043335	62-316	4.93e-35	53822	Periplasmic binding protein-like I	0.00039	53823	L-arabinose binding protein-like	2dri A:
au	gi|159186620|ref|NP_396367.2|	0051985	4-48	0.00000000188	47413	lambda repressor-like DNA-binding domains	0.013	47438	GalR/LacI-like bacterial regulator	2hsg A:2-58
au	gi|159186607|ref|NP_396326.2|	0036339	72-337	1.12e-70	53822	Periplasmic binding protein-like I	0.0000192	53823	L-arabinose binding protein-like	1dbq A:
au	gi|159186607|ref|NP_396326.2|	0051985	11-70	0.00000000000103	47413	lambda repressor-like DNA-binding domains	0.01	47438	GalR/LacI-like bacterial regulator	2bjc A:1-62
au	gi|159186545|ref|NP_396169.2|	0035780	100-353	8.98e-43	53822	Periplasmic binding protein-like I	0.00043	53823	L-arabinose binding protein-like	2nzu G:58-332
au	gi|159186545|ref|NP_396169.2|	0051985	44-102	0.00000000000000188	47413	lambda repressor-like DNA-binding domains	0.011	47438	GalR/LacI-like bacterial regulator	2hsg A:2-58
au	gi|159186458|ref|NP_395946.2|	0036339	70-352	4.89e-65	53822	Periplasmic binding protein-like I	0.0000344	53823	L-arabinose binding protein-like	2nzu G:58-332
au	gi|159186458|ref|NP_395946.2|	0051985	11-68	0.0000000000000225	47413	lambda repressor-like DNA-binding domains	0.0048	47438	GalR/LacI-like bacterial regulator	2hsg A:2-58
au	gi|159184192|ref|NP_525303.1|	0048694	8-78	0.000000000442	46894	C-terminal effector domain of the bipartite response regulators	0.018	46900	GerE-like (LuxR/UhpA family of transcriptional regulators)	1l3l A:170-234
au	gi|159184332|ref|NP_353512.2|	0039925	2-129	2.85e-25	52172	CheY-like	0.0059	52173	CheY-related	1a04 A:5-142
au	gi|159184332|ref|NP_353512.2|	0048694	143-208	1.5e-18	46894	C-terminal effector domain of the bipartite response regulators	0.0021	46900	GerE-like (LuxR/UhpA family of transcriptional regulators)	1a04 A:150-216
au	gi|159184353|ref|NP_353554.2|	0048694	157-226	2.01e-19	46894	C-terminal effector domain of the bipartite response regulators	0.0089	46900	GerE-like (LuxR/UhpA family of transcriptional regulators)	1fse A:
au	gi|15887874|ref|NP_353555.1|	0048694	171-250	8.16e-16	46894	C-terminal effector domain of the bipartite response regulators	0.0067	46900	GerE-like (LuxR/UhpA family of transcriptional regulators)	1fse A:
au	gi|159184428|ref|NP_353732.2|	0048694	121-200	8.16e-19	46894	C-terminal effector domain of the bipartite response regulators	0.0048	46900	GerE-like (LuxR/UhpA family of transcriptional regulators)	1fse A:
au	gi|159184428|ref|NP_353732.2|	0047925	14-131	0.0000000000536	75516	Pheromone-binding domain of LuxR-like quorum-sensing transcription factors	0.031	75517	Pheromone-binding domain of LuxR-like quorum-sensing transcription factors	1l3l A:2-169
au	gi|15888455|ref|NP_354136.1|	0043525	4-148	6.97e-28	52172	CheY-like	0.00037	52173	CheY-related	1yio A:3-130
au	gi|15888455|ref|NP_354136.1|	0048694	129-199	1.77e-17	46894	C-terminal effector domain of the bipartite response regulators	0.0068	46900	GerE-like (LuxR/UhpA family of transcriptional regulators)	1yio A:131-200
au	gi|15888981|ref|NP_354662.1|	0048694	292-361	0.000000000015	46894	C-terminal effector domain of the bipartite response regulators	0.0086	46900	GerE-like (LuxR/UhpA family of transcriptional regulators)	1fse A:
au	gi|15889248|ref|NP_354929.1|	0048694	282-349	0.0000000000187	46894	C-terminal effector domain of the bipartite response regulators	0.014	46900	GerE-like (LuxR/UhpA family of transcriptional regulators)	1fse A:
au	gi|15889313|ref|NP_354994.1|	0042546	40-148	1.03e-17	46955	Putative DNA-binding domain	0.0086	46962	DNA-binding N-terminal domain of transcription activators	1q06 A:
au	gi|15889313|ref|NP_354994.1|	0048694	158-229	0.00000000068	46894	C-terminal effector domain of the bipartite response regulators	0.02	46900	GerE-like (LuxR/UhpA family of transcriptional regulators)	1a04 A:150-216
au	gi|15889561|ref|NP_355242.1|	0047925	7-168	1.57e-21	75516	Pheromone-binding domain of LuxR-like quorum-sensing transcription factors	0.0078	75517	Pheromone-binding domain of LuxR-like quorum-sensing transcription factors	1l3l A:2-169
au	gi|15889561|ref|NP_355242.1|	0048694	167-237	6.12e-21	46894	C-terminal effector domain of the bipartite response regulators	0.0039	46900	GerE-like (LuxR/UhpA family of transcriptional regulators)	1fse A:
au	gi|15889689|ref|NP_355370.1|	0043525	13-143	1.85e-40	52172	CheY-like	0.001	52173	CheY-related	1mvo A:
au	gi|15889689|ref|NP_355370.1|	0048694	237-303	6.46e-19	46894	C-terminal effector domain of the bipartite response regulators	0.0064	46900	GerE-like (LuxR/UhpA family of transcriptional regulators)	1fse A:
au	gi|159185350|ref|NP_355660.2|	0047925	1-168	5.49e-30	75516	Pheromone-binding domain of LuxR-like quorum-sensing transcription factors	0.0049	75517	Pheromone-binding domain of LuxR-like quorum-sensing transcription factors	1l3l A:2-169
au	gi|159185350|ref|NP_355660.2|	0048694	178-244	1.16e-17	46894	C-terminal effector domain of the bipartite response regulators	0.017	46900	GerE-like (LuxR/UhpA family of transcriptional regulators)	1fse A:
au	gi|159185575|ref|NP_357562.2|	0048694	678-746	5.44e-19	46894	C-terminal effector domain of the bipartite response regulators	0.0032	46900	GerE-like (LuxR/UhpA family of transcriptional regulators)	1yio A:131-200
au	gi|159185689|ref|NP_357289.2|	0048694	175-243	3.4e-20	46894	C-terminal effector domain of the bipartite response regulators	0.0024	46900	GerE-like (LuxR/UhpA family of transcriptional regulators)	1a04 A:150-216
au	gi|159186002|ref|NP_356606.2|	0043525	1-123	3.13e-19	52172	CheY-like	0.0026	52173	CheY-related	1u0s Y:
au	gi|159186002|ref|NP_356606.2|	0048694	144-193	0.000000000201	46894	C-terminal effector domain of the bipartite response regulators	0.016	46900	GerE-like (LuxR/UhpA family of transcriptional regulators)	1a04 A:150-216
au	gi|159186105|ref|NP_356354.2|	0043525	10-157	2.13e-32	52172	CheY-like	0.0001	52173	CheY-related	1yio A:3-130
au	gi|159186105|ref|NP_356354.2|	0048694	139-203	1.12e-17	46894	C-terminal effector domain of the bipartite response regulators	0.001	46900	GerE-like (LuxR/UhpA family of transcriptional regulators)	1yio A:131-200
au	gi|15890276|ref|NP_355948.1|	0048694	420-487	3.74e-17	46894	C-terminal effector domain of the bipartite response regulators	0.0044	46900	GerE-like (LuxR/UhpA family of transcriptional regulators)	1fse A:
au	gi|15890276|ref|NP_355948.1|	0037219	254-377	0.0000000000000384	55785	PYP-like sensor domain (PAS domain)	0.05	88853	Flavin-binding PAS domain	1byw A:
au	gi|15890276|ref|NP_355948.1|	0037219	139-240	0.0000000000471	55785	PYP-like sensor domain (PAS domain)	0.056	88853	Flavin-binding PAS domain	1g28 A:
au	gi|15890276|ref|NP_355948.1|	0046377	24-144	0.0000384	55785	PYP-like sensor domain (PAS domain)	0.094	55789	Heme-binding PAS domain	1ew0 A:
au	gi|159186323|ref|NP_355868.2|	0048694	166-228	0.0000000000000187	46894	C-terminal effector domain of the bipartite response regulators	0.0063	46900	GerE-like (LuxR/UhpA family of transcriptional regulators)	1a04 A:150-216
au	gi|159186323|ref|NP_355868.2|	0048997	27-148	0.000000864	52172	CheY-like	0.038	52173	CheY-related	1k68 A:
au	gi|159186329|ref|NP_355860.2|	0048694	169-236	2.45e-16	46894	C-terminal effector domain of the bipartite response regulators	0.004	46900	GerE-like (LuxR/UhpA family of transcriptional regulators)	1a04 A:150-216
au	gi|159186329|ref|NP_355860.2|	0048997	32-154	0.000000000811	52172	CheY-like	0.021	52173	CheY-related	1yio A:3-130
au	gi|15890187|ref|NP_355859.1|	0039624	273-435	4.71e-35	55874	ATPase domain of HSP90 chaperone/DNA topoisomerase II/histidine kinase	0.003	55884	Histidine kinase	2c2a A:321-481
au	gi|15890187|ref|NP_355859.1|	0043525	605-755	8.54e-31	52172	CheY-like	0.00071	52173	CheY-related	1qkk A:
au	gi|15890187|ref|NP_355859.1|	0043525	463-584	1.11e-21	52172	CheY-like	0.0021	52173	CheY-related	1krw A:
au	gi|15890187|ref|NP_355859.1|	0052096	207-284	0.000000000000255	47384	Homodimeric domain of signal transducing histidine kinase	0.0039	47385	Homodimeric domain of signal transducing histidine kinase	2c2a A:232-320
au	gi|15890187|ref|NP_355859.1|	0051317	738-798	0.0000000000425	46894	C-terminal effector domain of the bipartite response regulators	0.0064	46900	GerE-like (LuxR/UhpA family of transcriptional regulators)	1yio A:131-200
au	gi|15890187|ref|NP_355859.1|	0037219	77-197	0.00000384	55785	PYP-like sensor domain (PAS domain)	0.059	55789	Heme-binding PAS domain	1v9y A:
au	gi|16119952|ref|NP_396657.1|	0047925	2-160	2.88e-39	75516	Pheromone-binding domain of LuxR-like quorum-sensing transcription factors	0.000000135	75517	Pheromone-binding domain of LuxR-like quorum-sensing transcription factors	1l3l A:2-169
au	gi|16119952|ref|NP_396657.1|	0047924	172-234	0.00000000000952	46894	C-terminal effector domain of the bipartite response regulators	0.0000407	46900	GerE-like (LuxR/UhpA family of transcriptional regulators)	1l3l A:170-234
au	gi|16119495|ref|NP_396201.1|	0045682	5-137	4.7e-31	52172	CheY-like	0.00027	52173	CheY-related	1a04 A:5-142
au	gi|16119495|ref|NP_396201.1|	0048694	141-208	9.52e-19	46894	C-terminal effector domain of the bipartite response regulators	0.0047	46900	GerE-like (LuxR/UhpA family of transcriptional regulators)	1yio A:131-200
au	gi|15887515|ref|NP_353196.1|	0054662	64-240	1.88e-34	64288	Chorismate lyase-like	0.00043	143473	UTRA domain	2pkh A:109-249
au	gi|15887515|ref|NP_353196.1|	0050048	10-80	2.17e-21	46785	Winged helix DNA-binding domain	0.017	46804	GntR-like transcriptional regulators	1v4r A:1-100
au	gi|15887536|ref|NP_353217.1|	0054662	66-244	3.3e-35	64288	Chorismate lyase-like	0.0028	143473	UTRA domain	2fa1 A:84-241
au	gi|15887536|ref|NP_353217.1|	0050048	8-82	1.55e-18	46785	Winged helix DNA-binding domain	0.039	46804	GntR-like transcriptional regulators	1v4r A:1-100
au	gi|159184225|ref|NP_353266.2|	0050696	62-456	1.14e-82	53383	PLP-dependent transferases	0.00011	53384	AAT-like	1x0m A:26-428
au	gi|159184225|ref|NP_353266.2|	0050048	5-71	4.86e-18	46785	Winged helix DNA-binding domain	0.019	46804	GntR-like transcriptional regulators	2hs5 A:25-93
au	gi|15887621|ref|NP_353302.1|	0054060	97-231	4.45e-24	48008	GntR ligand-binding domain-like	0.01	48009	GntR ligand-binding domain-like	1hw1 A:79-230
au	gi|15887621|ref|NP_353302.1|	0050048	11-78	4.77e-16	46785	Winged helix DNA-binding domain	0.017	46804	GntR-like transcriptional regulators	1hw1 A:5-78
au	gi|15888004|ref|NP_353685.1|	0054060	101-235	4.71e-26	48008	GntR ligand-binding domain-like	0.0078	48009	GntR ligand-binding domain-like	2hs5 A:94-231
au	gi|15888004|ref|NP_353685.1|	0050048	12-81	7.72e-20	46785	Winged helix DNA-binding domain	0.023	46804	GntR-like transcriptional regulators	1hw1 A:5-78
au	gi|15888133|ref|NP_353814.1|	0054060	80-207	4.18e-22	48008	GntR ligand-binding domain-like	0.013	48009	GntR ligand-binding domain-like	2hs5 A:94-231
au	gi|15888133|ref|NP_353814.1|	0050048	10-79	6.33e-18	46785	Winged helix DNA-binding domain	0.019	46804	GntR-like transcriptional regulators	2hs5 A:25-93
au	gi|15888713|ref|NP_354394.1|	0054060	79-207	1.86e-23	48008	GntR ligand-binding domain-like	0.0091	48009	GntR ligand-binding domain-like	2hs5 A:94-231
au	gi|15888713|ref|NP_354394.1|	0050048	2-91	2.2e-19	46785	Winged helix DNA-binding domain	0.011	46804	GntR-like transcriptional regulators	1hw1 A:5-78
au	gi|159184746|ref|NP_354412.2|	0050048	19-91	0.000000000000682	46785	Winged helix DNA-binding domain	0.044	46804	GntR-like transcriptional regulators	1hw1 A:5-78
au	gi|159184746|ref|NP_354412.2|	0054060	98-222	0.000000068	48008	GntR ligand-binding domain-like	0.015	48009	GntR ligand-binding domain-like	1hw1 A:79-230
au	gi|15888746|ref|NP_354427.1|	0054060	78-222	1.18e-17	48008	GntR ligand-binding domain-like	0.018	48009	GntR ligand-binding domain-like	2hs5 A:94-231
au	gi|15888746|ref|NP_354427.1|	0050048	13-100	0.00000000000000132	46785	Winged helix DNA-binding domain	0.029	46804	GntR-like transcriptional regulators	2hs5 A:25-93
au	gi|159184917|ref|NP_354773.2|	0054060	104-237	3.14e-21	48008	GntR ligand-binding domain-like	0.019	48009	GntR ligand-binding domain-like	2hs5 A:94-231
au	gi|159184917|ref|NP_354773.2|	0050048	13-81	4.31e-16	46785	Winged helix DNA-binding domain	0.025	46804	GntR-like transcriptional regulators	1v4r A:1-100
au	gi|15889149|ref|NP_354830.1|	0050696	72-463	1.21e-60	53383	PLP-dependent transferases	0.0032	53384	AAT-like	1v2d A:
au	gi|15889149|ref|NP_354830.1|	0050048	11-82	0.00000000000000302	46785	Winged helix DNA-binding domain	0.014	46804	GntR-like transcriptional regulators	2hs5 A:25-93
au	gi|159185192|ref|NP_355346.2|	0054946	17-150	8.64e-27	51206	cAMP-binding domain-like	0.01	51210	cAMP-binding domain	1hw5 A:1-137
au	gi|159185192|ref|NP_355346.2|	0054945	157-228	0.000000281	46785	Winged helix DNA-binding domain	0.062	46804	GntR-like transcriptional regulators	1v4r A:1-100
au	gi|159185245|ref|NP_355450.2|	0054060	79-216	2.46e-18	48008	GntR ligand-binding domain-like	0.021	48009	GntR ligand-binding domain-like	2hs5 A:94-231
au	gi|159185245|ref|NP_355450.2|	0050048	3-84	0.000000000000278	46785	Winged helix DNA-binding domain	0.056	46804	GntR-like transcriptional regulators	1hw1 A:5-78
au	gi|15889862|ref|NP_355543.1|	0054662	69-246	1.73e-46	64288	Chorismate lyase-like	0.00032	143473	UTRA domain	2ra5 A:66-245
au	gi|15889862|ref|NP_355543.1|	0050048	14-84	2.82e-20	46785	Winged helix DNA-binding domain	0.012	46804	GntR-like transcriptional regulators	1hw1 A:5-78
au	gi|15889989|ref|NP_355670.1|	0054060	96-231	3.4e-25	48008	GntR ligand-binding domain-like	0.016	48009	GntR ligand-binding domain-like	1hw1 A:79-230
au	gi|15889989|ref|NP_355670.1|	0050048	10-81	5.93e-21	46785	Winged helix DNA-binding domain	0.015	46804	GntR-like transcriptional regulators	3bwg A:5-82
au	gi|15890067|ref|NP_355748.1|	0054060	93-228	2.38e-27	48008	GntR ligand-binding domain-like	0.019	48009	GntR ligand-binding domain-like	2hs5 A:94-231
au	gi|15890067|ref|NP_355748.1|	0050048	8-80	1.11e-21	46785	Winged helix DNA-binding domain	0.014	46804	GntR-like transcriptional regulators	1hw1 A:5-78
au	gi|159185569|ref|NP_357578.2|	0054060	70-200	6.02e-22	48008	GntR ligand-binding domain-like	0.01	48009	GntR ligand-binding domain-like	2hs5 A:94-231
au	gi|159185569|ref|NP_357578.2|	0050048	4-67	0.0000000000000016	46785	Winged helix DNA-binding domain	0.026	46804	GntR-like transcriptional regulators	2hs5 A:25-93
au	gi|15891785|ref|NP_357457.1|	0054060	100-240	2.88e-27	48008	GntR ligand-binding domain-like	0.009	48009	GntR ligand-binding domain-like	2hs5 A:94-231
au	gi|15891785|ref|NP_357457.1|	0050048	13-84	2.45e-21	46785	Winged helix DNA-binding domain	0.012	46804	GntR-like transcriptional regulators	1v4r A:1-100
au	gi|15891753|ref|NP_357425.1|	0054060	107-235	2.88e-25	48008	GntR ligand-binding domain-like	0.0074	48009	GntR ligand-binding domain-like	2hs5 A:94-231
au	gi|15891753|ref|NP_357425.1|	0050048	9-82	0.0000000000000263	46785	Winged helix DNA-binding domain	0.019	46804	GntR-like transcriptional regulators	3bwg A:5-82
au	gi|15891706|ref|NP_357378.1|	0054060	106-240	1.07e-22	48008	GntR ligand-binding domain-like	0.012	48009	GntR ligand-binding domain-like	2hs5 A:94-231
au	gi|15891706|ref|NP_357378.1|	0050048	12-83	0.00000000000000718	46785	Winged helix DNA-binding domain	0.022	46804	GntR-like transcriptional regulators	1v4r A:1-100
au	gi|15891681|ref|NP_357353.1|	0054060	92-227	8.89e-29	48008	GntR ligand-binding domain-like	0.0098	48009	GntR ligand-binding domain-like	2hs5 A:94-231
au	gi|15891681|ref|NP_357353.1|	0050048	6-77	1.2e-23	46785	Winged helix DNA-binding domain	0.0069	46804	GntR-like transcriptional regulators	1v4r A:1-100
au	gi|15891653|ref|NP_357325.1|	0054662	61-233	4.24e-25	64288	Chorismate lyase-like	0.0088	143473	UTRA domain	3cnv A:98-259
au	gi|15891653|ref|NP_357325.1|	0050048	4-77	1.07e-16	46785	Winged helix DNA-binding domain	0.026	46804	GntR-like transcriptional regulators	3bwg A:5-82
au	gi|159185679|ref|NP_357311.2|	0054060	84-219	6.8e-23	48008	GntR ligand-binding domain-like	0.012	48009	GntR ligand-binding domain-like	2hs5 A:94-231
au	gi|159185679|ref|NP_357311.2|	0050048	13-83	5.44e-19	46785	Winged helix DNA-binding domain	0.0044	46804	GntR-like transcriptional regulators	2hs5 A:25-93
au	gi|15891477|ref|NP_357149.1|	0054060	95-231	4.45e-26	48008	GntR ligand-binding domain-like	0.0098	48009	GntR ligand-binding domain-like	2hs5 A:94-231
au	gi|15891477|ref|NP_357149.1|	0050048	7-79	1.95e-20	46785	Winged helix DNA-binding domain	0.0074	46804	GntR-like transcriptional regulators	2hs5 A:25-93
au	gi|15891408|ref|NP_357080.1|	0054060	104-233	9.94e-22	48008	GntR ligand-binding domain-like	0.012	48009	GntR ligand-binding domain-like	2hs5 A:94-231
au	gi|15891408|ref|NP_357080.1|	0050048	34-102	4.28e-18	46785	Winged helix DNA-binding domain	0.012	46804	GntR-like transcriptional regulators	2hs5 A:25-93
au	gi|159185900|ref|NP_356828.2|	0054060	98-228	1.91e-26	48008	GntR ligand-binding domain-like	0.023	48009	GntR ligand-binding domain-like	2hs5 A:94-231
au	gi|159185900|ref|NP_356828.2|	0050048	13-114	4.16e-20	46785	Winged helix DNA-binding domain	0.023	46804	GntR-like transcriptional regulators	1v4r A:1-100
au	gi|15891151|ref|NP_356823.1|	0054662	152-325	2.67e-40	64288	Chorismate lyase-like	0.0000133	143473	UTRA domain	2pkh A:109-249
au	gi|15891151|ref|NP_356823.1|	0050048	97-168	3.76e-22	46785	Winged helix DNA-binding domain	0.063	46804	GntR-like transcriptional regulators	1hw1 A:5-78
au	gi|159185907|ref|NP_356807.2|	0054060	72-207	9.15e-28	48008	GntR ligand-binding domain-like	0.01	48009	GntR ligand-binding domain-like	2hs5 A:94-231
au	gi|159185907|ref|NP_356807.2|	0050048	1-69	4.41e-20	46785	Winged helix DNA-binding domain	0.055	46804	GntR-like transcriptional regulators	2hs5 A:25-93
au	gi|159185944|ref|NP_356726.2|	0054060	78-213	1.1e-23	48008	GntR ligand-binding domain-like	0.00033	48009	GntR ligand-binding domain-like	2hs5 A:94-231
au	gi|159185944|ref|NP_356726.2|	0050048	1-93	3.19e-19	46785	Winged helix DNA-binding domain	0.002	46804	GntR-like transcriptional regulators	2hs5 A:25-93
au	gi|159185962|ref|NP_356699.2|	0054662	68-244	1.02e-34	64288	Chorismate lyase-like	0.00062	143473	UTRA domain	2pkh A:109-249
au	gi|159185962|ref|NP_356699.2|	0050048	11-84	1.82e-20	46785	Winged helix DNA-binding domain	0.039	46804	GntR-like transcriptional regulators	3bwg A:5-82
au	gi|159185972|ref|NP_356680.2|	0050048	20-83	0.0000000000000962	46785	Winged helix DNA-binding domain	0.048	46804	GntR-like transcriptional regulators	1hw1 A:5-78
au	gi|159185972|ref|NP_356680.2|	0054060	100-223	0.0000000000000602	48008	GntR ligand-binding domain-like	0.023	48009	GntR ligand-binding domain-like	1hw1 A:79-230
au	gi|159185974|ref|NP_356678.2|	0054060	88-222	6.28e-23	48008	GntR ligand-binding domain-like	0.0072	48009	GntR ligand-binding domain-like	2hs5 A:94-231
au	gi|159185974|ref|NP_356678.2|	0050048	15-84	1.3e-18	46785	Winged helix DNA-binding domain	0.042	46804	GntR-like transcriptional regulators	2hs5 A:25-93
au	gi|15890856|ref|NP_356528.1|	0054060	76-214	5.23e-20	48008	GntR ligand-binding domain-like	0.013	48009	GntR ligand-binding domain-like	2hs5 A:94-231
au	gi|15890856|ref|NP_356528.1|	0050048	6-88	1.89e-16	46785	Winged helix DNA-binding domain	0.02	46804	GntR-like transcriptional regulators	2hs5 A:25-93
au	gi|159186058|ref|NP_356463.2|	0054060	98-235	1.96e-21	48008	GntR ligand-binding domain-like	0.021	48009	GntR ligand-binding domain-like	1hw1 A:79-230
au	gi|159186058|ref|NP_356463.2|	0050048	12-83	2.8e-20	46785	Winged helix DNA-binding domain	0.015	46804	GntR-like transcriptional regulators	1hw1 A:5-78
au	gi|159186073|ref|NP_356422.2|	0054060	87-218	1.1e-19	48008	GntR ligand-binding domain-like	0.015	48009	GntR ligand-binding domain-like	2hs5 A:94-231
au	gi|159186073|ref|NP_356422.2|	0050048	16-107	1.3e-18	46785	Winged helix DNA-binding domain	0.0077	46804	GntR-like transcriptional regulators	2hs5 A:25-93
au	gi|15890716|ref|NP_356388.1|	0050768	75-446	1.99e-61	53383	PLP-dependent transferases	0.0085	53384	AAT-like	1x0m A:26-428
au	gi|15890716|ref|NP_356388.1|	0050048	18-85	0.0000000000000015	46785	Winged helix DNA-binding domain	0.021	46804	GntR-like transcriptional regulators	2hs5 A:25-93
au	gi|15890366|ref|NP_356038.1|	0054060	96-230	1.1e-25	48008	GntR ligand-binding domain-like	0.011	48009	GntR ligand-binding domain-like	2hs5 A:94-231
au	gi|15890366|ref|NP_356038.1|	0050048	8-79	1.02e-18	46785	Winged helix DNA-binding domain	0.04	46804	GntR-like transcriptional regulators	3bwg A:5-82
au	gi|159186270|ref|NP_355990.2|	0054060	98-220	1.18e-18	48008	GntR ligand-binding domain-like	0.015	48009	GntR ligand-binding domain-like	2hs5 A:94-231
au	gi|159186270|ref|NP_355990.2|	0050048	14-81	9.91e-18	46785	Winged helix DNA-binding domain	0.065	46804	GntR-like transcriptional regulators	1hw1 A:5-78
au	gi|15890291|ref|NP_355963.1|	0054060	75-207	2.17e-26	48008	GntR ligand-binding domain-like	0.0093	48009	GntR ligand-binding domain-like	2hs5 A:94-231
au	gi|15890291|ref|NP_355963.1|	0050048	6-74	1.17e-17	46785	Winged helix DNA-binding domain	0.019	46804	GntR-like transcriptional regulators	2hs5 A:25-93
au	gi|15890275|ref|NP_355947.1|	0054060	98-235	9.42e-24	48008	GntR ligand-binding domain-like	0.016	48009	GntR ligand-binding domain-like	1hw1 A:79-230
au	gi|15890275|ref|NP_355947.1|	0050048	20-83	3.27e-17	46785	Winged helix DNA-binding domain	0.018	46804	GntR-like transcriptional regulators	3bwg A:5-82
au	gi|15890233|ref|NP_355905.1|	0050696	91-471	4.68e-66	53383	PLP-dependent transferases	0.0024	53384	AAT-like	1x0m A:26-428
au	gi|15890233|ref|NP_355905.1|	0050048	29-102	0.0000000000299	46785	Winged helix DNA-binding domain	0.043	46804	GntR-like transcriptional regulators	1v4r A:1-100
au	gi|16119352|ref|NP_396058.1|	0054060	87-222	3.14e-18	48008	GntR ligand-binding domain-like	0.017	48009	GntR ligand-binding domain-like	2hs5 A:94-231
au	gi|16119352|ref|NP_396058.1|	0050048	17-84	0.0000000000609	46785	Winged helix DNA-binding domain	0.045	46804	GntR-like transcriptional regulators	2hs5 A:25-93
au	gi|16119633|ref|NP_396339.1|	0054060	97-229	1.02e-19	48008	GntR ligand-binding domain-like	0.0096	48009	GntR ligand-binding domain-like	2hs5 A:94-231
au	gi|16119633|ref|NP_396339.1|	0050048	28-95	6.25e-18	46785	Winged helix DNA-binding domain	0.011	46804	GntR-like transcriptional regulators	2hs5 A:25-93
au	gi|16119304|ref|NP_396010.1|	0054060	94-231	3.92e-25	48008	GntR ligand-binding domain-like	0.013	48009	GntR ligand-binding domain-like	2hs5 A:94-231
au	gi|16119304|ref|NP_396010.1|	0050048	9-79	1.86e-21	46785	Winged helix DNA-binding domain	0.015	46804	GntR-like transcriptional regulators	3bwg A:5-82
au	gi|159186641|ref|NP_396419.2|	0054060	192-324	1.91e-18	48008	GntR ligand-binding domain-like	0.021	48009	GntR ligand-binding domain-like	2hs5 A:94-231
au	gi|159186641|ref|NP_396419.2|	0050048	43-108	0.0000000000000127	46785	Winged helix DNA-binding domain	0.032	46804	GntR-like transcriptional regulators	2hs5 A:25-93
au	gi|159186611|ref|NP_396337.2|	0054060	91-232	3.4e-19	48008	GntR ligand-binding domain-like	0.016	48009	GntR ligand-binding domain-like	2hs5 A:94-231
au	gi|159186611|ref|NP_396337.2|	0050048	17-87	0.000000000306	46785	Winged helix DNA-binding domain	0.045	46804	GntR-like transcriptional regulators	1hw1 A:5-78
au	gi|159184427|ref|NP_353731.2|	0049608	84-269	8.5e-52	55781	GAF domain-like	0.00016	75513	IclR ligand-binding domain-like	1mkm A:76-246
au	gi|159184427|ref|NP_353731.2|	0048177	28-97	0.000000000000196	46785	Winged helix DNA-binding domain	0.067	74676	Transcriptional regulator IclR, N-terminal domain	1mkm A:1-75
au	gi|15891669|ref|NP_357341.1|	0049608	100-281	4.61e-37	55781	GAF domain-like	0.00076	75513	IclR ligand-binding domain-like	1mkm A:76-246
au	gi|15891669|ref|NP_357341.1|	0048177	36-109	0.00000000000779	46785	Winged helix DNA-binding domain	0.04	74676	Transcriptional regulator IclR, N-terminal domain	1mkm A:1-75
au	gi|15890520|ref|NP_356192.1|	0049608	76-250	1.44e-31	55781	GAF domain-like	0.0031	75513	IclR ligand-binding domain-like	1td5 A:
au	gi|15890520|ref|NP_356192.1|	0048177	13-80	0.00000000000000859	46785	Winged helix DNA-binding domain	0.096	74676	Transcriptional regulator IclR, N-terminal domain	1mkm A:1-75
au	gi|16119362|ref|NP_396068.1|	0049595	96-270	1.05e-39	55781	GAF domain-like	0.00018	75513	IclR ligand-binding domain-like	1mkm A:76-246
au	gi|16119362|ref|NP_396068.1|	0048177	26-98	0.000000000000201	46785	Winged helix DNA-binding domain	0.029	74676	Transcriptional regulator IclR, N-terminal domain	1mkm A:1-75
au	gi|15888721|ref|NP_354402.1|	0039545	116-237	3.14e-33	51306	LexA/Signal peptidase	0.00087	51307	LexA-related	1jhf A:73-198
au	gi|15888721|ref|NP_354402.1|	0047587	2-68	9.09e-19	46785	Winged helix DNA-binding domain	0.023	46789	LexA repressor, N-terminal DNA-binding domain	1jhf A:2-72
au	gi|15888082|ref|NP_353763.1|	0052161	1-60	0.000000000000027	46785	Winged helix DNA-binding domain	0.0096	68967	Lrp/AsnC-like transcriptional regulator N-terminal domain	1ri7 A:25-84
au	gi|15888082|ref|NP_353763.1|	0049174	64-149	0.000000000000161	54909	Dimeric alpha+beta barrel	0.0096	69733	Lrp/AsnC-like transcriptional regulator C-terminal domain	1ri7 A:85-170
au	gi|159184546|ref|NP_353967.2|	0049174	65-142	3.75e-16	54909	Dimeric alpha+beta barrel	0.0057	69733	Lrp/AsnC-like transcriptional regulator C-terminal domain	1ri7 A:85-170
au	gi|159184546|ref|NP_353967.2|	0052161	3-59	0.000000000000216	46785	Winged helix DNA-binding domain	0.0056	68967	Lrp/AsnC-like transcriptional regulator N-terminal domain	1i1g A:2-61
au	gi|15889184|ref|NP_354865.1|	0049174	63-149	2.55e-20	54909	Dimeric alpha+beta barrel	0.012	69733	Lrp/AsnC-like transcriptional regulator C-terminal domain	1ri7 A:85-170
au	gi|15889184|ref|NP_354865.1|	0049384	1-91	1.65e-17	46785	Winged helix DNA-binding domain	0.0062	68967	Lrp/AsnC-like transcriptional regulator N-terminal domain	1ri7 A:25-84
au	gi|15889464|ref|NP_355145.1|	0052161	46-107	2.81e-20	46785	Winged helix DNA-binding domain	0.0079	68967	Lrp/AsnC-like transcriptional regulator N-terminal domain	2cfx A:1-63
au	gi|15889464|ref|NP_355145.1|	0049174	107-191	0.0000000000000845	54909	Dimeric alpha+beta barrel	0.014	69733	Lrp/AsnC-like transcriptional regulator C-terminal domain	1ri7 A:85-170
au	gi|15889977|ref|NP_355658.1|	0044389	78-224	4.19e-20	100950	NagB/RpiA/CoA transferase-like	0.056	75176	D-ribose-5-phosphate isomerase (RpiA), catalytic domain	1uj6 A:3-131,A:206-227
au	gi|15889977|ref|NP_355658.1|	0043758	7-61	0.00000000231	46785	Winged helix DNA-binding domain	0.04	68967	Lrp/AsnC-like transcriptional regulator N-terminal domain	1i1g A:2-61
au	gi|159185678|ref|NP_357314.2|	0049174	67-147	1.19e-17	54909	Dimeric alpha+beta barrel	0.0072	69733	Lrp/AsnC-like transcriptional regulator C-terminal domain	1ri7 A:85-170
au	gi|159185678|ref|NP_357314.2|	0049384	3-94	0.00000000000000656	46785	Winged helix DNA-binding domain	0.01	68967	Lrp/AsnC-like transcriptional regulator N-terminal domain	1i1g A:2-61
au	gi|159185729|ref|NP_357192.2|	0052161	2-62	1e-18	46785	Winged helix DNA-binding domain	0.005	68967	Lrp/AsnC-like transcriptional regulator N-terminal domain	2cfx A:1-63
au	gi|159185729|ref|NP_357192.2|	0052160	65-144	5.36e-16	54909	Dimeric alpha+beta barrel	0.0069	69733	Lrp/AsnC-like transcriptional regulator C-terminal domain	2cg4 A:67-152
au	gi|15891461|ref|NP_357133.1|	0049174	66-147	1.88e-16	54909	Dimeric alpha+beta barrel	0.0054	69733	Lrp/AsnC-like transcriptional regulator C-terminal domain	1ri7 A:85-170
au	gi|15891461|ref|NP_357133.1|	0052161	4-61	3.73e-16	46785	Winged helix DNA-binding domain	0.0082	68967	Lrp/AsnC-like transcriptional regulator N-terminal domain	1ri7 A:25-84
au	gi|15891451|ref|NP_357123.1|	0040524	79-236	1.47e-28	100950	NagB/RpiA/CoA transferase-like	0.077	110513	IF2B-like	1vb5 A:
au	gi|15891451|ref|NP_357123.1|	0043758	5-60	0.0000000000115	46785	Winged helix DNA-binding domain	0.068	68967	Lrp/AsnC-like transcriptional regulator N-terminal domain	1i1g A:2-61
au	gi|15891143|ref|NP_356815.1|	0052162	70-151	1.61e-19	54909	Dimeric alpha+beta barrel	0.0096	69733	Lrp/AsnC-like transcriptional regulator C-terminal domain	2cg4 A:67-152
au	gi|15891143|ref|NP_356815.1|	0052161	6-66	2.74e-18	46785	Winged helix DNA-binding domain	0.01	68967	Lrp/AsnC-like transcriptional regulator N-terminal domain	1ri7 A:25-84
au	gi|15890963|ref|NP_356635.1|	0049174	64-142	0.00000000000000295	54909	Dimeric alpha+beta barrel	0.0025	69733	Lrp/AsnC-like transcriptional regulator C-terminal domain	1ri7 A:85-170
au	gi|15890963|ref|NP_356635.1|	0052161	1-57	0.000000000187	46785	Winged helix DNA-binding domain	0.016	68967	Lrp/AsnC-like transcriptional regulator N-terminal domain	1ri7 A:25-84
au	gi|159186022|ref|NP_356563.2|	0049174	62-149	2.95e-16	54909	Dimeric alpha+beta barrel	0.014	69733	Lrp/AsnC-like transcriptional regulator C-terminal domain	1ri7 A:85-170
au	gi|159186022|ref|NP_356563.2|	0049384	2-92	6.64e-16	46785	Winged helix DNA-binding domain	0.011	68967	Lrp/AsnC-like transcriptional regulator N-terminal domain	1i1g A:2-61
au	gi|15890819|ref|NP_356491.1|	0052162	72-154	1.34e-20	54909	Dimeric alpha+beta barrel	0.0033	69733	Lrp/AsnC-like transcriptional regulator C-terminal domain	1ri7 A:85-170
au	gi|15890819|ref|NP_356491.1|	0052161	10-69	1.23e-16	46785	Winged helix DNA-binding domain	0.0071	68967	Lrp/AsnC-like transcriptional regulator N-terminal domain	1i1g A:2-61
au	gi|159186223|ref|NP_356093.2|	0049498	88-377	1.3e-37	53067	Actin-like ATPase domain	0.0057	110636	ROK	2hoe A:72-199
au	gi|159186223|ref|NP_356093.2|	0051507	18-79	0.00000000054	46785	Winged helix DNA-binding domain	0.063	68967	Lrp/AsnC-like transcriptional regulator N-terminal domain	1i1g A:2-61
au	gi|15890230|ref|NP_355902.1|	0049174	66-153	4.83e-16	54909	Dimeric alpha+beta barrel	0.012	69733	Lrp/AsnC-like transcriptional regulator C-terminal domain	1ri7 A:85-170
au	gi|15890230|ref|NP_355902.1|	0049384	3-90	0.00000000000000954	46785	Winged helix DNA-binding domain	0.015	68967	Lrp/AsnC-like transcriptional regulator N-terminal domain	1i1g A:2-61
au	gi|159186335|ref|NP_355845.2|	0052161	5-64	2.65e-20	46785	Winged helix DNA-binding domain	0.006	68967	Lrp/AsnC-like transcriptional regulator N-terminal domain	2cfx A:1-63
au	gi|159186335|ref|NP_355845.2|	0049174	67-150	1.61e-19	54909	Dimeric alpha+beta barrel	0.0044	69733	Lrp/AsnC-like transcriptional regulator C-terminal domain	1ri7 A:85-170
au	gi|15887559|ref|NP_353240.1|	0045790	89-288	4.71e-36	53850	Periplasmic binding protein-like II	0.01	53851	Phosphate binding protein-like	2fyi A:88-307
au	gi|15887559|ref|NP_353240.1|	0045910	1-111	9.87e-21	46785	Winged helix DNA-binding domain	0.0075	88979	LysR-like transcriptional regulators	1ixc A:1-89
au	gi|15887611|ref|NP_353292.1|	0045790	92-293	1.27e-38	53850	Periplasmic binding protein-like II	0.01	53851	Phosphate binding protein-like	2fyi A:88-307
au	gi|15887611|ref|NP_353292.1|	0047461	5-89	6.63e-20	46785	Winged helix DNA-binding domain	0.023	88979	LysR-like transcriptional regulators	1ixc A:1-89
au	gi|15887950|ref|NP_353631.1|	0045910	5-101	0.0000000000000544	46785	Winged helix DNA-binding domain	0.021	88979	LysR-like transcriptional regulators	1ixc A:1-89
au	gi|15887950|ref|NP_353631.1|	0045790	92-277	0.0000000000344	53850	Periplasmic binding protein-like II	0.013	53851	Phosphate binding protein-like	1ixc A:90-294
au	gi|15887996|ref|NP_353677.1|	0045790	91-285	6.18e-35	53850	Periplasmic binding protein-like II	0.0018	53851	Phosphate binding protein-like	1i6a A:
au	gi|15887996|ref|NP_353677.1|	0045910	5-113	9.08e-25	46785	Winged helix DNA-binding domain	0.0062	88979	LysR-like transcriptional regulators	1ixc A:1-89
au	gi|159184411|ref|NP_353687.2|	0045790	90-293	3.57e-48	53850	Periplasmic binding protein-like II	0.0037	53851	Phosphate binding protein-like	2fyi A:88-307
au	gi|159184411|ref|NP_353687.2|	0045910	2-112	1.48e-22	46785	Winged helix DNA-binding domain	0.012	88979	LysR-like transcriptional regulators	1ixc A:1-89
au	gi|159184417|ref|NP_353696.2|	0045790	90-295	6.61e-37	53850	Periplasmic binding protein-like II	0.0022	53851	Phosphate binding protein-like	2fyi A:88-307
au	gi|159184417|ref|NP_353696.2|	0045910	1-110	3.82e-22	46785	Winged helix DNA-binding domain	0.0052	88979	LysR-like transcriptional regulators	1ixc A:1-89
au	gi|159184509|ref|NP_353895.2|	0045790	91-292	4.07e-40	53850	Periplasmic binding protein-like II	0.00083	53851	Phosphate binding protein-like	1i6a A:
au	gi|159184509|ref|NP_353895.2|	0045910	4-114	2.86e-25	46785	Winged helix DNA-binding domain	0.0032	88979	LysR-like transcriptional regulators	1ixc A:1-89
au	gi|159184533|ref|NP_353948.2|	0047313	96-276	2.71e-20	53850	Periplasmic binding protein-like II	0.021	53851	Phosphate binding protein-like	1hsl A:
au	gi|159184533|ref|NP_353948.2|	0045910	1-108	0.0000000000000021	46785	Winged helix DNA-binding domain	0.035	88979	LysR-like transcriptional regulators	1ixc A:1-89
au	gi|15888545|ref|NP_354226.1|	0045790	92-299	1.55e-27	53850	Periplasmic binding protein-like II	0.0026	53851	Phosphate binding protein-like	2fyi A:88-307
au	gi|15888545|ref|NP_354226.1|	0047461	6-92	1.2e-19	46785	Winged helix DNA-binding domain	0.003	88979	LysR-like transcriptional regulators	1ixc A:1-89
au	gi|159184732|ref|NP_354374.2|	0045790	93-284	6.83e-25	53850	Periplasmic binding protein-like II	0.016	53851	Phosphate binding protein-like	1uth A:
au	gi|159184732|ref|NP_354374.2|	0052508	3-83	4.23e-19	46785	Winged helix DNA-binding domain	0.017	88979	LysR-like transcriptional regulators	1ixc A:1-89
au	gi|159184905|ref|NP_354748.2|	0045910	10-114	1.2e-23	46785	Winged helix DNA-binding domain	0.0068	88979	LysR-like transcriptional regulators	1ixc A:1-89
au	gi|159184905|ref|NP_354748.2|	0045790	97-279	1.32e-22	53850	Periplasmic binding protein-like II	0.0089	53851	Phosphate binding protein-like	1al3 A:
au	gi|15889362|ref|NP_355043.1|	0045790	95-294	6.83e-40	53850	Periplasmic binding protein-like II	0.013	53851	Phosphate binding protein-like	1ixc A:90-294
au	gi|15889362|ref|NP_355043.1|	0052508	4-86	1.69e-20	46785	Winged helix DNA-binding domain	0.011	88979	LysR-like transcriptional regulators	2esn A:3-91
au	gi|15889466|ref|NP_355147.1|	0045790	90-298	1.12e-41	53850	Periplasmic binding protein-like II	0.0046	53851	Phosphate binding protein-like	2fyi A:88-307
au	gi|15889466|ref|NP_355147.1|	0047461	5-88	6.11e-24	46785	Winged helix DNA-binding domain	0.0039	88979	LysR-like transcriptional regulators	1ixc A:1-89
au	gi|15889471|ref|NP_355152.1|	0045790	95-301	4.71e-34	53850	Periplasmic binding protein-like II	0.0092	53851	Phosphate binding protein-like	1i6a A:
au	gi|15889471|ref|NP_355152.1|	0045910	7-116	3.22e-21	46785	Winged helix DNA-binding domain	0.013	88979	LysR-like transcriptional regulators	1ixc A:1-89
au	gi|15889589|ref|NP_355270.1|	0045790	95-296	1.23e-30	53850	Periplasmic binding protein-like II	0.014	53851	Phosphate binding protein-like	2fyi A:88-307
au	gi|15889589|ref|NP_355270.1|	0052508	5-89	6.59e-23	46785	Winged helix DNA-binding domain	0.0067	88979	LysR-like transcriptional regulators	2esn A:3-91
au	gi|159185168|ref|NP_355307.2|	0045790	87-301	1.26e-34	53850	Periplasmic binding protein-like II	0.0032	53851	Phosphate binding protein-like	2esn A:92-303
au	gi|159185168|ref|NP_355307.2|	0045910	2-109	1.79e-22	46785	Winged helix DNA-binding domain	0.011	88979	LysR-like transcriptional regulators	1ixc A:1-89
au	gi|15889748|ref|NP_355429.1|	0045790	89-297	1.39e-42	53850	Periplasmic binding protein-like II	0.011	53851	Phosphate binding protein-like	1al3 A:
au	gi|15889748|ref|NP_355429.1|	0047461	4-84	2.99e-20	46785	Winged helix DNA-binding domain	0.0091	88979	LysR-like transcriptional regulators	1ixc A:1-89
au	gi|15889777|ref|NP_355458.1|	0045790	98-304	4.16e-19	53850	Periplasmic binding protein-like II	0.01	53851	Phosphate binding protein-like	2esn A:92-303
au	gi|15889777|ref|NP_355458.1|	0047461	10-91	7.41e-18	46785	Winged helix DNA-binding domain	0.0071	88979	LysR-like transcriptional regulators	1ixc A:1-89
au	gi|15889817|ref|NP_355498.1|	0045790	97-295	4.34e-38	53850	Periplasmic binding protein-like II	0.01	53851	Phosphate binding protein-like	1ixc A:90-294
au	gi|15889817|ref|NP_355498.1|	0045910	7-118	1.47e-21	46785	Winged helix DNA-binding domain	0.0076	88979	LysR-like transcriptional regulators	1ixc A:1-89
au	gi|15891848|ref|NP_357520.1|	0049998	83-289	2.02e-37	53850	Periplasmic binding protein-like II	0.012	53851	Phosphate binding protein-like	2esn A:92-303
au	gi|15891848|ref|NP_357520.1|	0052508	3-87	2.04e-21	46785	Winged helix DNA-binding domain	0.01	88979	LysR-like transcriptional regulators	1ixc A:1-89
au	gi|15891774|ref|NP_357446.1|	0045790	92-293	9.77e-31	53850	Periplasmic binding protein-like II	0.016	53851	Phosphate binding protein-like	2ons A:32-342
au	gi|15891774|ref|NP_357446.1|	0045910	4-111	3.34e-22	46785	Winged helix DNA-binding domain	0.019	88979	LysR-like transcriptional regulators	1ixc A:1-89
au	gi|159185644|ref|NP_357405.2|	0045790	90-295	9.59e-45	53850	Periplasmic binding protein-like II	0.009	53851	Phosphate binding protein-like	2fyi A:88-307
au	gi|159185644|ref|NP_357405.2|	0047461	4-86	1.41e-18	46785	Winged helix DNA-binding domain	0.01	88979	LysR-like transcriptional regulators	1ixc A:1-89
au	gi|159185707|ref|NP_357250.2|	0045790	91-297	2.9e-29	53850	Periplasmic binding protein-like II	0.00076	53851	Phosphate binding protein-like	1i6a A:
au	gi|159185707|ref|NP_357250.2|	0047461	1-86	1.87e-21	46785	Winged helix DNA-binding domain	0.0026	88979	LysR-like transcriptional regulators	1ixc A:1-89
au	gi|159185717|ref|NP_357224.2|	0045790	94-295	8.28e-37	53850	Periplasmic binding protein-like II	0.0023	53851	Phosphate binding protein-like	2fyi A:88-307
au	gi|159185717|ref|NP_357224.2|	0047461	1-87	0.00000000000000605	46785	Winged helix DNA-binding domain	0.019	88979	LysR-like transcriptional regulators	1ixc A:1-89
au	gi|15891495|ref|NP_357167.1|	0045790	109-319	2.17e-27	53850	Periplasmic binding protein-like II	0.019	53851	Phosphate binding protein-like	1i6a A:
au	gi|15891495|ref|NP_357167.1|	0052508	22-97	2.13e-18	46785	Winged helix DNA-binding domain	0.016	88979	LysR-like transcriptional regulators	1ixc A:1-89
au	gi|159185904|ref|NP_356814.2|	0045790	88-296	5.61e-35	53850	Periplasmic binding protein-like II	0.0031	53851	Phosphate binding protein-like	2fyi A:88-307
au	gi|159185904|ref|NP_356814.2|	0045910	2-111	7.21e-22	46785	Winged helix DNA-binding domain	0.021	88979	LysR-like transcriptional regulators	1ixc A:1-89
au	gi|15891140|ref|NP_356812.1|	0045790	87-289	4.34e-45	53850	Periplasmic binding protein-like II	0.011	53851	Phosphate binding protein-like	1twy A:
au	gi|15891140|ref|NP_356812.1|	0045910	1-110	3.86e-23	46785	Winged helix DNA-binding domain	0.0022	88979	LysR-like transcriptional regulators	1ixc A:1-89
au	gi|15891125|ref|NP_356797.1|	0045790	89-292	3.08e-33	53850	Periplasmic binding protein-like II	0.0027	53851	Phosphate binding protein-like	1i6a A:
au	gi|15891125|ref|NP_356797.1|	0045910	1-109	1.1e-22	46785	Winged helix DNA-binding domain	0.011	88979	LysR-like transcriptional regulators	1ixc A:1-89
au	gi|15891123|ref|NP_356795.1|	0045790	94-262	5.07e-20	53850	Periplasmic binding protein-like II	0.0033	53851	Phosphate binding protein-like	1al3 A:
au	gi|15891123|ref|NP_356795.1|	0045910	7-112	2.64e-20	46785	Winged helix DNA-binding domain	0.0096	88979	LysR-like transcriptional regulators	1ixc A:1-89
au	gi|15891073|ref|NP_356745.1|	0045790	88-277	8.28e-28	53850	Periplasmic binding protein-like II	0.0052	53851	Phosphate binding protein-like	2fyi A:88-307
au	gi|15891073|ref|NP_356745.1|	0045910	1-110	1.3e-22	46785	Winged helix DNA-binding domain	0.0074	88979	LysR-like transcriptional regulators	1ixc A:1-89
au	gi|159185950|ref|NP_356717.2|	0048481	238-482	5.76e-40	52418	Nucleoside phosphorylase/phosphoribosyltransferase catalytic domain	0.0041	52419	Nucleoside phosphorylase/phosphoribosyltransferase catalytic domain	1khd A:81-344
au	gi|159185950|ref|NP_356717.2|	0052508	21-100	4.99e-16	46785	Winged helix DNA-binding domain	0.0041	88979	LysR-like transcriptional regulators	2esn A:3-91
au	gi|159185950|ref|NP_356717.2|	0040083	173-229	0.00000000000262	47648	Nucleoside phosphorylase/phosphoribosyltransferase N-terminal domain	0.0039	47649	Nucleoside phosphorylase/phosphoribosyltransferase N-terminal domain	1o17 A:1-70
au	gi|15891018|ref|NP_356690.1|	0045790	90-299	5.07e-37	53850	Periplasmic binding protein-like II	0.01	53851	Phosphate binding protein-like	2fyi A:88-307
au	gi|15891018|ref|NP_356690.1|	0045910	2-112	3.13e-21	46785	Winged helix DNA-binding domain	0.015	88979	LysR-like transcriptional regulators	1ixc A:1-89
au	gi|15890991|ref|NP_356663.1|	0045790	91-294	5.07e-38	53850	Periplasmic binding protein-like II	0.0074	53851	Phosphate binding protein-like	1i6a A:
au	gi|15890991|ref|NP_356663.1|	0047461	3-87	1.36e-17	46785	Winged helix DNA-binding domain	0.0064	88979	LysR-like transcriptional regulators	1ixc A:1-89
au	gi|15890982|ref|NP_356654.1|	0045790	91-285	5.25e-21	53850	Periplasmic binding protein-like II	0.01	53851	Phosphate binding protein-like	1i6a A:
au	gi|15890982|ref|NP_356654.1|	0047461	8-90	4.49e-20	46785	Winged helix DNA-binding domain	0.0086	88979	LysR-like transcriptional regulators	1ixc A:1-89
au	gi|15890964|ref|NP_356636.1|	0047461	3-82	4.86e-19	46785	Winged helix DNA-binding domain	0.0088	88979	LysR-like transcriptional regulators	1ixc A:1-89
au	gi|15890964|ref|NP_356636.1|	0045790	89-275	3.8e-18	53850	Periplasmic binding protein-like II	0.01	53851	Phosphate binding protein-like	1al3 A:
au	gi|159185995|ref|NP_356621.2|	0045790	99-300	4.75e-36	53850	Periplasmic binding protein-like II	0.0012	53851	Phosphate binding protein-like	1i6a A:
au	gi|159185995|ref|NP_356621.2|	0047461	13-97	4.79e-21	46785	Winged helix DNA-binding domain	0.0023	88979	LysR-like transcriptional regulators	1ixc A:1-89
au	gi|15890853|ref|NP_356525.1|	0045790	93-292	2.53e-32	53850	Periplasmic binding protein-like II	0.0067	53851	Phosphate binding protein-like	2fyi A:88-307
au	gi|15890853|ref|NP_356525.1|	0045910	5-115	4.69e-23	46785	Winged helix DNA-binding domain	0.0039	88979	LysR-like transcriptional regulators	1ixc A:1-89
au	gi|159186045|ref|NP_356497.2|	0045790	99-298	3.41e-37	53850	Periplasmic binding protein-like II	0.015	53851	Phosphate binding protein-like	1amf A:
au	gi|159186045|ref|NP_356497.2|	0052508	9-86	3.62e-23	46785	Winged helix DNA-binding domain	0.0064	88979	LysR-like transcriptional regulators	1ixc A:1-89
au	gi|15890718|ref|NP_356390.1|	0045790	92-296	1.28e-50	53850	Periplasmic binding protein-like II	0.00027	53851	Phosphate binding protein-like	1i6a A:
au	gi|15890718|ref|NP_356390.1|	0045910	9-113	4.66e-23	46785	Winged helix DNA-binding domain	0.0038	88979	LysR-like transcriptional regulators	1ixc A:1-89
au	gi|15890711|ref|NP_356383.1|	0045790	90-291	3.08e-43	53850	Periplasmic binding protein-like II	0.01	53851	Phosphate binding protein-like	1al3 A:
au	gi|15890711|ref|NP_356383.1|	0047461	4-85	1.36e-19	46785	Winged helix DNA-binding domain	0.0058	88979	LysR-like transcriptional regulators	1ixc A:1-89
au	gi|159186095|ref|NP_356374.2|	0045790	89-298	3.08e-29	53850	Periplasmic binding protein-like II	0.0045	53851	Phosphate binding protein-like	1i6a A:
au	gi|159186095|ref|NP_356374.2|	0047461	1-84	2.04e-22	46785	Winged helix DNA-binding domain	0.0025	88979	LysR-like transcriptional regulators	1ixc A:1-89
au	gi|159186098|ref|NP_356365.2|	0045790	95-298	2.64e-46	53850	Periplasmic binding protein-like II	0.0044	53851	Phosphate binding protein-like	1al3 A:
au	gi|159186098|ref|NP_356365.2|	0045910	5-117	8.45e-21	46785	Winged helix DNA-binding domain	0.014	88979	LysR-like transcriptional regulators	1ixc A:1-89
au	gi|159186099|ref|NP_356363.2|	0045790	92-299	1.04e-42	53850	Periplasmic binding protein-like II	0.0072	53851	Phosphate binding protein-like	2fyi A:88-307
au	gi|159186099|ref|NP_356363.2|	0045910	6-113	1.91e-20	46785	Winged helix DNA-binding domain	0.014	88979	LysR-like transcriptional regulators	1ixc A:1-89
au	gi|159186134|ref|NP_356288.2|	0045790	89-297	1.54e-45	53850	Periplasmic binding protein-like II	0.012	53851	Phosphate binding protein-like	1i6a A:
au	gi|159186134|ref|NP_356288.2|	0047461	4-85	3.89e-20	46785	Winged helix DNA-binding domain	0.019	88979	LysR-like transcriptional regulators	1ixc A:1-89
au	gi|159186152|ref|NP_356243.2|	0045790	90-284	8.33e-35	53850	Periplasmic binding protein-like II	0.0023	53851	Phosphate binding protein-like	2fyi A:88-307
au	gi|159186152|ref|NP_356243.2|	0045910	1-103	3.25e-20	46785	Winged helix DNA-binding domain	0.013	88979	LysR-like transcriptional regulators	1ixc A:1-89
au	gi|15890564|ref|NP_356236.1|	0045790	98-298	4.34e-37	53850	Periplasmic binding protein-like II	0.016	53851	Phosphate binding protein-like	1i6a A:
au	gi|15890564|ref|NP_356236.1|	0045910	6-118	1.89e-19	46785	Winged helix DNA-binding domain	0.0049	88979	LysR-like transcriptional regulators	1ixc A:1-89
au	gi|159186164|ref|NP_356218.2|	0045790	90-297	2.13e-39	53850	Periplasmic binding protein-like II	0.0012	53851	Phosphate binding protein-like	1al3 A:
au	gi|159186164|ref|NP_356218.2|	0045910	1-111	7.49e-20	46785	Winged helix DNA-binding domain	0.0042	88979	LysR-like transcriptional regulators	1ixc A:1-89
au	gi|159186209|ref|NP_356115.2|	0045790	97-304	5.5e-28	53850	Periplasmic binding protein-like II	0.0061	53851	Phosphate binding protein-like	2esn A:92-303
au	gi|159186209|ref|NP_356115.2|	0045910	5-115	3.14e-22	46785	Winged helix DNA-binding domain	0.0031	88979	LysR-like transcriptional regulators	1ixc A:1-89
au	gi|15890397|ref|NP_356069.1|	0045790	94-297	4.19e-42	53850	Periplasmic binding protein-like II	0.0069	53851	Phosphate binding protein-like	2fyi A:88-307
au	gi|15890397|ref|NP_356069.1|	0045910	10-116	5.17e-23	46785	Winged helix DNA-binding domain	0.0093	88979	LysR-like transcriptional regulators	1ixc A:1-89
au	gi|15890349|ref|NP_356021.1|	0045790	91-293	8.01e-41	53850	Periplasmic binding protein-like II	0.0000141	53851	Phosphate binding protein-like	1i6a A:
au	gi|15890349|ref|NP_356021.1|	0045910	4-113	7.33e-24	46785	Winged helix DNA-binding domain	0.004	88979	LysR-like transcriptional regulators	1ixc A:1-89
au	gi|15890344|ref|NP_356016.1|	0045790	91-296	7.24e-28	53850	Periplasmic binding protein-like II	0.019	53851	Phosphate binding protein-like	2fyi A:88-307
au	gi|15890344|ref|NP_356016.1|	0045910	5-114	3.89e-24	46785	Winged helix DNA-binding domain	0.0043	88979	LysR-like transcriptional regulators	1ixc A:1-89
au	gi|15890288|ref|NP_355960.1|	0045790	87-297	4.65e-36	53850	Periplasmic binding protein-like II	0.0014	53851	Phosphate binding protein-like	1i6a A:
au	gi|15890288|ref|NP_355960.1|	0045910	3-103	4.86e-20	46785	Winged helix DNA-binding domain	0.0082	88979	LysR-like transcriptional regulators	1ixc A:1-89
au	gi|15890118|ref|NP_355790.1|	0045790	92-296	3.98e-40	53850	Periplasmic binding protein-like II	0.0062	53851	Phosphate binding protein-like	2fyi A:88-307
au	gi|15890118|ref|NP_355790.1|	0052508	6-80	2.01e-18	46785	Winged helix DNA-binding domain	0.016	88979	LysR-like transcriptional regulators	2esn A:3-91
au	gi|16119902|ref|NP_396607.1|	0049998	93-275	5.43e-21	53850	Periplasmic binding protein-like II	0.0076	53851	Phosphate binding protein-like	1i6a A:
au	gi|16119902|ref|NP_396607.1|	0047461	1-84	1.27e-17	46785	Winged helix DNA-binding domain	0.0089	88979	LysR-like transcriptional regulators	1ixc A:1-89
au	gi|16119836|ref|NP_396541.1|	0045790	99-300	5.12e-29	53850	Periplasmic binding protein-like II	0.002	53851	Phosphate binding protein-like	1i6a A:
au	gi|16119836|ref|NP_396541.1|	0047461	6-83	2.22e-22	46785	Winged helix DNA-binding domain	0.0044	88979	LysR-like transcriptional regulators	1ixc A:1-89
au	gi|16119647|ref|NP_396353.1|	0045790	96-298	5.07e-25	53850	Periplasmic binding protein-like II	0.0037	53851	Phosphate binding protein-like	1al3 A:
au	gi|16119647|ref|NP_396353.1|	0047461	4-87	2.72e-18	46785	Winged helix DNA-binding domain	0.0072	88979	LysR-like transcriptional regulators	1ixc A:1-89
au	gi|16119619|ref|NP_396325.1|	0045790	89-294	2.9e-40	53850	Periplasmic binding protein-like II	0.0089	53851	Phosphate binding protein-like	1i6a A:
au	gi|16119619|ref|NP_396325.1|	0045910	1-110	2.15e-23	46785	Winged helix DNA-binding domain	0.0048	88979	LysR-like transcriptional regulators	1ixc A:1-89
au	gi|16119554|ref|NP_396260.1|	0049998	80-283	3.98e-29	53850	Periplasmic binding protein-like II	0.0031	53851	Phosphate binding protein-like	1i6a A:
au	gi|16119554|ref|NP_396260.1|	0045910	1-105	1.86e-20	46785	Winged helix DNA-binding domain	0.0048	88979	LysR-like transcriptional regulators	1ixc A:1-89
au	gi|16119552|ref|NP_396258.1|	0045790	95-300	1.3e-46	53850	Periplasmic binding protein-like II	0.0081	53851	Phosphate binding protein-like	2fyi A:88-307
au	gi|16119552|ref|NP_396258.1|	0045910	12-118	5.1e-19	46785	Winged helix DNA-binding domain	0.015	88979	LysR-like transcriptional regulators	1ixc A:1-89
au	gi|16119440|ref|NP_396146.1|	0045790	90-297	1.81e-39	53850	Periplasmic binding protein-like II	0.012	53851	Phosphate binding protein-like	1al3 A:
au	gi|16119440|ref|NP_396146.1|	0047461	6-85	1.49e-19	46785	Winged helix DNA-binding domain	0.0093	88979	LysR-like transcriptional regulators	1ixc A:1-89
au	gi|16119432|ref|NP_396138.1|	0045790	92-297	6.11e-39	53850	Periplasmic binding protein-like II	0.0054	53851	Phosphate binding protein-like	2fyi A:88-307
au	gi|16119432|ref|NP_396138.1|	0045910	9-113	7.12e-19	46785	Winged helix DNA-binding domain	0.016	88979	LysR-like transcriptional regulators	1ixc A:1-89
au	gi|16119420|ref|NP_396126.1|	0052509	97-303	1.43e-43	53850	Periplasmic binding protein-like II	0.0000738	53851	Phosphate binding protein-like	1uth A:
au	gi|16119420|ref|NP_396126.1|	0052508	9-93	5.17e-16	46785	Winged helix DNA-binding domain	0.0011	88979	LysR-like transcriptional regulators	2esn A:3-91
au	gi|16119418|ref|NP_396124.1|	0045790	87-297	9.05e-33	53850	Periplasmic binding protein-like II	0.014	53851	Phosphate binding protein-like	1eu8 A:
au	gi|16119418|ref|NP_396124.1|	0045910	7-110	3.05e-18	46785	Winged helix DNA-binding domain	0.0078	88979	LysR-like transcriptional regulators	1ixc A:1-89
au	gi|16119407|ref|NP_396113.1|	0045790	88-299	7.96e-40	53850	Periplasmic binding protein-like II	0.014	53851	Phosphate binding protein-like	1al3 A:
au	gi|16119407|ref|NP_396113.1|	0047461	4-87	2.18e-19	46785	Winged helix DNA-binding domain	0.0062	88979	LysR-like transcriptional regulators	1ixc A:1-89
au	gi|159161967|ref|NP_396599.3|	0045790	91-298	2.53e-33	53850	Periplasmic binding protein-like II	0.016	53851	Phosphate binding protein-like	2fyi A:88-307
au	gi|159161967|ref|NP_396599.3|	0045910	5-114	9.96e-20	46785	Winged helix DNA-binding domain	0.0085	88979	LysR-like transcriptional regulators	1ixc A:1-89
au	gi|41223326|ref|NP_396572.2|	0052806	96-290	1.36e-27	53850	Periplasmic binding protein-like II	0.01	53851	Phosphate binding protein-like	1uth A:
au	gi|41223326|ref|NP_396572.2|	0052508	6-86	3.55e-19	46785	Winged helix DNA-binding domain	0.016	88979	LysR-like transcriptional regulators	1ixc A:1-89
au	gi|159186669|ref|NP_396483.2|	0045790	109-313	7.6e-35	53850	Periplasmic binding protein-like II	0.018	53851	Phosphate binding protein-like	1zbm A:2-261
au	gi|159186669|ref|NP_396483.2|	0045910	17-121	2.37e-19	46785	Winged helix DNA-binding domain	0.0065	88979	LysR-like transcriptional regulators	1ixc A:1-89
au	gi|159186575|ref|NP_396236.2|	0045910	2-111	3.29e-24	46785	Winged helix DNA-binding domain	0.0057	88979	LysR-like transcriptional regulators	1ixc A:1-89
au	gi|159186575|ref|NP_396236.2|	0049998	83-278	1.24e-23	53850	Periplasmic binding protein-like II	0.0048	53851	Phosphate binding protein-like	2fyi A:88-307
au	gi|159186557|ref|NP_396192.2|	0052509	93-309	4.89e-42	53850	Periplasmic binding protein-like II	0.0000714	53851	Phosphate binding protein-like	1uth A:
au	gi|159186557|ref|NP_396192.2|	0052508	8-85	0.0000000000000101	46785	Winged helix DNA-binding domain	0.012	88979	LysR-like transcriptional regulators	1ixc A:1-89
au	gi|16119467|ref|NP_396173.1|	0045790	99-302	1.43e-43	53850	Periplasmic binding protein-like II	0.0052	53851	Phosphate binding protein-like	2fyi A:88-307
au	gi|16119467|ref|NP_396173.1|	0045910	12-121	5.09e-23	46785	Winged helix DNA-binding domain	0.012	88979	LysR-like transcriptional regulators	2esn A:3-91
au	gi|159186538|ref|NP_396136.2|	0045790	94-297	1.81e-43	53850	Periplasmic binding protein-like II	0.013	53851	Phosphate binding protein-like	1i6a A:
au	gi|159186538|ref|NP_396136.2|	0045910	11-117	7.35e-19	46785	Winged helix DNA-binding domain	0.0084	88979	LysR-like transcriptional regulators	1ixc A:1-89
au	gi|159186525|ref|NP_396116.2|	0045790	89-294	1.71e-51	53850	Periplasmic binding protein-like II	0.008	53851	Phosphate binding protein-like	1al3 A:
au	gi|159186525|ref|NP_396116.2|	0045910	1-111	1.18e-19	46785	Winged helix DNA-binding domain	0.016	88979	LysR-like transcriptional regulators	1ixc A:1-89
au	gi|159186485|ref|NP_396021.2|	0052509	96-302	1.41e-32	53850	Periplasmic binding protein-like II	0.0002	53851	Phosphate binding protein-like	1uth A:
au	gi|159186485|ref|NP_396021.2|	0052508	9-89	1.9e-16	46785	Winged helix DNA-binding domain	0.0016	88979	LysR-like transcriptional regulators	2esn A:3-91
au	gi|159161955|ref|NP_396546.3|	0045790	74-279	2.99e-35	53850	Periplasmic binding protein-like II	0.0028	53851	Phosphate binding protein-like	1al3 A:
au	gi|159161955|ref|NP_396546.3|	0052508	2-61	0.00000000000218	46785	Winged helix DNA-binding domain	0.027	88979	LysR-like transcriptional regulators	1ixc A:1-89
au	gi|159184161|ref|NP_353144.2|	0052644	7-143	9.43e-30	46785	Winged helix DNA-binding domain	0.0063	63379	MarR-like transcriptional regulators	2fbh A:8-144
au	gi|159184211|ref|NP_353243.2|	0052801	25-109	7.91e-18	46785	Winged helix DNA-binding domain	0.034	63379	MarR-like transcriptional regulators	1jgs A:
au	gi|159184241|ref|NP_353303.2|	0052644	10-160	6.65e-37	46785	Winged helix DNA-binding domain	0.00055	63379	MarR-like transcriptional regulators	2fbk A:8-179
au	gi|159184488|ref|NP_353859.2|	0052644	30-155	6.83e-24	46785	Winged helix DNA-binding domain	0.034	63379	MarR-like transcriptional regulators	2hr3 A:2-146
au	gi|15888187|ref|NP_353868.1|	0052644	13-149	9.23e-34	46785	Winged helix DNA-binding domain	0.0000597	63379	MarR-like transcriptional regulators	1z91 A:8-144
au	gi|15888193|ref|NP_353874.1|	0052801	13-140	9.59e-30	46785	Winged helix DNA-binding domain	0.011	63379	MarR-like transcriptional regulators	1lj9 A:
au	gi|159184606|ref|NP_354109.2|	0052801	8-144	4.97e-33	46785	Winged helix DNA-binding domain	0.00061	63379	MarR-like transcriptional regulators	2fbh A:8-144
au	gi|15888501|ref|NP_354182.1|	0052644	20-163	3.91e-22	46785	Winged helix DNA-binding domain	0.013	63379	MarR-like transcriptional regulators	2fbk A:8-179
au	gi|159184659|ref|NP_354211.2|	0052801	28-117	0.00000000000107	46785	Winged helix DNA-binding domain	0.033	63379	MarR-like transcriptional regulators	2eth A:1-140
au	gi|159184684|ref|NP_526377.1|	0049777	2-95	3.86e-16	46785	Winged helix DNA-binding domain	0.042	63379	MarR-like transcriptional regulators	1ub9 A:
au	gi|159184754|ref|NP_354430.2|	0052801	4-142	1.92e-27	46785	Winged helix DNA-binding domain	0.011	63379	MarR-like transcriptional regulators	1lnw A:
au	gi|15889482|ref|NP_355163.1|	0052801	21-158	1.71e-28	46785	Winged helix DNA-binding domain	0.018	63379	MarR-like transcriptional regulators	1lj9 A:
au	gi|15889630|ref|NP_355311.1|	0052644	30-167	5.01e-27	46785	Winged helix DNA-binding domain	0.014	63379	MarR-like transcriptional regulators	2a61 A:5-143
au	gi|159185255|ref|NP_355478.2|	0052644	5-136	1.02e-27	46785	Winged helix DNA-binding domain	0.012	63379	MarR-like transcriptional regulators	2fbh A:8-144
au	gi|15889921|ref|NP_355602.1|	0052801	8-144	1.21e-29	46785	Winged helix DNA-binding domain	0.0047	63379	MarR-like transcriptional regulators	2fbh A:8-144
au	gi|159185583|ref|NP_357545.2|	0052644	11-156	2.79e-24	46785	Winged helix DNA-binding domain	0.0088	63379	MarR-like transcriptional regulators	1lnw A:
au	gi|15891736|ref|NP_357408.1|	0052644	4-132	1.92e-25	46785	Winged helix DNA-binding domain	0.023	63379	MarR-like transcriptional regulators	2bv6 A:5-140
au	gi|15891278|ref|NP_356950.1|	0045032	7-128	3.71e-17	46785	Winged helix DNA-binding domain	0.06	63379	MarR-like transcriptional regulators	3cta A:5-89
au	gi|159185927|ref|NP_356761.2|	0052858	179-312	1.3e-22	55729	Acyl-CoA N-acyltransferases (Nat)	0.0037	55730	N-acetyl transferase, NAT	1wwz A:1-157
au	gi|159185927|ref|NP_356761.2|	0052801	40-155	4.49e-18	46785	Winged helix DNA-binding domain	0.025	63379	MarR-like transcriptional regulators	2eth A:1-140
au	gi|15891064|ref|NP_356736.1|	0040524	77-233	1.61e-26	100950	NagB/RpiA/CoA transferase-like	0.07	159545	SorC sugar-binding domain-like	2okg A:89-338
au	gi|15891064|ref|NP_356736.1|	0043758	3-69	0.000000000287	46785	Winged helix DNA-binding domain	0.084	63379	MarR-like transcriptional regulators	1s3j A:
au	gi|159186194|ref|NP_356153.2|	0052644	24-168	1.63e-29	46785	Winged helix DNA-binding domain	0.011	63379	MarR-like transcriptional regulators	2fbh A:8-144
au	gi|15890126|ref|NP_355798.1|	0052644	17-148	5.12e-32	46785	Winged helix DNA-binding domain	0.00015	63379	MarR-like transcriptional regulators	1z91 A:8-144
au	gi|16119381|ref|NP_396087.1|	0052644	9-141	9.58e-23	46785	Winged helix DNA-binding domain	0.011	63379	MarR-like transcriptional regulators	1s3j A:
au	gi|16119503|ref|NP_396209.1|	0052644	12-145	2.03e-33	46785	Winged helix DNA-binding domain	0.00015	63379	MarR-like transcriptional regulators	1z91 A:8-144
au	gi|16119435|ref|NP_396141.1|	0052801	6-145	9.91e-31	46785	Winged helix DNA-binding domain	0.00023	63379	MarR-like transcriptional regulators	1z91 A:8-144
au	gi|159186479|ref|NP_395998.2|	0052644	10-148	2.84e-35	46785	Winged helix DNA-binding domain	0.00015	63379	MarR-like transcriptional regulators	1z91 A:8-144
au	gi|159184131|ref|NP_353073.2|	0050342	2-124	3.42e-38	52172	CheY-like	0.00013	52173	CheY-related	1mvo A:
au	gi|159184131|ref|NP_353073.2|	0051385	138-238	4.54e-27	46894	C-terminal effector domain of the bipartite response regulators	0.0012	46895	PhoB-like	1qqi A:
au	gi|15887773|ref|NP_353454.1|	0050342	3-125	7.4e-39	52172	CheY-like	0.0001	52173	CheY-related	1mvo A:
au	gi|15887773|ref|NP_353454.1|	0051385	128-226	1.55e-31	46894	C-terminal effector domain of the bipartite response regulators	0.00021	46895	PhoB-like	1qqi A:
au	gi|15887918|ref|NP_353599.1|	0051385	123-220	5.95e-16	46894	C-terminal effector domain of the bipartite response regulators	0.0053	46895	PhoB-like	1kgs A:124-225
au	gi|15887918|ref|NP_353599.1|	0050342	2-124	0.000000000313	52172	CheY-like	0.0051	52173	CheY-related	2pl1 A:1-119
au	gi|15887970|ref|NP_353651.1|	0054521	1-118	5.55e-36	52172	CheY-like	0.00024	52173	CheY-related	1ys7 A:7-127
au	gi|15887970|ref|NP_353651.1|	0051385	123-222	6.24e-27	46894	C-terminal effector domain of the bipartite response regulators	0.00063	46895	PhoB-like	1kgs A:124-225
au	gi|159184556|ref|NP_353994.2|	0054521	1-118	2.7e-38	52172	CheY-like	0.0000561	52173	CheY-related	2pl1 A:1-119
au	gi|159184556|ref|NP_353994.2|	0051385	119-217	1.3e-27	46894	C-terminal effector domain of the bipartite response regulators	0.00068	46895	PhoB-like	1ys7 A:128-233
au	gi|159185100|ref|NP_355164.2|	0050342	12-137	6.97e-40	52172	CheY-like	0.00026	52173	CheY-related	1zgz A:2-121
au	gi|159185100|ref|NP_355164.2|	0048619	144-235	8.69e-22	46894	C-terminal effector domain of the bipartite response regulators	0.0016	46895	PhoB-like	1opc A:
au	gi|159185897|ref|NP_356842.2|	0054521	1-118	8.11e-33	52172	CheY-like	0.00029	52173	CheY-related	1kgs A:2-123
au	gi|159185897|ref|NP_356842.2|	0051385	126-220	4.82e-22	46894	C-terminal effector domain of the bipartite response regulators	0.0019	46895	PhoB-like	1kgs A:124-225
au	gi|15890352|ref|NP_356024.1|	0054521	1-118	1.04e-32	52172	CheY-like	0.00018	52173	CheY-related	1kgs A:2-123
au	gi|15890352|ref|NP_356024.1|	0051385	119-221	4.54e-20	46894	C-terminal effector domain of the bipartite response regulators	0.0026	46895	PhoB-like	1kgs A:124-225
au	gi|159186289|ref|NP_355953.2|	0054521	1-118	7.4e-35	52172	CheY-like	0.00011	52173	CheY-related	2pl1 A:1-119
au	gi|159186289|ref|NP_355953.2|	0051385	119-217	1.36e-22	46894	C-terminal effector domain of the bipartite response regulators	0.0023	46895	PhoB-like	1ys7 A:128-233
au	gi|15890210|ref|NP_355882.1|	0043525	5-133	1.57e-32	52172	CheY-like	0.00023	52173	CheY-related	1b00 A:
au	gi|15890210|ref|NP_355882.1|	0051385	138-240	2.83e-22	46894	C-terminal effector domain of the bipartite response regulators	0.0013	46895	PhoB-like	1opc A:
au	gi|16119794|ref|NP_396499.1|	0050342	14-137	4.13e-28	52172	CheY-like	0.0007	52173	CheY-related	1nxo A:
au	gi|16119794|ref|NP_396499.1|	0049014	141-242	1.19e-22	46894	C-terminal effector domain of the bipartite response regulators	0.00045	46895	PhoB-like	1opc A:
au	gi|16119733|ref|NP_396439.1|	0050342	1-132	7.26e-37	52172	CheY-like	0.00017	52173	CheY-related	1kgs A:2-123
au	gi|16119733|ref|NP_396439.1|	0051385	119-216	5.67e-22	46894	C-terminal effector domain of the bipartite response regulators	0.0021	46895	PhoB-like	1ys7 A:128-233
au	gi|16119346|ref|NP_396052.1|	0051385	136-234	1.45e-24	46894	C-terminal effector domain of the bipartite response regulators	0.00064	46895	PhoB-like	1qqi A:
au	gi|16119346|ref|NP_396052.1|	0050342	11-129	0.000000000322	52172	CheY-like	0.014	52173	CheY-related	1ys7 A:7-127
au	gi|159186497|ref|NP_396054.2|	0051385	130-221	2.13e-22	46894	C-terminal effector domain of the bipartite response regulators	0.00087	46895	PhoB-like	1qqi A:
au	gi|15887370|ref|NP_353051.1|	0038966	3-67	9.01e-16	47413	lambda repressor-like DNA-binding domains	0.029	47432	SinR domain-like	1b0n A:1-68
au	gi|159184276|ref|NP_353393.2|	0049180	5-84	2.18e-29	47413	lambda repressor-like DNA-binding domains	0.091	47432	SinR domain-like	2b5a A:1-77
au	gi|15887791|ref|NP_353472.1|	0051908	3-68	0.0000000000151	47413	lambda repressor-like DNA-binding domains	0.049	47432	SinR domain-like	1y7y A:5-73
au	gi|15887791|ref|NP_353472.1|	0039545	121-210	0.0000000209	51306	LexA/Signal peptidase	0.022	51307	LexA-related	1f39 A:
au	gi|159184318|ref|NP_525598.1|	0051249	58-108	0.00000000896	47413	lambda repressor-like DNA-binding domains	0.08	47432	SinR domain-like	1y7y A:5-73
au	gi|15887953|ref|NP_353634.1|	0051249	4-69	0.00000000000121	47413	lambda repressor-like DNA-binding domains	0.028	47432	SinR domain-like	1y7y A:5-73
au	gi|15889038|ref|NP_354719.1|	0054537	31-76	0.00000000000479	47413	lambda repressor-like DNA-binding domains	0.00027	47432	SinR domain-like	2ppx A:30-91
au	gi|159185070|ref|NP_355103.2|	0046409	15-66	0.000000000352	47413	lambda repressor-like DNA-binding domains	0.026	47432	SinR domain-like	2b5a A:1-77
au	gi|15891606|ref|NP_357278.1|	0049374	60-182	2.72e-25	51182	RmlC-like cupins	0.074	75035	Quercetin 2,3-dioxygenase-like	1y3t A:5-334
au	gi|15891606|ref|NP_357278.1|	0051249	3-69	3.66e-16	47413	lambda repressor-like DNA-binding domains	0.084	47432	SinR domain-like	1b0n A:1-68
au	gi|159185809|ref|NP_357025.2|	0051249	5-72	0.0000000000000778	47413	lambda repressor-like DNA-binding domains	0.056	47432	SinR domain-like	1b0n A:1-68
au	gi|159185991|ref|NP_356627.2|	0051908	14-75	0.000000146	47413	lambda repressor-like DNA-binding domains	0.04	47432	SinR domain-like	2b5a A:1-77
au	gi|16119912|ref|NP_396617.1|	0054323	34-92	0.00000000375	47413	lambda repressor-like DNA-binding domains	0.085	47432	SinR domain-like	2bnm A:6-76
au	gi|15887628|ref|NP_353309.1|	0052849	78-190	2.19e-30	48498	Tetracyclin repressor-like, C-terminal domain	0.000000537	48499	Tetracyclin repressor-like, C-terminal domain	2g7s A:77-192
au	gi|15887628|ref|NP_353309.1|	0052848	5-71	0.0000000000000513	46689	Homeodomain-like	0.0000309	46764	Tetracyclin repressor-like, N-terminal domain	2g7s A:3-76
au	gi|159184299|ref|NP_353440.2|	0046275	237-285	0.00000000000193	46689	Homeodomain-like	0.028	46759	AraC type transcriptional activator	1d5y A:57-121
au	gi|159184299|ref|NP_353440.2|	0036286	184-234	0.000000000108	46689	Homeodomain-like	0.041	46764	Tetracyclin repressor-like, N-terminal domain	1v7b A:1-74
au	gi|159184483|ref|NP_353849.2|	0053205	81-194	6.45e-18	48498	Tetracyclin repressor-like, C-terminal domain	0.0054	48499	Tetracyclin repressor-like, C-terminal domain	2gfn A:81-199
au	gi|159184483|ref|NP_353849.2|	0049523	6-86	1.13e-17	46689	Homeodomain-like	0.0052	46764	Tetracyclin repressor-like, N-terminal domain	2gfn A:4-80
au	gi|15888336|ref|NP_354017.1|	0054073	80-184	1.74e-16	48498	Tetracyclin repressor-like, C-terminal domain	0.0045	48499	Tetracyclin repressor-like, C-terminal domain	2hyj A:83-200
au	gi|15888336|ref|NP_354017.1|	0052647	5-75	0.000000000000154	46689	Homeodomain-like	0.0068	46764	Tetracyclin repressor-like, N-terminal domain	1sgm A:5-77
au	gi|159184706|ref|NP_354320.2|	0054374	18-85	0.00000000000000508	46689	Homeodomain-like	0.0083	46764	Tetracyclin repressor-like, N-terminal domain	2id3 A:13-80
au	gi|159184706|ref|NP_354320.2|	0048726	101-213	0.00000000779	48498	Tetracyclin repressor-like, C-terminal domain	0.0087	48499	Tetracyclin repressor-like, C-terminal domain	1pb6 A:86-211
au	gi|15888886|ref|NP_354567.1|	0049523	8-83	6.98e-17	46689	Homeodomain-like	0.0037	46764	Tetracyclin repressor-like, N-terminal domain	1jt6 A:2-72
au	gi|159184843|ref|NP_354618.2|	0049523	12-80	1.8e-16	46689	Homeodomain-like	0.0059	46764	Tetracyclin repressor-like, N-terminal domain	2fq4 A:9-77
au	gi|15889308|ref|NP_354989.1|	0054374	14-70	0.00000000000898	46689	Homeodomain-like	0.01	46764	Tetracyclin repressor-like, N-terminal domain	2fq4 A:9-77
au	gi|15889308|ref|NP_354989.1|	0052743	87-192	0.00000553	48498	Tetracyclin repressor-like, C-terminal domain	0.0094	48499	Tetracyclin repressor-like, C-terminal domain	2fq4 A:78-192
au	gi|159185031|ref|NP_355026.2|	0053205	81-186	2.41e-18	48498	Tetracyclin repressor-like, C-terminal domain	0.012	48499	Tetracyclin repressor-like, C-terminal domain	2g3b A:74-189
au	gi|159185031|ref|NP_355026.2|	0049523	3-86	1.69e-16	46689	Homeodomain-like	0.0043	46764	Tetracyclin repressor-like, N-terminal domain	1z77 A:1-75
au	gi|159185067|ref|NP_355097.2|	0049911	119-231	4.45e-24	48498	Tetracyclin repressor-like, C-terminal domain	0.0056	48499	Tetracyclin repressor-like, C-terminal domain	1ui5 A:80-212
au	gi|159185067|ref|NP_355097.2|	0049523	39-124	0.000000000000004	46689	Homeodomain-like	0.0036	46764	Tetracyclin repressor-like, N-terminal domain	2i10 A:10-78
au	gi|15889597|ref|NP_355278.1|	0050080	96-188	3.07e-21	48498	Tetracyclin repressor-like, C-terminal domain	0.0088	48499	Tetracyclin repressor-like, C-terminal domain	1v7b A:75-175
au	gi|15889597|ref|NP_355278.1|	0054374	11-80	1.74e-16	46689	Homeodomain-like	0.0059	46764	Tetracyclin repressor-like, N-terminal domain	2fbq A:2-80
au	gi|15889655|ref|NP_355336.1|	0048726	87-210	2.67e-44	48498	Tetracyclin repressor-like, C-terminal domain	0.0000294	48499	Tetracyclin repressor-like, C-terminal domain	1pb6 A:86-211
au	gi|15889655|ref|NP_355336.1|	0049523	10-89	3.95e-20	46689	Homeodomain-like	0.00071	46764	Tetracyclin repressor-like, N-terminal domain	1pb6 A:14-85
au	gi|159185259|ref|NP_355483.2|	0054374	11-69	0.000000000154	46689	Homeodomain-like	0.0094	46764	Tetracyclin repressor-like, N-terminal domain	2o7o A:2-67
au	gi|15889808|ref|NP_355489.1|	0049523	19-96	7.18e-16	46689	Homeodomain-like	0.0084	46764	Tetracyclin repressor-like, N-terminal domain	2fbq A:2-80
au	gi|15889808|ref|NP_355489.1|	0049196	101-215	0.00000682	48498	Tetracyclin repressor-like, C-terminal domain	0.016	48499	Tetracyclin repressor-like, C-terminal domain	1vi0 A:78-194
au	gi|159185593|ref|NP_357523.2|	0053066	86-200	1.99e-26	48498	Tetracyclin repressor-like, C-terminal domain	0.00046	48499	Tetracyclin repressor-like, C-terminal domain	2i10 A:79-194
au	gi|159185593|ref|NP_357523.2|	0049195	6-78	7.7e-17	46689	Homeodomain-like	0.00083	46764	Tetracyclin repressor-like, N-terminal domain	2i10 A:10-78
au	gi|15891811|ref|NP_357483.1|	0052799	106-230	1.37e-32	48498	Tetracyclin repressor-like, C-terminal domain	0.0062	48499	Tetracyclin repressor-like, C-terminal domain	1vi0 A:78-194
au	gi|15891811|ref|NP_357483.1|	0049523	26-108	4.1e-19	46689	Homeodomain-like	0.0025	46764	Tetracyclin repressor-like, N-terminal domain	2d6y A:7-74
au	gi|159185647|ref|NP_357401.2|	0049195	1-65	3.94e-19	46689	Homeodomain-like	0.0028	46764	Tetracyclin repressor-like, N-terminal domain	1ui5 A:5-75
au	gi|159185647|ref|NP_357401.2|	0050189	96-201	0.0000000272	48498	Tetracyclin repressor-like, C-terminal domain	0.012	48499	Tetracyclin repressor-like, C-terminal domain	1vi0 A:78-194
au	gi|159185901|ref|NP_356824.2|	0049523	7-89	1.7e-20	46689	Homeodomain-like	0.0056	46764	Tetracyclin repressor-like, N-terminal domain	1pb6 A:14-85
au	gi|159185901|ref|NP_356824.2|	0052743	86-203	0.000000000000184	48498	Tetracyclin repressor-like, C-terminal domain	0.0084	48499	Tetracyclin repressor-like, C-terminal domain	2g7s A:77-192
au	gi|159186060|ref|NP_356455.2|	0051586	85-179	6.4e-18	48498	Tetracyclin repressor-like, C-terminal domain	0.0062	48499	Tetracyclin repressor-like, C-terminal domain	1zk8 A:78-182
au	gi|159186060|ref|NP_356455.2|	0054374	6-78	0.000000000000174	46689	Homeodomain-like	0.0071	46764	Tetracyclin repressor-like, N-terminal domain	2o7o A:2-67
au	gi|159186063|ref|NP_356449.2|	0053236	67-212	3e-27	48498	Tetracyclin repressor-like, C-terminal domain	0.00049	48499	Tetracyclin repressor-like, C-terminal domain	2o7o A:68-208
au	gi|159186063|ref|NP_356449.2|	0051585	4-60	0.00000000000000616	46689	Homeodomain-like	0.0011	46764	Tetracyclin repressor-like, N-terminal domain	2o7o A:2-67
au	gi|159186069|ref|NP_356437.2|	0052656	81-181	1.86e-24	48498	Tetracyclin repressor-like, C-terminal domain	0.0021	48499	Tetracyclin repressor-like, C-terminal domain	2fd5 A:77-180
au	gi|159186069|ref|NP_356437.2|	0049523	2-86	2.62e-16	46689	Homeodomain-like	0.0047	46764	Tetracyclin repressor-like, N-terminal domain	1ui5 A:5-75
au	gi|159186112|ref|NP_356337.2|	0049523	3-77	3.49e-16	46689	Homeodomain-like	0.0065	46764	Tetracyclin repressor-like, N-terminal domain	1ui5 A:5-75
au	gi|159186112|ref|NP_356337.2|	0052886	120-186	0.0000547	48498	Tetracyclin repressor-like, C-terminal domain	0.011	48499	Tetracyclin repressor-like, C-terminal domain	2gfn A:81-199
au	gi|15890508|ref|NP_356180.1|	0049523	28-104	1.74e-21	46689	Homeodomain-like	0.0048	46764	Tetracyclin repressor-like, N-terminal domain	1rkt A:2-82
au	gi|159186204|ref|NP_356128.2|	0052799	93-218	3.62e-37	48498	Tetracyclin repressor-like, C-terminal domain	0.0065	48499	Tetracyclin repressor-like, C-terminal domain	2fx0 A:77-198
au	gi|159186204|ref|NP_356128.2|	0049523	16-83	1.33e-16	46689	Homeodomain-like	0.0026	46764	Tetracyclin repressor-like, N-terminal domain	2d6y A:7-74
au	gi|15890413|ref|NP_356085.1|	0046275	261-309	0.0000000242	46689	Homeodomain-like	0.051	46759	AraC type transcriptional activator	1bl0 A:63-124
au	gi|15890413|ref|NP_356085.1|	0036286	211-258	0.000000282	46689	Homeodomain-like	0.046	46764	Tetracyclin repressor-like, N-terminal domain	2fd5 A:1-76
au	gi|15890413|ref|NP_356085.1|	0051818	39-189	0.0000301	51215	Regulatory protein AraC	0.016	51216	Regulatory protein AraC	2arc A:
au	gi|15890404|ref|NP_356076.1|	0054374	2-73	0.000000000108	46689	Homeodomain-like	0.016	46764	Tetracyclin repressor-like, N-terminal domain	2o7o A:2-67
au	gi|15890117|ref|NP_355789.1|	0049195	5-74	1.08e-16	46689	Homeodomain-like	0.0043	46764	Tetracyclin repressor-like, N-terminal domain	1rkt A:2-82
au	gi|16119613|ref|NP_396319.1|	0043601	78-183	1.11e-16	48498	Tetracyclin repressor-like, C-terminal domain	0.0072	48499	Tetracyclin repressor-like, C-terminal domain	1sgm A:78-188
au	gi|16119613|ref|NP_396319.1|	0049392	15-70	0.00000000000195	46689	Homeodomain-like	0.007	46764	Tetracyclin repressor-like, N-terminal domain	1sgm A:5-77
au	gi|159186573|ref|NP_396226.2|	0054073	78-192	3.36e-19	48498	Tetracyclin repressor-like, C-terminal domain	0.00068	48499	Tetracyclin repressor-like, C-terminal domain	2hyj A:83-200
au	gi|159186573|ref|NP_396226.2|	0054072	5-61	0.0000000039	46689	Homeodomain-like	0.0038	46764	Tetracyclin repressor-like, N-terminal domain	2hyj A:8-82
au	gi|16119518|ref|NP_396224.1|	0049195	14-87	2.72e-18	46689	Homeodomain-like	0.0049	46764	Tetracyclin repressor-like, N-terminal domain	3c07 A:15-89
au	gi|16119504|ref|NP_396210.1|	0046275	247-294	0.000000000407	46689	Homeodomain-like	0.034	46759	AraC type transcriptional activator	1d5y A:57-121
au	gi|16119504|ref|NP_396210.1|	0036286	195-244	0.000000108	46689	Homeodomain-like	0.034	46764	Tetracyclin repressor-like, N-terminal domain	1t56 A:22-94
au	gi|16119367|ref|NP_396073.1|	0046275	205-251	0.00000672	46689	Homeodomain-like	0.015	46759	AraC type transcriptional activator	1d5y A:57-121
au	gi|16119367|ref|NP_396073.1|	0036286	159-202	0.0000139	46689	Homeodomain-like	0.095	46764	Tetracyclin repressor-like, N-terminal domain	2g3b A:2-73
au	gi|159186647|ref|NP_396430.2|	0049523	2-79	4.14e-18	46689	Homeodomain-like	0.01	46764	Tetracyclin repressor-like, N-terminal domain	3c07 A:15-89
au	gi|159186647|ref|NP_396430.2|	0054342	77-179	0.0000000000104	48498	Tetracyclin repressor-like, C-terminal domain	0.021	48499	Tetracyclin repressor-like, C-terminal domain	1ui5 A:80-212
au	gi|159186624|ref|NP_396377.2|	0052656	71-177	8.4e-24	48498	Tetracyclin repressor-like, C-terminal domain	0.0026	48499	Tetracyclin repressor-like, C-terminal domain	2fd5 A:77-180
au	gi|159186624|ref|NP_396377.2|	0049195	2-67	1.74e-17	46689	Homeodomain-like	0.0033	46764	Tetracyclin repressor-like, N-terminal domain	2fd5 A:1-76
au	gi|159186603|ref|NP_396314.2|	0049523	10-85	1.38e-16	46689	Homeodomain-like	0.0086	46764	Tetracyclin repressor-like, N-terminal domain	3c07 A:15-89
au	gi|159186603|ref|NP_396314.2|	0049196	94-174	0.000001	48498	Tetracyclin repressor-like, C-terminal domain	0.012	48499	Tetracyclin repressor-like, C-terminal domain	1vi0 A:78-194
au	gi|15888379|ref|NP_354060.1|	0054946	17-157	1.07e-27	51206	cAMP-binding domain-like	0.012	51210	cAMP-binding domain	3e5u A:9-147
au	gi|15888379|ref|NP_354060.1|	0052860	161-238	0.000000000268	46785	Winged helix DNA-binding domain	0.062	109680	TrmB-like	2d1h A:1-109
au	gi|159186547|ref|NP_396176.2|	0044389	75-234	3.45e-25	100950	NagB/RpiA/CoA transferase-like	0.044	75176	D-ribose-5-phosphate isomerase (RpiA), catalytic domain	1m0s A:1-126,A:199-219
au	gi|159186547|ref|NP_396176.2|	0043758	8-61	0.00000000000692	46785	Winged helix DNA-binding domain	0.087	109680	TrmB-like	1sfx A:
