# Supplementary material for: Abundance, diversity and domain architecture variability in prokaryotic DNA-binding transcription factors
Source: PLoS One. 2018 Apr 3;13(4):e0195332. doi: 10.1371/journal.pone.0195332 (PMC5882156; doi:10.1371/journal.pone.0195332)
Supplement: S1 Dataset — The information of genomes and transcription factors is organized in a tabular format. The file S1_Dataset.zip contains 761 files, one per genome. The information is organized as follows: Genome ID, identifier from NCBI database; Supfam ID; physical position of the Domain; E-value; Supfam model assignment; Supfam description; E-value associated to the family; Family ID; Family ID; representative PDB associated to each assignment. (ZIP) [file pone.0195332.s005.zip › Genomes_assignments/Agrobacterium_vitis_S4_B.TFs]

5C	gi|222106172|ref|YP_002546963.1|	0046275	235-281	0.00000000116	46689	Homeodomain-like	0.025	46759	AraC type transcriptional activator	1bl0 A:9-62
5C	gi|222106225|ref|YP_002547016.1|	0051818	16-164	3.27e-16	51215	Regulatory protein AraC	0.0098	51216	Regulatory protein AraC	2arc A:
5C	gi|222106225|ref|YP_002547016.1|	0046275	238-287	0.0000000000103	46689	Homeodomain-like	0.027	46759	AraC type transcriptional activator	1bl0 A:63-124
5C	gi|222106225|ref|YP_002547016.1|	0036286	185-234	0.000000000941	46689	Homeodomain-like	0.021	46759	AraC type transcriptional activator	1bl0 A:9-62
5C	gi|222106302|ref|YP_002547093.1|	0046275	261-310	0.0000000000493	46689	Homeodomain-like	0.011	46759	AraC type transcriptional activator	1d5y A:57-121
5C	gi|222106302|ref|YP_002547093.1|	0051818	73-142	0.0000706	51215	Regulatory protein AraC	0.0078	51216	Regulatory protein AraC	2arc A:
5C	gi|222106314|ref|YP_002547105.1|	0046275	291-339	0.00000000000493	46689	Homeodomain-like	0.034	46759	AraC type transcriptional activator	1d5y A:3-56
5C	gi|222106735|ref|YP_002547526.1|	0046275	251-301	0.00000000000426	46689	Homeodomain-like	0.013	46759	AraC type transcriptional activator	1d5y A:57-121
5C	gi|222106735|ref|YP_002547526.1|	0048019	25-106	0.00000000104	51182	RmlC-like cupins	0.078	75035	Quercetin 2,3-dioxygenase-like	1y3t A:5-334
5C	gi|222106746|ref|YP_002547537.1|	0052668	10-194	2.6e-36	52317	Class I glutamine amidotransferase-like	0.05	52325	DJ-1/PfpI	1g2i A:
5C	gi|222106746|ref|YP_002547537.1|	0046275	269-316	0.000000000000408	46689	Homeodomain-like	0.015	46759	AraC type transcriptional activator	1bl0 A:9-62
5C	gi|222107049|ref|YP_002547840.1|	0046275	238-283	0.000000000282	46689	Homeodomain-like	0.035	46759	AraC type transcriptional activator	1d5y A:57-121
5C	gi|222107049|ref|YP_002547840.1|	0047686	38-113	0.0000000123	51182	RmlC-like cupins	0.076	89403	Glucose-6-phosphate isomerase, GPI	1j3q A:
5C	gi|222147958|ref|YP_002548915.1|	0046275	328-376	0.0000000000896	46689	Homeodomain-like	0.019	46759	AraC type transcriptional activator	1d5y A:57-121
5C	gi|222148128|ref|YP_002549085.1|	0051818	37-150	3.4e-19	51215	Regulatory protein AraC	0.0052	51216	Regulatory protein AraC	2arc A:
5C	gi|222148128|ref|YP_002549085.1|	0036286	184-233	0.0000000000493	46689	Homeodomain-like	0.041	46759	AraC type transcriptional activator	1d5y A:3-56
5C	gi|222148128|ref|YP_002549085.1|	0046275	236-283	0.000000000108	46689	Homeodomain-like	0.016	46759	AraC type transcriptional activator	1d5y A:57-121
5C	gi|222148228|ref|YP_002549185.1|	0052668	9-205	7.53e-43	52317	Class I glutamine amidotransferase-like	0.022	52325	DJ-1/PfpI	1pe0 A:
5C	gi|222148228|ref|YP_002549185.1|	0036286	223-271	0.00000000762	46689	Homeodomain-like	0.033	46759	AraC type transcriptional activator	1bl0 A:9-62
5C	gi|222148228|ref|YP_002549185.1|	0045977	276-325	0.000000237	46689	Homeodomain-like	0.053	46759	AraC type transcriptional activator	1bl0 A:63-124
5C	gi|222148507|ref|YP_002549464.1|	0046652	3-83	1.09e-28	57884	Ada DNA repair protein, N-terminal domain (N-Ada 10)	0.00042	57885	Ada DNA repair protein, N-terminal domain (N-Ada 10)	1eyf A:
5C	gi|222148507|ref|YP_002549464.1|	0046275	140-188	0.000000000264	46689	Homeodomain-like	0.012	46759	AraC type transcriptional activator	1d5y A:57-121
5C	gi|222148910|ref|YP_002549867.1|	0052668	9-205	2.85e-41	52317	Class I glutamine amidotransferase-like	0.045	52325	DJ-1/PfpI	1g2i A:
5C	gi|222148910|ref|YP_002549867.1|	0046275	276-325	0.00000000000538	46689	Homeodomain-like	0.038	46759	AraC type transcriptional activator	1d5y A:57-121
5C	gi|222148910|ref|YP_002549867.1|	0036286	223-274	0.0000000143	46689	Homeodomain-like	0.017	46759	AraC type transcriptional activator	1bl0 A:9-62
5C	gi|222149159|ref|YP_002550116.1|	0052668	14-213	3.77e-32	52317	Class I glutamine amidotransferase-like	0.024	52325	DJ-1/PfpI	1oi4 A:23-192
5C	gi|222149159|ref|YP_002550116.1|	0045977	284-331	0.000000538	46689	Homeodomain-like	0.021	46759	AraC type transcriptional activator	1bl0 A:9-62
5C	gi|222149159|ref|YP_002550116.1|	0036286	231-282	0.000000762	46689	Homeodomain-like	0.034	46759	AraC type transcriptional activator	1bl0 A:9-62
5C	gi|222149638|ref|YP_002550595.1|	0036286	189-239	0.0000000000508	46689	Homeodomain-like	0.076	46759	AraC type transcriptional activator	1bl0 A:9-62
5C	gi|222149638|ref|YP_002550595.1|	0046275	242-289	0.000000000116	46689	Homeodomain-like	0.03	46759	AraC type transcriptional activator	1bl0 A:63-124
5C	gi|222149824|ref|YP_002550781.1|	0048993	210-290	2.09e-29	46767	Methylated DNA-protein cysteine methyltransferase, C-terminal domain	0.00019	46768	Methylated DNA-protein cysteine methyltransferase, C-terminal domain	1sfe A:93-176
5C	gi|222149824|ref|YP_002550781.1|	0049381	128-202	3.92e-16	53155	Methylated DNA-protein cysteine methyltransferase domain	0.0067	53156	Methylated DNA-protein cysteine methyltransferase domain	1sfe A:12-92
5C	gi|222149824|ref|YP_002550781.1|	0036286	22-73	0.00000358	46689	Homeodomain-like	0.064	46759	AraC type transcriptional activator	1bl0 A:9-62
5C	gi|222083185|ref|YP_002542588.1|	0036286	219-270	0.000000000032	46689	Homeodomain-like	0.018	46759	AraC type transcriptional activator	1bl0 A:9-62
5C	gi|222083185|ref|YP_002542588.1|	0046275	275-322	0.00000255	46689	Homeodomain-like	0.029	46759	AraC type transcriptional activator	1d5y A:57-121
5C	gi|222083195|ref|YP_002542598.1|	0036286	212-263	0.000000000125	46689	Homeodomain-like	0.0093	46759	AraC type transcriptional activator	1d5y A:3-56
5C	gi|222083195|ref|YP_002542598.1|	0045977	265-312	0.00000000851	46689	Homeodomain-like	0.022	46759	AraC type transcriptional activator	1d5y A:57-121
5C	gi|222102441|ref|YP_002539480.1|	0036286	201-250	0.00000000382	46689	Homeodomain-like	0.061	46759	AraC type transcriptional activator	1d5y A:3-56
5C	gi|222102441|ref|YP_002539480.1|	0046275	252-300	0.0000000493	46689	Homeodomain-like	0.025	46759	AraC type transcriptional activator	1d5y A:57-121
5C	gi|222102465|ref|YP_002539504.1|	0051818	33-144	1.24e-18	51215	Regulatory protein AraC	0.011	51216	Regulatory protein AraC	2arc A:
5C	gi|222102465|ref|YP_002539504.1|	0046275	233-276	0.000000323	46689	Homeodomain-like	0.035	46759	AraC type transcriptional activator	1d5y A:3-56
5C	gi|222102465|ref|YP_002539504.1|	0036286	178-227	0.000000672	46689	Homeodomain-like	0.074	46759	AraC type transcriptional activator	1d5y A:3-56
5C	gi|222102600|ref|YP_002539639.1|	0052668	14-203	1.15e-31	52317	Class I glutamine amidotransferase-like	0.096	52318	Class I glutamine amidotransferases (GAT)	1o1y A:
5C	gi|222102600|ref|YP_002539639.1|	0046275	278-327	0.00000000000318	46689	Homeodomain-like	0.026	46759	AraC type transcriptional activator	1d5y A:57-121
5C	gi|222102600|ref|YP_002539639.1|	0036286	225-272	0.0000017	46689	Homeodomain-like	0.019	46759	AraC type transcriptional activator	1d5y A:3-56
5C	gi|222102697|ref|YP_002539736.1|	0047686	15-131	0.000000000534	51182	RmlC-like cupins	0.036	89409	TM1287-like	1v70 A:
5C	gi|222102697|ref|YP_002539736.1|	0046275	200-244	0.0000000502	46689	Homeodomain-like	0.026	46759	AraC type transcriptional activator	1d5y A:57-121
5C	gi|222102697|ref|YP_002539736.1|	0035607	152-197	0.0000199	46689	Homeodomain-like	0.097	46759	AraC type transcriptional activator	1bl0 A:9-62
5C	gi|222102708|ref|YP_002539747.1|	0046275	269-319	0.00000000000789	46689	Homeodomain-like	0.024	46759	AraC type transcriptional activator	1d5y A:57-121
5C	gi|222102708|ref|YP_002539747.1|	0051818	27-95	0.00000405	51215	Regulatory protein AraC	0.016	51216	Regulatory protein AraC	2arc A:
5C	gi|222102892|ref|YP_002539931.1|	0046275	244-291	0.00000000000435	46689	Homeodomain-like	0.019	46759	AraC type transcriptional activator	1d5y A:57-121
5C	gi|222102892|ref|YP_002539931.1|	0036286	191-242	0.00000000000896	46689	Homeodomain-like	0.027	46759	AraC type transcriptional activator	1d5y A:3-56
5C	gi|222102892|ref|YP_002539931.1|	0047686	20-140	0.0000978	51182	RmlC-like cupins	0.034	51187	Germin/Seed storage 7S protein	1fi2 A:
5C	gi|222102893|ref|YP_002539932.1|	0046275	240-288	0.0000000000762	46689	Homeodomain-like	0.01	46759	AraC type transcriptional activator	1d5y A:57-121
5C	gi|222102932|ref|YP_002539971.1|	0046275	280-326	0.000000000143	46689	Homeodomain-like	0.014	46759	AraC type transcriptional activator	1d5y A:57-121
5C	gi|222106710|ref|YP_002547501.1|	0053261	2-204	2.99e-28	46785	Winged helix DNA-binding domain	0.078	46801	ArsR-like transcriptional regulators	1r1u A:
5C	gi|222106997|ref|YP_002547788.1|	0049777	2-93	2.89e-21	46785	Winged helix DNA-binding domain	0.016	46801	ArsR-like transcriptional regulators	1r1u A:
5C	gi|222147811|ref|YP_002548768.1|	0049777	2-83	2.38e-17	46785	Winged helix DNA-binding domain	0.0062	46801	ArsR-like transcriptional regulators	1smt A:
5C	gi|222148172|ref|YP_002549129.1|	0049777	18-110	1.42e-26	46785	Winged helix DNA-binding domain	0.016	46801	ArsR-like transcriptional regulators	1smt A:
5C	gi|222149161|ref|YP_002550118.1|	0054332	125-323	8.65e-40	53335	S-adenosyl-L-methionine-dependent methyltransferases	0.018	110671	UbiE/COQ5-like	1vlm A:
5C	gi|222149161|ref|YP_002550118.1|	0053261	15-109	3.96e-20	46785	Winged helix DNA-binding domain	0.024	46801	ArsR-like transcriptional regulators	1smt A:
5C	gi|222149306|ref|YP_002550263.1|	0049944	1-90	4.62e-19	46785	Winged helix DNA-binding domain	0.032	46801	ArsR-like transcriptional regulators	1smt A:
5C	gi|222149408|ref|YP_002550365.1|	0049777	10-97	3.33e-24	46785	Winged helix DNA-binding domain	0.0081	46801	ArsR-like transcriptional regulators	1smt A:
5C	gi|222149700|ref|YP_002550657.1|	0049944	2-85	8e-24	46785	Winged helix DNA-binding domain	0.01	46801	ArsR-like transcriptional regulators	1smt A:
5C	gi|222150022|ref|YP_002550979.1|	0049777	1-77	1.64e-20	46785	Winged helix DNA-binding domain	0.024	46801	ArsR-like transcriptional regulators	1smt A:
5C	gi|222080140|ref|YP_002540003.1|	0049944	10-98	6.16e-24	46785	Winged helix DNA-binding domain	0.015	46801	ArsR-like transcriptional regulators	1smt A:
5C	gi|222106130|ref|YP_002546921.1|	0049944	103-142	0.0000211	46785	Winged helix DNA-binding domain	0.092	46786	Biotin repressor-like	1bia A:1-63
5C	gi|222149805|ref|YP_002550762.1|	0039384	1-62	0.0000000000134	46785	Winged helix DNA-binding domain	0.0047	46786	Biotin repressor-like	1j5y A:3-67
5C	gi|222102332|ref|YP_002546473.1|	0049944	93-130	0.0000803	46785	Winged helix DNA-binding domain	0.083	46786	Biotin repressor-like	1bia A:1-63
5C	gi|222106614|ref|YP_002547405.1|	0052198	142-214	0.00000000000112	46785	Winged helix DNA-binding domain	0.052	46796	CAP C-terminal domain-like	1hw5 A:138-208
5C	gi|222106614|ref|YP_002547405.1|	0048340	5-123	0.000000000511	51206	cAMP-binding domain-like	0.043	51210	cAMP-binding domain	1vp6 A:
5C	gi|222147414|ref|YP_002548371.1|	0054946	22-159	3.4e-19	51206	cAMP-binding domain-like	0.0097	51210	cAMP-binding domain	1hw5 A:1-137
5C	gi|222147414|ref|YP_002548371.1|	0052198	163-240	0.00000000000005	46785	Winged helix DNA-binding domain	0.032	46796	CAP C-terminal domain-like	1hw5 A:138-208
5C	gi|222147653|ref|YP_002548610.1|	0043758	43-101	0.0000559	46785	Winged helix DNA-binding domain	0.079	46796	CAP C-terminal domain-like	2oz6 A:143-213
5C	gi|222147955|ref|YP_002548912.1|	0054017	34-156	1.03e-20	51206	cAMP-binding domain-like	0.014	51210	cAMP-binding domain	1hw5 A:1-137
5C	gi|222147955|ref|YP_002548912.1|	0054945	164-239	0.000000000000759	46785	Winged helix DNA-binding domain	0.07	46796	CAP C-terminal domain-like	2oz6 A:143-213
5C	gi|222148495|ref|YP_002549452.1|	0054946	23-157	1.09e-25	51206	cAMP-binding domain-like	0.0067	51210	cAMP-binding domain	1hw5 A:1-137
5C	gi|222148495|ref|YP_002549452.1|	0054945	159-238	1.48e-17	46785	Winged helix DNA-binding domain	0.089	46796	CAP C-terminal domain-like	1zyb A:148-220
5C	gi|222149538|ref|YP_002550495.1|	0054946	23-157	3.54e-30	51206	cAMP-binding domain-like	0.013	51210	cAMP-binding domain	2coh A:6-117
5C	gi|222149538|ref|YP_002550495.1|	0052860	164-234	0.000000169	46785	Winged helix DNA-binding domain	0.03	46796	CAP C-terminal domain-like	1ft9 A:134-213
5C	gi|222107129|ref|YP_002547920.1|	0041617	150-379	8e-65	52540	P-loop containing nucleoside triphosphate hydrolases	0.00000657	81269	Extended AAA-ATPase domain	1ny5 A:138-384
5C	gi|222107129|ref|YP_002547920.1|	0043525	11-195	2.42e-37	52172	CheY-like	0.0000118	52173	CheY-related	1qkk A:
5C	gi|222107129|ref|YP_002547920.1|	0046907	397-447	0.0000000466	46689	Homeodomain-like	0.029	100918	FIS-like	1g2h A:
5C	gi|222148573|ref|YP_002549530.1|	0041617	138-379	9.13e-73	52540	P-loop containing nucleoside triphosphate hydrolases	0.00000111	81269	Extended AAA-ATPase domain	1ny5 A:138-384
5C	gi|222148573|ref|YP_002549530.1|	0043525	4-182	4.98e-40	52172	CheY-like	0.00067	52173	CheY-related	1krw A:
5C	gi|222148573|ref|YP_002549530.1|	0037176	350-393,422-474	3.76e-18	46689	Homeodomain-like	0.0043	100918	FIS-like	1eto B:
5C	gi|222148575|ref|YP_002549532.1|	0041617	141-373	1.35e-60	52540	P-loop containing nucleoside triphosphate hydrolases	0.0000093	81269	Extended AAA-ATPase domain	1ny5 A:138-384
5C	gi|222148575|ref|YP_002549532.1|	0043525	4-186	6.83e-41	52172	CheY-like	0.00058	52173	CheY-related	1qkk A:
5C	gi|222148575|ref|YP_002549532.1|	0037176	352-454	0.0000000000125	46689	Homeodomain-like	0.03	100918	FIS-like	1ntc A:
5C	gi|222149334|ref|YP_002550291.1|	0037176	274-317	0.0000000000000986	46689	Homeodomain-like	0.016	100918	FIS-like	1eto B:
5C	gi|222149334|ref|YP_002550291.1|	0049608	62-205	0.00000000000275	55781	GAF domain-like	0.021	75513	IclR ligand-binding domain-like	1tf1 A:
5C	gi|222149715|ref|YP_002550672.1|	0041617	68-314	1.36e-66	52540	P-loop containing nucleoside triphosphate hydrolases	0.00000165	81269	Extended AAA-ATPase domain	1ny5 A:138-384
5C	gi|222149715|ref|YP_002550672.1|	0048440	384-430	0.0000000000000319	46689	Homeodomain-like	0.019	100918	FIS-like	1eto B:
5C	gi|222149715|ref|YP_002550672.1|	0043525	1-111	0.0000000000000115	52172	CheY-like	0.0067	52173	CheY-related	1qkk A:
5C	gi|222102899|ref|YP_002539938.1|	0041617	337-572	2.25e-55	52540	P-loop containing nucleoside triphosphate hydrolases	0.00000915	81269	Extended AAA-ATPase domain	1ny5 A:138-384
5C	gi|222102899|ref|YP_002539938.1|	0049952	587-624	0.000000000197	46689	Homeodomain-like	0.046	100918	FIS-like	1umq A:
5C	gi|222102899|ref|YP_002539938.1|	0049608	61-202	0.0000000385	55781	GAF domain-like	0.019	75513	IclR ligand-binding domain-like	1tf1 A:
5C	gi|222147158|ref|YP_002548115.1|	0041150	8-133	1.61e-28	46785	Winged helix DNA-binding domain	0.0058	101027	FUR-like	1mzb A:
5C	gi|222147349|ref|YP_002548306.1|	0041150	2-128	9.52e-37	46785	Winged helix DNA-binding domain	0.00034	101027	FUR-like	1mzb A:
5C	gi|222148617|ref|YP_002549574.1|	0041150	6-129	1.38e-24	46785	Winged helix DNA-binding domain	0.025	101027	FUR-like	1mzb A:
5C	gi|222106159|ref|YP_002546950.1|	0035780	64-330	4.21e-55	53822	Periplasmic binding protein-like I	0.00021	53823	L-arabinose binding protein-like	2nzu G:58-332
5C	gi|222106159|ref|YP_002546950.1|	0051985	6-65	0.00000000000000291	47413	lambda repressor-like DNA-binding domains	0.0067	47438	GalR/LacI-like bacterial regulator	2bjc A:1-62
5C	gi|222106245|ref|YP_002547036.1|	0036339	69-336	6.85e-57	53822	Periplasmic binding protein-like I	0.0000778	53823	L-arabinose binding protein-like	2nzu G:58-332
5C	gi|222106245|ref|YP_002547036.1|	0051985	8-66	0.0000000000338	47413	lambda repressor-like DNA-binding domains	0.006	47438	GalR/LacI-like bacterial regulator	2hsg A:2-58
5C	gi|222106289|ref|YP_002547080.1|	0036339	82-356	3.77e-58	53822	Periplasmic binding protein-like I	0.0000761	53823	L-arabinose binding protein-like	2nzu G:58-332
5C	gi|222106289|ref|YP_002547080.1|	0051985	21-79	0.00000000000000216	47413	lambda repressor-like DNA-binding domains	0.0035	47438	GalR/LacI-like bacterial regulator	2hsg A:2-58
5C	gi|222106452|ref|YP_002547243.1|	0035780	59-321	1.02e-44	53822	Periplasmic binding protein-like I	0.00027	53823	L-arabinose binding protein-like	2nzu G:58-332
5C	gi|222106452|ref|YP_002547243.1|	0051985	3-60	4.74e-16	47413	lambda repressor-like DNA-binding domains	0.0039	47438	GalR/LacI-like bacterial regulator	2hsg A:2-58
5C	gi|222106579|ref|YP_002547370.1|	0036339	70-352	6.48e-68	53822	Periplasmic binding protein-like I	0.0000495	53823	L-arabinose binding protein-like	2nzu G:58-332
5C	gi|222106579|ref|YP_002547370.1|	0051985	10-68	0.0000000000000141	47413	lambda repressor-like DNA-binding domains	0.0047	47438	GalR/LacI-like bacterial regulator	2hsg A:2-58
5C	gi|222106761|ref|YP_002547552.1|	0036339	71-335	3.53e-47	53822	Periplasmic binding protein-like I	0.0000828	53823	L-arabinose binding protein-like	1dbq A:
5C	gi|222106761|ref|YP_002547552.1|	0051985	2-42	0.00000113	47413	lambda repressor-like DNA-binding domains	0.019	47438	GalR/LacI-like bacterial regulator	2hsg A:2-58
5C	gi|222147072|ref|YP_002548029.1|	0036339	74-341	1.41e-69	53822	Periplasmic binding protein-like I	0.0000311	53823	L-arabinose binding protein-like	1dbq A:
5C	gi|222147072|ref|YP_002548029.1|	0051985	13-72	0.000000000000188	47413	lambda repressor-like DNA-binding domains	0.0096	47438	GalR/LacI-like bacterial regulator	2hsg A:2-58
5C	gi|222147604|ref|YP_002548561.1|	0036339	71-340	8.25e-46	53822	Periplasmic binding protein-like I	0.00011	53823	L-arabinose binding protein-like	1dbq A:
5C	gi|222147604|ref|YP_002548561.1|	0051985	2-57	0.00000000000000666	47413	lambda repressor-like DNA-binding domains	0.0081	47438	GalR/LacI-like bacterial regulator	1efa A:2-60
5C	gi|222147851|ref|YP_002548808.1|	0035780	69-332	8.95e-48	53822	Periplasmic binding protein-like I	0.00019	53823	L-arabinose binding protein-like	2nzu G:58-332
5C	gi|222147851|ref|YP_002548808.1|	0051985	11-69	4.29e-16	47413	lambda repressor-like DNA-binding domains	0.0052	47438	GalR/LacI-like bacterial regulator	2hsg A:2-58
5C	gi|222148758|ref|YP_002549715.1|	0035780	82-337	2.01e-28	53822	Periplasmic binding protein-like I	0.0014	53823	L-arabinose binding protein-like	2nzu G:58-332
5C	gi|222148758|ref|YP_002549715.1|	0051985	25-84	0.000000000000609	47413	lambda repressor-like DNA-binding domains	0.0067	47438	GalR/LacI-like bacterial regulator	2bjc A:1-62
5C	gi|222149785|ref|YP_002550742.1|	0036339	64-337	4.91e-75	53822	Periplasmic binding protein-like I	0.0000353	53823	L-arabinose binding protein-like	1dbq A:
5C	gi|222149785|ref|YP_002550742.1|	0051985	4-62	0.00000000000216	47413	lambda repressor-like DNA-binding domains	0.01	47438	GalR/LacI-like bacterial regulator	2bjc A:1-62
5C	gi|222149816|ref|YP_002550773.1|	0043335	64-325	2.14e-42	53822	Periplasmic binding protein-like I	0.0011	53823	L-arabinose binding protein-like	1rpj A:
5C	gi|222149816|ref|YP_002550773.1|	0036955	2-59	0.00000000000000429	47413	lambda repressor-like DNA-binding domains	0.0026	47438	GalR/LacI-like bacterial regulator	2bjc A:1-62
5C	gi|222083226|ref|YP_002542629.1|	0036339	70-350	2.16e-64	53822	Periplasmic binding protein-like I	0.0000894	53823	L-arabinose binding protein-like	2nzu G:58-332
5C	gi|222083226|ref|YP_002542629.1|	0051985	9-67	0.0000000000000166	47413	lambda repressor-like DNA-binding domains	0.0066	47438	GalR/LacI-like bacterial regulator	1efa A:2-60
5C	gi|222102705|ref|YP_002539744.1|	0043335	70-317	3.85e-29	53822	Periplasmic binding protein-like I	0.001	53823	L-arabinose binding protein-like	2nzu G:58-332
5C	gi|222102705|ref|YP_002539744.1|	0044558	11-67	0.00000000000912	47413	lambda repressor-like DNA-binding domains	0.0095	47438	GalR/LacI-like bacterial regulator	1uxd A:
5C	gi|222102772|ref|YP_002539811.1|	0036339	66-337	1.9e-68	53822	Periplasmic binding protein-like I	0.00007	53823	L-arabinose binding protein-like	1dbq A:
5C	gi|222102772|ref|YP_002539811.1|	0051985	7-64	0.00000000000000174	47413	lambda repressor-like DNA-binding domains	0.0055	47438	GalR/LacI-like bacterial regulator	2bjc A:1-62
5C	gi|222106283|ref|YP_002547074.1|	0048694	137-207	6.12e-19	46894	C-terminal effector domain of the bipartite response regulators	0.0046	46900	GerE-like (LuxR/UhpA family of transcriptional regulators)	1fse A:
5C	gi|222106283|ref|YP_002547074.1|	0039925	5-125	0.0000000000000027	52172	CheY-like	0.0039	52173	CheY-related	1a04 A:5-142
5C	gi|222106363|ref|YP_002547154.1|	0048694	829-894	1.19e-18	46894	C-terminal effector domain of the bipartite response regulators	0.0028	46900	GerE-like (LuxR/UhpA family of transcriptional regulators)	1a04 A:150-216
5C	gi|222106363|ref|YP_002547154.1|	0050374	52-259	0.0000000000756	52540	P-loop containing nucleoside triphosphate hydrolases	0.083	52724	RNA helicase	1a1v A:190-325
5C	gi|222106363|ref|YP_002547154.1|	0054057	531-667	0.00000171	48452	TPR-like	0.034	48453	Tetratricopeptide repeat (TPR)	1elr A:
5C	gi|222106434|ref|YP_002547225.1|	0048694	708-778	1.53e-18	46894	C-terminal effector domain of the bipartite response regulators	0.0064	46900	GerE-like (LuxR/UhpA family of transcriptional regulators)	1a04 A:150-216
5C	gi|222106444|ref|YP_002547235.1|	0045682	3-133	1.32e-32	52172	CheY-like	0.0005	52173	CheY-related	1a04 A:5-142
5C	gi|222106444|ref|YP_002547235.1|	0048694	135-212	3.74e-22	46894	C-terminal effector domain of the bipartite response regulators	0.0014	46900	GerE-like (LuxR/UhpA family of transcriptional regulators)	1a04 A:150-216
5C	gi|222106725|ref|YP_002547516.1|	0047925	45-208	6.54e-37	75516	Pheromone-binding domain of LuxR-like quorum-sensing transcription factors	0.00065	75517	Pheromone-binding domain of LuxR-like quorum-sensing transcription factors	1l3l A:2-169
5C	gi|222106725|ref|YP_002547516.1|	0048694	217-287	1.02e-17	46894	C-terminal effector domain of the bipartite response regulators	0.0061	46900	GerE-like (LuxR/UhpA family of transcriptional regulators)	1fse A:
5C	gi|222106795|ref|YP_002547586.1|	0048694	826-892	8.5e-18	46894	C-terminal effector domain of the bipartite response regulators	0.0039	46900	GerE-like (LuxR/UhpA family of transcriptional regulators)	1a04 A:150-216
5C	gi|222106795|ref|YP_002547586.1|	0050374	29-165	0.0000000303	52540	P-loop containing nucleoside triphosphate hydrolases	0.082	52584	Phosphoribulokinase/pantothenate kinase	1rz3 A:
5C	gi|222106795|ref|YP_002547586.1|	0054057	487-603	0.0000000486	48452	TPR-like	0.03	48453	Tetratricopeptide repeat (TPR)	1ya0 A:1-497
5C	gi|222147461|ref|YP_002548418.1|	0045682	5-131	4.13e-26	52172	CheY-like	0.0053	52173	CheY-related	1a04 A:5-142
5C	gi|222147461|ref|YP_002548418.1|	0048694	141-210	3.27e-18	46894	C-terminal effector domain of the bipartite response regulators	0.0021	46900	GerE-like (LuxR/UhpA family of transcriptional regulators)	1a04 A:150-216
5C	gi|222147695|ref|YP_002548652.1|	0048694	152-229	1.63e-19	46894	C-terminal effector domain of the bipartite response regulators	0.0055	46900	GerE-like (LuxR/UhpA family of transcriptional regulators)	1fse A:
5C	gi|222147695|ref|YP_002548652.1|	0047925	3-160	6.67e-18	75516	Pheromone-binding domain of LuxR-like quorum-sensing transcription factors	0.012	75517	Pheromone-binding domain of LuxR-like quorum-sensing transcription factors	1l3l A:2-169
5C	gi|222147989|ref|YP_002548946.1|	0048694	293-360	0.0000000374	46894	C-terminal effector domain of the bipartite response regulators	0.016	46900	GerE-like (LuxR/UhpA family of transcriptional regulators)	1fse A:
5C	gi|222148404|ref|YP_002549361.1|	0048694	176-241	5.1e-18	46894	C-terminal effector domain of the bipartite response regulators	0.0045	46900	GerE-like (LuxR/UhpA family of transcriptional regulators)	1fse A:
5C	gi|222149067|ref|YP_002550024.1|	0042546	41-152	4.03e-17	46955	Putative DNA-binding domain	0.0097	46962	DNA-binding N-terminal domain of transcription activators	1jbg A:
5C	gi|222149067|ref|YP_002550024.1|	0048694	159-228	0.00000000034	46894	C-terminal effector domain of the bipartite response regulators	0.027	46900	GerE-like (LuxR/UhpA family of transcriptional regulators)	1a04 A:150-216
5C	gi|222149185|ref|YP_002550142.1|	0047925	7-173	2.09e-31	75516	Pheromone-binding domain of LuxR-like quorum-sensing transcription factors	0.0018	75517	Pheromone-binding domain of LuxR-like quorum-sensing transcription factors	1l3l A:2-169
5C	gi|222149185|ref|YP_002550142.1|	0048694	170-242	4.08e-17	46894	C-terminal effector domain of the bipartite response regulators	0.0031	46900	GerE-like (LuxR/UhpA family of transcriptional regulators)	1fse A:
5C	gi|222149400|ref|YP_002550357.1|	0048694	169-240	1.84e-18	46894	C-terminal effector domain of the bipartite response regulators	0.0045	46900	GerE-like (LuxR/UhpA family of transcriptional regulators)	1l3l A:170-234
5C	gi|222149400|ref|YP_002550357.1|	0047925	13-171	0.000000000000183	75516	Pheromone-binding domain of LuxR-like quorum-sensing transcription factors	0.026	75517	Pheromone-binding domain of LuxR-like quorum-sensing transcription factors	1l3l A:2-169
5C	gi|222149565|ref|YP_002550522.1|	0043525	11-142	4.13e-41	52172	CheY-like	0.001	52173	CheY-related	1mvo A:
5C	gi|222149565|ref|YP_002550522.1|	0048694	239-306	1.46e-17	46894	C-terminal effector domain of the bipartite response regulators	0.0068	46900	GerE-like (LuxR/UhpA family of transcriptional regulators)	1a04 A:150-216
5C	gi|222149994|ref|YP_002550951.1|	0048694	174-250	8.5e-16	46894	C-terminal effector domain of the bipartite response regulators	0.0065	46900	GerE-like (LuxR/UhpA family of transcriptional regulators)	1fse A:
5C	gi|222149995|ref|YP_002550952.1|	0048694	178-248	1.12e-19	46894	C-terminal effector domain of the bipartite response regulators	0.0065	46900	GerE-like (LuxR/UhpA family of transcriptional regulators)	1fse A:
5C	gi|222150233|ref|YP_002551190.1|	0047925	6-171	3.01e-35	75516	Pheromone-binding domain of LuxR-like quorum-sensing transcription factors	0.0041	75517	Pheromone-binding domain of LuxR-like quorum-sensing transcription factors	1l3l A:2-169
5C	gi|222150233|ref|YP_002551190.1|	0048694	174-245	5.78e-17	46894	C-terminal effector domain of the bipartite response regulators	0.02	46900	GerE-like (LuxR/UhpA family of transcriptional regulators)	1fse A:
5C	gi|222109223|ref|YP_002551488.1|	0047925	4-166	8.76e-27	75516	Pheromone-binding domain of LuxR-like quorum-sensing transcription factors	0.0037	75517	Pheromone-binding domain of LuxR-like quorum-sensing transcription factors	1l3l A:2-169
5C	gi|222109223|ref|YP_002551488.1|	0048694	167-238	0.00000000000000282	46894	C-terminal effector domain of the bipartite response regulators	0.0059	46900	GerE-like (LuxR/UhpA family of transcriptional regulators)	1fse A:
5C	gi|222083272|ref|YP_002542675.1|	0047925	2-162	3.53e-38	75516	Pheromone-binding domain of LuxR-like quorum-sensing transcription factors	0.000000149	75517	Pheromone-binding domain of LuxR-like quorum-sensing transcription factors	1l3l A:2-169
5C	gi|222083272|ref|YP_002542675.1|	0047924	172-234	0.00000000000146	46894	C-terminal effector domain of the bipartite response regulators	0.00004	46900	GerE-like (LuxR/UhpA family of transcriptional regulators)	1l3l A:170-234
5C	gi|222080193|ref|YP_002540056.1|	0047925	10-158	2.48e-37	75516	Pheromone-binding domain of LuxR-like quorum-sensing transcription factors	0.0000000782	75517	Pheromone-binding domain of LuxR-like quorum-sensing transcription factors	1l3l A:2-169
5C	gi|222080193|ref|YP_002540056.1|	0047924	165-227	0.00000000000279	46894	C-terminal effector domain of the bipartite response regulators	0.0000381	46900	GerE-like (LuxR/UhpA family of transcriptional regulators)	1l3l A:170-234
5C	gi|222080291|ref|YP_002540155.1|	0047925	11-161	1.7e-37	75516	Pheromone-binding domain of LuxR-like quorum-sensing transcription factors	0.0000000686	75517	Pheromone-binding domain of LuxR-like quorum-sensing transcription factors	1l3l A:2-169
5C	gi|222080291|ref|YP_002540155.1|	0047924	168-230	0.00000000000374	46894	C-terminal effector domain of the bipartite response regulators	0.0000401	46900	GerE-like (LuxR/UhpA family of transcriptional regulators)	1l3l A:170-234
5C	gi|222106169|ref|YP_002546960.1|	0050048	15-87	8.62e-18	46785	Winged helix DNA-binding domain	0.022	46804	GntR-like transcriptional regulators	1v4r A:1-100
5C	gi|222106169|ref|YP_002546960.1|	0054060	110-239	2.07e-17	48008	GntR ligand-binding domain-like	0.013	48009	GntR ligand-binding domain-like	1hw1 A:79-230
5C	gi|222106178|ref|YP_002546969.1|	0054060	88-219	9.68e-24	48008	GntR ligand-binding domain-like	0.01	48009	GntR ligand-binding domain-like	2hs5 A:94-231
5C	gi|222106178|ref|YP_002546969.1|	0050048	15-107	0.00000000000000363	46785	Winged helix DNA-binding domain	0.051	46804	GntR-like transcriptional regulators	1v4r A:1-100
5C	gi|222106197|ref|YP_002546988.1|	0054060	74-215	4.18e-19	48008	GntR ligand-binding domain-like	0.015	48009	GntR ligand-binding domain-like	2hs5 A:94-231
5C	gi|222106197|ref|YP_002546988.1|	0050048	6-72	8.04e-17	46785	Winged helix DNA-binding domain	0.0094	46804	GntR-like transcriptional regulators	2hs5 A:25-93
5C	gi|222106238|ref|YP_002547029.1|	0054060	86-222	4.71e-27	48008	GntR ligand-binding domain-like	0.015	48009	GntR ligand-binding domain-like	2hs5 A:94-231
5C	gi|222106238|ref|YP_002547029.1|	0050048	5-74	4.17e-22	46785	Winged helix DNA-binding domain	0.019	46804	GntR-like transcriptional regulators	1hw1 A:5-78
5C	gi|222106411|ref|YP_002547202.1|	0054060	107-239	6.8e-26	48008	GntR ligand-binding domain-like	0.0093	48009	GntR ligand-binding domain-like	2hs5 A:94-231
5C	gi|222106411|ref|YP_002547202.1|	0050048	17-87	6.82e-16	46785	Winged helix DNA-binding domain	0.017	46804	GntR-like transcriptional regulators	3bwg A:5-82
5C	gi|222106418|ref|YP_002547209.1|	0054060	89-225	4.45e-21	48008	GntR ligand-binding domain-like	0.018	48009	GntR ligand-binding domain-like	2hs5 A:94-231
5C	gi|222106418|ref|YP_002547209.1|	0050048	10-74	1.92e-17	46785	Winged helix DNA-binding domain	0.025	46804	GntR-like transcriptional regulators	1v4r A:1-100
5C	gi|222106433|ref|YP_002547224.1|	0054060	74-206	1.18e-24	48008	GntR ligand-binding domain-like	0.015	48009	GntR ligand-binding domain-like	2hs5 A:94-231
5C	gi|222106433|ref|YP_002547224.1|	0050048	7-71	5.83e-19	46785	Winged helix DNA-binding domain	0.036	46804	GntR-like transcriptional regulators	2hs5 A:25-93
5C	gi|222106487|ref|YP_002547278.1|	0054060	89-223	1.1e-24	48008	GntR ligand-binding domain-like	0.015	48009	GntR ligand-binding domain-like	1hw1 A:79-230
5C	gi|222106487|ref|YP_002547278.1|	0050048	4-66	9.43e-19	46785	Winged helix DNA-binding domain	0.0091	46804	GntR-like transcriptional regulators	3bwg A:5-82
5C	gi|222106585|ref|YP_002547376.1|	0050048	18-107	5.45e-17	46785	Winged helix DNA-binding domain	0.016	46804	GntR-like transcriptional regulators	2hs5 A:25-93
5C	gi|222106585|ref|YP_002547376.1|	0054060	85-230	3.66e-17	48008	GntR ligand-binding domain-like	0.018	48009	GntR ligand-binding domain-like	2hs5 A:94-231
5C	gi|222106598|ref|YP_002547389.1|	0054060	90-224	2.51e-20	48008	GntR ligand-binding domain-like	0.0087	48009	GntR ligand-binding domain-like	2hs5 A:94-231
5C	gi|222106598|ref|YP_002547389.1|	0050048	20-84	2.98e-16	46785	Winged helix DNA-binding domain	0.032	46804	GntR-like transcriptional regulators	1hw1 A:5-78
5C	gi|222106671|ref|YP_002547462.1|	0054060	86-214	9.42e-24	48008	GntR ligand-binding domain-like	0.023	48009	GntR ligand-binding domain-like	2hs5 A:94-231
5C	gi|222106671|ref|YP_002547462.1|	0050048	10-107	3.35e-20	46785	Winged helix DNA-binding domain	0.03	46804	GntR-like transcriptional regulators	2hs5 A:25-93
5C	gi|222106708|ref|YP_002547499.1|	0054060	101-236	1.36e-26	48008	GntR ligand-binding domain-like	0.011	48009	GntR ligand-binding domain-like	2hs5 A:94-231
5C	gi|222106708|ref|YP_002547499.1|	0050048	12-82	1.95e-20	46785	Winged helix DNA-binding domain	0.032	46804	GntR-like transcriptional regulators	1v4r A:1-100
5C	gi|222106827|ref|YP_002547618.1|	0054060	79-212	4.45e-23	48008	GntR ligand-binding domain-like	0.00031	48009	GntR ligand-binding domain-like	2hs5 A:94-231
5C	gi|222106827|ref|YP_002547618.1|	0050048	1-90	1.46e-19	46785	Winged helix DNA-binding domain	0.0017	46804	GntR-like transcriptional regulators	2hs5 A:25-93
5C	gi|222106840|ref|YP_002547631.1|	0050048	3-84	0.0000000000000413	46785	Winged helix DNA-binding domain	0.05	46804	GntR-like transcriptional regulators	1hw1 A:5-78
5C	gi|222106840|ref|YP_002547631.1|	0054060	174-309	0.000000000288	48008	GntR ligand-binding domain-like	0.013	48009	GntR ligand-binding domain-like	2hs5 A:94-231
5C	gi|222106840|ref|YP_002547631.1|	0050048	100-171	0.00000000443	46785	Winged helix DNA-binding domain	0.088	68967	Lrp/AsnC-like transcriptional regulator N-terminal domain	1i1g A:2-61
5C	gi|222106915|ref|YP_002547706.1|	0054517	101-240	1.04e-31	64288	Chorismate lyase-like	0.00093	143473	UTRA domain	2pkh A:109-249
5C	gi|222106915|ref|YP_002547706.1|	0050048	9-80	1.52e-18	46785	Winged helix DNA-binding domain	0.023	46804	GntR-like transcriptional regulators	1hw1 A:5-78
5C	gi|222107013|ref|YP_002547804.1|	0054060	81-213	9.42e-22	48008	GntR ligand-binding domain-like	0.015	48009	GntR ligand-binding domain-like	2hs5 A:94-231
5C	gi|222107013|ref|YP_002547804.1|	0050048	11-101	6.87e-18	46785	Winged helix DNA-binding domain	0.0057	46804	GntR-like transcriptional regulators	2hs5 A:25-93
5C	gi|222107032|ref|YP_002547823.1|	0054060	83-213	2.88e-26	48008	GntR ligand-binding domain-like	0.014	48009	GntR ligand-binding domain-like	2hs5 A:94-231
5C	gi|222107032|ref|YP_002547823.1|	0050048	5-90	5.16e-22	46785	Winged helix DNA-binding domain	0.0096	46804	GntR-like transcriptional regulators	2hs5 A:25-93
5C	gi|222107135|ref|YP_002547926.1|	0054662	70-247	1.37e-47	64288	Chorismate lyase-like	0.00033	143473	UTRA domain	2ra5 A:66-245
5C	gi|222107135|ref|YP_002547926.1|	0050048	14-85	2.73e-20	46785	Winged helix DNA-binding domain	0.015	46804	GntR-like transcriptional regulators	1v4r A:1-100
5C	gi|222107174|ref|YP_002547965.1|	0054060	84-219	9.94e-23	48008	GntR ligand-binding domain-like	0.013	48009	GntR ligand-binding domain-like	2hs5 A:94-231
5C	gi|222107174|ref|YP_002547965.1|	0050048	17-94	6.76e-18	46785	Winged helix DNA-binding domain	0.0045	46804	GntR-like transcriptional regulators	2hs5 A:25-93
5C	gi|222147092|ref|YP_002548049.1|	0040524	75-233	5.71e-30	100950	NagB/RpiA/CoA transferase-like	0.089	75176	D-ribose-5-phosphate isomerase (RpiA), catalytic domain	1lk5 A:1-130,A:211-229
5C	gi|222147092|ref|YP_002548049.1|	0043758	3-72	0.000000000329	46785	Winged helix DNA-binding domain	0.094	46804	GntR-like transcriptional regulators	3bwg A:5-82
5C	gi|222147218|ref|YP_002548175.1|	0054662	66-244	1.43e-35	64288	Chorismate lyase-like	0.014	143473	UTRA domain	2fa1 A:84-241
5C	gi|222147218|ref|YP_002548175.1|	0050048	8-82	7.14e-17	46785	Winged helix DNA-binding domain	0.023	46804	GntR-like transcriptional regulators	1v4r A:1-100
5C	gi|222147401|ref|YP_002548358.1|	0054662	126-298	2.36e-38	64288	Chorismate lyase-like	0.0000299	143473	UTRA domain	2pkh A:109-249
5C	gi|222147401|ref|YP_002548358.1|	0050048	70-142	1.25e-20	46785	Winged helix DNA-binding domain	0.038	46804	GntR-like transcriptional regulators	1v4r A:1-100
5C	gi|222147819|ref|YP_002548776.1|	0054060	77-202	6.54e-21	48008	GntR ligand-binding domain-like	0.026	48009	GntR ligand-binding domain-like	2hs5 A:94-231
5C	gi|222147819|ref|YP_002548776.1|	0050048	4-75	5.71e-19	46785	Winged helix DNA-binding domain	0.013	46804	GntR-like transcriptional regulators	2hs5 A:25-93
5C	gi|222148411|ref|YP_002549368.1|	0050696	73-464	1.67e-55	53383	PLP-dependent transferases	0.0032	53384	AAT-like	1wst A:13-415
5C	gi|222148411|ref|YP_002549368.1|	0050048	13-81	0.0000000000000104	46785	Winged helix DNA-binding domain	0.0089	46804	GntR-like transcriptional regulators	1v4r A:1-100
5C	gi|222149198|ref|YP_002550155.1|	0050696	69-451	1.32e-78	53383	PLP-dependent transferases	0.00021	53384	AAT-like	1x0m A:26-428
5C	gi|222149198|ref|YP_002550155.1|	0050048	9-78	4.13e-19	46785	Winged helix DNA-binding domain	0.022	46804	GntR-like transcriptional regulators	3bwg A:5-82
5C	gi|222149862|ref|YP_002550819.1|	0054060	88-217	3.92e-24	48008	GntR ligand-binding domain-like	0.018	48009	GntR ligand-binding domain-like	1hw1 A:79-230
5C	gi|222149862|ref|YP_002550819.1|	0050048	11-84	1.3e-17	46785	Winged helix DNA-binding domain	0.033	46804	GntR-like transcriptional regulators	2hs5 A:25-93
5C	gi|222149884|ref|YP_002550841.1|	0050048	3-85	4.28e-21	46785	Winged helix DNA-binding domain	0.012	46804	GntR-like transcriptional regulators	2hs5 A:25-93
5C	gi|222149884|ref|YP_002550841.1|	0054060	89-214	1.26e-21	48008	GntR ligand-binding domain-like	0.01	48009	GntR ligand-binding domain-like	2hs5 A:94-231
5C	gi|222109193|ref|YP_002551458.1|	0050048	7-77	0.0000000000000156	46785	Winged helix DNA-binding domain	0.049	46804	GntR-like transcriptional regulators	2hs5 A:25-93
5C	gi|222083234|ref|YP_002542637.1|	0054396	133-285	3.3e-34	64288	Chorismate lyase-like	0.0028	143473	UTRA domain	2p19 A:2-149
5C	gi|222083234|ref|YP_002542637.1|	0050048	51-122	3.91e-18	46785	Winged helix DNA-binding domain	0.01	46804	GntR-like transcriptional regulators	1v4r A:1-100
5C	gi|222083278|ref|YP_002542681.1|	0050048	29-82	0.00000000401	46785	Winged helix DNA-binding domain	0.012	46804	GntR-like transcriptional regulators	1v4r A:1-100
5C	gi|222083278|ref|YP_002542681.1|	0035780	129-326	0.000000112	53822	Periplasmic binding protein-like I	0.0069	53823	L-arabinose binding protein-like	2nzu G:58-332
5C	gi|222083304|ref|YP_002542707.1|	0054060	83-216	3.92e-25	48008	GntR ligand-binding domain-like	0.0076	48009	GntR ligand-binding domain-like	2hs5 A:94-231
5C	gi|222083304|ref|YP_002542707.1|	0050048	14-82	1.9e-20	46785	Winged helix DNA-binding domain	0.027	46804	GntR-like transcriptional regulators	1hw1 A:5-78
5C	gi|222102593|ref|YP_002539632.1|	0054060	84-216	3.4e-25	48008	GntR ligand-binding domain-like	0.023	48009	GntR ligand-binding domain-like	2hs5 A:94-231
5C	gi|222102593|ref|YP_002539632.1|	0050048	16-81	4.29e-17	46785	Winged helix DNA-binding domain	0.013	46804	GntR-like transcriptional regulators	2hs5 A:25-93
5C	gi|222102609|ref|YP_002539648.1|	0050048	8-70	0.00000000000000182	46785	Winged helix DNA-binding domain	0.032	46804	GntR-like transcriptional regulators	1hw1 A:5-78
5C	gi|222102609|ref|YP_002539648.1|	0054060	87-210	0.00000000000000118	48008	GntR ligand-binding domain-like	0.018	48009	GntR ligand-binding domain-like	1hw1 A:79-230
5C	gi|222102610|ref|YP_002539649.1|	0050048	8-70	0.000000000000198	46785	Winged helix DNA-binding domain	0.028	46804	GntR-like transcriptional regulators	1hw1 A:5-78
5C	gi|222102610|ref|YP_002539649.1|	0054060	87-210	0.00000000000107	48008	GntR ligand-binding domain-like	0.023	48009	GntR ligand-binding domain-like	1hw1 A:79-230
5C	gi|222102682|ref|YP_002539721.1|	0050048	49-119	1.43e-21	46785	Winged helix DNA-binding domain	0.0098	46804	GntR-like transcriptional regulators	2hs5 A:25-93
5C	gi|222102682|ref|YP_002539721.1|	0054060	137-273	6.28e-22	48008	GntR ligand-binding domain-like	0.016	48009	GntR ligand-binding domain-like	2hs5 A:94-231
5C	gi|222102843|ref|YP_002539882.1|	0050768	99-457	3.2e-64	53383	PLP-dependent transferases	0.0013	53384	AAT-like	1x0m A:26-428
5C	gi|222102843|ref|YP_002539882.1|	0050048	11-82	0.00000000000000484	46785	Winged helix DNA-binding domain	0.013	46804	GntR-like transcriptional regulators	1v4r A:1-100
5C	gi|222102873|ref|YP_002539912.1|	0054060	98-230	2.88e-22	48008	GntR ligand-binding domain-like	0.0072	48009	GntR ligand-binding domain-like	2hs5 A:94-231
5C	gi|222102873|ref|YP_002539912.1|	0050048	29-96	4.89e-16	46785	Winged helix DNA-binding domain	0.011	46804	GntR-like transcriptional regulators	2hs5 A:25-93
5C	gi|222106204|ref|YP_002546995.1|	0049608	92-273	2.01e-38	55781	GAF domain-like	0.001	75513	IclR ligand-binding domain-like	1mkm A:76-246
5C	gi|222106204|ref|YP_002546995.1|	0048177	28-101	0.000000000000269	46785	Winged helix DNA-binding domain	0.068	74676	Transcriptional regulator IclR, N-terminal domain	1mkm A:1-75
5C	gi|222080218|ref|YP_002540081.1|	0049608	75-251	3.53e-31	55781	GAF domain-like	0.0018	75513	IclR ligand-binding domain-like	1mkm A:76-246
5C	gi|222080218|ref|YP_002540081.1|	0048177	10-82	0.0000000129	46785	Winged helix DNA-binding domain	0.044	74676	Transcriptional regulator IclR, N-terminal domain	1mkm A:1-75
5C	gi|222102729|ref|YP_002539768.1|	0049595	82-259	1.05e-16	55781	GAF domain-like	0.021	75513	IclR ligand-binding domain-like	1mkm A:76-246
5C	gi|222102729|ref|YP_002539768.1|	0048177	5-70	0.000000000424	46785	Winged helix DNA-binding domain	0.066	74676	Transcriptional regulator IclR, N-terminal domain	1mkm A:1-75
5C	gi|222102746|ref|YP_002539785.1|	0049608	57-243	2.35e-26	55781	GAF domain-like	0.014	75513	IclR ligand-binding domain-like	1td5 A:
5C	gi|222102746|ref|YP_002539785.1|	0048177	1-71	0.0000000000126	46785	Winged helix DNA-binding domain	0.036	74676	Transcriptional regulator IclR, N-terminal domain	1mkm A:1-75
5C	gi|222148888|ref|YP_002549845.1|	0039545	115-236	1.73e-33	51306	LexA/Signal peptidase	0.00091	51307	LexA-related	1jhf A:73-198
5C	gi|222148888|ref|YP_002549845.1|	0047587	2-68	9.09e-19	46785	Winged helix DNA-binding domain	0.023	46789	LexA repressor, N-terminal DNA-binding domain	1jhf A:2-72
5C	gi|222106137|ref|YP_002546928.1|	0052162	69-151	0.000000000000976	54909	Dimeric alpha+beta barrel	0.014	69733	Lrp/AsnC-like transcriptional regulator C-terminal domain	1ri7 A:85-170
5C	gi|222106137|ref|YP_002546928.1|	0052161	4-63	0.000000000000546	46785	Winged helix DNA-binding domain	0.012	68967	Lrp/AsnC-like transcriptional regulator N-terminal domain	1ri7 A:25-84
5C	gi|222106828|ref|YP_002547619.1|	0052162	69-151	2.82e-20	54909	Dimeric alpha+beta barrel	0.0074	69733	Lrp/AsnC-like transcriptional regulator C-terminal domain	1ri7 A:85-170
5C	gi|222106828|ref|YP_002547619.1|	0052161	5-63	0.00000000000000137	46785	Winged helix DNA-binding domain	0.0081	68967	Lrp/AsnC-like transcriptional regulator N-terminal domain	2cg4 A:4-66
5C	gi|222106840|ref|YP_002547631.1|	0050048	3-84	0.0000000000000413	46785	Winged helix DNA-binding domain	0.05	46804	GntR-like transcriptional regulators	1hw1 A:5-78
5C	gi|222106840|ref|YP_002547631.1|	0054060	174-309	0.000000000288	48008	GntR ligand-binding domain-like	0.013	48009	GntR ligand-binding domain-like	2hs5 A:94-231
5C	gi|222106840|ref|YP_002547631.1|	0050048	100-171	0.00000000443	46785	Winged helix DNA-binding domain	0.088	68967	Lrp/AsnC-like transcriptional regulator N-terminal domain	1i1g A:2-61
5C	gi|222106853|ref|YP_002547644.1|	0052161	2-62	1.71e-18	46785	Winged helix DNA-binding domain	0.0053	68967	Lrp/AsnC-like transcriptional regulator N-terminal domain	2cfx A:1-63
5C	gi|222106853|ref|YP_002547644.1|	0052160	65-144	6.57e-17	54909	Dimeric alpha+beta barrel	0.0059	69733	Lrp/AsnC-like transcriptional regulator C-terminal domain	2cg4 A:67-152
5C	gi|222106927|ref|YP_002547718.1|	0049174	61-142	8.04e-16	54909	Dimeric alpha+beta barrel	0.0031	69733	Lrp/AsnC-like transcriptional regulator C-terminal domain	1ri7 A:85-170
5C	gi|222106927|ref|YP_002547718.1|	0052161	1-57	0.0000000000579	46785	Winged helix DNA-binding domain	0.014	68967	Lrp/AsnC-like transcriptional regulator N-terminal domain	1ri7 A:25-84
5C	gi|222107012|ref|YP_002547803.1|	0052162	55-138	4.02e-18	54909	Dimeric alpha+beta barrel	0.0047	69733	Lrp/AsnC-like transcriptional regulator C-terminal domain	2cfx A:64-140
5C	gi|222107012|ref|YP_002547803.1|	0052161	2-47	0.0000000014	46785	Winged helix DNA-binding domain	0.028	68967	Lrp/AsnC-like transcriptional regulator N-terminal domain	1i1g A:2-61
5C	gi|222147437|ref|YP_002548394.1|	0049777	3-95	0.00000000000000464	46785	Winged helix DNA-binding domain	0.07	68967	Lrp/AsnC-like transcriptional regulator N-terminal domain	1ri7 A:25-84
5C	gi|222147879|ref|YP_002548836.1|	0040524	75-227	2.2e-25	100950	NagB/RpiA/CoA transferase-like	0.059	75176	D-ribose-5-phosphate isomerase (RpiA), catalytic domain	1ks2 A:2-126,A:199-219
5C	gi|222147879|ref|YP_002548836.1|	0043758	4-59	0.00000000165	46785	Winged helix DNA-binding domain	0.032	68967	Lrp/AsnC-like transcriptional regulator N-terminal domain	1i1g A:2-61
5C	gi|222148517|ref|YP_002549474.1|	0052160	63-143	8.04e-21	54909	Dimeric alpha+beta barrel	0.015	69733	Lrp/AsnC-like transcriptional regulator C-terminal domain	1ri7 A:85-170
5C	gi|222148517|ref|YP_002549474.1|	0049384	1-91	2.12e-17	46785	Winged helix DNA-binding domain	0.0057	68967	Lrp/AsnC-like transcriptional regulator N-terminal domain	1ri7 A:25-84
5C	gi|222149059|ref|YP_002550016.1|	0049384	2-90	8.24e-17	46785	Winged helix DNA-binding domain	0.019	68967	Lrp/AsnC-like transcriptional regulator N-terminal domain	1i1g A:2-61
5C	gi|222149059|ref|YP_002550016.1|	0049174	63-150	0.00000000000000577	54909	Dimeric alpha+beta barrel	0.027	69733	Lrp/AsnC-like transcriptional regulator C-terminal domain	1ri7 A:85-170
5C	gi|222149303|ref|YP_002550260.1|	0052161	6-66	8.54e-20	46785	Winged helix DNA-binding domain	0.0072	68967	Lrp/AsnC-like transcriptional regulator N-terminal domain	2cfx A:1-63
5C	gi|222149303|ref|YP_002550260.1|	0052162	68-149	0.0000000000000456	54909	Dimeric alpha+beta barrel	0.024	69733	Lrp/AsnC-like transcriptional regulator C-terminal domain	1ri7 A:85-170
5C	gi|222149381|ref|YP_002550338.1|	0049174	76-151	5.23e-17	54909	Dimeric alpha+beta barrel	0.0033	69733	Lrp/AsnC-like transcriptional regulator C-terminal domain	1ri7 A:85-170
5C	gi|222149381|ref|YP_002550338.1|	0052161	14-67	0.00000000000142	46785	Winged helix DNA-binding domain	0.0086	68967	Lrp/AsnC-like transcriptional regulator N-terminal domain	1i1g A:2-61
5C	gi|222149441|ref|YP_002550398.1|	0052161	3-64	1.09e-19	46785	Winged helix DNA-binding domain	0.0079	68967	Lrp/AsnC-like transcriptional regulator N-terminal domain	1i1g A:2-61
5C	gi|222149441|ref|YP_002550398.1|	0052162	69-153	1.07e-18	54909	Dimeric alpha+beta barrel	0.0026	69733	Lrp/AsnC-like transcriptional regulator C-terminal domain	1ri7 A:85-170
5C	gi|222150193|ref|YP_002551150.1|	0049174	71-154	3.08e-19	54909	Dimeric alpha+beta barrel	0.0048	69733	Lrp/AsnC-like transcriptional regulator C-terminal domain	1ri7 A:85-170
5C	gi|222150193|ref|YP_002551150.1|	0049384	5-100	1.64e-16	46785	Winged helix DNA-binding domain	0.0094	68967	Lrp/AsnC-like transcriptional regulator N-terminal domain	1ri7 A:25-84
5C	gi|222080195|ref|YP_002540058.1|	0049174	67-146	9.92e-18	54909	Dimeric alpha+beta barrel	0.0076	69733	Lrp/AsnC-like transcriptional regulator C-terminal domain	1ri7 A:85-170
5C	gi|222080195|ref|YP_002540058.1|	0052161	3-60	2.61e-16	46785	Winged helix DNA-binding domain	0.0072	68967	Lrp/AsnC-like transcriptional regulator N-terminal domain	1i1g A:2-61
5C	gi|222080120|ref|YP_002539983.1|	0053261	91-126	0.0000566	46785	Winged helix DNA-binding domain	0.091	68967	Lrp/AsnC-like transcriptional regulator N-terminal domain	1i1g A:2-61
5C	gi|222102616|ref|YP_002539655.1|	0040524	77-232	2.02e-27	100950	NagB/RpiA/CoA transferase-like	0.054	75176	D-ribose-5-phosphate isomerase (RpiA), catalytic domain	1uj6 A:3-131,A:206-227
5C	gi|222102616|ref|YP_002539655.1|	0043758	5-59	0.0000000000418	46785	Winged helix DNA-binding domain	0.089	68967	Lrp/AsnC-like transcriptional regulator N-terminal domain	1i1g A:2-61
5C	gi|222102767|ref|YP_002539806.1|	0052162	62-146	0.00000000000308	54909	Dimeric alpha+beta barrel	0.01	69733	Lrp/AsnC-like transcriptional regulator C-terminal domain	2cfx A:64-140
5C	gi|222102767|ref|YP_002539806.1|	0052161	1-58	0.0000000000231	46785	Winged helix DNA-binding domain	0.0078	68967	Lrp/AsnC-like transcriptional regulator N-terminal domain	1ri7 A:25-84
5C	gi|222102797|ref|YP_002539836.1|	0049174	67-152	1.21e-16	54909	Dimeric alpha+beta barrel	0.0063	69733	Lrp/AsnC-like transcriptional regulator C-terminal domain	1ri7 A:85-170
5C	gi|222102797|ref|YP_002539836.1|	0052161	2-62	0.00000000000115	46785	Winged helix DNA-binding domain	0.013	68967	Lrp/AsnC-like transcriptional regulator N-terminal domain	1ri7 A:25-84
5C	gi|222106214|ref|YP_002547005.1|	0045790	91-294	2.17e-35	53850	Periplasmic binding protein-like II	0.0061	53851	Phosphate binding protein-like	1i6a A:
5C	gi|222106214|ref|YP_002547005.1|	0047461	3-87	1.34e-19	46785	Winged helix DNA-binding domain	0.013	88979	LysR-like transcriptional regulators	1ixc A:1-89
5C	gi|222106362|ref|YP_002547153.1|	0052509	93-303	5.43e-34	53850	Periplasmic binding protein-like II	0.00019	53851	Phosphate binding protein-like	1uth A:
5C	gi|222106362|ref|YP_002547153.1|	0052508	8-85	0.0000000000000144	46785	Winged helix DNA-binding domain	0.021	88979	LysR-like transcriptional regulators	2esn A:3-91
5C	gi|222106463|ref|YP_002547254.1|	0045790	91-294	5.07e-34	53850	Periplasmic binding protein-like II	0.0013	53851	Phosphate binding protein-like	1al3 A:
5C	gi|222106463|ref|YP_002547254.1|	0045910	2-111	6.53e-17	46785	Winged helix DNA-binding domain	0.0075	88979	LysR-like transcriptional regulators	1ixc A:1-89
5C	gi|222106477|ref|YP_002547268.1|	0045790	97-305	4.59e-31	53850	Periplasmic binding protein-like II	0.0026	53851	Phosphate binding protein-like	1al3 A:
5C	gi|222106477|ref|YP_002547268.1|	0045910	12-117	8.8e-21	46785	Winged helix DNA-binding domain	0.011	88979	LysR-like transcriptional regulators	1ixc A:1-89
5C	gi|222106519|ref|YP_002547310.1|	0045790	90-295	1.01e-42	53850	Periplasmic binding protein-like II	0.016	53851	Phosphate binding protein-like	1i6a A:
5C	gi|222106519|ref|YP_002547310.1|	0047461	4-87	2.41e-20	46785	Winged helix DNA-binding domain	0.013	88979	LysR-like transcriptional regulators	1ixc A:1-89
5C	gi|222106523|ref|YP_002547314.1|	0052509	90-295	2.95e-36	53850	Periplasmic binding protein-like II	0.00056	53851	Phosphate binding protein-like	1uth A:
5C	gi|222106523|ref|YP_002547314.1|	0052508	2-83	0.00000000000000333	46785	Winged helix DNA-binding domain	0.0025	88979	LysR-like transcriptional regulators	2esn A:3-91
5C	gi|222106654|ref|YP_002547445.1|	0045790	90-297	1.03e-39	53850	Periplasmic binding protein-like II	0.0025	53851	Phosphate binding protein-like	1al3 A:
5C	gi|222106654|ref|YP_002547445.1|	0047461	1-86	1.35e-18	46785	Winged helix DNA-binding domain	0.0046	88979	LysR-like transcriptional regulators	1ixc A:1-89
5C	gi|222106718|ref|YP_002547509.1|	0045790	95-295	2.71e-39	53850	Periplasmic binding protein-like II	0.014	53851	Phosphate binding protein-like	1pda A:3-219
5C	gi|222106718|ref|YP_002547509.1|	0045910	6-117	2.52e-22	46785	Winged helix DNA-binding domain	0.0061	88979	LysR-like transcriptional regulators	1ixc A:1-89
5C	gi|222106766|ref|YP_002547557.1|	0045790	90-296	1.33e-37	53850	Periplasmic binding protein-like II	0.0000137	53851	Phosphate binding protein-like	1i6a A:
5C	gi|222106766|ref|YP_002547557.1|	0045910	1-111	3.16e-19	46785	Winged helix DNA-binding domain	0.0047	88979	LysR-like transcriptional regulators	1ixc A:1-89
5C	gi|222106768|ref|YP_002547559.1|	0045790	106-300	1.36e-35	53850	Periplasmic binding protein-like II	0.0018	53851	Phosphate binding protein-like	1i6a A:
5C	gi|222106768|ref|YP_002547559.1|	0045910	19-128	1.07e-24	46785	Winged helix DNA-binding domain	0.0047	88979	LysR-like transcriptional regulators	1ixc A:1-89
5C	gi|222106834|ref|YP_002547625.1|	0045790	87-295	1.63e-38	53850	Periplasmic binding protein-like II	0.0014	53851	Phosphate binding protein-like	1i6a A:
5C	gi|222106834|ref|YP_002547625.1|	0045910	2-111	1.61e-22	46785	Winged helix DNA-binding domain	0.0041	88979	LysR-like transcriptional regulators	1ixc A:1-89
5C	gi|222106868|ref|YP_002547659.1|	0045790	99-299	6.33e-39	53850	Periplasmic binding protein-like II	0.013	53851	Phosphate binding protein-like	1i6a A:
5C	gi|222106868|ref|YP_002547659.1|	0052508	10-88	3.32e-22	46785	Winged helix DNA-binding domain	0.0094	88979	LysR-like transcriptional regulators	1ixc A:1-89
5C	gi|222106901|ref|YP_002547692.1|	0045790	95-291	4.48e-32	53850	Periplasmic binding protein-like II	0.0081	53851	Phosphate binding protein-like	2fyi A:88-307
5C	gi|222106901|ref|YP_002547692.1|	0045910	7-117	2.31e-19	46785	Winged helix DNA-binding domain	0.01	88979	LysR-like transcriptional regulators	1ixc A:1-89
5C	gi|222107051|ref|YP_002547842.1|	0045790	75-282	3.26e-30	53850	Periplasmic binding protein-like II	0.0028	53851	Phosphate binding protein-like	1i6a A:
5C	gi|222107051|ref|YP_002547842.1|	0045910	3-93	6.8e-16	46785	Winged helix DNA-binding domain	0.0074	88979	LysR-like transcriptional regulators	1ixc A:1-89
5C	gi|222147135|ref|YP_002548092.1|	0045790	91-295	8.69e-40	53850	Periplasmic binding protein-like II	0.0084	53851	Phosphate binding protein-like	2fyi A:88-307
5C	gi|222147135|ref|YP_002548092.1|	0045910	4-114	1.01e-21	46785	Winged helix DNA-binding domain	0.032	88979	LysR-like transcriptional regulators	2esn A:3-91
5C	gi|222147259|ref|YP_002548216.1|	0045910	4-113	5.78e-24	46785	Winged helix DNA-binding domain	0.0087	88979	LysR-like transcriptional regulators	1ixc A:1-89
5C	gi|222147259|ref|YP_002548216.1|	0052806	93-287	2.17e-22	53850	Periplasmic binding protein-like II	0.011	53851	Phosphate binding protein-like	1i6a A:
5C	gi|222147305|ref|YP_002548262.1|	0045790	91-307	6.36e-29	53850	Periplasmic binding protein-like II	0.00045	53851	Phosphate binding protein-like	1i6a A:
5C	gi|222147305|ref|YP_002548262.1|	0047461	3-85	1.09e-23	46785	Winged helix DNA-binding domain	0.0013	88979	LysR-like transcriptional regulators	1ixc A:1-89
5C	gi|222147339|ref|YP_002548296.1|	0045790	95-293	1.99e-35	53850	Periplasmic binding protein-like II	0.01	53851	Phosphate binding protein-like	2fyi A:88-307
5C	gi|222147339|ref|YP_002548296.1|	0045910	7-113	0.00000000000000998	46785	Winged helix DNA-binding domain	0.015	88979	LysR-like transcriptional regulators	2esn A:3-91
5C	gi|222147408|ref|YP_002548365.1|	0045790	92-282	7.78e-26	53850	Periplasmic binding protein-like II	0.011	53851	Phosphate binding protein-like	1i6a A:
5C	gi|222147408|ref|YP_002548365.1|	0045910	4-109	2.22e-24	46785	Winged helix DNA-binding domain	0.01	88979	LysR-like transcriptional regulators	1ixc A:1-89
5C	gi|222147444|ref|YP_002548401.1|	0045790	91-285	1.81e-19	53850	Periplasmic binding protein-like II	0.0038	53851	Phosphate binding protein-like	1i6a A:
5C	gi|222147444|ref|YP_002548401.1|	0047461	1-84	7.62e-19	46785	Winged helix DNA-binding domain	0.0053	88979	LysR-like transcriptional regulators	1ixc A:1-89
5C	gi|222147445|ref|YP_002548402.1|	0045790	89-280	1.99e-27	53850	Periplasmic binding protein-like II	0.0053	53851	Phosphate binding protein-like	1i6a A:
5C	gi|222147445|ref|YP_002548402.1|	0047461	2-86	5.28e-18	46785	Winged helix DNA-binding domain	0.0043	88979	LysR-like transcriptional regulators	1ixc A:1-89
5C	gi|222147524|ref|YP_002548481.1|	0045790	96-294	7.6e-33	53850	Periplasmic binding protein-like II	0.01	53851	Phosphate binding protein-like	1al3 A:
5C	gi|222147524|ref|YP_002548481.1|	0052508	4-82	5.06e-18	46785	Winged helix DNA-binding domain	0.007	88979	LysR-like transcriptional regulators	2esn A:3-91
5C	gi|222147620|ref|YP_002548577.1|	0045790	113-293	8.51e-16	53850	Periplasmic binding protein-like II	0.014	53851	Phosphate binding protein-like	1i6a A:
5C	gi|222147620|ref|YP_002548577.1|	0047461	20-94	0.0000000000884	46785	Winged helix DNA-binding domain	0.026	88979	LysR-like transcriptional regulators	1ixc A:1-89
5C	gi|222147639|ref|YP_002548596.1|	0045790	89-287	2.17e-34	53850	Periplasmic binding protein-like II	0.011	53851	Phosphate binding protein-like	2fyi A:88-307
5C	gi|222147639|ref|YP_002548596.1|	0045910	1-110	1.63e-21	46785	Winged helix DNA-binding domain	0.006	88979	LysR-like transcriptional regulators	1ixc A:1-89
5C	gi|222147839|ref|YP_002548796.1|	0052508	3-86	1.07e-19	46785	Winged helix DNA-binding domain	0.014	88979	LysR-like transcriptional regulators	2esn A:3-91
5C	gi|222147839|ref|YP_002548796.1|	0045790	93-290	1.81e-18	53850	Periplasmic binding protein-like II	0.018	53851	Phosphate binding protein-like	1uth A:
5C	gi|222147923|ref|YP_002548880.1|	0045790	92-296	7.78e-37	53850	Periplasmic binding protein-like II	0.0055	53851	Phosphate binding protein-like	1i6a A:
5C	gi|222147923|ref|YP_002548880.1|	0045910	7-115	7.12e-19	46785	Winged helix DNA-binding domain	0.032	88979	LysR-like transcriptional regulators	1ixc A:1-89
5C	gi|222148676|ref|YP_002549633.1|	0045790	90-289	7.6e-41	53850	Periplasmic binding protein-like II	0.0022	53851	Phosphate binding protein-like	2fyi A:88-307
5C	gi|222148676|ref|YP_002549633.1|	0047461	1-85	6.54e-20	46785	Winged helix DNA-binding domain	0.0038	88979	LysR-like transcriptional regulators	1ixc A:1-89
5C	gi|222148908|ref|YP_002549865.1|	0045910	32-141	4.43e-24	46785	Winged helix DNA-binding domain	0.0079	88979	LysR-like transcriptional regulators	1ixc A:1-89
5C	gi|222148908|ref|YP_002549865.1|	0045790	120-314	4.52e-19	53850	Periplasmic binding protein-like II	0.0071	53851	Phosphate binding protein-like	1i6a A:
5C	gi|222148995|ref|YP_002549952.1|	0045790	92-294	6.38e-37	53850	Periplasmic binding protein-like II	0.00099	53851	Phosphate binding protein-like	2fyi A:88-307
5C	gi|222148995|ref|YP_002549952.1|	0045910	2-112	9.44e-18	46785	Winged helix DNA-binding domain	0.014	88979	LysR-like transcriptional regulators	1ixc A:1-89
5C	gi|222149277|ref|YP_002550234.1|	0049998	89-287	4.71e-19	53850	Periplasmic binding protein-like II	0.016	53851	Phosphate binding protein-like	1al3 A:
5C	gi|222149277|ref|YP_002550234.1|	0045910	2-110	1.75e-18	46785	Winged helix DNA-binding domain	0.04	88979	LysR-like transcriptional regulators	1ixc A:1-89
5C	gi|222149289|ref|YP_002550246.1|	0045790	94-297	3.62e-41	53850	Periplasmic binding protein-like II	0.0053	53851	Phosphate binding protein-like	1al3 A:
5C	gi|222149289|ref|YP_002550246.1|	0045910	6-113	1.11e-19	46785	Winged helix DNA-binding domain	0.012	88979	LysR-like transcriptional regulators	1ixc A:1-89
5C	gi|222149305|ref|YP_002550262.1|	0045790	94-302	1.59e-41	53850	Periplasmic binding protein-like II	0.005	53851	Phosphate binding protein-like	2fyi A:88-307
5C	gi|222149305|ref|YP_002550262.1|	0047461	9-92	6.3e-24	46785	Winged helix DNA-binding domain	0.0039	88979	LysR-like transcriptional regulators	1ixc A:1-89
5C	gi|222149309|ref|YP_002550266.1|	0045790	96-294	2.9e-33	53850	Periplasmic binding protein-like II	0.0083	53851	Phosphate binding protein-like	1i6a A:
5C	gi|222149309|ref|YP_002550266.1|	0045910	6-118	2.58e-20	46785	Winged helix DNA-binding domain	0.015	88979	LysR-like transcriptional regulators	1ixc A:1-89
5C	gi|222149434|ref|YP_002550391.1|	0045790	93-297	1.99e-31	53850	Periplasmic binding protein-like II	0.012	53851	Phosphate binding protein-like	1pda A:3-219
5C	gi|222149434|ref|YP_002550391.1|	0052508	7-87	5.77e-24	46785	Winged helix DNA-binding domain	0.014	88979	LysR-like transcriptional regulators	1ixc A:1-89
5C	gi|222149502|ref|YP_002550459.1|	0045790	93-296	5.43e-30	53850	Periplasmic binding protein-like II	0.012	53851	Phosphate binding protein-like	2esn A:92-303
5C	gi|222149502|ref|YP_002550459.1|	0045910	6-114	1.73e-21	46785	Winged helix DNA-binding domain	0.025	88979	LysR-like transcriptional regulators	1ixc A:1-89
5C	gi|222149513|ref|YP_002550470.1|	0045790	95-284	2.53e-31	53850	Periplasmic binding protein-like II	0.0084	53851	Phosphate binding protein-like	1i6a A:
5C	gi|222149513|ref|YP_002550470.1|	0045910	4-116	3.46e-16	46785	Winged helix DNA-binding domain	0.0046	88979	LysR-like transcriptional regulators	1ixc A:1-89
5C	gi|222149607|ref|YP_002550564.1|	0045790	92-301	3.18e-35	53850	Periplasmic binding protein-like II	0.0019	53851	Phosphate binding protein-like	2fyi A:88-307
5C	gi|222149607|ref|YP_002550564.1|	0047461	5-86	2.39e-19	46785	Winged helix DNA-binding domain	0.0028	88979	LysR-like transcriptional regulators	1ixc A:1-89
5C	gi|222149796|ref|YP_002550753.1|	0045790	89-296	7.42e-42	53850	Periplasmic binding protein-like II	0.013	53851	Phosphate binding protein-like	2fyi A:88-307
5C	gi|222149796|ref|YP_002550753.1|	0047461	4-85	1.39e-17	46785	Winged helix DNA-binding domain	0.011	88979	LysR-like transcriptional regulators	1ixc A:1-89
5C	gi|222149872|ref|YP_002550829.1|	0045790	96-307	3.41e-27	53850	Periplasmic binding protein-like II	0.0039	53851	Phosphate binding protein-like	1i6a A:
5C	gi|222149872|ref|YP_002550829.1|	0045910	7-118	9.52e-17	46785	Winged helix DNA-binding domain	0.017	88979	LysR-like transcriptional regulators	1ixc A:1-89
5C	gi|222149939|ref|YP_002550896.1|	0045790	91-296	7.6e-40	53850	Periplasmic binding protein-like II	0.011	53851	Phosphate binding protein-like	2fyi A:88-307
5C	gi|222149939|ref|YP_002550896.1|	0052508	5-84	1.92e-22	46785	Winged helix DNA-binding domain	0.0077	88979	LysR-like transcriptional regulators	2esn A:3-91
5C	gi|222150021|ref|YP_002550978.1|	0045790	87-296	2.02e-34	53850	Periplasmic binding protein-like II	0.0021	53851	Phosphate binding protein-like	1i6a A:
5C	gi|222150021|ref|YP_002550978.1|	0045910	3-103	1.08e-20	46785	Winged helix DNA-binding domain	0.0046	88979	LysR-like transcriptional regulators	1ixc A:1-89
5C	gi|222083217|ref|YP_002542620.1|	0045790	90-298	1.96e-32	53850	Periplasmic binding protein-like II	0.0014	53851	Phosphate binding protein-like	1i6a A:
5C	gi|222083217|ref|YP_002542620.1|	0047461	1-86	7.62e-19	46785	Winged helix DNA-binding domain	0.0079	88979	LysR-like transcriptional regulators	1ixc A:1-89
5C	gi|222083310|ref|YP_002542713.1|	0047313	100-298	8.32e-22	53850	Periplasmic binding protein-like II	0.016	53851	Phosphate binding protein-like	1amf A:
5C	gi|222083310|ref|YP_002542713.1|	0052508	7-90	0.0000000000000152	46785	Winged helix DNA-binding domain	0.0082	88979	LysR-like transcriptional regulators	2esn A:3-91
5C	gi|222080298|ref|YP_002540162.1|	0052806	90-292	2.64e-30	53850	Periplasmic binding protein-like II	0.0015	53851	Phosphate binding protein-like	1i6a A:
5C	gi|222080298|ref|YP_002540162.1|	0047461	6-89	5.45e-17	46785	Winged helix DNA-binding domain	0.01	88979	LysR-like transcriptional regulators	1ixc A:1-89
5C	gi|222080309|ref|YP_002540173.1|	0045790	88-292	5.07e-31	53850	Periplasmic binding protein-like II	0.0021	53851	Phosphate binding protein-like	2fyi A:88-307
5C	gi|222080309|ref|YP_002540173.1|	0045910	2-112	1.25e-17	46785	Winged helix DNA-binding domain	0.015	88979	LysR-like transcriptional regulators	1ixc A:1-89
5C	gi|222102502|ref|YP_002539541.1|	0045790	95-298	3.98e-27	53850	Periplasmic binding protein-like II	0.012	53851	Phosphate binding protein-like	1ixc A:90-294
5C	gi|222102502|ref|YP_002539541.1|	0052508	2-86	7.31e-18	46785	Winged helix DNA-binding domain	0.0091	88979	LysR-like transcriptional regulators	2esn A:3-91
5C	gi|222102719|ref|YP_002539758.1|	0045790	78-283	2.08e-36	53850	Periplasmic binding protein-like II	0.0011	53851	Phosphate binding protein-like	1i6a A:
5C	gi|222102719|ref|YP_002539758.1|	0045910	3-99	0.00000000000163	46785	Winged helix DNA-binding domain	0.045	88979	LysR-like transcriptional regulators	1ixc A:1-89
5C	gi|222102755|ref|YP_002539794.1|	0045790	89-301	5.12e-35	53850	Periplasmic binding protein-like II	0.0048	53851	Phosphate binding protein-like	1i6a A:
5C	gi|222102755|ref|YP_002539794.1|	0045910	3-111	2.03e-16	46785	Winged helix DNA-binding domain	0.019	88979	LysR-like transcriptional regulators	1ixc A:1-89
5C	gi|222102786|ref|YP_002539825.1|	0045790	89-293	2.71e-41	53850	Periplasmic binding protein-like II	0.0099	53851	Phosphate binding protein-like	2fyi A:88-307
5C	gi|222102786|ref|YP_002539825.1|	0045910	4-112	3.86e-19	46785	Winged helix DNA-binding domain	0.0091	88979	LysR-like transcriptional regulators	1ixc A:1-89
5C	gi|222102806|ref|YP_002539845.1|	0045790	408-616	3.62e-25	53850	Periplasmic binding protein-like II	0.0034	53851	Phosphate binding protein-like	1i6a A:
5C	gi|222102806|ref|YP_002539845.1|	0045910	316-415	1.12e-17	46785	Winged helix DNA-binding domain	0.0065	88979	LysR-like transcriptional regulators	1ixc A:1-89
5C	gi|222102806|ref|YP_002539845.1|	0052508	5-79	0.00000000605	46785	Winged helix DNA-binding domain	0.049	88979	LysR-like transcriptional regulators	1ixc A:1-89
5C	gi|222102903|ref|YP_002539942.1|	0045790	84-290	1.7e-26	53850	Periplasmic binding protein-like II	0.0028	53851	Phosphate binding protein-like	1i6a A:
5C	gi|222102903|ref|YP_002539942.1|	0047461	1-79	2.49e-22	46785	Winged helix DNA-binding domain	0.0043	88979	LysR-like transcriptional regulators	1ixc A:1-89
5C	gi|222102911|ref|YP_002539950.1|	0045790	89-299	2.35e-27	53850	Periplasmic binding protein-like II	0.0066	53851	Phosphate binding protein-like	2fyi A:88-307
5C	gi|222102911|ref|YP_002539950.1|	0045910	1-100	3.45e-22	46785	Winged helix DNA-binding domain	0.0039	88979	LysR-like transcriptional regulators	1ixc A:1-89
5C	gi|222106371|ref|YP_002547162.1|	0052801	4-146	1.98e-24	46785	Winged helix DNA-binding domain	0.0078	63379	MarR-like transcriptional regulators	1lnw A:
5C	gi|222106381|ref|YP_002547172.1|	0052644	21-164	7.34e-28	46785	Winged helix DNA-binding domain	0.0054	63379	MarR-like transcriptional regulators	1jgs A:
5C	gi|222106695|ref|YP_002547486.1|	0052801	4-142	1.32e-29	46785	Winged helix DNA-binding domain	0.0011	63379	MarR-like transcriptional regulators	2fbh A:8-144
5C	gi|222106924|ref|YP_002547715.1|	0049498	100-393	1.47e-34	53067	Actin-like ATPase domain	0.0062	110636	ROK	1woq A:11-139
5C	gi|222106924|ref|YP_002547715.1|	0051507	28-94	0.0000000000027	46785	Winged helix DNA-binding domain	0.038	63379	MarR-like transcriptional regulators	1s3j A:
5C	gi|222107090|ref|YP_002547881.1|	0054356	14-73	0.00000165	46785	Winged helix DNA-binding domain	0.038	63379	MarR-like transcriptional regulators	2fbh A:8-144
5C	gi|222147238|ref|YP_002548195.1|	0048695	2-109	1.62e-16	46785	Winged helix DNA-binding domain	0.016	63379	MarR-like transcriptional regulators	1jgs A:
5C	gi|222147241|ref|YP_002548198.1|	0052644	5-139	1.52e-30	46785	Winged helix DNA-binding domain	0.0058	63379	MarR-like transcriptional regulators	1z91 A:8-144
5C	gi|222147887|ref|YP_002548844.1|	0052644	16-137	2.44e-23	46785	Winged helix DNA-binding domain	0.02	63379	MarR-like transcriptional regulators	2hr3 A:2-146
5C	gi|222147896|ref|YP_002548853.1|	0052644	16-152	1.18e-33	46785	Winged helix DNA-binding domain	0.0000877	63379	MarR-like transcriptional regulators	1z91 A:8-144
5C	gi|222148201|ref|YP_002549158.1|	0052644	14-163	5.96e-23	46785	Winged helix DNA-binding domain	0.021	63379	MarR-like transcriptional regulators	2fbk A:8-179
5C	gi|222148269|ref|YP_002549226.1|	0052801	24-159	5.91e-31	46785	Winged helix DNA-binding domain	0.0061	63379	MarR-like transcriptional regulators	2a61 A:5-143
5C	gi|222149121|ref|YP_002550078.1|	0052858	166-298	1.06e-22	55729	Acyl-CoA N-acyltransferases (Nat)	0.0057	55730	N-acetyl transferase, NAT	1wwz A:1-157
5C	gi|222149121|ref|YP_002550078.1|	0052801	7-143	6.72e-19	46785	Winged helix DNA-binding domain	0.037	63379	MarR-like transcriptional regulators	1lnw A:
5C	gi|222149169|ref|YP_002550126.1|	0049308	23-154	2.59e-27	46785	Winged helix DNA-binding domain	0.016	63379	MarR-like transcriptional regulators	2fbh A:8-144
5C	gi|222149318|ref|YP_002550275.1|	0052801	3-142	1.74e-28	46785	Winged helix DNA-binding domain	0.018	63379	MarR-like transcriptional regulators	3deu A:2-141
5C	gi|222149510|ref|YP_002550467.1|	0052801	17-155	6.93e-31	46785	Winged helix DNA-binding domain	0.0065	63379	MarR-like transcriptional regulators	2a61 A:5-143
5C	gi|222149786|ref|YP_002550743.1|	0052801	28-164	8.24e-28	46785	Winged helix DNA-binding domain	0.0078	63379	MarR-like transcriptional regulators	2fbh A:8-144
5C	gi|222149940|ref|YP_002550897.1|	0052644	4-142	1.11e-22	46785	Winged helix DNA-binding domain	0.025	63379	MarR-like transcriptional regulators	2fbh A:8-144
5C	gi|222083172|ref|YP_002542575.1|	0052644	8-143	2.21e-29	46785	Winged helix DNA-binding domain	0.013	63379	MarR-like transcriptional regulators	1s3j A:
5C	gi|222083293|ref|YP_002542696.1|	0052801	37-157	9.88e-23	46785	Winged helix DNA-binding domain	0.024	63379	MarR-like transcriptional regulators	3deu A:2-141
5C	gi|222080196|ref|YP_002540059.1|	0049608	79-252	4.97e-30	55781	GAF domain-like	0.002	75513	IclR ligand-binding domain-like	1mkm A:76-246
5C	gi|222080196|ref|YP_002540059.1|	0048177	9-76	0.000000000305	46785	Winged helix DNA-binding domain	0.054	63379	MarR-like transcriptional regulators	2fbh A:8-144
5C	gi|222102713|ref|YP_002539752.1|	0049777	3-93	3.96e-16	46785	Winged helix DNA-binding domain	0.087	63379	MarR-like transcriptional regulators	1ub9 A:
5C	gi|222102881|ref|YP_002539920.1|	0052860	129-212	0.0000000000000314	46785	Winged helix DNA-binding domain	0.065	63379	MarR-like transcriptional regulators	3cta A:5-89
5C	gi|222102881|ref|YP_002539920.1|	0054017	26-90	0.000000098	51206	cAMP-binding domain-like	0.026	51210	cAMP-binding domain	2oz6 A:9-142
5C	gi|222102923|ref|YP_002539962.1|	0052644	24-134	5.07e-19	46785	Winged helix DNA-binding domain	0.0078	63379	MarR-like transcriptional regulators	2a61 A:5-143
5C	gi|222102926|ref|YP_002539965.1|	0052644	15-164	3.52e-25	46785	Winged helix DNA-binding domain	0.026	63379	MarR-like transcriptional regulators	1lj9 A:
5C	gi|222106298|ref|YP_002547089.1|	0050342	3-131	8.25e-38	52172	CheY-like	0.00015	52173	CheY-related	1nxo A:
5C	gi|222106298|ref|YP_002547089.1|	0051385	129-233	7.94e-23	46894	C-terminal effector domain of the bipartite response regulators	0.0024	46895	PhoB-like	1opc A:
5C	gi|222107067|ref|YP_002547858.1|	0050342	1-124	5.69e-39	52172	CheY-like	0.00021	52173	CheY-related	1mvo A:
5C	gi|222107067|ref|YP_002547858.1|	0051385	125-226	1.28e-24	46894	C-terminal effector domain of the bipartite response regulators	0.0047	46895	PhoB-like	1kgs A:124-225
5C	gi|222147052|ref|YP_002548009.1|	0050342	2-121	8.11e-38	52172	CheY-like	0.00013	52173	CheY-related	1mvo A:
5C	gi|222147052|ref|YP_002548009.1|	0051385	137-237	9.92e-27	46894	C-terminal effector domain of the bipartite response regulators	0.0016	46895	PhoB-like	1qqi A:
5C	gi|222147169|ref|YP_002548126.1|	0054521	1-118	1.27e-35	52172	CheY-like	0.00019	52173	CheY-related	2pl1 A:1-119
5C	gi|222147169|ref|YP_002548126.1|	0051385	120-215	5.39e-19	46894	C-terminal effector domain of the bipartite response regulators	0.0034	46895	PhoB-like	1ys7 A:128-233
5C	gi|222147387|ref|YP_002548344.1|	0050342	3-125	5.55e-39	52172	CheY-like	0.00012	52173	CheY-related	1mvo A:
5C	gi|222147387|ref|YP_002548344.1|	0051385	129-226	1.55e-31	46894	C-terminal effector domain of the bipartite response regulators	0.00022	46895	PhoB-like	1qqi A:
5C	gi|222147588|ref|YP_002548545.1|	0051385	123-221	6.8e-17	46894	C-terminal effector domain of the bipartite response regulators	0.0052	46895	PhoB-like	1kgs A:124-225
5C	gi|222147588|ref|YP_002548545.1|	0050342	3-124	0.000000000726	52172	CheY-like	0.0068	52173	CheY-related	2pl1 A:1-119
5C	gi|222148018|ref|YP_002548975.1|	0054521	1-118	6.4e-39	52172	CheY-like	0.0000505	52173	CheY-related	2pl1 A:1-119
5C	gi|222148018|ref|YP_002548975.1|	0051385	119-217	1.05e-27	46894	C-terminal effector domain of the bipartite response regulators	0.00088	46895	PhoB-like	1ys7 A:128-233
5C	gi|222149319|ref|YP_002550276.1|	0050342	10-133	4.13e-38	52172	CheY-like	0.00044	52173	CheY-related	1ys7 A:7-127
5C	gi|222149319|ref|YP_002550276.1|	0048619	139-230	1.16e-21	46894	C-terminal effector domain of the bipartite response regulators	0.003	46895	PhoB-like	1opc A:
5C	gi|222080238|ref|YP_002540101.1|	0050342	1-124	2.7e-28	52172	CheY-like	0.00066	52173	CheY-related	1zh2 A:2-120
5C	gi|222080238|ref|YP_002540101.1|	0049014	129-230	3.97e-22	46894	C-terminal effector domain of the bipartite response regulators	0.00067	46895	PhoB-like	1opc A:
5C	gi|222102898|ref|YP_002539937.1|	0052669	5-78	0.0000051	46894	C-terminal effector domain of the bipartite response regulators	0.021	46895	PhoB-like	1kgs A:124-225
5C	gi|222102898|ref|YP_002539937.1|	0052100	379-503	0.0000515	48452	TPR-like	0.028	48453	Tetratricopeptide repeat (TPR)	1a17 A:
5C	gi|222102367|ref|YP_002546508.1|	0054521	1-118	1.99e-36	52172	CheY-like	0.00021	52173	CheY-related	1ys7 A:7-127
5C	gi|222102367|ref|YP_002546508.1|	0051385	124-222	1.08e-26	46894	C-terminal effector domain of the bipartite response regulators	0.00081	46895	PhoB-like	1kgs A:124-225
5C	gi|222107082|ref|YP_002547873.1|	0051249	4-63	0.00000000000102	47413	lambda repressor-like DNA-binding domains	0.039	47432	SinR domain-like	1y7y A:5-73
5C	gi|222147026|ref|YP_002547983.1|	0051249	2-58	0.0000000000000113	47413	lambda repressor-like DNA-binding domains	0.029	47432	SinR domain-like	1b0n A:1-68
5C	gi|222147356|ref|YP_002548313.1|	0049180	5-80	2.05e-29	47413	lambda repressor-like DNA-binding domains	0.091	47432	SinR domain-like	2b5a A:1-77
5C	gi|222147627|ref|YP_002548584.1|	0051249	5-69	0.000000000000011	47413	lambda repressor-like DNA-binding domains	0.023	47432	SinR domain-like	1y7y A:5-73
5C	gi|222147928|ref|YP_002548885.1|	0054537	43-99	0.000000124	47413	lambda repressor-like DNA-binding domains	0.052	47432	SinR domain-like	2ppx A:30-91
5C	gi|222148448|ref|YP_002549405.1|	0039545	77-199	9.24e-17	51306	LexA/Signal peptidase	0.0097	51307	LexA-related	1umu A:
5C	gi|222148448|ref|YP_002549405.1|	0051249	2-72	0.000000813	47413	lambda repressor-like DNA-binding domains	0.064	47432	SinR domain-like	1y7y A:5-73
5C	gi|222148474|ref|YP_002549431.1|	0054369	64-118	0.0000000000000479	47413	lambda repressor-like DNA-binding domains	0.042	47432	SinR domain-like	1b0n A:1-68
5C	gi|222149015|ref|YP_002549972.1|	0054369	36-105	0.00000008	47413	lambda repressor-like DNA-binding domains	0.071	47432	SinR domain-like	1b0n A:1-68
5C	gi|222149781|ref|YP_002550738.1|	0054537	9-50	0.0000000067	47413	lambda repressor-like DNA-binding domains	0.0079	47432	SinR domain-like	2ppx A:30-91
5C	gi|222109146|ref|YP_002551411.1|	0051249	4-69	0.00000000000000127	47413	lambda repressor-like DNA-binding domains	0.017	47432	SinR domain-like	2b5a A:1-77
5C	gi|222109211|ref|YP_002551476.1|	0051908	41-108	0.00000000000253	47413	lambda repressor-like DNA-binding domains	0.021	47432	SinR domain-like	2b5a A:1-77
5C	gi|222083177|ref|YP_002542580.1|	0054369	14-71	0.00000000267	47413	lambda repressor-like DNA-binding domains	0.036	47432	SinR domain-like	2b5a A:1-77
5C	gi|222102937|ref|YP_002539976.1|	0049374	146-271	7.04e-28	51182	RmlC-like cupins	0.078	101976	TM1459-like	1vj2 A:
5C	gi|222102937|ref|YP_002539976.1|	0042546	6-83	9.16e-18	46955	Putative DNA-binding domain	0.012	46962	DNA-binding N-terminal domain of transcription activators	1jbg A:
5C	gi|222102937|ref|YP_002539976.1|	0051249	91-154	0.0000000013	47413	lambda repressor-like DNA-binding domains	0.072	47432	SinR domain-like	1b0n A:1-68
5C	gi|222102333|ref|YP_002546474.1|	0051249	42-107	0.0000000000741	47413	lambda repressor-like DNA-binding domains	0.068	47432	SinR domain-like	1y7y A:5-73
5C	gi|222102390|ref|YP_002546531.1|	0051249	45-108	0.000000000212	47413	lambda repressor-like DNA-binding domains	0.087	47432	SinR domain-like	1y7y A:5-73
5C	gi|222106187|ref|YP_002546978.1|	0049195	1-71	9.75e-19	46689	Homeodomain-like	0.0076	46764	Tetracyclin repressor-like, N-terminal domain	1ui5 A:5-75
5C	gi|222106308|ref|YP_002547099.1|	0052647	1-62	0.0000000000244	46689	Homeodomain-like	0.016	46764	Tetracyclin repressor-like, N-terminal domain	2fq4 A:9-77
5C	gi|222106498|ref|YP_002547289.1|	0052799	104-229	2.28e-37	48498	Tetracyclin repressor-like, C-terminal domain	0.0056	48499	Tetracyclin repressor-like, C-terminal domain	2fx0 A:77-198
5C	gi|222106498|ref|YP_002547289.1|	0049523	26-105	5.64e-17	46689	Homeodomain-like	0.0027	46764	Tetracyclin repressor-like, N-terminal domain	2d6y A:7-74
5C	gi|222106685|ref|YP_002547476.1|	0052647	2-66	9.23e-16	46689	Homeodomain-like	0.0042	46764	Tetracyclin repressor-like, N-terminal domain	2fbq A:2-80
5C	gi|222106685|ref|YP_002547476.1|	0053066	72-178	0.000000115	48498	Tetracyclin repressor-like, C-terminal domain	0.0071	48499	Tetracyclin repressor-like, C-terminal domain	2g3b A:74-189
5C	gi|222106767|ref|YP_002547558.1|	0049523	12-92	0.00000000000018	46689	Homeodomain-like	0.014	46764	Tetracyclin repressor-like, N-terminal domain	2g3b A:2-73
5C	gi|222106903|ref|YP_002547694.1|	0049523	2-81	2.49e-18	46689	Homeodomain-like	0.0077	46764	Tetracyclin repressor-like, N-terminal domain	1ui5 A:5-75
5C	gi|222106907|ref|YP_002547698.1|	0049523	17-98	2.96e-19	46689	Homeodomain-like	0.0088	46764	Tetracyclin repressor-like, N-terminal domain	1pb6 A:14-85
5C	gi|222106907|ref|YP_002547698.1|	0052743	101-177	0.0000489	48498	Tetracyclin repressor-like, C-terminal domain	0.017	48499	Tetracyclin repressor-like, C-terminal domain	2id3 A:81-203
5C	gi|222106972|ref|YP_002547763.1|	0049523	22-98	6.67e-18	46689	Homeodomain-like	0.0072	46764	Tetracyclin repressor-like, N-terminal domain	2fbq A:2-80
5C	gi|222107130|ref|YP_002547921.1|	0052799	110-232	1.78e-28	48498	Tetracyclin repressor-like, C-terminal domain	0.0074	48499	Tetracyclin repressor-like, C-terminal domain	2fx0 A:77-198
5C	gi|222107130|ref|YP_002547921.1|	0049523	29-102	2.46e-17	46689	Homeodomain-like	0.0018	46764	Tetracyclin repressor-like, N-terminal domain	2d6y A:7-74
5C	gi|222107152|ref|YP_002547943.1|	0049523	21-100	5.13e-16	46689	Homeodomain-like	0.0041	46764	Tetracyclin repressor-like, N-terminal domain	1pb6 A:14-85
5C	gi|222107152|ref|YP_002547943.1|	0052886	104-211	5.82e-16	48498	Tetracyclin repressor-like, C-terminal domain	0.0065	48499	Tetracyclin repressor-like, C-terminal domain	1vi0 A:78-194
5C	gi|222147261|ref|YP_002548218.1|	0053097	87-204	0.00000000000000156	48498	Tetracyclin repressor-like, C-terminal domain	0.0049	48499	Tetracyclin repressor-like, C-terminal domain	2id3 A:81-203
5C	gi|222147261|ref|YP_002548218.1|	0054341	18-85	0.00000000185	46689	Homeodomain-like	0.012	46764	Tetracyclin repressor-like, N-terminal domain	2o7o A:2-67
5C	gi|222147514|ref|YP_002548471.1|	0052656	80-182	5.78e-17	48498	Tetracyclin repressor-like, C-terminal domain	0.002	48499	Tetracyclin repressor-like, C-terminal domain	2fd5 A:77-180
5C	gi|222147514|ref|YP_002548471.1|	0049195	1-74	0.00000000000000718	46689	Homeodomain-like	0.0055	46764	Tetracyclin repressor-like, N-terminal domain	1ui5 A:5-75
5C	gi|222147518|ref|YP_002548475.1|	0049523	3-74	1.06e-19	46689	Homeodomain-like	0.0047	46764	Tetracyclin repressor-like, N-terminal domain	3c07 A:15-89
5C	gi|222147518|ref|YP_002548475.1|	0043601	78-183	0.00000000000000779	48498	Tetracyclin repressor-like, C-terminal domain	0.011	48499	Tetracyclin repressor-like, C-terminal domain	1sgm A:78-188
5C	gi|222147869|ref|YP_002548826.1|	0053205	63-172	2.22e-16	48498	Tetracyclin repressor-like, C-terminal domain	0.0078	48499	Tetracyclin repressor-like, C-terminal domain	2gfn A:81-199
5C	gi|222147869|ref|YP_002548826.1|	0049523	3-67	0.00000000000118	46689	Homeodomain-like	0.012	46764	Tetracyclin repressor-like, N-terminal domain	2np3 A:35-99
5C	gi|222147974|ref|YP_002548931.1|	0049523	18-88	0.000000000000018	46689	Homeodomain-like	0.0058	46764	Tetracyclin repressor-like, N-terminal domain	2fbq A:2-80
5C	gi|222147974|ref|YP_002548931.1|	0048726	104-214	0.00000171	48498	Tetracyclin repressor-like, C-terminal domain	0.008	48499	Tetracyclin repressor-like, C-terminal domain	2fx0 A:77-198
5C	gi|222147984|ref|YP_002548941.1|	0049523	11-84	1.2e-16	46689	Homeodomain-like	0.0069	46764	Tetracyclin repressor-like, N-terminal domain	1rkt A:2-82
5C	gi|222147984|ref|YP_002548941.1|	0052743	89-207	0.00000000000000723	48498	Tetracyclin repressor-like, C-terminal domain	0.012	48499	Tetracyclin repressor-like, C-terminal domain	2g7s A:77-192
5C	gi|222148293|ref|YP_002549250.1|	0049523	3-83	6.67e-18	46689	Homeodomain-like	0.0062	46764	Tetracyclin repressor-like, N-terminal domain	1ui5 A:5-75
5C	gi|222148808|ref|YP_002549765.1|	0054342	107-210	4.74e-18	48498	Tetracyclin repressor-like, C-terminal domain	0.012	48499	Tetracyclin repressor-like, C-terminal domain	2o7t A:79-188
5C	gi|222148808|ref|YP_002549765.1|	0049523	28-104	1.75e-18	46689	Homeodomain-like	0.0089	46764	Tetracyclin repressor-like, N-terminal domain	3c07 A:15-89
5C	gi|222149056|ref|YP_002550013.1|	0054374	12-72	0.0000000000614	46689	Homeodomain-like	0.01	46764	Tetracyclin repressor-like, N-terminal domain	2fq4 A:9-77
5C	gi|222149056|ref|YP_002550013.1|	0053097	87-200	0.0000881	48498	Tetracyclin repressor-like, C-terminal domain	0.01	48499	Tetracyclin repressor-like, C-terminal domain	2fq4 A:78-192
5C	gi|222149061|ref|YP_002550018.1|	0053066	91-205	5.72e-21	48498	Tetracyclin repressor-like, C-terminal domain	0.0044	48499	Tetracyclin repressor-like, C-terminal domain	2gfn A:81-199
5C	gi|222149061|ref|YP_002550018.1|	0049523	12-96	7.7e-17	46689	Homeodomain-like	0.0054	46764	Tetracyclin repressor-like, N-terminal domain	2i10 A:10-78
5C	gi|222149504|ref|YP_002550461.1|	0054341	6-77	3.54e-17	46689	Homeodomain-like	0.0058	46764	Tetracyclin repressor-like, N-terminal domain	1sgm A:5-77
5C	gi|222149504|ref|YP_002550461.1|	0052656	81-186	0.0000000000145	48498	Tetracyclin repressor-like, C-terminal domain	0.013	48499	Tetracyclin repressor-like, C-terminal domain	2hyj A:83-200
5C	gi|222149518|ref|YP_002550475.1|	0038061	1-135	7.46e-44	53041	Resolvase-like	0.0000809	53042	gamma,delta resolvase, catalytic domain	2gm4 A:1-140
5C	gi|222149518|ref|YP_002550475.1|	0038534	139-182	0.0000179	46689	Homeodomain-like	0.066	46764	Tetracyclin repressor-like, N-terminal domain	2o7t A:1-78
5C	gi|222149528|ref|YP_002550485.1|	0048726	87-211	2.48e-42	48498	Tetracyclin repressor-like, C-terminal domain	0.0000309	48499	Tetracyclin repressor-like, C-terminal domain	1pb6 A:86-211
5C	gi|222149528|ref|YP_002550485.1|	0049523	10-92	1.6e-18	46689	Homeodomain-like	0.00078	46764	Tetracyclin repressor-like, N-terminal domain	1pb6 A:14-85
5C	gi|222149580|ref|YP_002550537.1|	0049523	8-79	1.4e-16	46689	Homeodomain-like	0.01	46764	Tetracyclin repressor-like, N-terminal domain	1z77 A:1-75
5C	gi|222149580|ref|YP_002550537.1|	0052743	89-206	0.000000000623	48498	Tetracyclin repressor-like, C-terminal domain	0.0071	48499	Tetracyclin repressor-like, C-terminal domain	1v7b A:75-175
5C	gi|222149819|ref|YP_002550776.1|	0049523	22-97	6.48e-21	46689	Homeodomain-like	0.006	46764	Tetracyclin repressor-like, N-terminal domain	1rkt A:2-82
5C	gi|222083295|ref|YP_002542698.1|	0043601	96-199	5.93e-17	48498	Tetracyclin repressor-like, C-terminal domain	0.015	48499	Tetracyclin repressor-like, C-terminal domain	2g7s A:77-192
5C	gi|222083295|ref|YP_002542698.1|	0049392	23-89	0.00000000000077	46689	Homeodomain-like	0.001	46764	Tetracyclin repressor-like, N-terminal domain	1sgm A:5-77
5C	gi|222083297|ref|YP_002542700.1|	0052846	96-239	5.45e-25	48498	Tetracyclin repressor-like, C-terminal domain	0.0063	48499	Tetracyclin repressor-like, C-terminal domain	2g7g A:74-205
5C	gi|222083297|ref|YP_002542700.1|	0054374	24-89	0.00000000108	46689	Homeodomain-like	0.0065	46764	Tetracyclin repressor-like, N-terminal domain	2g7l A:16-83
5C	gi|222102434|ref|YP_002539473.1|	0049195	12-85	0.0000000000000874	46689	Homeodomain-like	0.0056	46764	Tetracyclin repressor-like, N-terminal domain	2gen A:6-75
5C	gi|222102479|ref|YP_002539518.1|	0054374	30-94	0.0000000000287	46689	Homeodomain-like	0.024	46764	Tetracyclin repressor-like, N-terminal domain	2oi8 A:8-86
5C	gi|222102479|ref|YP_002539518.1|	0054375	112-202	0.0000000000191	48498	Tetracyclin repressor-like, C-terminal domain	0.01	48499	Tetracyclin repressor-like, C-terminal domain	2gfn A:81-199
5C	gi|222102626|ref|YP_002539665.1|	0049523	14-96	4.74e-16	46689	Homeodomain-like	0.0088	46764	Tetracyclin repressor-like, N-terminal domain	1vi0 A:6-77
5C	gi|222102862|ref|YP_002539901.1|	0052799	92-216	4.77e-29	48498	Tetracyclin repressor-like, C-terminal domain	0.0063	48499	Tetracyclin repressor-like, C-terminal domain	2fx0 A:77-198
5C	gi|222102862|ref|YP_002539901.1|	0049523	12-98	2.29e-18	46689	Homeodomain-like	0.0021	46764	Tetracyclin repressor-like, N-terminal domain	2d6y A:7-74
5C	gi|222102941|ref|YP_002539980.1|	0045815	198-309	5.44e-28	53098	Ribonuclease H-like	0.0065	53107	Retroviral integrase, catalytic domain	1b9d A:
5C	gi|222102941|ref|YP_002539980.1|	0054226	1-49	0.000000555	46689	Homeodomain-like	0.058	46764	Tetracyclin repressor-like, N-terminal domain	2id3 A:13-80
5C	gi|222106936|ref|YP_002547727.1|	0054946	24-163	3.14e-23	51206	cAMP-binding domain-like	0.015	51210	cAMP-binding domain	1hw5 A:1-137
5C	gi|222106936|ref|YP_002547727.1|	0052198	168-245	0.00000000406	46785	Winged helix DNA-binding domain	0.067	109680	TrmB-like	2d1h A:1-109
