# Supplementary material for: Abundance, diversity and domain architecture variability in prokaryotic DNA-binding transcription factors
Source: PLoS One. 2018 Apr 3;13(4):e0195332. doi: 10.1371/journal.pone.0195332 (PMC5882156; doi:10.1371/journal.pone.0195332)
Supplement: S1 Dataset — The information of genomes and transcription factors is organized in a tabular format. The file S1_Dataset.zip contains 761 files, one per genome. The information is organized as follows: Genome ID, identifier from NCBI database; Supfam ID; physical position of the Domain; E-value; Supfam model assignment; Supfam description; E-value associated to the family; Family ID; Family ID; representative PDB associated to each assignment. (ZIP) [file pone.0195332.s005.zip › Genomes_assignments/Akkermansia_muciniphila_ATCC_BAA-835_B.TFs]

9a	gi|187735502|ref|YP_001877614.1|	0046275	251-295	0.000000000034	46689	Homeodomain-like	0.013	46759	AraC type transcriptional activator	1bl0 A:9-62
9a	gi|187735562|ref|YP_001877674.1|	0050234	129-298	6.81e-36	53335	S-adenosyl-L-methionine-dependent methyltransferases	0.019	110671	UbiE/COQ5-like	1xxl A:
9a	gi|187735562|ref|YP_001877674.1|	0049944	3-177	1.03e-21	46785	Winged helix DNA-binding domain	0.016	46801	ArsR-like transcriptional regulators	1smt A:
9a	gi|187734823|ref|YP_001876935.1|	0041617	143-386	5.01e-71	52540	P-loop containing nucleoside triphosphate hydrolases	0.00000129	81269	Extended AAA-ATPase domain	1ny5 A:138-384
9a	gi|187734823|ref|YP_001876935.1|	0043525	1-187	2.56e-37	52172	CheY-like	0.00075	52173	CheY-related	1ny5 A:1-137
9a	gi|187734823|ref|YP_001876935.1|	0037176	356-459	0.000000000000358	46689	Homeodomain-like	0.031	100918	FIS-like	1eto B:
9a	gi|187734874|ref|YP_001876986.1|	0041617	195-436	1.18e-70	52540	P-loop containing nucleoside triphosphate hydrolases	0.00000101	81269	Extended AAA-ATPase domain	1ny5 A:138-384
9a	gi|187734874|ref|YP_001876986.1|	0046710	14-164	1.13e-22	55781	GAF domain-like	0.0056	55782	GAF domain	1mc0 A:402-555
9a	gi|187734874|ref|YP_001876986.1|	0037176	408-505	0.0000000000000255	46689	Homeodomain-like	0.022	100918	FIS-like	1ntc A:
9a	gi|187734993|ref|YP_001877105.1|	0041150	22-139	6.13e-26	46785	Winged helix DNA-binding domain	0.02	101027	FUR-like	1mzb A:
9a	gi|187735130|ref|YP_001877242.1|	0035780	176-373	4.71e-16	53822	Periplasmic binding protein-like I	0.0072	53823	L-arabinose binding protein-like	1byk A:
9a	gi|187735130|ref|YP_001877242.1|	0050048	30-90	0.000000928	46785	Winged helix DNA-binding domain	0.038	46804	GntR-like transcriptional regulators	1hw1 A:5-78
9a	gi|187735674|ref|YP_001877786.1|	0050048	14-84	6.57e-21	46785	Winged helix DNA-binding domain	0.018	46804	GntR-like transcriptional regulators	1v4r A:1-100
9a	gi|187735674|ref|YP_001877786.1|	0054060	98-216	5.49e-21	48008	GntR ligand-binding domain-like	0.015	48009	GntR ligand-binding domain-like	2hs5 A:94-231
9a	gi|187736160|ref|YP_001878272.1|	0053227	91-346	2.65e-17	53822	Periplasmic binding protein-like I	0.0055	53823	L-arabinose binding protein-like	2nzu G:58-332
9a	gi|187736160|ref|YP_001878272.1|	0050048	5-60	0.00000000817	46785	Winged helix DNA-binding domain	0.016	46804	GntR-like transcriptional regulators	1hw1 A:5-78
9a	gi|187735049|ref|YP_001877161.1|	0043669	29-95	0.0000718	46785	Winged helix DNA-binding domain	0.032	68967	Lrp/AsnC-like transcriptional regulator N-terminal domain	1i1g A:2-61
9a	gi|187736257|ref|YP_001878369.1|	0052162	62-145	3.08e-18	54909	Dimeric alpha+beta barrel	0.0042	69733	Lrp/AsnC-like transcriptional regulator C-terminal domain	1ri7 A:85-170
9a	gi|187736257|ref|YP_001878369.1|	0052161	5-55	0.0000028	46785	Winged helix DNA-binding domain	0.016	68967	Lrp/AsnC-like transcriptional regulator N-terminal domain	1i1g A:2-61
9a	gi|187735207|ref|YP_001877319.1|	0045790	98-305	5.32e-34	53850	Periplasmic binding protein-like II	0.0014	53851	Phosphate binding protein-like	2fyi A:88-307
9a	gi|187735207|ref|YP_001877319.1|	0045910	13-120	1.93e-24	46785	Winged helix DNA-binding domain	0.0065	88979	LysR-like transcriptional regulators	1ixc A:1-89
9a	gi|187735411|ref|YP_001877523.1|	0052509	94-297	1.65e-20	53850	Periplasmic binding protein-like II	0.017	53851	Phosphate binding protein-like	2fyi A:88-307
9a	gi|187735411|ref|YP_001877523.1|	0045910	11-116	0.000000000000196	46785	Winged helix DNA-binding domain	0.0097	88979	LysR-like transcriptional regulators	1ixc A:1-89
9a	gi|187734623|ref|YP_001876735.1|	0052644	6-140	7.08e-26	46785	Winged helix DNA-binding domain	0.011	63379	MarR-like transcriptional regulators	1lj9 A:
9a	gi|187734838|ref|YP_001876950.1|	0052364	397-448	0.000000654	46785	Winged helix DNA-binding domain	0.047	63379	MarR-like transcriptional regulators	2fbk A:8-179
9a	gi|187735336|ref|YP_001877448.1|	0052858	166-307	4.9e-24	55729	Acyl-CoA N-acyltransferases (Nat)	0.0062	55730	N-acetyl transferase, NAT	1y9k A:1-152
9a	gi|187735336|ref|YP_001877448.1|	0052644	12-144	6.48e-17	46785	Winged helix DNA-binding domain	0.021	63379	MarR-like transcriptional regulators	2fbk A:8-179
9a	gi|187735809|ref|YP_001877921.1|	0052801	15-141	5.4e-25	46785	Winged helix DNA-binding domain	0.039	63379	MarR-like transcriptional regulators	2a61 A:5-143
9a	gi|187736188|ref|YP_001878300.1|	0052801	6-138	6.4e-24	46785	Winged helix DNA-binding domain	0.014	63379	MarR-like transcriptional regulators	1z91 A:8-144
9a	gi|187736507|ref|YP_001878619.1|	0054933	37-152	5.29e-21	46785	Winged helix DNA-binding domain	0.011	63379	MarR-like transcriptional regulators	1s3j A:
9a	gi|187735605|ref|YP_001877717.1|	0050342	1-127	5.27e-42	52172	CheY-like	0.00011	52173	CheY-related	1b00 A:
9a	gi|187735605|ref|YP_001877717.1|	0051385	130-223	1.19e-24	46894	C-terminal effector domain of the bipartite response regulators	0.0015	46895	PhoB-like	1qqi A:
9a	gi|187736215|ref|YP_001878327.1|	0050342	4-133	2.99e-41	52172	CheY-like	0.00033	52173	CheY-related	1b00 A:
9a	gi|187736215|ref|YP_001878327.1|	0048684	134-229	9.35e-21	46894	C-terminal effector domain of the bipartite response regulators	0.0017	46895	PhoB-like	1qqi A:
9a	gi|187734885|ref|YP_001876997.1|	0049523	9-83	4e-19	46689	Homeodomain-like	0.0034	46764	Tetracyclin repressor-like, N-terminal domain	2fbq A:2-80
9a	gi|187734885|ref|YP_001876997.1|	0052648	90-206	0.000000000171	48498	Tetracyclin repressor-like, C-terminal domain	0.011	48499	Tetracyclin repressor-like, C-terminal domain	2fbq A:81-214
9a	gi|187735553|ref|YP_001877665.1|	0052885	2-70	0.00000000000246	46689	Homeodomain-like	0.0072	46764	Tetracyclin repressor-like, N-terminal domain	2fbq A:2-80
