# Supplementary material for: Abundance, diversity and domain architecture variability in prokaryotic DNA-binding transcription factors
Source: PLoS One. 2018 Apr 3;13(4):e0195332. doi: 10.1371/journal.pone.0195332 (PMC5882156; doi:10.1371/journal.pone.0195332)
Supplement: S1 Dataset — The information of genomes and transcription factors is organized in a tabular format. The file S1_Dataset.zip contains 761 files, one per genome. The information is organized as follows: Genome ID, identifier from NCBI database; Supfam ID; physical position of the Domain; E-value; Supfam model assignment; Supfam description; E-value associated to the family; Family ID; Family ID; representative PDB associated to each assignment. (ZIP) [file pone.0195332.s005.zip › Genomes_assignments/Alcanivorax_borkumensis_SK2_B.TFs]

2b	gi|110832880|ref|YP_691739.1|	0051818	36-184	1.7e-31	51215	Regulatory protein AraC	0.0064	51216	Regulatory protein AraC	2arc A:
2b	gi|110832880|ref|YP_691739.1|	0046275	253-301	0.00000000000251	46689	Homeodomain-like	0.015	46759	AraC type transcriptional activator	1d5y A:57-121
2b	gi|110832976|ref|YP_691835.1|	0046275	281-330	0.00000000000493	46689	Homeodomain-like	0.027	46759	AraC type transcriptional activator	1d5y A:57-121
2b	gi|110833005|ref|YP_691864.1|	0046275	274-323	0.000000000029	46689	Homeodomain-like	0.042	46759	AraC type transcriptional activator	1d5y A:57-121
2b	gi|110833060|ref|YP_691919.1|	0046275	324-369	0.0000000000287	46689	Homeodomain-like	0.016	46759	AraC type transcriptional activator	1bl0 A:63-124
2b	gi|110833307|ref|YP_692166.1|	0046275	291-337	0.0000000000206	46689	Homeodomain-like	0.019	46759	AraC type transcriptional activator	1d5y A:57-121
2b	gi|110833526|ref|YP_692385.1|	0046275	259-309	0.000000000202	46689	Homeodomain-like	0.051	46759	AraC type transcriptional activator	1bl0 A:9-62
2b	gi|110833693|ref|YP_692552.1|	0052668	1-200	8.55e-44	52317	Class I glutamine amidotransferase-like	0.015	52325	DJ-1/PfpI	1g2i A:
2b	gi|110833693|ref|YP_692552.1|	0046275	272-323	0.000000000000296	46689	Homeodomain-like	0.025	46759	AraC type transcriptional activator	1bl0 A:63-124
2b	gi|110833693|ref|YP_692552.1|	0036286	219-270	0.0000000017	46689	Homeodomain-like	0.026	46759	AraC type transcriptional activator	1bl0 A:9-62
2b	gi|110834111|ref|YP_692970.1|	0046275	298-346	0.000000000000116	46689	Homeodomain-like	0.012	46759	AraC type transcriptional activator	1d5y A:57-121
2b	gi|110834273|ref|YP_693132.1|	0048993	268-348	1.57e-27	46767	Methylated DNA-protein cysteine methyltransferase, C-terminal domain	0.000026	46768	Methylated DNA-protein cysteine methyltransferase, C-terminal domain	1sfe A:93-176
2b	gi|110834273|ref|YP_693132.1|	0046652	2-81	3.27e-26	57884	Ada DNA repair protein, N-terminal domain (N-Ada 10)	0.00059	57885	Ada DNA repair protein, N-terminal domain (N-Ada 10)	1eyf A:
2b	gi|110834273|ref|YP_693132.1|	0049381	183-253	0.00000000000000922	53155	Methylated DNA-protein cysteine methyltransferase domain	0.00059	53156	Methylated DNA-protein cysteine methyltransferase domain	1sfe A:12-92
2b	gi|110834273|ref|YP_693132.1|	0036286	84-126	0.00000233	46689	Homeodomain-like	0.021	46759	AraC type transcriptional activator	1bl0 A:9-62
2b	gi|110834394|ref|YP_693253.1|	0046275	288-339	0.00000000000358	46689	Homeodomain-like	0.036	46759	AraC type transcriptional activator	1d5y A:57-121
2b	gi|110834425|ref|YP_693284.1|	0046275	285-335	0.000000000000762	46689	Homeodomain-like	0.019	46759	AraC type transcriptional activator	1d5y A:57-121
2b	gi|110834441|ref|YP_693300.1|	0046275	288-337	0.000000000000112	46689	Homeodomain-like	0.013	46759	AraC type transcriptional activator	1d5y A:57-121
2b	gi|110834576|ref|YP_693435.1|	0046275	280-328	0.000000000000108	46689	Homeodomain-like	0.022	46759	AraC type transcriptional activator	1d5y A:57-121
2b	gi|110834856|ref|YP_693715.1|	0046275	293-341	0.00000000000000538	46689	Homeodomain-like	0.044	46759	AraC type transcriptional activator	1d5y A:57-121
2b	gi|110834967|ref|YP_693826.1|	0046275	282-331	0.000000000493	46689	Homeodomain-like	0.016	46759	AraC type transcriptional activator	1bl0 A:9-62
2b	gi|110835397|ref|YP_694256.1|	0046275	301-347	0.000000000717	46689	Homeodomain-like	0.024	46759	AraC type transcriptional activator	1bl0 A:9-62
2b	gi|110835406|ref|YP_694265.1|	0046275	287-335	0.0000000000941	46689	Homeodomain-like	0.027	46759	AraC type transcriptional activator	1d5y A:57-121
2b	gi|110834564|ref|YP_693423.1|	0049777	5-96	3.21e-18	46785	Winged helix DNA-binding domain	0.012	46801	ArsR-like transcriptional regulators	1smt A:
2b	gi|110835477|ref|YP_694336.1|	0054473	147-308	1.44e-30	53335	S-adenosyl-L-methionine-dependent methyltransferases	0.056	110671	UbiE/COQ5-like	2p7i A:22-246
2b	gi|110835477|ref|YP_694336.1|	0049944	9-178	4.77e-25	46785	Winged helix DNA-binding domain	0.01	46801	ArsR-like transcriptional regulators	1smt A:
2b	gi|110835496|ref|YP_694355.1|	0049777	12-100	2.16e-24	46785	Winged helix DNA-binding domain	0.012	46801	ArsR-like transcriptional regulators	1smt A:
2b	gi|110835541|ref|YP_694400.1|	0049777	5-82	8.57e-23	46785	Winged helix DNA-binding domain	0.0081	46801	ArsR-like transcriptional regulators	1smt A:
2b	gi|110833229|ref|YP_692088.1|	0035568	84-273	2.49e-49	55681	Class II aaRS and biotin synthetases	0.0000869	55707	Biotin holoenzyme synthetase	1bia A:64-270
2b	gi|110833229|ref|YP_692088.1|	0045968	7-65	0.00000000000286	46785	Winged helix DNA-binding domain	0.0068	46786	Biotin repressor-like	1bia A:1-63
2b	gi|110833229|ref|YP_692088.1|	0045969	280-324	0.00000000435	50037	C-terminal domain of transcriptional repressors	0.0031	50038	Biotin repressor (BirA)	1bia A:271-317
2b	gi|110834202|ref|YP_693061.1|	0054946	21-160	2.23e-27	51206	cAMP-binding domain-like	0.016	51210	cAMP-binding domain	2gau A:10-151
2b	gi|110834202|ref|YP_693061.1|	0052860	163-238	2.27e-18	46785	Winged helix DNA-binding domain	0.032	46796	CAP C-terminal domain-like	1hw5 A:138-208
2b	gi|110834461|ref|YP_693320.1|	0052861	7-143	6.02e-27	51206	cAMP-binding domain-like	0.0083	51210	cAMP-binding domain	1hw5 A:1-137
2b	gi|110834461|ref|YP_693320.1|	0052198	150-225	0.00000000000000156	46785	Winged helix DNA-binding domain	0.017	46796	CAP C-terminal domain-like	2coh A:118-199
2b	gi|110834884|ref|YP_693743.1|	0054435	11-136	7.99e-34	51206	cAMP-binding domain-like	0.00000573	51210	cAMP-binding domain	2oz6 A:9-142
2b	gi|110834884|ref|YP_693743.1|	0054434	138-206	0.00000000000000177	46785	Winged helix DNA-binding domain	0.0000632	46796	CAP C-terminal domain-like	2oz6 A:143-213
2b	gi|110833332|ref|YP_692191.1|	0041617	136-378	1.04e-68	52540	P-loop containing nucleoside triphosphate hydrolases	0.00000135	81269	Extended AAA-ATPase domain	1ny5 A:138-384
2b	gi|110833332|ref|YP_692191.1|	0043525	6-179	2.99e-35	52172	CheY-like	0.00081	52173	CheY-related	1ny5 A:1-137
2b	gi|110833332|ref|YP_692191.1|	0037176	350-453	0.0000000000000237	46689	Homeodomain-like	0.024	100918	FIS-like	1ntc A:
2b	gi|110833604|ref|YP_692463.1|	0043525	9-130	1.05e-26	52172	CheY-like	0.0017	52173	CheY-related	1ny5 A:1-137
2b	gi|110833604|ref|YP_692463.1|	0037176	109-181	1.49e-16	46689	Homeodomain-like	0.0036	100918	FIS-like	1umq A:
2b	gi|110834875|ref|YP_693734.1|	0037176	26-109	8.96e-24	46689	Homeodomain-like	0.00028	100918	FIS-like	1eto B:
2b	gi|110834892|ref|YP_693751.1|	0043525	11-133	5.55e-26	52172	CheY-like	0.0035	52173	CheY-related	1ny5 A:1-137
2b	gi|110834892|ref|YP_693751.1|	0037176	131-178	0.0000000000000896	46689	Homeodomain-like	0.01	100918	FIS-like	1umq A:
2b	gi|110835120|ref|YP_693979.1|	0041617	140-384	6.98e-73	52540	P-loop containing nucleoside triphosphate hydrolases	0.00000101	81269	Extended AAA-ATPase domain	1ny5 A:138-384
2b	gi|110835120|ref|YP_693979.1|	0043525	4-186	1.99e-42	52172	CheY-like	0.0000242	52173	CheY-related	1krw A:
2b	gi|110835120|ref|YP_693979.1|	0048440	381-468	1.75e-20	46689	Homeodomain-like	0.0004	100918	FIS-like	1ntc A:
2b	gi|110833170|ref|YP_692029.1|	0041150	4-128	1.61e-39	46785	Winged helix DNA-binding domain	0.0000047	101027	FUR-like	1mzb A:
2b	gi|110833289|ref|YP_692148.1|	0048694	147-214	1.33e-19	46894	C-terminal effector domain of the bipartite response regulators	0.0073	46900	GerE-like (LuxR/UhpA family of transcriptional regulators)	1a04 A:150-216
2b	gi|110833650|ref|YP_692509.1|	0048694	140-219	2.99e-19	46894	C-terminal effector domain of the bipartite response regulators	0.0038	46900	GerE-like (LuxR/UhpA family of transcriptional regulators)	1a04 A:150-216
2b	gi|110834165|ref|YP_693024.1|	0045682	1-132	1.04e-33	52172	CheY-like	0.001	52173	CheY-related	1a04 A:5-142
2b	gi|110834165|ref|YP_693024.1|	0048694	140-210	1.73e-18	46894	C-terminal effector domain of the bipartite response regulators	0.01	46900	GerE-like (LuxR/UhpA family of transcriptional regulators)	1fse A:
2b	gi|110834848|ref|YP_693707.1|	0050342	9-141	2.56e-40	52172	CheY-like	0.00038	52173	CheY-related	1mvo A:
2b	gi|110834848|ref|YP_693707.1|	0048694	225-295	2.21e-19	46894	C-terminal effector domain of the bipartite response regulators	0.0055	46900	GerE-like (LuxR/UhpA family of transcriptional regulators)	1fse A:
2b	gi|110835015|ref|YP_693874.1|	0045682	1-131	3.27e-26	52172	CheY-like	0.0047	52173	CheY-related	1a04 A:5-142
2b	gi|110835015|ref|YP_693874.1|	0048694	137-207	9.18e-20	46894	C-terminal effector domain of the bipartite response regulators	0.0038	46900	GerE-like (LuxR/UhpA family of transcriptional regulators)	1a04 A:150-216
2b	gi|110835379|ref|YP_694238.1|	0045682	1-128	8.25e-22	52172	CheY-like	0.0059	52173	CheY-related	1a04 A:5-142
2b	gi|110835379|ref|YP_694238.1|	0048694	134-203	4.42e-18	46894	C-terminal effector domain of the bipartite response regulators	0.0087	46900	GerE-like (LuxR/UhpA family of transcriptional regulators)	1fse A:
2b	gi|110835507|ref|YP_694366.1|	0048694	310-378	0.0000000000031	46894	C-terminal effector domain of the bipartite response regulators	0.012	46900	GerE-like (LuxR/UhpA family of transcriptional regulators)	1fse A:
2b	gi|110835567|ref|YP_694426.1|	0048694	803-871	0.000000000000241	46894	C-terminal effector domain of the bipartite response regulators	0.0032	46900	GerE-like (LuxR/UhpA family of transcriptional regulators)	1a04 A:150-216
2b	gi|110832982|ref|YP_691841.1|	0050048	18-87	4.3e-20	46785	Winged helix DNA-binding domain	0.01	46804	GntR-like transcriptional regulators	2hs5 A:25-93
2b	gi|110832982|ref|YP_691841.1|	0054060	89-227	0.00000549	48008	GntR ligand-binding domain-like	0.018	48009	GntR ligand-binding domain-like	2hs5 A:94-231
2b	gi|110833643|ref|YP_692502.1|	0050048	3-75	1.66e-16	46785	Winged helix DNA-binding domain	0.012	46804	GntR-like transcriptional regulators	2hs5 A:25-93
2b	gi|110833643|ref|YP_692502.1|	0054060	79-211	0.000000000194	48008	GntR ligand-binding domain-like	0.026	48009	GntR ligand-binding domain-like	1hw1 A:79-230
2b	gi|110834295|ref|YP_693154.1|	0054060	80-217	8.11e-28	48008	GntR ligand-binding domain-like	0.0081	48009	GntR ligand-binding domain-like	2hs5 A:94-231
2b	gi|110834295|ref|YP_693154.1|	0050048	8-102	1.46e-20	46785	Winged helix DNA-binding domain	0.03	46804	GntR-like transcriptional regulators	2hs5 A:25-93
2b	gi|110835369|ref|YP_694228.1|	0054060	81-215	6.54e-26	48008	GntR ligand-binding domain-like	0.0029	48009	GntR ligand-binding domain-like	2hs5 A:94-231
2b	gi|110835369|ref|YP_694228.1|	0050048	9-78	1.16e-17	46785	Winged helix DNA-binding domain	0.022	46804	GntR-like transcriptional regulators	1hw1 A:5-78
2b	gi|110833870|ref|YP_692729.1|	0039545	79-199	4.88e-34	51306	LexA/Signal peptidase	0.0000964	51307	LexA-related	1jhf A:73-198
2b	gi|110833870|ref|YP_692729.1|	0047587	4-71	2.2e-21	46785	Winged helix DNA-binding domain	0.0014	46789	LexA repressor, N-terminal DNA-binding domain	1jhf A:2-72
2b	gi|110835299|ref|YP_694158.1|	0049174	69-159	6.33e-21	54909	Dimeric alpha+beta barrel	0.0073	69733	Lrp/AsnC-like transcriptional regulator C-terminal domain	1ri7 A:85-170
2b	gi|110835299|ref|YP_694158.1|	0052364	7-94	2.23e-19	46785	Winged helix DNA-binding domain	0.012	68967	Lrp/AsnC-like transcriptional regulator N-terminal domain	2cfx A:1-63
2b	gi|110832889|ref|YP_691748.1|	0045790	91-291	7.42e-30	53850	Periplasmic binding protein-like II	0.0071	53851	Phosphate binding protein-like	1uth A:
2b	gi|110832889|ref|YP_691748.1|	0047461	6-91	5.57e-17	46785	Winged helix DNA-binding domain	0.013	88979	LysR-like transcriptional regulators	1ixc A:1-89
2b	gi|110832979|ref|YP_691838.1|	0045790	88-289	4.71e-49	53850	Periplasmic binding protein-like II	0.0095	53851	Phosphate binding protein-like	1al3 A:
2b	gi|110832979|ref|YP_691838.1|	0045910	3-112	8.16e-23	46785	Winged helix DNA-binding domain	0.013	88979	LysR-like transcriptional regulators	1ixc A:1-89
2b	gi|110833007|ref|YP_691866.1|	0045790	93-295	1.58e-45	53850	Periplasmic binding protein-like II	0.00082	53851	Phosphate binding protein-like	2fyi A:88-307
2b	gi|110833007|ref|YP_691866.1|	0045910	3-112	2.73e-19	46785	Winged helix DNA-binding domain	0.017	88979	LysR-like transcriptional regulators	1ixc A:1-89
2b	gi|110833030|ref|YP_691889.1|	0052509	103-306	1.65e-36	53850	Periplasmic binding protein-like II	0.0000237	53851	Phosphate binding protein-like	1i6a A:
2b	gi|110833030|ref|YP_691889.1|	0047461	14-100	2.99e-21	46785	Winged helix DNA-binding domain	0.013	88979	LysR-like transcriptional regulators	1ixc A:1-89
2b	gi|110833345|ref|YP_692204.1|	0045790	89-293	4.02e-36	53850	Periplasmic binding protein-like II	0.00082	53851	Phosphate binding protein-like	1al3 A:
2b	gi|110833345|ref|YP_692204.1|	0047461	1-84	1.65e-20	46785	Winged helix DNA-binding domain	0.0075	88979	LysR-like transcriptional regulators	1ixc A:1-89
2b	gi|110833723|ref|YP_692582.1|	0045790	90-294	1.09e-38	53850	Periplasmic binding protein-like II	0.0017	53851	Phosphate binding protein-like	1i6a A:
2b	gi|110833723|ref|YP_692582.1|	0045910	1-112	3.08e-23	46785	Winged helix DNA-binding domain	0.0041	88979	LysR-like transcriptional regulators	1ixc A:1-89
2b	gi|110833960|ref|YP_692819.1|	0045790	96-291	7.6e-25	53850	Periplasmic binding protein-like II	0.0033	53851	Phosphate binding protein-like	1i6a A:
2b	gi|110833960|ref|YP_692819.1|	0045910	9-119	4.2e-24	46785	Winged helix DNA-binding domain	0.0088	88979	LysR-like transcriptional regulators	1ixc A:1-89
2b	gi|110834214|ref|YP_693073.1|	0045790	89-294	9.93e-43	53850	Periplasmic binding protein-like II	0.012	53851	Phosphate binding protein-like	1al3 A:
2b	gi|110834214|ref|YP_693073.1|	0045910	1-111	0.00000000000000245	46785	Winged helix DNA-binding domain	0.011	88979	LysR-like transcriptional regulators	1ixc A:1-89
2b	gi|110834298|ref|YP_693157.1|	0045790	90-322	1.9e-42	53850	Periplasmic binding protein-like II	0.0000000661	53851	Phosphate binding protein-like	1al3 A:
2b	gi|110834298|ref|YP_693157.1|	0045910	1-112	5.45e-16	46785	Winged helix DNA-binding domain	0.0043	88979	LysR-like transcriptional regulators	1ixc A:1-89
2b	gi|110834332|ref|YP_693191.1|	0045790	94-295	4.56e-49	53850	Periplasmic binding protein-like II	0.00057	53851	Phosphate binding protein-like	1i6a A:
2b	gi|110834332|ref|YP_693191.1|	0045910	4-117	5.68e-27	46785	Winged helix DNA-binding domain	0.0035	88979	LysR-like transcriptional regulators	1ixc A:1-89
2b	gi|110834977|ref|YP_693836.1|	0052509	90-307	4.89e-37	53850	Periplasmic binding protein-like II	0.00013	53851	Phosphate binding protein-like	1uth A:
2b	gi|110834977|ref|YP_693836.1|	0052508	5-84	5.62e-21	46785	Winged helix DNA-binding domain	0.0081	88979	LysR-like transcriptional regulators	2esn A:3-91
2b	gi|110834984|ref|YP_693843.1|	0045910	1-109	9.64e-23	46785	Winged helix DNA-binding domain	0.0054	88979	LysR-like transcriptional regulators	1ixc A:1-89
2b	gi|110834984|ref|YP_693843.1|	0049998	85-258	7.96e-19	53850	Periplasmic binding protein-like II	0.011	53851	Phosphate binding protein-like	2fyi A:88-307
2b	gi|110835263|ref|YP_694122.1|	0052509	90-292	2.05e-39	53850	Periplasmic binding protein-like II	0.0000666	53851	Phosphate binding protein-like	2esn A:92-303
2b	gi|110835263|ref|YP_694122.1|	0052508	2-84	1.52e-21	46785	Winged helix DNA-binding domain	0.0012	88979	LysR-like transcriptional regulators	2esn A:3-91
2b	gi|110835288|ref|YP_694147.1|	0045790	88-290	2.71e-21	53850	Periplasmic binding protein-like II	0.0081	53851	Phosphate binding protein-like	1i6a A:
2b	gi|110835288|ref|YP_694147.1|	0047461	4-83	1.45e-18	46785	Winged helix DNA-binding domain	0.012	88979	LysR-like transcriptional regulators	1ixc A:1-89
2b	gi|110832875|ref|YP_691734.1|	0052644	23-161	4.07e-30	46785	Winged helix DNA-binding domain	0.0039	63379	MarR-like transcriptional regulators	1jgs A:
2b	gi|110834703|ref|YP_693562.1|	0052801	5-142	1.51e-27	46785	Winged helix DNA-binding domain	0.017	63379	MarR-like transcriptional regulators	2eth A:1-140
2b	gi|110835010|ref|YP_693869.1|	0052801	17-155	3.1e-30	46785	Winged helix DNA-binding domain	0.0076	63379	MarR-like transcriptional regulators	2bv6 A:5-140
2b	gi|110833027|ref|YP_691886.1|	0050342	2-128	3.27e-42	52172	CheY-like	0.000065	52173	CheY-related	1b00 A:
2b	gi|110833027|ref|YP_691886.1|	0051385	129-227	1.96e-30	46894	C-terminal effector domain of the bipartite response regulators	0.0000175	46895	PhoB-like	1qqi A:
2b	gi|110833129|ref|YP_691988.1|	0050342	5-127	2.28e-40	52172	CheY-like	0.00026	52173	CheY-related	1mvo A:
2b	gi|110833129|ref|YP_691988.1|	0051385	134-235	2.18e-27	46894	C-terminal effector domain of the bipartite response regulators	0.0000206	46895	PhoB-like	1opc A:
2b	gi|110833486|ref|YP_692345.1|	0050342	2-129	2.99e-40	52172	CheY-like	0.00016	52173	CheY-related	1mvo A:
2b	gi|110833486|ref|YP_692345.1|	0051385	127-225	4.54e-23	46894	C-terminal effector domain of the bipartite response regulators	0.0023	46895	PhoB-like	1qqi A:
2b	gi|110833573|ref|YP_692432.1|	0050342	5-131	7.54e-40	52172	CheY-like	0.00018	52173	CheY-related	1mvo A:
2b	gi|110833573|ref|YP_692432.1|	0051385	133-234	1.33e-27	46894	C-terminal effector domain of the bipartite response regulators	0.0011	46895	PhoB-like	1opc A:
2b	gi|110834226|ref|YP_693085.1|	0054521	1-118	3.84e-35	52172	CheY-like	0.0000625	52173	CheY-related	2pl1 A:1-119
2b	gi|110834226|ref|YP_693085.1|	0051385	125-218	1.25e-22	46894	C-terminal effector domain of the bipartite response regulators	0.0022	46895	PhoB-like	1qqi A:
2b	gi|110834552|ref|YP_693411.1|	0050342	13-138	4.7e-34	52172	CheY-like	0.0003	52173	CheY-related	1kgs A:2-123
2b	gi|110834552|ref|YP_693411.1|	0048619	149-242	4.54e-21	46894	C-terminal effector domain of the bipartite response regulators	0.0038	46895	PhoB-like	1opc A:
2b	gi|110835404|ref|YP_694263.1|	0050342	11-129	1.28e-30	52172	CheY-like	0.00066	52173	CheY-related	1kgs A:2-123
2b	gi|110835404|ref|YP_694263.1|	0051385	136-235	6.43e-26	46894	C-terminal effector domain of the bipartite response regulators	0.0016	46895	PhoB-like	1p2f A:121-217
2b	gi|110834231|ref|YP_693090.1|	0051249	6-70	7.78e-18	47413	lambda repressor-like DNA-binding domains	0.0055	47432	SinR domain-like	2b5a A:1-77
2b	gi|110832915|ref|YP_691774.1|	0051586	82-194	1.69e-16	48498	Tetracyclin repressor-like, C-terminal domain	0.0079	48499	Tetracyclin repressor-like, C-terminal domain	1zk8 A:78-182
2b	gi|110832915|ref|YP_691774.1|	0049195	2-76	0.0000000000144	46689	Homeodomain-like	0.012	46764	Tetracyclin repressor-like, N-terminal domain	2gfn A:4-80
2b	gi|110832949|ref|YP_691808.1|	0051585	3-67	0.00000000000000169	46689	Homeodomain-like	0.0049	46764	Tetracyclin repressor-like, N-terminal domain	3c07 A:15-89
2b	gi|110833059|ref|YP_691918.1|	0050189	86-200	2.82e-19	48498	Tetracyclin repressor-like, C-terminal domain	0.003	48499	Tetracyclin repressor-like, C-terminal domain	1vi0 A:78-194
2b	gi|110833059|ref|YP_691918.1|	0049523	12-90	0.00000000000000205	46689	Homeodomain-like	0.0061	46764	Tetracyclin repressor-like, N-terminal domain	1ui5 A:5-75
2b	gi|110833070|ref|YP_691929.1|	0054341	4-75	0.00000000000383	46689	Homeodomain-like	0.027	46764	Tetracyclin repressor-like, N-terminal domain	1z0x A:4-71
2b	gi|110833070|ref|YP_691929.1|	0050189	80-188	0.00000093	48498	Tetracyclin repressor-like, C-terminal domain	0.015	48499	Tetracyclin repressor-like, C-terminal domain	2fx0 A:77-198
2b	gi|110833146|ref|YP_692005.1|	0049523	11-88	4.34e-16	46689	Homeodomain-like	0.012	46764	Tetracyclin repressor-like, N-terminal domain	2g3b A:2-73
2b	gi|110833351|ref|YP_692210.1|	0049523	50-126	0.00000000002	46689	Homeodomain-like	0.015	46764	Tetracyclin repressor-like, N-terminal domain	3c07 A:15-89
2b	gi|110833536|ref|YP_692395.1|	0049523	10-88	2.19e-19	46689	Homeodomain-like	0.0064	46764	Tetracyclin repressor-like, N-terminal domain	3c07 A:15-89
2b	gi|110833827|ref|YP_692686.1|	0052886	84-199	4.13e-19	48498	Tetracyclin repressor-like, C-terminal domain	0.0077	48499	Tetracyclin repressor-like, C-terminal domain	2i10 A:79-194
2b	gi|110833827|ref|YP_692686.1|	0049523	2-80	1.8e-18	46689	Homeodomain-like	0.0037	46764	Tetracyclin repressor-like, N-terminal domain	1ui5 A:5-75
2b	gi|110833853|ref|YP_692712.1|	0049523	12-89	6.16e-19	46689	Homeodomain-like	0.0031	46764	Tetracyclin repressor-like, N-terminal domain	1ui5 A:5-75
2b	gi|110833853|ref|YP_692712.1|	0050189	86-192	0.0000000000000015	48498	Tetracyclin repressor-like, C-terminal domain	0.016	48499	Tetracyclin repressor-like, C-terminal domain	1vi0 A:78-194
2b	gi|110833877|ref|YP_692736.1|	0052648	83-210	1.29e-33	48498	Tetracyclin repressor-like, C-terminal domain	0.0000988	48499	Tetracyclin repressor-like, C-terminal domain	2fbq A:81-214
2b	gi|110833877|ref|YP_692736.1|	0049523	5-75	6.67e-19	46689	Homeodomain-like	0.00014	46764	Tetracyclin repressor-like, N-terminal domain	2fbq A:2-80
2b	gi|110833943|ref|YP_692802.1|	0049195	10-82	2.39e-17	46689	Homeodomain-like	0.0042	46764	Tetracyclin repressor-like, N-terminal domain	2gen A:6-75
2b	gi|110833943|ref|YP_692802.1|	0051586	89-197	0.0000000667	48498	Tetracyclin repressor-like, C-terminal domain	0.012	48499	Tetracyclin repressor-like, C-terminal domain	2gen A:76-193
2b	gi|110834453|ref|YP_693312.1|	0049195	10-76	9.98e-19	46689	Homeodomain-like	0.0079	46764	Tetracyclin repressor-like, N-terminal domain	1rkt A:2-82
2b	gi|110834508|ref|YP_693367.1|	0052885	16-85	0.000000000000975	46689	Homeodomain-like	0.0068	46764	Tetracyclin repressor-like, N-terminal domain	2g3b A:2-73
2b	gi|110834567|ref|YP_693426.1|	0054375	86-192	2.7e-21	48498	Tetracyclin repressor-like, C-terminal domain	0.009	48499	Tetracyclin repressor-like, C-terminal domain	2oi8 A:87-216
2b	gi|110834567|ref|YP_693426.1|	0054374	5-77	2e-16	46689	Homeodomain-like	0.0055	46764	Tetracyclin repressor-like, N-terminal domain	1a6i A:2-67
2b	gi|110834579|ref|YP_693438.1|	0054374	10-83	0.00000000000349	46689	Homeodomain-like	0.014	46764	Tetracyclin repressor-like, N-terminal domain	1z0x A:4-71
2b	gi|110834957|ref|YP_693816.1|	0049523	4-85	5.13e-19	46689	Homeodomain-like	0.0081	46764	Tetracyclin repressor-like, N-terminal domain	1ui5 A:5-75
2b	gi|110834957|ref|YP_693816.1|	0053097	80-202	0.00000000000278	48498	Tetracyclin repressor-like, C-terminal domain	0.011	48499	Tetracyclin repressor-like, C-terminal domain	2id3 A:81-203
2b	gi|110835279|ref|YP_694138.1|	0052849	88-200	2.4e-22	48498	Tetracyclin repressor-like, C-terminal domain	0.0092	48499	Tetracyclin repressor-like, C-terminal domain	2g7s A:77-192
2b	gi|110835279|ref|YP_694138.1|	0049195	8-79	4.46e-17	46689	Homeodomain-like	0.0053	46764	Tetracyclin repressor-like, N-terminal domain	1sgm A:5-77
2b	gi|110835312|ref|YP_694170.1|	0049523	8-98	0.00000000000000848	46689	Homeodomain-like	0.012	46764	Tetracyclin repressor-like, N-terminal domain	1vi0 A:6-77
2b	gi|110835312|ref|YP_694170.1|	0050189	93-204	0.00000000485	48498	Tetracyclin repressor-like, C-terminal domain	0.0056	48499	Tetracyclin repressor-like, C-terminal domain	2d6y A:75-192
2b	gi|110835385|ref|YP_694244.1|	0049523	13-92	6.98e-19	46689	Homeodomain-like	0.0067	46764	Tetracyclin repressor-like, N-terminal domain	1z77 A:1-75
2b	gi|110835385|ref|YP_694244.1|	0052743	92-211	0.00000116	48498	Tetracyclin repressor-like, C-terminal domain	0.017	48499	Tetracyclin repressor-like, C-terminal domain	2g7g A:74-205
2b	gi|110835442|ref|YP_694301.1|	0049523	14-90	0.0000000000000185	46689	Homeodomain-like	0.012	46764	Tetracyclin repressor-like, N-terminal domain	2g3b A:2-73
2b	gi|110835442|ref|YP_694301.1|	0051586	90-205	0.000000703	48498	Tetracyclin repressor-like, C-terminal domain	0.022	48499	Tetracyclin repressor-like, C-terminal domain	1zk8 A:78-182
2b	gi|110835611|ref|YP_694470.1|	0053066	78-194	7.79e-18	48498	Tetracyclin repressor-like, C-terminal domain	0.01	48499	Tetracyclin repressor-like, C-terminal domain	2i10 A:79-194
2b	gi|110835611|ref|YP_694470.1|	0049195	5-70	0.000000000000144	46689	Homeodomain-like	0.0028	46764	Tetracyclin repressor-like, N-terminal domain	2i10 A:10-78
