# Supplementary material for: Abundance, diversity and domain architecture variability in prokaryotic DNA-binding transcription factors
Source: PLoS One. 2018 Apr 3;13(4):e0195332. doi: 10.1371/journal.pone.0195332 (PMC5882156; doi:10.1371/journal.pone.0195332)
Supplement: S1 Dataset — The information of genomes and transcription factors is organized in a tabular format. The file S1_Dataset.zip contains 761 files, one per genome. The information is organized as follows: Genome ID, identifier from NCBI database; Supfam ID; physical position of the Domain; E-value; Supfam model assignment; Supfam description; E-value associated to the family; Family ID; Family ID; representative PDB associated to each assignment. (ZIP) [file pone.0195332.s005.zip › Genomes_assignments/Aliivibrio_salmonicida_LFI1238_B.TFs]

k1	gi|209694653|ref|YP_002262581.1|	0046275	246-290	0.00000000161	46689	Homeodomain-like	0.011	46759	AraC type transcriptional activator	1d5y A:57-121
k1	gi|209694653|ref|YP_002262581.1|	0036286	193-244	0.0000000118	46689	Homeodomain-like	0.032	46764	Tetracyclin repressor-like, N-terminal domain	2hyj A:8-82
k1	gi|209694733|ref|YP_002262661.1|	0051818	33-158	3.66e-19	51215	Regulatory protein AraC	0.018	51216	Regulatory protein AraC	2arc A:
k1	gi|209694733|ref|YP_002262661.1|	0046275	230-276	0.000000000806	46689	Homeodomain-like	0.024	46759	AraC type transcriptional activator	1bl0 A:9-62
k1	gi|209694733|ref|YP_002262661.1|	0036286	179-227	0.000000941	46689	Homeodomain-like	0.03	46759	AraC type transcriptional activator	1bl0 A:9-62
k1	gi|209694737|ref|YP_002262665.1|	0046275	218-265	0.00000493	46689	Homeodomain-like	0.027	46759	AraC type transcriptional activator	1bl0 A:63-124
k1	gi|209694757|ref|YP_002262685.1|	0051818	26-141	0.00000000000745	51215	Regulatory protein AraC	0.022	51216	Regulatory protein AraC	2arc A:
k1	gi|209694757|ref|YP_002262685.1|	0046275	226-271	0.000000000252	46689	Homeodomain-like	0.022	46759	AraC type transcriptional activator	1d5y A:57-121
k1	gi|209694757|ref|YP_002262685.1|	0035607	175-222	0.00000000403	46689	Homeodomain-like	0.024	46759	AraC type transcriptional activator	1bl0 A:9-62
k1	gi|209694976|ref|YP_002262905.1|	0046275	204-251	0.000000116	46689	Homeodomain-like	0.035	46759	AraC type transcriptional activator	1d5y A:57-121
k1	gi|209695112|ref|YP_002263041.1|	0046275	217-265	0.00000000000806	46689	Homeodomain-like	0.024	46759	AraC type transcriptional activator	1bl0 A:9-62
k1	gi|209695112|ref|YP_002263041.1|	0052595	18-94	0.000000000578	51182	RmlC-like cupins	0.051	101976	TM1459-like	1vj2 A:
k1	gi|209695370|ref|YP_002263299.1|	0046275	288-330	0.000000000193	46689	Homeodomain-like	0.024	46759	AraC type transcriptional activator	1d5y A:57-121
k1	gi|209695526|ref|YP_002263455.1|	0051311	23-92	0.000000000551	51182	RmlC-like cupins	0.059	89409	TM1287-like	1v70 A:
k1	gi|209695526|ref|YP_002263455.1|	0046275	217-260	0.0000000448	46689	Homeodomain-like	0.013	46759	AraC type transcriptional activator	1bl0 A:63-124
k1	gi|209808908|ref|YP_002264446.1|	0039814	139-286	2.75e-25	55136	Probable bacterial effector-binding domain	0.087	55140	Rob transcription factor, C-terminal domain	1d5y A:122-294
k1	gi|209808908|ref|YP_002264446.1|	0046275	60-109	0.00000000000444	46689	Homeodomain-like	0.015	46759	AraC type transcriptional activator	1bl0 A:63-124
k1	gi|209808908|ref|YP_002264446.1|	0036286	6-57	0.000000000139	46689	Homeodomain-like	0.0068	46759	AraC type transcriptional activator	1d5y A:3-56
k1	gi|209809076|ref|YP_002264614.1|	0046275	281-330	0.00000000000806	46689	Homeodomain-like	0.019	46759	AraC type transcriptional activator	1bl0 A:63-124
k1	gi|209809200|ref|YP_002264738.1|	0047686	9-186	0.00000000228	51182	RmlC-like cupins	0.092	89409	TM1287-like	2f4p A:2-135
k1	gi|209809200|ref|YP_002264738.1|	0046275	214-260	0.00000000762	46689	Homeodomain-like	0.028	46759	AraC type transcriptional activator	1bl0 A:63-124
k1	gi|209809434|ref|YP_002264972.1|	0046275	214-263	0.00000000000403	46689	Homeodomain-like	0.021	46759	AraC type transcriptional activator	1d5y A:57-121
k1	gi|209809587|ref|YP_002265126.1|	0046275	206-255	0.000000000000363	46689	Homeodomain-like	0.021	46759	AraC type transcriptional activator	1d5y A:57-121
k1	gi|209809587|ref|YP_002265126.1|	0051192	14-82	0.000000315	51182	RmlC-like cupins	0.058	89409	TM1287-like	1v70 A:
k1	gi|209809587|ref|YP_002265126.1|	0036286	160-202	0.00000851	46689	Homeodomain-like	0.08	46759	AraC type transcriptional activator	1d5y A:57-121
k1	gi|209809653|ref|YP_002265192.1|	0046275	233-281	0.00000000000299	46689	Homeodomain-like	0.038	46759	AraC type transcriptional activator	1d5y A:57-121
k1	gi|209809653|ref|YP_002265192.1|	0036286	183-230	0.000000493	46689	Homeodomain-like	0.034	46759	AraC type transcriptional activator	1bl0 A:9-62
k1	gi|209809667|ref|YP_002265206.1|	0036288	177-296	4.19e-20	55136	Probable bacterial effector-binding domain	0.037	55140	Rob transcription factor, C-terminal domain	1d5y A:122-294
k1	gi|209809667|ref|YP_002265206.1|	0046275	64-114	0.0000000000717	46689	Homeodomain-like	0.0072	46759	AraC type transcriptional activator	1d5y A:57-121
k1	gi|209809667|ref|YP_002265206.1|	0036286	12-62	0.00000000215	46689	Homeodomain-like	0.0029	46759	AraC type transcriptional activator	1bl0 A:9-62
k1	gi|209809693|ref|YP_002265232.1|	0046275	293-334	0.000000000941	46689	Homeodomain-like	0.024	46759	AraC type transcriptional activator	1bl0 A:9-62
k1	gi|209693961|ref|YP_002261889.1|	0045802	4-77	2.72e-18	46785	Winged helix DNA-binding domain	0.0000782	46792	Arginine repressor (ArgR), N-terminal DNA-binding domain	1aoy A:
k1	gi|209693961|ref|YP_002261889.1|	0045063	82-151	9.16e-19	55252	C-terminal domain of arginine repressor	0.0000732	55253	C-terminal domain of arginine repressor	1xxa A:
k1	gi|209809186|ref|YP_002264724.1|	0040524	73-234	2.16e-30	100950	NagB/RpiA/CoA transferase-like	0.017	74656	CoA transferase alpha subunit-like	1m3e A:1-250
k1	gi|209809186|ref|YP_002264724.1|	0043758	5-77	7.29e-17	46785	Winged helix DNA-binding domain	0.079	46792	Arginine repressor (ArgR), N-terminal DNA-binding domain	1f9n A:3-78
k1	gi|209694168|ref|YP_002262096.1|	0049777	6-101	1.13e-25	46785	Winged helix DNA-binding domain	0.0086	46801	ArsR-like transcriptional regulators	1smt A:
k1	gi|209696223|ref|YP_002264153.1|	0049944	5-85	4.38e-23	46785	Winged helix DNA-binding domain	0.0093	46801	ArsR-like transcriptional regulators	1smt A:
k1	gi|209809017|ref|YP_002264555.1|	0049777	1-94	6.83e-20	46785	Winged helix DNA-binding domain	0.031	46801	ArsR-like transcriptional regulators	1r1u A:
k1	gi|209696175|ref|YP_002264105.1|	0051337	2-131	1.95e-30	46785	Winged helix DNA-binding domain	0.08	46786	Biotin repressor-like	1bia A:1-63
k1	gi|209696275|ref|YP_002264206.1|	0035568	82-268	4.31e-52	55681	Class II aaRS and biotin synthetases	0.00000682	55707	Biotin holoenzyme synthetase	1bia A:64-270
k1	gi|209696275|ref|YP_002264206.1|	0045968	8-60	0.0000000000472	46785	Winged helix DNA-binding domain	0.002	46786	Biotin repressor-like	1bia A:1-63
k1	gi|209696275|ref|YP_002264206.1|	0045969	271-317	0.0000000124	50037	C-terminal domain of transcriptional repressors	0.001	50038	Biotin repressor (BirA)	1bia A:271-317
k1	gi|209808932|ref|YP_002264470.1|	0040524	75-232	4.92e-25	100950	NagB/RpiA/CoA transferase-like	0.07	75176	D-ribose-5-phosphate isomerase (RpiA), catalytic domain	1ks2 A:2-126,A:199-219
k1	gi|209808932|ref|YP_002264470.1|	0043758	5-63	0.000000000000277	46785	Winged helix DNA-binding domain	0.056	46786	Biotin repressor-like	1j5y A:3-67
k1	gi|209695074|ref|YP_002263003.1|	0054946	23-162	1.83e-31	51206	cAMP-binding domain-like	0.0065	51210	cAMP-binding domain	2gau A:10-151
k1	gi|209695074|ref|YP_002263003.1|	0048601	165-244	9.08e-20	46785	Winged helix DNA-binding domain	0.024	46796	CAP C-terminal domain-like	1hw5 A:138-208
k1	gi|209696143|ref|YP_002264073.1|	0047248	8-136	1.57e-34	51206	cAMP-binding domain-like	0.000000849	51210	cAMP-binding domain	1hw5 A:1-137
k1	gi|209696143|ref|YP_002264073.1|	0038753	139-207	3.88e-16	46785	Winged helix DNA-binding domain	0.0000504	46796	CAP C-terminal domain-like	1hw5 A:138-208
k1	gi|209695341|ref|YP_002263270.1|	0041617	136-379	1.78e-68	52540	P-loop containing nucleoside triphosphate hydrolases	0.00000199	81269	Extended AAA-ATPase domain	1ny5 A:138-384
k1	gi|209695341|ref|YP_002263270.1|	0043525	2-180	1.57e-40	52172	CheY-like	0.00059	52173	CheY-related	1ny5 A:1-137
k1	gi|209695341|ref|YP_002263270.1|	0049952	424-467	0.0000000143	46689	Homeodomain-like	0.064	100918	FIS-like	1umq A:
k1	gi|209695741|ref|YP_002263671.1|	0041617	137-370	3.67e-71	52540	P-loop containing nucleoside triphosphate hydrolases	0.000000944	81269	Extended AAA-ATPase domain	1ny5 A:138-384
k1	gi|209695741|ref|YP_002263671.1|	0043525	3-174	3.27e-40	52172	CheY-like	0.0003	52173	CheY-related	1qkk A:
k1	gi|209695741|ref|YP_002263671.1|	0037176	342-385,419-469	0.00000000806	46689	Homeodomain-like	0.063	100918	FIS-like	1umq A:
k1	gi|209695743|ref|YP_002263673.1|	0041617	137-378	2.77e-73	52540	P-loop containing nucleoside triphosphate hydrolases	0.00000135	81269	Extended AAA-ATPase domain	1ny5 A:138-384
k1	gi|209695743|ref|YP_002263673.1|	0037176	349-392,435-488	0.00000000000202	46689	Homeodomain-like	0.012	100918	FIS-like	1eto B:
k1	gi|209695743|ref|YP_002263673.1|	0043525	6-182	0.000000321	52172	CheY-like	0.042	52173	CheY-related	2pl1 A:1-119
k1	gi|209696243|ref|YP_002264173.1|	0037176	7-98	7.89e-25	46689	Homeodomain-like	0.0000187	100918	FIS-like	1eto B:
k1	gi|209809111|ref|YP_002264649.1|	0041617	145-388	8.91e-67	52540	P-loop containing nucleoside triphosphate hydrolases	0.00000181	81269	Extended AAA-ATPase domain	1ny5 A:138-384
k1	gi|209809111|ref|YP_002264649.1|	0043525	7-189	4.41e-37	52172	CheY-like	0.00083	52173	CheY-related	1ny5 A:1-137
k1	gi|209809111|ref|YP_002264649.1|	0049952	442-494	0.00000000538	46689	Homeodomain-like	0.045	100918	FIS-like	1eto B:
k1	gi|209809273|ref|YP_002264811.1|	0041617	6-248	9.69e-63	52540	P-loop containing nucleoside triphosphate hydrolases	0.00000292	81269	Extended AAA-ATPase domain	1ny5 A:138-384
k1	gi|209809273|ref|YP_002264811.1|	0037176	220-332	0.00000246	46689	Homeodomain-like	0.064	100918	FIS-like	1ntc A:
k1	gi|209809627|ref|YP_002265166.1|	0041617	205-446	3.99e-60	52540	P-loop containing nucleoside triphosphate hydrolases	0.0000041	81269	Extended AAA-ATPase domain	1ny5 A:138-384
k1	gi|209809627|ref|YP_002265166.1|	0046907	457-513	0.0000000239	46689	Homeodomain-like	0.0011	100918	FIS-like	1g2h A:
k1	gi|209809627|ref|YP_002265166.1|	0048248	81-171	0.000000082	55785	PYP-like sensor domain (PAS domain)	0.015	55789	Heme-binding PAS domain	1ew0 A:
k1	gi|209809627|ref|YP_002265166.1|	0051230	2-68	0.00000132	55021	ACT-like	0.071	143398	AF1403 N-terminal domain-like	1y7p A:2-78
k1	gi|209693989|ref|YP_002261917.1|	0041150	8-140	4.12e-33	46785	Winged helix DNA-binding domain	0.077	101027	FUR-like	1mzb A:
k1	gi|209694412|ref|YP_002262340.1|	0041150	5-133	4.12e-44	46785	Winged helix DNA-binding domain	0.000016	101027	FUR-like	1mzb A:
k1	gi|209694297|ref|YP_002262225.1|	0036339	61-330	6.48e-76	53822	Periplasmic binding protein-like I	0.000026	53823	L-arabinose binding protein-like	1dbq A:
k1	gi|209694297|ref|YP_002262225.1|	0051985	1-59	5.63e-17	47413	lambda repressor-like DNA-binding domains	0.0029	47438	GalR/LacI-like bacterial regulator	2hsg A:2-58
k1	gi|209694894|ref|YP_002262822.1|	0036339	60-331	4.32e-92	53822	Periplasmic binding protein-like I	0.000000427	53823	L-arabinose binding protein-like	1dbq A:
k1	gi|209694894|ref|YP_002262822.1|	0051985	1-59	1.36e-16	47413	lambda repressor-like DNA-binding domains	0.00059	47438	GalR/LacI-like bacterial regulator	1pru A:
k1	gi|209695109|ref|YP_002263038.1|	0036339	61-330	2.36e-80	53822	Periplasmic binding protein-like I	0.0000455	53823	L-arabinose binding protein-like	1dbq A:
k1	gi|209695109|ref|YP_002263038.1|	0036955	1-56	5.06e-16	47413	lambda repressor-like DNA-binding domains	0.0034	47438	GalR/LacI-like bacterial regulator	2bjc A:1-62
k1	gi|209695119|ref|YP_002263048.1|	0036339	65-339	9.59e-67	53822	Periplasmic binding protein-like I	0.0000334	53823	L-arabinose binding protein-like	2nzu G:58-332
k1	gi|209695119|ref|YP_002263048.1|	0051985	4-63	1.1e-17	47413	lambda repressor-like DNA-binding domains	0.0032	47438	GalR/LacI-like bacterial regulator	2bjc A:1-62
k1	gi|209695442|ref|YP_002263371.1|	0036339	60-331	9.42e-95	53822	Periplasmic binding protein-like I	0.000000137	53823	L-arabinose binding protein-like	1dbq A:
k1	gi|209695442|ref|YP_002263371.1|	0051985	1-59	8.44e-17	47413	lambda repressor-like DNA-binding domains	0.0003	47438	GalR/LacI-like bacterial regulator	1pru A:
k1	gi|209695886|ref|YP_002263816.1|	0036339	66-334	1.13e-51	53822	Periplasmic binding protein-like I	0.000075	53823	L-arabinose binding protein-like	1dbq A:
k1	gi|209695886|ref|YP_002263816.1|	0051985	7-65	4.36e-17	47413	lambda repressor-like DNA-binding domains	0.0045	47438	GalR/LacI-like bacterial regulator	2bjc A:1-62
k1	gi|209696148|ref|YP_002264078.1|	0036339	60-333	1.65e-89	53822	Periplasmic binding protein-like I	0.00000782	53823	L-arabinose binding protein-like	2nzu G:58-332
k1	gi|209696148|ref|YP_002264078.1|	0051985	1-59	0.000000000000216	47413	lambda repressor-like DNA-binding domains	0.0066	47438	GalR/LacI-like bacterial regulator	1pru A:
k1	gi|209808919|ref|YP_002264457.1|	0035780	60-302	1.51e-35	53822	Periplasmic binding protein-like I	0.00071	53823	L-arabinose binding protein-like	2nzu G:58-332
k1	gi|209808919|ref|YP_002264457.1|	0044558	1-58	0.00000000000000844	47413	lambda repressor-like DNA-binding domains	0.00058	47438	GalR/LacI-like bacterial regulator	1uxd A:
k1	gi|209809363|ref|YP_002264901.1|	0035780	63-307	2.75e-60	53822	Periplasmic binding protein-like I	0.00000147	53823	L-arabinose binding protein-like	1byk A:
k1	gi|209809363|ref|YP_002264901.1|	0051985	3-60	0.00000000000000148	47413	lambda repressor-like DNA-binding domains	0.0041	47438	GalR/LacI-like bacterial regulator	2bjc A:1-62
k1	gi|209809447|ref|YP_002264985.1|	0035780	69-324	1.03e-56	53822	Periplasmic binding protein-like I	0.0000415	53823	L-arabinose binding protein-like	2nzu G:58-332
k1	gi|209809447|ref|YP_002264985.1|	0051985	11-69	0.0000000000000386	47413	lambda repressor-like DNA-binding domains	0.0057	47438	GalR/LacI-like bacterial regulator	2bjc A:1-62
k1	gi|209695582|ref|YP_002263511.1|	0045682	1-132	2.99e-35	52172	CheY-like	0.0013	52173	CheY-related	1a04 A:5-142
k1	gi|209695582|ref|YP_002263511.1|	0048694	136-210	3.4e-18	46894	C-terminal effector domain of the bipartite response regulators	0.0062	46900	GerE-like (LuxR/UhpA family of transcriptional regulators)	1p4w A:
k1	gi|209695795|ref|YP_002263725.1|	0045682	1-128	3.84e-34	52172	CheY-like	0.0000634	52173	CheY-related	1a04 A:5-142
k1	gi|209695795|ref|YP_002263725.1|	0048694	139-201	2.52e-19	46894	C-terminal effector domain of the bipartite response regulators	0.002	46900	GerE-like (LuxR/UhpA family of transcriptional regulators)	1a04 A:150-216
k1	gi|209696228|ref|YP_002264158.1|	0043525	4-160	4.13e-26	52172	CheY-like	0.001	52173	CheY-related	1a04 A:5-142
k1	gi|209696228|ref|YP_002264158.1|	0048694	140-206	1.97e-19	46894	C-terminal effector domain of the bipartite response regulators	0.0029	46900	GerE-like (LuxR/UhpA family of transcriptional regulators)	1a04 A:150-216
k1	gi|209696260|ref|YP_002264190.1|	0048694	144-208	1.16e-19	46894	C-terminal effector domain of the bipartite response regulators	0.0039	46900	GerE-like (LuxR/UhpA family of transcriptional regulators)	1a04 A:150-216
k1	gi|209808874|ref|YP_002264412.1|	0047272	442-804	2.33e-148	48452	TPR-like	0.0000000958	69094	Transcription factor MalT domain III	1hz4 A:
k1	gi|209808874|ref|YP_002264412.1|	0048694	832-894	3.3e-16	46894	C-terminal effector domain of the bipartite response regulators	0.0081	46900	GerE-like (LuxR/UhpA family of transcriptional regulators)	1yio A:131-200
k1	gi|209808874|ref|YP_002264412.1|	0053686	8-268	0.00000000000303	52540	P-loop containing nucleoside triphosphate hydrolases	0.051	81269	Extended AAA-ATPase domain	1iqp A:2-232
k1	gi|209809250|ref|YP_002264788.1|	0048694	132-172	0.0000723	46894	C-terminal effector domain of the bipartite response regulators	0.021	46900	GerE-like (LuxR/UhpA family of transcriptional regulators)	1a04 A:150-216
k1	gi|209809708|ref|YP_002265247.1|	0047925	9-174	1.26e-32	75516	Pheromone-binding domain of LuxR-like quorum-sensing transcription factors	0.003	75517	Pheromone-binding domain of LuxR-like quorum-sensing transcription factors	1l3l A:2-169
k1	gi|209809708|ref|YP_002265247.1|	0048694	165-238	7.82e-16	46894	C-terminal effector domain of the bipartite response regulators	0.0063	46900	GerE-like (LuxR/UhpA family of transcriptional regulators)	1fse A:
k1	gi|209809715|ref|YP_002265254.1|	0047925	7-174	1.7e-38	75516	Pheromone-binding domain of LuxR-like quorum-sensing transcription factors	0.0028	75517	Pheromone-binding domain of LuxR-like quorum-sensing transcription factors	1l3l A:2-169
k1	gi|209809715|ref|YP_002265254.1|	0048694	176-243	0.00000000000000337	46894	C-terminal effector domain of the bipartite response regulators	0.0073	46900	GerE-like (LuxR/UhpA family of transcriptional regulators)	1fse A:
k1	gi|215778419|ref|YP_002261559.1|	0051317	9-67	0.0000156	46894	C-terminal effector domain of the bipartite response regulators	0.059	46900	GerE-like (LuxR/UhpA family of transcriptional regulators)	1fse A:
k1	gi|209694840|ref|YP_002262768.1|	0050768	77-437	1.36e-71	53383	PLP-dependent transferases	0.00096	53384	AAT-like	1x0m A:26-428
k1	gi|209694840|ref|YP_002262768.1|	0050048	4-72	0.00000000000000354	46785	Winged helix DNA-binding domain	0.02	46804	GntR-like transcriptional regulators	2hs5 A:25-93
k1	gi|209695506|ref|YP_002263435.1|	0054662	53-225	3.45e-22	64288	Chorismate lyase-like	0.0051	143473	UTRA domain	2ikk A:86-238
k1	gi|209695506|ref|YP_002263435.1|	0050048	3-72	4.54e-18	46785	Winged helix DNA-binding domain	0.017	46804	GntR-like transcriptional regulators	3bwg A:5-82
k1	gi|209695588|ref|YP_002263517.1|	0038752	79-138,179-271	1.13e-56	48008	GntR ligand-binding domain-like	0.0000269	48009	GntR ligand-binding domain-like	1hw1 A:79-230
k1	gi|209695588|ref|YP_002263517.1|	0050048	12-74	1.79e-16	46785	Winged helix DNA-binding domain	0.0001	46804	GntR-like transcriptional regulators	1hw1 A:5-78
k1	gi|209696035|ref|YP_002263965.1|	0050048	5-76	1.8e-22	46785	Winged helix DNA-binding domain	0.013	46804	GntR-like transcriptional regulators	3bwg A:5-82
k1	gi|209696035|ref|YP_002263965.1|	0054060	95-235	7.06e-17	48008	GntR ligand-binding domain-like	0.019	48009	GntR ligand-binding domain-like	2hs5 A:94-231
k1	gi|209696109|ref|YP_002264039.1|	0050048	2-76	0.000000000000333	46785	Winged helix DNA-binding domain	0.035	46804	GntR-like transcriptional regulators	2hs5 A:25-93
k1	gi|209696109|ref|YP_002264039.1|	0054060	75-216	0.000000000000144	48008	GntR ligand-binding domain-like	0.0071	48009	GntR ligand-binding domain-like	2hs5 A:94-231
k1	gi|209809480|ref|YP_002265018.1|	0054662	57-232	5.5e-40	64288	Chorismate lyase-like	0.0000399	143473	UTRA domain	2pkh A:109-249
k1	gi|209809480|ref|YP_002265018.1|	0050048	2-73	1.45e-20	46785	Winged helix DNA-binding domain	0.057	46804	GntR-like transcriptional regulators	1hw1 A:5-78
k1	gi|209696292|ref|YP_002264223.1|	0039545	81-202	4.01e-36	51306	LexA/Signal peptidase	0.00000391	51307	LexA-related	1jhf A:73-198
k1	gi|209696292|ref|YP_002264223.1|	0047587	3-69	1.46e-17	46785	Winged helix DNA-binding domain	0.00025	46789	LexA repressor, N-terminal DNA-binding domain	1jhf A:2-72
k1	gi|209695307|ref|YP_002263236.1|	0049174	73-156	1.74e-20	54909	Dimeric alpha+beta barrel	0.0051	69733	Lrp/AsnC-like transcriptional regulator C-terminal domain	1ri7 A:85-170
k1	gi|209695307|ref|YP_002263236.1|	0052161	11-69	3.23e-19	46785	Winged helix DNA-binding domain	0.0048	68967	Lrp/AsnC-like transcriptional regulator N-terminal domain	2cfx A:1-63
k1	gi|209695426|ref|YP_002263355.1|	0049174	66-155	3.58e-21	54909	Dimeric alpha+beta barrel	0.0016	69733	Lrp/AsnC-like transcriptional regulator C-terminal domain	1ri7 A:85-170
k1	gi|209695426|ref|YP_002263355.1|	0052161	5-65	1.64e-16	46785	Winged helix DNA-binding domain	0.01	68967	Lrp/AsnC-like transcriptional regulator N-terminal domain	1i1g A:2-61
k1	gi|209695551|ref|YP_002263480.1|	0040327	123-363	1.84e-34	53335	S-adenosyl-L-methionine-dependent methyltransferases	0.04	64111	Plant O-methyltransferase, C-terminal domain	1fp2 A:109-352
k1	gi|209695551|ref|YP_002263480.1|	0044139	43-123	0.000025	46785	Winged helix DNA-binding domain	0.073	68967	Lrp/AsnC-like transcriptional regulator N-terminal domain	2cg4 A:4-66
k1	gi|209696341|ref|YP_002264272.1|	0052161	6-67	3.81e-19	46785	Winged helix DNA-binding domain	0.00077	68967	Lrp/AsnC-like transcriptional regulator N-terminal domain	2cg4 A:4-66
k1	gi|209696341|ref|YP_002264272.1|	0052162	68-153	2.15e-18	54909	Dimeric alpha+beta barrel	0.0000436	69733	Lrp/AsnC-like transcriptional regulator C-terminal domain	2cg4 A:67-152
k1	gi|209809020|ref|YP_002264558.1|	0044258	7-71	0.00000433	46785	Winged helix DNA-binding domain	0.06	68967	Lrp/AsnC-like transcriptional regulator N-terminal domain	1ri7 A:25-84
k1	gi|209809781|ref|YP_002265320.1|	0052162	63-146	5.77e-17	54909	Dimeric alpha+beta barrel	0.0053	69733	Lrp/AsnC-like transcriptional regulator C-terminal domain	1ri7 A:85-170
k1	gi|209809781|ref|YP_002265320.1|	0052161	1-60	0.0000000000000192	46785	Winged helix DNA-binding domain	0.011	68967	Lrp/AsnC-like transcriptional regulator N-terminal domain	1i1g A:2-61
k1	gi|209693710|ref|YP_002261638.1|	0045790	88-292	1.18e-27	53850	Periplasmic binding protein-like II	0.0031	53851	Phosphate binding protein-like	2fyi A:88-307
k1	gi|209693710|ref|YP_002261638.1|	0047461	1-85	2.18e-17	46785	Winged helix DNA-binding domain	0.01	88979	LysR-like transcriptional regulators	1ixc A:1-89
k1	gi|209694167|ref|YP_002262095.1|	0052509	103-300	1.3e-25	53850	Periplasmic binding protein-like II	0.014	53851	Phosphate binding protein-like	1al3 A:
k1	gi|209694167|ref|YP_002262095.1|	0052508	14-98	5.36e-20	46785	Winged helix DNA-binding domain	0.015	88979	LysR-like transcriptional regulators	1ixc A:1-89
k1	gi|209694267|ref|YP_002262195.1|	0045790	88-290	2.39e-40	53850	Periplasmic binding protein-like II	0.0023	53851	Phosphate binding protein-like	1i6a A:
k1	gi|209694267|ref|YP_002262195.1|	0052508	2-83	3.23e-19	46785	Winged helix DNA-binding domain	0.0086	88979	LysR-like transcriptional regulators	1ixc A:1-89
k1	gi|209694280|ref|YP_002262208.1|	0045790	93-294	1.77e-39	53850	Periplasmic binding protein-like II	0.018	53851	Phosphate binding protein-like	1eu8 A:
k1	gi|209694280|ref|YP_002262208.1|	0052508	3-85	1.42e-23	46785	Winged helix DNA-binding domain	0.016	88979	LysR-like transcriptional regulators	1ixc A:1-89
k1	gi|209694335|ref|YP_002262263.1|	0045790	90-289	3.44e-46	53850	Periplasmic binding protein-like II	0.0076	53851	Phosphate binding protein-like	2fyi A:88-307
k1	gi|209694335|ref|YP_002262263.1|	0047461	3-87	2.63e-19	46785	Winged helix DNA-binding domain	0.0059	88979	LysR-like transcriptional regulators	1ixc A:1-89
k1	gi|209694439|ref|YP_002262367.1|	0045790	89-296	2.17e-36	53850	Periplasmic binding protein-like II	0.0024	53851	Phosphate binding protein-like	1i6a A:
k1	gi|209694439|ref|YP_002262367.1|	0045910	1-112	1.63e-17	46785	Winged helix DNA-binding domain	0.0087	88979	LysR-like transcriptional regulators	1ixc A:1-89
k1	gi|209694455|ref|YP_002262383.1|	0045790	89-289	3.26e-32	53850	Periplasmic binding protein-like II	0.00089	53851	Phosphate binding protein-like	1i6a A:
k1	gi|209694455|ref|YP_002262383.1|	0045910	2-111	9.52e-17	46785	Winged helix DNA-binding domain	0.013	88979	LysR-like transcriptional regulators	1ixc A:1-89
k1	gi|209694507|ref|YP_002262435.1|	0045790	95-303	1.48e-38	53850	Periplasmic binding protein-like II	0.012	53851	Phosphate binding protein-like	1al3 A:
k1	gi|209694507|ref|YP_002262435.1|	0047461	11-93	4.84e-19	46785	Winged helix DNA-binding domain	0.025	88979	LysR-like transcriptional regulators	1ixc A:1-89
k1	gi|209694640|ref|YP_002262568.1|	0045790	88-290	1.52e-35	53850	Periplasmic binding protein-like II	0.01	53851	Phosphate binding protein-like	1i6a A:
k1	gi|209694640|ref|YP_002262568.1|	0047461	1-82	1.6e-16	46785	Winged helix DNA-binding domain	0.0093	88979	LysR-like transcriptional regulators	1ixc A:1-89
k1	gi|209694742|ref|YP_002262670.1|	0045790	91-293	8.69e-25	53850	Periplasmic binding protein-like II	0.0046	53851	Phosphate binding protein-like	2fyi A:88-307
k1	gi|209694742|ref|YP_002262670.1|	0045910	3-108	3.13e-17	46785	Winged helix DNA-binding domain	0.0074	88979	LysR-like transcriptional regulators	1ixc A:1-89
k1	gi|209694745|ref|YP_002262673.1|	0045790	88-296	5.07e-45	53850	Periplasmic binding protein-like II	0.0048	53851	Phosphate binding protein-like	2fyi A:88-307
k1	gi|209694745|ref|YP_002262673.1|	0045910	4-112	2.61e-20	46785	Winged helix DNA-binding domain	0.011	88979	LysR-like transcriptional regulators	1ixc A:1-89
k1	gi|209694776|ref|YP_002262704.1|	0047461	3-86	7.26e-19	46785	Winged helix DNA-binding domain	0.013	88979	LysR-like transcriptional regulators	1ixc A:1-89
k1	gi|209694776|ref|YP_002262704.1|	0052806	90-251	0.000000000000125	53850	Periplasmic binding protein-like II	0.0056	53851	Phosphate binding protein-like	1al3 A:
k1	gi|209694777|ref|YP_002262705.1|	0045790	89-300	4.34e-45	53850	Periplasmic binding protein-like II	0.01	53851	Phosphate binding protein-like	1i6a A:
k1	gi|209694777|ref|YP_002262705.1|	0045910	5-113	5.01e-23	46785	Winged helix DNA-binding domain	0.0085	88979	LysR-like transcriptional regulators	1ixc A:1-89
k1	gi|209694792|ref|YP_002262720.1|	0045790	93-286	3.26e-21	53850	Periplasmic binding protein-like II	0.012	53851	Phosphate binding protein-like	1al3 A:
k1	gi|209694792|ref|YP_002262720.1|	0047461	8-88	3.71e-16	46785	Winged helix DNA-binding domain	0.019	88979	LysR-like transcriptional regulators	1ixc A:1-89
k1	gi|209694794|ref|YP_002262722.1|	0045790	99-299	2.64e-28	53850	Periplasmic binding protein-like II	0.012	53851	Phosphate binding protein-like	2fyi A:88-307
k1	gi|209694794|ref|YP_002262722.1|	0052508	8-84	2.3e-18	46785	Winged helix DNA-binding domain	0.012	88979	LysR-like transcriptional regulators	1ixc A:1-89
k1	gi|209694804|ref|YP_002262732.1|	0045790	128-331	1.32e-41	53850	Periplasmic binding protein-like II	0.0087	53851	Phosphate binding protein-like	2fyi A:88-307
k1	gi|209694804|ref|YP_002262732.1|	0045910	31-150	2.47e-19	46785	Winged helix DNA-binding domain	0.0058	88979	LysR-like transcriptional regulators	1ixc A:1-89
k1	gi|209695023|ref|YP_002262952.1|	0052508	10-90	8.06e-20	46785	Winged helix DNA-binding domain	0.0067	88979	LysR-like transcriptional regulators	1ixc A:1-89
k1	gi|209695023|ref|YP_002262952.1|	0052806	95-291	5.61e-17	53850	Periplasmic binding protein-like II	0.019	53851	Phosphate binding protein-like	2fyi A:88-307
k1	gi|209695089|ref|YP_002263018.1|	0045790	90-298	6.36e-43	53850	Periplasmic binding protein-like II	0.01	53851	Phosphate binding protein-like	1i6a A:
k1	gi|209695089|ref|YP_002263018.1|	0045910	5-113	1.79e-20	46785	Winged helix DNA-binding domain	0.012	88979	LysR-like transcriptional regulators	1ixc A:1-89
k1	gi|209695183|ref|YP_002263112.1|	0045790	89-322	1.83e-41	53850	Periplasmic binding protein-like II	0.0000000128	53851	Phosphate binding protein-like	1al3 A:
k1	gi|209695183|ref|YP_002263112.1|	0047461	1-87	0.000000000000476	46785	Winged helix DNA-binding domain	0.0043	88979	LysR-like transcriptional regulators	1ixc A:1-89
k1	gi|209695463|ref|YP_002263392.1|	0047461	5-87	0.00000000000000365	46785	Winged helix DNA-binding domain	0.0087	88979	LysR-like transcriptional regulators	1ixc A:1-89
k1	gi|209695463|ref|YP_002263392.1|	0049998	91-290	0.0000000000000742	53850	Periplasmic binding protein-like II	0.012	53851	Phosphate binding protein-like	1i6a A:
k1	gi|209695864|ref|YP_002263794.1|	0045790	94-296	3.1e-34	53850	Periplasmic binding protein-like II	0.0000477	53851	Phosphate binding protein-like	1i6a A:
k1	gi|209695864|ref|YP_002263794.1|	0045910	5-115	8.69e-18	46785	Winged helix DNA-binding domain	0.0098	88979	LysR-like transcriptional regulators	1ixc A:1-89
k1	gi|209695869|ref|YP_002263799.1|	0052509	93-301	1.01e-20	53850	Periplasmic binding protein-like II	0.0009	53851	Phosphate binding protein-like	2esn A:92-303
k1	gi|209695869|ref|YP_002263799.1|	0052508	8-88	5.24e-17	46785	Winged helix DNA-binding domain	0.0061	88979	LysR-like transcriptional regulators	2esn A:3-91
k1	gi|209696121|ref|YP_002264051.1|	0045790	88-297	3.26e-43	53850	Periplasmic binding protein-like II	0.000000112	53851	Phosphate binding protein-like	1i6a A:
k1	gi|209696121|ref|YP_002264051.1|	0047461	1-85	2.49e-21	46785	Winged helix DNA-binding domain	0.006	88979	LysR-like transcriptional regulators	1ixc A:1-89
k1	gi|209696155|ref|YP_002264085.1|	0052509	105-308	8.53e-38	53850	Periplasmic binding protein-like II	0.00038	53851	Phosphate binding protein-like	2esn A:92-303
k1	gi|209696155|ref|YP_002264085.1|	0052508	20-98	1.5e-20	46785	Winged helix DNA-binding domain	0.0014	88979	LysR-like transcriptional regulators	2esn A:3-91
k1	gi|209696365|ref|YP_002264296.1|	0052509	92-298	2.79e-39	53850	Periplasmic binding protein-like II	0.00065	53851	Phosphate binding protein-like	1uth A:
k1	gi|209696365|ref|YP_002264296.1|	0052508	8-87	4.15e-18	46785	Winged helix DNA-binding domain	0.0032	88979	LysR-like transcriptional regulators	2esn A:3-91
k1	gi|209696385|ref|YP_002264316.1|	0052509	92-308	5.07e-44	53850	Periplasmic binding protein-like II	0.00016	53851	Phosphate binding protein-like	1uth A:
k1	gi|209696385|ref|YP_002264316.1|	0052508	7-88	6.65e-18	46785	Winged helix DNA-binding domain	0.0046	88979	LysR-like transcriptional regulators	2esn A:3-91
k1	gi|209808980|ref|YP_002264518.1|	0045790	88-288	4.16e-31	53850	Periplasmic binding protein-like II	0.014	53851	Phosphate binding protein-like	2fyi A:88-307
k1	gi|209808980|ref|YP_002264518.1|	0047461	1-86	1.8e-19	46785	Winged helix DNA-binding domain	0.023	88979	LysR-like transcriptional regulators	1ixc A:1-89
k1	gi|209809000|ref|YP_002264538.1|	0052508	2-84	6.76e-23	46785	Winged helix DNA-binding domain	0.008	88979	LysR-like transcriptional regulators	1ixc A:1-89
k1	gi|209809000|ref|YP_002264538.1|	0052509	94-279	1.86e-17	53850	Periplasmic binding protein-like II	0.011	53851	Phosphate binding protein-like	1ixc A:90-294
k1	gi|209809096|ref|YP_002264634.1|	0045790	88-292	2.02e-38	53850	Periplasmic binding protein-like II	0.0081	53851	Phosphate binding protein-like	2fyi A:88-307
k1	gi|209809096|ref|YP_002264634.1|	0047461	3-85	1.36e-18	46785	Winged helix DNA-binding domain	0.0031	88979	LysR-like transcriptional regulators	1ixc A:1-89
k1	gi|209809161|ref|YP_002264699.1|	0052509	92-293	4.16e-17	53850	Periplasmic binding protein-like II	0.0044	53851	Phosphate binding protein-like	2fyi A:88-307
k1	gi|209809161|ref|YP_002264699.1|	0052508	2-82	0.00000000000000359	46785	Winged helix DNA-binding domain	0.0086	88979	LysR-like transcriptional regulators	2esn A:3-91
k1	gi|209809599|ref|YP_002265138.1|	0045790	88-292	6.33e-35	53850	Periplasmic binding protein-like II	0.0092	53851	Phosphate binding protein-like	1al3 A:
k1	gi|209809599|ref|YP_002265138.1|	0047461	4-81	1.75e-18	46785	Winged helix DNA-binding domain	0.019	88979	LysR-like transcriptional regulators	1ixc A:1-89
k1	gi|209809618|ref|YP_002265157.1|	0045790	97-291	1.81e-26	53850	Periplasmic binding protein-like II	0.0051	53851	Phosphate binding protein-like	1i6a A:
k1	gi|209809618|ref|YP_002265157.1|	0047461	10-91	1.44e-16	46785	Winged helix DNA-binding domain	0.022	88979	LysR-like transcriptional regulators	1ixc A:1-89
k1	gi|209809642|ref|YP_002265181.1|	0045790	90-289	2.9e-27	53850	Periplasmic binding protein-like II	0.0092	53851	Phosphate binding protein-like	2fyi A:88-307
k1	gi|209809642|ref|YP_002265181.1|	0047461	6-87	2.34e-18	46785	Winged helix DNA-binding domain	0.0094	88979	LysR-like transcriptional regulators	1ixc A:1-89
k1	gi|209809672|ref|YP_002265211.1|	0045790	89-303	7.96e-39	53850	Periplasmic binding protein-like II	0.011	53851	Phosphate binding protein-like	1al3 A:
k1	gi|209809672|ref|YP_002265211.1|	0047461	4-85	1.54e-17	46785	Winged helix DNA-binding domain	0.015	88979	LysR-like transcriptional regulators	1ixc A:1-89
k1	gi|209809726|ref|YP_002265265.1|	0045790	84-286	7.42e-28	53850	Periplasmic binding protein-like II	0.0013	53851	Phosphate binding protein-like	2fyi A:88-307
k1	gi|209809726|ref|YP_002265265.1|	0047461	1-84	0.00000000000000998	46785	Winged helix DNA-binding domain	0.013	88979	LysR-like transcriptional regulators	1ixc A:1-89
k1	gi|209809730|ref|YP_002265269.1|	0045790	96-299	3.26e-34	53850	Periplasmic binding protein-like II	0.01	53851	Phosphate binding protein-like	1al3 A:
k1	gi|209809730|ref|YP_002265269.1|	0052508	3-86	0.0000000000000283	46785	Winged helix DNA-binding domain	0.021	88979	LysR-like transcriptional regulators	2esn A:3-91
k1	gi|209809765|ref|YP_002265304.1|	0045790	91-299	6.05e-35	53850	Periplasmic binding protein-like II	0.0096	53851	Phosphate binding protein-like	1i6a A:
k1	gi|209809765|ref|YP_002265304.1|	0045910	10-114	1.49e-18	46785	Winged helix DNA-binding domain	0.094	88979	LysR-like transcriptional regulators	1ixc A:1-89
k1	gi|209809783|ref|YP_002265322.1|	0045790	88-289	3.08e-17	53850	Periplasmic binding protein-like II	0.0053	53851	Phosphate binding protein-like	1uth A:
k1	gi|209809783|ref|YP_002265322.1|	0047461	1-87	2.18e-16	46785	Winged helix DNA-binding domain	0.0094	88979	LysR-like transcriptional regulators	1ixc A:1-89
k1	gi|209809813|ref|YP_002265352.1|	0052509	92-301	1.16e-30	53850	Periplasmic binding protein-like II	0.001	53851	Phosphate binding protein-like	1uth A:
k1	gi|209809813|ref|YP_002265352.1|	0052508	6-88	0.00000000000000762	46785	Winged helix DNA-binding domain	0.02	88979	LysR-like transcriptional regulators	2esn A:3-91
k1	gi|209693817|ref|YP_002261745.1|	0050342	3-126	1.57e-41	52172	CheY-like	0.00017	52173	CheY-related	1mvo A:
k1	gi|209693817|ref|YP_002261745.1|	0051385	132-234	9.35e-26	46894	C-terminal effector domain of the bipartite response regulators	0.00000798	46895	PhoB-like	1opc A:
k1	gi|209694768|ref|YP_002262696.1|	0048684	6-98	0.000000000000312	46894	C-terminal effector domain of the bipartite response regulators	0.011	46895	PhoB-like	1kgs A:124-225
k1	gi|209695438|ref|YP_002263367.1|	0054521	1-118	4.7e-35	52172	CheY-like	0.00011	52173	CheY-related	1kgs A:2-123
k1	gi|209695438|ref|YP_002263367.1|	0051385	119-217	2.83e-25	46894	C-terminal effector domain of the bipartite response regulators	0.00097	46895	PhoB-like	1ys7 A:128-233
k1	gi|209695912|ref|YP_002263842.1|	0049014	6-103	7.37e-18	46894	C-terminal effector domain of the bipartite response regulators	0.0051	46895	PhoB-like	1qqi A:
k1	gi|209695976|ref|YP_002263906.1|	0050342	2-128	2.56e-35	52172	CheY-like	0.00000582	52173	CheY-related	1xhf A:2-122
k1	gi|209695976|ref|YP_002263906.1|	0048619	137-233	2.52e-20	46894	C-terminal effector domain of the bipartite response regulators	0.0022	46895	PhoB-like	1p2f A:121-217
k1	gi|209696203|ref|YP_002264133.1|	0050342	1-123	2.28e-40	52172	CheY-like	0.0001	52173	CheY-related	1nxo A:
k1	gi|209696203|ref|YP_002264133.1|	0051385	124-225	1.05e-22	46894	C-terminal effector domain of the bipartite response regulators	0.0039	46895	PhoB-like	1qqi A:
k1	gi|209809014|ref|YP_002264552.1|	0054521	1-117	7.4e-37	52172	CheY-like	0.00023	52173	CheY-related	1kgs A:2-123
k1	gi|209809014|ref|YP_002264552.1|	0051385	126-224	5.67e-28	46894	C-terminal effector domain of the bipartite response regulators	0.0011	46895	PhoB-like	1ys7 A:128-233
k1	gi|209809267|ref|YP_002264805.1|	0049014	3-99	0.00000000000000122	46894	C-terminal effector domain of the bipartite response regulators	0.0044	46895	PhoB-like	1kgs A:124-225
k1	gi|209809430|ref|YP_002264968.1|	0051385	105-199	1.56e-26	46894	C-terminal effector domain of the bipartite response regulators	0.0013	46895	PhoB-like	1qqi A:
k1	gi|209809430|ref|YP_002264968.1|	0043525	4-149	1.85e-23	52172	CheY-like	0.0005	52173	CheY-related	1b00 A:
k1	gi|209809498|ref|YP_002265036.1|	0050342	1-128	3.84e-36	52172	CheY-like	0.00017	52173	CheY-related	1kgs A:2-123
k1	gi|209809498|ref|YP_002265036.1|	0051385	124-222	3.4e-28	46894	C-terminal effector domain of the bipartite response regulators	0.00045	46895	PhoB-like	1ys7 A:128-233
k1	gi|209809614|ref|YP_002265153.1|	0048684	7-97	0.0000000000133	46894	C-terminal effector domain of the bipartite response regulators	0.0093	46895	PhoB-like	1kgs A:124-225
k1	gi|209694526|ref|YP_002262454.1|	0051249	3-68	1.75e-19	47413	lambda repressor-like DNA-binding domains	0.0066	47432	SinR domain-like	1y7y A:5-73
k1	gi|209695144|ref|YP_002263073.1|	0054537	43-90	0.0000000265	47413	lambda repressor-like DNA-binding domains	0.035	47432	SinR domain-like	2ppx A:30-91
k1	gi|209695276|ref|YP_002263205.1|	0054323	6-64	1.48e-16	47413	lambda repressor-like DNA-binding domains	0.074	47432	SinR domain-like	1utx A:
k1	gi|209809146|ref|YP_002264684.1|	0050823	2-70	0.0000000000732	47413	lambda repressor-like DNA-binding domains	0.078	47432	SinR domain-like	1utx A:
k1	gi|209809147|ref|YP_002264685.1|	0050823	2-77	0.00000000163	47413	lambda repressor-like DNA-binding domains	0.062	47432	SinR domain-like	2ppx A:30-91
k1	gi|209809163|ref|YP_002264701.1|	0050823	3-71	0.0000162	47413	lambda repressor-like DNA-binding domains	0.052	47432	SinR domain-like	2b5a A:1-77
k1	gi|209809204|ref|YP_002264742.1|	0051249	12-85	0.000000000076	47413	lambda repressor-like DNA-binding domains	0.056	47432	SinR domain-like	1b0n A:1-68
k1	gi|209809535|ref|YP_002265073.1|	0052017	106-212	2.97e-23	51182	RmlC-like cupins	0.055	89409	TM1287-like	1o4t A:
k1	gi|209809535|ref|YP_002265073.1|	0051249	34-98	2.95e-16	47413	lambda repressor-like DNA-binding domains	0.093	47432	SinR domain-like	1b0n A:1-68
k1	gi|209693715|ref|YP_002261643.1|	0054341	14-79	6.48e-17	46689	Homeodomain-like	0.0088	46764	Tetracyclin repressor-like, N-terminal domain	1vi0 A:6-77
k1	gi|209693809|ref|YP_002261737.1|	0054341	5-78	0.0000000000015	46689	Homeodomain-like	0.016	46764	Tetracyclin repressor-like, N-terminal domain	1z0x A:4-71
k1	gi|209693809|ref|YP_002261737.1|	0050189	81-191	0.000000000845	48498	Tetracyclin repressor-like, C-terminal domain	0.0059	48499	Tetracyclin repressor-like, C-terminal domain	1vi0 A:78-194
k1	gi|209693875|ref|YP_002261803.1|	0049523	3-74	0.0000000000000718	46689	Homeodomain-like	0.0076	46764	Tetracyclin repressor-like, N-terminal domain	1jt6 A:2-72
k1	gi|209694159|ref|YP_002262087.1|	0041617	146-379	1.32e-53	52540	P-loop containing nucleoside triphosphate hydrolases	0.00000679	81269	Extended AAA-ATPase domain	1ny5 A:138-384
k1	gi|209694159|ref|YP_002262087.1|	0037176	351-437	0.0000000000307	46689	Homeodomain-like	0.07	46764	Tetracyclin repressor-like, N-terminal domain	1vi0 A:6-77
k1	gi|209694159|ref|YP_002262087.1|	0043525	26-190	0.00000178	52172	CheY-like	0.019	52173	CheY-related	1u0s Y:
k1	gi|209694564|ref|YP_002262492.1|	0054375	86-193	7.41e-19	48498	Tetracyclin repressor-like, C-terminal domain	0.0067	48499	Tetracyclin repressor-like, C-terminal domain	2oi8 A:87-216
k1	gi|209694564|ref|YP_002262492.1|	0049195	2-74	0.0000218	46689	Homeodomain-like	0.041	46764	Tetracyclin repressor-like, N-terminal domain	1v7b A:1-74
k1	gi|209694653|ref|YP_002262581.1|	0046275	246-290	0.00000000161	46689	Homeodomain-like	0.011	46759	AraC type transcriptional activator	1d5y A:57-121
k1	gi|209694653|ref|YP_002262581.1|	0036286	193-244	0.0000000118	46689	Homeodomain-like	0.032	46764	Tetracyclin repressor-like, N-terminal domain	2hyj A:8-82
k1	gi|209694784|ref|YP_002262712.1|	0052849	79-188	0.00000000000000113	48498	Tetracyclin repressor-like, C-terminal domain	0.0078	48499	Tetracyclin repressor-like, C-terminal domain	2g7s A:77-192
k1	gi|209694784|ref|YP_002262712.1|	0051514	2-72	0.0000000000000226	46689	Homeodomain-like	0.0068	46764	Tetracyclin repressor-like, N-terminal domain	1sgm A:5-77
k1	gi|209695032|ref|YP_002262961.1|	0049195	3-71	0.00000000000002	46689	Homeodomain-like	0.012	46764	Tetracyclin repressor-like, N-terminal domain	2i10 A:10-78
k1	gi|209695032|ref|YP_002262961.1|	0052849	89-182	0.000000534	48498	Tetracyclin repressor-like, C-terminal domain	0.013	48499	Tetracyclin repressor-like, C-terminal domain	2hyj A:83-200
k1	gi|209696031|ref|YP_002263961.1|	0049523	7-86	2.51e-16	46689	Homeodomain-like	0.011	46764	Tetracyclin repressor-like, N-terminal domain	1z77 A:1-75
k1	gi|209696031|ref|YP_002263961.1|	0053066	88-197	0.00000000352	48498	Tetracyclin repressor-like, C-terminal domain	0.013	48499	Tetracyclin repressor-like, C-terminal domain	2i10 A:79-194
k1	gi|209696288|ref|YP_002264219.1|	0049195	32-106	0.0000000000000975	46689	Homeodomain-like	0.01	46764	Tetracyclin repressor-like, N-terminal domain	1ui5 A:5-75
k1	gi|209808872|ref|YP_002264410.1|	0049523	7-79	0.00000000000000748	46689	Homeodomain-like	0.008	46764	Tetracyclin repressor-like, N-terminal domain	2d6y A:7-74
k1	gi|209808872|ref|YP_002264410.1|	0052743	82-191	0.000000129	48498	Tetracyclin repressor-like, C-terminal domain	0.014	48499	Tetracyclin repressor-like, C-terminal domain	1vi0 A:78-194
k1	gi|209809038|ref|YP_002264576.1|	0053066	79-189	1.49e-20	48498	Tetracyclin repressor-like, C-terminal domain	0.0084	48499	Tetracyclin repressor-like, C-terminal domain	2i10 A:79-194
k1	gi|209809038|ref|YP_002264576.1|	0049523	4-82	0.0000000000000128	46689	Homeodomain-like	0.0038	46764	Tetracyclin repressor-like, N-terminal domain	2i10 A:10-78
k1	gi|209809402|ref|YP_002264940.1|	0049195	1-74	0.00000000000872	46689	Homeodomain-like	0.0082	46764	Tetracyclin repressor-like, N-terminal domain	2g7s A:3-76
k1	gi|209696227|ref|YP_002264157.1|	0040524	77-233	6.45e-31	100950	NagB/RpiA/CoA transferase-like	0.082	75176	D-ribose-5-phosphate isomerase (RpiA), catalytic domain	1lk5 A:1-130,A:211-229
k1	gi|209696227|ref|YP_002264157.1|	0043758	7-66	0.0000000000000027	46785	Winged helix DNA-binding domain	0.088	109680	TrmB-like	2d1h A:1-109
