# Supplementary material for: Abundance, diversity and domain architecture variability in prokaryotic DNA-binding transcription factors
Source: PLoS One. 2018 Apr 3;13(4):e0195332. doi: 10.1371/journal.pone.0195332 (PMC5882156; doi:10.1371/journal.pone.0195332)
Supplement: S1 Dataset — The information of genomes and transcription factors is organized in a tabular format. The file S1_Dataset.zip contains 761 files, one per genome. The information is organized as follows: Genome ID, identifier from NCBI database; Supfam ID; physical position of the Domain; E-value; Supfam model assignment; Supfam description; E-value associated to the family; Family ID; Family ID; representative PDB associated to each assignment. (ZIP) [file pone.0195332.s005.zip › Genomes_assignments/Alkalilimnicola_ehrlichii_MLHE-1_B.TFs]

5r	gi|114320785|ref|YP_742468.1|	0046275	227-278	0.0000000627	46689	Homeodomain-like	0.023	46759	AraC type transcriptional activator	1bl0 A:63-124
5r	gi|114319784|ref|YP_741467.1|	0051398	121-222	2.88e-30	52821	Rhodanese/Cell cycle control phosphatase	0.078	52827	Multidomain sulfurtransferase (rhodanese)	1yt8 A:373-529
5r	gi|114319784|ref|YP_741467.1|	0049944	13-137	6.91e-24	46785	Winged helix DNA-binding domain	0.022	46801	ArsR-like transcriptional regulators	1smt A:
5r	gi|114319917|ref|YP_741600.1|	0051398	116-220	6.16e-31	52821	Rhodanese/Cell cycle control phosphatase	0.074	52827	Multidomain sulfurtransferase (rhodanese)	1yt8 A:107-242
5r	gi|114319917|ref|YP_741600.1|	0049944	10-114	9.67e-27	46785	Winged helix DNA-binding domain	0.0099	46801	ArsR-like transcriptional regulators	1smt A:
5r	gi|114320462|ref|YP_742145.1|	0049777	12-100	1.66e-23	46785	Winged helix DNA-binding domain	0.028	46801	ArsR-like transcriptional regulators	1smt A:
5r	gi|114320929|ref|YP_742612.1|	0049777	12-104	7.38e-20	46785	Winged helix DNA-binding domain	0.00096	46801	ArsR-like transcriptional regulators	1smt A:
5r	gi|114321860|ref|YP_743543.1|	0049944	4-87	5.45e-25	46785	Winged helix DNA-binding domain	0.011	46801	ArsR-like transcriptional regulators	1smt A:
5r	gi|114319601|ref|YP_741284.1|	0035568	95-281	4.22e-39	55681	Class II aaRS and biotin synthetases	0.0000821	55707	Biotin holoenzyme synthetase	1bia A:64-270
5r	gi|114319601|ref|YP_741284.1|	0045968	15-67	0.0000000000752	46785	Winged helix DNA-binding domain	0.0063	46786	Biotin repressor-like	1bia A:1-63
5r	gi|114319481|ref|YP_741164.1|	0054946	22-162	2.62e-29	51206	cAMP-binding domain-like	0.012	51210	cAMP-binding domain	2gau A:10-151
5r	gi|114319481|ref|YP_741164.1|	0052860	164-243	4.41e-18	46785	Winged helix DNA-binding domain	0.045	46796	CAP C-terminal domain-like	1hw5 A:138-208
5r	gi|114319792|ref|YP_741475.1|	0054946	21-159	2.28e-23	51206	cAMP-binding domain-like	0.01	51210	cAMP-binding domain	2gau A:10-151
5r	gi|114319792|ref|YP_741475.1|	0048601	162-230	0.0000000156	46785	Winged helix DNA-binding domain	0.046	46796	CAP C-terminal domain-like	3e5u A:148-227
5r	gi|114320229|ref|YP_741912.1|	0054946	13-148	1.44e-25	51206	cAMP-binding domain-like	0.0073	51210	cAMP-binding domain	1vp6 A:
5r	gi|114320229|ref|YP_741912.1|	0048601	156-230	2.68e-18	46785	Winged helix DNA-binding domain	0.015	46796	CAP C-terminal domain-like	1hw5 A:138-208
5r	gi|114320274|ref|YP_741957.1|	0052198	148-222	1.05e-17	46785	Winged helix DNA-binding domain	0.064	46796	CAP C-terminal domain-like	1ft9 A:134-213
5r	gi|114320274|ref|YP_741957.1|	0054946	11-138	0.00000000000415	51206	cAMP-binding domain-like	0.022	51210	cAMP-binding domain	3e5u A:9-147
5r	gi|114321282|ref|YP_742965.1|	0052860	167-245	4.27e-18	46785	Winged helix DNA-binding domain	0.051	46796	CAP C-terminal domain-like	1hw5 A:138-208
5r	gi|114321282|ref|YP_742965.1|	0052861	46-152	0.000000000000107	51206	cAMP-binding domain-like	0.01	51210	cAMP-binding domain	1o5l A:1-129
5r	gi|114321395|ref|YP_743078.1|	0054435	11-139	3.93e-28	51206	cAMP-binding domain-like	0.0000999	51210	cAMP-binding domain	2oz6 A:9-142
5r	gi|114321395|ref|YP_743078.1|	0054434	142-210	0.0000000000167	46785	Winged helix DNA-binding domain	0.00021	46796	CAP C-terminal domain-like	2oz6 A:143-213
5r	gi|114319182|ref|YP_740865.1|	0041617	141-384	8.09e-74	52540	P-loop containing nucleoside triphosphate hydrolases	0.00000109	81269	Extended AAA-ATPase domain	1ny5 A:138-384
5r	gi|114319182|ref|YP_740865.1|	0043525	5-186	9.25e-44	52172	CheY-like	0.0000417	52173	CheY-related	1krw A:
5r	gi|114319182|ref|YP_740865.1|	0048440	381-467	7.89e-21	46689	Homeodomain-like	0.00043	100918	FIS-like	1ntc A:
5r	gi|114319218|ref|YP_740901.1|	0041617	210-453	6.1e-67	52540	P-loop containing nucleoside triphosphate hydrolases	0.000006	81269	Extended AAA-ATPase domain	1ny5 A:138-384
5r	gi|114319218|ref|YP_740901.1|	0037176	425-520	0.0000000762	46689	Homeodomain-like	0.033	100918	FIS-like	1g2h A:
5r	gi|114319319|ref|YP_741002.1|	0041617	146-387	4.37e-74	52540	P-loop containing nucleoside triphosphate hydrolases	0.000000982	81269	Extended AAA-ATPase domain	1ny5 A:138-384
5r	gi|114319319|ref|YP_741002.1|	0043525	5-191	7.68e-31	52172	CheY-like	0.0017	52173	CheY-related	1qkk A:
5r	gi|114319319|ref|YP_741002.1|	0037176	359-447	0.000000000000158	46689	Homeodomain-like	0.04	100918	FIS-like	1ntc A:
5r	gi|114319382|ref|YP_741065.1|	0041617	134-378	4.91e-69	52540	P-loop containing nucleoside triphosphate hydrolases	0.00000129	81269	Extended AAA-ATPase domain	1ny5 A:138-384
5r	gi|114319382|ref|YP_741065.1|	0043525	4-177	6.55e-30	52172	CheY-like	0.00075	52173	CheY-related	1qkk A:
5r	gi|114319382|ref|YP_741065.1|	0037176	349-440	0.000000000000323	46689	Homeodomain-like	0.03	100918	FIS-like	1eto B:
5r	gi|114319420|ref|YP_741103.1|	0041617	136-376	6.95e-68	52540	P-loop containing nucleoside triphosphate hydrolases	0.00000205	81269	Extended AAA-ATPase domain	1ny5 A:138-384
5r	gi|114319420|ref|YP_741103.1|	0043525	4-178	1.2e-43	52172	CheY-like	0.00068	52173	CheY-related	1ny5 A:1-137
5r	gi|114319420|ref|YP_741103.1|	0037176	349-450	0.0000000000000017	46689	Homeodomain-like	0.013	100918	FIS-like	1ntc A:
5r	gi|114319771|ref|YP_741454.1|	0037176	16-95	1.02e-21	46689	Homeodomain-like	0.00041	100918	FIS-like	1eto B:
5r	gi|114319867|ref|YP_741550.1|	0041617	140-381	5.75e-71	52540	P-loop containing nucleoside triphosphate hydrolases	0.00000153	81269	Extended AAA-ATPase domain	1ny5 A:138-384
5r	gi|114319867|ref|YP_741550.1|	0048440	512-558	0.000000000139	46689	Homeodomain-like	0.013	100918	FIS-like	1eto B:
5r	gi|114319867|ref|YP_741550.1|	0043525	7-184	0.000000000644	52172	CheY-like	0.02	52173	CheY-related	1w25 A:141-293
5r	gi|114319868|ref|YP_741551.1|	0041617	120-361	1.92e-68	52540	P-loop containing nucleoside triphosphate hydrolases	0.00000169	81269	Extended AAA-ATPase domain	1ny5 A:138-384
5r	gi|114319868|ref|YP_741551.1|	0043525	1-166	1.39e-16	52172	CheY-like	0.0019	52173	CheY-related	1b00 A:
5r	gi|114319868|ref|YP_741551.1|	0037176	333-448	0.0000000000134	46689	Homeodomain-like	0.053	100918	FIS-like	1ntc A:
5r	gi|114320188|ref|YP_741871.1|	0041617	328-571	1.03e-62	52540	P-loop containing nucleoside triphosphate hydrolases	0.00000261	81269	Extended AAA-ATPase domain	1ny5 A:138-384
5r	gi|114320188|ref|YP_741871.1|	0037176	541-630	0.0000000000000747	46689	Homeodomain-like	0.036	100918	FIS-like	1eto B:
5r	gi|114320188|ref|YP_741871.1|	0049608	61-197	0.00000118	55781	GAF domain-like	0.038	55782	GAF domain	1vhm A:
5r	gi|114320465|ref|YP_742148.1|	0041617	4-247	6.58e-73	52540	P-loop containing nucleoside triphosphate hydrolases	0.0000021	81269	Extended AAA-ATPase domain	1ny5 A:138-384
5r	gi|114320465|ref|YP_742148.1|	0037176	217-313	6.15e-18	46689	Homeodomain-like	0.016	100918	FIS-like	1eto B:
5r	gi|114320533|ref|YP_742216.1|	0041617	148-391	4.32e-71	52540	P-loop containing nucleoside triphosphate hydrolases	0.00000116	81269	Extended AAA-ATPase domain	1ny5 A:138-384
5r	gi|114320533|ref|YP_742216.1|	0043525	9-192	1.42e-39	52172	CheY-like	0.0013	52173	CheY-related	1ny5 A:1-137
5r	gi|114320533|ref|YP_742216.1|	0037176	363-470	0.000000000000299	46689	Homeodomain-like	0.024	100918	FIS-like	1eto B:
5r	gi|114320794|ref|YP_742477.1|	0043525	6-141	4.41e-31	52172	CheY-like	0.0012	52173	CheY-related	1ny5 A:1-137
5r	gi|114320794|ref|YP_742477.1|	0049952	130-178	0.00000000000000824	46689	Homeodomain-like	0.0026	100918	FIS-like	1umq A:
5r	gi|114320849|ref|YP_742532.1|	0041617	169-398	1.22e-70	52540	P-loop containing nucleoside triphosphate hydrolases	0.00000134	81269	Extended AAA-ATPase domain	1ny5 A:138-384
5r	gi|114320849|ref|YP_742532.1|	0043525	29-214	1.85e-44	52172	CheY-like	0.00072	52173	CheY-related	1ny5 A:1-137
5r	gi|114320849|ref|YP_742532.1|	0049952	428-476	0.000000000000219	46689	Homeodomain-like	0.0087	100918	FIS-like	1umq A:
5r	gi|114321161|ref|YP_742844.1|	0041617	170-408	7.71e-68	52540	P-loop containing nucleoside triphosphate hydrolases	0.00000198	81269	Extended AAA-ATPase domain	1ny5 A:138-384
5r	gi|114321161|ref|YP_742844.1|	0043525	4-210	7.97e-37	52172	CheY-like	0.0012	52173	CheY-related	1qkk A:
5r	gi|114321161|ref|YP_742844.1|	0037176	379-479	0.000000000206	46689	Homeodomain-like	0.023	100918	FIS-like	1eto B:
5r	gi|114321192|ref|YP_742875.1|	0041617	137-376	7.14e-70	52540	P-loop containing nucleoside triphosphate hydrolases	0.00000455	81269	Extended AAA-ATPase domain	1ny5 A:138-384
5r	gi|114321192|ref|YP_742875.1|	0037176	348-438	0.0000000000000394	46689	Homeodomain-like	0.043	100918	FIS-like	1eto B:
5r	gi|114321192|ref|YP_742875.1|	0048459	14-123	0.0000000011	55785	PYP-like sensor domain (PAS domain)	0.051	88853	Flavin-binding PAS domain	1n9l A:
5r	gi|114321770|ref|YP_743453.1|	0041617	141-379	8.28e-49	52540	P-loop containing nucleoside triphosphate hydrolases	0.0000134	81269	Extended AAA-ATPase domain	1ny5 A:138-384
5r	gi|114321770|ref|YP_743453.1|	0043525	1-185	1.71e-43	52172	CheY-like	0.00036	52173	CheY-related	1ny5 A:1-137
5r	gi|114321770|ref|YP_743453.1|	0037176	348-451	0.00000000000112	46689	Homeodomain-like	0.017	100918	FIS-like	1ntc A:
5r	gi|114321883|ref|YP_743566.1|	0041617	350-588	1.97e-62	52540	P-loop containing nucleoside triphosphate hydrolases	0.00000466	81269	Extended AAA-ATPase domain	1ny5 A:138-384
5r	gi|114321883|ref|YP_743566.1|	0037176	558-656	0.00000000000000185	46689	Homeodomain-like	0.031	100918	FIS-like	1eto B:
5r	gi|114321883|ref|YP_743566.1|	0049608	67-208	0.000000000491	55781	GAF domain-like	0.032	75513	IclR ligand-binding domain-like	1mkm A:76-246
5r	gi|114319472|ref|YP_741155.1|	0041150	11-138	1.04e-28	46785	Winged helix DNA-binding domain	0.0017	101027	FUR-like	1mzb A:
5r	gi|114320100|ref|YP_741783.1|	0041150	15-144	4.6e-28	46785	Winged helix DNA-binding domain	0.0032	101027	FUR-like	1mzb A:
5r	gi|114320351|ref|YP_742034.1|	0041150	27-158	1.99e-31	46785	Winged helix DNA-binding domain	0.048	101027	FUR-like	1mzb A:
5r	gi|114321056|ref|YP_742739.1|	0041150	5-132	4.15e-42	46785	Winged helix DNA-binding domain	0.00000794	101027	FUR-like	1mzb A:
5r	gi|114320166|ref|YP_741849.1|	0045682	8-138	4.84e-32	52172	CheY-like	0.0000393	52173	CheY-related	1a04 A:5-142
5r	gi|114320166|ref|YP_741849.1|	0048694	147-217	1.5e-20	46894	C-terminal effector domain of the bipartite response regulators	0.00078	46900	GerE-like (LuxR/UhpA family of transcriptional regulators)	1a04 A:150-216
5r	gi|114320774|ref|YP_742457.1|	0043525	2-145	3.7e-33	52172	CheY-like	0.0000857	52173	CheY-related	1yio A:3-130
5r	gi|114320774|ref|YP_742457.1|	0051317	126-188	1.11e-16	46894	C-terminal effector domain of the bipartite response regulators	0.0031	46900	GerE-like (LuxR/UhpA family of transcriptional regulators)	1yio A:131-200
5r	gi|114320822|ref|YP_742505.1|	0045682	1-130	1.85e-36	52172	CheY-like	0.00077	52173	CheY-related	1a04 A:5-142
5r	gi|114320822|ref|YP_742505.1|	0048694	146-216	1.16e-21	46894	C-terminal effector domain of the bipartite response regulators	0.0013	46900	GerE-like (LuxR/UhpA family of transcriptional regulators)	1a04 A:150-216
5r	gi|114320983|ref|YP_742666.1|	0043525	8-156	2.13e-34	52172	CheY-like	0.00013	52173	CheY-related	1yio A:3-130
5r	gi|114320983|ref|YP_742666.1|	0048694	134-201	0.00000000000000816	46894	C-terminal effector domain of the bipartite response regulators	0.0085	46900	GerE-like (LuxR/UhpA family of transcriptional regulators)	1a04 A:150-216
5r	gi|114320985|ref|YP_742668.1|	0048694	132-208	1.26e-18	46894	C-terminal effector domain of the bipartite response regulators	0.0066	46900	GerE-like (LuxR/UhpA family of transcriptional regulators)	1yio A:131-200
5r	gi|114320985|ref|YP_742668.1|	0048997	20-165	0.00000000352	52172	CheY-like	0.015	52173	CheY-related	1yio A:3-130
5r	gi|114321300|ref|YP_742983.1|	0043525	13-141	7.54e-30	52172	CheY-like	0.0018	52173	CheY-related	1ny5 A:1-137
5r	gi|114321300|ref|YP_742983.1|	0048694	193-259	9.52e-20	46894	C-terminal effector domain of the bipartite response regulators	0.0037	46900	GerE-like (LuxR/UhpA family of transcriptional regulators)	1fse A:
5r	gi|114321552|ref|YP_743235.1|	0048694	308-381	0.00000000000112	46894	C-terminal effector domain of the bipartite response regulators	0.01	46900	GerE-like (LuxR/UhpA family of transcriptional regulators)	1yio A:131-200
5r	gi|114321833|ref|YP_743516.1|	0048694	313-379	0.000000000000544	46894	C-terminal effector domain of the bipartite response regulators	0.011	46900	GerE-like (LuxR/UhpA family of transcriptional regulators)	1fse A:
5r	gi|114321833|ref|YP_743516.1|	0048136	43-185	0.0000051	55781	GAF domain-like	0.013	55782	GAF domain	2k2n A:31-200
5r	gi|114321869|ref|YP_743552.1|	0045682	9-136	1.37e-32	52172	CheY-like	0.0013	52173	CheY-related	1a04 A:5-142
5r	gi|114321869|ref|YP_743552.1|	0048694	144-212	3.74e-18	46894	C-terminal effector domain of the bipartite response regulators	0.0099	46900	GerE-like (LuxR/UhpA family of transcriptional regulators)	1p4w A:
5r	gi|114321432|ref|YP_743115.1|	0054060	96-235	1.02e-26	48008	GntR ligand-binding domain-like	0.0076	48009	GntR ligand-binding domain-like	2hs5 A:94-231
5r	gi|114321432|ref|YP_743115.1|	0050048	5-78	1.36e-23	46785	Winged helix DNA-binding domain	0.026	46804	GntR-like transcriptional regulators	1hw1 A:5-78
5r	gi|114321936|ref|YP_743619.1|	0054060	78-212	4.18e-28	48008	GntR ligand-binding domain-like	0.016	48009	GntR ligand-binding domain-like	2hs5 A:94-231
5r	gi|114321936|ref|YP_743619.1|	0050048	1-76	9.08e-21	46785	Winged helix DNA-binding domain	0.013	46804	GntR-like transcriptional regulators	2hs5 A:25-93
5r	gi|114320255|ref|YP_741938.1|	0039545	82-204	2.27e-36	51306	LexA/Signal peptidase	0.0000129	51307	LexA-related	1jhf A:73-198
5r	gi|114320255|ref|YP_741938.1|	0047587	5-71	5.55e-21	46785	Winged helix DNA-binding domain	0.0004	46789	LexA repressor, N-terminal DNA-binding domain	1jhf A:2-72
5r	gi|114321463|ref|YP_743146.1|	0053261	23-118	0.00000000000000487	46785	Winged helix DNA-binding domain	0.083	68967	Lrp/AsnC-like transcriptional regulator N-terminal domain	1ri7 A:25-84
5r	gi|114320559|ref|YP_742242.1|	0045790	87-296	3.12e-52	53850	Periplasmic binding protein-like II	0.01	53851	Phosphate binding protein-like	1i6a A:
5r	gi|114320559|ref|YP_742242.1|	0047461	6-85	1.87e-20	46785	Winged helix DNA-binding domain	0.01	88979	LysR-like transcriptional regulators	1ixc A:1-89
5r	gi|114320605|ref|YP_742288.1|	0045790	102-299	9.88e-42	53850	Periplasmic binding protein-like II	0.00044	53851	Phosphate binding protein-like	2fyi A:88-307
5r	gi|114320605|ref|YP_742288.1|	0045910	13-123	4.33e-23	46785	Winged helix DNA-binding domain	0.0038	88979	LysR-like transcriptional regulators	1ixc A:1-89
5r	gi|114320850|ref|YP_742533.1|	0045790	90-308	2.17e-41	53850	Periplasmic binding protein-like II	0.000000131	53851	Phosphate binding protein-like	1al3 A:
5r	gi|114320850|ref|YP_742533.1|	0045910	1-112	5.19e-18	46785	Winged helix DNA-binding domain	0.0023	88979	LysR-like transcriptional regulators	1ixc A:1-89
5r	gi|114321253|ref|YP_742936.1|	0045790	93-296	1.16e-34	53850	Periplasmic binding protein-like II	0.0011	53851	Phosphate binding protein-like	1i6a A:
5r	gi|114321253|ref|YP_742936.1|	0045910	4-114	6.51e-23	46785	Winged helix DNA-binding domain	0.0044	88979	LysR-like transcriptional regulators	1ixc A:1-89
5r	gi|114321982|ref|YP_743665.1|	0045790	92-297	3.04e-44	53850	Periplasmic binding protein-like II	0.0012	53851	Phosphate binding protein-like	2fyi A:88-307
5r	gi|114321982|ref|YP_743665.1|	0052508	2-81	2.98e-23	46785	Winged helix DNA-binding domain	0.0075	88979	LysR-like transcriptional regulators	1ixc A:1-89
5r	gi|114322011|ref|YP_743694.1|	0045790	88-297	1.1e-35	53850	Periplasmic binding protein-like II	0.00000686	53851	Phosphate binding protein-like	1i6a A:
5r	gi|114322011|ref|YP_743694.1|	0045910	1-110	5.58e-25	46785	Winged helix DNA-binding domain	0.0056	88979	LysR-like transcriptional regulators	1ixc A:1-89
5r	gi|114321070|ref|YP_742753.1|	0052801	12-137	2.1e-19	46785	Winged helix DNA-binding domain	0.01	63379	MarR-like transcriptional regulators	2eth A:1-140
5r	gi|114319242|ref|YP_740925.1|	0050374	456-521,566-676	0.00000000000864	52540	P-loop containing nucleoside triphosphate hydrolases	0.052	81269	Extended AAA-ATPase domain	1jbk A:
5r	gi|114319242|ref|YP_740925.1|	0050428	276-429	0.00000000334	55073	Nucleotide cyclase	0.0066	55074	Adenylyl and guanylyl cyclase catalytic domain	1wc3 A:
5r	gi|114319242|ref|YP_740925.1|	0052669	20-95	0.000015	46894	C-terminal effector domain of the bipartite response regulators	0.011	46895	PhoB-like	2ff4 A:10-104
5r	gi|114320264|ref|YP_741947.1|	0050342	3-125	3.27e-42	52172	CheY-like	0.0000273	52173	CheY-related	1b00 A:
5r	gi|114320264|ref|YP_741947.1|	0051385	126-226	2.35e-30	46894	C-terminal effector domain of the bipartite response regulators	0.0000187	46895	PhoB-like	1qqi A:
5r	gi|114320304|ref|YP_741987.1|	0050342	2-128	9.96e-41	52172	CheY-like	0.00014	52173	CheY-related	1mvo A:
5r	gi|114320304|ref|YP_741987.1|	0048619	144-240	4.25e-21	46894	C-terminal effector domain of the bipartite response regulators	0.001	46895	PhoB-like	1opc A:
5r	gi|114319748|ref|YP_741431.1|	0035098	226-347,663-727	5.89e-44	51294	Hedgehog/intein (Hint) domain	0.0021	51298	Intein (protein splicing domain)	1mi8 A:
5r	gi|114319748|ref|YP_741431.1|	0035098	893-1012,1246-1310	1.26e-41	51294	Hedgehog/intein (Hint) domain	0.011	51298	Intein (protein splicing domain)	1mi8 A:
5r	gi|114319748|ref|YP_741431.1|	0039790	15-126	2.48e-39	48024	N-terminal domain of DnaB helicase	0.000015	48025	N-terminal domain of DnaB helicase	1jwe A:
5r	gi|114319748|ref|YP_741431.1|	0043986	728-879,1307-1368	3.89e-28	52540	P-loop containing nucleoside triphosphate hydrolases	0.036	52670	RecA protein-like (ATPase-domain)	1szp A:145-395
5r	gi|114319748|ref|YP_741431.1|	0036553	1090-1192	0.00000000000147	55608	Homing endonucleases	0.038	55614	Intein endonuclease	1dq3 A:227-335
5r	gi|114319748|ref|YP_741431.1|	0036553	500-600	0.00000000000329	55608	Homing endonucleases	0.0088	55614	Intein endonuclease	1dq3 A:227-335
5r	gi|114319748|ref|YP_741431.1|	0049853	178-232	0.00000531	52540	P-loop containing nucleoside triphosphate hydrolases	0.067	52592	G proteins	1rfl A:
5r	gi|114319748|ref|YP_741431.1|	0051249	406-461	0.00000039	47413	lambda repressor-like DNA-binding domains	0.074	47432	SinR domain-like	2bnm A:6-76
5r	gi|114321449|ref|YP_743132.1|	0054323	4-78	4.83e-18	47413	lambda repressor-like DNA-binding domains	0.078	47432	SinR domain-like	2b5a A:1-77
5r	gi|114319228|ref|YP_740911.1|	0052849	96-208	9.89e-30	48498	Tetracyclin repressor-like, C-terminal domain	0.0045	48499	Tetracyclin repressor-like, C-terminal domain	2g7s A:77-192
5r	gi|114319228|ref|YP_740911.1|	0049195	14-86	6.16e-16	46689	Homeodomain-like	0.0053	46764	Tetracyclin repressor-like, N-terminal domain	1ui5 A:5-75
5r	gi|114319252|ref|YP_740935.1|	0054374	6-71	0.00000000000272	46689	Homeodomain-like	0.016	46764	Tetracyclin repressor-like, N-terminal domain	2np5 A:9-77
5r	gi|114319370|ref|YP_741053.1|	0054073	78-185	4.13e-22	48498	Tetracyclin repressor-like, C-terminal domain	0.0095	48499	Tetracyclin repressor-like, C-terminal domain	1sgm A:78-188
5r	gi|114319370|ref|YP_741053.1|	0052647	3-73	2.82e-16	46689	Homeodomain-like	0.0055	46764	Tetracyclin repressor-like, N-terminal domain	2g7s A:3-76
5r	gi|114320218|ref|YP_741901.1|	0049196	83-200	1.78e-24	48498	Tetracyclin repressor-like, C-terminal domain	0.005	48499	Tetracyclin repressor-like, C-terminal domain	2gfn A:81-199
5r	gi|114320218|ref|YP_741901.1|	0049523	4-88	2.34e-16	46689	Homeodomain-like	0.01	46764	Tetracyclin repressor-like, N-terminal domain	1ui5 A:5-75
5r	gi|114320566|ref|YP_742249.1|	0049523	8-83	4.67e-19	46689	Homeodomain-like	0.0057	46764	Tetracyclin repressor-like, N-terminal domain	3c07 A:15-89
5r	gi|114320566|ref|YP_742249.1|	0052886	89-209	9.2e-17	48498	Tetracyclin repressor-like, C-terminal domain	0.0084	48499	Tetracyclin repressor-like, C-terminal domain	2gfn A:81-199
5r	gi|114320614|ref|YP_742297.1|	0049523	7-86	1.08e-19	46689	Homeodomain-like	0.004	46764	Tetracyclin repressor-like, N-terminal domain	1vi0 A:6-77
5r	gi|114320614|ref|YP_742297.1|	0049196	95-198	0.000000000000816	48498	Tetracyclin repressor-like, C-terminal domain	0.014	48499	Tetracyclin repressor-like, C-terminal domain	2id3 A:81-203
5r	gi|114320690|ref|YP_742373.1|	0054226	1-53	0.000000118	46689	Homeodomain-like	0.051	46764	Tetracyclin repressor-like, N-terminal domain	2fq4 A:9-77
5r	gi|114321278|ref|YP_742961.1|	0052648	80-210	4e-36	48498	Tetracyclin repressor-like, C-terminal domain	0.00052	48499	Tetracyclin repressor-like, C-terminal domain	2fbq A:81-214
5r	gi|114321278|ref|YP_742961.1|	0049523	4-75	1.9e-17	46689	Homeodomain-like	0.00054	46764	Tetracyclin repressor-like, N-terminal domain	2fbq A:2-80
5r	gi|114321477|ref|YP_743160.1|	0054226	2-51	0.000000197	46689	Homeodomain-like	0.081	46764	Tetracyclin repressor-like, N-terminal domain	1vi0 A:6-77
5r	gi|114321480|ref|YP_743163.1|	0054226	2-52	0.00000000806	46689	Homeodomain-like	0.062	46764	Tetracyclin repressor-like, N-terminal domain	1vi0 A:6-77
5r	gi|114321483|ref|YP_743166.1|	0054226	2-52	0.000000176	46689	Homeodomain-like	0.081	46764	Tetracyclin repressor-like, N-terminal domain	1vi0 A:6-77
