# Supplementary material for: Abundance, diversity and domain architecture variability in prokaryotic DNA-binding transcription factors
Source: PLoS One. 2018 Apr 3;13(4):e0195332. doi: 10.1371/journal.pone.0195332 (PMC5882156; doi:10.1371/journal.pone.0195332)
Supplement: S1 Dataset — The information of genomes and transcription factors is organized in a tabular format. The file S1_Dataset.zip contains 761 files, one per genome. The information is organized as follows: Genome ID, identifier from NCBI database; Supfam ID; physical position of the Domain; E-value; Supfam model assignment; Supfam description; E-value associated to the family; Family ID; Family ID; representative PDB associated to each assignment. (ZIP) [file pone.0195332.s005.zip › Genomes_assignments/Alkaliphilus_metalliredigens_QYMF_B.TFs]

0n	gi|150388381|ref|YP_001318430.1|	0051818	17-158	0.0000000000000144	51215	Regulatory protein AraC	0.025	51216	Regulatory protein AraC	2arc A:
0n	gi|150388381|ref|YP_001318430.1|	0046275	230-278	0.00000000000332	46689	Homeodomain-like	0.017	46759	AraC type transcriptional activator	1bl0 A:63-124
0n	gi|150388381|ref|YP_001318430.1|	0036286	177-228	0.000000000493	46689	Homeodomain-like	0.008	46759	AraC type transcriptional activator	1bl0 A:9-62
0n	gi|150388598|ref|YP_001318647.1|	0036286	164-214	0.00000000986	46689	Homeodomain-like	0.0057	46759	AraC type transcriptional activator	1bl0 A:9-62
0n	gi|150388598|ref|YP_001318647.1|	0046275	218-267	0.0000000439	46689	Homeodomain-like	0.036	46759	AraC type transcriptional activator	1bl0 A:63-124
0n	gi|150388598|ref|YP_001318647.1|	0051818	19-127	0.00000222	51215	Regulatory protein AraC	0.028	51216	Regulatory protein AraC	2arc A:
0n	gi|150388720|ref|YP_001318769.1|	0045977	185-236	0.0000000000143	46689	Homeodomain-like	0.021	46759	AraC type transcriptional activator	1bl0 A:63-124
0n	gi|150388720|ref|YP_001318769.1|	0036286	139-183	0.000000986	46689	Homeodomain-like	0.023	46759	AraC type transcriptional activator	1bl0 A:9-62
0n	gi|150388720|ref|YP_001318769.1|	0051818	17-66	0.0000196	51215	Regulatory protein AraC	0.016	51216	Regulatory protein AraC	2arc A:
0n	gi|150388959|ref|YP_001319008.1|	0043525	1-137	2.13e-33	52172	CheY-like	0.0016	52173	CheY-related	1u0s Y:
0n	gi|150388959|ref|YP_001319008.1|	0046275	198-250	0.00000000000493	46689	Homeodomain-like	0.02	46759	AraC type transcriptional activator	1bl0 A:63-124
0n	gi|150389237|ref|YP_001319286.1|	0036286	8-58	0.00000000116	46689	Homeodomain-like	0.0047	46759	AraC type transcriptional activator	1bl0 A:9-62
0n	gi|150389237|ref|YP_001319286.1|	0046275	60-110	0.00000000143	46689	Homeodomain-like	0.0026	46759	AraC type transcriptional activator	1d5y A:57-121
0n	gi|150389308|ref|YP_001319357.1|	0039814	128-289	1.44e-30	55136	Probable bacterial effector-binding domain	0.034	75462	Gyrase inhibitory protein GyrI (SbmC, YeeB)	1jyh A:
0n	gi|150389308|ref|YP_001319357.1|	0046275	57-109	0.0000000000116	46689	Homeodomain-like	0.01	46759	AraC type transcriptional activator	1d5y A:57-121
0n	gi|150389308|ref|YP_001319357.1|	0036286	5-55	0.000000538	46689	Homeodomain-like	0.0095	46759	AraC type transcriptional activator	1bl0 A:9-62
0n	gi|150389685|ref|YP_001319734.1|	0046275	59-108	0.0000000000327	46689	Homeodomain-like	0.018	46759	AraC type transcriptional activator	1d5y A:57-121
0n	gi|150389685|ref|YP_001319734.1|	0036286	9-56	0.0000000000459	46689	Homeodomain-like	0.0084	46759	AraC type transcriptional activator	1bl0 A:9-62
0n	gi|150390576|ref|YP_001320625.1|	0043525	1-153	1.04e-32	52172	CheY-like	0.0019	52173	CheY-related	1u0s Y:
0n	gi|150390576|ref|YP_001320625.1|	0046275	478-525	0.000000000000272	46689	Homeodomain-like	0.026	46759	AraC type transcriptional activator	1d5y A:57-121
0n	gi|150390576|ref|YP_001320625.1|	0036286	425-475	0.0000000296	46689	Homeodomain-like	0.03	46759	AraC type transcriptional activator	1d5y A:3-56
0n	gi|150391059|ref|YP_001321108.1|	0043525	2-128	1.31e-31	52172	CheY-like	0.0045	52173	CheY-related	1srr A:
0n	gi|150391059|ref|YP_001321108.1|	0046275	207-257	0.000000000000111	46689	Homeodomain-like	0.043	46759	AraC type transcriptional activator	1d5y A:57-121
0n	gi|150391059|ref|YP_001321108.1|	0036286	157-205	0.000000204	46689	Homeodomain-like	0.046	46759	AraC type transcriptional activator	1bl0 A:9-62
0n	gi|150391271|ref|YP_001321320.1|	0043525	1-127	8.82e-37	52172	CheY-like	0.001	52173	CheY-related	1u0s Y:
0n	gi|150391271|ref|YP_001321320.1|	0046275	193-241	0.00000000000582	46689	Homeodomain-like	0.023	46759	AraC type transcriptional activator	1d5y A:57-121
0n	gi|150391271|ref|YP_001321320.1|	0036286	140-189	0.00000000986	46689	Homeodomain-like	0.041	46759	AraC type transcriptional activator	1bl0 A:9-62
0n	gi|150391504|ref|YP_001321553.1|	0046275	284-332	0.00000000000161	46689	Homeodomain-like	0.02	46759	AraC type transcriptional activator	1d5y A:57-121
0n	gi|150391537|ref|YP_001321586.1|	0046275	282-330	0.000000000394	46689	Homeodomain-like	0.036	46759	AraC type transcriptional activator	1bl0 A:9-62
0n	gi|150391537|ref|YP_001321586.1|	0036286	229-278	0.00000986	46689	Homeodomain-like	0.062	46690	Homeodomain	2e1o A:8-64
0n	gi|150391571|ref|YP_001321620.1|	0043525	4-124	1.38e-26	52172	CheY-like	0.0031	52173	CheY-related	1u0s Y:
0n	gi|150391571|ref|YP_001321620.1|	0046275	194-244	0.00000000000000193	46689	Homeodomain-like	0.017	46759	AraC type transcriptional activator	1bl0 A:63-124
0n	gi|150391571|ref|YP_001321620.1|	0036286	143-192	0.000000986	46689	Homeodomain-like	0.032	46759	AraC type transcriptional activator	1bl0 A:9-62
0n	gi|150391573|ref|YP_001321622.1|	0039814	138-290	5.1e-31	55136	Probable bacterial effector-binding domain	0.003	75462	Gyrase inhibitory protein GyrI (SbmC, YeeB)	1jyh A:
0n	gi|150391573|ref|YP_001321622.1|	0046275	64-114	0.000000000287	46689	Homeodomain-like	0.0082	46759	AraC type transcriptional activator	1d5y A:57-121
0n	gi|150391573|ref|YP_001321622.1|	0036286	11-61	0.00000000851	46689	Homeodomain-like	0.0065	46759	AraC type transcriptional activator	1bl0 A:9-62
0n	gi|150391621|ref|YP_001321670.1|	0046275	5-41	0.0000000627	46689	Homeodomain-like	0.0079	46759	AraC type transcriptional activator	1d5y A:57-121
0n	gi|150391621|ref|YP_001321670.1|	0036288	141-231	0.0000000392	55136	Probable bacterial effector-binding domain	0.031	55140	Rob transcription factor, C-terminal domain	1d5y A:122-294
0n	gi|150392353|ref|YP_001322402.1|	0046275	173-221	0.0000000000121	46689	Homeodomain-like	0.011	46759	AraC type transcriptional activator	1d5y A:57-121
0n	gi|150392353|ref|YP_001322402.1|	0036286	123-171	0.00000000372	46689	Homeodomain-like	0.019	46759	AraC type transcriptional activator	1bl0 A:9-62
0n	gi|150390273|ref|YP_001320322.1|	0045802	2-67	1.61e-19	46785	Winged helix DNA-binding domain	0.001	46792	Arginine repressor (ArgR), N-terminal DNA-binding domain	1b4a A:4-78
0n	gi|150390273|ref|YP_001320322.1|	0037457	79-145	2.62e-18	55252	C-terminal domain of arginine repressor	0.0011	55253	C-terminal domain of arginine repressor	1f9n A:79-149
0n	gi|150387978|ref|YP_001318027.1|	0049777	27-118	4.74e-29	46785	Winged helix DNA-binding domain	0.0024	46801	ArsR-like transcriptional regulators	1smt A:
0n	gi|150388064|ref|YP_001318113.1|	0048703	24-86	0.00000109	46785	Winged helix DNA-binding domain	0.062	46801	ArsR-like transcriptional regulators	1smt A:
0n	gi|150388808|ref|YP_001318857.1|	0049777	3-85	2.91e-27	46785	Winged helix DNA-binding domain	0.0045	46801	ArsR-like transcriptional regulators	1u2w A:12-119
0n	gi|150389047|ref|YP_001319096.1|	0049944	9-92	1.28e-24	46785	Winged helix DNA-binding domain	0.01	46801	ArsR-like transcriptional regulators	1u2w A:12-119
0n	gi|150389607|ref|YP_001319656.1|	0049944	1-88	2.81e-26	46785	Winged helix DNA-binding domain	0.0094	46801	ArsR-like transcriptional regulators	1smt A:
0n	gi|150389617|ref|YP_001319666.1|	0049777	4-88	1.43e-18	46785	Winged helix DNA-binding domain	0.018	46801	ArsR-like transcriptional regulators	1r1u A:
0n	gi|150389621|ref|YP_001319670.1|	0049944	1-111	2.73e-26	46785	Winged helix DNA-binding domain	0.0096	46801	ArsR-like transcriptional regulators	1smt A:
0n	gi|150389786|ref|YP_001319835.1|	0049944	5-92	3.8e-25	46785	Winged helix DNA-binding domain	0.03	46801	ArsR-like transcriptional regulators	1r1u A:
0n	gi|150391691|ref|YP_001321740.1|	0049944	1-88	1.41e-25	46785	Winged helix DNA-binding domain	0.019	46801	ArsR-like transcriptional regulators	1u2w A:12-119
0n	gi|150391887|ref|YP_001321936.1|	0040238	75-347	2.44e-36	52540	P-loop containing nucleoside triphosphate hydrolases	0.0004	81269	Extended AAA-ATPase domain	1ny5 A:138-384
0n	gi|150391887|ref|YP_001321936.1|	0038492	441-538	1.27e-23	63520	PTS-regulatory domain, PRD	0.00083	63521	PTS-regulatory domain, PRD	1h99 A:54-168
0n	gi|150391887|ref|YP_001321936.1|	0042268	551-669	1.24e-19	53062	PTS system fructose IIA component-like	0.011	53063	EIIA-man component-like	1pdo A:
0n	gi|150391887|ref|YP_001321936.1|	0038492	792-900	0.00000000000968	63520	PTS-regulatory domain, PRD	0.012	63521	PTS-regulatory domain, PRD	1h99 A:169-275
0n	gi|150391887|ref|YP_001321936.1|	0042079	8-62	0.00000222	46785	Winged helix DNA-binding domain	0.082	46801	ArsR-like transcriptional regulators	1u2w A:12-119
0n	gi|150387873|ref|YP_001317922.1|	0039385	68-171	9.55e-31	75500	Putative transcriptional regulator TM1602, C-terminal domain	0.0000794	75501	Putative transcriptional regulator TM1602, C-terminal domain	1j5y A:68-174
0n	gi|150387873|ref|YP_001317922.1|	0039384	1-61	0.0000000000622	46785	Winged helix DNA-binding domain	0.0022	46786	Biotin repressor-like	1j5y A:3-67
0n	gi|150391958|ref|YP_001322007.1|	0038492	322-424	4.71e-24	63520	PTS-regulatory domain, PRD	0.00097	63521	PTS-regulatory domain, PRD	1h99 A:54-168
0n	gi|150391958|ref|YP_001322007.1|	0038492	203-309	5.75e-22	63520	PTS-regulatory domain, PRD	0.0019	63521	PTS-regulatory domain, PRD	1h99 A:54-168
0n	gi|150391958|ref|YP_001322007.1|	0050986	556-692	2.09e-17	55804	Phoshotransferase/anion transport protein	0.0029	55805	IIA domain of mannitol-specific and ntr phosphotransferase EII	1a6j A:
0n	gi|150391958|ref|YP_001322007.1|	0050231	432-514	0.00000000575	52794	PTS system IIB component-like	0.037	159584	PTS system, Fructose specific IIB subunit-like	2r48 A:2-104
0n	gi|150391958|ref|YP_001322007.1|	0039384	92-156	0.0000041	46785	Winged helix DNA-binding domain	0.065	46786	Biotin repressor-like	1j5y A:3-67
0n	gi|150391958|ref|YP_001322007.1|	0039384	4-66	0.0000251	46785	Winged helix DNA-binding domain	0.069	46882	Iron-dependent repressor protein	1on2 A:2-62
0n	gi|150392216|ref|YP_001322265.1|	0035568	71-258	1.24e-57	55681	Class II aaRS and biotin synthetases	0.0000579	55707	Biotin holoenzyme synthetase	1wqw A:1-188
0n	gi|150392216|ref|YP_001322265.1|	0045968	4-58	0.000000000437	46785	Winged helix DNA-binding domain	0.05	46786	Biotin repressor-like	1bia A:1-63
0n	gi|150392216|ref|YP_001322265.1|	0050688	276-320	0.000033	50037	C-terminal domain of transcriptional repressors	0.0075	50038	Biotin repressor (BirA)	1bia A:271-317
0n	gi|150388947|ref|YP_001318996.1|	0051666	2-147	6.42e-28	51206	cAMP-binding domain-like	0.0032	51210	cAMP-binding domain	1o5l A:1-129
0n	gi|150388947|ref|YP_001318996.1|	0054945	152-225	0.0000000000000378	46785	Winged helix DNA-binding domain	0.032	46796	CAP C-terminal domain-like	1hw5 A:138-208
0n	gi|150388998|ref|YP_001319047.1|	0054946	7-146	4.58e-36	51206	cAMP-binding domain-like	0.012	51210	cAMP-binding domain	1vp6 A:
0n	gi|150388998|ref|YP_001319047.1|	0048601	152-227	1.85e-21	46785	Winged helix DNA-binding domain	0.01	46796	CAP C-terminal domain-like	2oz6 A:143-213
0n	gi|150389202|ref|YP_001319251.1|	0048600	20-139	1.96e-25	51206	cAMP-binding domain-like	0.025	51210	cAMP-binding domain	1o5l A:1-129
0n	gi|150389202|ref|YP_001319251.1|	0052860	151-227	0.000000000515	46785	Winged helix DNA-binding domain	0.019	46796	CAP C-terminal domain-like	2gau A:152-232
0n	gi|150391452|ref|YP_001321501.1|	0054946	15-151	6.55e-35	51206	cAMP-binding domain-like	0.0029	51210	cAMP-binding domain	1hw5 A:1-137
0n	gi|150391452|ref|YP_001321501.1|	0048601	154-233	3.22e-19	46785	Winged helix DNA-binding domain	0.015	46796	CAP C-terminal domain-like	2oz6 A:143-213
0n	gi|150388535|ref|YP_001318584.1|	0041617	255-499	2.52e-65	52540	P-loop containing nucleoside triphosphate hydrolases	0.00000331	81269	Extended AAA-ATPase domain	1ny5 A:138-384
0n	gi|150388535|ref|YP_001318584.1|	0037176	469-575	0.00000000973	46689	Homeodomain-like	0.027	100918	FIS-like	1g2h A:
0n	gi|150388535|ref|YP_001318584.1|	0048248	121-213	0.00000101	55785	PYP-like sensor domain (PAS domain)	0.074	55786	PYP-like	1otd A:
0n	gi|150388535|ref|YP_001318584.1|	0054401	9-74	0.0000117	54631	CBS-domain pair	0.0082	54632	CBS-domain pair	2d4z A:527-606,A:691-770
0n	gi|150389831|ref|YP_001319880.1|	0041617	310-550	7.59e-71	52540	P-loop containing nucleoside triphosphate hydrolases	0.00000146	81269	Extended AAA-ATPase domain	1ny5 A:138-384
0n	gi|150389831|ref|YP_001319880.1|	0048440	524-620	0.000000000206	46689	Homeodomain-like	0.023	100918	FIS-like	1ntc A:
0n	gi|150390130|ref|YP_001320179.1|	0041617	154-392	1.38e-61	52540	P-loop containing nucleoside triphosphate hydrolases	0.00000445	81269	Extended AAA-ATPase domain	1ny5 A:138-384
0n	gi|150390130|ref|YP_001320179.1|	0037176	366-470	6.5e-16	46689	Homeodomain-like	0.025	100918	FIS-like	1eto B:
0n	gi|150390130|ref|YP_001320179.1|	0048459	10-114	0.00000000000015	55785	PYP-like sensor domain (PAS domain)	0.072	55786	PYP-like	1otd A:
0n	gi|150390737|ref|YP_001320786.1|	0041617	141-384	8.34e-69	52540	P-loop containing nucleoside triphosphate hydrolases	0.00000047	81269	Extended AAA-ATPase domain	1ny5 A:138-384
0n	gi|150390737|ref|YP_001320786.1|	0043525	3-187	4.41e-39	52172	CheY-like	0.0013	52173	CheY-related	1ny5 A:1-137
0n	gi|150390737|ref|YP_001320786.1|	0037176	355-459	0.000000000000493	46689	Homeodomain-like	0.011	100918	FIS-like	1eto B:
0n	gi|150391003|ref|YP_001321052.1|	0041617	141-384	2.2e-77	52540	P-loop containing nucleoside triphosphate hydrolases	0.000000916	81269	Extended AAA-ATPase domain	1ny5 A:138-384
0n	gi|150391003|ref|YP_001321052.1|	0043525	2-185	7.12e-51	52172	CheY-like	0.00018	52173	CheY-related	1srr A:
0n	gi|150391003|ref|YP_001321052.1|	0037176	354-447	1.16e-16	46689	Homeodomain-like	0.027	100918	FIS-like	1eto B:
0n	gi|150391495|ref|YP_001321544.1|	0041617	330-570	6.55e-67	52540	P-loop containing nucleoside triphosphate hydrolases	0.0000016	81269	Extended AAA-ATPase domain	1ny5 A:138-384
0n	gi|150391495|ref|YP_001321544.1|	0054410	25-130	4.71e-25	111126	Ligand-binding domain in the NO signalling and Golgi transport	0.013	160689	MJ1460-like	2oso A:5-156
0n	gi|150391495|ref|YP_001321544.1|	0037176	540-630	0.000000000000041	46689	Homeodomain-like	0.039	100918	FIS-like	1eto B:
0n	gi|150391495|ref|YP_001321544.1|	0048459	181-253	0.0000089	55785	PYP-like sensor domain (PAS domain)	0.075	55789	Heme-binding PAS domain	1ew0 A:
0n	gi|150391802|ref|YP_001321851.1|	0041617	275-514	2.55e-38	52540	P-loop containing nucleoside triphosphate hydrolases	0.0000925	81269	Extended AAA-ATPase domain	1ny5 A:138-384
0n	gi|150391802|ref|YP_001321851.1|	0046907	529-572	0.00000000418	46689	Homeodomain-like	0.065	100918	FIS-like	1eto B:
0n	gi|150391802|ref|YP_001321851.1|	0048136	7-147	0.0000000471	55781	GAF domain-like	0.028	55782	GAF domain	1f5m A:
0n	gi|150391933|ref|YP_001321982.1|	0041617	152-385	2.92e-63	52540	P-loop containing nucleoside triphosphate hydrolases	0.00000197	81269	Extended AAA-ATPase domain	1ny5 A:138-384
0n	gi|150391933|ref|YP_001321982.1|	0048459	8-100	0.000000000000332	55785	PYP-like sensor domain (PAS domain)	0.09	88853	Flavin-binding PAS domain	1n9l A:
0n	gi|150391933|ref|YP_001321982.1|	0046907	394-446	0.0000148	46689	Homeodomain-like	0.024	100918	FIS-like	1g2h A:
0n	gi|150391936|ref|YP_001321985.1|	0041617	161-405	1.22e-68	52540	P-loop containing nucleoside triphosphate hydrolases	0.0000014	81269	Extended AAA-ATPase domain	1ny5 A:138-384
0n	gi|150391936|ref|YP_001321985.1|	0037176	375-468	0.000000000000119	46689	Homeodomain-like	0.025	100918	FIS-like	1eto B:
0n	gi|150391936|ref|YP_001321985.1|	0048248	25-117	0.00000000759	55785	PYP-like sensor domain (PAS domain)	0.048	55789	Heme-binding PAS domain	1v9y A:
0n	gi|150391995|ref|YP_001322044.1|	0041617	252-498	1.36e-66	52540	P-loop containing nucleoside triphosphate hydrolases	0.00000156	81269	Extended AAA-ATPase domain	1ny5 A:138-384
0n	gi|150391995|ref|YP_001322044.1|	0048248	2-99	0.0000000000000138	55785	PYP-like sensor domain (PAS domain)	0.032	55789	Heme-binding PAS domain	1dp6 A:
0n	gi|150391995|ref|YP_001322044.1|	0048440	506-573	0.00000000000211	46689	Homeodomain-like	0.059	100918	FIS-like	1ntc A:
0n	gi|150391995|ref|YP_001322044.1|	0037219	106-225	0.00000000000628	55785	PYP-like sensor domain (PAS domain)	0.032	55789	Heme-binding PAS domain	1dp6 A:
0n	gi|150392215|ref|YP_001322264.1|	0041617	154-399	4.37e-72	52540	P-loop containing nucleoside triphosphate hydrolases	0.00000189	81269	Extended AAA-ATPase domain	1ny5 A:138-384
0n	gi|150392215|ref|YP_001322264.1|	0048440	369-464	0.00000000000013	46689	Homeodomain-like	0.017	100918	FIS-like	1eto B:
0n	gi|150392215|ref|YP_001322264.1|	0048459	12-112	0.0000000000733	55785	PYP-like sensor domain (PAS domain)	0.097	55789	Heme-binding PAS domain	1v9y A:
0n	gi|150392236|ref|YP_001322285.1|	0041617	155-399	4.05e-67	52540	P-loop containing nucleoside triphosphate hydrolases	0.00000367	81269	Extended AAA-ATPase domain	1ny5 A:138-384
0n	gi|150392236|ref|YP_001322285.1|	0037176	368-465	0.00000000000000305	46689	Homeodomain-like	0.073	100918	FIS-like	1eto B:
0n	gi|150392236|ref|YP_001322285.1|	0046377	19-127	0.00000000000506	55785	PYP-like sensor domain (PAS domain)	0.061	55789	Heme-binding PAS domain	1ew0 A:
0n	gi|150392325|ref|YP_001322374.1|	0041617	322-550	3.42e-67	52540	P-loop containing nucleoside triphosphate hydrolases	0.00000134	81269	Extended AAA-ATPase domain	1ny5 A:138-384
0n	gi|150392325|ref|YP_001322374.1|	0037176	536-626	5.63e-16	46689	Homeodomain-like	0.029	100918	FIS-like	1eto B:
0n	gi|150392325|ref|YP_001322374.1|	0048459	184-298	0.0000000000438	55785	PYP-like sensor domain (PAS domain)	0.069	55789	Heme-binding PAS domain	1ew0 A:
0n	gi|150392325|ref|YP_001322374.1|	0049608	41-181	0.0000162	55781	GAF domain-like	0.062	75513	IclR ligand-binding domain-like	1tf1 A:
0n	gi|150392346|ref|YP_001322395.1|	0041617	278-523	1.2e-68	52540	P-loop containing nucleoside triphosphate hydrolases	0.00000166	81269	Extended AAA-ATPase domain	1ny5 A:138-384
0n	gi|150392346|ref|YP_001322395.1|	0048248	155-252	0.0000000000193	55785	PYP-like sensor domain (PAS domain)	0.063	55789	Heme-binding PAS domain	1ew0 A:
0n	gi|150392346|ref|YP_001322395.1|	0037176	493-588	0.00000000747	46689	Homeodomain-like	0.027	100918	FIS-like	1eto B:
0n	gi|150392346|ref|YP_001322395.1|	0050183	10-112	0.0000000863	55781	GAF domain-like	0.0081	55782	GAF domain	1vhm A:
0n	gi|150390097|ref|YP_001320146.1|	0041150	3-136	1.28e-35	46785	Winged helix DNA-binding domain	0.0032	101027	FUR-like	1mzb A:
0n	gi|150390230|ref|YP_001320279.1|	0041150	7-141	2.88e-40	46785	Winged helix DNA-binding domain	0.0022	101027	FUR-like	1mzb A:
0n	gi|150391345|ref|YP_001321394.1|	0041150	4-132	1.3e-32	46785	Winged helix DNA-binding domain	0.01	101027	FUR-like	1mzb A:
0n	gi|150388293|ref|YP_001318342.1|	0036339	61-329	2.86e-83	53822	Periplasmic binding protein-like I	0.0000062	53823	L-arabinose binding protein-like	2nzu G:58-332
0n	gi|150388293|ref|YP_001318342.1|	0051985	1-59	6.56e-16	47413	lambda repressor-like DNA-binding domains	0.0027	47438	GalR/LacI-like bacterial regulator	2hsg A:2-58
0n	gi|150388423|ref|YP_001318472.1|	0036339	60-323	1.29e-65	53822	Periplasmic binding protein-like I	0.00012	53823	L-arabinose binding protein-like	1dbq A:
0n	gi|150388423|ref|YP_001318472.1|	0051985	1-59	8.84e-18	47413	lambda repressor-like DNA-binding domains	0.0029	47438	GalR/LacI-like bacterial regulator	1pru A:
0n	gi|150388734|ref|YP_001318783.1|	0036339	73-331	1.14e-70	53822	Periplasmic binding protein-like I	0.0000348	53823	L-arabinose binding protein-like	1dbq A:
0n	gi|150388734|ref|YP_001318783.1|	0051985	2-60	1.23e-17	47413	lambda repressor-like DNA-binding domains	0.0051	47438	GalR/LacI-like bacterial regulator	1pru A:
0n	gi|150388887|ref|YP_001318936.1|	0036339	61-328	2.36e-88	53822	Periplasmic binding protein-like I	0.00000101	53823	L-arabinose binding protein-like	2nzu G:58-332
0n	gi|150388887|ref|YP_001318936.1|	0051985	3-60	1.3e-19	47413	lambda repressor-like DNA-binding domains	0.0016	47438	GalR/LacI-like bacterial regulator	2hsg A:2-58
0n	gi|150388326|ref|YP_001318375.1|	0045682	1-132	3.42e-29	52172	CheY-like	0.00041	52173	CheY-related	1a04 A:5-142
0n	gi|150388326|ref|YP_001318375.1|	0048694	126-199	4.08e-20	46894	C-terminal effector domain of the bipartite response regulators	0.0022	46900	GerE-like (LuxR/UhpA family of transcriptional regulators)	1a04 A:150-216
0n	gi|150388866|ref|YP_001318915.1|	0048694	29-87	0.0000000000000327	46894	C-terminal effector domain of the bipartite response regulators	0.0087	46900	GerE-like (LuxR/UhpA family of transcriptional regulators)	1yio A:131-200
0n	gi|150388882|ref|YP_001318931.1|	0048694	189-255	3.4e-16	46894	C-terminal effector domain of the bipartite response regulators	0.0053	46900	GerE-like (LuxR/UhpA family of transcriptional regulators)	1yio A:131-200
0n	gi|150389353|ref|YP_001319402.1|	0045682	3-132	1.99e-34	52172	CheY-like	0.00045	52173	CheY-related	1a04 A:5-142
0n	gi|150389353|ref|YP_001319402.1|	0048694	154-219	4.08e-19	46894	C-terminal effector domain of the bipartite response regulators	0.0022	46900	GerE-like (LuxR/UhpA family of transcriptional regulators)	1fse A:
0n	gi|150389373|ref|YP_001319422.1|	0045682	5-135	7.4e-33	52172	CheY-like	0.0007	52173	CheY-related	1u0s Y:
0n	gi|150389373|ref|YP_001319422.1|	0048694	147-210	2.18e-16	46894	C-terminal effector domain of the bipartite response regulators	0.003	46900	GerE-like (LuxR/UhpA family of transcriptional regulators)	1fse A:
0n	gi|150389669|ref|YP_001319718.1|	0048694	71-119	0.00000034	46894	C-terminal effector domain of the bipartite response regulators	0.013	46900	GerE-like (LuxR/UhpA family of transcriptional regulators)	1yio A:131-200
0n	gi|150390890|ref|YP_001320939.1|	0045682	3-135	2.28e-36	52172	CheY-like	0.0003	52173	CheY-related	1a04 A:5-142
0n	gi|150390890|ref|YP_001320939.1|	0048694	149-214	1.6e-23	46894	C-terminal effector domain of the bipartite response regulators	0.0021	46900	GerE-like (LuxR/UhpA family of transcriptional regulators)	1fse A:
0n	gi|150391640|ref|YP_001321689.1|	0048694	69-117	0.00000034	46894	C-terminal effector domain of the bipartite response regulators	0.013	46900	GerE-like (LuxR/UhpA family of transcriptional regulators)	1yio A:131-200
0n	gi|150391892|ref|YP_001321941.1|	0045682	1-131	3.27e-34	52172	CheY-like	0.00079	52173	CheY-related	1a04 A:5-142
0n	gi|150391892|ref|YP_001321941.1|	0048694	142-205	4.76e-19	46894	C-terminal effector domain of the bipartite response regulators	0.004	46900	GerE-like (LuxR/UhpA family of transcriptional regulators)	1fse A:
0n	gi|150387981|ref|YP_001318030.1|	0050048	2-76	5.12e-21	46785	Winged helix DNA-binding domain	0.084	46804	GntR-like transcriptional regulators	3bwg A:5-82
0n	gi|150388220|ref|YP_001318269.1|	0054060	96-226	5.75e-21	48008	GntR ligand-binding domain-like	0.019	48009	GntR ligand-binding domain-like	2hs5 A:94-231
0n	gi|150388220|ref|YP_001318269.1|	0050048	8-77	1.82e-20	46785	Winged helix DNA-binding domain	0.0092	46804	GntR-like transcriptional regulators	3bwg A:5-82
0n	gi|150388390|ref|YP_001318439.1|	0054060	78-212	8.63e-24	48008	GntR ligand-binding domain-like	0.011	48009	GntR ligand-binding domain-like	2hs5 A:94-231
0n	gi|150388390|ref|YP_001318439.1|	0050048	9-99	3.44e-17	46785	Winged helix DNA-binding domain	0.04	46804	GntR-like transcriptional regulators	1hw1 A:5-78
0n	gi|150388653|ref|YP_001318702.1|	0054060	96-232	2.88e-25	48008	GntR ligand-binding domain-like	0.026	48009	GntR ligand-binding domain-like	2hs5 A:94-231
0n	gi|150388653|ref|YP_001318702.1|	0050048	1-76	9.09e-23	46785	Winged helix DNA-binding domain	0.022	46804	GntR-like transcriptional regulators	3bwg A:5-82
0n	gi|150388971|ref|YP_001319020.1|	0052630	79-236	1.37e-28	64288	Chorismate lyase-like	0.0052	143473	UTRA domain	2p19 A:2-149
0n	gi|150388971|ref|YP_001319020.1|	0050048	7-76	2.35e-17	46785	Winged helix DNA-binding domain	0.048	46804	GntR-like transcriptional regulators	3bwg A:5-82
0n	gi|150389079|ref|YP_001319128.1|	0054060	92-223	2.17e-24	48008	GntR ligand-binding domain-like	0.011	48009	GntR ligand-binding domain-like	2hs5 A:94-231
0n	gi|150389079|ref|YP_001319128.1|	0050048	5-75	4e-19	46785	Winged helix DNA-binding domain	0.015	46804	GntR-like transcriptional regulators	2hs5 A:25-93
0n	gi|150389080|ref|YP_001319129.1|	0054060	92-224	3.14e-22	48008	GntR ligand-binding domain-like	0.022	48009	GntR ligand-binding domain-like	2hs5 A:94-231
0n	gi|150389080|ref|YP_001319129.1|	0050048	6-75	4.24e-16	46785	Winged helix DNA-binding domain	0.018	46804	GntR-like transcriptional regulators	1hw1 A:5-78
0n	gi|150389109|ref|YP_001319158.1|	0054060	82-207	8.37e-20	48008	GntR ligand-binding domain-like	0.023	48009	GntR ligand-binding domain-like	2hs5 A:94-231
0n	gi|150389109|ref|YP_001319158.1|	0050048	8-78	0.0000000000000062	46785	Winged helix DNA-binding domain	0.033	46804	GntR-like transcriptional regulators	1hw1 A:5-78
0n	gi|150389135|ref|YP_001319184.1|	0050048	5-79	8.16e-21	46785	Winged helix DNA-binding domain	0.033	46804	GntR-like transcriptional regulators	3bwg A:5-82
0n	gi|150389343|ref|YP_001319392.1|	0050768	102-464	1.41e-81	53383	PLP-dependent transferases	0.0000246	53384	AAT-like	1x0m A:26-428
0n	gi|150389343|ref|YP_001319392.1|	0050048	9-81	1.06e-21	46785	Winged helix DNA-binding domain	0.022	46804	GntR-like transcriptional regulators	3bwg A:5-82
0n	gi|150389625|ref|YP_001319674.1|	0050048	1-77	6.82e-16	46785	Winged helix DNA-binding domain	0.021	46804	GntR-like transcriptional regulators	3bwg A:5-82
0n	gi|150389868|ref|YP_001319917.1|	0054662	56-228	5.34e-28	64288	Chorismate lyase-like	0.0084	143473	UTRA domain	2ikk A:86-238
0n	gi|150389868|ref|YP_001319917.1|	0050048	4-72	4.63e-21	46785	Winged helix DNA-binding domain	0.012	46804	GntR-like transcriptional regulators	3bwg A:5-82
0n	gi|150390753|ref|YP_001320802.1|	0050696	96-460	1.29e-64	53383	PLP-dependent transferases	0.0012	53384	AAT-like	1vp4 A:
0n	gi|150390753|ref|YP_001320802.1|	0050048	22-89	0.00000000000000168	46785	Winged helix DNA-binding domain	0.02	46804	GntR-like transcriptional regulators	2hs5 A:25-93
0n	gi|150390904|ref|YP_001320953.1|	0050768	109-475	3.63e-97	53383	PLP-dependent transferases	0.00000291	53384	AAT-like	1x0m A:26-428
0n	gi|150390904|ref|YP_001320953.1|	0050048	11-82	1.49e-16	46785	Winged helix DNA-binding domain	0.028	46804	GntR-like transcriptional regulators	3bwg A:5-82
0n	gi|150391155|ref|YP_001321204.1|	0050048	4-78	4.82e-23	46785	Winged helix DNA-binding domain	0.011	46804	GntR-like transcriptional regulators	3bwg A:5-82
0n	gi|150391479|ref|YP_001321528.1|	0054060	97-230	7.85e-25	48008	GntR ligand-binding domain-like	0.014	48009	GntR ligand-binding domain-like	2hs5 A:94-231
0n	gi|150391479|ref|YP_001321528.1|	0050048	1-77	4.71e-20	46785	Winged helix DNA-binding domain	0.029	46804	GntR-like transcriptional regulators	1v4r A:1-100
0n	gi|150391518|ref|YP_001321567.1|	0050048	9-80	3.89e-17	46785	Winged helix DNA-binding domain	0.016	46804	GntR-like transcriptional regulators	1hw1 A:5-78
0n	gi|150391518|ref|YP_001321567.1|	0054060	82-208	0.00000000000000915	48008	GntR ligand-binding domain-like	0.021	48009	GntR ligand-binding domain-like	1hw1 A:79-230
0n	gi|150391642|ref|YP_001321691.1|	0050048	5-77	0.00000000000000208	46785	Winged helix DNA-binding domain	0.01	46804	GntR-like transcriptional regulators	3bwg A:5-82
0n	gi|150392284|ref|YP_001322333.1|	0054060	83-218	6.02e-31	48008	GntR ligand-binding domain-like	0.0091	48009	GntR ligand-binding domain-like	2hs5 A:94-231
0n	gi|150392284|ref|YP_001322333.1|	0050048	11-100	2.66e-21	46785	Winged helix DNA-binding domain	0.03	46804	GntR-like transcriptional regulators	2hs5 A:25-93
0n	gi|150392405|ref|YP_001322454.1|	0050768	95-463	3.97e-78	53383	PLP-dependent transferases	0.0000383	53384	AAT-like	1x0m A:26-428
0n	gi|150392405|ref|YP_001322454.1|	0050048	7-79	4.4e-21	46785	Winged helix DNA-binding domain	0.033	46804	GntR-like transcriptional regulators	3bwg A:5-82
0n	gi|150389011|ref|YP_001319060.1|	0049608	74-261	5.76e-43	55781	GAF domain-like	0.00014	75513	IclR ligand-binding domain-like	1tf1 A:
0n	gi|150389011|ref|YP_001319060.1|	0048177	14-88	9.93e-16	46785	Winged helix DNA-binding domain	0.021	74676	Transcriptional regulator IclR, N-terminal domain	1mkm A:1-75
0n	gi|150389076|ref|YP_001319125.1|	0049608	70-252	6.28e-57	55781	GAF domain-like	0.000018	75513	IclR ligand-binding domain-like	1mkm A:76-246
0n	gi|150389076|ref|YP_001319125.1|	0048177	5-78	1.33e-18	46785	Winged helix DNA-binding domain	0.049	74676	Transcriptional regulator IclR, N-terminal domain	1mkm A:1-75
0n	gi|150389530|ref|YP_001319579.1|	0047587	2-66	5.82e-17	46785	Winged helix DNA-binding domain	0.025	46789	LexA repressor, N-terminal DNA-binding domain	1jhf A:2-72
0n	gi|150390298|ref|YP_001320347.1|	0039545	85-204	2.44e-38	51306	LexA/Signal peptidase	0.00021	51307	LexA-related	1jhf A:73-198
0n	gi|150390298|ref|YP_001320347.1|	0047587	4-71	4.79e-21	46785	Winged helix DNA-binding domain	0.03	46789	LexA repressor, N-terminal DNA-binding domain	1jhf A:2-72
0n	gi|150387903|ref|YP_001317952.1|	0052161	1-64	0.000000391	46785	Winged helix DNA-binding domain	0.017	68967	Lrp/AsnC-like transcriptional regulator N-terminal domain	1ri7 A:25-84
0n	gi|150388041|ref|YP_001318090.1|	0040266	4-95	0.00000000000875	46785	Winged helix DNA-binding domain	0.093	68967	Lrp/AsnC-like transcriptional regulator N-terminal domain	2cfx A:1-63
0n	gi|150388337|ref|YP_001318386.1|	0049608	71-249	3.92e-41	55781	GAF domain-like	0.00039	75513	IclR ligand-binding domain-like	1tf1 A:
0n	gi|150388337|ref|YP_001318386.1|	0048177	8-79	0.00000000000764	46785	Winged helix DNA-binding domain	0.086	68967	Lrp/AsnC-like transcriptional regulator N-terminal domain	1ri7 A:25-84
0n	gi|150388537|ref|YP_001318586.1|	0052553	64-360	2.49e-62	53613	Ribokinase-like	0.0017	53614	Ribokinase-like	1rkd A:
0n	gi|150388537|ref|YP_001318586.1|	0047283	6-59	0.000000997	46785	Winged helix DNA-binding domain	0.026	68967	Lrp/AsnC-like transcriptional regulator N-terminal domain	1i1g A:2-61
0n	gi|150388660|ref|YP_001318709.1|	0040524	75-231	1.17e-37	100950	NagB/RpiA/CoA transferase-like	0.017	110513	IF2B-like	1t9k A:
0n	gi|150388660|ref|YP_001318709.1|	0043758	4-65	0.00000000000000217	46785	Winged helix DNA-binding domain	0.035	68967	Lrp/AsnC-like transcriptional regulator N-terminal domain	1i1g A:2-61
0n	gi|150388699|ref|YP_001318748.1|	0047587	6-70	0.00000000000000998	46785	Winged helix DNA-binding domain	0.079	68967	Lrp/AsnC-like transcriptional regulator N-terminal domain	1ri7 A:25-84
0n	gi|150391546|ref|YP_001321595.1|	0045968	2-55	0.0000000000764	46785	Winged helix DNA-binding domain	0.077	68967	Lrp/AsnC-like transcriptional regulator N-terminal domain	2cg4 A:4-66
0n	gi|150388806|ref|YP_001318855.1|	0045790	88-299	2.4e-36	53850	Periplasmic binding protein-like II	0.001	53851	Phosphate binding protein-like	2fyi A:88-307
0n	gi|150388806|ref|YP_001318855.1|	0047461	1-86	3.63e-19	46785	Winged helix DNA-binding domain	0.0075	88979	LysR-like transcriptional regulators	1ixc A:1-89
0n	gi|150390887|ref|YP_001320936.1|	0045790	90-298	2.9e-38	53850	Periplasmic binding protein-like II	0.00089	53851	Phosphate binding protein-like	2fyi A:88-307
0n	gi|150390887|ref|YP_001320936.1|	0047461	1-86	7.35e-20	46785	Winged helix DNA-binding domain	0.0046	88979	LysR-like transcriptional regulators	1ixc A:1-89
0n	gi|150390963|ref|YP_001321012.1|	0045790	90-308	8.15e-31	53850	Periplasmic binding protein-like II	0.001	53851	Phosphate binding protein-like	1i6a A:
0n	gi|150390963|ref|YP_001321012.1|	0045910	1-111	2.5e-20	46785	Winged helix DNA-binding domain	0.0031	88979	LysR-like transcriptional regulators	1ixc A:1-89
0n	gi|150391592|ref|YP_001321641.1|	0047461	1-77	4.64e-21	46785	Winged helix DNA-binding domain	0.0038	88979	LysR-like transcriptional regulators	1ixc A:1-89
0n	gi|150391592|ref|YP_001321641.1|	0045790	91-304	0.00000000000045	53850	Periplasmic binding protein-like II	0.016	53851	Phosphate binding protein-like	1i6a A:
0n	gi|150392114|ref|YP_001322163.1|	0045790	89-290	1.71e-31	53850	Periplasmic binding protein-like II	0.0013	53851	Phosphate binding protein-like	1ixc A:90-294
0n	gi|150392114|ref|YP_001322163.1|	0047461	1-81	8.61e-23	46785	Winged helix DNA-binding domain	0.0029	88979	LysR-like transcriptional regulators	1ixc A:1-89
0n	gi|150392386|ref|YP_001322435.1|	0052806	91-290	1.96e-29	53850	Periplasmic binding protein-like II	0.0034	53851	Phosphate binding protein-like	1al3 A:
0n	gi|150392386|ref|YP_001322435.1|	0047461	1-86	1.76e-21	46785	Winged helix DNA-binding domain	0.0021	88979	LysR-like transcriptional regulators	1ixc A:1-89
0n	gi|150388647|ref|YP_001318696.1|	0052801	31-138	0.00000000000000286	46785	Winged helix DNA-binding domain	0.012	63379	MarR-like transcriptional regulators	2a61 A:5-143
0n	gi|150388931|ref|YP_001318980.1|	0052801	13-146	1.71e-28	46785	Winged helix DNA-binding domain	0.0068	63379	MarR-like transcriptional regulators	1s3j A:
0n	gi|150389285|ref|YP_001319334.1|	0052801	23-140	4.08e-26	46785	Winged helix DNA-binding domain	0.0072	63379	MarR-like transcriptional regulators	2eth A:1-140
0n	gi|150389649|ref|YP_001319698.1|	0040517	23-135	3.33e-24	46785	Winged helix DNA-binding domain	0.0063	63379	MarR-like transcriptional regulators	1z91 A:8-144
0n	gi|150389812|ref|YP_001319861.1|	0052801	24-138	2.37e-20	46785	Winged helix DNA-binding domain	0.011	63379	MarR-like transcriptional regulators	2eth A:1-140
0n	gi|150389842|ref|YP_001319891.1|	0053759	8-140	2.41e-35	46785	Winged helix DNA-binding domain	0.0000587	63379	MarR-like transcriptional regulators	1z91 A:8-144
0n	gi|150390758|ref|YP_001320807.1|	0051507	372-436	0.00000162	46785	Winged helix DNA-binding domain	0.065	63379	MarR-like transcriptional regulators	3cta A:5-89
0n	gi|150390900|ref|YP_001320949.1|	0052801	3-141	1.18e-26	46785	Winged helix DNA-binding domain	0.00061	63379	MarR-like transcriptional regulators	2a61 A:5-143
0n	gi|150391615|ref|YP_001321664.1|	0052801	13-148	1.34e-23	46785	Winged helix DNA-binding domain	0.0082	63379	MarR-like transcriptional regulators	3deu A:2-141
0n	gi|150392293|ref|YP_001322342.1|	0052801	10-143	1.62e-25	46785	Winged helix DNA-binding domain	0.01	63379	MarR-like transcriptional regulators	1z91 A:8-144
0n	gi|150388130|ref|YP_001318179.1|	0050342	3-121	7.54e-37	52172	CheY-like	0.00014	52173	CheY-related	1nxo A:
0n	gi|150388130|ref|YP_001318179.1|	0051385	116-215	8.5e-29	46894	C-terminal effector domain of the bipartite response regulators	0.0012	46895	PhoB-like	1ys7 A:128-233
0n	gi|150388383|ref|YP_001318432.1|	0050342	2-130	7.83e-43	52172	CheY-like	0.00019	52173	CheY-related	1kgs A:2-123
0n	gi|150388383|ref|YP_001318432.1|	0051385	131-232	1.16e-27	46894	C-terminal effector domain of the bipartite response regulators	0.0013	46895	PhoB-like	1p2f A:121-217
0n	gi|150388491|ref|YP_001318540.1|	0050342	1-126	1.42e-37	52172	CheY-like	0.00018	52173	CheY-related	1mvo A:
0n	gi|150388491|ref|YP_001318540.1|	0051385	127-228	3.97e-31	46894	C-terminal effector domain of the bipartite response regulators	0.00068	46895	PhoB-like	1p2f A:121-217
0n	gi|150388543|ref|YP_001318592.1|	0050342	14-135	8.4e-41	52172	CheY-like	0.0000798	52173	CheY-related	1mvo A:
0n	gi|150388543|ref|YP_001318592.1|	0048684	143-237	3.26e-29	46894	C-terminal effector domain of the bipartite response regulators	0.0016	46895	PhoB-like	1p2f A:121-217
0n	gi|150388841|ref|YP_001318890.1|	0050342	2-130	4.55e-40	52172	CheY-like	0.00027	52173	CheY-related	1nxo A:
0n	gi|150388841|ref|YP_001318890.1|	0051385	132-228	1.53e-28	46894	C-terminal effector domain of the bipartite response regulators	0.00053	46895	PhoB-like	1qqi A:
0n	gi|150388920|ref|YP_001318969.1|	0050342	3-124	1.99e-40	52172	CheY-like	0.0000814	52173	CheY-related	1nxo A:
0n	gi|150388920|ref|YP_001318969.1|	0051385	137-228	7.37e-26	46894	C-terminal effector domain of the bipartite response regulators	0.0021	46895	PhoB-like	1qqi A:
0n	gi|150389552|ref|YP_001319601.1|	0050342	3-131	9.68e-42	52172	CheY-like	0.00012	52173	CheY-related	1mvo A:
0n	gi|150389552|ref|YP_001319601.1|	0051385	131-232	1.1e-31	46894	C-terminal effector domain of the bipartite response regulators	0.0017	46895	PhoB-like	1p2f A:121-217
0n	gi|150389766|ref|YP_001319815.1|	0054521	1-118	2.42e-40	52172	CheY-like	0.0000674	52173	CheY-related	1kgs A:2-123
0n	gi|150389766|ref|YP_001319815.1|	0051385	125-222	3.97e-23	46894	C-terminal effector domain of the bipartite response regulators	0.0014	46895	PhoB-like	1kgs A:124-225
0n	gi|150390092|ref|YP_001320141.1|	0050342	3-125	1.22e-42	52172	CheY-like	0.000051	52173	CheY-related	1mvo A:
0n	gi|150390092|ref|YP_001320141.1|	0051385	125-227	7.58e-33	46894	C-terminal effector domain of the bipartite response regulators	0.00057	46895	PhoB-like	1p2f A:121-217
0n	gi|150390626|ref|YP_001320675.1|	0050342	1-132	2.28e-44	52172	CheY-like	0.00006	52173	CheY-related	1mvo A:
0n	gi|150390626|ref|YP_001320675.1|	0051385	135-228	6.38e-32	46894	C-terminal effector domain of the bipartite response regulators	0.0011	46895	PhoB-like	1ys7 A:128-233
0n	gi|150390837|ref|YP_001320886.1|	0050342	2-129	7.12e-43	52172	CheY-like	0.0000565	52173	CheY-related	1nxo A:
0n	gi|150390837|ref|YP_001320886.1|	0051385	136-235	1.19e-25	46894	C-terminal effector domain of the bipartite response regulators	0.0018	46895	PhoB-like	1qqi A:
0n	gi|150390957|ref|YP_001321006.1|	0050342	3-129	4.41e-40	52172	CheY-like	0.00013	52173	CheY-related	1nxo A:
0n	gi|150390957|ref|YP_001321006.1|	0051385	123-222	1.31e-29	46894	C-terminal effector domain of the bipartite response regulators	0.00063	46895	PhoB-like	1qqi A:
0n	gi|150391007|ref|YP_001321056.1|	0050342	3-124	6.12e-40	52172	CheY-like	0.0000829	52173	CheY-related	1nxo A:
0n	gi|150391007|ref|YP_001321056.1|	0051385	137-228	5.95e-27	46894	C-terminal effector domain of the bipartite response regulators	0.0014	46895	PhoB-like	1opc A:
0n	gi|150391290|ref|YP_001321339.1|	0050342	1-126	1.22e-32	52172	CheY-like	0.0006	52173	CheY-related	1nxo A:
0n	gi|150391290|ref|YP_001321339.1|	0049014	128-226	4.82e-25	46894	C-terminal effector domain of the bipartite response regulators	0.0038	46895	PhoB-like	1qqi A:
0n	gi|150391442|ref|YP_001321491.1|	0050342	1-129	2.42e-40	52172	CheY-like	0.00015	52173	CheY-related	1nxo A:
0n	gi|150391442|ref|YP_001321491.1|	0051385	128-227	1.25e-27	46894	C-terminal effector domain of the bipartite response regulators	0.001	46895	PhoB-like	1qqi A:
0n	gi|150391532|ref|YP_001321581.1|	0045700	1-124	1.42e-24	52172	CheY-like	0.0023	52173	CheY-related	1u0s Y:
0n	gi|150391532|ref|YP_001321581.1|	0052669	132-221	0.000000000624	46894	C-terminal effector domain of the bipartite response regulators	0.012	46895	PhoB-like	1kgs A:124-225
0n	gi|150391532|ref|YP_001321581.1|	0052670	32-51,263-362	0.00000125	48452	TPR-like	0.082	140845	BTAD-like	2ff4 A:105-283
0n	gi|150391654|ref|YP_001321703.1|	0050342	1-127	9.25e-37	52172	CheY-like	0.00043	52173	CheY-related	1nxo A:
0n	gi|150391654|ref|YP_001321703.1|	0051385	125-223	5.95e-23	46894	C-terminal effector domain of the bipartite response regulators	0.0026	46895	PhoB-like	1kgs A:124-225
0n	gi|150392434|ref|YP_001322483.1|	0054521	4-119	7.26e-42	52172	CheY-like	0.0000399	52173	CheY-related	1mvo A:
0n	gi|150392434|ref|YP_001322483.1|	0051385	127-226	7.78e-30	46894	C-terminal effector domain of the bipartite response regulators	0.0007	46895	PhoB-like	1qqi A:
0n	gi|150388225|ref|YP_001318274.1|	0051908	3-55	0.000000118	47413	lambda repressor-like DNA-binding domains	0.07	47432	SinR domain-like	1b0n A:1-68
0n	gi|150389699|ref|YP_001319748.1|	0051908	3-55	0.000000118	47413	lambda repressor-like DNA-binding domains	0.07	47432	SinR domain-like	1b0n A:1-68
0n	gi|150388588|ref|YP_001318637.1|	0051249	3-72	4.22e-18	47413	lambda repressor-like DNA-binding domains	0.028	47432	SinR domain-like	1y7y A:5-73
0n	gi|150388673|ref|YP_001318722.1|	0054369	24-90	0.000000213	47413	lambda repressor-like DNA-binding domains	0.054	47432	SinR domain-like	1b0n A:1-68
0n	gi|150388674|ref|YP_001318723.1|	0054127	5-58	0.000000179	47413	lambda repressor-like DNA-binding domains	0.05	47432	SinR domain-like	1utx A:
0n	gi|150388690|ref|YP_001318739.1|	0051908	5-76	0.000000000000177	47413	lambda repressor-like DNA-binding domains	0.014	47432	SinR domain-like	2b5a A:1-77
0n	gi|150388718|ref|YP_001318767.1|	0050823	3-66	1.31e-19	47413	lambda repressor-like DNA-binding domains	0.059	47432	SinR domain-like	1b0n A:1-68
0n	gi|150389363|ref|YP_001319412.1|	0051249	2-64	0.00000000000000591	47413	lambda repressor-like DNA-binding domains	0.018	47432	SinR domain-like	1b0n A:1-68
0n	gi|150389363|ref|YP_001319412.1|	0040536	119-214	0.00000471	55785	PYP-like sensor domain (PAS domain)	0.085	82764	N-terminal PAS domain of Pas kinase	1ll8 A:
0n	gi|150389386|ref|YP_001319435.1|	0051908	2-78	0.000000000000076	47413	lambda repressor-like DNA-binding domains	0.045	47432	SinR domain-like	1utx A:
0n	gi|150389577|ref|YP_001319626.1|	0051249	17-55	0.0000474	47413	lambda repressor-like DNA-binding domains	0.037	47432	SinR domain-like	1utx A:
0n	gi|150389675|ref|YP_001319724.1|	0050320	120-192	6.54e-18	49367	Superoxide reductase-like	0.0041	49368	Superoxide reductase-like	1vzi A:38-125
0n	gi|150389675|ref|YP_001319724.1|	0050823	3-70	0.0000000000000416	47413	lambda repressor-like DNA-binding domains	0.057	47432	SinR domain-like	1b0n A:1-68
0n	gi|150389852|ref|YP_001319901.1|	0049999	5-62	8.73e-19	47413	lambda repressor-like DNA-binding domains	0.012	47432	SinR domain-like	1utx A:
0n	gi|150389874|ref|YP_001319923.1|	0054323	1-69	3.38e-17	47413	lambda repressor-like DNA-binding domains	0.04	47432	SinR domain-like	1utx A:
0n	gi|150389885|ref|YP_001319934.1|	0051249	11-60	0.000000000138	47413	lambda repressor-like DNA-binding domains	0.037	47432	SinR domain-like	1b0n A:1-68
0n	gi|150389955|ref|YP_001320004.1|	0051249	3-70	0.0000000000000912	47413	lambda repressor-like DNA-binding domains	0.053	47432	SinR domain-like	1b0n A:1-68
0n	gi|150390025|ref|YP_001320074.1|	0051249	3-63	2.36e-19	47413	lambda repressor-like DNA-binding domains	0.0063	47432	SinR domain-like	1utx A:
0n	gi|150390152|ref|YP_001320201.1|	0051908	24-91	0.000000819	47413	lambda repressor-like DNA-binding domains	0.096	47432	SinR domain-like	1y7y A:5-73
0n	gi|150390153|ref|YP_001320202.1|	0051908	19-79	0.000000000138	47413	lambda repressor-like DNA-binding domains	0.045	47432	SinR domain-like	1utx A:
0n	gi|150390374|ref|YP_001320423.1|	0051908	3-64	0.000000000259	47413	lambda repressor-like DNA-binding domains	0.052	47432	SinR domain-like	1utx A:
0n	gi|150390375|ref|YP_001320424.1|	0050823	2-61	2.59e-17	47413	lambda repressor-like DNA-binding domains	0.076	47432	SinR domain-like	1b0n A:1-68
0n	gi|150390409|ref|YP_001320458.1|	0049374	54-179	2.18e-26	51182	RmlC-like cupins	0.062	89409	TM1287-like	1v70 A:
0n	gi|150390409|ref|YP_001320458.1|	0051249	1-66	6.48e-18	47413	lambda repressor-like DNA-binding domains	0.067	47432	SinR domain-like	1b0n A:1-68
0n	gi|150390611|ref|YP_001320660.1|	0038966	3-51	0.00000000119	47413	lambda repressor-like DNA-binding domains	0.047	47432	SinR domain-like	2b5a A:1-77
0n	gi|150391696|ref|YP_001321745.1|	0052016	1-62	0.0000000132	47413	lambda repressor-like DNA-binding domains	0.04	47432	SinR domain-like	2bnm A:6-76
0n	gi|150392078|ref|YP_001322127.1|	0051908	5-59	0.0000000816	47413	lambda repressor-like DNA-binding domains	0.07	47432	SinR domain-like	1b0n A:1-68
0n	gi|150388036|ref|YP_001318085.1|	0049523	6-84	2.44e-16	46689	Homeodomain-like	0.0059	46764	Tetracyclin repressor-like, N-terminal domain	1z77 A:1-75
0n	gi|150388036|ref|YP_001318085.1|	0050189	79-194	0.00000000002	48498	Tetracyclin repressor-like, C-terminal domain	0.015	48499	Tetracyclin repressor-like, C-terminal domain	1rkt A:83-205
0n	gi|150388113|ref|YP_001318162.1|	0054157	3-59	0.000000000599	46689	Homeodomain-like	0.0033	46764	Tetracyclin repressor-like, N-terminal domain	2iu5 A:1-71
0n	gi|150388136|ref|YP_001318185.1|	0054157	3-59	0.000000000105	46689	Homeodomain-like	0.0036	46764	Tetracyclin repressor-like, N-terminal domain	2iu5 A:1-71
0n	gi|150388154|ref|YP_001318203.1|	0049523	3-84	5.82e-19	46689	Homeodomain-like	0.0038	46764	Tetracyclin repressor-like, N-terminal domain	1rkt A:2-82
0n	gi|150388154|ref|YP_001318203.1|	0050189	79-164	0.0000000000000121	48498	Tetracyclin repressor-like, C-terminal domain	0.0048	48499	Tetracyclin repressor-like, C-terminal domain	1vi0 A:78-194
0n	gi|150388201|ref|YP_001318250.1|	0054374	6-73	0.00000000000000341	46689	Homeodomain-like	0.01	46764	Tetracyclin repressor-like, N-terminal domain	2g3b A:2-73
0n	gi|150388434|ref|YP_001318483.1|	0049523	3-82	1.28e-18	46689	Homeodomain-like	0.0065	46764	Tetracyclin repressor-like, N-terminal domain	1pb6 A:14-85
0n	gi|150388434|ref|YP_001318483.1|	0049196	81-190	0.00000000000427	48498	Tetracyclin repressor-like, C-terminal domain	0.0069	48499	Tetracyclin repressor-like, C-terminal domain	1vi0 A:78-194
0n	gi|150388871|ref|YP_001318920.1|	0046055	129-289	0.000000000022	53098	Ribonuclease H-like	0.021	53107	Retroviral integrase, catalytic domain	1c6v A:
0n	gi|150388871|ref|YP_001318920.1|	0048742	10-86	0.0000511	46689	Homeodomain-like	0.089	46764	Tetracyclin repressor-like, N-terminal domain	2id3 A:13-80
0n	gi|150389279|ref|YP_001319328.1|	0046055	129-289	0.000000000022	53098	Ribonuclease H-like	0.021	53107	Retroviral integrase, catalytic domain	1c6v A:
0n	gi|150389279|ref|YP_001319328.1|	0048742	10-86	0.0000511	46689	Homeodomain-like	0.089	46764	Tetracyclin repressor-like, N-terminal domain	2id3 A:13-80
0n	gi|150389547|ref|YP_001319596.1|	0046055	129-289	0.000000000022	53098	Ribonuclease H-like	0.021	53107	Retroviral integrase, catalytic domain	1c6v A:
0n	gi|150389547|ref|YP_001319596.1|	0048742	10-86	0.0000511	46689	Homeodomain-like	0.089	46764	Tetracyclin repressor-like, N-terminal domain	2id3 A:13-80
0n	gi|150389883|ref|YP_001319932.1|	0046055	129-289	0.000000000022	53098	Ribonuclease H-like	0.021	53107	Retroviral integrase, catalytic domain	1c6v A:
0n	gi|150389883|ref|YP_001319932.1|	0048742	10-86	0.0000511	46689	Homeodomain-like	0.089	46764	Tetracyclin repressor-like, N-terminal domain	2id3 A:13-80
0n	gi|150390606|ref|YP_001320655.1|	0046055	129-289	0.000000000022	53098	Ribonuclease H-like	0.021	53107	Retroviral integrase, catalytic domain	1c6v A:
0n	gi|150390606|ref|YP_001320655.1|	0048742	10-86	0.0000511	46689	Homeodomain-like	0.089	46764	Tetracyclin repressor-like, N-terminal domain	2id3 A:13-80
0n	gi|150391293|ref|YP_001321342.1|	0046055	129-289	0.000000000022	53098	Ribonuclease H-like	0.021	53107	Retroviral integrase, catalytic domain	1c6v A:
0n	gi|150391293|ref|YP_001321342.1|	0048742	10-86	0.0000511	46689	Homeodomain-like	0.089	46764	Tetracyclin repressor-like, N-terminal domain	2id3 A:13-80
0n	gi|150391580|ref|YP_001321629.1|	0046055	129-289	0.000000000022	53098	Ribonuclease H-like	0.021	53107	Retroviral integrase, catalytic domain	1c6v A:
0n	gi|150391580|ref|YP_001321629.1|	0048742	10-86	0.0000511	46689	Homeodomain-like	0.089	46764	Tetracyclin repressor-like, N-terminal domain	2id3 A:13-80
0n	gi|150391666|ref|YP_001321715.1|	0046055	129-289	0.000000000022	53098	Ribonuclease H-like	0.021	53107	Retroviral integrase, catalytic domain	1c6v A:
0n	gi|150391666|ref|YP_001321715.1|	0048742	10-86	0.0000511	46689	Homeodomain-like	0.089	46764	Tetracyclin repressor-like, N-terminal domain	2id3 A:13-80
0n	gi|150391773|ref|YP_001321822.1|	0046055	129-289	0.000000000022	53098	Ribonuclease H-like	0.021	53107	Retroviral integrase, catalytic domain	1c6v A:
0n	gi|150391773|ref|YP_001321822.1|	0048742	10-86	0.0000511	46689	Homeodomain-like	0.089	46764	Tetracyclin repressor-like, N-terminal domain	2id3 A:13-80
0n	gi|150392362|ref|YP_001322411.1|	0046055	129-289	0.000000000022	53098	Ribonuclease H-like	0.021	53107	Retroviral integrase, catalytic domain	1c6v A:
0n	gi|150392362|ref|YP_001322411.1|	0048742	10-86	0.0000511	46689	Homeodomain-like	0.089	46764	Tetracyclin repressor-like, N-terminal domain	2id3 A:13-80
0n	gi|150389150|ref|YP_001319199.1|	0049195	3-64	1.08e-16	46689	Homeodomain-like	0.0034	46764	Tetracyclin repressor-like, N-terminal domain	1z77 A:1-75
0n	gi|150389150|ref|YP_001319199.1|	0049196	88-197	0.00000000256	48498	Tetracyclin repressor-like, C-terminal domain	0.0053	48499	Tetracyclin repressor-like, C-terminal domain	1rkt A:83-205
0n	gi|150389306|ref|YP_001319355.1|	0051515	86-209	8.89e-31	48498	Tetracyclin repressor-like, C-terminal domain	0.0033	48499	Tetracyclin repressor-like, C-terminal domain	1z77 A:76-200
0n	gi|150389306|ref|YP_001319355.1|	0049523	13-79	8.72e-18	46689	Homeodomain-like	0.0026	46764	Tetracyclin repressor-like, N-terminal domain	1z77 A:1-75
0n	gi|150389561|ref|YP_001319610.1|	0049523	2-80	5.49e-17	46689	Homeodomain-like	0.0046	46764	Tetracyclin repressor-like, N-terminal domain	1vi0 A:6-77
0n	gi|150389561|ref|YP_001319610.1|	0048726	85-187	0.0000823	48498	Tetracyclin repressor-like, C-terminal domain	0.0082	48499	Tetracyclin repressor-like, C-terminal domain	1pb6 A:86-211
0n	gi|150389682|ref|YP_001319731.1|	0049195	17-76	0.0000000000018	46689	Homeodomain-like	0.0062	46764	Tetracyclin repressor-like, N-terminal domain	1vi0 A:6-77
0n	gi|150389687|ref|YP_001319736.1|	0049195	1-75	8.48e-19	46689	Homeodomain-like	0.0039	46764	Tetracyclin repressor-like, N-terminal domain	3c07 A:15-89
0n	gi|150389841|ref|YP_001319890.1|	0049195	2-73	6.67e-17	46689	Homeodomain-like	0.0073	46764	Tetracyclin repressor-like, N-terminal domain	3c07 A:15-89
0n	gi|150389854|ref|YP_001319903.1|	0049523	4-80	2.26e-16	46689	Homeodomain-like	0.006	46764	Tetracyclin repressor-like, N-terminal domain	1jt6 A:2-72
0n	gi|150390759|ref|YP_001320808.1|	0049195	6-79	4.47e-16	46689	Homeodomain-like	0.0077	46764	Tetracyclin repressor-like, N-terminal domain	3c07 A:15-89
0n	gi|150391242|ref|YP_001321291.1|	0054157	12-76	7.09e-17	46689	Homeodomain-like	0.0045	46764	Tetracyclin repressor-like, N-terminal domain	1vi0 A:6-77
0n	gi|150391242|ref|YP_001321291.1|	0050189	86-193	0.00000000000000418	48498	Tetracyclin repressor-like, C-terminal domain	0.0051	48499	Tetracyclin repressor-like, C-terminal domain	1vi0 A:78-194
0n	gi|150391576|ref|YP_001321625.1|	0049523	7-78	0.00000000000000282	46689	Homeodomain-like	0.013	46764	Tetracyclin repressor-like, N-terminal domain	2fbq A:2-80
0n	gi|150391583|ref|YP_001321632.1|	0054157	10-73	1.37e-16	46689	Homeodomain-like	0.0041	46764	Tetracyclin repressor-like, N-terminal domain	1vi0 A:6-77
0n	gi|150391583|ref|YP_001321632.1|	0050189	131-191	0.00000652	48498	Tetracyclin repressor-like, C-terminal domain	0.0084	48499	Tetracyclin repressor-like, C-terminal domain	1vi0 A:78-194
0n	gi|150391585|ref|YP_001321634.1|	0049195	2-75	0.0000000000000821	46689	Homeodomain-like	0.0054	46764	Tetracyclin repressor-like, N-terminal domain	2g3b A:2-73
0n	gi|150391585|ref|YP_001321634.1|	0049911	110-194	0.0000408	48498	Tetracyclin repressor-like, C-terminal domain	0.01	48499	Tetracyclin repressor-like, C-terminal domain	2fq4 A:78-192
0n	gi|150392351|ref|YP_001322400.1|	0049523	6-83	4.09e-16	46689	Homeodomain-like	0.0046	46764	Tetracyclin repressor-like, N-terminal domain	1z77 A:1-75
0n	gi|150392351|ref|YP_001322400.1|	0050189	88-196	0.000000119	48498	Tetracyclin repressor-like, C-terminal domain	0.0065	48499	Tetracyclin repressor-like, C-terminal domain	1vi0 A:78-194
