# Supplementary material for: Abundance, diversity and domain architecture variability in prokaryotic DNA-binding transcription factors
Source: PLoS One. 2018 Apr 3;13(4):e0195332. doi: 10.1371/journal.pone.0195332 (PMC5882156; doi:10.1371/journal.pone.0195332)
Supplement: S1 Dataset — The information of genomes and transcription factors is organized in a tabular format. The file S1_Dataset.zip contains 761 files, one per genome. The information is organized as follows: Genome ID, identifier from NCBI database; Supfam ID; physical position of the Domain; E-value; Supfam model assignment; Supfam description; E-value associated to the family; Family ID; Family ID; representative PDB associated to each assignment. (ZIP) [file pone.0195332.s005.zip › Genomes_assignments/Alkaliphilus_oremlandii_OhILAs_B.TFs]

68	gi|158319115|ref|YP_001511622.1|	0050404	348-712	7.33e-67	51445	(Trans)glycosidases	0.00000505	51487	beta-glycanases	1uhv A:14-359
68	gi|158319115|ref|YP_001511622.1|	0050403	703-852	5.04e-18	51011	Glycosyl hydrolase domain	0.013	89388	Composite domain of glycosyl hydrolase families 5, 30, 39 and 51	1uhv A:1-13,A:360-500
68	gi|158319115|ref|YP_001511622.1|	0046275	227-275	0.000000000184	46689	Homeodomain-like	0.018	46759	AraC type transcriptional activator	1d5y A:57-121
68	gi|158319115|ref|YP_001511622.1|	0048019	25-88	0.000000227	51182	RmlC-like cupins	0.055	89406	Hypothetical protein TM1112	1lkn A:
68	gi|158319115|ref|YP_001511622.1|	0036286	175-225	0.00000412	46689	Homeodomain-like	0.014	46759	AraC type transcriptional activator	1bl0 A:9-62
68	gi|158319202|ref|YP_001511709.1|	0041038	309-482	9.58e-42	48150	DNA-glycosylase	0.0000958	48157	DNA repair glycosylase, 2 C-terminal domains	1mpg A:100-282
68	gi|158319202|ref|YP_001511709.1|	0046652	4-84	6.41e-31	57884	Ada DNA repair protein, N-terminal domain (N-Ada 10)	0.00042	57885	Ada DNA repair protein, N-terminal domain (N-Ada 10)	1eyf A:
68	gi|158319202|ref|YP_001511709.1|	0041039	196-296	1.88e-25	55945	TATA-box binding protein-like	0.00071	55952	DNA repair glycosylase, N-terminal domain	1mpg A:1-99
68	gi|158319202|ref|YP_001511709.1|	0046275	137-186	0.0000000000237	46689	Homeodomain-like	0.035	46759	AraC type transcriptional activator	1d5y A:57-121
68	gi|158319202|ref|YP_001511709.1|	0036286	84-134	0.000000108	46689	Homeodomain-like	0.034	46759	AraC type transcriptional activator	1bl0 A:9-62
68	gi|158319235|ref|YP_001511742.1|	0043525	1-134	4.84e-35	52172	CheY-like	0.0028	52173	CheY-related	1dz3 A:
68	gi|158319235|ref|YP_001511742.1|	0046275	197-249	0.00000000000717	46689	Homeodomain-like	0.024	46759	AraC type transcriptional activator	1bl0 A:63-124
68	gi|158319359|ref|YP_001511866.1|	0046275	189-237	0.0000000000000354	46689	Homeodomain-like	0.011	46759	AraC type transcriptional activator	1d5y A:57-121
68	gi|158319359|ref|YP_001511866.1|	0035607	135-185	0.000000000699	46689	Homeodomain-like	0.024	46759	AraC type transcriptional activator	1bl0 A:9-62
68	gi|158319643|ref|YP_001512150.1|	0044798	138-307	1.36e-39	109604	HD-domain/PDEase-like	0.00016	101340	HD domain	1vj7 A:5-196
68	gi|158319643|ref|YP_001512150.1|	0036286	12-58	0.00000000493	46689	Homeodomain-like	0.005	46759	AraC type transcriptional activator	1bl0 A:9-62
68	gi|158319643|ref|YP_001512150.1|	0046275	61-107	0.000000717	46689	Homeodomain-like	0.008	46759	AraC type transcriptional activator	1d5y A:57-121
68	gi|158319731|ref|YP_001512238.1|	0046275	281-329	0.000000000179	46689	Homeodomain-like	0.022	46759	AraC type transcriptional activator	1d5y A:57-121
68	gi|158319731|ref|YP_001512238.1|	0036286	230-279	0.00000511	46689	Homeodomain-like	0.024	46759	AraC type transcriptional activator	1bl0 A:9-62
68	gi|158321343|ref|YP_001513850.1|	0039814	129-296	1.4e-23	55136	Probable bacterial effector-binding domain	0.036	75462	Gyrase inhibitory protein GyrI (SbmC, YeeB)	1jyh A:
68	gi|158321343|ref|YP_001513850.1|	0036286	5-55	0.000000000753	46689	Homeodomain-like	0.025	46759	AraC type transcriptional activator	1d5y A:3-56
68	gi|158321343|ref|YP_001513850.1|	0046275	58-103	0.0000000112	46689	Homeodomain-like	0.005	46759	AraC type transcriptional activator	1d5y A:57-121
68	gi|158321428|ref|YP_001513935.1|	0043525	4-127	3.56e-26	52172	CheY-like	0.0043	52173	CheY-related	1u0s Y:
68	gi|158321428|ref|YP_001513935.1|	0046275	198-248	0.000000000000152	46689	Homeodomain-like	0.023	46759	AraC type transcriptional activator	1d5y A:57-121
68	gi|158321428|ref|YP_001513935.1|	0036286	146-196	0.0000000242	46689	Homeodomain-like	0.018	46759	AraC type transcriptional activator	1bl0 A:9-62
68	gi|158321493|ref|YP_001514000.1|	0043525	1-140	4.55e-31	52172	CheY-like	0.0029	52173	CheY-related	1jbe A:
68	gi|158321493|ref|YP_001514000.1|	0046275	314-364	0.00000000121	46689	Homeodomain-like	0.029	46759	AraC type transcriptional activator	1bl0 A:9-62
68	gi|158321493|ref|YP_001514000.1|	0035607	261-311	0.000017	46689	Homeodomain-like	0.0081	46759	AraC type transcriptional activator	1bl0 A:9-62
68	gi|158321764|ref|YP_001514271.1|	0046275	56-110	0.000000000000305	46689	Homeodomain-like	0.0038	46759	AraC type transcriptional activator	1d5y A:57-121
68	gi|158321764|ref|YP_001514271.1|	0036286	5-53	0.0000000986	46689	Homeodomain-like	0.0096	46759	AraC type transcriptional activator	1bl0 A:9-62
68	gi|158321765|ref|YP_001514272.1|	0039814	128-290	3.14e-23	55136	Probable bacterial effector-binding domain	0.013	75462	Gyrase inhibitory protein GyrI (SbmC, YeeB)	1jyh A:
68	gi|158321765|ref|YP_001514272.1|	0046275	57-110	0.0000000000582	46689	Homeodomain-like	0.0073	46759	AraC type transcriptional activator	1bl0 A:63-124
68	gi|158321765|ref|YP_001514272.1|	0036286	5-55	0.000000672	46689	Homeodomain-like	0.0096	46759	AraC type transcriptional activator	1bl0 A:9-62
68	gi|158321768|ref|YP_001514275.1|	0045977	185-235	0.000000000323	46689	Homeodomain-like	0.0097	46759	AraC type transcriptional activator	1bl0 A:63-124
68	gi|158321768|ref|YP_001514275.1|	0036286	139-183	0.000000157	46689	Homeodomain-like	0.044	46759	AraC type transcriptional activator	1bl0 A:9-62
68	gi|158321768|ref|YP_001514275.1|	0051818	16-66	0.0000011	51215	Regulatory protein AraC	0.018	51216	Regulatory protein AraC	2arc A:
68	gi|158321828|ref|YP_001514335.1|	0046275	221-272	0.000000000000806	46689	Homeodomain-like	0.033	46759	AraC type transcriptional activator	1bl0 A:9-62
68	gi|158321828|ref|YP_001514335.1|	0036286	169-218	0.000000251	46689	Homeodomain-like	0.046	46764	Tetracyclin repressor-like, N-terminal domain	2g7l A:16-83
68	gi|158321828|ref|YP_001514335.1|	0051818	30-156	0.0000000262	51215	Regulatory protein AraC	0.031	51216	Regulatory protein AraC	2arc A:
68	gi|158321864|ref|YP_001514371.1|	0039814	128-289	1.07e-29	55136	Probable bacterial effector-binding domain	0.038	75462	Gyrase inhibitory protein GyrI (SbmC, YeeB)	1jyh A:
68	gi|158321864|ref|YP_001514371.1|	0046275	57-116	0.00000000000376	46689	Homeodomain-like	0.0092	46759	AraC type transcriptional activator	1d5y A:57-121
68	gi|158321864|ref|YP_001514371.1|	0036286	6-55	0.000000179	46689	Homeodomain-like	0.0095	46759	AraC type transcriptional activator	1bl0 A:9-62
68	gi|158320483|ref|YP_001512990.1|	0052592	77-183	1.83e-24	54637	Thioesterase/thiol ester dehydrase-isomerase	0.00063	89902	PaaI/YdiI-like	2f41 A:73-183
68	gi|158320483|ref|YP_001512990.1|	0037456	9-56	0.0000106	46785	Winged helix DNA-binding domain	0.087	46792	Arginine repressor (ArgR), N-terminal DNA-binding domain	1f9n A:3-78
68	gi|158320637|ref|YP_001513144.1|	0045802	2-67	8.3e-21	46785	Winged helix DNA-binding domain	0.0011	46792	Arginine repressor (ArgR), N-terminal DNA-binding domain	1b4a A:4-78
68	gi|158320637|ref|YP_001513144.1|	0037457	79-147	1.7e-18	55252	C-terminal domain of arginine repressor	0.00098	55253	C-terminal domain of arginine repressor	1f9n A:79-149
68	gi|158319932|ref|YP_001512439.1|	0049777	4-92	6.23e-23	46785	Winged helix DNA-binding domain	0.027	46801	ArsR-like transcriptional regulators	1r1u A:
68	gi|158320120|ref|YP_001512627.1|	0049777	24-114	2.12e-28	46785	Winged helix DNA-binding domain	0.0018	46801	ArsR-like transcriptional regulators	1smt A:
68	gi|158320121|ref|YP_001512628.1|	0049777	24-113	3.21e-16	46785	Winged helix DNA-binding domain	0.01	46801	ArsR-like transcriptional regulators	1u2w A:12-119
68	gi|158320141|ref|YP_001512648.1|	0049944	17-104	1.89e-23	46785	Winged helix DNA-binding domain	0.017	46801	ArsR-like transcriptional regulators	1u2w A:12-119
68	gi|158320142|ref|YP_001512649.1|	0049944	4-91	1.19e-25	46785	Winged helix DNA-binding domain	0.022	46801	ArsR-like transcriptional regulators	1u2w A:12-119
68	gi|158320147|ref|YP_001512654.1|	0049777	3-97	3.38e-28	46785	Winged helix DNA-binding domain	0.0048	46801	ArsR-like transcriptional regulators	1u2w A:12-119
68	gi|158320156|ref|YP_001512663.1|	0049777	22-108	2.87e-22	46785	Winged helix DNA-binding domain	0.0061	46801	ArsR-like transcriptional regulators	1r1u A:
68	gi|158321188|ref|YP_001513695.1|	0049777	27-113	1.25e-28	46785	Winged helix DNA-binding domain	0.0031	46801	ArsR-like transcriptional regulators	1u2w A:12-119
68	gi|158321840|ref|YP_001514347.1|	0049777	10-95	2.62e-27	46785	Winged helix DNA-binding domain	0.0034	46801	ArsR-like transcriptional regulators	1r1u A:
68	gi|158319070|ref|YP_001511577.1|	0039385	67-171	5.62e-31	75500	Putative transcriptional regulator TM1602, C-terminal domain	0.00018	75501	Putative transcriptional regulator TM1602, C-terminal domain	1j5y A:68-174
68	gi|158319070|ref|YP_001511577.1|	0039384	1-60	0.0000000000352	46785	Winged helix DNA-binding domain	0.0029	46786	Biotin repressor-like	1j5y A:3-67
68	gi|158319495|ref|YP_001512002.1|	0035568	69-256	6.84e-61	55681	Class II aaRS and biotin synthetases	0.0000609	55707	Biotin holoenzyme synthetase	1wqw A:1-188
68	gi|158319495|ref|YP_001512002.1|	0045968	2-57	0.0000000000868	46785	Winged helix DNA-binding domain	0.011	46786	Biotin repressor-like	1bia A:1-63
68	gi|158319495|ref|YP_001512002.1|	0050688	276-320	0.00000595	50037	C-terminal domain of transcriptional repressors	0.0058	50038	Biotin repressor (BirA)	1bia A:271-317
68	gi|158320291|ref|YP_001512798.1|	0054401	65-209	1.55e-21	54631	CBS-domain pair	0.0014	54632	CBS-domain pair	1pbj A:2-121
68	gi|158320291|ref|YP_001512798.1|	0043758	5-80	0.000000000000091	46785	Winged helix DNA-binding domain	0.043	46786	Biotin repressor-like	1j5y A:3-67
68	gi|158320700|ref|YP_001513207.1|	0051337	30-165	1.93e-36	46785	Winged helix DNA-binding domain	0.076	46786	Biotin repressor-like	1j5y A:3-67
68	gi|158321072|ref|YP_001513579.1|	0052861	13-151	1.26e-35	51206	cAMP-binding domain-like	0.0059	51210	cAMP-binding domain	2gau A:10-151
68	gi|158321072|ref|YP_001513579.1|	0048601	155-225	0.00000000000000114	46785	Winged helix DNA-binding domain	0.02	46796	CAP C-terminal domain-like	2coh A:118-199
68	gi|158321157|ref|YP_001513664.1|	0054946	9-147	2.88e-37	51206	cAMP-binding domain-like	0.0055	51210	cAMP-binding domain	2oz6 A:9-142
68	gi|158321157|ref|YP_001513664.1|	0048601	151-228	8.35e-24	46785	Winged helix DNA-binding domain	0.0069	46796	CAP C-terminal domain-like	2oz6 A:143-213
68	gi|158321203|ref|YP_001513710.1|	0054946	15-152	2.23e-37	51206	cAMP-binding domain-like	0.0037	51210	cAMP-binding domain	1hw5 A:1-137
68	gi|158321203|ref|YP_001513710.1|	0048601	154-232	2.33e-19	46785	Winged helix DNA-binding domain	0.01	46796	CAP C-terminal domain-like	2oz6 A:143-213
68	gi|158321402|ref|YP_001513909.1|	0048600	26-138	6.42e-29	51206	cAMP-binding domain-like	0.0042	51210	cAMP-binding domain	1o5l A:1-129
68	gi|158321402|ref|YP_001513909.1|	0052198	146-216	0.000000545	46785	Winged helix DNA-binding domain	0.071	46796	CAP C-terminal domain-like	2coh A:118-199
68	gi|158319085|ref|YP_001511592.1|	0041617	277-521	9.19e-68	52540	P-loop containing nucleoside triphosphate hydrolases	0.00000153	81269	Extended AAA-ATPase domain	1ny5 A:138-384
68	gi|158319085|ref|YP_001511592.1|	0054316	9-131	1.65e-25	54631	CBS-domain pair	0.00058	54632	CBS-domain pair	2ef7 A:1-127
68	gi|158319085|ref|YP_001511592.1|	0037176	490-584	0.000000000000174	46689	Homeodomain-like	0.069	100918	FIS-like	1eto B:
68	gi|158319085|ref|YP_001511592.1|	0037219	138-241	0.0000000000236	55785	PYP-like sensor domain (PAS domain)	0.033	55789	Heme-binding PAS domain	1v9y A:
68	gi|158319144|ref|YP_001511651.1|	0041617	170-416	8.3e-73	52540	P-loop containing nucleoside triphosphate hydrolases	0.00000182	81269	Extended AAA-ATPase domain	1ny5 A:138-384
68	gi|158319144|ref|YP_001511651.1|	0037176	385-488	0.00000000000000166	46689	Homeodomain-like	0.024	100918	FIS-like	1g2h A:
68	gi|158319144|ref|YP_001511651.1|	0048248	34-126	0.0000000000646	55785	PYP-like sensor domain (PAS domain)	0.03	82764	N-terminal PAS domain of Pas kinase	1ll8 A:
68	gi|158319226|ref|YP_001511733.1|	0041617	155-397	1.31e-65	52540	P-loop containing nucleoside triphosphate hydrolases	0.00000175	81269	Extended AAA-ATPase domain	1ny5 A:138-384
68	gi|158319226|ref|YP_001511733.1|	0037176	368-463	0.0000000000717	46689	Homeodomain-like	0.034	100918	FIS-like	1g2h A:
68	gi|158319226|ref|YP_001511733.1|	0048459	7-112	0.0000000000174	55785	PYP-like sensor domain (PAS domain)	0.069	55786	PYP-like	1otd A:
68	gi|158319242|ref|YP_001511749.1|	0041617	141-383	5.01e-63	52540	P-loop containing nucleoside triphosphate hydrolases	0.00000205	81269	Extended AAA-ATPase domain	1ny5 A:138-384
68	gi|158319242|ref|YP_001511749.1|	0046907	400-453	0.000000412	46689	Homeodomain-like	0.029	100918	FIS-like	1g2h A:
68	gi|158319257|ref|YP_001511764.1|	0041617	143-380	7.5e-66	52540	P-loop containing nucleoside triphosphate hydrolases	0.00000164	81269	Extended AAA-ATPase domain	1ny5 A:138-384
68	gi|158319257|ref|YP_001511764.1|	0043525	1-189	8.25e-43	52172	CheY-like	0.00031	52173	CheY-related	1ny5 A:1-137
68	gi|158319257|ref|YP_001511764.1|	0048440	351-438	0.00000000000000212	46689	Homeodomain-like	0.045	100918	FIS-like	1eto B:
68	gi|158319467|ref|YP_001511974.1|	0041617	156-398	2.83e-66	52540	P-loop containing nucleoside triphosphate hydrolases	0.00000295	81269	Extended AAA-ATPase domain	1ny5 A:138-384
68	gi|158319467|ref|YP_001511974.1|	0037219	8-118	0.00000000000000279	55785	PYP-like sensor domain (PAS domain)	0.067	55789	Heme-binding PAS domain	1v9y A:
68	gi|158319467|ref|YP_001511974.1|	0037176	369-469	0.0000000000211	46689	Homeodomain-like	0.071	100918	FIS-like	1eto B:
68	gi|158319790|ref|YP_001512297.1|	0041617	146-382	1.36e-66	52540	P-loop containing nucleoside triphosphate hydrolases	0.00000215	81269	Extended AAA-ATPase domain	1ny5 A:138-384
68	gi|158319790|ref|YP_001512297.1|	0043525	1-187	2.56e-42	52172	CheY-like	0.0012	52173	CheY-related	1ny5 A:1-137
68	gi|158319790|ref|YP_001512297.1|	0037176	356-452	0.0000000582	46689	Homeodomain-like	0.032	100918	FIS-like	1umq A:
68	gi|158319852|ref|YP_001512359.1|	0041617	142-382	9.11e-61	52540	P-loop containing nucleoside triphosphate hydrolases	0.00000299	81269	Extended AAA-ATPase domain	1ny5 A:138-384
68	gi|158319852|ref|YP_001512359.1|	0037176	357-448	0.000000000000358	46689	Homeodomain-like	0.05	100918	FIS-like	1eto B:
68	gi|158319852|ref|YP_001512359.1|	0048248	16-110	0.000000454	55785	PYP-like sensor domain (PAS domain)	0.068	55789	Heme-binding PAS domain	1v9y A:
68	gi|158320115|ref|YP_001512622.1|	0041617	142-384	7.44e-78	52540	P-loop containing nucleoside triphosphate hydrolases	0.000000429	81269	Extended AAA-ATPase domain	1ny5 A:138-384
68	gi|158320115|ref|YP_001512622.1|	0043525	3-186	1.17e-52	52172	CheY-like	0.00026	52173	CheY-related	1srr A:
68	gi|158320115|ref|YP_001512622.1|	0037176	355-448	5.38e-16	46689	Homeodomain-like	0.011	100918	FIS-like	1eto B:
68	gi|158321076|ref|YP_001513583.1|	0041617	278-523	2.27e-69	52540	P-loop containing nucleoside triphosphate hydrolases	0.00000193	81269	Extended AAA-ATPase domain	1ny5 A:138-384
68	gi|158321076|ref|YP_001513583.1|	0037176	493-588	0.00000000986	46689	Homeodomain-like	0.095	100918	FIS-like	1ntc A:
68	gi|158321076|ref|YP_001513583.1|	0048248	154-213	0.00000191	55785	PYP-like sensor domain (PAS domain)	0.089	55789	Heme-binding PAS domain	1ew0 A:
68	gi|158321076|ref|YP_001513583.1|	0050183	11-110	0.0000249	55781	GAF domain-like	0.011	55782	GAF domain	1vhm A:
68	gi|158321383|ref|YP_001513890.1|	0041617	193-439	3.28e-72	52540	P-loop containing nucleoside triphosphate hydrolases	0.00000139	81269	Extended AAA-ATPase domain	1ny5 A:138-384
68	gi|158321383|ref|YP_001513890.1|	0037176	408-504	4.12e-16	46689	Homeodomain-like	0.021	100918	FIS-like	1eto B:
68	gi|158321383|ref|YP_001513890.1|	0048459	50-151	0.00000000115	55785	PYP-like sensor domain (PAS domain)	0.034	55789	Heme-binding PAS domain	1ew0 A:
68	gi|158321436|ref|YP_001513943.1|	0041617	258-505	8.79e-68	52540	P-loop containing nucleoside triphosphate hydrolases	0.00000121	81269	Extended AAA-ATPase domain	1ny5 A:138-384
68	gi|158321436|ref|YP_001513943.1|	0048248	11-105	0.000000000000227	55785	PYP-like sensor domain (PAS domain)	0.032	55789	Heme-binding PAS domain	1dp6 A:
68	gi|158321436|ref|YP_001513943.1|	0048459	121-227	0.00000000000192	55785	PYP-like sensor domain (PAS domain)	0.051	55789	Heme-binding PAS domain	1ew0 A:
68	gi|158321436|ref|YP_001513943.1|	0046907	525-578	0.0000000000538	46689	Homeodomain-like	0.049	100918	FIS-like	1ntc A:
68	gi|158321466|ref|YP_001513973.1|	0041617	179-426	2.22e-65	52540	P-loop containing nucleoside triphosphate hydrolases	0.0000012	81269	Extended AAA-ATPase domain	1ny5 A:138-384
68	gi|158321466|ref|YP_001513973.1|	0046907	444-493	0.000000000333	46689	Homeodomain-like	0.049	100918	FIS-like	1g2h A:
68	gi|158321466|ref|YP_001513973.1|	0048459	48-133	0.000000000134	55785	PYP-like sensor domain (PAS domain)	0.076	55789	Heme-binding PAS domain	1v9y A:
68	gi|158321845|ref|YP_001514352.1|	0041617	149-382	2.3e-64	52540	P-loop containing nucleoside triphosphate hydrolases	0.00000128	81269	Extended AAA-ATPase domain	1ny5 A:138-384
68	gi|158321845|ref|YP_001514352.1|	0043525	6-188	1.24e-39	52172	CheY-like	0.0007	52173	CheY-related	1ny5 A:1-137
68	gi|158321845|ref|YP_001514352.1|	0037176	358-450	0.000000000717	46689	Homeodomain-like	0.062	100918	FIS-like	1umq A:
68	gi|158319667|ref|YP_001512174.1|	0041150	7-134	3.13e-30	46785	Winged helix DNA-binding domain	0.017	101027	FUR-like	1mzb A:
68	gi|158319954|ref|YP_001512461.1|	0041150	4-133	4.15e-33	46785	Winged helix DNA-binding domain	0.0085	101027	FUR-like	1mzb A:
68	gi|158320690|ref|YP_001513197.1|	0041150	7-141	1.07e-39	46785	Winged helix DNA-binding domain	0.0018	101027	FUR-like	1mzb A:
68	gi|158321477|ref|YP_001513984.1|	0036339	61-334	2.94e-86	53822	Periplasmic binding protein-like I	0.00000288	53823	L-arabinose binding protein-like	2nzu G:58-332
68	gi|158321477|ref|YP_001513984.1|	0051985	2-59	1.91e-16	47413	lambda repressor-like DNA-binding domains	0.004	47438	GalR/LacI-like bacterial regulator	2hsg A:2-58
68	gi|158320230|ref|YP_001512737.1|	0045682	10-139	2.56e-34	52172	CheY-like	0.00029	52173	CheY-related	1a04 A:5-142
68	gi|158320230|ref|YP_001512737.1|	0048694	155-221	3.16e-23	46894	C-terminal effector domain of the bipartite response regulators	0.0027	46900	GerE-like (LuxR/UhpA family of transcriptional regulators)	1fse A:
68	gi|158321780|ref|YP_001514287.1|	0048694	69-123	0.0000000000748	46894	C-terminal effector domain of the bipartite response regulators	0.0042	46900	GerE-like (LuxR/UhpA family of transcriptional regulators)	1yio A:131-200
68	gi|158319338|ref|YP_001511845.1|	0054060	83-219	2.88e-35	48008	GntR ligand-binding domain-like	0.011	48009	GntR ligand-binding domain-like	2hs5 A:94-231
68	gi|158319338|ref|YP_001511845.1|	0050048	10-103	4.98e-23	46785	Winged helix DNA-binding domain	0.022	46804	GntR-like transcriptional regulators	2hs5 A:25-93
68	gi|158319694|ref|YP_001512201.1|	0050048	4-78	0.0000000000000302	46785	Winged helix DNA-binding domain	0.039	46804	GntR-like transcriptional regulators	3bwg A:5-82
68	gi|158319698|ref|YP_001512205.1|	0050048	7-78	3.11e-18	46785	Winged helix DNA-binding domain	0.032	46804	GntR-like transcriptional regulators	1hw1 A:5-78
68	gi|158319755|ref|YP_001512262.1|	0050048	6-80	1.14e-21	46785	Winged helix DNA-binding domain	0.013	46804	GntR-like transcriptional regulators	1v4r A:1-100
68	gi|158319810|ref|YP_001512317.1|	0050696	113-474	7.02e-80	53383	PLP-dependent transferases	0.000076	53384	AAT-like	1x0m A:26-428
68	gi|158319810|ref|YP_001512317.1|	0050048	5-84	2.99e-19	46785	Winged helix DNA-binding domain	0.018	46804	GntR-like transcriptional regulators	3bwg A:5-82
68	gi|158320218|ref|YP_001512725.1|	0050768	105-477	1.24e-89	53383	PLP-dependent transferases	0.0000076	53384	AAT-like	1x0m A:26-428
68	gi|158320218|ref|YP_001512725.1|	0050048	12-82	1.27e-17	46785	Winged helix DNA-binding domain	0.023	46804	GntR-like transcriptional regulators	3bwg A:5-82
68	gi|158321709|ref|YP_001514216.1|	0054060	85-219	5.49e-24	48008	GntR ligand-binding domain-like	0.016	48009	GntR ligand-binding domain-like	2hs5 A:94-231
68	gi|158321709|ref|YP_001514216.1|	0050048	13-84	5.46e-18	46785	Winged helix DNA-binding domain	0.017	46804	GntR-like transcriptional regulators	2hs5 A:25-93
68	gi|158319700|ref|YP_001512207.1|	0052553	60-355	6.86e-56	53613	Ribokinase-like	0.0019	53614	Ribokinase-like	1rkd A:
68	gi|158319700|ref|YP_001512207.1|	0047283	1-53	0.0000000231	46785	Winged helix DNA-binding domain	0.095	74676	Transcriptional regulator IclR, N-terminal domain	1mkm A:1-75
68	gi|158319856|ref|YP_001512363.1|	0045968	2-58	0.0000000000386	46785	Winged helix DNA-binding domain	0.045	74676	Transcriptional regulator IclR, N-terminal domain	1mkm A:1-75
68	gi|158320581|ref|YP_001513088.1|	0039545	85-204	2.62e-37	51306	LexA/Signal peptidase	0.00024	51307	LexA-related	1jhf A:73-198
68	gi|158320581|ref|YP_001513088.1|	0047587	4-71	2.63e-22	46785	Winged helix DNA-binding domain	0.033	46789	LexA repressor, N-terminal DNA-binding domain	1jhf A:2-72
68	gi|158321566|ref|YP_001514073.1|	0040524	74-234	4.81e-33	100950	NagB/RpiA/CoA transferase-like	0.067	110513	IF2B-like	1vb5 A:
68	gi|158321566|ref|YP_001514073.1|	0043758	5-78	0.000000000000014	46785	Winged helix DNA-binding domain	0.023	68967	Lrp/AsnC-like transcriptional regulator N-terminal domain	1i1g A:2-61
68	gi|158321745|ref|YP_001514252.1|	0045968	4-58	0.0000000721	46785	Winged helix DNA-binding domain	0.063	68967	Lrp/AsnC-like transcriptional regulator N-terminal domain	1ri7 A:25-84
68	gi|158321752|ref|YP_001514259.1|	0052161	1-61	0.00000000000000554	46785	Winged helix DNA-binding domain	0.0038	68967	Lrp/AsnC-like transcriptional regulator N-terminal domain	1ri7 A:25-84
68	gi|158321752|ref|YP_001514259.1|	0052160	63-135	0.000000000059	54909	Dimeric alpha+beta barrel	0.012	69733	Lrp/AsnC-like transcriptional regulator C-terminal domain	2cfx A:64-140
68	gi|158319786|ref|YP_001512293.1|	0049998	84-281	8.38e-23	53850	Periplasmic binding protein-like II	0.0048	53851	Phosphate binding protein-like	1i6a A:
68	gi|158319786|ref|YP_001512293.1|	0045910	1-107	1.93e-21	46785	Winged helix DNA-binding domain	0.0094	88979	LysR-like transcriptional regulators	1ixc A:1-89
68	gi|158319869|ref|YP_001512376.1|	0045790	89-289	1.21e-38	53850	Periplasmic binding protein-like II	0.0015	53851	Phosphate binding protein-like	1al3 A:
68	gi|158319869|ref|YP_001512376.1|	0047461	1-86	4.09e-21	46785	Winged helix DNA-binding domain	0.014	88979	LysR-like transcriptional regulators	1ixc A:1-89
68	gi|158320062|ref|YP_001512569.1|	0045790	93-290	4.67e-29	53850	Periplasmic binding protein-like II	0.002	53851	Phosphate binding protein-like	1i6a A:
68	gi|158320062|ref|YP_001512569.1|	0047461	6-84	1.58e-18	46785	Winged helix DNA-binding domain	0.0075	88979	LysR-like transcriptional regulators	1ixc A:1-89
68	gi|158320066|ref|YP_001512573.1|	0045790	91-293	3.62e-29	53850	Periplasmic binding protein-like II	0.0063	53851	Phosphate binding protein-like	1twy A:
68	gi|158320066|ref|YP_001512573.1|	0047461	1-87	1.61e-21	46785	Winged helix DNA-binding domain	0.0023	88979	LysR-like transcriptional regulators	1ixc A:1-89
68	gi|158320232|ref|YP_001512739.1|	0045790	90-297	9.59e-38	53850	Periplasmic binding protein-like II	0.00058	53851	Phosphate binding protein-like	2fyi A:88-307
68	gi|158320232|ref|YP_001512739.1|	0047461	1-86	9.67e-22	46785	Winged helix DNA-binding domain	0.0057	88979	LysR-like transcriptional regulators	1ixc A:1-89
68	gi|158321363|ref|YP_001513870.1|	0045910	1-93	3.09e-18	46785	Winged helix DNA-binding domain	0.0046	88979	LysR-like transcriptional regulators	1ixc A:1-89
68	gi|158321363|ref|YP_001513870.1|	0049998	87-269	0.0000000119	53850	Periplasmic binding protein-like II	0.015	53851	Phosphate binding protein-like	1i6a A:
68	gi|158319825|ref|YP_001512332.1|	0054842	7-135	1.66e-28	46785	Winged helix DNA-binding domain	0.0061	63379	MarR-like transcriptional regulators	1lj9 A:
68	gi|158319886|ref|YP_001512393.1|	0049308	1-136	1.55e-32	46785	Winged helix DNA-binding domain	0.0027	63379	MarR-like transcriptional regulators	2bv6 A:5-140
68	gi|158320071|ref|YP_001512578.1|	0052801	2-117	6.83e-33	46785	Winged helix DNA-binding domain	0.0058	63379	MarR-like transcriptional regulators	1lj9 A:
68	gi|158320220|ref|YP_001512727.1|	0052801	7-140	4.4e-29	46785	Winged helix DNA-binding domain	0.001	63379	MarR-like transcriptional regulators	2a61 A:5-143
68	gi|158321462|ref|YP_001513969.1|	0040266	485-607	0.00000839	46785	Winged helix DNA-binding domain	0.05	63379	MarR-like transcriptional regulators	1lj9 A:
68	gi|158321484|ref|YP_001513991.1|	0052801	31-137	1.24e-19	46785	Winged helix DNA-binding domain	0.007	63379	MarR-like transcriptional regulators	2eth A:1-140
68	gi|158321699|ref|YP_001514206.1|	0052801	7-143	1.94e-32	46785	Winged helix DNA-binding domain	0.0063	63379	MarR-like transcriptional regulators	1s3j A:
68	gi|158319376|ref|YP_001511883.1|	0050342	1-121	2.99e-39	52172	CheY-like	0.0000519	52173	CheY-related	1kgs A:2-123
68	gi|158319376|ref|YP_001511883.1|	0051385	123-222	6.8e-23	46894	C-terminal effector domain of the bipartite response regulators	0.0037	46895	PhoB-like	1qqi A:
68	gi|158320018|ref|YP_001512525.1|	0050342	2-120	1.24e-32	52172	CheY-like	0.00069	52173	CheY-related	1mvo A:
68	gi|158320018|ref|YP_001512525.1|	0049014	126-220	1.42e-20	46894	C-terminal effector domain of the bipartite response regulators	0.0036	46895	PhoB-like	1kgs A:124-225
68	gi|158320425|ref|YP_001512932.1|	0050342	4-135	9.82e-46	52172	CheY-like	0.0000549	52173	CheY-related	1mvo A:
68	gi|158320425|ref|YP_001512932.1|	0051385	137-236	2.38e-32	46894	C-terminal effector domain of the bipartite response regulators	0.00096	46895	PhoB-like	1ys7 A:128-233
68	gi|158320763|ref|YP_001513270.1|	0050342	2-128	4.7e-42	52172	CheY-like	0.0000537	52173	CheY-related	1mvo A:
68	gi|158320763|ref|YP_001513270.1|	0051385	126-227	1.33e-33	46894	C-terminal effector domain of the bipartite response regulators	0.00048	46895	PhoB-like	1p2f A:121-217
68	gi|158321109|ref|YP_001513616.1|	0050342	1-132	2.99e-34	52172	CheY-like	0.0023	52173	CheY-related	1nxo A:
68	gi|158321109|ref|YP_001513616.1|	0051385	125-221	3.4e-26	46894	C-terminal effector domain of the bipartite response regulators	0.005	46895	PhoB-like	1kgs A:124-225
68	gi|158321191|ref|YP_001513698.1|	0054521	7-122	1.35e-39	52172	CheY-like	0.0000892	52173	CheY-related	1nxo A:
68	gi|158321191|ref|YP_001513698.1|	0051385	136-228	4.76e-27	46894	C-terminal effector domain of the bipartite response regulators	0.002	46895	PhoB-like	1p2f A:121-217
68	gi|158321721|ref|YP_001514228.1|	0050342	1-127	1.35e-39	52172	CheY-like	0.0001	52173	CheY-related	1nxo A:
68	gi|158321721|ref|YP_001514228.1|	0051385	127-228	1.22e-27	46894	C-terminal effector domain of the bipartite response regulators	0.0011	46895	PhoB-like	1p2f A:121-217
68	gi|158321804|ref|YP_001514311.1|	0054521	4-119	6.69e-42	52172	CheY-like	0.0000254	52173	CheY-related	1nxo A:
68	gi|158321804|ref|YP_001514311.1|	0048619	132-227	3.68e-30	46894	C-terminal effector domain of the bipartite response regulators	0.0009	46895	PhoB-like	1qqi A:
68	gi|158321810|ref|YP_001514317.1|	0043525	1-165	1.85e-25	52172	CheY-like	0.0028	52173	CheY-related	1u0s Y:
68	gi|158321810|ref|YP_001514317.1|	0052669	143-217	0.00000000964	46894	C-terminal effector domain of the bipartite response regulators	0.018	46895	PhoB-like	1kgs A:124-225
68	gi|158319286|ref|YP_001511793.1|	0051844	5-64	0.0000000000000648	47413	lambda repressor-like DNA-binding domains	0.012	47432	SinR domain-like	1utx A:
68	gi|158319286|ref|YP_001511793.1|	0042932	168-343	0.0000000118	48452	TPR-like	0.026	48453	Tetratricopeptide repeat (TPR)	1elw A:
68	gi|158319324|ref|YP_001511831.1|	0051249	3-63	0.000000000000816	47413	lambda repressor-like DNA-binding domains	0.014	47432	SinR domain-like	1b0n A:1-68
68	gi|158319817|ref|YP_001512324.1|	0049999	2-62	3.66e-19	47413	lambda repressor-like DNA-binding domains	0.0034	47432	SinR domain-like	1utx A:
68	gi|158320084|ref|YP_001512591.1|	0050823	1-68	6.19e-19	47413	lambda repressor-like DNA-binding domains	0.026	47432	SinR domain-like	1utx A:
68	gi|158320085|ref|YP_001512592.1|	0050823	4-55	0.0000000000563	47413	lambda repressor-like DNA-binding domains	0.062	47432	SinR domain-like	1b0n A:1-68
68	gi|158320321|ref|YP_001512828.1|	0051249	3-63	0.000000000217	47413	lambda repressor-like DNA-binding domains	0.077	47432	SinR domain-like	1b0n A:1-68
68	gi|158320850|ref|YP_001513357.1|	0051249	1-65	3.6e-17	47413	lambda repressor-like DNA-binding domains	0.029	47432	SinR domain-like	1b0n A:1-68
68	gi|158321370|ref|YP_001513877.1|	0049999	2-63	8.04e-17	47413	lambda repressor-like DNA-binding domains	0.01	47432	SinR domain-like	1utx A:
68	gi|158319638|ref|YP_001512145.1|	0049195	64-122	5.82e-16	46689	Homeodomain-like	0.005	46764	Tetracyclin repressor-like, N-terminal domain	1vi0 A:6-77
68	gi|158319638|ref|YP_001512145.1|	0049196	176-243	0.0000000489	48498	Tetracyclin repressor-like, C-terminal domain	0.0064	48499	Tetracyclin repressor-like, C-terminal domain	1rkt A:83-205
68	gi|158319647|ref|YP_001512154.1|	0049523	3-70	0.000000000000019	46689	Homeodomain-like	0.0061	46764	Tetracyclin repressor-like, N-terminal domain	2i10 A:10-78
68	gi|158319793|ref|YP_001512300.1|	0049195	6-75	9.48e-19	46689	Homeodomain-like	0.0041	46764	Tetracyclin repressor-like, N-terminal domain	1rkt A:2-82
68	gi|158319800|ref|YP_001512307.1|	0054157	3-67	0.0000000000000385	46689	Homeodomain-like	0.0056	46764	Tetracyclin repressor-like, N-terminal domain	2iu5 A:1-71
68	gi|158320296|ref|YP_001512803.1|	0049195	8-76	0.000000000000133	46689	Homeodomain-like	0.002	46764	Tetracyclin repressor-like, N-terminal domain	1rkt A:2-82
68	gi|158320296|ref|YP_001512803.1|	0049196	116-202	0.000000000000205	48498	Tetracyclin repressor-like, C-terminal domain	0.0014	48499	Tetracyclin repressor-like, C-terminal domain	1rkt A:83-205
68	gi|158320300|ref|YP_001512807.1|	0054157	8-74	0.000000000000214	46689	Homeodomain-like	0.016	46764	Tetracyclin repressor-like, N-terminal domain	2iu5 A:1-71
68	gi|158320835|ref|YP_001513342.1|	0041617	143-386	2.1e-60	52540	P-loop containing nucleoside triphosphate hydrolases	0.00000353	81269	Extended AAA-ATPase domain	1ny5 A:138-384
68	gi|158320835|ref|YP_001513342.1|	0048644	12-92	0.000000000314	55785	PYP-like sensor domain (PAS domain)	0.088	55789	Heme-binding PAS domain	1ew0 A:
68	gi|158320835|ref|YP_001513342.1|	0046907	391-444	0.0000672	46689	Homeodomain-like	0.088	46764	Tetracyclin repressor-like, N-terminal domain	1a6i A:2-67
68	gi|158321338|ref|YP_001513845.1|	0049523	8-78	0.000000000000149	46689	Homeodomain-like	0.008	46764	Tetracyclin repressor-like, N-terminal domain	2fbq A:2-80
68	gi|158321640|ref|YP_001514147.1|	0049523	4-79	4.19e-20	46689	Homeodomain-like	0.0064	46764	Tetracyclin repressor-like, N-terminal domain	1z77 A:1-75
68	gi|158321640|ref|YP_001514147.1|	0049196	80-189	0.0000000000000856	48498	Tetracyclin repressor-like, C-terminal domain	0.0056	48499	Tetracyclin repressor-like, C-terminal domain	1rkt A:83-205
68	gi|158321711|ref|YP_001514218.1|	0049195	8-80	2.69e-17	46689	Homeodomain-like	0.0071	46764	Tetracyclin repressor-like, N-terminal domain	1z77 A:1-75
68	gi|158321711|ref|YP_001514218.1|	0050189	88-191	0.00000000000000254	48498	Tetracyclin repressor-like, C-terminal domain	0.0044	48499	Tetracyclin repressor-like, C-terminal domain	1vi0 A:78-194
68	gi|158321828|ref|YP_001514335.1|	0046275	221-272	0.000000000000806	46689	Homeodomain-like	0.033	46759	AraC type transcriptional activator	1bl0 A:9-62
68	gi|158321828|ref|YP_001514335.1|	0036286	169-218	0.000000251	46689	Homeodomain-like	0.046	46764	Tetracyclin repressor-like, N-terminal domain	2g7l A:16-83
68	gi|158321828|ref|YP_001514335.1|	0051818	30-156	0.0000000262	51215	Regulatory protein AraC	0.031	51216	Regulatory protein AraC	2arc A:
