# Supplementary material for: Abundance, diversity and domain architecture variability in prokaryotic DNA-binding transcription factors
Source: PLoS One. 2018 Apr 3;13(4):e0195332. doi: 10.1371/journal.pone.0195332 (PMC5882156; doi:10.1371/journal.pone.0195332)
Supplement: S1 Dataset — The information of genomes and transcription factors is organized in a tabular format. The file S1_Dataset.zip contains 761 files, one per genome. The information is organized as follows: Genome ID, identifier from NCBI database; Supfam ID; physical position of the Domain; E-value; Supfam model assignment; Supfam description; E-value associated to the family; Family ID; Family ID; representative PDB associated to each assignment. (ZIP) [file pone.0195332.s005.zip › Genomes_assignments/Ammonifex_degensii_KC4_B.TFs]

a1	gi|260893250|ref|YP_003239347.1|	0037456	2-66	7.34e-20	46785	Winged helix DNA-binding domain	0.0013	46792	Arginine repressor (ArgR), N-terminal DNA-binding domain	1b4a A:4-78
a1	gi|260893250|ref|YP_003239347.1|	0037457	79-138	1.44e-17	55252	C-terminal domain of arginine repressor	0.00091	55253	C-terminal domain of arginine repressor	1f9n A:79-149
a1	gi|260893772|ref|YP_003239869.1|	0049944	4-103	3.23e-25	46785	Winged helix DNA-binding domain	0.012	46801	ArsR-like transcriptional regulators	1smt A:
a1	gi|260893820|ref|YP_003239917.1|	0049944	2-95	1.09e-28	46785	Winged helix DNA-binding domain	0.012	46801	ArsR-like transcriptional regulators	1r1u A:
a1	gi|260893577|ref|YP_003239674.1|	0054707	69-204	6.95e-22	54631	CBS-domain pair	0.0017	54632	CBS-domain pair	1pbj A:2-121
a1	gi|260893577|ref|YP_003239674.1|	0043758	2-76	0.000000000000865	46785	Winged helix DNA-binding domain	0.046	46786	Biotin repressor-like	1j5y A:3-67
a1	gi|260893705|ref|YP_003239802.1|	0035568	74-270	3.31e-56	55681	Class II aaRS and biotin synthetases	0.00014	55707	Biotin holoenzyme synthetase	1wqw A:1-188
a1	gi|260893705|ref|YP_003239802.1|	0045968	1-59	0.00000000000388	46785	Winged helix DNA-binding domain	0.018	46786	Biotin repressor-like	1j5y A:3-67
a1	gi|260893705|ref|YP_003239802.1|	0050688	275-320	0.0000000256	50037	C-terminal domain of transcriptional repressors	0.002	50038	Biotin repressor (BirA)	1wqw A:189-235
a1	gi|260892997|ref|YP_003239094.1|	0054946	7-147	7.2e-30	51206	cAMP-binding domain-like	0.0041	51210	cAMP-binding domain	1hw5 A:1-137
a1	gi|260892997|ref|YP_003239094.1|	0048601	151-211	0.000000000286	46785	Winged helix DNA-binding domain	0.078	46796	CAP C-terminal domain-like	1ft9 A:134-213
a1	gi|260893787|ref|YP_003239884.1|	0054946	17-146	9.17e-28	51206	cAMP-binding domain-like	0.011	51210	cAMP-binding domain	2coh A:6-117
a1	gi|260893787|ref|YP_003239884.1|	0048601	151-228	4.23e-18	46785	Winged helix DNA-binding domain	0.007	46796	CAP C-terminal domain-like	2coh A:118-199
a1	gi|260892098|ref|YP_003238195.1|	0041617	141-384	6.71e-82	52540	P-loop containing nucleoside triphosphate hydrolases	0.000000308	81269	Extended AAA-ATPase domain	1ny5 A:138-384
a1	gi|260892098|ref|YP_003238195.1|	0043525	1-187	5.12e-48	52172	CheY-like	0.00035	52173	CheY-related	1ny5 A:1-137
a1	gi|260892098|ref|YP_003238195.1|	0037176	355-456	3.26e-16	46689	Homeodomain-like	0.016	100918	FIS-like	1eto B:
a1	gi|260892434|ref|YP_003238531.1|	0041617	139-383	1.87e-77	52540	P-loop containing nucleoside triphosphate hydrolases	0.000000428	81269	Extended AAA-ATPase domain	1ny5 A:138-384
a1	gi|260892434|ref|YP_003238531.1|	0043525	5-183	3.42e-48	52172	CheY-like	0.0012	52173	CheY-related	1krw A:
a1	gi|260892434|ref|YP_003238531.1|	0037176	352-452	1.25e-17	46689	Homeodomain-like	0.0097	100918	FIS-like	1ntc A:
a1	gi|260893080|ref|YP_003239177.1|	0041150	10-137	2.55e-33	46785	Winged helix DNA-binding domain	0.0069	101027	FUR-like	1mzb A:
a1	gi|260893384|ref|YP_003239481.1|	0041150	15-141	1.48e-32	46785	Winged helix DNA-binding domain	0.0091	101027	FUR-like	1mzb A:
a1	gi|260892920|ref|YP_003239017.1|	0045682	3-136	1.71e-37	52172	CheY-like	0.00062	52173	CheY-related	1a04 A:5-142
a1	gi|260892920|ref|YP_003239017.1|	0048694	142-210	4.42e-25	46894	C-terminal effector domain of the bipartite response regulators	0.0015	46900	GerE-like (LuxR/UhpA family of transcriptional regulators)	1a04 A:150-216
a1	gi|260893879|ref|YP_003239976.1|	0048694	200-271	1.26e-18	46894	C-terminal effector domain of the bipartite response regulators	0.0054	46900	GerE-like (LuxR/UhpA family of transcriptional regulators)	1yio A:131-200
a1	gi|260893896|ref|YP_003239993.1|	0048694	5-52	0.00000000167	46894	C-terminal effector domain of the bipartite response regulators	0.017	46900	GerE-like (LuxR/UhpA family of transcriptional regulators)	1yio A:131-200
a1	gi|260892331|ref|YP_003238428.1|	0051337	2-134	3.5e-35	46785	Winged helix DNA-binding domain	0.093	46804	GntR-like transcriptional regulators	1v4r A:1-100
a1	gi|260892464|ref|YP_003238561.1|	0054060	96-233	1.73e-29	48008	GntR ligand-binding domain-like	0.0096	48009	GntR ligand-binding domain-like	1hw1 A:79-230
a1	gi|260892464|ref|YP_003238561.1|	0050048	6-79	2.78e-19	46785	Winged helix DNA-binding domain	0.02	46804	GntR-like transcriptional regulators	1hw1 A:5-78
a1	gi|260893926|ref|YP_003240023.1|	0054060	83-218	4.71e-36	48008	GntR ligand-binding domain-like	0.0061	48009	GntR ligand-binding domain-like	2hs5 A:94-231
a1	gi|260893926|ref|YP_003240023.1|	0050048	10-104	4.99e-23	46785	Winged helix DNA-binding domain	0.021	46804	GntR-like transcriptional regulators	2hs5 A:25-93
a1	gi|260892472|ref|YP_003238569.1|	0050465	82-287	1.19e-43	102405	MCP/YpsA-like	0.0075	102406	MoCo carrier protein-like	1wek A:
a1	gi|260892472|ref|YP_003238569.1|	0044139	306-366	0.0000103	46785	Winged helix DNA-binding domain	0.076	74676	Transcriptional regulator IclR, N-terminal domain	1mkm A:1-75
a1	gi|260893692|ref|YP_003239789.1|	0049608	80-258	2.68e-51	55781	GAF domain-like	0.0000646	75513	IclR ligand-binding domain-like	1mkm A:76-246
a1	gi|260893692|ref|YP_003239789.1|	0048177	13-87	2.57e-21	46785	Winged helix DNA-binding domain	0.042	74676	Transcriptional regulator IclR, N-terminal domain	1mkm A:1-75
a1	gi|260891976|ref|YP_003238073.1|	0047284	63-143	1.18e-17	54909	Dimeric alpha+beta barrel	0.0029	69733	Lrp/AsnC-like transcriptional regulator C-terminal domain	1ri7 A:85-170
a1	gi|260891976|ref|YP_003238073.1|	0049384	5-61	0.00000000375	46785	Winged helix DNA-binding domain	0.03	68967	Lrp/AsnC-like transcriptional regulator N-terminal domain	1i1g A:2-61
a1	gi|260892602|ref|YP_003238699.1|	0040266	60-102	0.00000721	46785	Winged helix DNA-binding domain	0.046	68967	Lrp/AsnC-like transcriptional regulator N-terminal domain	1i1g A:2-61
a1	gi|260893083|ref|YP_003239180.1|	0049384	12-79	0.0000000117	46785	Winged helix DNA-binding domain	0.042	68967	Lrp/AsnC-like transcriptional regulator N-terminal domain	2cfx A:1-63
a1	gi|260893118|ref|YP_003239215.1|	0049384	8-95	0.000000000351	46785	Winged helix DNA-binding domain	0.012	68967	Lrp/AsnC-like transcriptional regulator N-terminal domain	1ri7 A:25-84
a1	gi|260893911|ref|YP_003240008.1|	0045790	89-294	1.36e-45	53850	Periplasmic binding protein-like II	0.00085	53851	Phosphate binding protein-like	2fyi A:88-307
a1	gi|260893911|ref|YP_003240008.1|	0045910	1-111	1.93e-26	46785	Winged helix DNA-binding domain	0.0028	88979	LysR-like transcriptional regulators	1ixc A:1-89
a1	gi|260892026|ref|YP_003238123.1|	0052644	44-147	4.62e-25	46785	Winged helix DNA-binding domain	0.0069	63379	MarR-like transcriptional regulators	1s3j A:
a1	gi|260893427|ref|YP_003239524.1|	0044258	19-95	0.0000000527	46785	Winged helix DNA-binding domain	0.076	63379	MarR-like transcriptional regulators	2fbi A:5-140
a1	gi|260892897|ref|YP_003238994.1|	0050342	2-130	2.7e-46	52172	CheY-like	0.0000772	52173	CheY-related	1mvo A:
a1	gi|260892897|ref|YP_003238994.1|	0051385	122-226	4.89e-33	46894	C-terminal effector domain of the bipartite response regulators	0.00046	46895	PhoB-like	1qqi A:
a1	gi|260892914|ref|YP_003239011.1|	0050342	6-129	1.31e-45	52172	CheY-like	0.0000891	52173	CheY-related	1mvo A:
a1	gi|260892914|ref|YP_003239011.1|	0051385	127-229	6.24e-34	46894	C-terminal effector domain of the bipartite response regulators	0.00069	46895	PhoB-like	1ys7 A:128-233
a1	gi|260891944|ref|YP_003238041.1|	0054323	2-67	0.000000000201	47413	lambda repressor-like DNA-binding domains	0.048	47432	SinR domain-like	1b0n A:1-68
a1	gi|260891950|ref|YP_003238047.1|	0051249	4-64	0.00000000000244	47413	lambda repressor-like DNA-binding domains	0.076	47432	SinR domain-like	1b0n A:1-68
a1	gi|260892045|ref|YP_003238142.1|	0050823	1-68	4.61e-20	47413	lambda repressor-like DNA-binding domains	0.055	47432	SinR domain-like	1y7y A:5-73
a1	gi|260892046|ref|YP_003238143.1|	0051249	4-65	1.37e-17	47413	lambda repressor-like DNA-binding domains	0.068	47432	SinR domain-like	1y7y A:5-73
a1	gi|260892324|ref|YP_003238421.1|	0051908	13-75	0.000000000929	47413	lambda repressor-like DNA-binding domains	0.051	47432	SinR domain-like	1b0n A:1-68
a1	gi|260893043|ref|YP_003239140.1|	0051908	3-60	0.000000000000246	47413	lambda repressor-like DNA-binding domains	0.076	47432	SinR domain-like	1b0n A:1-68
a1	gi|260893050|ref|YP_003239147.1|	0054323	2-68	0.000000000000788	47413	lambda repressor-like DNA-binding domains	0.084	47432	SinR domain-like	1b0n A:1-68
a1	gi|260893514|ref|YP_003239611.1|	0051249	138-203	7.32e-20	47413	lambda repressor-like DNA-binding domains	0.058	47419	Phage repressors	1sq8 A:
a1	gi|260893514|ref|YP_003239611.1|	0051249	72-134	1.5e-18	47413	lambda repressor-like DNA-binding domains	0.012	47432	SinR domain-like	1b0n A:1-68
a1	gi|260893514|ref|YP_003239611.1|	0051249	3-66	3.38e-18	47413	lambda repressor-like DNA-binding domains	0.011	47432	SinR domain-like	1b0n A:1-68
a1	gi|260893775|ref|YP_003239872.1|	0051249	1-61	0.00000929	47413	lambda repressor-like DNA-binding domains	0.035	47432	SinR domain-like	1b0n A:1-68
a1	gi|260893826|ref|YP_003239923.1|	0054323	2-68	0.0000000000011	47413	lambda repressor-like DNA-binding domains	0.084	47432	SinR domain-like	1b0n A:1-68
a1	gi|260893833|ref|YP_003239930.1|	0051908	3-59	0.000000000000282	47413	lambda repressor-like DNA-binding domains	0.076	47432	SinR domain-like	1b0n A:1-68
a1	gi|260892364|ref|YP_003238461.1|	0046085	144-328	2.88e-16	53098	Ribonuclease H-like	0.038	53107	Retroviral integrase, catalytic domain	1exq A:
a1	gi|260892364|ref|YP_003238461.1|	0048742	20-120	0.0000000119	46689	Homeodomain-like	0.081	46764	Tetracyclin repressor-like, N-terminal domain	2np5 A:9-77
a1	gi|260892386|ref|YP_003238483.1|	0046085	144-328	2.88e-16	53098	Ribonuclease H-like	0.038	53107	Retroviral integrase, catalytic domain	1exq A:
a1	gi|260892386|ref|YP_003238483.1|	0048742	20-120	0.0000000119	46689	Homeodomain-like	0.081	46764	Tetracyclin repressor-like, N-terminal domain	2np5 A:9-77
a1	gi|260892763|ref|YP_003238860.1|	0048742	4-101	0.00000555	46689	Homeodomain-like	0.081	46764	Tetracyclin repressor-like, N-terminal domain	1a6i A:2-67
a1	gi|260892881|ref|YP_003238978.1|	0052394	89-205	6.56e-23	48498	Tetracyclin repressor-like, C-terminal domain	0.007	48499	Tetracyclin repressor-like, C-terminal domain	2fx0 A:77-198
a1	gi|260892881|ref|YP_003238978.1|	0049523	10-86	2.72e-19	46689	Homeodomain-like	0.0017	46764	Tetracyclin repressor-like, N-terminal domain	2d6y A:7-74
a1	gi|260892943|ref|YP_003239040.1|	0050189	79-191	8.9e-20	48498	Tetracyclin repressor-like, C-terminal domain	0.0031	48499	Tetracyclin repressor-like, C-terminal domain	1vi0 A:78-194
a1	gi|260892943|ref|YP_003239040.1|	0049523	4-78	2.14e-18	46689	Homeodomain-like	0.0028	46764	Tetracyclin repressor-like, N-terminal domain	1z77 A:1-75
a1	gi|260893102|ref|YP_003239199.1|	0046085	144-328	2.58e-16	53098	Ribonuclease H-like	0.035	53107	Retroviral integrase, catalytic domain	1exq A:
a1	gi|260893102|ref|YP_003239199.1|	0048742	20-120	0.0000000119	46689	Homeodomain-like	0.081	46764	Tetracyclin repressor-like, N-terminal domain	2np5 A:9-77
a1	gi|260893742|ref|YP_003239839.1|	0050189	83-195	4.45e-19	48498	Tetracyclin repressor-like, C-terminal domain	0.002	48499	Tetracyclin repressor-like, C-terminal domain	1vi0 A:78-194
a1	gi|260893742|ref|YP_003239839.1|	0049523	3-85	1.75e-16	46689	Homeodomain-like	0.0068	46764	Tetracyclin repressor-like, N-terminal domain	1z77 A:1-75
