# Supplementary material for: Abundance, diversity and domain architecture variability in prokaryotic DNA-binding transcription factors
Source: PLoS One. 2018 Apr 3;13(4):e0195332. doi: 10.1371/journal.pone.0195332 (PMC5882156; doi:10.1371/journal.pone.0195332)
Supplement: S1 Dataset — The information of genomes and transcription factors is organized in a tabular format. The file S1_Dataset.zip contains 761 files, one per genome. The information is organized as follows: Genome ID, identifier from NCBI database; Supfam ID; physical position of the Domain; E-value; Supfam model assignment; Supfam description; E-value associated to the family; Family ID; Family ID; representative PDB associated to each assignment. (ZIP) [file pone.0195332.s005.zip › Genomes_assignments/Amycolatopsis_mediterranei_U32_B.TFs]

cW	gi|300782758|ref|YP_003763049.1|	0046275	209-256	0.000000000108	46689	Homeodomain-like	0.039	46759	AraC type transcriptional activator	1bl0 A:63-124
cW	gi|300782758|ref|YP_003763049.1|	0051818	13-130	0.0000000000034	51215	Regulatory protein AraC	0.024	51216	Regulatory protein AraC	2arc A:
cW	gi|300782758|ref|YP_003763049.1|	0036286	161-207	0.0000166	46689	Homeodomain-like	0.067	46759	AraC type transcriptional activator	1bl0 A:63-124
cW	gi|300782888|ref|YP_003763179.1|	0052668	10-203	2.4e-44	52317	Class I glutamine amidotransferase-like	0.0097	52325	DJ-1/PfpI	1g2i A:
cW	gi|300782888|ref|YP_003763179.1|	0045977	274-324	0.000000000347	46689	Homeodomain-like	0.029	46759	AraC type transcriptional activator	1bl0 A:63-124
cW	gi|300782888|ref|YP_003763179.1|	0036286	225-271	0.00000000353	46689	Homeodomain-like	0.025	46759	AraC type transcriptional activator	1bl0 A:9-62
cW	gi|300783218|ref|YP_003763509.1|	0047686	20-175	0.0000000000854	51182	RmlC-like cupins	0.044	89409	TM1287-like	1o4t A:
cW	gi|300783218|ref|YP_003763509.1|	0046275	203-251	0.00000000627	46689	Homeodomain-like	0.042	46759	AraC type transcriptional activator	1d5y A:57-121
cW	gi|300783480|ref|YP_003763771.1|	0046275	291-342	0.000000000029	46689	Homeodomain-like	0.075	46759	AraC type transcriptional activator	1d5y A:57-121
cW	gi|300784107|ref|YP_003764398.1|	0052668	5-194	1.86e-41	52317	Class I glutamine amidotransferase-like	0.016	52325	DJ-1/PfpI	2fex A:1-188
cW	gi|300784107|ref|YP_003764398.1|	0046275	267-317	0.000000000134	46689	Homeodomain-like	0.061	46759	AraC type transcriptional activator	1d5y A:3-56
cW	gi|300784107|ref|YP_003764398.1|	0036286	214-265	0.000000000329	46689	Homeodomain-like	0.029	46759	AraC type transcriptional activator	1d5y A:3-56
cW	gi|300784437|ref|YP_003764728.1|	0036286	18-67	0.000000112	46689	Homeodomain-like	0.067	46759	AraC type transcriptional activator	1d5y A:3-56
cW	gi|300784439|ref|YP_003764730.1|	0046275	66-117	0.00000000000143	46689	Homeodomain-like	0.026	46759	AraC type transcriptional activator	1d5y A:57-121
cW	gi|300784439|ref|YP_003764730.1|	0036286	15-64	0.000000000394	46689	Homeodomain-like	0.025	46759	AraC type transcriptional activator	1bl0 A:9-62
cW	gi|300784980|ref|YP_003765271.1|	0052668	1-189	2.9e-47	52317	Class I glutamine amidotransferase-like	0.0036	52325	DJ-1/PfpI	1pe0 A:
cW	gi|300784980|ref|YP_003765271.1|	0036286	209-257	0.000000000000898	46689	Homeodomain-like	0.019	46759	AraC type transcriptional activator	1bl0 A:9-62
cW	gi|300784980|ref|YP_003765271.1|	0046275	260-311	0.0000000000358	46689	Homeodomain-like	0.025	46759	AraC type transcriptional activator	1d5y A:57-121
cW	gi|300785460|ref|YP_003765751.1|	0036286	194-244	0.000000000358	46689	Homeodomain-like	0.019	46759	AraC type transcriptional activator	1d5y A:3-56
cW	gi|300785460|ref|YP_003765751.1|	0046275	247-295	0.000000000381	46689	Homeodomain-like	0.033	46759	AraC type transcriptional activator	1bl0 A:63-124
cW	gi|300785642|ref|YP_003765933.1|	0046275	242-291	0.0000000000197	46689	Homeodomain-like	0.017	46759	AraC type transcriptional activator	1d5y A:57-121
cW	gi|300785642|ref|YP_003765933.1|	0036286	190-239	0.00000412	46689	Homeodomain-like	0.062	46759	AraC type transcriptional activator	1bl0 A:9-62
cW	gi|300785642|ref|YP_003765933.1|	0051818	24-92,127-174	0.000000209	51215	Regulatory protein AraC	0.011	51216	Regulatory protein AraC	2arc A:
cW	gi|300785762|ref|YP_003766053.1|	0052668	5-201	0.00000000000000224	52317	Class I glutamine amidotransferase-like	0.042	52328	Catalase, C-terminal domain	1sy7 A:553-736
cW	gi|300785762|ref|YP_003766053.1|	0046275	273-322	0.00000000139	46689	Homeodomain-like	0.027	46759	AraC type transcriptional activator	1d5y A:57-121
cW	gi|300786438|ref|YP_003766729.1|	0045977	222-270	0.00000182	46689	Homeodomain-like	0.021	46759	AraC type transcriptional activator	1bl0 A:63-124
cW	gi|300786574|ref|YP_003766865.1|	0046275	260-310	0.000000000573	46689	Homeodomain-like	0.031	46759	AraC type transcriptional activator	1d5y A:57-121
cW	gi|300786574|ref|YP_003766865.1|	0036286	207-258	0.00000000717	46689	Homeodomain-like	0.047	46764	Tetracyclin repressor-like, N-terminal domain	1ui5 A:5-75
cW	gi|300786615|ref|YP_003766906.1|	0052668	2-191	2.02e-47	52317	Class I glutamine amidotransferase-like	0.007	52325	DJ-1/PfpI	1pe0 A:
cW	gi|300786615|ref|YP_003766906.1|	0036286	209-257	0.00000143	46689	Homeodomain-like	0.021	46759	AraC type transcriptional activator	1d5y A:3-56
cW	gi|300786615|ref|YP_003766906.1|	0045977	263-310	0.00000332	46689	Homeodomain-like	0.076	46759	AraC type transcriptional activator	1bl0 A:63-124
cW	gi|300786794|ref|YP_003767085.1|	0041038	304-475	1.54e-38	48150	DNA-glycosylase	0.00012	48157	DNA repair glycosylase, 2 C-terminal domains	1mpg A:100-282
cW	gi|300786794|ref|YP_003767085.1|	0046652	2-82	1.96e-30	57884	Ada DNA repair protein, N-terminal domain (N-Ada 10)	0.00049	57885	Ada DNA repair protein, N-terminal domain (N-Ada 10)	1eyf A:
cW	gi|300786794|ref|YP_003767085.1|	0041039	198-294	2.98e-25	55945	TATA-box binding protein-like	0.0053	55952	DNA repair glycosylase, N-terminal domain	1mpg A:1-99
cW	gi|300786794|ref|YP_003767085.1|	0046275	137-186	0.000000806	46689	Homeodomain-like	0.024	46759	AraC type transcriptional activator	1d5y A:57-121
cW	gi|300787153|ref|YP_003767444.1|	0052668	5-198	2.12e-49	52317	Class I glutamine amidotransferase-like	0.0059	52325	DJ-1/PfpI	1g2i A:
cW	gi|300787153|ref|YP_003767444.1|	0045977	269-319	0.0000000000806	46689	Homeodomain-like	0.0093	46759	AraC type transcriptional activator	1bl0 A:63-124
cW	gi|300787153|ref|YP_003767444.1|	0036286	217-267	0.0000000466	46689	Homeodomain-like	0.011	46759	AraC type transcriptional activator	1d5y A:3-56
cW	gi|300787641|ref|YP_003767932.1|	0046275	236-283	0.0000000000582	46689	Homeodomain-like	0.019	46759	AraC type transcriptional activator	1d5y A:57-121
cW	gi|300787641|ref|YP_003767932.1|	0051818	33-101	0.00000248	51215	Regulatory protein AraC	0.014	51216	Regulatory protein AraC	2arc A:
cW	gi|300787841|ref|YP_003768132.1|	0036286	188-239	0.0000000000025	46689	Homeodomain-like	0.051	46759	AraC type transcriptional activator	1bl0 A:63-124
cW	gi|300787841|ref|YP_003768132.1|	0046275	241-290	0.000000000175	46689	Homeodomain-like	0.01	46759	AraC type transcriptional activator	1d5y A:57-121
cW	gi|300788062|ref|YP_003768353.1|	0052668	2-185	5.63e-40	52317	Class I glutamine amidotransferase-like	0.022	52325	DJ-1/PfpI	1pe0 A:
cW	gi|300788062|ref|YP_003768353.1|	0046275	257-306	0.000000000222	46689	Homeodomain-like	0.051	46759	AraC type transcriptional activator	1bl0 A:9-62
cW	gi|300788062|ref|YP_003768353.1|	0036286	203-254	0.0000000053	46689	Homeodomain-like	0.032	46759	AraC type transcriptional activator	1d5y A:3-56
cW	gi|300788364|ref|YP_003768655.1|	0052668	4-189	2.04e-46	52317	Class I glutamine amidotransferase-like	0.0072	52325	DJ-1/PfpI	1pe0 A:
cW	gi|300788364|ref|YP_003768655.1|	0036286	209-256	0.0000000000665	46689	Homeodomain-like	0.02	46759	AraC type transcriptional activator	1bl0 A:9-62
cW	gi|300788364|ref|YP_003768655.1|	0046275	260-309	0.00000000343	46689	Homeodomain-like	0.068	46759	AraC type transcriptional activator	1d5y A:57-121
cW	gi|300788706|ref|YP_003768997.1|	0046275	56-106	0.00000000000448	46689	Homeodomain-like	0.02	46759	AraC type transcriptional activator	1d5y A:57-121
cW	gi|300788706|ref|YP_003768997.1|	0036286	6-53	0.00000000148	46689	Homeodomain-like	0.021	46759	AraC type transcriptional activator	1d5y A:3-56
cW	gi|300788716|ref|YP_003769007.1|	0046275	59-108	0.0000000000672	46689	Homeodomain-like	0.021	46759	AraC type transcriptional activator	1d5y A:57-121
cW	gi|300788716|ref|YP_003769007.1|	0036286	7-56	0.00000000103	46689	Homeodomain-like	0.013	46759	AraC type transcriptional activator	1d5y A:3-56
cW	gi|300789163|ref|YP_003769454.1|	0046652	7-92	1.96e-29	57884	Ada DNA repair protein, N-terminal domain (N-Ada 10)	0.00012	57885	Ada DNA repair protein, N-terminal domain (N-Ada 10)	1eyf A:
cW	gi|300789163|ref|YP_003769454.1|	0049381	192-266	0.00000000000224	53155	Methylated DNA-protein cysteine methyltransferase domain	0.0022	53156	Methylated DNA-protein cysteine methyltransferase domain	1sfe A:12-92
cW	gi|300789163|ref|YP_003769454.1|	0036286	101-137	0.0000000384	46689	Homeodomain-like	0.015	46759	AraC type transcriptional activator	1d5y A:3-56
cW	gi|300789180|ref|YP_003769471.1|	0046275	255-304	0.00000000000717	46689	Homeodomain-like	0.023	46759	AraC type transcriptional activator	1d5y A:57-121
cW	gi|300789180|ref|YP_003769471.1|	0036286	204-252	0.000000388	46689	Homeodomain-like	0.049	46764	Tetracyclin repressor-like, N-terminal domain	1ui5 A:5-75
cW	gi|300789470|ref|YP_003769761.1|	0052668	7-196	5.67e-38	52317	Class I glutamine amidotransferase-like	0.022	52325	DJ-1/PfpI	2fex A:1-188
cW	gi|300789470|ref|YP_003769761.1|	0046275	268-317	0.0000000932	46689	Homeodomain-like	0.05	46759	AraC type transcriptional activator	1bl0 A:9-62
cW	gi|300789470|ref|YP_003769761.1|	0036286	217-265	0.000000242	46689	Homeodomain-like	0.038	46759	AraC type transcriptional activator	1bl0 A:9-62
cW	gi|300789514|ref|YP_003769805.1|	0052668	8-190	1.14e-45	52317	Class I glutamine amidotransferase-like	0.016	52325	DJ-1/PfpI	2fex A:1-188
cW	gi|300789514|ref|YP_003769805.1|	0036286	208-258	0.00000000116	46689	Homeodomain-like	0.01	46759	AraC type transcriptional activator	1d5y A:3-56
cW	gi|300789514|ref|YP_003769805.1|	0045977	261-310	0.0000000015	46689	Homeodomain-like	0.038	46759	AraC type transcriptional activator	1bl0 A:63-124
cW	gi|300789516|ref|YP_003769807.1|	0036286	180-229	0.0000000000367	46689	Homeodomain-like	0.029	46759	AraC type transcriptional activator	1bl0 A:9-62
cW	gi|300789516|ref|YP_003769807.1|	0046275	231-280	0.0000000941	46689	Homeodomain-like	0.042	46759	AraC type transcriptional activator	1d5y A:57-121
cW	gi|300789578|ref|YP_003769869.1|	0052668	1-192	3.06e-40	52317	Class I glutamine amidotransferase-like	0.012	52325	DJ-1/PfpI	1pe0 A:
cW	gi|300789578|ref|YP_003769869.1|	0045977	264-314	0.0000139	46689	Homeodomain-like	0.029	46759	AraC type transcriptional activator	1bl0 A:9-62
cW	gi|300789578|ref|YP_003769869.1|	0036286	214-261	0.0000372	46689	Homeodomain-like	0.055	46759	AraC type transcriptional activator	1bl0 A:9-62
cW	gi|300789627|ref|YP_003769918.1|	0046275	178-216	0.00000538	46689	Homeodomain-like	0.021	46759	AraC type transcriptional activator	1bl0 A:63-124
cW	gi|300789862|ref|YP_003770153.1|	0046652	8-92	7.59e-31	57884	Ada DNA repair protein, N-terminal domain (N-Ada 10)	0.00027	57885	Ada DNA repair protein, N-terminal domain (N-Ada 10)	1eyf A:
cW	gi|300789862|ref|YP_003770153.1|	0041039	210-305	2.35e-27	55945	TATA-box binding protein-like	0.0019	55952	DNA repair glycosylase, N-terminal domain	1mpg A:1-99
cW	gi|300789862|ref|YP_003770153.1|	0041038	315-461	1.55e-17	48150	DNA-glycosylase	0.0038	48157	DNA repair glycosylase, 2 C-terminal domains	1mpg A:100-282
cW	gi|300789862|ref|YP_003770153.1|	0046275	144-191	0.000000332	46689	Homeodomain-like	0.016	46759	AraC type transcriptional activator	1d5y A:57-121
cW	gi|300789948|ref|YP_003770239.1|	0046275	221-269	0.00000000000211	46689	Homeodomain-like	0.031	46759	AraC type transcriptional activator	1bl0 A:9-62
cW	gi|300789948|ref|YP_003770239.1|	0051818	29-154	0.0000000000000811	51215	Regulatory protein AraC	0.017	51216	Regulatory protein AraC	2arc A:
cW	gi|300790070|ref|YP_003770361.1|	0047686	3-158	4.84e-16	51182	RmlC-like cupins	0.025	89409	TM1287-like	1v70 A:
cW	gi|300790070|ref|YP_003770361.1|	0046275	190-234	0.0000000206	46689	Homeodomain-like	0.025	46759	AraC type transcriptional activator	1d5y A:57-121
cW	gi|300790536|ref|YP_003770827.1|	0046275	223-272	0.00000000493	46689	Homeodomain-like	0.021	46759	AraC type transcriptional activator	1bl0 A:63-124
cW	gi|300787891|ref|YP_003768182.1|	0045802	4-72	9.07e-16	46785	Winged helix DNA-binding domain	0.0036	46792	Arginine repressor (ArgR), N-terminal DNA-binding domain	1f9n A:3-78
cW	gi|300787891|ref|YP_003768182.1|	0035348	88-154	4.58e-17	55252	C-terminal domain of arginine repressor	0.00079	55253	C-terminal domain of arginine repressor	1b4b A:
cW	gi|300782688|ref|YP_003762979.1|	0049944	7-86	2.55e-21	46785	Winged helix DNA-binding domain	0.019	46801	ArsR-like transcriptional regulators	1smt A:
cW	gi|300782691|ref|YP_003762982.1|	0049777	12-109	1.41e-28	46785	Winged helix DNA-binding domain	0.0065	46801	ArsR-like transcriptional regulators	1smt A:
cW	gi|300782753|ref|YP_003763044.1|	0049777	9-99	3.53e-18	46785	Winged helix DNA-binding domain	0.026	46801	ArsR-like transcriptional regulators	1smt A:
cW	gi|300783086|ref|YP_003763377.1|	0049944	2-96	5.73e-24	46785	Winged helix DNA-binding domain	0.085	46801	ArsR-like transcriptional regulators	1r1u A:
cW	gi|300783785|ref|YP_003764076.1|	0049608	88-267	7.19e-49	55781	GAF domain-like	0.00047	75513	IclR ligand-binding domain-like	1mkm A:76-246
cW	gi|300783785|ref|YP_003764076.1|	0048177	24-96	0.0000000000000388	46785	Winged helix DNA-binding domain	0.059	46801	ArsR-like transcriptional regulators	1smt A:
cW	gi|300784590|ref|YP_003764881.1|	0049944	7-101	6.39e-28	46785	Winged helix DNA-binding domain	0.055	46801	ArsR-like transcriptional regulators	1smt A:
cW	gi|300784701|ref|YP_003764992.1|	0049777	19-107	0.0000000000000565	46785	Winged helix DNA-binding domain	0.047	46801	ArsR-like transcriptional regulators	1smt A:
cW	gi|300784760|ref|YP_003765051.1|	0049944	3-101	2.79e-22	46785	Winged helix DNA-binding domain	0.044	46801	ArsR-like transcriptional regulators	1smt A:
cW	gi|300784866|ref|YP_003765157.1|	0049777	6-87	3.46e-18	46785	Winged helix DNA-binding domain	0.014	46801	ArsR-like transcriptional regulators	1smt A:
cW	gi|300784870|ref|YP_003765161.1|	0049777	2-90	1.52e-19	46785	Winged helix DNA-binding domain	0.0083	46801	ArsR-like transcriptional regulators	1smt A:
cW	gi|300784884|ref|YP_003765175.1|	0049777	23-111	1.39e-20	46785	Winged helix DNA-binding domain	0.0047	46801	ArsR-like transcriptional regulators	1smt A:
cW	gi|300784936|ref|YP_003765227.1|	0049777	9-98	0.0000000000000988	46785	Winged helix DNA-binding domain	0.04	46801	ArsR-like transcriptional regulators	1smt A:
cW	gi|300785123|ref|YP_003765414.1|	0049777	13-97	1.12e-17	46785	Winged helix DNA-binding domain	0.027	46801	ArsR-like transcriptional regulators	1smt A:
cW	gi|300785221|ref|YP_003765512.1|	0047618	108-230	2.62e-35	52788	Phosphotyrosine protein phosphatases I	0.00029	52789	Low-molecular-weight phosphotyrosine protein phosphatases	1jl3 A:
cW	gi|300785221|ref|YP_003765512.1|	0049777	8-80	0.0000000000000132	46785	Winged helix DNA-binding domain	0.027	46801	ArsR-like transcriptional regulators	1smt A:
cW	gi|300785667|ref|YP_003765958.1|	0049777	5-95	2.46e-16	46785	Winged helix DNA-binding domain	0.029	46801	ArsR-like transcriptional regulators	1smt A:
cW	gi|300785984|ref|YP_003766275.1|	0049944	1-104	2.92e-27	46785	Winged helix DNA-binding domain	0.062	46801	ArsR-like transcriptional regulators	1smt A:
cW	gi|300786558|ref|YP_003766849.1|	0049944	5-96	6.57e-28	46785	Winged helix DNA-binding domain	0.016	46801	ArsR-like transcriptional regulators	1smt A:
cW	gi|300786778|ref|YP_003767069.1|	0049777	5-108	1.42e-21	46785	Winged helix DNA-binding domain	0.011	46801	ArsR-like transcriptional regulators	1r1u A:
cW	gi|300786804|ref|YP_003767095.1|	0049944	9-147	1.01e-16	46785	Winged helix DNA-binding domain	0.085	46801	ArsR-like transcriptional regulators	1smt A:
cW	gi|300787188|ref|YP_003767479.1|	0053261	266-318	0.0000000000752	46785	Winged helix DNA-binding domain	0.027	46801	ArsR-like transcriptional regulators	1smt A:
cW	gi|300787330|ref|YP_003767621.1|	0049777	11-93	2.73e-17	46785	Winged helix DNA-binding domain	0.067	46801	ArsR-like transcriptional regulators	1r1u A:
cW	gi|300787477|ref|YP_003767768.1|	0049777	8-94	0.0000000000218	46785	Winged helix DNA-binding domain	0.029	46801	ArsR-like transcriptional regulators	1smt A:
cW	gi|300787691|ref|YP_003767982.1|	0049777	8-102	5.85e-25	46785	Winged helix DNA-binding domain	0.0065	46801	ArsR-like transcriptional regulators	1smt A:
cW	gi|300788445|ref|YP_003768736.1|	0049777	26-110	3.53e-23	46785	Winged helix DNA-binding domain	0.015	46801	ArsR-like transcriptional regulators	1smt A:
cW	gi|300789155|ref|YP_003769446.1|	0049777	4-98	0.00000000000000168	46785	Winged helix DNA-binding domain	0.053	46801	ArsR-like transcriptional regulators	1u2w A:12-119
cW	gi|300789295|ref|YP_003769586.1|	0049944	246-316	0.000000000000493	46785	Winged helix DNA-binding domain	0.068	46801	ArsR-like transcriptional regulators	1u2w A:12-119
cW	gi|300789411|ref|YP_003769702.1|	0054263	102-257	2.98e-28	55961	Bet v1-like	0.018	111168	AHSA1 domain	3eli A:2-144
cW	gi|300789411|ref|YP_003769702.1|	0049944	1-99	3.06e-22	46785	Winged helix DNA-binding domain	0.044	46801	ArsR-like transcriptional regulators	1r1u A:
cW	gi|300790196|ref|YP_003770487.1|	0049944	14-106	1.07e-16	46785	Winged helix DNA-binding domain	0.028	46801	ArsR-like transcriptional regulators	1smt A:
cW	gi|300790478|ref|YP_003770769.1|	0049944	12-106	0.0000000000000132	46785	Winged helix DNA-binding domain	0.042	46801	ArsR-like transcriptional regulators	1smt A:
cW	gi|300783056|ref|YP_003763347.1|	0045968	2-59	0.00000000000278	46785	Winged helix DNA-binding domain	0.08	46786	Biotin repressor-like	1j5y A:3-67
cW	gi|300784805|ref|YP_003765096.1|	0039384	11-70	0.000000000184	46785	Winged helix DNA-binding domain	0.012	46786	Biotin repressor-like	1j5y A:3-67
cW	gi|300784983|ref|YP_003765274.1|	0039384	10-68	0.00000000651	46785	Winged helix DNA-binding domain	0.033	46786	Biotin repressor-like	1j5y A:3-67
cW	gi|300785081|ref|YP_003765372.1|	0039384	5-62	0.0000000000291	46785	Winged helix DNA-binding domain	0.011	46786	Biotin repressor-like	1j5y A:3-67
cW	gi|300786195|ref|YP_003766486.1|	0045968	4-62	0.000000000694	46785	Winged helix DNA-binding domain	0.021	46786	Biotin repressor-like	1j5y A:3-67
cW	gi|300787809|ref|YP_003768100.1|	0045968	2-59	0.00000000091	46785	Winged helix DNA-binding domain	0.05	46786	Biotin repressor-like	1j5y A:3-67
cW	gi|300787897|ref|YP_003768188.1|	0039384	7-64	0.0000000000289	46785	Winged helix DNA-binding domain	0.039	46786	Biotin repressor-like	1j5y A:3-67
cW	gi|300788878|ref|YP_003769169.1|	0045968	6-66	0.000000503	46785	Winged helix DNA-binding domain	0.058	46786	Biotin repressor-like	1j5y A:3-67
cW	gi|300789811|ref|YP_003770102.1|	0045968	3-59	0.000000000344	46785	Winged helix DNA-binding domain	0.054	46786	Biotin repressor-like	1j5y A:3-67
cW	gi|300790689|ref|YP_003770980.1|	0045968	2-57	0.000000000475	46785	Winged helix DNA-binding domain	0.063	46786	Biotin repressor-like	1j5y A:3-67
cW	gi|300782594|ref|YP_003762885.1|	0054435	29-153	2.09e-20	51206	cAMP-binding domain-like	0.0059	51210	cAMP-binding domain	1hw5 A:1-137
cW	gi|300782594|ref|YP_003762885.1|	0048601	162-237	0.000000000000572	46785	Winged helix DNA-binding domain	0.012	46796	CAP C-terminal domain-like	2coh A:118-199
cW	gi|300785315|ref|YP_003765606.1|	0049498	85-384	3.89e-47	53067	Actin-like ATPase domain	0.001	110636	ROK	2aa4 A:120-289
cW	gi|300785315|ref|YP_003765606.1|	0051455	13-77	0.000000000182	46785	Winged helix DNA-binding domain	0.084	46796	CAP C-terminal domain-like	2oz6 A:143-213
cW	gi|300786728|ref|YP_003767019.1|	0049608	76-253	5.17e-45	55781	GAF domain-like	0.00054	75513	IclR ligand-binding domain-like	1mkm A:76-246
cW	gi|300786728|ref|YP_003767019.1|	0048177	11-83	0.00000000000000106	46785	Winged helix DNA-binding domain	0.058	46796	CAP C-terminal domain-like	1ft9 A:134-213
cW	gi|300787940|ref|YP_003768231.1|	0052861	12-138	1.83e-30	51206	cAMP-binding domain-like	0.0042	51210	cAMP-binding domain	2oz6 A:9-142
cW	gi|300787940|ref|YP_003768231.1|	0048601	147-225	9.4e-17	46785	Winged helix DNA-binding domain	0.029	46796	CAP C-terminal domain-like	1hw5 A:138-208
cW	gi|300788057|ref|YP_003768348.1|	0049608	74-258	4.05e-38	55781	GAF domain-like	0.0012	75513	IclR ligand-binding domain-like	1tf1 A:
cW	gi|300788057|ref|YP_003768348.1|	0048177	15-85	0.000000000305	46785	Winged helix DNA-binding domain	0.077	46796	CAP C-terminal domain-like	3e5u A:148-227
cW	gi|300788330|ref|YP_003768621.1|	0039384	78-129	0.000000967	46785	Winged helix DNA-binding domain	0.09	46796	CAP C-terminal domain-like	3e5u A:148-227
cW	gi|300788590|ref|YP_003768881.1|	0052861	9-138	8.64e-29	51206	cAMP-binding domain-like	0.0045	51210	cAMP-binding domain	2oz6 A:9-142
cW	gi|300788590|ref|YP_003768881.1|	0054945	145-222	0.00000000000435	46785	Winged helix DNA-binding domain	0.02	46796	CAP C-terminal domain-like	2coh A:118-199
cW	gi|300790636|ref|YP_003770927.1|	0052861	4-142	1.1e-36	51206	cAMP-binding domain-like	0.0017	51210	cAMP-binding domain	1vp6 A:
cW	gi|300790636|ref|YP_003770927.1|	0048601	145-223	3.33e-19	46785	Winged helix DNA-binding domain	0.01	46796	CAP C-terminal domain-like	2oz6 A:143-213
cW	gi|300786206|ref|YP_003766497.1|	0041617	326-533	0.0000000000000345	52540	P-loop containing nucleoside triphosphate hydrolases	0.056	81269	Extended AAA-ATPase domain	1ny5 A:138-384
cW	gi|300786206|ref|YP_003766497.1|	0048440	546-589	0.00000000000167	46689	Homeodomain-like	0.027	100918	FIS-like	1eto B:
cW	gi|300788939|ref|YP_003769230.1|	0048742	29-126	0.00000152	46689	Homeodomain-like	0.063	100918	FIS-like	1umq A:
cW	gi|300785994|ref|YP_003766285.1|	0041150	3-133	3.58e-35	46785	Winged helix DNA-binding domain	0.014	101027	FUR-like	1mzb A:
cW	gi|300788446|ref|YP_003768737.1|	0041150	14-135	2.62e-36	46785	Winged helix DNA-binding domain	0.0019	101027	FUR-like	1mzb A:
cW	gi|300783236|ref|YP_003763527.1|	0036339	63-332	5.65e-64	53822	Periplasmic binding protein-like I	0.0000345	53823	L-arabinose binding protein-like	1dbq A:
cW	gi|300783236|ref|YP_003763527.1|	0051985	2-60	1.41e-16	47413	lambda repressor-like DNA-binding domains	0.003	47438	GalR/LacI-like bacterial regulator	2hsg A:2-58
cW	gi|300783519|ref|YP_003763810.1|	0036339	59-322	5.1e-61	53822	Periplasmic binding protein-like I	0.0000598	53823	L-arabinose binding protein-like	2nzu G:58-332
cW	gi|300783519|ref|YP_003763810.1|	0051985	1-56	3.87e-16	47413	lambda repressor-like DNA-binding domains	0.0028	47438	GalR/LacI-like bacterial regulator	2hsg A:2-58
cW	gi|300783810|ref|YP_003764101.1|	0036339	64-331	2.72e-66	53822	Periplasmic binding protein-like I	0.0000263	53823	L-arabinose binding protein-like	2nzu G:58-332
cW	gi|300783810|ref|YP_003764101.1|	0051985	3-61	2.86e-16	47413	lambda repressor-like DNA-binding domains	0.0034	47438	GalR/LacI-like bacterial regulator	2hsg A:2-58
cW	gi|300784347|ref|YP_003764638.1|	0036339	77-348	5.89e-69	53822	Periplasmic binding protein-like I	0.0000406	53823	L-arabinose binding protein-like	2nzu G:58-332
cW	gi|300784347|ref|YP_003764638.1|	0051985	4-63	0.00000000000000104	47413	lambda repressor-like DNA-binding domains	0.0024	47438	GalR/LacI-like bacterial regulator	2bjc A:1-62
cW	gi|300784972|ref|YP_003765263.1|	0035780	57-317	1.97e-37	53822	Periplasmic binding protein-like I	0.00039	53823	L-arabinose binding protein-like	2nzu G:58-332
cW	gi|300784972|ref|YP_003765263.1|	0051985	2-58	2.12e-16	47413	lambda repressor-like DNA-binding domains	0.0045	47438	GalR/LacI-like bacterial regulator	1uxd A:
cW	gi|300784999|ref|YP_003765290.1|	0036339	83-339	1.68e-62	53822	Periplasmic binding protein-like I	0.0001	53823	L-arabinose binding protein-like	1dbq A:
cW	gi|300784999|ref|YP_003765290.1|	0036955	10-61	0.000000000000309	47413	lambda repressor-like DNA-binding domains	0.0056	47438	GalR/LacI-like bacterial regulator	2hsg A:2-58
cW	gi|300785100|ref|YP_003765391.1|	0035780	99-342	1.35e-27	53822	Periplasmic binding protein-like I	0.0013	53823	L-arabinose binding protein-like	2nzu G:58-332
cW	gi|300785100|ref|YP_003765391.1|	0051985	27-73	0.00000000000163	47413	lambda repressor-like DNA-binding domains	0.0056	47438	GalR/LacI-like bacterial regulator	2hsg A:2-58
cW	gi|300785196|ref|YP_003765487.1|	0036339	83-341	2.75e-61	53822	Periplasmic binding protein-like I	0.00013	53823	L-arabinose binding protein-like	1dbq A:
cW	gi|300785196|ref|YP_003765487.1|	0036955	10-61	0.000000000000675	47413	lambda repressor-like DNA-binding domains	0.0069	47438	GalR/LacI-like bacterial regulator	2hsg A:2-58
cW	gi|300785227|ref|YP_003765518.1|	0035780	59-325	2.17e-61	53822	Periplasmic binding protein-like I	0.0000477	53823	L-arabinose binding protein-like	2nzu G:58-332
cW	gi|300785227|ref|YP_003765518.1|	0051985	3-60	2.33e-17	47413	lambda repressor-like DNA-binding domains	0.0027	47438	GalR/LacI-like bacterial regulator	2hsg A:2-58
cW	gi|300785303|ref|YP_003765594.1|	0036339	76-343	3.99e-57	53822	Periplasmic binding protein-like I	0.0000736	53823	L-arabinose binding protein-like	1tlf A:
cW	gi|300785303|ref|YP_003765594.1|	0051985	15-74	0.00000000000000116	47413	lambda repressor-like DNA-binding domains	0.0048	47438	GalR/LacI-like bacterial regulator	2bjc A:1-62
cW	gi|300785320|ref|YP_003765611.1|	0036339	61-328	1.63e-70	53822	Periplasmic binding protein-like I	0.0000351	53823	L-arabinose binding protein-like	1dbq A:
cW	gi|300785320|ref|YP_003765611.1|	0051985	1-59	0.00000000000000225	47413	lambda repressor-like DNA-binding domains	0.0036	47438	GalR/LacI-like bacterial regulator	1pru A:
cW	gi|300785976|ref|YP_003766267.1|	0035780	69-318	1.59e-51	53822	Periplasmic binding protein-like I	0.0000981	53823	L-arabinose binding protein-like	2nzu G:58-332
cW	gi|300785976|ref|YP_003766267.1|	0051985	11-70	1.31e-16	47413	lambda repressor-like DNA-binding domains	0.0018	47438	GalR/LacI-like bacterial regulator	2hsg A:2-58
cW	gi|300786231|ref|YP_003766522.1|	0035780	58-324	3.64e-36	53822	Periplasmic binding protein-like I	0.0007	53823	L-arabinose binding protein-like	2nzu G:58-332
cW	gi|300786231|ref|YP_003766522.1|	0051985	1-60	0.0000000000000016	47413	lambda repressor-like DNA-binding domains	0.005	47438	GalR/LacI-like bacterial regulator	2hsg A:2-58
cW	gi|300786269|ref|YP_003766560.1|	0035780	77-338	1.99e-58	53822	Periplasmic binding protein-like I	0.0000164	53823	L-arabinose binding protein-like	1tlf A:
cW	gi|300786269|ref|YP_003766560.1|	0051985	20-78	1.69e-18	47413	lambda repressor-like DNA-binding domains	0.0023	47438	GalR/LacI-like bacterial regulator	2hsg A:2-58
cW	gi|300786278|ref|YP_003766569.1|	0035780	77-331	5.89e-59	53822	Periplasmic binding protein-like I	0.0000156	53823	L-arabinose binding protein-like	1tlf A:
cW	gi|300786278|ref|YP_003766569.1|	0051985	20-78	2.29e-19	47413	lambda repressor-like DNA-binding domains	0.002	47438	GalR/LacI-like bacterial regulator	2hsg A:2-58
cW	gi|300786309|ref|YP_003766600.1|	0036339	63-325	9.6e-61	53822	Periplasmic binding protein-like I	0.00015	53823	L-arabinose binding protein-like	1tlf A:
cW	gi|300786309|ref|YP_003766600.1|	0036955	2-48	0.000000000000525	47413	lambda repressor-like DNA-binding domains	0.0063	47438	GalR/LacI-like bacterial regulator	2hsg A:2-58
cW	gi|300786389|ref|YP_003766680.1|	0036339	60-327	4.89e-71	53822	Periplasmic binding protein-like I	0.0000319	53823	L-arabinose binding protein-like	2nzu G:58-332
cW	gi|300786389|ref|YP_003766680.1|	0051985	1-59	3.66e-16	47413	lambda repressor-like DNA-binding domains	0.0044	47438	GalR/LacI-like bacterial regulator	2bjc A:1-62
cW	gi|300786394|ref|YP_003766685.1|	0036339	72-346	1.99e-77	53822	Periplasmic binding protein-like I	0.00000989	53823	L-arabinose binding protein-like	1dbq A:
cW	gi|300786394|ref|YP_003766685.1|	0051985	14-62	0.00000000000764	47413	lambda repressor-like DNA-binding domains	0.0064	47438	GalR/LacI-like bacterial regulator	2hsg A:2-58
cW	gi|300786419|ref|YP_003766710.1|	0036339	73-346	1.49e-64	53822	Periplasmic binding protein-like I	0.0000511	53823	L-arabinose binding protein-like	1dbq A:
cW	gi|300786419|ref|YP_003766710.1|	0051985	13-70	0.00000000000000306	47413	lambda repressor-like DNA-binding domains	0.0031	47438	GalR/LacI-like bacterial regulator	2bjc A:1-62
cW	gi|300786432|ref|YP_003766723.1|	0036339	86-342	2.02e-65	53822	Periplasmic binding protein-like I	0.0000497	53823	L-arabinose binding protein-like	1dbq A:
cW	gi|300786432|ref|YP_003766723.1|	0051985	5-63	1.06e-16	47413	lambda repressor-like DNA-binding domains	0.0019	47438	GalR/LacI-like bacterial regulator	2bjc A:1-62
cW	gi|300786479|ref|YP_003766770.1|	0036339	60-322	8.95e-59	53822	Periplasmic binding protein-like I	0.0000357	53823	L-arabinose binding protein-like	2nzu G:58-332
cW	gi|300786479|ref|YP_003766770.1|	0051985	1-58	4.88e-17	47413	lambda repressor-like DNA-binding domains	0.0021	47438	GalR/LacI-like bacterial regulator	2hsg A:2-58
cW	gi|300786504|ref|YP_003766795.1|	0035780	78-294	3.14e-18	53822	Periplasmic binding protein-like I	0.0039	53823	L-arabinose binding protein-like	2nzu G:58-332
cW	gi|300786504|ref|YP_003766795.1|	0044558	6-55	0.0000000000938	47413	lambda repressor-like DNA-binding domains	0.0065	47438	GalR/LacI-like bacterial regulator	2hsg A:2-58
cW	gi|300786948|ref|YP_003767239.1|	0036339	76-354	4.52e-64	53822	Periplasmic binding protein-like I	0.0000455	53823	L-arabinose binding protein-like	1dbq A:
cW	gi|300786948|ref|YP_003767239.1|	0051985	17-73	0.00000000000000909	47413	lambda repressor-like DNA-binding domains	0.013	47438	GalR/LacI-like bacterial regulator	2hsg A:2-58
cW	gi|300787063|ref|YP_003767354.1|	0036339	64-313	4.35e-42	53822	Periplasmic binding protein-like I	0.00016	53823	L-arabinose binding protein-like	1dbq A:
cW	gi|300787063|ref|YP_003767354.1|	0051985	1-61	1.78e-16	47413	lambda repressor-like DNA-binding domains	0.0038	47438	GalR/LacI-like bacterial regulator	2hsg A:2-58
cW	gi|300787068|ref|YP_003767359.1|	0036339	62-321	6.16e-54	53822	Periplasmic binding protein-like I	0.0000781	53823	L-arabinose binding protein-like	1tlf A:
cW	gi|300787068|ref|YP_003767359.1|	0051985	2-47	0.0000000000206	47413	lambda repressor-like DNA-binding domains	0.0079	47438	GalR/LacI-like bacterial regulator	2bjc A:1-62
cW	gi|300787123|ref|YP_003767414.1|	0036339	61-331	1.49e-73	53822	Periplasmic binding protein-like I	0.0000287	53823	L-arabinose binding protein-like	2nzu G:58-332
cW	gi|300787123|ref|YP_003767414.1|	0051985	2-59	0.000000000000061	47413	lambda repressor-like DNA-binding domains	0.0081	47438	GalR/LacI-like bacterial regulator	2hsg A:2-58
cW	gi|300787632|ref|YP_003767923.1|	0036339	59-332	5.5e-68	53822	Periplasmic binding protein-like I	0.0000203	53823	L-arabinose binding protein-like	2nzu G:58-332
cW	gi|300787632|ref|YP_003767923.1|	0036955	1-56	0.0000000000000117	47413	lambda repressor-like DNA-binding domains	0.003	47438	GalR/LacI-like bacterial regulator	2hsg A:2-58
cW	gi|300787637|ref|YP_003767928.1|	0036339	59-331	9.42e-67	53822	Periplasmic binding protein-like I	0.0000264	53823	L-arabinose binding protein-like	1dbq A:
cW	gi|300787637|ref|YP_003767928.1|	0051985	1-56	0.0000000000000478	47413	lambda repressor-like DNA-binding domains	0.0049	47438	GalR/LacI-like bacterial regulator	2bjc A:1-62
cW	gi|300787952|ref|YP_003768243.1|	0036339	62-323	2.36e-67	53822	Periplasmic binding protein-like I	0.0000277	53823	L-arabinose binding protein-like	2nzu G:58-332
cW	gi|300787952|ref|YP_003768243.1|	0051985	1-59	4.74e-18	47413	lambda repressor-like DNA-binding domains	0.0042	47438	GalR/LacI-like bacterial regulator	2hsg A:2-58
cW	gi|300788747|ref|YP_003769038.1|	0036339	59-331	3.53e-68	53822	Periplasmic binding protein-like I	0.0000506	53823	L-arabinose binding protein-like	2nzu G:58-332
cW	gi|300788747|ref|YP_003769038.1|	0036955	4-49	0.0000000000399	47413	lambda repressor-like DNA-binding domains	0.0094	47438	GalR/LacI-like bacterial regulator	2hsg A:2-58
cW	gi|300788767|ref|YP_003769058.1|	0036339	65-344	7.46e-64	53822	Periplasmic binding protein-like I	0.0000561	53823	L-arabinose binding protein-like	1dbq A:
cW	gi|300788767|ref|YP_003769058.1|	0051985	6-62	0.00000000000000205	47413	lambda repressor-like DNA-binding domains	0.0039	47438	GalR/LacI-like bacterial regulator	2bjc A:1-62
cW	gi|300789083|ref|YP_003769374.1|	0036339	84-344	2.36e-48	53822	Periplasmic binding protein-like I	0.00017	53823	L-arabinose binding protein-like	1dbq A:
cW	gi|300789083|ref|YP_003769374.1|	0051985	17-75	0.000000000000139	47413	lambda repressor-like DNA-binding domains	0.012	47438	GalR/LacI-like bacterial regulator	1efa A:2-60
cW	gi|300789240|ref|YP_003769531.1|	0036339	63-338	5.3e-69	53822	Periplasmic binding protein-like I	0.0000292	53823	L-arabinose binding protein-like	1dbq A:
cW	gi|300789240|ref|YP_003769531.1|	0036955	6-60	0.0000000000000881	47413	lambda repressor-like DNA-binding domains	0.0055	47438	GalR/LacI-like bacterial regulator	2bjc A:1-62
cW	gi|300789313|ref|YP_003769604.1|	0036339	80-350	5.89e-59	53822	Periplasmic binding protein-like I	0.0000153	53823	L-arabinose binding protein-like	1tlf A:
cW	gi|300789313|ref|YP_003769604.1|	0036955	22-77	6.44e-17	47413	lambda repressor-like DNA-binding domains	0.0025	47438	GalR/LacI-like bacterial regulator	2hsg A:2-58
cW	gi|300790505|ref|YP_003770796.1|	0035780	62-326	2.72e-41	53822	Periplasmic binding protein-like I	0.00027	53823	L-arabinose binding protein-like	1dbq A:
cW	gi|300790505|ref|YP_003770796.1|	0051985	2-47	0.000000591	47413	lambda repressor-like DNA-binding domains	0.007	47438	GalR/LacI-like bacterial regulator	2hsg A:2-58
cW	gi|300790939|ref|YP_003771230.1|	0036339	67-342	2.94e-74	53822	Periplasmic binding protein-like I	0.0000307	53823	L-arabinose binding protein-like	2nzu G:58-332
cW	gi|300790939|ref|YP_003771230.1|	0051985	8-66	0.00000000000000392	47413	lambda repressor-like DNA-binding domains	0.0036	47438	GalR/LacI-like bacterial regulator	1pru A:
cW	gi|300781980|ref|YP_003762271.1|	0043525	5-165	8.99e-22	52172	CheY-like	0.0031	52173	CheY-related	1s8n A:
cW	gi|300781980|ref|YP_003762271.1|	0045681	149-200	0.00000000000085	46894	C-terminal effector domain of the bipartite response regulators	0.0095	46900	GerE-like (LuxR/UhpA family of transcriptional regulators)	1a04 A:150-216
cW	gi|300782049|ref|YP_003762340.1|	0045682	1-136	1.12e-34	52172	CheY-like	0.0004	52173	CheY-related	1a04 A:5-142
cW	gi|300782049|ref|YP_003762340.1|	0048694	138-216	1.43e-21	46894	C-terminal effector domain of the bipartite response regulators	0.0032	46900	GerE-like (LuxR/UhpA family of transcriptional regulators)	1fse A:
cW	gi|300782102|ref|YP_003762393.1|	0045682	1-131	1.85e-30	52172	CheY-like	0.00089	52173	CheY-related	1a04 A:5-142
cW	gi|300782102|ref|YP_003762393.1|	0048694	138-206	2.62e-21	46894	C-terminal effector domain of the bipartite response regulators	0.0016	46900	GerE-like (LuxR/UhpA family of transcriptional regulators)	1a04 A:150-216
cW	gi|300782196|ref|YP_003762487.1|	0048694	897-958	5.78e-19	46894	C-terminal effector domain of the bipartite response regulators	0.0034	46900	GerE-like (LuxR/UhpA family of transcriptional regulators)	1fse A:
cW	gi|300782196|ref|YP_003762487.1|	0040237	18-79,126-267	0.00000000000213	52540	P-loop containing nucleoside triphosphate hydrolases	0.058	81269	Extended AAA-ATPase domain	1jbk A:
cW	gi|300782196|ref|YP_003762487.1|	0042932	686-885	0.00000278	48452	TPR-like	0.033	48453	Tetratricopeptide repeat (TPR)	1w3b A:
cW	gi|300782390|ref|YP_003762681.1|	0048694	157-212	0.00000299	46894	C-terminal effector domain of the bipartite response regulators	0.015	46900	GerE-like (LuxR/UhpA family of transcriptional regulators)	1fse A:
cW	gi|300782403|ref|YP_003762694.1|	0043525	1-153	6.26e-19	52172	CheY-like	0.0026	52173	CheY-related	1s8n A:
cW	gi|300782403|ref|YP_003762694.1|	0048694	132-196	0.000000000000051	46894	C-terminal effector domain of the bipartite response regulators	0.0057	46900	GerE-like (LuxR/UhpA family of transcriptional regulators)	1a04 A:150-216
cW	gi|300782586|ref|YP_003762877.1|	0048694	340-399	0.00000000000000544	46894	C-terminal effector domain of the bipartite response regulators	0.0044	46900	GerE-like (LuxR/UhpA family of transcriptional regulators)	1a04 A:150-216
cW	gi|300782698|ref|YP_003762989.1|	0048694	125-197	1.94e-21	46894	C-terminal effector domain of the bipartite response regulators	0.0038	46900	GerE-like (LuxR/UhpA family of transcriptional regulators)	1fse A:
cW	gi|300782698|ref|YP_003762989.1|	0045682	1-123	6.12e-17	52172	CheY-like	0.0032	52173	CheY-related	1a04 A:5-142
cW	gi|300782719|ref|YP_003763010.1|	0045682	12-145	3.98e-28	52172	CheY-like	0.00076	52173	CheY-related	1a04 A:5-142
cW	gi|300782719|ref|YP_003763010.1|	0048694	149-225	7.48e-23	46894	C-terminal effector domain of the bipartite response regulators	0.0022	46900	GerE-like (LuxR/UhpA family of transcriptional regulators)	1a04 A:150-216
cW	gi|300782900|ref|YP_003763191.1|	0045682	1-136	4.7e-34	52172	CheY-like	0.00036	52173	CheY-related	1a04 A:5-142
cW	gi|300782900|ref|YP_003763191.1|	0048694	142-213	2.96e-20	46894	C-terminal effector domain of the bipartite response regulators	0.003	46900	GerE-like (LuxR/UhpA family of transcriptional regulators)	1yio A:131-200
cW	gi|300782911|ref|YP_003763202.1|	0048694	135-207	1.26e-17	46894	C-terminal effector domain of the bipartite response regulators	0.0041	46900	GerE-like (LuxR/UhpA family of transcriptional regulators)	1fse A:
cW	gi|300782912|ref|YP_003763203.1|	0045682	3-135	5.83e-35	52172	CheY-like	0.00047	52173	CheY-related	1a04 A:5-142
cW	gi|300782912|ref|YP_003763203.1|	0048694	137-211	4.42e-21	46894	C-terminal effector domain of the bipartite response regulators	0.0025	46900	GerE-like (LuxR/UhpA family of transcriptional regulators)	1fse A:
cW	gi|300783016|ref|YP_003763307.1|	0045682	4-138	5.98e-32	52172	CheY-like	0.00033	52173	CheY-related	1a04 A:5-142
cW	gi|300783016|ref|YP_003763307.1|	0048694	149-217	4.08e-24	46894	C-terminal effector domain of the bipartite response regulators	0.004	46900	GerE-like (LuxR/UhpA family of transcriptional regulators)	1a04 A:150-216
cW	gi|300783103|ref|YP_003763394.1|	0048694	865-927	0.0000000000000129	46894	C-terminal effector domain of the bipartite response regulators	0.0041	46900	GerE-like (LuxR/UhpA family of transcriptional regulators)	1fse A:
cW	gi|300783103|ref|YP_003763394.1|	0042932	742-854	0.00000000451	48452	TPR-like	0.03	48453	Tetratricopeptide repeat (TPR)	1w3b A:
cW	gi|300783103|ref|YP_003763394.1|	0050374	20-238	0.000000821	52540	P-loop containing nucleoside triphosphate hydrolases	0.069	81269	Extended AAA-ATPase domain	1fnn A:1-276
cW	gi|300783184|ref|YP_003763475.1|	0043525	1-129	3.13e-19	52172	CheY-like	0.0026	52173	CheY-related	1s8n A:
cW	gi|300783184|ref|YP_003763475.1|	0048694	133-196	0.00000000000000816	46894	C-terminal effector domain of the bipartite response regulators	0.0063	46900	GerE-like (LuxR/UhpA family of transcriptional regulators)	1a04 A:150-216
cW	gi|300783203|ref|YP_003763494.1|	0045682	1-133	1.15e-33	52172	CheY-like	0.00098	52173	CheY-related	1a04 A:5-142
cW	gi|300783203|ref|YP_003763494.1|	0048694	143-215	1.02e-20	46894	C-terminal effector domain of the bipartite response regulators	0.0018	46900	GerE-like (LuxR/UhpA family of transcriptional regulators)	1a04 A:150-216
cW	gi|300783277|ref|YP_003763568.1|	0048694	2-35	0.00000000275	46894	C-terminal effector domain of the bipartite response regulators	0.013	46900	GerE-like (LuxR/UhpA family of transcriptional regulators)	1a04 A:150-216
cW	gi|300783311|ref|YP_003763602.1|	0043525	1-135	7.97e-23	52172	CheY-like	0.0074	52173	CheY-related	1krw A:
cW	gi|300783311|ref|YP_003763602.1|	0048694	132-200	0.00000000000000374	46894	C-terminal effector domain of the bipartite response regulators	0.0076	46900	GerE-like (LuxR/UhpA family of transcriptional regulators)	1a04 A:150-216
cW	gi|300783390|ref|YP_003763681.1|	0045682	7-130	2.99e-24	52172	CheY-like	0.0014	52173	CheY-related	1a04 A:5-142
cW	gi|300783390|ref|YP_003763681.1|	0048694	133-200	4.42e-19	46894	C-terminal effector domain of the bipartite response regulators	0.015	46900	GerE-like (LuxR/UhpA family of transcriptional regulators)	1fse A:
cW	gi|300783411|ref|YP_003763702.1|	0048694	721-783	4.08e-16	46894	C-terminal effector domain of the bipartite response regulators	0.0086	46900	GerE-like (LuxR/UhpA family of transcriptional regulators)	1fse A:
cW	gi|300783580|ref|YP_003763871.1|	0048694	349-419	2.11e-20	46894	C-terminal effector domain of the bipartite response regulators	0.002	46900	GerE-like (LuxR/UhpA family of transcriptional regulators)	1a04 A:150-216
cW	gi|300784001|ref|YP_003764292.1|	0043525	1-132	3.13e-17	52172	CheY-like	0.0041	52173	CheY-related	1s8n A:
cW	gi|300784001|ref|YP_003764292.1|	0048694	132-195	0.0000000000000015	46894	C-terminal effector domain of the bipartite response regulators	0.0089	46900	GerE-like (LuxR/UhpA family of transcriptional regulators)	1a04 A:150-216
cW	gi|300784158|ref|YP_003764449.1|	0045682	21-147	8.25e-20	52172	CheY-like	0.0044	52173	CheY-related	1a04 A:5-142
cW	gi|300784158|ref|YP_003764449.1|	0048694	156-225	0.00000000000000207	46894	C-terminal effector domain of the bipartite response regulators	0.011	46900	GerE-like (LuxR/UhpA family of transcriptional regulators)	1fse A:
cW	gi|300784159|ref|YP_003764450.1|	0048694	145-214	1.02e-16	46894	C-terminal effector domain of the bipartite response regulators	0.0094	46900	GerE-like (LuxR/UhpA family of transcriptional regulators)	1fse A:
cW	gi|300784159|ref|YP_003764450.1|	0045682	11-138	1.31e-16	52172	CheY-like	0.003	52173	CheY-related	1a04 A:5-142
cW	gi|300784381|ref|YP_003764672.1|	0048694	926-999	1.94e-20	46894	C-terminal effector domain of the bipartite response regulators	0.0033	46900	GerE-like (LuxR/UhpA family of transcriptional regulators)	1fse A:
cW	gi|300784381|ref|YP_003764672.1|	0042932	450-648	0.00000000000672	48452	TPR-like	0.066	69094	Transcription factor MalT domain III	1hz4 A:
cW	gi|300784381|ref|YP_003764672.1|	0047420	13-61,129-277	0.0000000000946	52540	P-loop containing nucleoside triphosphate hydrolases	0.078	52686	ABC transporter ATPase domain-like	1ji0 A:
cW	gi|300784547|ref|YP_003764838.1|	0048694	118-185	2.82e-20	46894	C-terminal effector domain of the bipartite response regulators	0.0043	46900	GerE-like (LuxR/UhpA family of transcriptional regulators)	1fse A:
cW	gi|300784547|ref|YP_003764838.1|	0043525	5-102	1.31e-17	52172	CheY-like	0.005	52173	CheY-related	1zh2 A:2-120
cW	gi|300784675|ref|YP_003764966.1|	0043525	3-126	4.84e-33	52172	CheY-like	0.0012	52173	CheY-related	1a04 A:5-142
cW	gi|300784675|ref|YP_003764966.1|	0048694	144-212	5.44e-22	46894	C-terminal effector domain of the bipartite response regulators	0.0037	46900	GerE-like (LuxR/UhpA family of transcriptional regulators)	1fse A:
cW	gi|300784747|ref|YP_003765038.1|	0043525	3-129	5.55e-30	52172	CheY-like	0.00082	52173	CheY-related	1a04 A:5-142
cW	gi|300784747|ref|YP_003765038.1|	0048694	143-213	1.02e-21	46894	C-terminal effector domain of the bipartite response regulators	0.0022	46900	GerE-like (LuxR/UhpA family of transcriptional regulators)	1fse A:
cW	gi|300784836|ref|YP_003765127.1|	0045682	2-131	1.71e-29	52172	CheY-like	0.00021	52173	CheY-related	1a04 A:5-142
cW	gi|300784836|ref|YP_003765127.1|	0048694	138-211	8.5e-20	46894	C-terminal effector domain of the bipartite response regulators	0.0037	46900	GerE-like (LuxR/UhpA family of transcriptional regulators)	1a04 A:150-216
cW	gi|300785055|ref|YP_003765346.1|	0045682	8-127	1.1e-27	52172	CheY-like	0.0016	52173	CheY-related	1a04 A:5-142
cW	gi|300785055|ref|YP_003765346.1|	0048694	137-214	6.8e-21	46894	C-terminal effector domain of the bipartite response regulators	0.0034	46900	GerE-like (LuxR/UhpA family of transcriptional regulators)	1fse A:
cW	gi|300785223|ref|YP_003765514.1|	0053686	11-237	3.94e-18	52540	P-loop containing nucleoside triphosphate hydrolases	0.065	81269	Extended AAA-ATPase domain	1iqp A:2-232
cW	gi|300785223|ref|YP_003765514.1|	0048694	697-757	2.24e-17	46894	C-terminal effector domain of the bipartite response regulators	0.0026	46900	GerE-like (LuxR/UhpA family of transcriptional regulators)	1fse A:
cW	gi|300785223|ref|YP_003765514.1|	0054057	489-618	0.00000129	48452	TPR-like	0.061	48453	Tetratricopeptide repeat (TPR)	1zu2 A:1-145
cW	gi|300785387|ref|YP_003765678.1|	0048694	872-939	1.12e-17	46894	C-terminal effector domain of the bipartite response regulators	0.004	46900	GerE-like (LuxR/UhpA family of transcriptional regulators)	1a04 A:150-216
cW	gi|300785387|ref|YP_003765678.1|	0040237	11-74,112-218	0.000000000000267	52540	P-loop containing nucleoside triphosphate hydrolases	0.066	81269	Extended AAA-ATPase domain	1jbk A:
cW	gi|300785387|ref|YP_003765678.1|	0042932	506-693	0.0000000253	48452	TPR-like	0.082	48453	Tetratricopeptide repeat (TPR)	1w3b A:
cW	gi|300785404|ref|YP_003765695.1|	0048694	842-910	3.74e-16	46894	C-terminal effector domain of the bipartite response regulators	0.01	46900	GerE-like (LuxR/UhpA family of transcriptional regulators)	1fse A:
cW	gi|300785404|ref|YP_003765695.1|	0050374	4-232	0.00000000655	52540	P-loop containing nucleoside triphosphate hydrolases	0.057	81269	Extended AAA-ATPase domain	1jbk A:
cW	gi|300785449|ref|YP_003765740.1|	0045700	2-133	6.97e-32	52172	CheY-like	0.0003	52173	CheY-related	1a04 A:5-142
cW	gi|300785449|ref|YP_003765740.1|	0048694	162-226	1.46e-20	46894	C-terminal effector domain of the bipartite response regulators	0.0028	46900	GerE-like (LuxR/UhpA family of transcriptional regulators)	1a04 A:150-216
cW	gi|300785517|ref|YP_003765808.1|	0048694	324-393	1.8e-19	46894	C-terminal effector domain of the bipartite response regulators	0.0044	46900	GerE-like (LuxR/UhpA family of transcriptional regulators)	1a04 A:150-216
cW	gi|300785517|ref|YP_003765808.1|	0047420	9-65,112-228	0.00000000000902	52540	P-loop containing nucleoside triphosphate hydrolases	0.066	52670	RecA protein-like (ATPase-domain)	2i3b A:1-189
cW	gi|300785587|ref|YP_003765878.1|	0045682	12-141	2.13e-35	52172	CheY-like	0.0013	52173	CheY-related	1a04 A:5-142
cW	gi|300785587|ref|YP_003765878.1|	0048694	151-223	3.16e-21	46894	C-terminal effector domain of the bipartite response regulators	0.0044	46900	GerE-like (LuxR/UhpA family of transcriptional regulators)	1fse A:
cW	gi|300785664|ref|YP_003765955.1|	0054709	15-269	1.88e-43	53474	alpha/beta-Hydrolases	0.076	82509	Biotin biosynthesis protein BioH	1m33 A:
cW	gi|300785664|ref|YP_003765955.1|	0048694	280-344	2.21e-19	46894	C-terminal effector domain of the bipartite response regulators	0.0044	46900	GerE-like (LuxR/UhpA family of transcriptional regulators)	1a04 A:150-216
cW	gi|300785793|ref|YP_003766084.1|	0048694	807-880	3.4e-19	46894	C-terminal effector domain of the bipartite response regulators	0.0091	46900	GerE-like (LuxR/UhpA family of transcriptional regulators)	1fse A:
cW	gi|300785793|ref|YP_003766084.1|	0050374	42-239	0.00000159	52540	P-loop containing nucleoside triphosphate hydrolases	0.054	52652	Nitrogenase iron protein-like	1yrb A:1-244
cW	gi|300785799|ref|YP_003766090.1|	0048694	774-849	7.48e-17	46894	C-terminal effector domain of the bipartite response regulators	0.0041	46900	GerE-like (LuxR/UhpA family of transcriptional regulators)	1fse A:
cW	gi|300785799|ref|YP_003766090.1|	0050374	20-225	0.000000602	52540	P-loop containing nucleoside triphosphate hydrolases	0.044	52652	Nitrogenase iron protein-like	1yrb A:1-244
cW	gi|300785913|ref|YP_003766204.1|	0048694	132-204	1.29e-16	46894	C-terminal effector domain of the bipartite response regulators	0.0041	46900	GerE-like (LuxR/UhpA family of transcriptional regulators)	1fse A:
cW	gi|300785913|ref|YP_003766204.1|	0043525	1-179	4.55e-16	52172	CheY-like	0.0024	52173	CheY-related	1s8n A:
cW	gi|300786126|ref|YP_003766417.1|	0048694	139-210	0.00000000000000374	46894	C-terminal effector domain of the bipartite response regulators	0.0046	46900	GerE-like (LuxR/UhpA family of transcriptional regulators)	1a04 A:150-216
cW	gi|300786126|ref|YP_003766417.1|	0045682	6-126	0.00000000000000185	52172	CheY-like	0.003	52173	CheY-related	1a04 A:5-142
cW	gi|300786261|ref|YP_003766552.1|	0045682	2-132	3.27e-27	52172	CheY-like	0.0012	52173	CheY-related	1a04 A:5-142
cW	gi|300786261|ref|YP_003766552.1|	0048694	144-210	3.4e-20	46894	C-terminal effector domain of the bipartite response regulators	0.0016	46900	GerE-like (LuxR/UhpA family of transcriptional regulators)	1a04 A:150-216
cW	gi|300786429|ref|YP_003766720.1|	0045682	2-129	6.12e-32	52172	CheY-like	0.0011	52173	CheY-related	1s8n A:
cW	gi|300786429|ref|YP_003766720.1|	0048694	127-202	1.46e-18	46894	C-terminal effector domain of the bipartite response regulators	0.0031	46900	GerE-like (LuxR/UhpA family of transcriptional regulators)	1fse A:
cW	gi|300786703|ref|YP_003766994.1|	0045682	4-135	3.98e-33	52172	CheY-like	0.00091	52173	CheY-related	1a04 A:5-142
cW	gi|300786703|ref|YP_003766994.1|	0048694	141-212	1.94e-20	46894	C-terminal effector domain of the bipartite response regulators	0.0022	46900	GerE-like (LuxR/UhpA family of transcriptional regulators)	1fse A:
cW	gi|300786704|ref|YP_003766995.1|	0048694	138-208	8.16e-18	46894	C-terminal effector domain of the bipartite response regulators	0.0052	46900	GerE-like (LuxR/UhpA family of transcriptional regulators)	1l3l A:170-234
cW	gi|300787038|ref|YP_003767329.1|	0045682	9-136	1.31e-21	52172	CheY-like	0.0029	52173	CheY-related	1a04 A:5-142
cW	gi|300787038|ref|YP_003767329.1|	0048694	151-214	6.46e-18	46894	C-terminal effector domain of the bipartite response regulators	0.0025	46900	GerE-like (LuxR/UhpA family of transcriptional regulators)	1fse A:
cW	gi|300787047|ref|YP_003767338.1|	0048694	785-847	0.0000000000000612	46894	C-terminal effector domain of the bipartite response regulators	0.0081	46900	GerE-like (LuxR/UhpA family of transcriptional regulators)	1fse A:
cW	gi|300787047|ref|YP_003767338.1|	0047665	8-211	0.00000000000184	52540	P-loop containing nucleoside triphosphate hydrolases	0.024	81269	Extended AAA-ATPase domain	1ksf X:168-436
cW	gi|300787162|ref|YP_003767453.1|	0048694	275-338	8.84e-16	46894	C-terminal effector domain of the bipartite response regulators	0.0044	46900	GerE-like (LuxR/UhpA family of transcriptional regulators)	1fse A:
cW	gi|300787274|ref|YP_003767565.1|	0045682	1-133	3.42e-35	52172	CheY-like	0.00022	52173	CheY-related	1a04 A:5-142
cW	gi|300787274|ref|YP_003767565.1|	0048694	136-211	7.82e-22	46894	C-terminal effector domain of the bipartite response regulators	0.0032	46900	GerE-like (LuxR/UhpA family of transcriptional regulators)	1a04 A:150-216
cW	gi|300787361|ref|YP_003767652.1|	0045682	2-133	2.7e-34	52172	CheY-like	0.00067	52173	CheY-related	1a04 A:5-142
cW	gi|300787361|ref|YP_003767652.1|	0048694	155-223	2.38e-20	46894	C-terminal effector domain of the bipartite response regulators	0.003	46900	GerE-like (LuxR/UhpA family of transcriptional regulators)	1a04 A:150-216
cW	gi|300787377|ref|YP_003767668.1|	0043525	5-128	2.28e-30	52172	CheY-like	0.0012	52173	CheY-related	1a04 A:5-142
cW	gi|300787377|ref|YP_003767668.1|	0048694	144-213	3.4e-22	46894	C-terminal effector domain of the bipartite response regulators	0.0034	46900	GerE-like (LuxR/UhpA family of transcriptional regulators)	1fse A:
cW	gi|300787440|ref|YP_003767731.1|	0045682	8-133	4.55e-29	52172	CheY-like	0.00038	52173	CheY-related	1a04 A:5-142
cW	gi|300787440|ref|YP_003767731.1|	0048694	148-211	0.00000000000000272	46894	C-terminal effector domain of the bipartite response regulators	0.0027	46900	GerE-like (LuxR/UhpA family of transcriptional regulators)	1fse A:
cW	gi|300787504|ref|YP_003767795.1|	0048694	846-905	0.0000000000000051	46894	C-terminal effector domain of the bipartite response regulators	0.0065	46900	GerE-like (LuxR/UhpA family of transcriptional regulators)	1a04 A:150-216
cW	gi|300787504|ref|YP_003767795.1|	0047420	8-89,127-232	0.00000225	52540	P-loop containing nucleoside triphosphate hydrolases	0.069	52686	ABC transporter ATPase domain-like	1vpl A:
cW	gi|300787505|ref|YP_003767796.1|	0048694	837-899	0.000000000000782	46894	C-terminal effector domain of the bipartite response regulators	0.018	46900	GerE-like (LuxR/UhpA family of transcriptional regulators)	1fse A:
cW	gi|300787505|ref|YP_003767796.1|	0047420	3-83,121-222	0.00000000697	52540	P-loop containing nucleoside triphosphate hydrolases	0.068	52724	RNA helicase	1yks A:185-324
cW	gi|300787514|ref|YP_003767805.1|	0048694	25-67	0.00000000231	46894	C-terminal effector domain of the bipartite response regulators	0.016	46900	GerE-like (LuxR/UhpA family of transcriptional regulators)	1a04 A:150-216
cW	gi|300787636|ref|YP_003767927.1|	0048694	7-65	0.000000000051	46894	C-terminal effector domain of the bipartite response regulators	0.0073	46900	GerE-like (LuxR/UhpA family of transcriptional regulators)	1a04 A:150-216
cW	gi|300787715|ref|YP_003768006.1|	0043525	1-141	2.42e-17	52172	CheY-like	0.003	52173	CheY-related	1s8n A:
cW	gi|300787715|ref|YP_003768006.1|	0048694	133-207	0.000000000126	46894	C-terminal effector domain of the bipartite response regulators	0.012	46900	GerE-like (LuxR/UhpA family of transcriptional regulators)	1fse A:
cW	gi|300787834|ref|YP_003768125.1|	0045682	1-125	9.53e-27	52172	CheY-like	0.0012	52173	CheY-related	1a04 A:5-142
cW	gi|300787834|ref|YP_003768125.1|	0048694	128-191	4.08e-20	46894	C-terminal effector domain of the bipartite response regulators	0.0016	46900	GerE-like (LuxR/UhpA family of transcriptional regulators)	1a04 A:150-216
cW	gi|300788038|ref|YP_003768329.1|	0045700	2-135	4.27e-29	52172	CheY-like	0.00028	52173	CheY-related	1a04 A:5-142
cW	gi|300788038|ref|YP_003768329.1|	0048694	142-215	3.74e-21	46894	C-terminal effector domain of the bipartite response regulators	0.0036	46900	GerE-like (LuxR/UhpA family of transcriptional regulators)	1a04 A:150-216
cW	gi|300788042|ref|YP_003768333.1|	0045682	1-135	5.41e-32	52172	CheY-like	0.00036	52173	CheY-related	1a04 A:5-142
cW	gi|300788042|ref|YP_003768333.1|	0048694	148-213	2.01e-19	46894	C-terminal effector domain of the bipartite response regulators	0.0018	46900	GerE-like (LuxR/UhpA family of transcriptional regulators)	1a04 A:150-216
cW	gi|300788090|ref|YP_003768381.1|	0048694	683-747	4.76e-18	46894	C-terminal effector domain of the bipartite response regulators	0.0039	46900	GerE-like (LuxR/UhpA family of transcriptional regulators)	1a04 A:150-216
cW	gi|300788090|ref|YP_003768381.1|	0040237	26-86,139-262	0.000000152	52540	P-loop containing nucleoside triphosphate hydrolases	0.08	52592	G proteins	1rfl A:
cW	gi|300788195|ref|YP_003768486.1|	0045682	1-131	5.83e-34	52172	CheY-like	0.0015	52173	CheY-related	1a04 A:5-142
cW	gi|300788195|ref|YP_003768486.1|	0048694	143-214	2.28e-19	46894	C-terminal effector domain of the bipartite response regulators	0.0031	46900	GerE-like (LuxR/UhpA family of transcriptional regulators)	1a04 A:150-216
cW	gi|300788286|ref|YP_003768577.1|	0048694	117-184	1.97e-20	46894	C-terminal effector domain of the bipartite response regulators	0.0026	46900	GerE-like (LuxR/UhpA family of transcriptional regulators)	1a04 A:150-216
cW	gi|300788307|ref|YP_003768598.1|	0048694	778-844	5.78e-16	46894	C-terminal effector domain of the bipartite response regulators	0.024	46900	GerE-like (LuxR/UhpA family of transcriptional regulators)	1fse A:
cW	gi|300788307|ref|YP_003768598.1|	0049491	9-206	0.0000000000596	52540	P-loop containing nucleoside triphosphate hydrolases	0.078	81269	Extended AAA-ATPase domain	1jbk A:
cW	gi|300788310|ref|YP_003768601.1|	0048694	789-853	6.46e-17	46894	C-terminal effector domain of the bipartite response regulators	0.0041	46900	GerE-like (LuxR/UhpA family of transcriptional regulators)	1a04 A:150-216
cW	gi|300788310|ref|YP_003768601.1|	0047272	436-753	0.0000000000000538	48452	TPR-like	0.0047	69094	Transcription factor MalT domain III	1hz4 A:
cW	gi|300788310|ref|YP_003768601.1|	0053686	31-217	0.000000000802	52540	P-loop containing nucleoside triphosphate hydrolases	0.071	81268	Tandem AAA-ATPase domain	2j0s A:22-243
cW	gi|300788318|ref|YP_003768609.1|	0048694	842-900	0.00000000000000228	46894	C-terminal effector domain of the bipartite response regulators	0.0069	46900	GerE-like (LuxR/UhpA family of transcriptional regulators)	1fse A:
cW	gi|300788318|ref|YP_003768609.1|	0053686	4-230	0.000000000135	52540	P-loop containing nucleoside triphosphate hydrolases	0.049	81269	Extended AAA-ATPase domain	1jbk A:
cW	gi|300788319|ref|YP_003768610.1|	0048694	819-881	5.1e-17	46894	C-terminal effector domain of the bipartite response regulators	0.0039	46900	GerE-like (LuxR/UhpA family of transcriptional regulators)	1fse A:
cW	gi|300788319|ref|YP_003768610.1|	0040237	4-68,102-211	0.0000000000328	52540	P-loop containing nucleoside triphosphate hydrolases	0.029	81269	Extended AAA-ATPase domain	1l8q A:77-289
cW	gi|300788334|ref|YP_003768625.1|	0045682	1-134	2.28e-35	52172	CheY-like	0.0002	52173	CheY-related	1a04 A:5-142
cW	gi|300788334|ref|YP_003768625.1|	0048694	149-220	5.78e-21	46894	C-terminal effector domain of the bipartite response regulators	0.0028	46900	GerE-like (LuxR/UhpA family of transcriptional regulators)	1a04 A:150-216
cW	gi|300788348|ref|YP_003768639.1|	0045682	1-134	1.42e-36	52172	CheY-like	0.00017	52173	CheY-related	1a04 A:5-142
cW	gi|300788348|ref|YP_003768639.1|	0048694	154-220	1.94e-22	46894	C-terminal effector domain of the bipartite response regulators	0.0036	46900	GerE-like (LuxR/UhpA family of transcriptional regulators)	1a04 A:150-216
cW	gi|300788437|ref|YP_003768728.1|	0045682	1-129	3.56e-33	52172	CheY-like	0.00074	52173	CheY-related	1u0s Y:
cW	gi|300788437|ref|YP_003768728.1|	0048694	131-201	1.97e-17	46894	C-terminal effector domain of the bipartite response regulators	0.0036	46900	GerE-like (LuxR/UhpA family of transcriptional regulators)	1fse A:
cW	gi|300788715|ref|YP_003769006.1|	0045682	1-128	1.35e-25	52172	CheY-like	0.0048	52173	CheY-related	1a04 A:5-142
cW	gi|300788715|ref|YP_003769006.1|	0048694	132-201	1.09e-18	46894	C-terminal effector domain of the bipartite response regulators	0.0081	46900	GerE-like (LuxR/UhpA family of transcriptional regulators)	1fse A:
cW	gi|300788717|ref|YP_003769008.1|	0045682	1-127	2.28e-25	52172	CheY-like	0.0034	52173	CheY-related	1a04 A:5-142
cW	gi|300788717|ref|YP_003769008.1|	0048694	128-200	9.18e-19	46894	C-terminal effector domain of the bipartite response regulators	0.0049	46900	GerE-like (LuxR/UhpA family of transcriptional regulators)	1fse A:
cW	gi|300788810|ref|YP_003769101.1|	0053686	125-380	5.34e-21	52540	P-loop containing nucleoside triphosphate hydrolases	0.074	52670	RecA protein-like (ATPase-domain)	1u94 A:6-268
cW	gi|300788810|ref|YP_003769101.1|	0048694	915-979	6.46e-18	46894	C-terminal effector domain of the bipartite response regulators	0.0035	46900	GerE-like (LuxR/UhpA family of transcriptional regulators)	1a04 A:150-216
cW	gi|300788810|ref|YP_003769101.1|	0042932	612-795	0.0000000000936	48452	TPR-like	0.04	48453	Tetratricopeptide repeat (TPR)	1elr A:
cW	gi|300788810|ref|YP_003769101.1|	0046870	18-119	0.00000000033	55073	Nucleotide cyclase	0.0068	55074	Adenylyl and guanylyl cyclase catalytic domain	1wc3 A:
cW	gi|300788854|ref|YP_003769145.1|	0039925	2-132	2.7e-29	52172	CheY-like	0.00027	52173	CheY-related	1a04 A:5-142
cW	gi|300788854|ref|YP_003769145.1|	0048694	143-209	1.67e-19	46894	C-terminal effector domain of the bipartite response regulators	0.0059	46900	GerE-like (LuxR/UhpA family of transcriptional regulators)	1fse A:
cW	gi|300789062|ref|YP_003769353.1|	0043525	1-134	2.7e-33	52172	CheY-like	0.00061	52173	CheY-related	1a04 A:5-142
cW	gi|300789062|ref|YP_003769353.1|	0048694	149-217	1.02e-19	46894	C-terminal effector domain of the bipartite response regulators	0.0035	46900	GerE-like (LuxR/UhpA family of transcriptional regulators)	1yio A:131-200
cW	gi|300789301|ref|YP_003769592.1|	0048694	834-894	4.42e-17	46894	C-terminal effector domain of the bipartite response regulators	0.0065	46900	GerE-like (LuxR/UhpA family of transcriptional regulators)	1a04 A:150-216
cW	gi|300789301|ref|YP_003769592.1|	0040237	5-64,101-219	0.0000000258	52540	P-loop containing nucleoside triphosphate hydrolases	0.036	81269	Extended AAA-ATPase domain	1jbk A:
cW	gi|300789707|ref|YP_003769998.1|	0045682	1-134	2.85e-36	52172	CheY-like	0.00023	52173	CheY-related	1a04 A:5-142
cW	gi|300789707|ref|YP_003769998.1|	0048694	144-214	7.48e-23	46894	C-terminal effector domain of the bipartite response regulators	0.0033	46900	GerE-like (LuxR/UhpA family of transcriptional regulators)	1a04 A:150-216
cW	gi|300789929|ref|YP_003770220.1|	0048694	128-199	2.48e-17	46894	C-terminal effector domain of the bipartite response regulators	0.0051	46900	GerE-like (LuxR/UhpA family of transcriptional regulators)	1fse A:
cW	gi|300789933|ref|YP_003770224.1|	0052670	96-260	9.87e-34	48452	TPR-like	0.00087	140845	BTAD-like	2ff4 A:105-283
cW	gi|300789933|ref|YP_003770224.1|	0050374	260-498	0.00000000000296	52540	P-loop containing nucleoside triphosphate hydrolases	0.041	52541	Nucleotide and nucleoside kinases	1gky A:
cW	gi|300789933|ref|YP_003770224.1|	0048694	1131-1196	0.00000000000374	46894	C-terminal effector domain of the bipartite response regulators	0.01	46900	GerE-like (LuxR/UhpA family of transcriptional regulators)	1a04 A:150-216
cW	gi|300789933|ref|YP_003770224.1|	0052669	3-77	0.000000000015	46894	C-terminal effector domain of the bipartite response regulators	0.0022	46895	PhoB-like	2ff4 A:10-104
cW	gi|300789938|ref|YP_003770229.1|	0048694	128-192	1.67e-18	46894	C-terminal effector domain of the bipartite response regulators	0.0073	46900	GerE-like (LuxR/UhpA family of transcriptional regulators)	1fse A:
cW	gi|300789965|ref|YP_003770256.1|	0048694	865-931	5.1e-18	46894	C-terminal effector domain of the bipartite response regulators	0.0033	46900	GerE-like (LuxR/UhpA family of transcriptional regulators)	1a04 A:150-216
cW	gi|300789965|ref|YP_003770256.1|	0040237	9-74,112-248	0.000000000000307	52540	P-loop containing nucleoside triphosphate hydrolases	0.089	52670	RecA protein-like (ATPase-domain)	2i3b A:1-189
cW	gi|300789965|ref|YP_003770256.1|	0054057	535-646	0.00000000000651	48452	TPR-like	0.02	48453	Tetratricopeptide repeat (TPR)	2c2l A:24-224
cW	gi|300789965|ref|YP_003770256.1|	0046495	410-569	0.00000000842	48452	TPR-like	0.038	48453	Tetratricopeptide repeat (TPR)	1tjc A:
cW	gi|300790034|ref|YP_003770325.1|	0045682	2-136	6.83e-34	52172	CheY-like	0.00026	52173	CheY-related	1a04 A:5-142
cW	gi|300790034|ref|YP_003770325.1|	0048694	144-215	1.09e-20	46894	C-terminal effector domain of the bipartite response regulators	0.0019	46900	GerE-like (LuxR/UhpA family of transcriptional regulators)	1a04 A:150-216
cW	gi|300790143|ref|YP_003770434.1|	0045682	1-132	3.7e-27	52172	CheY-like	0.00052	52173	CheY-related	1a04 A:5-142
cW	gi|300790143|ref|YP_003770434.1|	0048694	140-216	4.08e-20	46894	C-terminal effector domain of the bipartite response regulators	0.003	46900	GerE-like (LuxR/UhpA family of transcriptional regulators)	1a04 A:150-216
cW	gi|300790264|ref|YP_003770555.1|	0045682	1-133	2.99e-36	52172	CheY-like	0.00029	52173	CheY-related	1a04 A:5-142
cW	gi|300790264|ref|YP_003770555.1|	0048694	138-205	7.82e-20	46894	C-terminal effector domain of the bipartite response regulators	0.0054	46900	GerE-like (LuxR/UhpA family of transcriptional regulators)	1fse A:
cW	gi|300790735|ref|YP_003771026.1|	0045682	1-134	1.42e-33	52172	CheY-like	0.00024	52173	CheY-related	1a04 A:5-142
cW	gi|300790735|ref|YP_003771026.1|	0048694	140-215	3.4e-22	46894	C-terminal effector domain of the bipartite response regulators	0.0023	46900	GerE-like (LuxR/UhpA family of transcriptional regulators)	1a04 A:150-216
cW	gi|300790995|ref|YP_003771286.1|	0048694	170-238	1.97e-20	46894	C-terminal effector domain of the bipartite response regulators	0.0045	46900	GerE-like (LuxR/UhpA family of transcriptional regulators)	1a04 A:150-216
cW	gi|300790995|ref|YP_003771286.1|	0048997	19-149	0.000000000000241	52172	CheY-like	0.013	52173	CheY-related	1a04 A:5-142
cW	gi|300791059|ref|YP_003771350.1|	0045682	1-134	9.11e-33	52172	CheY-like	0.0002	52173	CheY-related	1a04 A:5-142
cW	gi|300791059|ref|YP_003771350.1|	0048694	143-213	2.31e-23	46894	C-terminal effector domain of the bipartite response regulators	0.0023	46900	GerE-like (LuxR/UhpA family of transcriptional regulators)	1a04 A:150-216
cW	gi|300791071|ref|YP_003771362.1|	0045700	1-133	2.7e-31	52172	CheY-like	0.00049	52173	CheY-related	1a04 A:5-142
cW	gi|300791071|ref|YP_003771362.1|	0048694	148-216	1.7e-18	46894	C-terminal effector domain of the bipartite response regulators	0.0037	46900	GerE-like (LuxR/UhpA family of transcriptional regulators)	1a04 A:150-216
cW	gi|300782001|ref|YP_003762292.1|	0050048	5-84	4.72e-21	46785	Winged helix DNA-binding domain	0.012	46804	GntR-like transcriptional regulators	1v4r A:1-100
cW	gi|300782001|ref|YP_003762292.1|	0054060	99-231	2.88e-20	48008	GntR ligand-binding domain-like	0.01	48009	GntR ligand-binding domain-like	2hs5 A:94-231
cW	gi|300782203|ref|YP_003762494.1|	0054060	89-218	4.18e-26	48008	GntR ligand-binding domain-like	0.011	48009	GntR ligand-binding domain-like	2hs5 A:94-231
cW	gi|300782203|ref|YP_003762494.1|	0050048	6-73	4.43e-21	46785	Winged helix DNA-binding domain	0.013	46804	GntR-like transcriptional regulators	1hw1 A:5-78
cW	gi|300782350|ref|YP_003762641.1|	0050768	91-451	1.25e-76	53383	PLP-dependent transferases	0.0000839	53384	AAT-like	1wst A:13-415
cW	gi|300782350|ref|YP_003762641.1|	0050048	18-83	0.0000000000000158	46785	Winged helix DNA-binding domain	0.013	46804	GntR-like transcriptional regulators	1hw1 A:5-78
cW	gi|300782522|ref|YP_003762813.1|	0050048	5-86	9.42e-19	46785	Winged helix DNA-binding domain	0.015	46804	GntR-like transcriptional regulators	1v4r A:1-100
cW	gi|300782948|ref|YP_003763239.1|	0050048	6-80	1.85e-19	46785	Winged helix DNA-binding domain	0.014	46804	GntR-like transcriptional regulators	1v4r A:1-100
cW	gi|300783090|ref|YP_003763381.1|	0054060	93-222	4.45e-23	48008	GntR ligand-binding domain-like	0.0063	48009	GntR ligand-binding domain-like	1hw1 A:79-230
cW	gi|300783090|ref|YP_003763381.1|	0050048	3-68	0.00000000000174	46785	Winged helix DNA-binding domain	0.025	46804	GntR-like transcriptional regulators	2hs5 A:25-93
cW	gi|300783126|ref|YP_003763417.1|	0050048	14-91	1.48e-18	46785	Winged helix DNA-binding domain	0.011	46804	GntR-like transcriptional regulators	1v4r A:1-100
cW	gi|300783126|ref|YP_003763417.1|	0054060	108-236	1.02e-17	48008	GntR ligand-binding domain-like	0.022	48009	GntR ligand-binding domain-like	2hs5 A:94-231
cW	gi|300783297|ref|YP_003763588.1|	0054662	73-252	3.14e-46	64288	Chorismate lyase-like	0.0011	143473	UTRA domain	2ra5 A:66-245
cW	gi|300783297|ref|YP_003763588.1|	0050048	22-89	0.0000000000764	46785	Winged helix DNA-binding domain	0.011	46804	GntR-like transcriptional regulators	1hw1 A:5-78
cW	gi|300783437|ref|YP_003763728.1|	0054060	94-216	9.42e-21	48008	GntR ligand-binding domain-like	0.011	48009	GntR ligand-binding domain-like	1hw1 A:79-230
cW	gi|300783437|ref|YP_003763728.1|	0050048	4-73	0.00000000000000749	46785	Winged helix DNA-binding domain	0.035	46804	GntR-like transcriptional regulators	1v4r A:1-100
cW	gi|300783505|ref|YP_003763796.1|	0050768	101-457	2.09e-70	53383	PLP-dependent transferases	0.00029	53384	AAT-like	1x0m A:26-428
cW	gi|300783505|ref|YP_003763796.1|	0050048	25-94	0.0000000000000224	46785	Winged helix DNA-binding domain	0.035	46804	GntR-like transcriptional regulators	1hw1 A:5-78
cW	gi|300783544|ref|YP_003763835.1|	0052846	146-293	3e-21	48498	Tetracyclin repressor-like, C-terminal domain	0.0094	48499	Tetracyclin repressor-like, C-terminal domain	2g7g A:74-205
cW	gi|300783544|ref|YP_003763835.1|	0050048	6-72	1.32e-17	46785	Winged helix DNA-binding domain	0.007	46804	GntR-like transcriptional regulators	1v4r A:1-100
cW	gi|300783544|ref|YP_003763835.1|	0054374	73-135	0.0000000000000616	46689	Homeodomain-like	0.0046	46764	Tetracyclin repressor-like, N-terminal domain	2g7l A:16-83
cW	gi|300783663|ref|YP_003763954.1|	0050768	101-453	2.21e-65	53383	PLP-dependent transferases	0.00022	53384	AAT-like	1x0m A:26-428
cW	gi|300783663|ref|YP_003763954.1|	0050048	16-85	1.92e-19	46785	Winged helix DNA-binding domain	0.017	46804	GntR-like transcriptional regulators	1v4r A:1-100
cW	gi|300783685|ref|YP_003763976.1|	0050048	6-94	2.06e-17	46785	Winged helix DNA-binding domain	0.03	46804	GntR-like transcriptional regulators	1v4r A:1-100
cW	gi|300783743|ref|YP_003764034.1|	0054060	100-232	5.75e-23	48008	GntR ligand-binding domain-like	0.013	48009	GntR ligand-binding domain-like	2hs5 A:94-231
cW	gi|300783743|ref|YP_003764034.1|	0050048	11-85	1.35e-19	46785	Winged helix DNA-binding domain	0.031	46804	GntR-like transcriptional regulators	1hw1 A:5-78
cW	gi|300783746|ref|YP_003764037.1|	0050768	106-432	1.31e-56	53383	PLP-dependent transferases	0.0022	53384	AAT-like	1x0m A:26-428
cW	gi|300783746|ref|YP_003764037.1|	0050048	5-72	0.0000000000000816	46785	Winged helix DNA-binding domain	0.021	46804	GntR-like transcriptional regulators	1v4r A:1-100
cW	gi|300783761|ref|YP_003764052.1|	0054060	89-223	4.71e-28	48008	GntR ligand-binding domain-like	0.0094	48009	GntR ligand-binding domain-like	1hw1 A:79-230
cW	gi|300783761|ref|YP_003764052.1|	0050048	1-70	2.93e-18	46785	Winged helix DNA-binding domain	0.05	46804	GntR-like transcriptional regulators	2hs5 A:25-93
cW	gi|300783950|ref|YP_003764241.1|	0050768	119-481	1.47e-71	53383	PLP-dependent transferases	0.0000411	53384	AAT-like	1x0m A:26-428
cW	gi|300783950|ref|YP_003764241.1|	0050048	27-97	0.0000000000000171	46785	Winged helix DNA-binding domain	0.0099	46804	GntR-like transcriptional regulators	2hs5 A:25-93
cW	gi|300783969|ref|YP_003764260.1|	0054060	90-225	2.07e-23	48008	GntR ligand-binding domain-like	0.011	48009	GntR ligand-binding domain-like	2hs5 A:94-231
cW	gi|300783969|ref|YP_003764260.1|	0050048	6-88	2.42e-22	46785	Winged helix DNA-binding domain	0.053	46804	GntR-like transcriptional regulators	2hs5 A:25-93
cW	gi|300784061|ref|YP_003764352.1|	0054060	74-200	3.92e-17	48008	GntR ligand-binding domain-like	0.011	48009	GntR ligand-binding domain-like	2hs5 A:94-231
cW	gi|300784061|ref|YP_003764352.1|	0050048	3-72	1.56e-16	46785	Winged helix DNA-binding domain	0.061	46804	GntR-like transcriptional regulators	2hs5 A:25-93
cW	gi|300784067|ref|YP_003764358.1|	0054060	78-209	7.59e-30	48008	GntR ligand-binding domain-like	0.0073	48009	GntR ligand-binding domain-like	1hw1 A:79-230
cW	gi|300784067|ref|YP_003764358.1|	0050048	2-67	1.23e-17	46785	Winged helix DNA-binding domain	0.023	46804	GntR-like transcriptional regulators	1v4r A:1-100
cW	gi|300784097|ref|YP_003764388.1|	0054662	61-241	3.66e-23	64288	Chorismate lyase-like	0.0084	143473	UTRA domain	3bwg A:89-233
cW	gi|300784097|ref|YP_003764388.1|	0050048	1-88	3.15e-17	46785	Winged helix DNA-binding domain	0.0056	46804	GntR-like transcriptional regulators	1v4r A:1-100
cW	gi|300784310|ref|YP_003764601.1|	0050696	109-466	1.09e-87	53383	PLP-dependent transferases	0.0000511	53384	AAT-like	1wst A:13-415
cW	gi|300784310|ref|YP_003764601.1|	0050048	6-80	2.09e-21	46785	Winged helix DNA-binding domain	0.015	46804	GntR-like transcriptional regulators	1v4r A:1-100
cW	gi|300784469|ref|YP_003764760.1|	0054662	77-248	2.67e-34	64288	Chorismate lyase-like	0.0034	143473	UTRA domain	2ra5 A:66-245
cW	gi|300784469|ref|YP_003764760.1|	0050048	23-99	9.85e-17	46785	Winged helix DNA-binding domain	0.027	46804	GntR-like transcriptional regulators	1hw1 A:5-78
cW	gi|300784632|ref|YP_003764923.1|	0054662	70-248	1.16e-49	64288	Chorismate lyase-like	0.0007	143473	UTRA domain	2ra5 A:66-245
cW	gi|300784632|ref|YP_003764923.1|	0050048	16-91	7.28e-19	46785	Winged helix DNA-binding domain	0.015	46804	GntR-like transcriptional regulators	1hw1 A:5-78
cW	gi|300784923|ref|YP_003765214.1|	0054060	92-220	5.75e-20	48008	GntR ligand-binding domain-like	0.018	48009	GntR ligand-binding domain-like	2hs5 A:94-231
cW	gi|300784923|ref|YP_003765214.1|	0050048	12-82	3.25e-16	46785	Winged helix DNA-binding domain	0.029	46804	GntR-like transcriptional regulators	2hs5 A:25-93
cW	gi|300784950|ref|YP_003765241.1|	0054662	78-253	3.93e-45	64288	Chorismate lyase-like	0.00000356	143473	UTRA domain	2ra5 A:66-245
cW	gi|300784950|ref|YP_003765241.1|	0050048	19-94	1.79e-20	46785	Winged helix DNA-binding domain	0.019	46804	GntR-like transcriptional regulators	2hs5 A:25-93
cW	gi|300784996|ref|YP_003765287.1|	0054060	91-225	9.42e-29	48008	GntR ligand-binding domain-like	0.0079	48009	GntR ligand-binding domain-like	2hs5 A:94-231
cW	gi|300784996|ref|YP_003765287.1|	0050048	4-72	1.52e-17	46785	Winged helix DNA-binding domain	0.024	46804	GntR-like transcriptional regulators	1hw1 A:5-78
cW	gi|300785047|ref|YP_003765338.1|	0054060	87-217	4.71e-28	48008	GntR ligand-binding domain-like	0.01	48009	GntR ligand-binding domain-like	2hs5 A:94-231
cW	gi|300785047|ref|YP_003765338.1|	0050048	2-65	0.0000000000318	46785	Winged helix DNA-binding domain	0.044	46804	GntR-like transcriptional regulators	1v4r A:1-100
cW	gi|300785194|ref|YP_003765485.1|	0054060	84-218	5.75e-23	48008	GntR ligand-binding domain-like	0.017	48009	GntR ligand-binding domain-like	2hs5 A:94-231
cW	gi|300785194|ref|YP_003765485.1|	0050048	2-64	6.52e-17	46785	Winged helix DNA-binding domain	0.03	46804	GntR-like transcriptional regulators	3bwg A:5-82
cW	gi|300785213|ref|YP_003765504.1|	0054662	51-226	3.14e-44	64288	Chorismate lyase-like	0.00066	143473	UTRA domain	2ra5 A:66-245
cW	gi|300785213|ref|YP_003765504.1|	0050048	4-67	0.00000000000000623	46785	Winged helix DNA-binding domain	0.013	46804	GntR-like transcriptional regulators	1hw1 A:5-78
cW	gi|300785289|ref|YP_003765580.1|	0054060	81-213	2.88e-21	48008	GntR ligand-binding domain-like	0.013	48009	GntR ligand-binding domain-like	2hs5 A:94-231
cW	gi|300785289|ref|YP_003765580.1|	0050048	9-98	3.78e-20	46785	Winged helix DNA-binding domain	0.012	46804	GntR-like transcriptional regulators	2hs5 A:25-93
cW	gi|300785397|ref|YP_003765688.1|	0054060	72-209	7.85e-19	48008	GntR ligand-binding domain-like	0.016	48009	GntR ligand-binding domain-like	2hs5 A:94-231
cW	gi|300785397|ref|YP_003765688.1|	0050048	2-68	0.000000000000187	46785	Winged helix DNA-binding domain	0.02	46804	GntR-like transcriptional regulators	2hs5 A:25-93
cW	gi|300785760|ref|YP_003766051.1|	0054060	98-236	3.4e-23	48008	GntR ligand-binding domain-like	0.0041	48009	GntR ligand-binding domain-like	2hs5 A:94-231
cW	gi|300785760|ref|YP_003766051.1|	0050048	9-82	3.04e-16	46785	Winged helix DNA-binding domain	0.0072	46804	GntR-like transcriptional regulators	1v4r A:1-100
cW	gi|300785768|ref|YP_003766059.1|	0054060	102-238	2.17e-23	48008	GntR ligand-binding domain-like	0.0063	48009	GntR ligand-binding domain-like	2hs5 A:94-231
cW	gi|300785768|ref|YP_003766059.1|	0050048	17-84	1.76e-17	46785	Winged helix DNA-binding domain	0.014	46804	GntR-like transcriptional regulators	1v4r A:1-100
cW	gi|300785844|ref|YP_003766135.1|	0054060	111-236	1.26e-22	48008	GntR ligand-binding domain-like	0.0065	48009	GntR ligand-binding domain-like	2hs5 A:94-231
cW	gi|300785844|ref|YP_003766135.1|	0050048	17-87	1.6e-17	46785	Winged helix DNA-binding domain	0.023	46804	GntR-like transcriptional regulators	1hw1 A:5-78
cW	gi|300786061|ref|YP_003766352.1|	0050768	100-467	1.24e-88	53383	PLP-dependent transferases	0.0000509	53384	AAT-like	1x0m A:26-428
cW	gi|300786061|ref|YP_003766352.1|	0050048	9-78	2.06e-19	46785	Winged helix DNA-binding domain	0.0089	46804	GntR-like transcriptional regulators	2hs5 A:25-93
cW	gi|300786456|ref|YP_003766747.1|	0054060	105-237	7.59e-24	48008	GntR ligand-binding domain-like	0.0065	48009	GntR ligand-binding domain-like	2hs5 A:94-231
cW	gi|300786456|ref|YP_003766747.1|	0050048	33-103	1.49e-19	46785	Winged helix DNA-binding domain	0.013	46804	GntR-like transcriptional regulators	1hw1 A:5-78
cW	gi|300786665|ref|YP_003766956.1|	0054060	109-238	1.2e-25	48008	GntR ligand-binding domain-like	0.0082	48009	GntR ligand-binding domain-like	2hs5 A:94-231
cW	gi|300786665|ref|YP_003766956.1|	0050048	15-85	1.53e-20	46785	Winged helix DNA-binding domain	0.012	46804	GntR-like transcriptional regulators	1hw1 A:5-78
cW	gi|300787255|ref|YP_003767546.1|	0050048	11-80	3.54e-18	46785	Winged helix DNA-binding domain	0.035	46804	GntR-like transcriptional regulators	2hs5 A:25-93
cW	gi|300787255|ref|YP_003767546.1|	0054060	84-226	0.0000000497	48008	GntR ligand-binding domain-like	0.022	48009	GntR ligand-binding domain-like	2hs5 A:94-231
cW	gi|300787380|ref|YP_003767671.1|	0050048	2-67	0.00000000000000859	46785	Winged helix DNA-binding domain	0.037	46804	GntR-like transcriptional regulators	1v4r A:1-100
cW	gi|300787709|ref|YP_003768000.1|	0050048	8-80	8.33e-17	46785	Winged helix DNA-binding domain	0.027	46804	GntR-like transcriptional regulators	1v4r A:1-100
cW	gi|300787868|ref|YP_003768159.1|	0054060	79-208	6.02e-28	48008	GntR ligand-binding domain-like	0.0083	48009	GntR ligand-binding domain-like	2hs5 A:94-231
cW	gi|300787868|ref|YP_003768159.1|	0050048	10-98	4.68e-20	46785	Winged helix DNA-binding domain	0.019	46804	GntR-like transcriptional regulators	1hw1 A:5-78
cW	gi|300787909|ref|YP_003768200.1|	0050048	3-67	5.2e-17	46785	Winged helix DNA-binding domain	0.018	46804	GntR-like transcriptional regulators	2hs5 A:25-93
cW	gi|300787909|ref|YP_003768200.1|	0054060	70-195	0.00000000000000212	48008	GntR ligand-binding domain-like	0.015	48009	GntR ligand-binding domain-like	2hs5 A:94-231
cW	gi|300788020|ref|YP_003768311.1|	0050048	10-79	6.42e-20	46785	Winged helix DNA-binding domain	0.0038	46804	GntR-like transcriptional regulators	1v4r A:1-100
cW	gi|300788824|ref|YP_003769115.1|	0054060	83-215	2.22e-29	48008	GntR ligand-binding domain-like	0.0072	48009	GntR ligand-binding domain-like	2hs5 A:94-231
cW	gi|300788824|ref|YP_003769115.1|	0050048	9-100	7.03e-17	46785	Winged helix DNA-binding domain	0.037	46804	GntR-like transcriptional regulators	2hs5 A:25-93
cW	gi|300788841|ref|YP_003769132.1|	0050768	98-464	3.58e-80	53383	PLP-dependent transferases	0.000052	53384	AAT-like	1x0m A:26-428
cW	gi|300788841|ref|YP_003769132.1|	0050048	15-89	2.55e-17	46785	Winged helix DNA-binding domain	0.018	46804	GntR-like transcriptional regulators	1hw1 A:5-78
cW	gi|300788961|ref|YP_003769252.1|	0054060	98-228	8.11e-20	48008	GntR ligand-binding domain-like	0.019	48009	GntR ligand-binding domain-like	2hs5 A:94-231
cW	gi|300788961|ref|YP_003769252.1|	0050048	28-95	1.2e-17	46785	Winged helix DNA-binding domain	0.022	46804	GntR-like transcriptional regulators	2hs5 A:25-93
cW	gi|300788989|ref|YP_003769280.1|	0054060	113-247	2.62e-19	48008	GntR ligand-binding domain-like	0.017	48009	GntR ligand-binding domain-like	1hw1 A:79-230
cW	gi|300788989|ref|YP_003769280.1|	0054060	362-489	0.0000000000000418	48008	GntR ligand-binding domain-like	0.013	48009	GntR ligand-binding domain-like	1hw1 A:79-230
cW	gi|300788989|ref|YP_003769280.1|	0050048	270-342	0.0000000000256	46785	Winged helix DNA-binding domain	0.042	46804	GntR-like transcriptional regulators	2hs5 A:25-93
cW	gi|300788989|ref|YP_003769280.1|	0050048	25-95	0.0000000003	46785	Winged helix DNA-binding domain	0.047	46804	GntR-like transcriptional regulators	1hw1 A:5-78
cW	gi|300789089|ref|YP_003769380.1|	0054060	83-216	1.18e-24	48008	GntR ligand-binding domain-like	0.0026	48009	GntR ligand-binding domain-like	2hs5 A:94-231
cW	gi|300789089|ref|YP_003769380.1|	0050048	10-101	0.000000000199	46785	Winged helix DNA-binding domain	0.038	46804	GntR-like transcriptional regulators	2hs5 A:25-93
cW	gi|300789103|ref|YP_003769394.1|	0054662	69-244	2.83e-22	64288	Chorismate lyase-like	0.01	143473	UTRA domain	2p19 A:2-149
cW	gi|300789103|ref|YP_003769394.1|	0050048	14-85	1.43e-19	46785	Winged helix DNA-binding domain	0.0098	46804	GntR-like transcriptional regulators	1v4r A:1-100
cW	gi|300789280|ref|YP_003769571.1|	0050048	11-84	2.17e-17	46785	Winged helix DNA-binding domain	0.016	46804	GntR-like transcriptional regulators	1v4r A:1-100
cW	gi|300789365|ref|YP_003769656.1|	0050696	84-463	1.33e-65	53383	PLP-dependent transferases	0.00023	53384	AAT-like	1x0m A:26-428
cW	gi|300789365|ref|YP_003769656.1|	0050048	23-98	9.37e-18	46785	Winged helix DNA-binding domain	0.012	46804	GntR-like transcriptional regulators	1hw1 A:5-78
cW	gi|300789379|ref|YP_003769670.1|	0054060	78-213	2.09e-24	48008	GntR ligand-binding domain-like	0.018	48009	GntR ligand-binding domain-like	2hs5 A:94-231
cW	gi|300789379|ref|YP_003769670.1|	0050048	1-76	4.34e-17	46785	Winged helix DNA-binding domain	0.025	46804	GntR-like transcriptional regulators	2hs5 A:25-93
cW	gi|300789674|ref|YP_003769965.1|	0054060	88-222	1.6e-27	48008	GntR ligand-binding domain-like	0.0000993	48009	GntR ligand-binding domain-like	2hs5 A:94-231
cW	gi|300789674|ref|YP_003769965.1|	0050048	17-86	1.91e-16	46785	Winged helix DNA-binding domain	0.00062	46804	GntR-like transcriptional regulators	2hs5 A:25-93
cW	gi|300789691|ref|YP_003769982.1|	0054060	87-221	2.88e-28	48008	GntR ligand-binding domain-like	0.0022	48009	GntR ligand-binding domain-like	2hs5 A:94-231
cW	gi|300789691|ref|YP_003769982.1|	0050048	12-101	1.37e-21	46785	Winged helix DNA-binding domain	0.0047	46804	GntR-like transcriptional regulators	2hs5 A:25-93
cW	gi|300790148|ref|YP_003770439.1|	0050768	80-428	6.45e-67	53383	PLP-dependent transferases	0.00046	53384	AAT-like	1x0m A:26-428
cW	gi|300790148|ref|YP_003770439.1|	0050048	4-82	0.00000000000152	46785	Winged helix DNA-binding domain	0.056	46804	GntR-like transcriptional regulators	1v4r A:1-100
cW	gi|300790188|ref|YP_003770479.1|	0054060	90-225	1.26e-28	48008	GntR ligand-binding domain-like	0.0000283	48009	GntR ligand-binding domain-like	2hs5 A:94-231
cW	gi|300790188|ref|YP_003770479.1|	0050048	19-89	1.4e-16	46785	Winged helix DNA-binding domain	0.00061	46804	GntR-like transcriptional regulators	2hs5 A:25-93
cW	gi|300790389|ref|YP_003770680.1|	0054662	72-248	2.67e-54	64288	Chorismate lyase-like	0.00017	143473	UTRA domain	2ra5 A:66-245
cW	gi|300790389|ref|YP_003770680.1|	0050048	20-89	5.12e-17	46785	Winged helix DNA-binding domain	0.017	46804	GntR-like transcriptional regulators	1hw1 A:5-78
cW	gi|300790581|ref|YP_003770872.1|	0050048	5-79	3.17e-19	46785	Winged helix DNA-binding domain	0.0075	46804	GntR-like transcriptional regulators	1v4r A:1-100
cW	gi|300790630|ref|YP_003770921.1|	0050048	2-69	8.58e-19	46785	Winged helix DNA-binding domain	0.0061	46804	GntR-like transcriptional regulators	1v4r A:1-100
cW	gi|300790630|ref|YP_003770921.1|	0052844	144-291	1.11e-16	48498	Tetracyclin repressor-like, C-terminal domain	0.0098	48499	Tetracyclin repressor-like, C-terminal domain	2g7l A:87-230
cW	gi|300790630|ref|YP_003770921.1|	0054374	70-134	0.000000000000329	46689	Homeodomain-like	0.011	46764	Tetracyclin repressor-like, N-terminal domain	2oi8 A:8-86
cW	gi|300790775|ref|YP_003771066.1|	0054060	86-215	2.04e-25	48008	GntR ligand-binding domain-like	0.015	48009	GntR ligand-binding domain-like	1hw1 A:79-230
cW	gi|300790775|ref|YP_003771066.1|	0050048	11-106	0.0000000000000022	46785	Winged helix DNA-binding domain	0.0088	46804	GntR-like transcriptional regulators	2hs5 A:25-93
cW	gi|300790793|ref|YP_003771084.1|	0054662	58-229	1.38e-20	64288	Chorismate lyase-like	0.009	143473	UTRA domain	3ddv A:3-145
cW	gi|300790793|ref|YP_003771084.1|	0050048	5-73	3.77e-18	46785	Winged helix DNA-binding domain	0.022	46804	GntR-like transcriptional regulators	3bwg A:5-82
cW	gi|300790871|ref|YP_003771162.1|	0054060	99-228	1.23e-26	48008	GntR ligand-binding domain-like	0.0096	48009	GntR ligand-binding domain-like	2hs5 A:94-231
cW	gi|300790871|ref|YP_003771162.1|	0050048	4-75	0.00000000000000377	46785	Winged helix DNA-binding domain	0.047	46804	GntR-like transcriptional regulators	2hs5 A:25-93
cW	gi|300782094|ref|YP_003762385.1|	0049608	65-209	1.63e-18	55781	GAF domain-like	0.0094	75513	IclR ligand-binding domain-like	1tf1 A:
cW	gi|300782094|ref|YP_003762385.1|	0048177	9-78	0.00000000013	46785	Winged helix DNA-binding domain	0.06	74676	Transcriptional regulator IclR, N-terminal domain	1mkm A:1-75
cW	gi|300782669|ref|YP_003762960.1|	0040524	92-247	7.01e-25	100950	NagB/RpiA/CoA transferase-like	0.03	75176	D-ribose-5-phosphate isomerase (RpiA), catalytic domain	1ks2 A:2-126,A:199-219
cW	gi|300782669|ref|YP_003762960.1|	0043758	21-78	0.00000011	46785	Winged helix DNA-binding domain	0.065	74676	Transcriptional regulator IclR, N-terminal domain	1mkm A:1-75
cW	gi|300783189|ref|YP_003763480.1|	0049608	72-258	1.83e-38	55781	GAF domain-like	0.0015	75513	IclR ligand-binding domain-like	1mkm A:76-246
cW	gi|300783189|ref|YP_003763480.1|	0048177	7-80	2.14e-17	46785	Winged helix DNA-binding domain	0.018	74676	Transcriptional regulator IclR, N-terminal domain	1mkm A:1-75
cW	gi|300783644|ref|YP_003763935.1|	0049595	63-220	6.47e-37	55781	GAF domain-like	0.001	75513	IclR ligand-binding domain-like	1tf1 A:
cW	gi|300783644|ref|YP_003763935.1|	0048177	3-59	0.00000000176	46785	Winged helix DNA-binding domain	0.08	74676	Transcriptional regulator IclR, N-terminal domain	1mkm A:1-75
cW	gi|300783830|ref|YP_003764121.1|	0049608	69-251	1.63e-47	55781	GAF domain-like	0.0000657	75513	IclR ligand-binding domain-like	1td5 A:
cW	gi|300783830|ref|YP_003764121.1|	0048177	12-81	2e-19	46785	Winged helix DNA-binding domain	0.021	74676	Transcriptional regulator IclR, N-terminal domain	1mkm A:1-75
cW	gi|300786294|ref|YP_003766585.1|	0049608	71-251	4.58e-34	55781	GAF domain-like	0.0015	75513	IclR ligand-binding domain-like	1mkm A:76-246
cW	gi|300786294|ref|YP_003766585.1|	0048177	5-77	1.17e-17	46785	Winged helix DNA-binding domain	0.031	74676	Transcriptional regulator IclR, N-terminal domain	1mkm A:1-75
cW	gi|300787564|ref|YP_003767855.1|	0049608	68-249	5.69e-45	55781	GAF domain-like	0.00034	75513	IclR ligand-binding domain-like	1mkm A:76-246
cW	gi|300787564|ref|YP_003767855.1|	0048177	14-79	0.0000000000102	46785	Winged helix DNA-binding domain	0.075	74676	Transcriptional regulator IclR, N-terminal domain	1mkm A:1-75
cW	gi|300788770|ref|YP_003769061.1|	0049595	84-212	1.77e-26	55781	GAF domain-like	0.011	75513	IclR ligand-binding domain-like	1tf1 A:
cW	gi|300788770|ref|YP_003769061.1|	0048177	9-79	0.00000000000535	46785	Winged helix DNA-binding domain	0.095	74676	Transcriptional regulator IclR, N-terminal domain	1mkm A:1-75
cW	gi|300789011|ref|YP_003769302.1|	0049608	69-243	1.63e-43	55781	GAF domain-like	0.00025	75513	IclR ligand-binding domain-like	1mkm A:76-246
cW	gi|300789011|ref|YP_003769302.1|	0048177	9-78	0.000000000000744	46785	Winged helix DNA-binding domain	0.055	74676	Transcriptional regulator IclR, N-terminal domain	1mkm A:1-75
cW	gi|300789404|ref|YP_003769695.1|	0049608	71-246	1.83e-41	55781	GAF domain-like	0.0017	75513	IclR ligand-binding domain-like	1tf1 A:
cW	gi|300789404|ref|YP_003769695.1|	0048177	9-77	0.00000000000501	46785	Winged helix DNA-binding domain	0.067	74676	Transcriptional regulator IclR, N-terminal domain	1mkm A:1-75
cW	gi|300789666|ref|YP_003769957.1|	0049608	95-256	2.22e-33	55781	GAF domain-like	0.0015	75513	IclR ligand-binding domain-like	1mkm A:76-246
cW	gi|300789666|ref|YP_003769957.1|	0048177	24-92	0.00000000207	46785	Winged helix DNA-binding domain	0.053	74676	Transcriptional regulator IclR, N-terminal domain	1mkm A:1-75
cW	gi|300790447|ref|YP_003770738.1|	0049608	57-236	7.85e-46	55781	GAF domain-like	0.00015	75513	IclR ligand-binding domain-like	1mkm A:76-246
cW	gi|300790447|ref|YP_003770738.1|	0048177	2-63	0.00000000337	46785	Winged helix DNA-binding domain	0.069	74676	Transcriptional regulator IclR, N-terminal domain	1mkm A:1-75
cW	gi|300782189|ref|YP_003762480.1|	0043525	1-152	2.85e-29	52172	CheY-like	0.0016	52173	CheY-related	1u0s Y:
cW	gi|300782189|ref|YP_003762480.1|	0052364	152-218	0.00000159	46785	Winged helix DNA-binding domain	0.066	46789	LexA repressor, N-terminal DNA-binding domain	1jhf A:2-72
cW	gi|300784298|ref|YP_003764589.1|	0039545	121-239	6.1e-35	51306	LexA/Signal peptidase	0.0002	51307	LexA-related	1jhf A:73-198
cW	gi|300784298|ref|YP_003764589.1|	0047587	32-98	3.41e-20	46785	Winged helix DNA-binding domain	0.0071	46789	LexA repressor, N-terminal DNA-binding domain	1jhf A:2-72
cW	gi|300785371|ref|YP_003765662.1|	0039545	96-215	4.36e-32	51306	LexA/Signal peptidase	0.00065	51307	LexA-related	1jhf A:73-198
cW	gi|300785371|ref|YP_003765662.1|	0047587	16-80	4.83e-17	46785	Winged helix DNA-binding domain	0.016	46789	LexA repressor, N-terminal DNA-binding domain	1jhf A:2-72
cW	gi|300786051|ref|YP_003766342.1|	0046838	156-343	5.98e-34	53335	S-adenosyl-L-methionine-dependent methyltransferases	0.025	117688	CAC2371-like	1ve3 A:2-227
cW	gi|300786051|ref|YP_003766342.1|	0044139	11-87	0.00000105	46785	Winged helix DNA-binding domain	0.065	46789	LexA repressor, N-terminal DNA-binding domain	1jhf A:2-72
cW	gi|300787311|ref|YP_003767602.1|	0040327	91-334	3.08e-45	53335	S-adenosyl-L-methionine-dependent methyltransferases	0.00037	64111	Plant O-methyltransferase, C-terminal domain	1qzz A:102-357
cW	gi|300787311|ref|YP_003767602.1|	0044139	11-83	0.0000000000302	46785	Winged helix DNA-binding domain	0.043	46789	LexA repressor, N-terminal DNA-binding domain	1jhf A:2-72
cW	gi|300788030|ref|YP_003768321.1|	0049777	204-269	0.00000000602	46785	Winged helix DNA-binding domain	0.081	46789	LexA repressor, N-terminal DNA-binding domain	1jhf A:2-72
cW	gi|300789672|ref|YP_003769963.1|	0049944	264-323	0.0000000000000208	46785	Winged helix DNA-binding domain	0.09	46789	LexA repressor, N-terminal DNA-binding domain	1jhf A:2-72
cW	gi|300782199|ref|YP_003762490.1|	0049174	66-155	6.7e-17	54909	Dimeric alpha+beta barrel	0.02	69733	Lrp/AsnC-like transcriptional regulator C-terminal domain	2cfx A:64-140
cW	gi|300782199|ref|YP_003762490.1|	0052161	6-65	0.0000000000000238	46785	Winged helix DNA-binding domain	0.0063	68967	Lrp/AsnC-like transcriptional regulator N-terminal domain	1ri7 A:25-84
cW	gi|300782435|ref|YP_003762726.1|	0049174	58-140	1.17e-17	54909	Dimeric alpha+beta barrel	0.0049	69733	Lrp/AsnC-like transcriptional regulator C-terminal domain	1ri7 A:85-170
cW	gi|300782435|ref|YP_003762726.1|	0052161	1-57	0.00000000000000504	46785	Winged helix DNA-binding domain	0.0047	68967	Lrp/AsnC-like transcriptional regulator N-terminal domain	1ri7 A:25-84
cW	gi|300782474|ref|YP_003762765.1|	0049174	49-132	0.00000000000000282	54909	Dimeric alpha+beta barrel	0.0072	69733	Lrp/AsnC-like transcriptional regulator C-terminal domain	1ri7 A:85-170
cW	gi|300782474|ref|YP_003762765.1|	0052161	2-49	0.0000000000443	46785	Winged helix DNA-binding domain	0.0075	68967	Lrp/AsnC-like transcriptional regulator N-terminal domain	1ri7 A:25-84
cW	gi|300782591|ref|YP_003762882.1|	0052161	8-68	3.81e-18	46785	Winged helix DNA-binding domain	0.0039	68967	Lrp/AsnC-like transcriptional regulator N-terminal domain	2cfx A:1-63
cW	gi|300782591|ref|YP_003762882.1|	0052160	71-144	0.00000000000389	54909	Dimeric alpha+beta barrel	0.0092	69733	Lrp/AsnC-like transcriptional regulator C-terminal domain	2cfx A:64-140
cW	gi|300783148|ref|YP_003763439.1|	0052161	3-63	1.38e-18	46785	Winged helix DNA-binding domain	0.003	68967	Lrp/AsnC-like transcriptional regulator N-terminal domain	2cfx A:1-63
cW	gi|300783148|ref|YP_003763439.1|	0052160	66-139	0.00000000000724	54909	Dimeric alpha+beta barrel	0.0033	69733	Lrp/AsnC-like transcriptional regulator C-terminal domain	2cfx A:64-140
cW	gi|300784245|ref|YP_003764536.1|	0040524	74-232	4.6e-29	100950	NagB/RpiA/CoA transferase-like	0.068	75176	D-ribose-5-phosphate isomerase (RpiA), catalytic domain	1uj6 A:3-131,A:206-227
cW	gi|300784245|ref|YP_003764536.1|	0043758	10-60	0.00000000359	46785	Winged helix DNA-binding domain	0.047	68967	Lrp/AsnC-like transcriptional regulator N-terminal domain	1i1g A:2-61
cW	gi|300784451|ref|YP_003764742.1|	0047284	65-135	0.0000000000644	54909	Dimeric alpha+beta barrel	0.015	69733	Lrp/AsnC-like transcriptional regulator C-terminal domain	1ri7 A:85-170
cW	gi|300784451|ref|YP_003764742.1|	0049174	231-309	0.0000161	54909	Dimeric alpha+beta barrel	0.019	69733	Lrp/AsnC-like transcriptional regulator C-terminal domain	1ri7 A:85-170
cW	gi|300784451|ref|YP_003764742.1|	0049384	167-221	0.00000705	46785	Winged helix DNA-binding domain	0.031	68967	Lrp/AsnC-like transcriptional regulator N-terminal domain	1i1g A:2-61
cW	gi|300784824|ref|YP_003765115.1|	0049174	241-316	0.00000000147	54909	Dimeric alpha+beta barrel	0.0059	69733	Lrp/AsnC-like transcriptional regulator C-terminal domain	1ri7 A:85-170
cW	gi|300784824|ref|YP_003765115.1|	0052161	176-223	0.0000000429	46785	Winged helix DNA-binding domain	0.013	68967	Lrp/AsnC-like transcriptional regulator N-terminal domain	1ri7 A:25-84
cW	gi|300784824|ref|YP_003765115.1|	0052161	5-52	0.000000132	46785	Winged helix DNA-binding domain	0.0099	68967	Lrp/AsnC-like transcriptional regulator N-terminal domain	1ri7 A:25-84
cW	gi|300784824|ref|YP_003765115.1|	0047284	66-139	0.0000268	54909	Dimeric alpha+beta barrel	0.015	69733	Lrp/AsnC-like transcriptional regulator C-terminal domain	1ri7 A:85-170
cW	gi|300785098|ref|YP_003765389.1|	0036339	85-364	2.9e-34	53822	Periplasmic binding protein-like I	0.00085	53823	L-arabinose binding protein-like	1dbq A:
cW	gi|300785098|ref|YP_003765389.1|	0043758	5-61	0.000000000000467	46785	Winged helix DNA-binding domain	0.046	68967	Lrp/AsnC-like transcriptional regulator N-terminal domain	1i1g A:2-61
cW	gi|300785598|ref|YP_003765889.1|	0052161	3-62	5.46e-16	46785	Winged helix DNA-binding domain	0.005	68967	Lrp/AsnC-like transcriptional regulator N-terminal domain	1ri7 A:25-84
cW	gi|300785598|ref|YP_003765889.1|	0049174	64-148	0.000000000000617	54909	Dimeric alpha+beta barrel	0.014	69733	Lrp/AsnC-like transcriptional regulator C-terminal domain	1ri7 A:85-170
cW	gi|300785784|ref|YP_003766075.1|	0049498	86-360	6.22e-31	53067	Actin-like ATPase domain	0.005	110636	ROK	1z05 A:209-405
cW	gi|300785784|ref|YP_003766075.1|	0051507	15-81	0.0000000000261	46785	Winged helix DNA-binding domain	0.068	68967	Lrp/AsnC-like transcriptional regulator N-terminal domain	2cg4 A:4-66
cW	gi|300786004|ref|YP_003766295.1|	0049608	87-263	1.18e-41	55781	GAF domain-like	0.00051	75513	IclR ligand-binding domain-like	1mkm A:76-246
cW	gi|300786004|ref|YP_003766295.1|	0048177	26-94	1.93e-16	46785	Winged helix DNA-binding domain	0.055	68967	Lrp/AsnC-like transcriptional regulator N-terminal domain	1ri7 A:25-84
cW	gi|300786122|ref|YP_003766413.1|	0049174	77-157	0.00000000000804	54909	Dimeric alpha+beta barrel	0.0054	69733	Lrp/AsnC-like transcriptional regulator C-terminal domain	1ri7 A:85-170
cW	gi|300786122|ref|YP_003766413.1|	0052161	14-62	0.0000000000305	46785	Winged helix DNA-binding domain	0.011	68967	Lrp/AsnC-like transcriptional regulator N-terminal domain	1ri7 A:25-84
cW	gi|300786306|ref|YP_003766597.1|	0049174	76-153	0.000000349	54909	Dimeric alpha+beta barrel	0.0092	69733	Lrp/AsnC-like transcriptional regulator C-terminal domain	1ri7 A:85-170
cW	gi|300786306|ref|YP_003766597.1|	0052161	18-61	0.0000558	46785	Winged helix DNA-binding domain	0.02	68967	Lrp/AsnC-like transcriptional regulator N-terminal domain	1i1g A:2-61
cW	gi|300786383|ref|YP_003766674.1|	0040524	74-235	1.42e-31	100950	NagB/RpiA/CoA transferase-like	0.049	74656	CoA transferase alpha subunit-like	1xr4 A:1-236
cW	gi|300786383|ref|YP_003766674.1|	0043758	5-61	0.000000000716	46785	Winged helix DNA-binding domain	0.056	68967	Lrp/AsnC-like transcriptional regulator N-terminal domain	1i1g A:2-61
cW	gi|300786607|ref|YP_003766898.1|	0044389	76-231	7.12e-26	100950	NagB/RpiA/CoA transferase-like	0.08	74656	CoA transferase alpha subunit-like	2g39 A:3-223
cW	gi|300786607|ref|YP_003766898.1|	0039384	1-55	0.0000000223	46785	Winged helix DNA-binding domain	0.047	68967	Lrp/AsnC-like transcriptional regulator N-terminal domain	1i1g A:2-61
cW	gi|300786749|ref|YP_003767040.1|	0052161	6-65	7.03e-16	46785	Winged helix DNA-binding domain	0.0058	68967	Lrp/AsnC-like transcriptional regulator N-terminal domain	1i1g A:2-61
cW	gi|300786749|ref|YP_003767040.1|	0052160	67-145	0.00000000000119	54909	Dimeric alpha+beta barrel	0.0075	69733	Lrp/AsnC-like transcriptional regulator C-terminal domain	2cfx A:64-140
cW	gi|300786893|ref|YP_003767184.1|	0049608	77-252	3.79e-44	55781	GAF domain-like	0.0001	75513	IclR ligand-binding domain-like	1mkm A:76-246
cW	gi|300786893|ref|YP_003767184.1|	0048177	18-83	0.00000000000467	46785	Winged helix DNA-binding domain	0.047	68967	Lrp/AsnC-like transcriptional regulator N-terminal domain	1ri7 A:25-84
cW	gi|300787216|ref|YP_003767507.1|	0049174	70-151	0.000000000416	54909	Dimeric alpha+beta barrel	0.0081	69733	Lrp/AsnC-like transcriptional regulator C-terminal domain	1ri7 A:85-170
cW	gi|300787216|ref|YP_003767507.1|	0049174	232-311	0.000000657	54909	Dimeric alpha+beta barrel	0.011	69733	Lrp/AsnC-like transcriptional regulator C-terminal domain	1ri7 A:85-170
cW	gi|300787216|ref|YP_003767507.1|	0049384	8-64	0.0000381	46785	Winged helix DNA-binding domain	0.029	68967	Lrp/AsnC-like transcriptional regulator N-terminal domain	1ri7 A:25-84
cW	gi|300787241|ref|YP_003767532.1|	0035780	81-338	5.3e-33	53822	Periplasmic binding protein-like I	0.00079	53823	L-arabinose binding protein-like	1tlf A:
cW	gi|300787241|ref|YP_003767532.1|	0043758	6-59	0.0000000993	46785	Winged helix DNA-binding domain	0.084	68967	Lrp/AsnC-like transcriptional regulator N-terminal domain	1i1g A:2-61
cW	gi|300787272|ref|YP_003767563.1|	0040327	119-314	3e-36	53335	S-adenosyl-L-methionine-dependent methyltransferases	0.001	64111	Plant O-methyltransferase, C-terminal domain	1tw3 A:99-351
cW	gi|300787272|ref|YP_003767563.1|	0044139	5-76	0.0000000785	46785	Winged helix DNA-binding domain	0.07	68967	Lrp/AsnC-like transcriptional regulator N-terminal domain	1i1g A:2-61
cW	gi|300787713|ref|YP_003768004.1|	0052161	5-66	1.57e-16	46785	Winged helix DNA-binding domain	0.0048	68967	Lrp/AsnC-like transcriptional regulator N-terminal domain	1i1g A:2-61
cW	gi|300787713|ref|YP_003768004.1|	0049174	66-144	0.000000000000322	54909	Dimeric alpha+beta barrel	0.0082	69733	Lrp/AsnC-like transcriptional regulator C-terminal domain	1ri7 A:85-170
cW	gi|300789396|ref|YP_003769687.1|	0047284	55-131	2.95e-16	54909	Dimeric alpha+beta barrel	0.005	69733	Lrp/AsnC-like transcriptional regulator C-terminal domain	1ri7 A:85-170
cW	gi|300789396|ref|YP_003769687.1|	0049384	2-64	0.00000000296	46785	Winged helix DNA-binding domain	0.017	68967	Lrp/AsnC-like transcriptional regulator N-terminal domain	1i1g A:2-61
cW	gi|300789558|ref|YP_003769849.1|	0049174	69-150	6.03e-16	54909	Dimeric alpha+beta barrel	0.0074	69733	Lrp/AsnC-like transcriptional regulator C-terminal domain	1ri7 A:85-170
cW	gi|300789558|ref|YP_003769849.1|	0052161	7-66	9.6e-16	46785	Winged helix DNA-binding domain	0.0087	68967	Lrp/AsnC-like transcriptional regulator N-terminal domain	1ri7 A:25-84
cW	gi|300789560|ref|YP_003769851.1|	0052161	5-65	1.12e-17	46785	Winged helix DNA-binding domain	0.0031	68967	Lrp/AsnC-like transcriptional regulator N-terminal domain	2cfx A:1-63
cW	gi|300789560|ref|YP_003769851.1|	0052160	66-139	0.0000000000000818	54909	Dimeric alpha+beta barrel	0.0077	69733	Lrp/AsnC-like transcriptional regulator C-terminal domain	2cfx A:64-140
cW	gi|300789810|ref|YP_003770101.1|	0049608	71-258	9.16e-47	55781	GAF domain-like	0.00014	75513	IclR ligand-binding domain-like	1mkm A:76-246
cW	gi|300789810|ref|YP_003770101.1|	0048177	14-85	7.81e-16	46785	Winged helix DNA-binding domain	0.069	68967	Lrp/AsnC-like transcriptional regulator N-terminal domain	1i1g A:2-61
cW	gi|300789860|ref|YP_003770151.1|	0049944	22-80	0.00000000142	46785	Winged helix DNA-binding domain	0.062	68967	Lrp/AsnC-like transcriptional regulator N-terminal domain	1i1g A:2-61
cW	gi|300789908|ref|YP_003770199.1|	0049174	65-149	3.62e-18	54909	Dimeric alpha+beta barrel	0.0014	69733	Lrp/AsnC-like transcriptional regulator C-terminal domain	1ri7 A:85-170
cW	gi|300789908|ref|YP_003770199.1|	0049384	4-78	0.000000000178	46785	Winged helix DNA-binding domain	0.027	68967	Lrp/AsnC-like transcriptional regulator N-terminal domain	2cg4 A:4-66
cW	gi|300789943|ref|YP_003770234.1|	0047284	233-310	0.000000000174	54909	Dimeric alpha+beta barrel	0.0098	69733	Lrp/AsnC-like transcriptional regulator C-terminal domain	1ri7 A:85-170
cW	gi|300789943|ref|YP_003770234.1|	0052161	3-48	0.0000035	46785	Winged helix DNA-binding domain	0.011	68967	Lrp/AsnC-like transcriptional regulator N-terminal domain	1ri7 A:25-84
cW	gi|300789943|ref|YP_003770234.1|	0052161	176-218	0.0000577	46785	Winged helix DNA-binding domain	0.02	68967	Lrp/AsnC-like transcriptional regulator N-terminal domain	1ri7 A:25-84
cW	gi|300790139|ref|YP_003770430.1|	0040524	76-236	3.45e-29	100950	NagB/RpiA/CoA transferase-like	0.023	75176	D-ribose-5-phosphate isomerase (RpiA), catalytic domain	1ks2 A:2-126,A:199-219
cW	gi|300790139|ref|YP_003770430.1|	0043758	5-59	0.0000000000519	46785	Winged helix DNA-binding domain	0.037	68967	Lrp/AsnC-like transcriptional regulator N-terminal domain	1i1g A:2-61
cW	gi|300790171|ref|YP_003770462.1|	0049944	45-101	0.0000987	46785	Winged helix DNA-binding domain	0.066	68967	Lrp/AsnC-like transcriptional regulator N-terminal domain	1i1g A:2-61
cW	gi|300790780|ref|YP_003771071.1|	0049174	71-153	0.00000000000152	54909	Dimeric alpha+beta barrel	0.0075	69733	Lrp/AsnC-like transcriptional regulator C-terminal domain	1ri7 A:85-170
cW	gi|300790780|ref|YP_003771071.1|	0052159	9-60	0.000000000698	46785	Winged helix DNA-binding domain	0.008	68967	Lrp/AsnC-like transcriptional regulator N-terminal domain	1i1g A:2-61
cW	gi|300790855|ref|YP_003771146.1|	0053261	264-327	0.0000000000191	46785	Winged helix DNA-binding domain	0.066	68967	Lrp/AsnC-like transcriptional regulator N-terminal domain	2cg4 A:4-66
cW	gi|300782214|ref|YP_003762505.1|	0045790	89-287	2.17e-30	53850	Periplasmic binding protein-like II	0.0018	53851	Phosphate binding protein-like	1i6a A:
cW	gi|300782214|ref|YP_003762505.1|	0045910	1-111	4.97e-18	46785	Winged helix DNA-binding domain	0.027	88979	LysR-like transcriptional regulators	1ixc A:1-89
cW	gi|300782721|ref|YP_003763012.1|	0045790	89-298	6.98e-41	53850	Periplasmic binding protein-like II	0.0006	53851	Phosphate binding protein-like	1i6a A:
cW	gi|300782721|ref|YP_003763012.1|	0045910	1-112	4.31e-22	46785	Winged helix DNA-binding domain	0.01	88979	LysR-like transcriptional regulators	1ixc A:1-89
cW	gi|300782890|ref|YP_003763181.1|	0045790	101-291	5.18e-23	53850	Periplasmic binding protein-like II	0.0044	53851	Phosphate binding protein-like	1i6a A:
cW	gi|300782890|ref|YP_003763181.1|	0047461	6-87	1.78e-22	46785	Winged helix DNA-binding domain	0.0029	88979	LysR-like transcriptional regulators	1ixc A:1-89
cW	gi|300782991|ref|YP_003763282.1|	0045790	96-298	4.83e-42	53850	Periplasmic binding protein-like II	0.00011	53851	Phosphate binding protein-like	1i6a A:
cW	gi|300782991|ref|YP_003763282.1|	0045910	13-118	9.19e-16	46785	Winged helix DNA-binding domain	0.01	88979	LysR-like transcriptional regulators	1ixc A:1-89
cW	gi|300783362|ref|YP_003763653.1|	0045790	89-268	1.12e-30	53850	Periplasmic binding protein-like II	0.0011	53851	Phosphate binding protein-like	1i6a A:
cW	gi|300783362|ref|YP_003763653.1|	0045910	1-111	3.63e-21	46785	Winged helix DNA-binding domain	0.0024	88979	LysR-like transcriptional regulators	1ixc A:1-89
cW	gi|300783541|ref|YP_003763832.1|	0045790	58-249	8.32e-23	53850	Periplasmic binding protein-like II	0.01	53851	Phosphate binding protein-like	1i6a A:
cW	gi|300783541|ref|YP_003763832.1|	0052508	2-47	0.00000626	46785	Winged helix DNA-binding domain	0.024	88979	LysR-like transcriptional regulators	2esn A:3-91
cW	gi|300783856|ref|YP_003764147.1|	0045790	97-304	7.97e-31	53850	Periplasmic binding protein-like II	0.00057	53851	Phosphate binding protein-like	1i6a A:
cW	gi|300783856|ref|YP_003764147.1|	0045910	12-118	3.27e-22	46785	Winged helix DNA-binding domain	0.0083	88979	LysR-like transcriptional regulators	1ixc A:1-89
cW	gi|300783945|ref|YP_003764236.1|	0045910	3-115	5.71e-25	46785	Winged helix DNA-binding domain	0.0013	88979	LysR-like transcriptional regulators	1ixc A:1-89
cW	gi|300783945|ref|YP_003764236.1|	0045790	95-296	1.09e-20	53850	Periplasmic binding protein-like II	0.0011	53851	Phosphate binding protein-like	1ixc A:90-294
cW	gi|300783983|ref|YP_003764274.1|	0045790	89-281	1.36e-23	53850	Periplasmic binding protein-like II	0.0063	53851	Phosphate binding protein-like	1i6a A:
cW	gi|300783983|ref|YP_003764274.1|	0047461	1-84	7.69e-23	46785	Winged helix DNA-binding domain	0.0007	88979	LysR-like transcriptional regulators	1ixc A:1-89
cW	gi|300784440|ref|YP_003764731.1|	0052509	90-293	2.64e-39	53850	Periplasmic binding protein-like II	0.00012	53851	Phosphate binding protein-like	1uth A:
cW	gi|300784440|ref|YP_003764731.1|	0052508	4-84	2.9e-19	46785	Winged helix DNA-binding domain	0.0026	88979	LysR-like transcriptional regulators	2esn A:3-91
cW	gi|300785119|ref|YP_003765410.1|	0045790	90-293	2.79e-42	53850	Periplasmic binding protein-like II	0.00069	53851	Phosphate binding protein-like	1al3 A:
cW	gi|300785119|ref|YP_003765410.1|	0045910	1-111	7.41e-25	46785	Winged helix DNA-binding domain	0.0015	88979	LysR-like transcriptional regulators	1ixc A:1-89
cW	gi|300785553|ref|YP_003765844.1|	0047461	1-84	1.72e-23	46785	Winged helix DNA-binding domain	0.0016	88979	LysR-like transcriptional regulators	1ixc A:1-89
cW	gi|300785553|ref|YP_003765844.1|	0052509	101-281	0.0000742	53850	Periplasmic binding protein-like II	0.011	53851	Phosphate binding protein-like	2ozz A:1-228
cW	gi|300785567|ref|YP_003765858.1|	0045790	89-294	1.18e-39	53850	Periplasmic binding protein-like II	0.0013	53851	Phosphate binding protein-like	1al3 A:
cW	gi|300785567|ref|YP_003765858.1|	0047461	1-86	1.25e-22	46785	Winged helix DNA-binding domain	0.0015	88979	LysR-like transcriptional regulators	1ixc A:1-89
cW	gi|300785903|ref|YP_003766194.1|	0047461	3-83	2.95e-21	46785	Winged helix DNA-binding domain	0.0029	88979	LysR-like transcriptional regulators	1ixc A:1-89
cW	gi|300785903|ref|YP_003766194.1|	0045790	104-297	0.000000000533	53850	Periplasmic binding protein-like II	0.017	53851	Phosphate binding protein-like	2esn A:92-303
cW	gi|300785944|ref|YP_003766235.1|	0052509	91-291	1.39e-37	53850	Periplasmic binding protein-like II	0.00021	53851	Phosphate binding protein-like	2esn A:92-303
cW	gi|300785944|ref|YP_003766235.1|	0052508	2-80	2.45e-17	46785	Winged helix DNA-binding domain	0.0052	88979	LysR-like transcriptional regulators	2esn A:3-91
cW	gi|300786047|ref|YP_003766338.1|	0045790	95-295	1e-40	53850	Periplasmic binding protein-like II	0.0027	53851	Phosphate binding protein-like	2fyi A:88-307
cW	gi|300786047|ref|YP_003766338.1|	0045910	5-114	3.81e-21	46785	Winged helix DNA-binding domain	0.0093	88979	LysR-like transcriptional regulators	1ixc A:1-89
cW	gi|300786048|ref|YP_003766339.1|	0047461	4-86	1.16e-23	46785	Winged helix DNA-binding domain	0.0018	88979	LysR-like transcriptional regulators	1ixc A:1-89
cW	gi|300786048|ref|YP_003766339.1|	0045790	100-281	1.17e-21	53850	Periplasmic binding protein-like II	0.0043	53851	Phosphate binding protein-like	1i6a A:
cW	gi|300786410|ref|YP_003766701.1|	0045790	90-291	6.36e-39	53850	Periplasmic binding protein-like II	0.00047	53851	Phosphate binding protein-like	1i6a A:
cW	gi|300786410|ref|YP_003766701.1|	0045910	1-110	8.39e-18	46785	Winged helix DNA-binding domain	0.0051	88979	LysR-like transcriptional regulators	1ixc A:1-89
cW	gi|300786449|ref|YP_003766740.1|	0047461	2-86	3.41e-23	46785	Winged helix DNA-binding domain	0.0026	88979	LysR-like transcriptional regulators	1ixc A:1-89
cW	gi|300786449|ref|YP_003766740.1|	0052806	85-287	1.36e-19	53850	Periplasmic binding protein-like II	0.0054	53851	Phosphate binding protein-like	1ixc A:90-294
cW	gi|300786500|ref|YP_003766791.1|	0045790	104-287	5.35e-30	53850	Periplasmic binding protein-like II	0.0036	53851	Phosphate binding protein-like	1i6a A:
cW	gi|300786500|ref|YP_003766791.1|	0047461	4-85	2.93e-21	46785	Winged helix DNA-binding domain	0.0013	88979	LysR-like transcriptional regulators	1ixc A:1-89
cW	gi|300786654|ref|YP_003766945.1|	0052509	88-291	6.7e-39	53850	Periplasmic binding protein-like II	0.0001	53851	Phosphate binding protein-like	1uth A:
cW	gi|300786654|ref|YP_003766945.1|	0052508	3-80	0.0000000000000015	46785	Winged helix DNA-binding domain	0.0051	88979	LysR-like transcriptional regulators	2esn A:3-91
cW	gi|300786742|ref|YP_003767033.1|	0045790	92-293	3.88e-35	53850	Periplasmic binding protein-like II	0.00099	53851	Phosphate binding protein-like	1al3 A:
cW	gi|300786742|ref|YP_003767033.1|	0045910	3-112	1.06e-22	46785	Winged helix DNA-binding domain	0.001	88979	LysR-like transcriptional regulators	1ixc A:1-89
cW	gi|300786842|ref|YP_003767133.1|	0045790	94-300	8.84e-32	53850	Periplasmic binding protein-like II	0.0025	53851	Phosphate binding protein-like	1ixc A:90-294
cW	gi|300786842|ref|YP_003767133.1|	0052508	3-81	3.02e-19	46785	Winged helix DNA-binding domain	0.0098	88979	LysR-like transcriptional regulators	1ixc A:1-89
cW	gi|300786970|ref|YP_003767261.1|	0052509	90-295	1.48e-23	53850	Periplasmic binding protein-like II	0.0011	53851	Phosphate binding protein-like	1uth A:
cW	gi|300786970|ref|YP_003767261.1|	0052508	2-84	6.22e-18	46785	Winged helix DNA-binding domain	0.0032	88979	LysR-like transcriptional regulators	2esn A:3-91
cW	gi|300786999|ref|YP_003767290.1|	0045910	7-102	1.44e-18	46785	Winged helix DNA-binding domain	0.0042	88979	LysR-like transcriptional regulators	1ixc A:1-89
cW	gi|300787099|ref|YP_003767390.1|	0045790	88-290	3.84e-34	53850	Periplasmic binding protein-like II	0.0014	53851	Phosphate binding protein-like	1i6a A:
cW	gi|300787099|ref|YP_003767390.1|	0047461	1-84	1.78e-20	46785	Winged helix DNA-binding domain	0.0034	88979	LysR-like transcriptional regulators	1ixc A:1-89
cW	gi|300787481|ref|YP_003767772.1|	0047461	1-84	2.11e-22	46785	Winged helix DNA-binding domain	0.0022	88979	LysR-like transcriptional regulators	1ixc A:1-89
cW	gi|300787481|ref|YP_003767772.1|	0045790	96-281	5.91e-18	53850	Periplasmic binding protein-like II	0.011	53851	Phosphate binding protein-like	2fyi A:88-307
cW	gi|300787723|ref|YP_003768014.1|	0045790	91-299	5.31e-37	53850	Periplasmic binding protein-like II	0.00069	53851	Phosphate binding protein-like	1i6a A:
cW	gi|300787723|ref|YP_003768014.1|	0045910	2-111	1.82e-25	46785	Winged helix DNA-binding domain	0.0058	88979	LysR-like transcriptional regulators	1ixc A:1-89
cW	gi|300787988|ref|YP_003768279.1|	0047461	4-86	6.66e-21	46785	Winged helix DNA-binding domain	0.0048	88979	LysR-like transcriptional regulators	1ixc A:1-89
cW	gi|300787988|ref|YP_003768279.1|	0052509	105-285	0.0000000000000134	53850	Periplasmic binding protein-like II	0.0092	53851	Phosphate binding protein-like	2esn A:92-303
cW	gi|300788091|ref|YP_003768382.1|	0047313	93-291	8.51e-23	53850	Periplasmic binding protein-like II	0.012	53851	Phosphate binding protein-like	1ixc A:90-294
cW	gi|300788091|ref|YP_003768382.1|	0045910	6-111	2.95e-17	46785	Winged helix DNA-binding domain	0.0094	88979	LysR-like transcriptional regulators	1ixc A:1-89
cW	gi|300788158|ref|YP_003768449.1|	0047461	1-84	8.09e-24	46785	Winged helix DNA-binding domain	0.00092	88979	LysR-like transcriptional regulators	1ixc A:1-89
cW	gi|300788158|ref|YP_003768449.1|	0045790	90-281	9.77e-23	53850	Periplasmic binding protein-like II	0.0039	53851	Phosphate binding protein-like	1i6a A:
cW	gi|300788210|ref|YP_003768501.1|	0047461	1-81	1.12e-22	46785	Winged helix DNA-binding domain	0.002	88979	LysR-like transcriptional regulators	1ixc A:1-89
cW	gi|300788210|ref|YP_003768501.1|	0045790	90-298	7.14e-19	53850	Periplasmic binding protein-like II	0.0033	53851	Phosphate binding protein-like	1i6a A:
cW	gi|300788222|ref|YP_003768513.1|	0045790	87-276	1.43e-31	53850	Periplasmic binding protein-like II	0.0069	53851	Phosphate binding protein-like	2esn A:92-303
cW	gi|300788222|ref|YP_003768513.1|	0045910	1-110	9.08e-23	46785	Winged helix DNA-binding domain	0.0044	88979	LysR-like transcriptional regulators	1ixc A:1-89
cW	gi|300788560|ref|YP_003768851.1|	0047461	1-86	4.35e-27	46785	Winged helix DNA-binding domain	0.001	88979	LysR-like transcriptional regulators	1ixc A:1-89
cW	gi|300788560|ref|YP_003768851.1|	0045790	88-294	2.48e-26	53850	Periplasmic binding protein-like II	0.0025	53851	Phosphate binding protein-like	1i6a A:
cW	gi|300788631|ref|YP_003768922.1|	0045790	103-282	4.1e-27	53850	Periplasmic binding protein-like II	0.0026	53851	Phosphate binding protein-like	1i6a A:
cW	gi|300788631|ref|YP_003768922.1|	0047461	3-85	2.21e-22	46785	Winged helix DNA-binding domain	0.0017	88979	LysR-like transcriptional regulators	1ixc A:1-89
cW	gi|300788759|ref|YP_003769050.1|	0045790	91-290	1.84e-27	53850	Periplasmic binding protein-like II	0.0036	53851	Phosphate binding protein-like	2esn A:92-303
cW	gi|300788759|ref|YP_003769050.1|	0047461	3-82	8.57e-24	46785	Winged helix DNA-binding domain	0.0018	88979	LysR-like transcriptional regulators	1ixc A:1-89
cW	gi|300788791|ref|YP_003769082.1|	0045790	92-289	1.07e-27	53850	Periplasmic binding protein-like II	0.0013	53851	Phosphate binding protein-like	1i6a A:
cW	gi|300788791|ref|YP_003769082.1|	0047461	4-84	4.81e-21	46785	Winged helix DNA-binding domain	0.0036	88979	LysR-like transcriptional regulators	1ixc A:1-89
cW	gi|300789068|ref|YP_003769359.1|	0045790	90-295	5.07e-36	53850	Periplasmic binding protein-like II	0.001	53851	Phosphate binding protein-like	1i6a A:
cW	gi|300789068|ref|YP_003769359.1|	0045910	4-113	7e-18	46785	Winged helix DNA-binding domain	0.0031	88979	LysR-like transcriptional regulators	1ixc A:1-89
cW	gi|300789201|ref|YP_003769492.1|	0045790	83-289	1.28e-24	53850	Periplasmic binding protein-like II	0.0034	53851	Phosphate binding protein-like	1i6a A:
cW	gi|300789201|ref|YP_003769492.1|	0045910	2-103	4.97e-23	46785	Winged helix DNA-binding domain	0.0062	88979	LysR-like transcriptional regulators	1ixc A:1-89
cW	gi|300789255|ref|YP_003769546.1|	0045790	91-295	1.63e-36	53850	Periplasmic binding protein-like II	0.0022	53851	Phosphate binding protein-like	1i6a A:
cW	gi|300789255|ref|YP_003769546.1|	0045910	2-112	5.83e-21	46785	Winged helix DNA-binding domain	0.011	88979	LysR-like transcriptional regulators	1ixc A:1-89
cW	gi|300789483|ref|YP_003769774.1|	0045790	91-268	4.02e-32	53850	Periplasmic binding protein-like II	0.0012	53851	Phosphate binding protein-like	2fyi A:88-307
cW	gi|300789483|ref|YP_003769774.1|	0045910	2-111	4.15e-22	46785	Winged helix DNA-binding domain	0.0012	88979	LysR-like transcriptional regulators	1ixc A:1-89
cW	gi|300790146|ref|YP_003770437.1|	0045790	87-281	3.15e-36	53850	Periplasmic binding protein-like II	0.002	53851	Phosphate binding protein-like	1i6a A:
cW	gi|300790146|ref|YP_003770437.1|	0047461	1-86	4.28e-21	46785	Winged helix DNA-binding domain	0.0019	88979	LysR-like transcriptional regulators	1ixc A:1-89
cW	gi|300790163|ref|YP_003770454.1|	0045790	89-293	3.95e-47	53850	Periplasmic binding protein-like II	0.00054	53851	Phosphate binding protein-like	1al3 A:
cW	gi|300790163|ref|YP_003770454.1|	0047461	1-85	9.67e-25	46785	Winged helix DNA-binding domain	0.0015	88979	LysR-like transcriptional regulators	1ixc A:1-89
cW	gi|300790694|ref|YP_003770985.1|	0045790	89-320	2.48e-25	53850	Periplasmic binding protein-like II	0.001	53851	Phosphate binding protein-like	1i6a A:
cW	gi|300790694|ref|YP_003770985.1|	0045910	1-111	4.52e-23	46785	Winged helix DNA-binding domain	0.0065	88979	LysR-like transcriptional regulators	1ixc A:1-89
cW	gi|300782180|ref|YP_003762471.1|	0052644	3-147	2.06e-29	46785	Winged helix DNA-binding domain	0.005	63379	MarR-like transcriptional regulators	1lnw A:
cW	gi|300782221|ref|YP_003762512.1|	0052644	14-148	0.00000000000000212	46785	Winged helix DNA-binding domain	0.059	63379	MarR-like transcriptional regulators	2eth A:1-140
cW	gi|300782249|ref|YP_003762540.1|	0052644	4-138	4.97e-32	46785	Winged helix DNA-binding domain	0.00012	63379	MarR-like transcriptional regulators	1z91 A:8-144
cW	gi|300782372|ref|YP_003762663.1|	0052644	16-143	1.7e-20	46785	Winged helix DNA-binding domain	0.014	63379	MarR-like transcriptional regulators	2a61 A:5-143
cW	gi|300782874|ref|YP_003763165.1|	0052644	13-137	2.26e-29	46785	Winged helix DNA-binding domain	0.0041	63379	MarR-like transcriptional regulators	2a61 A:5-143
cW	gi|300782881|ref|YP_003763172.1|	0052644	3-132	2.22e-25	46785	Winged helix DNA-binding domain	0.014	63379	MarR-like transcriptional regulators	2eth A:1-140
cW	gi|300783079|ref|YP_003763370.1|	0049498	75-369	1.07e-31	53067	Actin-like ATPase domain	0.0061	110636	ROK	2gup A:115-289
cW	gi|300783079|ref|YP_003763370.1|	0051507	2-63	0.000000136	46785	Winged helix DNA-binding domain	0.06	63379	MarR-like transcriptional regulators	2a61 A:5-143
cW	gi|300783291|ref|YP_003763582.1|	0052644	12-163	3.02e-37	46785	Winged helix DNA-binding domain	0.0007	63379	MarR-like transcriptional regulators	2fbk A:8-179
cW	gi|300783341|ref|YP_003763632.1|	0052644	9-125	6.37e-21	46785	Winged helix DNA-binding domain	0.01	63379	MarR-like transcriptional regulators	1s3j A:
cW	gi|300783379|ref|YP_003763670.1|	0052644	6-138	9.98e-23	46785	Winged helix DNA-binding domain	0.01	63379	MarR-like transcriptional regulators	2fbh A:8-144
cW	gi|300783381|ref|YP_003763672.1|	0052644	7-153	2.01e-21	46785	Winged helix DNA-binding domain	0.012	63379	MarR-like transcriptional regulators	2fbk A:8-179
cW	gi|300783434|ref|YP_003763725.1|	0052644	22-99	0.0000000000037	46785	Winged helix DNA-binding domain	0.017	63379	MarR-like transcriptional regulators	1ub9 A:
cW	gi|300783523|ref|YP_003763814.1|	0052644	30-161	6.34e-28	46785	Winged helix DNA-binding domain	0.013	63379	MarR-like transcriptional regulators	1s3j A:
cW	gi|300783548|ref|YP_003763839.1|	0052644	8-141	5.04e-28	46785	Winged helix DNA-binding domain	0.01	63379	MarR-like transcriptional regulators	2fbh A:8-144
cW	gi|300783837|ref|YP_003764128.1|	0052644	20-153	2.36e-25	46785	Winged helix DNA-binding domain	0.014	63379	MarR-like transcriptional regulators	1z91 A:8-144
cW	gi|300783871|ref|YP_003764162.1|	0053037	27-158	4.38e-22	46785	Winged helix DNA-binding domain	0.00088	63379	MarR-like transcriptional regulators	2hr3 A:2-146
cW	gi|300784056|ref|YP_003764347.1|	0052644	6-139	1.44e-22	46785	Winged helix DNA-binding domain	0.014	63379	MarR-like transcriptional regulators	2a61 A:5-143
cW	gi|300784770|ref|YP_003765061.1|	0052644	7-141	4.12e-28	46785	Winged helix DNA-binding domain	0.0069	63379	MarR-like transcriptional regulators	1z91 A:8-144
cW	gi|300784833|ref|YP_003765124.1|	0052644	33-137	5.64e-20	46785	Winged helix DNA-binding domain	0.011	63379	MarR-like transcriptional regulators	2fbk A:8-179
cW	gi|300784851|ref|YP_003765142.1|	0052644	3-138	1.29e-35	46785	Winged helix DNA-binding domain	0.0001	63379	MarR-like transcriptional regulators	1z91 A:8-144
cW	gi|300784887|ref|YP_003765178.1|	0052644	14-142	8.61e-23	46785	Winged helix DNA-binding domain	0.029	63379	MarR-like transcriptional regulators	2a61 A:5-143
cW	gi|300784935|ref|YP_003765226.1|	0052801	3-137	1.8e-22	46785	Winged helix DNA-binding domain	0.016	63379	MarR-like transcriptional regulators	2hr3 A:2-146
cW	gi|300784958|ref|YP_003765249.1|	0052801	15-131	2.45e-24	46785	Winged helix DNA-binding domain	0.013	63379	MarR-like transcriptional regulators	1s3j A:
cW	gi|300785128|ref|YP_003765419.1|	0052644	37-167	3.5e-26	46785	Winged helix DNA-binding domain	0.0078	63379	MarR-like transcriptional regulators	1s3j A:
cW	gi|300785206|ref|YP_003765497.1|	0052801	16-144	3.42e-21	46785	Winged helix DNA-binding domain	0.024	63379	MarR-like transcriptional regulators	2a61 A:5-143
cW	gi|300785237|ref|YP_003765528.1|	0052644	5-146	1.18e-27	46785	Winged helix DNA-binding domain	0.015	63379	MarR-like transcriptional regulators	1s3j A:
cW	gi|300785331|ref|YP_003765622.1|	0052801	7-143	5.21e-35	46785	Winged helix DNA-binding domain	0.0004	63379	MarR-like transcriptional regulators	1z91 A:8-144
cW	gi|300785475|ref|YP_003765766.1|	0052801	6-137	2.86e-21	46785	Winged helix DNA-binding domain	0.0031	63379	MarR-like transcriptional regulators	2hr3 A:2-146
cW	gi|300785603|ref|YP_003765894.1|	0052644	6-150	9.97e-28	46785	Winged helix DNA-binding domain	0.01	63379	MarR-like transcriptional regulators	2fbk A:8-179
cW	gi|300785859|ref|YP_003766150.1|	0052644	33-150	5.82e-24	46785	Winged helix DNA-binding domain	0.013	63379	MarR-like transcriptional regulators	2fbk A:8-179
cW	gi|300785908|ref|YP_003766199.1|	0052644	13-146	5.66e-32	46785	Winged helix DNA-binding domain	0.0059	63379	MarR-like transcriptional regulators	3deu A:2-141
cW	gi|300786204|ref|YP_003766495.1|	0052644	30-141	1.16e-23	46785	Winged helix DNA-binding domain	0.011	63379	MarR-like transcriptional regulators	2a61 A:5-143
cW	gi|300786223|ref|YP_003766514.1|	0052644	7-150	4.94e-27	46785	Winged helix DNA-binding domain	0.0047	63379	MarR-like transcriptional regulators	2fbk A:8-179
cW	gi|300786361|ref|YP_003766652.1|	0052801	9-143	3.95e-21	46785	Winged helix DNA-binding domain	0.013	63379	MarR-like transcriptional regulators	2a61 A:5-143
cW	gi|300786521|ref|YP_003766812.1|	0052644	14-147	1.4e-31	46785	Winged helix DNA-binding domain	0.0017	63379	MarR-like transcriptional regulators	2fbh A:8-144
cW	gi|300786698|ref|YP_003766989.1|	0052801	9-134	1.36e-23	46785	Winged helix DNA-binding domain	0.012	63379	MarR-like transcriptional regulators	2fbk A:8-179
cW	gi|300786805|ref|YP_003767096.1|	0052644	15-136	7.18e-20	46785	Winged helix DNA-binding domain	0.01	63379	MarR-like transcriptional regulators	2a61 A:5-143
cW	gi|300786884|ref|YP_003767175.1|	0053037	12-146	1.3e-20	46785	Winged helix DNA-binding domain	0.005	63379	MarR-like transcriptional regulators	2hr3 A:2-146
cW	gi|300786957|ref|YP_003767248.1|	0052644	21-144	1.59e-22	46785	Winged helix DNA-binding domain	0.016	63379	MarR-like transcriptional regulators	3deu A:2-141
cW	gi|300786960|ref|YP_003767251.1|	0052801	6-139	3.24e-28	46785	Winged helix DNA-binding domain	0.0094	63379	MarR-like transcriptional regulators	2fbk A:8-179
cW	gi|300787022|ref|YP_003767313.1|	0052644	14-127	1.69e-25	46785	Winged helix DNA-binding domain	0.047	63379	MarR-like transcriptional regulators	1z91 A:8-144
cW	gi|300787030|ref|YP_003767321.1|	0052644	19-145	2.81e-27	46785	Winged helix DNA-binding domain	0.0093	63379	MarR-like transcriptional regulators	3deu A:2-141
cW	gi|300787128|ref|YP_003767419.1|	0052644	23-164	3.31e-29	46785	Winged helix DNA-binding domain	0.0072	63379	MarR-like transcriptional regulators	2a61 A:5-143
cW	gi|300787165|ref|YP_003767456.1|	0052644	5-144	4.09e-25	46785	Winged helix DNA-binding domain	0.015	63379	MarR-like transcriptional regulators	2a61 A:5-143
cW	gi|300787198|ref|YP_003767489.1|	0052644	5-149	2.84e-29	46785	Winged helix DNA-binding domain	0.012	63379	MarR-like transcriptional regulators	1lnw A:
cW	gi|300787217|ref|YP_003767508.1|	0052644	5-132	1.85e-24	46785	Winged helix DNA-binding domain	0.025	63379	MarR-like transcriptional regulators	2a61 A:5-143
cW	gi|300787371|ref|YP_003767662.1|	0052644	12-143	3.69e-26	46785	Winged helix DNA-binding domain	0.0055	63379	MarR-like transcriptional regulators	2fbk A:8-179
cW	gi|300787434|ref|YP_003767725.1|	0052644	11-154	1.72e-25	46785	Winged helix DNA-binding domain	0.018	63379	MarR-like transcriptional regulators	2eth A:1-140
cW	gi|300787497|ref|YP_003767788.1|	0052644	8-141	7.72e-29	46785	Winged helix DNA-binding domain	0.0025	63379	MarR-like transcriptional regulators	2fbh A:8-144
cW	gi|300787593|ref|YP_003767884.1|	0052644	13-148	3.63e-26	46785	Winged helix DNA-binding domain	0.0058	63379	MarR-like transcriptional regulators	1s3j A:
cW	gi|300787695|ref|YP_003767986.1|	0040524	68-224	2.51e-27	100950	NagB/RpiA/CoA transferase-like	0.032	110513	IF2B-like	1vb5 A:
cW	gi|300787695|ref|YP_003767986.1|	0043758	2-51	0.0000000000208	46785	Winged helix DNA-binding domain	0.085	63379	MarR-like transcriptional regulators	2fbh A:8-144
cW	gi|300787718|ref|YP_003768009.1|	0052644	12-142	4.32e-30	46785	Winged helix DNA-binding domain	0.0027	63379	MarR-like transcriptional regulators	1lnw A:
cW	gi|300787877|ref|YP_003768168.1|	0052644	6-143	6.3e-28	46785	Winged helix DNA-binding domain	0.012	63379	MarR-like transcriptional regulators	2eth A:1-140
cW	gi|300788241|ref|YP_003768532.1|	0052801	5-135	2.03e-24	46785	Winged helix DNA-binding domain	0.0033	63379	MarR-like transcriptional regulators	2fbh A:8-144
cW	gi|300788363|ref|YP_003768654.1|	0052644	30-159	3.22e-25	46785	Winged helix DNA-binding domain	0.01	63379	MarR-like transcriptional regulators	2hr3 A:2-146
cW	gi|300788429|ref|YP_003768720.1|	0052644	12-145	4.46e-21	46785	Winged helix DNA-binding domain	0.02	63379	MarR-like transcriptional regulators	2hr3 A:2-146
cW	gi|300788511|ref|YP_003768802.1|	0052644	15-156	2.04e-28	46785	Winged helix DNA-binding domain	0.011	63379	MarR-like transcriptional regulators	2fbk A:8-179
cW	gi|300788563|ref|YP_003768854.1|	0052644	16-140	1.27e-24	46785	Winged helix DNA-binding domain	0.003	63379	MarR-like transcriptional regulators	2a61 A:5-143
cW	gi|300788613|ref|YP_003768904.1|	0052644	12-142	2.35e-25	46785	Winged helix DNA-binding domain	0.014	63379	MarR-like transcriptional regulators	2fbi A:5-140
cW	gi|300788755|ref|YP_003769046.1|	0049498	90-398	4.8e-46	53067	Actin-like ATPase domain	0.00029	110636	ROK	1z05 A:209-405
cW	gi|300788755|ref|YP_003769046.1|	0051455	21-77	0.00000221	46785	Winged helix DNA-binding domain	0.043	63379	MarR-like transcriptional regulators	1z91 A:8-144
cW	gi|300788773|ref|YP_003769064.1|	0052801	171-272	0.000000557	46785	Winged helix DNA-binding domain	0.016	63379	MarR-like transcriptional regulators	1lnw A:
cW	gi|300789268|ref|YP_003769559.1|	0052644	5-136	8.92e-28	46785	Winged helix DNA-binding domain	0.0041	63379	MarR-like transcriptional regulators	2fbh A:8-144
cW	gi|300789369|ref|YP_003769660.1|	0052644	9-123	4.44e-22	46785	Winged helix DNA-binding domain	0.02	63379	MarR-like transcriptional regulators	2a61 A:5-143
cW	gi|300789621|ref|YP_003769912.1|	0052801	5-137	2.33e-25	46785	Winged helix DNA-binding domain	0.016	63379	MarR-like transcriptional regulators	2eth A:1-140
cW	gi|300789780|ref|YP_003770071.1|	0052644	9-141	3.94e-25	46785	Winged helix DNA-binding domain	0.0083	63379	MarR-like transcriptional regulators	2fbh A:8-144
cW	gi|300790167|ref|YP_003770458.1|	0052644	22-146	3.02e-21	46785	Winged helix DNA-binding domain	0.012	63379	MarR-like transcriptional regulators	2a61 A:5-143
cW	gi|300790183|ref|YP_003770474.1|	0049498	82-388	3.89e-54	53067	Actin-like ATPase domain	0.0013	110636	ROK	1z05 A:209-405
cW	gi|300790183|ref|YP_003770474.1|	0051455	11-74	7.44e-16	46785	Winged helix DNA-binding domain	0.077	63379	MarR-like transcriptional regulators	2a61 A:5-143
cW	gi|300790287|ref|YP_003770578.1|	0052644	5-137	3.21e-30	46785	Winged helix DNA-binding domain	0.0018	63379	MarR-like transcriptional regulators	2hr3 A:2-146
cW	gi|300790322|ref|YP_003770613.1|	0052644	23-147	1.38e-22	46785	Winged helix DNA-binding domain	0.0087	63379	MarR-like transcriptional regulators	2eth A:1-140
cW	gi|300790381|ref|YP_003770672.1|	0052644	12-138	1.01e-22	46785	Winged helix DNA-binding domain	0.015	63379	MarR-like transcriptional regulators	2a61 A:5-143
cW	gi|300790412|ref|YP_003770703.1|	0052644	24-142	7.44e-22	46785	Winged helix DNA-binding domain	0.0086	63379	MarR-like transcriptional regulators	2a61 A:5-143
cW	gi|300790425|ref|YP_003770716.1|	0052801	10-142	6.17e-23	46785	Winged helix DNA-binding domain	0.0073	63379	MarR-like transcriptional regulators	2a61 A:5-143
cW	gi|300790927|ref|YP_003771218.1|	0052801	13-156	9.03e-28	46785	Winged helix DNA-binding domain	0.015	63379	MarR-like transcriptional regulators	2eth A:1-140
cW	gi|300790957|ref|YP_003771248.1|	0052644	8-146	5.38e-26	46785	Winged helix DNA-binding domain	0.09	63379	MarR-like transcriptional regulators	2a61 A:5-143
cW	gi|300790978|ref|YP_003771269.1|	0052801	8-140	5.6e-24	46785	Winged helix DNA-binding domain	0.011	63379	MarR-like transcriptional regulators	2eth A:1-140
cW	gi|300791039|ref|YP_003771330.1|	0052801	12-146	5.15e-26	46785	Winged helix DNA-binding domain	0.0088	63379	MarR-like transcriptional regulators	1z91 A:8-144
cW	gi|300791039|ref|YP_003771330.1|	0052858	153-299	3.43e-26	55729	Acyl-CoA N-acyltransferases (Nat)	0.01	55730	N-acetyl transferase, NAT	1ghe A:
cW	gi|300791079|ref|YP_003771370.1|	0052801	6-142	1.37e-25	46785	Winged helix DNA-binding domain	0.0065	63379	MarR-like transcriptional regulators	2a61 A:5-143
cW	gi|300791104|ref|YP_003771395.1|	0052644	42-144	9.27e-22	46785	Winged helix DNA-binding domain	0.025	63379	MarR-like transcriptional regulators	2fbk A:8-179
cW	gi|300791105|ref|YP_003771396.1|	0052644	4-128	0.0000000000463	46785	Winged helix DNA-binding domain	0.023	63379	MarR-like transcriptional regulators	2fbk A:8-179
cW	gi|300781962|ref|YP_003762253.1|	0052670	90-243	2.66e-26	48452	TPR-like	0.00088	140845	BTAD-like	2ff4 A:105-283
cW	gi|300781962|ref|YP_003762253.1|	0053686	249-519	1.09e-16	52540	P-loop containing nucleoside triphosphate hydrolases	0.083	75195	Gluconate kinase	1knq A:
cW	gi|300781962|ref|YP_003762253.1|	0052669	2-88	0.00000000000266	46894	C-terminal effector domain of the bipartite response regulators	0.0036	46895	PhoB-like	2ff4 A:10-104
cW	gi|300781962|ref|YP_003762253.1|	0042932	706-911	0.0000000000759	48452	TPR-like	0.095	158785	CT2138-like	2hr2 A:2-157
cW	gi|300782133|ref|YP_003762424.1|	0052670	91-259	8.85e-37	48452	TPR-like	0.00067	140845	BTAD-like	2ff4 A:105-283
cW	gi|300782133|ref|YP_003762424.1|	0053686	249-517	7.07e-19	52540	P-loop containing nucleoside triphosphate hydrolases	0.035	81269	Extended AAA-ATPase domain	1qvr A:536-850
cW	gi|300782133|ref|YP_003762424.1|	0042932	755-937	0.0000000000000387	48452	TPR-like	0.039	48453	Tetratricopeptide repeat (TPR)	1elr A:
cW	gi|300782133|ref|YP_003762424.1|	0052669	11-89	0.0000000000567	46894	C-terminal effector domain of the bipartite response regulators	0.0044	46895	PhoB-like	2ff4 A:10-104
cW	gi|300782393|ref|YP_003762684.1|	0050342	1-119	1.57e-40	52172	CheY-like	0.0000496	52173	CheY-related	1nxo A:
cW	gi|300782393|ref|YP_003762684.1|	0051385	131-228	1.3e-31	46894	C-terminal effector domain of the bipartite response regulators	0.00053	46895	PhoB-like	1ys7 A:128-233
cW	gi|300782447|ref|YP_003762738.1|	0052670	91-249	2.73e-30	48452	TPR-like	0.0012	140845	BTAD-like	2ff4 A:105-283
cW	gi|300782447|ref|YP_003762738.1|	0052669	2-88	0.00000000034	46894	C-terminal effector domain of the bipartite response regulators	0.0025	46895	PhoB-like	2ff4 A:10-104
cW	gi|300782826|ref|YP_003763117.1|	0050342	2-116	2.56e-34	52172	CheY-like	0.00013	52173	CheY-related	1kgs A:2-123
cW	gi|300782826|ref|YP_003763117.1|	0048684	125-212	2.01e-16	46894	C-terminal effector domain of the bipartite response regulators	0.0041	46895	PhoB-like	1ys7 A:128-233
cW	gi|300782909|ref|YP_003763200.1|	0050342	2-119	6.26e-40	52172	CheY-like	0.00018	52173	CheY-related	1mvo A:
cW	gi|300782909|ref|YP_003763200.1|	0051385	120-229	1.19e-22	46894	C-terminal effector domain of the bipartite response regulators	0.0017	46895	PhoB-like	1ys7 A:128-233
cW	gi|300783052|ref|YP_003763343.1|	0050436	9-268	1.57e-53	69618	HemD-like	0.00025	69619	HemD-like	1wd7 A:
cW	gi|300783052|ref|YP_003763343.1|	0049014	273-365	0.000000000000113	46894	C-terminal effector domain of the bipartite response regulators	0.0048	46895	PhoB-like	1qqi A:
cW	gi|300783298|ref|YP_003763589.1|	0052670	90-253	1.23e-31	48452	TPR-like	0.00083	140845	BTAD-like	2ff4 A:105-283
cW	gi|300783298|ref|YP_003763589.1|	0053686	261-507	4.5e-23	52540	P-loop containing nucleoside triphosphate hydrolases	0.084	52541	Nucleotide and nucleoside kinases	1rkb A:
cW	gi|300783298|ref|YP_003763589.1|	0042932	772-927	7.78e-20	48452	TPR-like	0.068	69094	Transcription factor MalT domain III	1hz4 A:
cW	gi|300783298|ref|YP_003763589.1|	0042932	682-807	0.0000000000000027	48452	TPR-like	0.015	48453	Tetratricopeptide repeat (TPR)	1w3b A:
cW	gi|300783298|ref|YP_003763589.1|	0052669	2-87	0.0000000000000247	46894	C-terminal effector domain of the bipartite response regulators	0.0012	46895	PhoB-like	2ff4 A:10-104
cW	gi|300783298|ref|YP_003763589.1|	0054057	892-1003	0.0000147	48452	TPR-like	0.03	48453	Tetratricopeptide repeat (TPR)	1w3b A:
cW	gi|300783451|ref|YP_003763742.1|	0052670	109-268	2.96e-28	48452	TPR-like	0.00069	140845	BTAD-like	2ff4 A:105-283
cW	gi|300783451|ref|YP_003763742.1|	0053686	273-532	1.03e-25	52540	P-loop containing nucleoside triphosphate hydrolases	0.09	81269	Extended AAA-ATPase domain	1sxj B:7-230
cW	gi|300783451|ref|YP_003763742.1|	0042932	760-959	2.84e-24	48452	TPR-like	0.024	48453	Tetratricopeptide repeat (TPR)	1xnf A:
cW	gi|300783451|ref|YP_003763742.1|	0052669	14-105	0.000000000000539	46894	C-terminal effector domain of the bipartite response regulators	0.0017	46895	PhoB-like	2ff4 A:10-104
cW	gi|300783648|ref|YP_003763939.1|	0053686	268-529	5.16e-23	52540	P-loop containing nucleoside triphosphate hydrolases	0.067	52670	RecA protein-like (ATPase-domain)	1sky E:83-356
cW	gi|300783648|ref|YP_003763939.1|	0052670	105-265	6.45e-17	48452	TPR-like	0.0016	140845	BTAD-like	2ff4 A:105-283
cW	gi|300783648|ref|YP_003763939.1|	0042932	707-914	4.75e-18	48452	TPR-like	0.029	48453	Tetratricopeptide repeat (TPR)	1elr A:
cW	gi|300783648|ref|YP_003763939.1|	0052669	17-103	0.0000000000000567	46894	C-terminal effector domain of the bipartite response regulators	0.0007	46895	PhoB-like	2ff4 A:10-104
cW	gi|300783660|ref|YP_003763951.1|	0050342	4-132	5.27e-38	52172	CheY-like	0.00017	52173	CheY-related	1nxo A:
cW	gi|300783660|ref|YP_003763951.1|	0051385	133-232	3.12e-28	46894	C-terminal effector domain of the bipartite response regulators	0.00046	46895	PhoB-like	1ys7 A:128-233
cW	gi|300783817|ref|YP_003764108.1|	0043525	5-126	2.28e-40	52172	CheY-like	0.00014	52173	CheY-related	1zh2 A:2-120
cW	gi|300783817|ref|YP_003764108.1|	0051385	132-231	8.79e-23	46894	C-terminal effector domain of the bipartite response regulators	0.0018	46895	PhoB-like	1ys7 A:128-233
cW	gi|300783948|ref|YP_003764239.1|	0053686	302-571	4.93e-26	52540	P-loop containing nucleoside triphosphate hydrolases	0.061	52592	G proteins	1c1y A:
cW	gi|300783948|ref|YP_003764239.1|	0052670	155-308	1.45e-23	48452	TPR-like	0.0022	140845	BTAD-like	2ff4 A:105-283
cW	gi|300783948|ref|YP_003764239.1|	0042932	722-897	2.42e-23	48452	TPR-like	0.061	48453	Tetratricopeptide repeat (TPR)	1w3b A:
cW	gi|300783948|ref|YP_003764239.1|	0042932	911-1060	6.83e-23	48452	TPR-like	0.024	48453	Tetratricopeptide repeat (TPR)	1w3b A:
cW	gi|300783948|ref|YP_003764239.1|	0052669	69-153	0.0000000000051	46894	C-terminal effector domain of the bipartite response regulators	0.0017	46895	PhoB-like	2ff4 A:10-104
cW	gi|300783948|ref|YP_003764239.1|	0052016	7-59	0.00000000223	47413	lambda repressor-like DNA-binding domains	0.018	47419	Phage repressors	1sq8 A:
cW	gi|300784271|ref|YP_003764562.1|	0050342	6-131	1.99e-33	52172	CheY-like	0.00024	52173	CheY-related	1ys7 A:7-127
cW	gi|300784271|ref|YP_003764562.1|	0051385	132-226	2.21e-24	46894	C-terminal effector domain of the bipartite response regulators	0.001	46895	PhoB-like	1ys7 A:128-233
cW	gi|300784603|ref|YP_003764894.1|	0052670	108-249	0.00000000000000215	48452	TPR-like	0.028	140845	BTAD-like	2ff4 A:105-283
cW	gi|300784603|ref|YP_003764894.1|	0049491	250-311,366-492	0.00000000181	52540	P-loop containing nucleoside triphosphate hydrolases	0.07	81269	Extended AAA-ATPase domain	1ixz A:
cW	gi|300784603|ref|YP_003764894.1|	0052669	4-79	0.0000000164	46894	C-terminal effector domain of the bipartite response regulators	0.014	46895	PhoB-like	2ff4 A:10-104
cW	gi|300785052|ref|YP_003765343.1|	0052670	90-246	1.36e-22	48452	TPR-like	0.05	48453	Tetratricopeptide repeat (TPR)	1ihg A:197-365
cW	gi|300785052|ref|YP_003765343.1|	0052669	9-86	0.0000000000567	46894	C-terminal effector domain of the bipartite response regulators	0.0099	46895	PhoB-like	1kgs A:124-225
cW	gi|300785437|ref|YP_003765728.1|	0050342	4-123	1.57e-39	52172	CheY-like	0.0001	52173	CheY-related	1nxo A:
cW	gi|300785437|ref|YP_003765728.1|	0051385	131-226	5.95e-27	46894	C-terminal effector domain of the bipartite response regulators	0.0012	46895	PhoB-like	1opc A:
cW	gi|300785477|ref|YP_003765768.1|	0050342	4-131	6.26e-35	52172	CheY-like	0.00019	52173	CheY-related	1ys7 A:7-127
cW	gi|300785477|ref|YP_003765768.1|	0051385	123-223	2.66e-23	46894	C-terminal effector domain of the bipartite response regulators	0.00027	46895	PhoB-like	1ys7 A:128-233
cW	gi|300785516|ref|YP_003765807.1|	0053686	255-523	1.94e-27	52540	P-loop containing nucleoside triphosphate hydrolases	0.048	81269	Extended AAA-ATPase domain	1fnn A:1-276
cW	gi|300785516|ref|YP_003765807.1|	0052670	88-252	5.18e-27	48452	TPR-like	0.0014	140845	BTAD-like	2ff4 A:105-283
cW	gi|300785516|ref|YP_003765807.1|	0042932	784-905	2.75e-17	48452	TPR-like	0.05	48453	Tetratricopeptide repeat (TPR)	1w3b A:
cW	gi|300785516|ref|YP_003765807.1|	0042932	682-813	0.000000000000934	48452	TPR-like	0.066	48453	Tetratricopeptide repeat (TPR)	2c2l A:24-224
cW	gi|300785516|ref|YP_003765807.1|	0052669	10-86	0.0000000000125	46894	C-terminal effector domain of the bipartite response regulators	0.0023	46895	PhoB-like	2ff4 A:10-104
cW	gi|300785696|ref|YP_003765987.1|	0052670	110-262	7.97e-30	48452	TPR-like	0.00059	140845	BTAD-like	2ff4 A:105-283
cW	gi|300785696|ref|YP_003765987.1|	0052669	3-95	0.000000000283	46894	C-terminal effector domain of the bipartite response regulators	0.0058	46895	PhoB-like	2ff4 A:10-104
cW	gi|300785828|ref|YP_003766119.1|	0052670	94-254	7.59e-29	48452	TPR-like	0.0019	140845	BTAD-like	2ff4 A:105-283
cW	gi|300785828|ref|YP_003766119.1|	0053686	251-524	5.83e-20	52540	P-loop containing nucleoside triphosphate hydrolases	0.077	52541	Nucleotide and nucleoside kinases	1rkb A:
cW	gi|300785828|ref|YP_003766119.1|	0042932	747-955	0.000000000000118	48452	TPR-like	0.08	48453	Tetratricopeptide repeat (TPR)	1w3b A:
cW	gi|300785828|ref|YP_003766119.1|	0052669	5-92	0.00000000264	46894	C-terminal effector domain of the bipartite response regulators	0.00092	46895	PhoB-like	2ff4 A:10-104
cW	gi|300785902|ref|YP_003766193.1|	0052670	91-249	2.66e-28	48452	TPR-like	0.001	140845	BTAD-like	2ff4 A:105-283
cW	gi|300785902|ref|YP_003766193.1|	0052669	2-89	0.00000000000261	46894	C-terminal effector domain of the bipartite response regulators	0.0015	46895	PhoB-like	2ff4 A:10-104
cW	gi|300785902|ref|YP_003766193.1|	0043792	321-484	0.00000108	52540	P-loop containing nucleoside triphosphate hydrolases	0.08	52541	Nucleotide and nucleoside kinases	1y63 A:
cW	gi|300785909|ref|YP_003766200.1|	0052670	177-339	3.21e-29	48452	TPR-like	0.0005	140845	BTAD-like	2ff4 A:105-283
cW	gi|300785909|ref|YP_003766200.1|	0053686	340-597	8.9e-27	52540	P-loop containing nucleoside triphosphate hydrolases	0.071	52670	RecA protein-like (ATPase-domain)	1sky E:83-356
cW	gi|300785909|ref|YP_003766200.1|	0054057	774-898	1.9e-17	48452	TPR-like	0.027	48453	Tetratricopeptide repeat (TPR)	1fch A:
cW	gi|300785909|ref|YP_003766200.1|	0054057	915-1011	0.00000000000407	48452	TPR-like	0.015	48453	Tetratricopeptide repeat (TPR)	1w3b A:
cW	gi|300785909|ref|YP_003766200.1|	0052016	21-76	0.000000000563	47413	lambda repressor-like DNA-binding domains	0.022	47419	Phage repressors	1sq8 A:
cW	gi|300785909|ref|YP_003766200.1|	0052669	86-173	0.0000000102	46894	C-terminal effector domain of the bipartite response regulators	0.0025	46895	PhoB-like	2ff4 A:10-104
cW	gi|300785934|ref|YP_003766225.1|	0052670	69-222	2.05e-31	48452	TPR-like	0.00095	140845	BTAD-like	2ff4 A:105-283
cW	gi|300785934|ref|YP_003766225.1|	0052669	1-67	0.00000000068	46894	C-terminal effector domain of the bipartite response regulators	0.01	46895	PhoB-like	2ff4 A:10-104
cW	gi|300786198|ref|YP_003766489.1|	0052670	95-255	1.02e-24	48452	TPR-like	0.001	140845	BTAD-like	2ff4 A:105-283
cW	gi|300786198|ref|YP_003766489.1|	0053686	249-496	3.52e-18	52540	P-loop containing nucleoside triphosphate hydrolases	0.036	52670	RecA protein-like (ATPase-domain)	1ube A:5-270
cW	gi|300786198|ref|YP_003766489.1|	0042932	727-866	0.00000000000266	48452	TPR-like	0.058	48453	Tetratricopeptide repeat (TPR)	1w3b A:
cW	gi|300786198|ref|YP_003766489.1|	0052669	3-93	0.00000000000051	46894	C-terminal effector domain of the bipartite response regulators	0.002	46895	PhoB-like	2ff4 A:10-104
cW	gi|300786198|ref|YP_003766489.1|	0054057	832-946	0.0000000219	48452	TPR-like	0.018	48453	Tetratricopeptide repeat (TPR)	1w3b A:
cW	gi|300786302|ref|YP_003766593.1|	0052670	90-256	6.32e-38	48452	TPR-like	0.00056	140845	BTAD-like	2ff4 A:105-283
cW	gi|300786302|ref|YP_003766593.1|	0053686	234-476	1.13e-27	52540	P-loop containing nucleoside triphosphate hydrolases	0.085	52541	Nucleotide and nucleoside kinases	1y63 A:
cW	gi|300786302|ref|YP_003766593.1|	0042932	722-862	4.93e-18	48452	TPR-like	0.017	48453	Tetratricopeptide repeat (TPR)	1w3b A:
cW	gi|300786302|ref|YP_003766593.1|	0052669	2-88	0.00000000000000283	46894	C-terminal effector domain of the bipartite response regulators	0.00048	46895	PhoB-like	2ff4 A:10-104
cW	gi|300786302|ref|YP_003766593.1|	0054057	646-732	0.00000206	48452	TPR-like	0.067	48453	Tetratricopeptide repeat (TPR)	1w3b A:
cW	gi|300786324|ref|YP_003766615.1|	0052670	94-258	2.89e-31	48452	TPR-like	0.00034	140845	BTAD-like	2ff4 A:105-283
cW	gi|300786324|ref|YP_003766615.1|	0052669	6-90	0.00000000000113	46894	C-terminal effector domain of the bipartite response regulators	0.0012	46895	PhoB-like	2ff4 A:10-104
cW	gi|300786620|ref|YP_003766911.1|	0052670	113-277	5.06e-34	48452	TPR-like	0.00043	140845	BTAD-like	2ff4 A:105-283
cW	gi|300786620|ref|YP_003766911.1|	0053686	287-554	7.53e-26	52540	P-loop containing nucleoside triphosphate hydrolases	0.061	52670	RecA protein-like (ATPase-domain)	1ube A:5-270
cW	gi|300786620|ref|YP_003766911.1|	0042932	774-934	4.17e-19	48452	TPR-like	0.017	48453	Tetratricopeptide repeat (TPR)	1w3b A:
cW	gi|300786620|ref|YP_003766911.1|	0052669	18-110	0.000000000000201	46894	C-terminal effector domain of the bipartite response regulators	0.0017	46895	PhoB-like	2ff4 A:10-104
cW	gi|300786620|ref|YP_003766911.1|	0054057	709-808	0.00000278	48452	TPR-like	0.026	48453	Tetratricopeptide repeat (TPR)	1w3b A:
cW	gi|300786624|ref|YP_003766915.1|	0052670	108-266	2.5e-33	48452	TPR-like	0.00073	140845	BTAD-like	2ff4 A:105-283
cW	gi|300786624|ref|YP_003766915.1|	0052669	20-104	0.00000000179	46894	C-terminal effector domain of the bipartite response regulators	0.0013	46895	PhoB-like	2ff4 A:10-104
cW	gi|300786653|ref|YP_003766944.1|	0052670	96-256	5.52e-30	48452	TPR-like	0.0006	140845	BTAD-like	2ff4 A:105-283
cW	gi|300786653|ref|YP_003766944.1|	0053686	262-528	5.65e-18	52540	P-loop containing nucleoside triphosphate hydrolases	0.045	81269	Extended AAA-ATPase domain	1ksf X:168-436
cW	gi|300786653|ref|YP_003766944.1|	0042932	719-918	0.000000000000258	48452	TPR-like	0.048	48453	Tetratricopeptide repeat (TPR)	1w3b A:
cW	gi|300786653|ref|YP_003766944.1|	0052669	2-93	0.0000000000122	46894	C-terminal effector domain of the bipartite response regulators	0.0023	46895	PhoB-like	2ff4 A:10-104
cW	gi|300786682|ref|YP_003766973.1|	0052670	93-257	2.21e-32	48452	TPR-like	0.0019	140845	BTAD-like	2ff4 A:105-283
cW	gi|300786682|ref|YP_003766973.1|	0052669	2-91	0.000000000159	46894	C-terminal effector domain of the bipartite response regulators	0.001	46895	PhoB-like	2ff4 A:10-104
cW	gi|300786682|ref|YP_003766973.1|	0054350	270-332	0.0000000994	48295	TrpR-like	0.013	158345	SPO1678-like	2oa4 A:1-93
cW	gi|300786684|ref|YP_003766975.1|	0052670	101-273	8.67e-38	48452	TPR-like	0.00042	140845	BTAD-like	2ff4 A:105-283
cW	gi|300786684|ref|YP_003766975.1|	0053686	273-542	6.88e-29	52540	P-loop containing nucleoside triphosphate hydrolases	0.047	81269	Extended AAA-ATPase domain	1sxj B:7-230
cW	gi|300786684|ref|YP_003766975.1|	0042932	725-928	4.67e-22	48452	TPR-like	0.039	48453	Tetratricopeptide repeat (TPR)	1p5q A:258-427
cW	gi|300786684|ref|YP_003766975.1|	0052669	12-99	0.000000000000238	46894	C-terminal effector domain of the bipartite response regulators	0.00071	46895	PhoB-like	2ff4 A:10-104
cW	gi|300786954|ref|YP_003767245.1|	0054521	1-118	5.41e-39	52172	CheY-like	0.00032	52173	CheY-related	1kgs A:2-123
cW	gi|300786954|ref|YP_003767245.1|	0051385	129-219	7.94e-27	46894	C-terminal effector domain of the bipartite response regulators	0.00084	46895	PhoB-like	1ys7 A:128-233
cW	gi|300787151|ref|YP_003767442.1|	0052670	93-256	9.74e-22	48452	TPR-like	0.003	140845	BTAD-like	2ff4 A:105-283
cW	gi|300787151|ref|YP_003767442.1|	0053686	251-455	1.24e-18	52540	P-loop containing nucleoside triphosphate hydrolases	0.056	81269	Extended AAA-ATPase domain	1ksf X:168-436
cW	gi|300787151|ref|YP_003767442.1|	0042932	670-823	0.0000000000000524	48452	TPR-like	0.029	48453	Tetratricopeptide repeat (TPR)	1qqe A:
cW	gi|300787151|ref|YP_003767442.1|	0042932	802-957	0.00000000000949	48452	TPR-like	0.061	48453	Tetratricopeptide repeat (TPR)	1w3b A:
cW	gi|300787151|ref|YP_003767442.1|	0052669	12-71	0.000000000397	46894	C-terminal effector domain of the bipartite response regulators	0.0053	46895	PhoB-like	2ff4 A:10-104
cW	gi|300787292|ref|YP_003767583.1|	0052670	96-265	4.99e-39	48452	TPR-like	0.00043	140845	BTAD-like	2ff4 A:105-283
cW	gi|300787292|ref|YP_003767583.1|	0053686	266-477	5.01e-21	52540	P-loop containing nucleoside triphosphate hydrolases	0.041	81269	Extended AAA-ATPase domain	1sxj B:7-230
cW	gi|300787292|ref|YP_003767583.1|	0052669	2-92	0.00000000000019	46894	C-terminal effector domain of the bipartite response regulators	0.0016	46895	PhoB-like	2ff4 A:10-104
cW	gi|300787757|ref|YP_003768048.1|	0052670	94-253	2.66e-20	48452	TPR-like	0.0012	140845	BTAD-like	2ff4 A:105-283
cW	gi|300787757|ref|YP_003768048.1|	0053686	251-503	2.57e-20	52540	P-loop containing nucleoside triphosphate hydrolases	0.096	52592	G proteins	1wms A:
cW	gi|300787757|ref|YP_003768048.1|	0042932	665-838	5.03e-17	48452	TPR-like	0.044	48453	Tetratricopeptide repeat (TPR)	1fch A:
cW	gi|300787757|ref|YP_003768048.1|	0054057	804-908	0.00000000000367	48452	TPR-like	0.031	48453	Tetratricopeptide repeat (TPR)	1fch A:
cW	gi|300787757|ref|YP_003768048.1|	0052669	2-91	0.00000000000187	46894	C-terminal effector domain of the bipartite response regulators	0.0017	46895	PhoB-like	2ff4 A:10-104
cW	gi|300788203|ref|YP_003768494.1|	0050342	7-130	1.32e-37	52172	CheY-like	0.0000678	52173	CheY-related	1mvo A:
cW	gi|300788203|ref|YP_003768494.1|	0051385	132-224	5.95e-27	46894	C-terminal effector domain of the bipartite response regulators	0.00058	46895	PhoB-like	1ys7 A:128-233
cW	gi|300788208|ref|YP_003768499.1|	0053686	277-542	1.7e-27	52540	P-loop containing nucleoside triphosphate hydrolases	0.077	81269	Extended AAA-ATPase domain	1in4 A:17-254
cW	gi|300788208|ref|YP_003768499.1|	0042932	721-892	0.000000000000171	48452	TPR-like	0.018	48453	Tetratricopeptide repeat (TPR)	1w3b A:
cW	gi|300788208|ref|YP_003768499.1|	0052669	10-96	0.000000136	46894	C-terminal effector domain of the bipartite response regulators	0.012	46895	PhoB-like	2ff4 A:10-104
cW	gi|300788208|ref|YP_003768499.1|	0052670	98-253	0.0000011	48452	TPR-like	0.027	140845	BTAD-like	2ff4 A:105-283
cW	gi|300788208|ref|YP_003768499.1|	0042932	894-974	0.00000949	48452	TPR-like	0.089	158785	CT2138-like	2hr2 A:2-157
cW	gi|300788234|ref|YP_003768525.1|	0052670	91-260	1.14e-34	48452	TPR-like	0.00018	140845	BTAD-like	2ff4 A:105-283
cW	gi|300788234|ref|YP_003768525.1|	0053686	255-515	4.46e-31	52540	P-loop containing nucleoside triphosphate hydrolases	0.027	81269	Extended AAA-ATPase domain	1sxj B:7-230
cW	gi|300788234|ref|YP_003768525.1|	0042932	801-972	9.34e-17	48452	TPR-like	0.043	48453	Tetratricopeptide repeat (TPR)	1w3b A:
cW	gi|300788234|ref|YP_003768525.1|	0042932	693-821	8.85e-16	48452	TPR-like	0.021	48453	Tetratricopeptide repeat (TPR)	1w3b A:
cW	gi|300788234|ref|YP_003768525.1|	0052669	2-89	0.00000000000000272	46894	C-terminal effector domain of the bipartite response regulators	0.00034	46895	PhoB-like	2ff4 A:10-104
cW	gi|300788300|ref|YP_003768591.1|	0052670	89-255	3.23e-31	48452	TPR-like	0.00062	140845	BTAD-like	2ff4 A:105-283
cW	gi|300788300|ref|YP_003768591.1|	0053686	258-521	2.72e-24	52540	P-loop containing nucleoside triphosphate hydrolases	0.065	52670	RecA protein-like (ATPase-domain)	1ube A:5-270
cW	gi|300788300|ref|YP_003768591.1|	0042932	685-895	3.41e-21	48452	TPR-like	0.035	48453	Tetratricopeptide repeat (TPR)	1w3b A:
cW	gi|300788300|ref|YP_003768591.1|	0052669	12-70	0.00000000652	46894	C-terminal effector domain of the bipartite response regulators	0.0043	46895	PhoB-like	2ff4 A:10-104
cW	gi|300788479|ref|YP_003768770.1|	0050342	3-130	6.26e-40	52172	CheY-like	0.00019	52173	CheY-related	1mvo A:
cW	gi|300788479|ref|YP_003768770.1|	0051385	127-229	1.13e-24	46894	C-terminal effector domain of the bipartite response regulators	0.0014	46895	PhoB-like	1ys7 A:128-233
cW	gi|300788597|ref|YP_003768888.1|	0052670	92-232	1.21e-16	48452	TPR-like	0.0071	140845	BTAD-like	2ff4 A:105-283
cW	gi|300788597|ref|YP_003768888.1|	0052669	3-89	0.0000000266	46894	C-terminal effector domain of the bipartite response regulators	0.0048	46895	PhoB-like	2ff4 A:10-104
cW	gi|300788707|ref|YP_003768998.1|	0052670	115-266	7.97e-34	48452	TPR-like	0.0013	140845	BTAD-like	2ff4 A:105-283
cW	gi|300788707|ref|YP_003768998.1|	0052669	20-113	4.54e-16	46894	C-terminal effector domain of the bipartite response regulators	0.0012	46895	PhoB-like	2ff4 A:10-104
cW	gi|300788744|ref|YP_003769035.1|	0050342	1-122	4.55e-35	52172	CheY-like	0.00034	52173	CheY-related	1mvo A:
cW	gi|300788744|ref|YP_003769035.1|	0051385	123-222	1.11e-28	46894	C-terminal effector domain of the bipartite response regulators	0.00078	46895	PhoB-like	1ys7 A:128-233
cW	gi|300788771|ref|YP_003769062.1|	0050342	1-122	1.57e-37	52172	CheY-like	0.00029	52173	CheY-related	1mvo A:
cW	gi|300788771|ref|YP_003769062.1|	0051385	126-228	2.15e-24	46894	C-terminal effector domain of the bipartite response regulators	0.00097	46895	PhoB-like	1ys7 A:128-233
cW	gi|300789401|ref|YP_003769692.1|	0050342	3-126	8.82e-42	52172	CheY-like	0.0000642	52173	CheY-related	1mvo A:
cW	gi|300789401|ref|YP_003769692.1|	0051385	125-226	4.82e-29	46894	C-terminal effector domain of the bipartite response regulators	0.0015	46895	PhoB-like	1qqi A:
cW	gi|300789637|ref|YP_003769928.1|	0042932	820-998	2.56e-27	48452	TPR-like	0.03	48453	Tetratricopeptide repeat (TPR)	1elr A:
cW	gi|300789637|ref|YP_003769928.1|	0053686	344-610	1.23e-23	52540	P-loop containing nucleoside triphosphate hydrolases	0.074	52670	RecA protein-like (ATPase-domain)	1tf7 A:14-255
cW	gi|300789637|ref|YP_003769928.1|	0052670	97-256	1.42e-22	48452	TPR-like	0.0013	140845	BTAD-like	2ff4 A:105-283
cW	gi|300789637|ref|YP_003769928.1|	0052669	2-94	0.000000000000181	46894	C-terminal effector domain of the bipartite response regulators	0.0029	46895	PhoB-like	2ff4 A:10-104
cW	gi|300789637|ref|YP_003769928.1|	0052670	279-351	0.0000493	48452	TPR-like	0.0071	140845	BTAD-like	2ff4 A:105-283
cW	gi|300789826|ref|YP_003770117.1|	0052670	91-256	4.78e-32	48452	TPR-like	0.00048	140845	BTAD-like	2ff4 A:105-283
cW	gi|300789826|ref|YP_003770117.1|	0053686	249-509	2.74e-29	52540	P-loop containing nucleoside triphosphate hydrolases	0.061	81269	Extended AAA-ATPase domain	1sxj B:7-230
cW	gi|300789826|ref|YP_003770117.1|	0052669	3-89	0.00000000000153	46894	C-terminal effector domain of the bipartite response regulators	0.0008	46895	PhoB-like	2ff4 A:10-104
cW	gi|300789826|ref|YP_003770117.1|	0042932	647-834	0.0000000000147	48452	TPR-like	0.034	48453	Tetratricopeptide repeat (TPR)	1w3b A:
cW	gi|300789826|ref|YP_003770117.1|	0054057	843-966	0.0000108	48452	TPR-like	0.051	48453	Tetratricopeptide repeat (TPR)	1fch A:
cW	gi|300789932|ref|YP_003770223.1|	0052670	98-267	2.11e-33	48452	TPR-like	0.00089	140845	BTAD-like	2ff4 A:105-283
cW	gi|300789932|ref|YP_003770223.1|	0050374	272-500	0.0000000000000345	52540	P-loop containing nucleoside triphosphate hydrolases	0.065	81269	Extended AAA-ATPase domain	1jbk A:
cW	gi|300789932|ref|YP_003770223.1|	0052669	5-95	0.0000000000000283	46894	C-terminal effector domain of the bipartite response regulators	0.0012	46895	PhoB-like	2ff4 A:10-104
cW	gi|300789932|ref|YP_003770223.1|	0052100	108-142,687-751,818-854,978-1040	0.00000175	48452	TPR-like	0.043	48453	Tetratricopeptide repeat (TPR)	1elw A:
cW	gi|300789933|ref|YP_003770224.1|	0052670	96-260	9.87e-34	48452	TPR-like	0.00087	140845	BTAD-like	2ff4 A:105-283
cW	gi|300789933|ref|YP_003770224.1|	0050374	260-498	0.00000000000296	52540	P-loop containing nucleoside triphosphate hydrolases	0.041	52541	Nucleotide and nucleoside kinases	1gky A:
cW	gi|300789933|ref|YP_003770224.1|	0048694	1131-1196	0.00000000000374	46894	C-terminal effector domain of the bipartite response regulators	0.01	46900	GerE-like (LuxR/UhpA family of transcriptional regulators)	1a04 A:150-216
cW	gi|300789933|ref|YP_003770224.1|	0052669	3-77	0.000000000015	46894	C-terminal effector domain of the bipartite response regulators	0.0022	46895	PhoB-like	2ff4 A:10-104
cW	gi|300789962|ref|YP_003770253.1|	0052670	96-258	2.47e-26	48452	TPR-like	0.00073	140845	BTAD-like	2ff4 A:105-283
cW	gi|300789962|ref|YP_003770253.1|	0053686	254-523	1.33e-17	52540	P-loop containing nucleoside triphosphate hydrolases	0.061	81269	Extended AAA-ATPase domain	1jbk A:
cW	gi|300789962|ref|YP_003770253.1|	0052669	5-92	0.0000000000624	46894	C-terminal effector domain of the bipartite response regulators	0.0024	46895	PhoB-like	2ff4 A:10-104
cW	gi|300790399|ref|YP_003770690.1|	0052670	95-255	1.26e-26	48452	TPR-like	0.00087	140845	BTAD-like	2ff4 A:105-283
cW	gi|300790399|ref|YP_003770690.1|	0053686	262-523	9.58e-24	52540	P-loop containing nucleoside triphosphate hydrolases	0.068	81269	Extended AAA-ATPase domain	1sxj B:7-230
cW	gi|300790399|ref|YP_003770690.1|	0052669	5-93	0.0000000000000193	46894	C-terminal effector domain of the bipartite response regulators	0.00082	46895	PhoB-like	2ff4 A:10-104
cW	gi|300790399|ref|YP_003770690.1|	0042932	753-891	0.00000000000225	48452	TPR-like	0.078	69094	Transcription factor MalT domain III	1hz4 A:
cW	gi|300790527|ref|YP_003770818.1|	0052670	89-258	4.4e-32	48452	TPR-like	0.00081	140845	BTAD-like	2ff4 A:105-283
cW	gi|300790527|ref|YP_003770818.1|	0053686	250-518	1.15e-20	52540	P-loop containing nucleoside triphosphate hydrolases	0.049	81269	Extended AAA-ATPase domain	1e32 A:201-458
cW	gi|300790527|ref|YP_003770818.1|	0042932	781-919	0.000000000242	48452	TPR-like	0.013	48453	Tetratricopeptide repeat (TPR)	1w3b A:
cW	gi|300790527|ref|YP_003770818.1|	0052669	2-77	0.000000000368	46894	C-terminal effector domain of the bipartite response regulators	0.0023	46895	PhoB-like	2ff4 A:10-104
cW	gi|300790732|ref|YP_003771023.1|	0050342	20-143	1.71e-41	52172	CheY-like	0.00019	52173	CheY-related	1mvo A:
cW	gi|300790732|ref|YP_003771023.1|	0051385	148-246	1.84e-29	46894	C-terminal effector domain of the bipartite response regulators	0.00032	46895	PhoB-like	1ys7 A:128-233
cW	gi|300790809|ref|YP_003771100.1|	0051385	130-225	5.88e-30	46894	C-terminal effector domain of the bipartite response regulators	0.00074	46895	PhoB-like	1qqi A:
cW	gi|300781951|ref|YP_003762242.1|	0046409	10-71	0.000000563	47413	lambda repressor-like DNA-binding domains	0.077	47432	SinR domain-like	2b5a A:1-77
cW	gi|300782047|ref|YP_003762338.1|	0054369	26-88	0.000000156	47413	lambda repressor-like DNA-binding domains	0.046	47432	SinR domain-like	1b0n A:1-68
cW	gi|300782132|ref|YP_003762423.1|	0051249	12-67	0.000000000124	47413	lambda repressor-like DNA-binding domains	0.041	47432	SinR domain-like	2b5a A:1-77
cW	gi|300782329|ref|YP_003762620.1|	0054323	7-68	0.0000000000217	47413	lambda repressor-like DNA-binding domains	0.061	47432	SinR domain-like	1y7y A:5-73
cW	gi|300782359|ref|YP_003762650.1|	0051249	8-71	8.45e-16	47413	lambda repressor-like DNA-binding domains	0.052	47432	SinR domain-like	1b0n A:1-68
cW	gi|300782834|ref|YP_003763125.1|	0051249	45-84	0.0000245	47413	lambda repressor-like DNA-binding domains	0.072	47432	SinR domain-like	1b0n A:1-68
cW	gi|300782967|ref|YP_003763258.1|	0050823	3-67	0.000000000000338	47413	lambda repressor-like DNA-binding domains	0.027	47432	SinR domain-like	1y7y A:5-73
cW	gi|300782967|ref|YP_003763258.1|	0052100	197-375	0.00000000285	48452	TPR-like	0.041	48453	Tetratricopeptide repeat (TPR)	1p5q A:258-427
cW	gi|300782969|ref|YP_003763260.1|	0042932	231-389	0.00000000000000261	48452	TPR-like	0.034	48453	Tetratricopeptide repeat (TPR)	1w3b A:
cW	gi|300782969|ref|YP_003763260.1|	0051844	15-73	0.00000000000206	47413	lambda repressor-like DNA-binding domains	0.092	47432	SinR domain-like	1y7y A:5-73
cW	gi|300783353|ref|YP_003763644.1|	0054369	32-83	0.0000000199	47413	lambda repressor-like DNA-binding domains	0.054	47432	SinR domain-like	1b0n A:1-68
cW	gi|300783494|ref|YP_003763785.1|	0050823	2-62	0.00000000356	47413	lambda repressor-like DNA-binding domains	0.091	47432	SinR domain-like	2b5a A:1-77
cW	gi|300783560|ref|YP_003763851.1|	0051249	4-67	0.00000000000000479	47413	lambda repressor-like DNA-binding domains	0.062	47432	SinR domain-like	1y7y A:5-73
cW	gi|300783721|ref|YP_003764012.1|	0054369	46-86	0.0000212	47413	lambda repressor-like DNA-binding domains	0.078	47432	SinR domain-like	2b5a A:1-77
cW	gi|300783935|ref|YP_003764226.1|	0050823	5-72	1.04e-17	47413	lambda repressor-like DNA-binding domains	0.0076	47432	SinR domain-like	1utx A:
cW	gi|300784052|ref|YP_003764343.1|	0054323	11-76	0.0000000128	47413	lambda repressor-like DNA-binding domains	0.061	47432	SinR domain-like	2ofy A:3-84
cW	gi|300784195|ref|YP_003764486.1|	0051249	12-67	0.0000000644	47413	lambda repressor-like DNA-binding domains	0.047	47432	SinR domain-like	2bnm A:6-76
cW	gi|300784264|ref|YP_003764555.1|	0050823	15-61	0.0000000132	47413	lambda repressor-like DNA-binding domains	0.052	47432	SinR domain-like	2bnm A:6-76
cW	gi|300785112|ref|YP_003765403.1|	0052017	66-176	1.98e-21	51182	RmlC-like cupins	0.038	101976	TM1459-like	2bnm A:77-198
cW	gi|300785112|ref|YP_003765403.1|	0054369	6-75	7.88e-19	47413	lambda repressor-like DNA-binding domains	0.063	47432	SinR domain-like	1y7y A:5-73
cW	gi|300785132|ref|YP_003765423.1|	0051249	18-81	0.0000000000000394	47413	lambda repressor-like DNA-binding domains	0.077	47432	SinR domain-like	1b0n A:1-68
cW	gi|300785132|ref|YP_003765423.1|	0051192	29-187	0.000000000000213	51182	RmlC-like cupins	0.084	117315	Probable transcriptional regulator VC1968, C-terminal domain	1y9q A:83-181
cW	gi|300785336|ref|YP_003765627.1|	0054369	30-80	0.00000000535	47413	lambda repressor-like DNA-binding domains	0.072	47432	SinR domain-like	1y7y A:5-73
cW	gi|300785373|ref|YP_003765664.1|	0054369	28-76	0.000000000231	47413	lambda repressor-like DNA-binding domains	0.072	47432	SinR domain-like	2b5a A:1-77
cW	gi|300785456|ref|YP_003765747.1|	0054369	35-83	0.00000457	47413	lambda repressor-like DNA-binding domains	0.054	47432	SinR domain-like	2b5a A:1-77
cW	gi|300785610|ref|YP_003765901.1|	0054369	33-83	0.00000736	47413	lambda repressor-like DNA-binding domains	0.051	47432	SinR domain-like	2b5a A:1-77
cW	gi|300785617|ref|YP_003765908.1|	0054369	30-79	0.00000201	47413	lambda repressor-like DNA-binding domains	0.088	47432	SinR domain-like	2ofy A:3-84
cW	gi|300785670|ref|YP_003765961.1|	0051711	116-168	0.000000019	47413	lambda repressor-like DNA-binding domains	0.074	47432	SinR domain-like	2bnm A:6-76
cW	gi|300785779|ref|YP_003766070.1|	0053686	119-386	1.11e-30	52540	P-loop containing nucleoside triphosphate hydrolases	0.066	81269	Extended AAA-ATPase domain	1sxj B:7-230
cW	gi|300785779|ref|YP_003766070.1|	0042932	692-877	4.93e-24	48452	TPR-like	0.039	48453	Tetratricopeptide repeat (TPR)	1w3b A:
cW	gi|300785779|ref|YP_003766070.1|	0042932	552-683	0.0000000123	48452	TPR-like	0.093	48453	Tetratricopeptide repeat (TPR)	2fbn A:22-174
cW	gi|300785779|ref|YP_003766070.1|	0054127	46-98	0.00000907	47413	lambda repressor-like DNA-binding domains	0.057	47432	SinR domain-like	1utx A:
cW	gi|300786099|ref|YP_003766390.1|	0052017	90-180	6.14e-20	51182	RmlC-like cupins	0.043	101976	TM1459-like	2bnm A:77-198
cW	gi|300786099|ref|YP_003766390.1|	0051249	10-76	4.79e-17	47413	lambda repressor-like DNA-binding domains	0.041	47432	SinR domain-like	1utx A:
cW	gi|300786855|ref|YP_003767146.1|	0054369	6-66	0.00000000000366	47413	lambda repressor-like DNA-binding domains	0.024	47432	SinR domain-like	1utx A:
cW	gi|300786991|ref|YP_003767282.1|	0054369	29-80	0.00000000011	47413	lambda repressor-like DNA-binding domains	0.063	47432	SinR domain-like	1b0n A:1-68
cW	gi|300787623|ref|YP_003767914.1|	0054369	35-84	0.00000000873	47413	lambda repressor-like DNA-binding domains	0.04	47432	SinR domain-like	1y7y A:5-73
cW	gi|300787625|ref|YP_003767916.1|	0054369	35-83	0.000000662	47413	lambda repressor-like DNA-binding domains	0.046	47432	SinR domain-like	1y7y A:5-73
cW	gi|300787736|ref|YP_003768027.1|	0054369	31-80	0.0000000591	47413	lambda repressor-like DNA-binding domains	0.067	47432	SinR domain-like	1b0n A:1-68
cW	gi|300788059|ref|YP_003768350.1|	0054369	3-61	0.000000000000816	47413	lambda repressor-like DNA-binding domains	0.021	47432	SinR domain-like	1utx A:
cW	gi|300788126|ref|YP_003768417.1|	0054369	3-71	0.000000000000273	47413	lambda repressor-like DNA-binding domains	0.021	47432	SinR domain-like	2b5a A:1-77
cW	gi|300788156|ref|YP_003768447.1|	0050823	4-56	0.0000000064	47413	lambda repressor-like DNA-binding domains	0.053	47432	SinR domain-like	1utx A:
cW	gi|300788627|ref|YP_003768918.1|	0054369	3-71	0.000000000000228	47413	lambda repressor-like DNA-binding domains	0.049	47432	SinR domain-like	1y7y A:5-73
cW	gi|300788896|ref|YP_003769187.1|	0051249	4-66	6.97e-17	47413	lambda repressor-like DNA-binding domains	0.022	47432	SinR domain-like	1utx A:
cW	gi|300788941|ref|YP_003769232.1|	0050823	11-68	0.000000000295	47413	lambda repressor-like DNA-binding domains	0.072	47432	SinR domain-like	1b0n A:1-68
cW	gi|300789508|ref|YP_003769799.1|	0051908	7-72	0.0000000682	47413	lambda repressor-like DNA-binding domains	0.029	47432	SinR domain-like	2b5a A:1-77
cW	gi|300789877|ref|YP_003770168.1|	0054369	32-82	0.00000000083	47413	lambda repressor-like DNA-binding domains	0.046	47432	SinR domain-like	2b5a A:1-77
cW	gi|300790030|ref|YP_003770321.1|	0050823	1-60	0.00000000000429	47413	lambda repressor-like DNA-binding domains	0.044	47432	SinR domain-like	1y7y A:5-73
cW	gi|300790227|ref|YP_003770518.1|	0051249	12-75	0.00000000000000273	47413	lambda repressor-like DNA-binding domains	0.025	47432	SinR domain-like	1utx A:
cW	gi|300790572|ref|YP_003770863.1|	0054369	5-71	0.0000000000000778	47413	lambda repressor-like DNA-binding domains	0.092	47432	SinR domain-like	1b0n A:1-68
cW	gi|300790969|ref|YP_003771260.1|	0051249	11-65	0.0000000045	47413	lambda repressor-like DNA-binding domains	0.042	47432	SinR domain-like	1b0n A:1-68
cW	gi|300790999|ref|YP_003771290.1|	0054369	37-85	0.0000113	47413	lambda repressor-like DNA-binding domains	0.053	47432	SinR domain-like	1b0n A:1-68
cW	gi|300791045|ref|YP_003771336.1|	0054369	10-77	5.32e-16	47413	lambda repressor-like DNA-binding domains	0.00085	47432	SinR domain-like	2ofy A:3-84
cW	gi|300782020|ref|YP_003762311.1|	0054341	22-95	6.16e-16	46689	Homeodomain-like	0.0082	46764	Tetracyclin repressor-like, N-terminal domain	1vi0 A:6-77
cW	gi|300782074|ref|YP_003762365.1|	0049195	5-76	3.44e-16	46689	Homeodomain-like	0.0059	46764	Tetracyclin repressor-like, N-terminal domain	1ui5 A:5-75
cW	gi|300782130|ref|YP_003762421.1|	0049523	4-82	7.48e-19	46689	Homeodomain-like	0.0065	46764	Tetracyclin repressor-like, N-terminal domain	2np5 A:9-77
cW	gi|300782130|ref|YP_003762421.1|	0052878	81-195	0.0000135	48498	Tetracyclin repressor-like, C-terminal domain	0.015	48499	Tetracyclin repressor-like, C-terminal domain	2gen A:76-193
cW	gi|300782235|ref|YP_003762526.1|	0049523	4-73	0.0000000000000033	46689	Homeodomain-like	0.0085	46764	Tetracyclin repressor-like, N-terminal domain	1z77 A:1-75
cW	gi|300782235|ref|YP_003762526.1|	0052743	77-187	0.0000000304	48498	Tetracyclin repressor-like, C-terminal domain	0.01	48499	Tetracyclin repressor-like, C-terminal domain	2fq4 A:78-192
cW	gi|300782319|ref|YP_003762610.1|	0053097	72-177	0.0000000000000912	48498	Tetracyclin repressor-like, C-terminal domain	0.0031	48499	Tetracyclin repressor-like, C-terminal domain	2id3 A:81-203
cW	gi|300782319|ref|YP_003762610.1|	0053096	6-64	0.000000000748	46689	Homeodomain-like	0.0037	46764	Tetracyclin repressor-like, N-terminal domain	2id3 A:13-80
cW	gi|300782342|ref|YP_003762633.1|	0049523	11-81	0.0000000000000299	46689	Homeodomain-like	0.0044	46764	Tetracyclin repressor-like, N-terminal domain	2g3b A:2-73
cW	gi|300782376|ref|YP_003762667.1|	0049523	8-90	3.99e-16	46689	Homeodomain-like	0.0075	46764	Tetracyclin repressor-like, N-terminal domain	2np5 A:9-77
cW	gi|300782565|ref|YP_003762856.1|	0052846	97-239	3e-26	48498	Tetracyclin repressor-like, C-terminal domain	0.0055	48499	Tetracyclin repressor-like, C-terminal domain	2g7l A:87-230
cW	gi|300782565|ref|YP_003762856.1|	0052845	27-87	0.00000000000395	46689	Homeodomain-like	0.0036	46764	Tetracyclin repressor-like, N-terminal domain	2g7l A:16-83
cW	gi|300782767|ref|YP_003763058.1|	0051586	78-184	2.15e-16	48498	Tetracyclin repressor-like, C-terminal domain	0.00053	48499	Tetracyclin repressor-like, C-terminal domain	1zk8 A:78-182
cW	gi|300782767|ref|YP_003763058.1|	0054374	2-73	0.0000000000344	46689	Homeodomain-like	0.0034	46764	Tetracyclin repressor-like, N-terminal domain	1zk8 A:6-77
cW	gi|300782807|ref|YP_003763098.1|	0054342	86-191	8.9e-19	48498	Tetracyclin repressor-like, C-terminal domain	0.0082	48499	Tetracyclin repressor-like, C-terminal domain	2o7t A:79-188
cW	gi|300782807|ref|YP_003763098.1|	0049523	8-90	5.49e-17	46689	Homeodomain-like	0.0092	46764	Tetracyclin repressor-like, N-terminal domain	2o7t A:1-78
cW	gi|300782819|ref|YP_003763110.1|	0054375	84-189	6.28e-25	48498	Tetracyclin repressor-like, C-terminal domain	0.0024	48499	Tetracyclin repressor-like, C-terminal domain	2oi8 A:87-216
cW	gi|300782819|ref|YP_003763110.1|	0054374	3-74	0.0000000000000493	46689	Homeodomain-like	0.011	46764	Tetracyclin repressor-like, N-terminal domain	2oi8 A:8-86
cW	gi|300782858|ref|YP_003763149.1|	0054341	10-75	0.000000000000851	46689	Homeodomain-like	0.01	46764	Tetracyclin repressor-like, N-terminal domain	1z77 A:1-75
cW	gi|300782883|ref|YP_003763174.1|	0049523	4-72	0.00000000000000472	46689	Homeodomain-like	0.0049	46764	Tetracyclin repressor-like, N-terminal domain	2fbq A:2-80
cW	gi|300782883|ref|YP_003763174.1|	0052886	78-173	0.00000000688	48498	Tetracyclin repressor-like, C-terminal domain	0.011	48499	Tetracyclin repressor-like, C-terminal domain	2np5 A:78-195
cW	gi|300782892|ref|YP_003763183.1|	0049523	12-82	0.0000000000000071	46689	Homeodomain-like	0.0062	46764	Tetracyclin repressor-like, N-terminal domain	2g3b A:2-73
cW	gi|300782892|ref|YP_003763183.1|	0053097	87-204	0.000000816	48498	Tetracyclin repressor-like, C-terminal domain	0.011	48499	Tetracyclin repressor-like, C-terminal domain	2g7s A:77-192
cW	gi|300782957|ref|YP_003763248.1|	0049523	4-69	0.00000000000000262	46689	Homeodomain-like	0.0038	46764	Tetracyclin repressor-like, N-terminal domain	1ui5 A:5-75
cW	gi|300782957|ref|YP_003763248.1|	0049546	84-200	0.00000000145	48498	Tetracyclin repressor-like, C-terminal domain	0.0089	48499	Tetracyclin repressor-like, C-terminal domain	2g3b A:74-189
cW	gi|300783014|ref|YP_003763305.1|	0049523	11-90	8.48e-19	46689	Homeodomain-like	0.0093	46764	Tetracyclin repressor-like, N-terminal domain	1ui5 A:5-75
cW	gi|300783014|ref|YP_003763305.1|	0054342	89-195	1.54e-17	48498	Tetracyclin repressor-like, C-terminal domain	0.02	48499	Tetracyclin repressor-like, C-terminal domain	2gfn A:81-199
cW	gi|300783039|ref|YP_003763330.1|	0052878	113-222	2.22e-18	48498	Tetracyclin repressor-like, C-terminal domain	0.0065	48499	Tetracyclin repressor-like, C-terminal domain	2gen A:76-193
cW	gi|300783039|ref|YP_003763330.1|	0049523	30-111	1.99e-16	46689	Homeodomain-like	0.016	46764	Tetracyclin repressor-like, N-terminal domain	2o7t A:1-78
cW	gi|300783042|ref|YP_003763333.1|	0052878	90-200	9.39e-24	48498	Tetracyclin repressor-like, C-terminal domain	0.0097	48499	Tetracyclin repressor-like, C-terminal domain	2g3b A:74-189
cW	gi|300783042|ref|YP_003763333.1|	0049523	10-89	2.79e-21	46689	Homeodomain-like	0.0042	46764	Tetracyclin repressor-like, N-terminal domain	1z77 A:1-75
cW	gi|300783174|ref|YP_003763465.1|	0053236	69-192	2.11e-16	48498	Tetracyclin repressor-like, C-terminal domain	0.0017	48499	Tetracyclin repressor-like, C-terminal domain	2o7o A:68-208
cW	gi|300783174|ref|YP_003763465.1|	0051585	3-62	0.000000000004	46689	Homeodomain-like	0.0012	46764	Tetracyclin repressor-like, N-terminal domain	2o7o A:2-67
cW	gi|300783205|ref|YP_003763496.1|	0052885	40-94	0.000000359	46689	Homeodomain-like	0.0092	46764	Tetracyclin repressor-like, N-terminal domain	2gfn A:4-80
cW	gi|300783230|ref|YP_003763521.1|	0049195	8-84	0.0000000000000462	46689	Homeodomain-like	0.0062	46764	Tetracyclin repressor-like, N-terminal domain	1t56 A:22-94
cW	gi|300783240|ref|YP_003763531.1|	0049523	2-71	0.000000000000549	46689	Homeodomain-like	0.0069	46764	Tetracyclin repressor-like, N-terminal domain	2g3b A:2-73
cW	gi|300783240|ref|YP_003763531.1|	0054375	79-164	0.00000000000477	48498	Tetracyclin repressor-like, C-terminal domain	0.014	48499	Tetracyclin repressor-like, C-terminal domain	1zk8 A:78-182
cW	gi|300783244|ref|YP_003763535.1|	0052846	103-257	2.67e-22	48498	Tetracyclin repressor-like, C-terminal domain	0.0059	48499	Tetracyclin repressor-like, C-terminal domain	2g7g A:74-205
cW	gi|300783244|ref|YP_003763535.1|	0054374	31-94	0.00000000000564	46689	Homeodomain-like	0.007	46764	Tetracyclin repressor-like, N-terminal domain	2g7l A:16-83
cW	gi|300783272|ref|YP_003763563.1|	0052831	84-178	9.4e-16	48498	Tetracyclin repressor-like, C-terminal domain	0.0031	48499	Tetracyclin repressor-like, C-terminal domain	2g3b A:74-189
cW	gi|300783272|ref|YP_003763563.1|	0049523	6-82	0.000000000000872	46689	Homeodomain-like	0.0079	46764	Tetracyclin repressor-like, N-terminal domain	2g3b A:2-73
cW	gi|300783274|ref|YP_003763565.1|	0054342	89-192	0.000000000000571	48498	Tetracyclin repressor-like, C-terminal domain	0.017	48499	Tetracyclin repressor-like, C-terminal domain	2fq4 A:78-192
cW	gi|300783274|ref|YP_003763565.1|	0054341	17-84	0.000000000384	46689	Homeodomain-like	0.045	46764	Tetracyclin repressor-like, N-terminal domain	1vi0 A:6-77
cW	gi|300783307|ref|YP_003763598.1|	0049523	3-79	2.29e-21	46689	Homeodomain-like	0.0021	46764	Tetracyclin repressor-like, N-terminal domain	1z77 A:1-75
cW	gi|300783307|ref|YP_003763598.1|	0050189	77-187	1.68e-17	48498	Tetracyclin repressor-like, C-terminal domain	0.0059	48499	Tetracyclin repressor-like, C-terminal domain	2gen A:76-193
cW	gi|300783327|ref|YP_003763618.1|	0054341	1-70	0.00000000000648	46689	Homeodomain-like	0.017	46764	Tetracyclin repressor-like, N-terminal domain	2o7t A:1-78
cW	gi|300783327|ref|YP_003763618.1|	0054342	81-151	0.0000544	48498	Tetracyclin repressor-like, C-terminal domain	0.022	48499	Tetracyclin repressor-like, C-terminal domain	2i10 A:79-194
cW	gi|300783351|ref|YP_003763642.1|	0054341	11-73	0.000000000000077	46689	Homeodomain-like	0.0065	46764	Tetracyclin repressor-like, N-terminal domain	1z77 A:1-75
cW	gi|300783364|ref|YP_003763655.1|	0049523	3-79	5.53e-16	46689	Homeodomain-like	0.0062	46764	Tetracyclin repressor-like, N-terminal domain	1z77 A:1-75
cW	gi|300783366|ref|YP_003763657.1|	0054374	8-71	0.000000000000508	46689	Homeodomain-like	0.005	46764	Tetracyclin repressor-like, N-terminal domain	2fq4 A:9-77
cW	gi|300783366|ref|YP_003763657.1|	0053097	79-197	0.00000000978	48498	Tetracyclin repressor-like, C-terminal domain	0.0067	48499	Tetracyclin repressor-like, C-terminal domain	2fq4 A:78-192
cW	gi|300783371|ref|YP_003763662.1|	0054342	65-165	0.00000000000853	48498	Tetracyclin repressor-like, C-terminal domain	0.011	48499	Tetracyclin repressor-like, C-terminal domain	2o7t A:79-188
cW	gi|300783371|ref|YP_003763662.1|	0054341	7-62	0.0000000000229	46689	Homeodomain-like	0.023	46764	Tetracyclin repressor-like, N-terminal domain	2o7t A:1-78
cW	gi|300783419|ref|YP_003763710.1|	0052655	4-68	0.0000000000446	46689	Homeodomain-like	0.011	46764	Tetracyclin repressor-like, N-terminal domain	2fd5 A:1-76
cW	gi|300783481|ref|YP_003763772.1|	0049523	6-77	3.8e-17	46689	Homeodomain-like	0.0043	46764	Tetracyclin repressor-like, N-terminal domain	1z77 A:1-75
cW	gi|300783484|ref|YP_003763775.1|	0050189	84-195	1.16e-17	48498	Tetracyclin repressor-like, C-terminal domain	0.0061	48499	Tetracyclin repressor-like, C-terminal domain	2g3b A:74-189
cW	gi|300783484|ref|YP_003763775.1|	0049195	3-74	2e-17	46689	Homeodomain-like	0.007	46764	Tetracyclin repressor-like, N-terminal domain	1z77 A:1-75
cW	gi|300783500|ref|YP_003763791.1|	0049523	5-69	8.72e-17	46689	Homeodomain-like	0.0056	46764	Tetracyclin repressor-like, N-terminal domain	2np3 A:35-99
cW	gi|300783544|ref|YP_003763835.1|	0052846	146-293	3e-21	48498	Tetracyclin repressor-like, C-terminal domain	0.0094	48499	Tetracyclin repressor-like, C-terminal domain	2g7g A:74-205
cW	gi|300783544|ref|YP_003763835.1|	0050048	6-72	1.32e-17	46785	Winged helix DNA-binding domain	0.007	46804	GntR-like transcriptional regulators	1v4r A:1-100
cW	gi|300783544|ref|YP_003763835.1|	0054374	73-135	0.0000000000000616	46689	Homeodomain-like	0.0046	46764	Tetracyclin repressor-like, N-terminal domain	2g7l A:16-83
cW	gi|300783564|ref|YP_003763855.1|	0052656	77-173	1.67e-16	48498	Tetracyclin repressor-like, C-terminal domain	0.012	48499	Tetracyclin repressor-like, C-terminal domain	2i10 A:79-194
cW	gi|300783564|ref|YP_003763855.1|	0054374	3-71	0.0000000000000375	46689	Homeodomain-like	0.012	46764	Tetracyclin repressor-like, N-terminal domain	3c07 A:15-89
cW	gi|300783615|ref|YP_003763906.1|	0049523	5-84	2.74e-19	46689	Homeodomain-like	0.015	46764	Tetracyclin repressor-like, N-terminal domain	2np5 A:9-77
cW	gi|300783615|ref|YP_003763906.1|	0054342	82-186	0.000000000000233	48498	Tetracyclin repressor-like, C-terminal domain	0.0097	48499	Tetracyclin repressor-like, C-terminal domain	2fq4 A:78-192
cW	gi|300783631|ref|YP_003763922.1|	0049523	14-89	2.94e-16	46689	Homeodomain-like	0.0091	46764	Tetracyclin repressor-like, N-terminal domain	1rkt A:2-82
cW	gi|300783677|ref|YP_003763968.1|	0053097	80-193	2.11e-19	48498	Tetracyclin repressor-like, C-terminal domain	0.00037	48499	Tetracyclin repressor-like, C-terminal domain	2id3 A:81-203
cW	gi|300783677|ref|YP_003763968.1|	0054341	13-76	0.00000000000013	46689	Homeodomain-like	0.0075	46764	Tetracyclin repressor-like, N-terminal domain	2id3 A:13-80
cW	gi|300783798|ref|YP_003764089.1|	0054341	12-81	0.00000000000000203	46689	Homeodomain-like	0.0096	46764	Tetracyclin repressor-like, N-terminal domain	1vi0 A:6-77
cW	gi|300783798|ref|YP_003764089.1|	0054342	94-188	0.00000153	48498	Tetracyclin repressor-like, C-terminal domain	0.014	48499	Tetracyclin repressor-like, C-terminal domain	2id3 A:81-203
cW	gi|300783820|ref|YP_003764111.1|	0049523	12-76	3.54e-16	46689	Homeodomain-like	0.0088	46764	Tetracyclin repressor-like, N-terminal domain	3c07 A:15-89
cW	gi|300783844|ref|YP_003764135.1|	0043601	68-170	1.14e-18	48498	Tetracyclin repressor-like, C-terminal domain	0.0019	48499	Tetracyclin repressor-like, C-terminal domain	1sgm A:78-188
cW	gi|300783844|ref|YP_003764135.1|	0049392	2-53	0.0000000000221	46689	Homeodomain-like	0.0021	46764	Tetracyclin repressor-like, N-terminal domain	1sgm A:5-77
cW	gi|300783865|ref|YP_003764156.1|	0049523	2-84	0.00000000000000118	46689	Homeodomain-like	0.0043	46764	Tetracyclin repressor-like, N-terminal domain	1vi0 A:6-77
cW	gi|300783865|ref|YP_003764156.1|	0049196	88-191	0.0000000163	48498	Tetracyclin repressor-like, C-terminal domain	0.013	48499	Tetracyclin repressor-like, C-terminal domain	1z77 A:76-200
cW	gi|300783868|ref|YP_003764159.1|	0053066	79-192	3.5e-27	48498	Tetracyclin repressor-like, C-terminal domain	0.0029	48499	Tetracyclin repressor-like, C-terminal domain	2i10 A:79-194
cW	gi|300783868|ref|YP_003764159.1|	0049523	5-79	0.0000000000000123	46689	Homeodomain-like	0.0026	46764	Tetracyclin repressor-like, N-terminal domain	2i10 A:10-78
cW	gi|300783940|ref|YP_003764231.1|	0049523	8-86	0.00000000205	46689	Homeodomain-like	0.013	46764	Tetracyclin repressor-like, N-terminal domain	2fbq A:2-80
cW	gi|300784006|ref|YP_003764297.1|	0054374	22-94	3.25e-16	46689	Homeodomain-like	0.0054	46764	Tetracyclin repressor-like, N-terminal domain	1ui5 A:5-75
cW	gi|300784027|ref|YP_003764318.1|	0053066	79-194	6.33e-23	48498	Tetracyclin repressor-like, C-terminal domain	0.0056	48499	Tetracyclin repressor-like, C-terminal domain	2i10 A:79-194
cW	gi|300784027|ref|YP_003764318.1|	0049523	2-78	1.4e-17	46689	Homeodomain-like	0.0034	46764	Tetracyclin repressor-like, N-terminal domain	2i10 A:10-78
cW	gi|300784077|ref|YP_003764368.1|	0049523	2-87	4.64e-22	46689	Homeodomain-like	0.0021	46764	Tetracyclin repressor-like, N-terminal domain	1ui5 A:5-75
cW	gi|300784077|ref|YP_003764368.1|	0050189	97-190	0.0000614	48498	Tetracyclin repressor-like, C-terminal domain	0.01	48499	Tetracyclin repressor-like, C-terminal domain	1vi0 A:78-194
cW	gi|300784165|ref|YP_003764456.1|	0049523	3-62	2.05e-16	46689	Homeodomain-like	0.0071	46764	Tetracyclin repressor-like, N-terminal domain	2np3 A:35-99
cW	gi|300784165|ref|YP_003764456.1|	0053203	77-183	0.000000000048	48498	Tetracyclin repressor-like, C-terminal domain	0.015	48499	Tetracyclin repressor-like, C-terminal domain	2np3 A:100-211
cW	gi|300784168|ref|YP_003764459.1|	0049523	5-77	1.18e-18	46689	Homeodomain-like	0.0063	46764	Tetracyclin repressor-like, N-terminal domain	1ui5 A:5-75
cW	gi|300784181|ref|YP_003764472.1|	0052885	3-68	0.00000000000318	46689	Homeodomain-like	0.0054	46764	Tetracyclin repressor-like, N-terminal domain	2gfn A:4-80
cW	gi|300784198|ref|YP_003764489.1|	0053203	98-206	1.51e-27	48498	Tetracyclin repressor-like, C-terminal domain	0.00056	48499	Tetracyclin repressor-like, C-terminal domain	2np3 A:100-211
cW	gi|300784198|ref|YP_003764489.1|	0049523	17-81	3.13e-17	46689	Homeodomain-like	0.005	46764	Tetracyclin repressor-like, N-terminal domain	2np3 A:35-99
cW	gi|300784283|ref|YP_003764574.1|	0052846	82-220	7.34e-19	48498	Tetracyclin repressor-like, C-terminal domain	0.009	48499	Tetracyclin repressor-like, C-terminal domain	2g7g A:74-205
cW	gi|300784283|ref|YP_003764574.1|	0054374	7-72	0.0000000000354	46689	Homeodomain-like	0.0058	46764	Tetracyclin repressor-like, N-terminal domain	2g7l A:16-83
cW	gi|300784285|ref|YP_003764576.1|	0052846	83-223	1.56e-22	48498	Tetracyclin repressor-like, C-terminal domain	0.0048	48499	Tetracyclin repressor-like, C-terminal domain	2g7g A:74-205
cW	gi|300784285|ref|YP_003764576.1|	0054374	12-78	0.0000000000144	46689	Homeodomain-like	0.0048	46764	Tetracyclin repressor-like, N-terminal domain	2g7l A:16-83
cW	gi|300784384|ref|YP_003764675.1|	0049523	7-86	1.25e-19	46689	Homeodomain-like	0.0029	46764	Tetracyclin repressor-like, N-terminal domain	2np5 A:9-77
cW	gi|300784384|ref|YP_003764675.1|	0053205	110-187	0.0000321	48498	Tetracyclin repressor-like, C-terminal domain	0.016	48499	Tetracyclin repressor-like, C-terminal domain	2gfn A:81-199
cW	gi|300784394|ref|YP_003764685.1|	0049523	7-87	3.89e-18	46689	Homeodomain-like	0.0084	46764	Tetracyclin repressor-like, N-terminal domain	2o7t A:1-78
cW	gi|300784394|ref|YP_003764685.1|	0054342	85-187	0.00000000000705	48498	Tetracyclin repressor-like, C-terminal domain	0.014	48499	Tetracyclin repressor-like, C-terminal domain	2o7t A:79-188
cW	gi|300784407|ref|YP_003764698.1|	0054341	28-93	2.49e-16	46689	Homeodomain-like	0.0071	46764	Tetracyclin repressor-like, N-terminal domain	2gfn A:4-80
cW	gi|300784545|ref|YP_003764836.1|	0049523	16-93	6.48e-18	46689	Homeodomain-like	0.004	46764	Tetracyclin repressor-like, N-terminal domain	1ui5 A:5-75
cW	gi|300784613|ref|YP_003764904.1|	0054374	3-74	0.00000000000000249	46689	Homeodomain-like	0.0081	46764	Tetracyclin repressor-like, N-terminal domain	1vi0 A:6-77
cW	gi|300784624|ref|YP_003764915.1|	0054861	78-217	1.11e-46	48498	Tetracyclin repressor-like, C-terminal domain	0.0000111	48499	Tetracyclin repressor-like, C-terminal domain	3c07 A:90-235
cW	gi|300784624|ref|YP_003764915.1|	0054860	3-72	1.8e-20	46689	Homeodomain-like	0.00016	46764	Tetracyclin repressor-like, N-terminal domain	3c07 A:15-89
cW	gi|300784690|ref|YP_003764981.1|	0049523	2-76	5.49e-17	46689	Homeodomain-like	0.0098	46764	Tetracyclin repressor-like, N-terminal domain	1z77 A:1-75
cW	gi|300784757|ref|YP_003765048.1|	0049523	17-80	0.0000000000489	46689	Homeodomain-like	0.0078	46764	Tetracyclin repressor-like, N-terminal domain	3c07 A:15-89
cW	gi|300784796|ref|YP_003765087.1|	0049523	6-87	1.36e-18	46689	Homeodomain-like	0.0041	46764	Tetracyclin repressor-like, N-terminal domain	1ui5 A:5-75
cW	gi|300784809|ref|YP_003765100.1|	0049523	14-93	6.16e-19	46689	Homeodomain-like	0.0064	46764	Tetracyclin repressor-like, N-terminal domain	2fbq A:2-80
cW	gi|300784809|ref|YP_003765100.1|	0050189	88-200	1.36e-16	48498	Tetracyclin repressor-like, C-terminal domain	0.0081	48499	Tetracyclin repressor-like, C-terminal domain	1vi0 A:78-194
cW	gi|300784811|ref|YP_003765102.1|	0054073	85-197	1.15e-23	48498	Tetracyclin repressor-like, C-terminal domain	0.0000524	48499	Tetracyclin repressor-like, C-terminal domain	2hyj A:83-200
cW	gi|300784811|ref|YP_003765102.1|	0054072	10-77	0.00000000000000975	46689	Homeodomain-like	0.00098	46764	Tetracyclin repressor-like, N-terminal domain	2hyj A:8-82
cW	gi|300784816|ref|YP_003765107.1|	0049195	6-78	1.56e-18	46689	Homeodomain-like	0.0058	46764	Tetracyclin repressor-like, N-terminal domain	1ui5 A:5-75
cW	gi|300784830|ref|YP_003765121.1|	0054374	1-74	0.0000000000000021	46689	Homeodomain-like	0.0038	46764	Tetracyclin repressor-like, N-terminal domain	2gfn A:4-80
cW	gi|300784847|ref|YP_003765138.1|	0049523	6-84	0.00000000000000339	46689	Homeodomain-like	0.013	46764	Tetracyclin repressor-like, N-terminal domain	1sgm A:5-77
cW	gi|300784847|ref|YP_003765138.1|	0053066	79-169	0.000000000235	48498	Tetracyclin repressor-like, C-terminal domain	0.013	48499	Tetracyclin repressor-like, C-terminal domain	2i10 A:79-194
cW	gi|300784848|ref|YP_003765139.1|	0049523	7-81	1.15e-16	46689	Homeodomain-like	0.0046	46764	Tetracyclin repressor-like, N-terminal domain	1ui5 A:5-75
cW	gi|300784901|ref|YP_003765192.1|	0049523	2-78	1.75e-18	46689	Homeodomain-like	0.0038	46764	Tetracyclin repressor-like, N-terminal domain	1vi0 A:6-77
cW	gi|300784946|ref|YP_003765237.1|	0054341	10-76	0.000000000000825	46689	Homeodomain-like	0.014	46764	Tetracyclin repressor-like, N-terminal domain	1vi0 A:6-77
cW	gi|300784946|ref|YP_003765237.1|	0052743	98-187	0.0000458	48498	Tetracyclin repressor-like, C-terminal domain	0.017	48499	Tetracyclin repressor-like, C-terminal domain	1vi0 A:78-194
cW	gi|300784978|ref|YP_003765269.1|	0049523	7-84	0.000000000000456	46689	Homeodomain-like	0.016	46764	Tetracyclin repressor-like, N-terminal domain	2o7t A:1-78
cW	gi|300784978|ref|YP_003765269.1|	0054342	87-188	0.00000000000231	48498	Tetracyclin repressor-like, C-terminal domain	0.012	48499	Tetracyclin repressor-like, C-terminal domain	2fq4 A:78-192
cW	gi|300784998|ref|YP_003765289.1|	0049523	7-79	0.0000000000000277	46689	Homeodomain-like	0.0095	46764	Tetracyclin repressor-like, N-terminal domain	2d6y A:7-74
cW	gi|300785037|ref|YP_003765328.1|	0049523	17-96	5.13e-21	46689	Homeodomain-like	0.0024	46764	Tetracyclin repressor-like, N-terminal domain	1z77 A:1-75
cW	gi|300785037|ref|YP_003765328.1|	0050189	92-205	8.9e-20	48498	Tetracyclin repressor-like, C-terminal domain	0.0072	48499	Tetracyclin repressor-like, C-terminal domain	2gen A:76-193
cW	gi|300785068|ref|YP_003765359.1|	0049523	2-80	3.39e-20	46689	Homeodomain-like	0.0063	46764	Tetracyclin repressor-like, N-terminal domain	1jt6 A:2-72
cW	gi|300785157|ref|YP_003765448.1|	0052647	9-78	0.00000000000000113	46689	Homeodomain-like	0.01	46764	Tetracyclin repressor-like, N-terminal domain	1sgm A:5-77
cW	gi|300785157|ref|YP_003765448.1|	0052656	78-162	0.00000000791	48498	Tetracyclin repressor-like, C-terminal domain	0.014	48499	Tetracyclin repressor-like, C-terminal domain	2gfn A:81-199
cW	gi|300785176|ref|YP_003765467.1|	0054375	90-219	3.78e-26	48498	Tetracyclin repressor-like, C-terminal domain	0.0013	48499	Tetracyclin repressor-like, C-terminal domain	2oi8 A:87-216
cW	gi|300785176|ref|YP_003765467.1|	0054374	8-78	0.000000000000698	46689	Homeodomain-like	0.0026	46764	Tetracyclin repressor-like, N-terminal domain	2oi8 A:8-86
cW	gi|300785200|ref|YP_003765491.1|	0054341	10-81	1.1e-19	46689	Homeodomain-like	0.008	46764	Tetracyclin repressor-like, N-terminal domain	1z77 A:1-75
cW	gi|300785200|ref|YP_003765491.1|	0049523	200-280	0.0000000000000128	46689	Homeodomain-like	0.013	46764	Tetracyclin repressor-like, N-terminal domain	1z77 A:1-75
cW	gi|300785200|ref|YP_003765491.1|	0050189	277-356	0.0000111	48498	Tetracyclin repressor-like, C-terminal domain	0.014	48499	Tetracyclin repressor-like, C-terminal domain	1zk8 A:78-182
cW	gi|300785232|ref|YP_003765523.1|	0054375	87-209	8.89e-29	48498	Tetracyclin repressor-like, C-terminal domain	0.00000601	48499	Tetracyclin repressor-like, C-terminal domain	2oi8 A:87-216
cW	gi|300785232|ref|YP_003765523.1|	0054374	6-80	3.4e-18	46689	Homeodomain-like	0.0000836	46764	Tetracyclin repressor-like, N-terminal domain	2oi8 A:8-86
cW	gi|300785234|ref|YP_003765525.1|	0054341	18-82	0.00000000000112	46689	Homeodomain-like	0.0034	46764	Tetracyclin repressor-like, N-terminal domain	2id3 A:13-80
cW	gi|300785234|ref|YP_003765525.1|	0052743	94-201	0.000000012	48498	Tetracyclin repressor-like, C-terminal domain	0.013	48499	Tetracyclin repressor-like, C-terminal domain	1vi0 A:78-194
cW	gi|300785242|ref|YP_003765533.1|	0054374	5-71	0.00000000000000175	46689	Homeodomain-like	0.005	46764	Tetracyclin repressor-like, N-terminal domain	2id3 A:13-80
cW	gi|300785242|ref|YP_003765533.1|	0053097	75-191	0.0000000000174	48498	Tetracyclin repressor-like, C-terminal domain	0.0094	48499	Tetracyclin repressor-like, C-terminal domain	2id3 A:81-203
cW	gi|300785251|ref|YP_003765542.1|	0053236	63-195	2.45e-25	48498	Tetracyclin repressor-like, C-terminal domain	0.0037	48499	Tetracyclin repressor-like, C-terminal domain	2g7l A:87-230
cW	gi|300785251|ref|YP_003765542.1|	0054374	2-58	0.000000000000251	46689	Homeodomain-like	0.0038	46764	Tetracyclin repressor-like, N-terminal domain	2o7o A:2-67
cW	gi|300785270|ref|YP_003765561.1|	0049523	14-90	3.33e-17	46689	Homeodomain-like	0.0061	46764	Tetracyclin repressor-like, N-terminal domain	2gen A:6-75
cW	gi|300785270|ref|YP_003765561.1|	0052878	96-206	0.0000347	48498	Tetracyclin repressor-like, C-terminal domain	0.0096	48499	Tetracyclin repressor-like, C-terminal domain	2d6y A:75-192
cW	gi|300785292|ref|YP_003765583.1|	0054374	12-76	0.000000000000115	46689	Homeodomain-like	0.01	46764	Tetracyclin repressor-like, N-terminal domain	2hku A:18-87
cW	gi|300785298|ref|YP_003765589.1|	0054374	17-90	0.0000000000000105	46689	Homeodomain-like	0.013	46764	Tetracyclin repressor-like, N-terminal domain	1a6i A:2-67
cW	gi|300785312|ref|YP_003765603.1|	0049523	2-86	3.89e-20	46689	Homeodomain-like	0.0054	46764	Tetracyclin repressor-like, N-terminal domain	1pb6 A:14-85
cW	gi|300785352|ref|YP_003765643.1|	0049523	5-82	0.000000000000446	46689	Homeodomain-like	0.003	46764	Tetracyclin repressor-like, N-terminal domain	2fbq A:2-80
cW	gi|300785365|ref|YP_003765656.1|	0054374	2-71	0.000000000000616	46689	Homeodomain-like	0.0085	46764	Tetracyclin repressor-like, N-terminal domain	2gfn A:4-80
cW	gi|300785390|ref|YP_003765681.1|	0049523	9-91	0.0000000000000133	46689	Homeodomain-like	0.0039	46764	Tetracyclin repressor-like, N-terminal domain	2gfn A:4-80
cW	gi|300785447|ref|YP_003765738.1|	0053066	79-188	3.24e-16	48498	Tetracyclin repressor-like, C-terminal domain	0.0062	48499	Tetracyclin repressor-like, C-terminal domain	2i10 A:79-194
cW	gi|300785447|ref|YP_003765738.1|	0049195	3-75	0.0000000000000185	46689	Homeodomain-like	0.0022	46764	Tetracyclin repressor-like, N-terminal domain	2i10 A:10-78
cW	gi|300785453|ref|YP_003765744.1|	0054157	2-58	0.00000000000709	46689	Homeodomain-like	0.012	46764	Tetracyclin repressor-like, N-terminal domain	2iu5 A:1-71
cW	gi|300785461|ref|YP_003765752.1|	0053066	85-197	5.44e-22	48498	Tetracyclin repressor-like, C-terminal domain	0.0054	48499	Tetracyclin repressor-like, C-terminal domain	2g7s A:77-192
cW	gi|300785461|ref|YP_003765752.1|	0049195	3-76	0.00000000000667	46689	Homeodomain-like	0.0027	46764	Tetracyclin repressor-like, N-terminal domain	2i10 A:10-78
cW	gi|300785490|ref|YP_003765781.1|	0049195	5-77	9.23e-17	46689	Homeodomain-like	0.0045	46764	Tetracyclin repressor-like, N-terminal domain	2fq4 A:9-77
cW	gi|300785493|ref|YP_003765784.1|	0054341	18-77	0.000000000000975	46689	Homeodomain-like	0.012	46764	Tetracyclin repressor-like, N-terminal domain	2fq4 A:9-77
cW	gi|300785493|ref|YP_003765784.1|	0052743	89-195	0.00000511	48498	Tetracyclin repressor-like, C-terminal domain	0.0076	48499	Tetracyclin repressor-like, C-terminal domain	2fq4 A:78-192
cW	gi|300785497|ref|YP_003765788.1|	0054375	104-211	0.00000000000000178	48498	Tetracyclin repressor-like, C-terminal domain	0.0059	48499	Tetracyclin repressor-like, C-terminal domain	1zk8 A:78-182
cW	gi|300785497|ref|YP_003765788.1|	0054374	15-86	0.0000000000395	46689	Homeodomain-like	0.0093	46764	Tetracyclin repressor-like, N-terminal domain	2oi8 A:8-86
cW	gi|300785498|ref|YP_003765789.1|	0049523	15-99	9.98e-16	46689	Homeodomain-like	0.015	46764	Tetracyclin repressor-like, N-terminal domain	2o7t A:1-78
cW	gi|300785498|ref|YP_003765789.1|	0054342	95-195	0.00000000226	48498	Tetracyclin repressor-like, C-terminal domain	0.019	48499	Tetracyclin repressor-like, C-terminal domain	2o7t A:79-188
cW	gi|300785503|ref|YP_003765794.1|	0054342	85-185	0.0000000000000214	48498	Tetracyclin repressor-like, C-terminal domain	0.011	48499	Tetracyclin repressor-like, C-terminal domain	1vi0 A:78-194
cW	gi|300785503|ref|YP_003765794.1|	0049523	4-86	0.0000000000000648	46689	Homeodomain-like	0.016	46764	Tetracyclin repressor-like, N-terminal domain	1vi0 A:6-77
cW	gi|300785538|ref|YP_003765829.1|	0049523	7-91	9.23e-16	46689	Homeodomain-like	0.0071	46764	Tetracyclin repressor-like, N-terminal domain	2hku A:18-87
cW	gi|300785546|ref|YP_003765837.1|	0043601	75-183	7.23e-16	48498	Tetracyclin repressor-like, C-terminal domain	0.0044	48499	Tetracyclin repressor-like, C-terminal domain	1sgm A:78-188
cW	gi|300785546|ref|YP_003765837.1|	0049392	4-71	0.00000000000019	46689	Homeodomain-like	0.0032	46764	Tetracyclin repressor-like, N-terminal domain	1sgm A:5-77
cW	gi|300785558|ref|YP_003765849.1|	0054375	96-225	1.87e-19	48498	Tetracyclin repressor-like, C-terminal domain	0.0026	48499	Tetracyclin repressor-like, C-terminal domain	2oi8 A:87-216
cW	gi|300785558|ref|YP_003765849.1|	0054374	10-85	0.0000000000000395	46689	Homeodomain-like	0.0015	46764	Tetracyclin repressor-like, N-terminal domain	2oi8 A:8-86
cW	gi|300785559|ref|YP_003765850.1|	0054375	91-214	1.71e-22	48498	Tetracyclin repressor-like, C-terminal domain	0.00079	48499	Tetracyclin repressor-like, C-terminal domain	2oi8 A:87-216
cW	gi|300785559|ref|YP_003765850.1|	0054374	8-81	0.0000000000002	46689	Homeodomain-like	0.00062	46764	Tetracyclin repressor-like, N-terminal domain	2oi8 A:8-86
cW	gi|300785596|ref|YP_003765887.1|	0049523	8-74	1.45e-16	46689	Homeodomain-like	0.0076	46764	Tetracyclin repressor-like, N-terminal domain	1pb6 A:14-85
cW	gi|300785596|ref|YP_003765887.1|	0052743	83-199	0.0000000000836	48498	Tetracyclin repressor-like, C-terminal domain	0.015	48499	Tetracyclin repressor-like, C-terminal domain	2g7g A:74-205
cW	gi|300785643|ref|YP_003765934.1|	0049195	6-79	8.98e-18	46689	Homeodomain-like	0.0068	46764	Tetracyclin repressor-like, N-terminal domain	3c07 A:15-89
cW	gi|300785703|ref|YP_003765994.1|	0049523	7-87	9.98e-16	46689	Homeodomain-like	0.012	46764	Tetracyclin repressor-like, N-terminal domain	2o7t A:1-78
cW	gi|300785703|ref|YP_003765994.1|	0054342	86-189	0.000000000000136	48498	Tetracyclin repressor-like, C-terminal domain	0.0099	48499	Tetracyclin repressor-like, C-terminal domain	2o7t A:79-188
cW	gi|300785710|ref|YP_003766001.1|	0052647	16-86	0.0000000000133	46689	Homeodomain-like	0.018	46764	Tetracyclin repressor-like, N-terminal domain	1t56 A:22-94
cW	gi|300785710|ref|YP_003766001.1|	0052886	85-194	0.0000000306	48498	Tetracyclin repressor-like, C-terminal domain	0.011	48499	Tetracyclin repressor-like, C-terminal domain	2id3 A:81-203
cW	gi|300785737|ref|YP_003766028.1|	0052647	6-77	0.00000000000000728	46689	Homeodomain-like	0.0035	46764	Tetracyclin repressor-like, N-terminal domain	2fd5 A:1-76
cW	gi|300785737|ref|YP_003766028.1|	0049196	76-194	0.0000000000089	48498	Tetracyclin repressor-like, C-terminal domain	0.01	48499	Tetracyclin repressor-like, C-terminal domain	2g7s A:77-192
cW	gi|300785740|ref|YP_003766031.1|	0054341	5-67	0.00000000000000373	46689	Homeodomain-like	0.0063	46764	Tetracyclin repressor-like, N-terminal domain	1ui5 A:5-75
cW	gi|300785773|ref|YP_003766064.1|	0049523	12-77	0.000000000279	46689	Homeodomain-like	0.012	46764	Tetracyclin repressor-like, N-terminal domain	2hyj A:8-82
cW	gi|300785776|ref|YP_003766067.1|	0049195	15-88	6.16e-18	46689	Homeodomain-like	0.0057	46764	Tetracyclin repressor-like, N-terminal domain	1ui5 A:5-75
cW	gi|300785776|ref|YP_003766067.1|	0052886	102-194	0.000000114	48498	Tetracyclin repressor-like, C-terminal domain	0.0076	48499	Tetracyclin repressor-like, C-terminal domain	2np5 A:78-195
cW	gi|300785838|ref|YP_003766129.1|	0054374	9-79	0.0000000000000872	46689	Homeodomain-like	0.005	46764	Tetracyclin repressor-like, N-terminal domain	1t56 A:22-94
cW	gi|300785854|ref|YP_003766145.1|	0053203	79-186	2e-19	48498	Tetracyclin repressor-like, C-terminal domain	0.00091	48499	Tetracyclin repressor-like, C-terminal domain	2np3 A:100-211
cW	gi|300785854|ref|YP_003766145.1|	0049523	2-65	8.21e-19	46689	Homeodomain-like	0.0042	46764	Tetracyclin repressor-like, N-terminal domain	1z77 A:1-75
cW	gi|300785870|ref|YP_003766161.1|	0049523	1-84	2.34e-20	46689	Homeodomain-like	0.017	46764	Tetracyclin repressor-like, N-terminal domain	2np5 A:9-77
cW	gi|300785870|ref|YP_003766161.1|	0054342	81-185	5.25e-17	48498	Tetracyclin repressor-like, C-terminal domain	0.014	48499	Tetracyclin repressor-like, C-terminal domain	2hyj A:83-200
cW	gi|300785872|ref|YP_003766163.1|	0049523	12-94	5.49e-16	46689	Homeodomain-like	0.022	46764	Tetracyclin repressor-like, N-terminal domain	2o7t A:1-78
cW	gi|300785872|ref|YP_003766163.1|	0054342	90-192	0.000000000742	48498	Tetracyclin repressor-like, C-terminal domain	0.015	48499	Tetracyclin repressor-like, C-terminal domain	2id3 A:81-203
cW	gi|300785878|ref|YP_003766169.1|	0054341	3-69	2.44e-16	46689	Homeodomain-like	0.0067	46764	Tetracyclin repressor-like, N-terminal domain	1sgm A:5-77
cW	gi|300785878|ref|YP_003766169.1|	0054073	77-168	0.000000000089	48498	Tetracyclin repressor-like, C-terminal domain	0.01	48499	Tetracyclin repressor-like, C-terminal domain	2i10 A:79-194
cW	gi|300785885|ref|YP_003766176.1|	0049523	6-76	4.51e-17	46689	Homeodomain-like	0.0015	46764	Tetracyclin repressor-like, N-terminal domain	2d6y A:7-74
cW	gi|300785885|ref|YP_003766176.1|	0052394	81-189	0.00000000000000167	48498	Tetracyclin repressor-like, C-terminal domain	0.003	48499	Tetracyclin repressor-like, C-terminal domain	2d6y A:75-192
cW	gi|300785977|ref|YP_003766268.1|	0052886	81-196	1.66e-20	48498	Tetracyclin repressor-like, C-terminal domain	0.0023	48499	Tetracyclin repressor-like, C-terminal domain	2gfn A:81-199
cW	gi|300785977|ref|YP_003766268.1|	0049523	5-84	0.0000000000000446	46689	Homeodomain-like	0.01	46764	Tetracyclin repressor-like, N-terminal domain	2gfn A:4-80
cW	gi|300786039|ref|YP_003766330.1|	0052656	80-186	2.19e-18	48498	Tetracyclin repressor-like, C-terminal domain	0.0073	48499	Tetracyclin repressor-like, C-terminal domain	2g7s A:77-192
cW	gi|300786039|ref|YP_003766330.1|	0049523	5-84	8.21e-16	46689	Homeodomain-like	0.0092	46764	Tetracyclin repressor-like, N-terminal domain	1ui5 A:5-75
cW	gi|300786087|ref|YP_003766378.1|	0054341	13-72	0.00000000000294	46689	Homeodomain-like	0.0074	46764	Tetracyclin repressor-like, N-terminal domain	2fq4 A:9-77
cW	gi|300786087|ref|YP_003766378.1|	0052743	80-181	0.000000904	48498	Tetracyclin repressor-like, C-terminal domain	0.0091	48499	Tetracyclin repressor-like, C-terminal domain	2fq4 A:78-192
cW	gi|300786109|ref|YP_003766400.1|	0049195	5-78	7.18e-18	46689	Homeodomain-like	0.0068	46764	Tetracyclin repressor-like, N-terminal domain	1z77 A:1-75
cW	gi|300786219|ref|YP_003766510.1|	0043601	80-187	6.07e-24	48498	Tetracyclin repressor-like, C-terminal domain	0.002	48499	Tetracyclin repressor-like, C-terminal domain	1sgm A:78-188
cW	gi|300786219|ref|YP_003766510.1|	0049392	6-69	0.0000000000354	46689	Homeodomain-like	0.0018	46764	Tetracyclin repressor-like, N-terminal domain	1sgm A:5-77
cW	gi|300786225|ref|YP_003766516.1|	0054073	83-194	7.87e-17	48498	Tetracyclin repressor-like, C-terminal domain	0.005	48499	Tetracyclin repressor-like, C-terminal domain	2gfn A:81-199
cW	gi|300786225|ref|YP_003766516.1|	0049523	4-83	0.0000000000000215	46689	Homeodomain-like	0.011	46764	Tetracyclin repressor-like, N-terminal domain	1sgm A:5-77
cW	gi|300786243|ref|YP_003766534.1|	0052799	87-212	7.42e-34	48498	Tetracyclin repressor-like, C-terminal domain	0.01	48499	Tetracyclin repressor-like, C-terminal domain	2fx0 A:77-198
cW	gi|300786243|ref|YP_003766534.1|	0049523	10-93	2.51e-20	46689	Homeodomain-like	0.0034	46764	Tetracyclin repressor-like, N-terminal domain	2d6y A:7-74
cW	gi|300786264|ref|YP_003766555.1|	0054374	12-81	0.00000000000000224	46689	Homeodomain-like	0.011	46764	Tetracyclin repressor-like, N-terminal domain	2fq4 A:9-77
cW	gi|300786301|ref|YP_003766592.1|	0049523	10-83	0.0000000000000221	46689	Homeodomain-like	0.0087	46764	Tetracyclin repressor-like, N-terminal domain	1pb6 A:14-85
cW	gi|300786377|ref|YP_003766668.1|	0049195	5-78	0.000000000000125	46689	Homeodomain-like	0.0074	46764	Tetracyclin repressor-like, N-terminal domain	1vi0 A:6-77
cW	gi|300786471|ref|YP_003766762.1|	0054374	5-69	6.14e-17	46689	Homeodomain-like	0.0062	46764	Tetracyclin repressor-like, N-terminal domain	2o7o A:2-67
cW	gi|300786471|ref|YP_003766762.1|	0054375	82-163	0.0000000134	48498	Tetracyclin repressor-like, C-terminal domain	0.013	48499	Tetracyclin repressor-like, C-terminal domain	2oi8 A:87-216
cW	gi|300786477|ref|YP_003766768.1|	0049523	3-76	7.7e-18	46689	Homeodomain-like	0.0063	46764	Tetracyclin repressor-like, N-terminal domain	1ui5 A:5-75
cW	gi|300786477|ref|YP_003766768.1|	0038534	235-278	0.000000000388	46689	Homeodomain-like	0.051	46728	Recombinase DNA-binding domain	1hcr A:
cW	gi|300786555|ref|YP_003766846.1|	0049195	8-78	0.000000000000018	46689	Homeodomain-like	0.012	46764	Tetracyclin repressor-like, N-terminal domain	3c07 A:15-89
cW	gi|300786560|ref|YP_003766851.1|	0049523	12-87	2.49e-17	46689	Homeodomain-like	0.023	46764	Tetracyclin repressor-like, N-terminal domain	1z77 A:1-75
cW	gi|300786560|ref|YP_003766851.1|	0054342	91-196	0.00000000000556	48498	Tetracyclin repressor-like, C-terminal domain	0.011	48499	Tetracyclin repressor-like, C-terminal domain	2o7t A:79-188
cW	gi|300786573|ref|YP_003766864.1|	0049523	3-80	0.0000000000000616	46689	Homeodomain-like	0.0083	46764	Tetracyclin repressor-like, N-terminal domain	1z77 A:1-75
cW	gi|300786573|ref|YP_003766864.1|	0050189	82-191	0.0000000000314	48498	Tetracyclin repressor-like, C-terminal domain	0.0067	48499	Tetracyclin repressor-like, C-terminal domain	1vi0 A:78-194
cW	gi|300786574|ref|YP_003766865.1|	0046275	260-310	0.000000000573	46689	Homeodomain-like	0.031	46759	AraC type transcriptional activator	1d5y A:57-121
cW	gi|300786574|ref|YP_003766865.1|	0036286	207-258	0.00000000717	46689	Homeodomain-like	0.047	46764	Tetracyclin repressor-like, N-terminal domain	1ui5 A:5-75
cW	gi|300786581|ref|YP_003766872.1|	0049523	4-71	0.00000000000004	46689	Homeodomain-like	0.0058	46764	Tetracyclin repressor-like, N-terminal domain	1ui5 A:5-75
cW	gi|300786583|ref|YP_003766874.1|	0052846	103-253	2.22e-22	48498	Tetracyclin repressor-like, C-terminal domain	0.0043	48499	Tetracyclin repressor-like, C-terminal domain	2g7g A:74-205
cW	gi|300786583|ref|YP_003766874.1|	0054374	29-97	0.000000000000459	46689	Homeodomain-like	0.0033	46764	Tetracyclin repressor-like, N-terminal domain	2g7l A:16-83
cW	gi|300786589|ref|YP_003766880.1|	0049523	3-74	9.48e-19	46689	Homeodomain-like	0.005	46764	Tetracyclin repressor-like, N-terminal domain	1ui5 A:5-75
cW	gi|300786592|ref|YP_003766883.1|	0049523	7-91	8.75e-20	46689	Homeodomain-like	0.0058	46764	Tetracyclin repressor-like, N-terminal domain	1vi0 A:6-77
cW	gi|300786592|ref|YP_003766883.1|	0050189	88-187	0.0000000233	48498	Tetracyclin repressor-like, C-terminal domain	0.013	48499	Tetracyclin repressor-like, C-terminal domain	2gfn A:81-199
cW	gi|300786745|ref|YP_003767036.1|	0054341	28-97	3.13e-19	46689	Homeodomain-like	0.0066	46764	Tetracyclin repressor-like, N-terminal domain	2id3 A:13-80
cW	gi|300786815|ref|YP_003767106.1|	0053066	78-191	1.34e-24	48498	Tetracyclin repressor-like, C-terminal domain	0.0036	48499	Tetracyclin repressor-like, C-terminal domain	2i10 A:79-194
cW	gi|300786815|ref|YP_003767106.1|	0049195	2-75	0.0000000000000021	46689	Homeodomain-like	0.0039	46764	Tetracyclin repressor-like, N-terminal domain	2i10 A:10-78
cW	gi|300786835|ref|YP_003767126.1|	0049523	5-85	3.84e-21	46689	Homeodomain-like	0.004	46764	Tetracyclin repressor-like, N-terminal domain	1ui5 A:5-75
cW	gi|300786849|ref|YP_003767140.1|	0049195	1-74	1.95e-16	46689	Homeodomain-like	0.005	46764	Tetracyclin repressor-like, N-terminal domain	1rkt A:2-82
cW	gi|300786849|ref|YP_003767140.1|	0052886	77-189	0.00000000413	48498	Tetracyclin repressor-like, C-terminal domain	0.011	48499	Tetracyclin repressor-like, C-terminal domain	2gfn A:81-199
cW	gi|300786862|ref|YP_003767153.1|	0049523	15-94	0.0000000000667	46689	Homeodomain-like	0.012	46764	Tetracyclin repressor-like, N-terminal domain	2fbq A:2-80
cW	gi|300786862|ref|YP_003767153.1|	0050189	97-206	0.0000000519	48498	Tetracyclin repressor-like, C-terminal domain	0.012	48499	Tetracyclin repressor-like, C-terminal domain	2g3b A:74-189
cW	gi|300786892|ref|YP_003767183.1|	0049523	11-91	0.0000000000000205	46689	Homeodomain-like	0.01	46764	Tetracyclin repressor-like, N-terminal domain	1ui5 A:5-75
cW	gi|300787006|ref|YP_003767297.1|	0052846	83-220	1.67e-25	48498	Tetracyclin repressor-like, C-terminal domain	0.0000355	48499	Tetracyclin repressor-like, C-terminal domain	2g7l A:87-230
cW	gi|300787006|ref|YP_003767297.1|	0052845	16-76	0.000000000000374	46689	Homeodomain-like	0.0003	46764	Tetracyclin repressor-like, N-terminal domain	2g7l A:16-83
cW	gi|300787012|ref|YP_003767303.1|	0049523	1-85	3.64e-20	46689	Homeodomain-like	0.0025	46764	Tetracyclin repressor-like, N-terminal domain	1ui5 A:5-75
cW	gi|300787133|ref|YP_003767424.1|	0049523	10-91	4.79e-16	46689	Homeodomain-like	0.014	46764	Tetracyclin repressor-like, N-terminal domain	2gen A:6-75
cW	gi|300787133|ref|YP_003767424.1|	0052878	88-197	0.000000000000016	48498	Tetracyclin repressor-like, C-terminal domain	0.012	48499	Tetracyclin repressor-like, C-terminal domain	2gen A:76-193
cW	gi|300787145|ref|YP_003767436.1|	0054374	12-85	0.00000000000000698	46689	Homeodomain-like	0.013	46764	Tetracyclin repressor-like, N-terminal domain	2gfn A:4-80
cW	gi|300787209|ref|YP_003767500.1|	0049523	19-100	0.0000000000108	46689	Homeodomain-like	0.011	46764	Tetracyclin repressor-like, N-terminal domain	2fq4 A:9-77
cW	gi|300787209|ref|YP_003767500.1|	0049196	133-209	0.000033	48498	Tetracyclin repressor-like, C-terminal domain	0.011	48499	Tetracyclin repressor-like, C-terminal domain	1vi0 A:78-194
cW	gi|300787227|ref|YP_003767518.1|	0049523	7-90	0.0000000000000125	46689	Homeodomain-like	0.01	46764	Tetracyclin repressor-like, N-terminal domain	2fd5 A:1-76
cW	gi|300787229|ref|YP_003767520.1|	0049523	14-98	2.18e-17	46689	Homeodomain-like	0.0064	46764	Tetracyclin repressor-like, N-terminal domain	2fd5 A:1-76
cW	gi|300787247|ref|YP_003767538.1|	0054374	2-76	4.99e-17	46689	Homeodomain-like	0.0062	46764	Tetracyclin repressor-like, N-terminal domain	1ui5 A:5-75
cW	gi|300787247|ref|YP_003767538.1|	0054375	86-185	0.000000000032	48498	Tetracyclin repressor-like, C-terminal domain	0.01	48499	Tetracyclin repressor-like, C-terminal domain	2np3 A:100-211
cW	gi|300787248|ref|YP_003767539.1|	0053097	68-174	0.00000000000000415	48498	Tetracyclin repressor-like, C-terminal domain	0.0082	48499	Tetracyclin repressor-like, C-terminal domain	2id3 A:81-203
cW	gi|300787248|ref|YP_003767539.1|	0054341	2-54	0.0000000000000204	46689	Homeodomain-like	0.0072	46764	Tetracyclin repressor-like, N-terminal domain	2id3 A:13-80
cW	gi|300787368|ref|YP_003767659.1|	0054341	12-78	1.89e-17	46689	Homeodomain-like	0.0081	46764	Tetracyclin repressor-like, N-terminal domain	2id3 A:13-80
cW	gi|300787462|ref|YP_003767753.1|	0049523	5-70	2.15e-16	46689	Homeodomain-like	0.0034	46764	Tetracyclin repressor-like, N-terminal domain	2np3 A:35-99
cW	gi|300787462|ref|YP_003767753.1|	0053203	76-168	0.0000000109	48498	Tetracyclin repressor-like, C-terminal domain	0.0083	48499	Tetracyclin repressor-like, C-terminal domain	2np3 A:100-211
cW	gi|300787474|ref|YP_003767765.1|	0049195	4-75	6.67e-17	46689	Homeodomain-like	0.0047	46764	Tetracyclin repressor-like, N-terminal domain	1ui5 A:5-75
cW	gi|300787486|ref|YP_003767777.1|	0049523	14-92	3.54e-16	46689	Homeodomain-like	0.01	46764	Tetracyclin repressor-like, N-terminal domain	1vi0 A:6-77
cW	gi|300787513|ref|YP_003767804.1|	0049523	5-69	0.00000000000000379	46689	Homeodomain-like	0.009	46764	Tetracyclin repressor-like, N-terminal domain	1ui5 A:5-75
cW	gi|300787513|ref|YP_003767804.1|	0052656	76-180	0.00000000000374	48498	Tetracyclin repressor-like, C-terminal domain	0.013	48499	Tetracyclin repressor-like, C-terminal domain	2i10 A:79-194
cW	gi|300787533|ref|YP_003767824.1|	0054341	15-83	0.0000000000000698	46689	Homeodomain-like	0.0096	46764	Tetracyclin repressor-like, N-terminal domain	2fq4 A:9-77
cW	gi|300787536|ref|YP_003767827.1|	0054374	2-45	0.0000000564	46689	Homeodomain-like	0.0092	46764	Tetracyclin repressor-like, N-terminal domain	2fq4 A:9-77
cW	gi|300787538|ref|YP_003767829.1|	0049523	8-89	9.98e-17	46689	Homeodomain-like	0.0087	46764	Tetracyclin repressor-like, N-terminal domain	2o7t A:1-78
cW	gi|300787538|ref|YP_003767829.1|	0054342	86-193	0.00000000000163	48498	Tetracyclin repressor-like, C-terminal domain	0.011	48499	Tetracyclin repressor-like, C-terminal domain	2gfn A:81-199
cW	gi|300787539|ref|YP_003767830.1|	0049523	6-82	0.00000000000000499	46689	Homeodomain-like	0.0077	46764	Tetracyclin repressor-like, N-terminal domain	2fq4 A:9-77
cW	gi|300787542|ref|YP_003767833.1|	0051586	78-184	1.11e-16	48498	Tetracyclin repressor-like, C-terminal domain	0.0017	48499	Tetracyclin repressor-like, C-terminal domain	1zk8 A:78-182
cW	gi|300787542|ref|YP_003767833.1|	0054374	3-73	0.0000000000229	46689	Homeodomain-like	0.0048	46764	Tetracyclin repressor-like, N-terminal domain	1zk8 A:6-77
cW	gi|300787560|ref|YP_003767851.1|	0053203	78-184	4.45e-25	48498	Tetracyclin repressor-like, C-terminal domain	0.0011	48499	Tetracyclin repressor-like, C-terminal domain	2np3 A:100-211
cW	gi|300787560|ref|YP_003767851.1|	0049523	2-66	1.44e-16	46689	Homeodomain-like	0.0068	46764	Tetracyclin repressor-like, N-terminal domain	2np3 A:35-99
cW	gi|300787570|ref|YP_003767861.1|	0049523	6-76	2.72e-17	46689	Homeodomain-like	0.0044	46764	Tetracyclin repressor-like, N-terminal domain	1ui5 A:5-75
cW	gi|300787570|ref|YP_003767861.1|	0052849	81-186	0.0000000000000623	48498	Tetracyclin repressor-like, C-terminal domain	0.0075	48499	Tetracyclin repressor-like, C-terminal domain	2g7s A:77-192
cW	gi|300787587|ref|YP_003767878.1|	0049523	3-83	0.00000000000000923	46689	Homeodomain-like	0.0097	46764	Tetracyclin repressor-like, N-terminal domain	1z77 A:1-75
cW	gi|300787587|ref|YP_003767878.1|	0052886	86-174	0.000000417	48498	Tetracyclin repressor-like, C-terminal domain	0.0067	48499	Tetracyclin repressor-like, C-terminal domain	2np5 A:78-195
cW	gi|300787696|ref|YP_003767987.1|	0052886	82-179	8.62e-18	48498	Tetracyclin repressor-like, C-terminal domain	0.0059	48499	Tetracyclin repressor-like, C-terminal domain	2g3b A:74-189
cW	gi|300787696|ref|YP_003767987.1|	0049523	7-70	8.98e-17	46689	Homeodomain-like	0.0041	46764	Tetracyclin repressor-like, N-terminal domain	1pb6 A:14-85
cW	gi|300787754|ref|YP_003768045.1|	0049523	19-96	0.000000000236	46689	Homeodomain-like	0.016	46764	Tetracyclin repressor-like, N-terminal domain	2np5 A:9-77
cW	gi|300787837|ref|YP_003768128.1|	0049523	2-76	4.99e-21	46689	Homeodomain-like	0.0055	46764	Tetracyclin repressor-like, N-terminal domain	3c07 A:15-89
cW	gi|300787837|ref|YP_003768128.1|	0050189	81-187	0.0000452	48498	Tetracyclin repressor-like, C-terminal domain	0.0074	48499	Tetracyclin repressor-like, C-terminal domain	1pb6 A:86-211
cW	gi|300787852|ref|YP_003768143.1|	0051586	76-173	0.0000000000000108	48498	Tetracyclin repressor-like, C-terminal domain	0.009	48499	Tetracyclin repressor-like, C-terminal domain	1zk8 A:78-182
cW	gi|300787852|ref|YP_003768143.1|	0054374	2-73	0.00000000000328	46689	Homeodomain-like	0.0068	46764	Tetracyclin repressor-like, N-terminal domain	2o7o A:2-67
cW	gi|300787888|ref|YP_003768179.1|	0049523	4-84	0.00000000000133	46689	Homeodomain-like	0.0059	46764	Tetracyclin repressor-like, N-terminal domain	2gfn A:4-80
cW	gi|300787888|ref|YP_003768179.1|	0052831	99-188	0.0000107	48498	Tetracyclin repressor-like, C-terminal domain	0.013	48499	Tetracyclin repressor-like, C-terminal domain	2hyj A:83-200
cW	gi|300787974|ref|YP_003768265.1|	0054375	83-165	1.13e-17	48498	Tetracyclin repressor-like, C-terminal domain	0.0045	48499	Tetracyclin repressor-like, C-terminal domain	2oi8 A:87-216
cW	gi|300787974|ref|YP_003768265.1|	0054374	8-73	0.000000000000513	46689	Homeodomain-like	0.0068	46764	Tetracyclin repressor-like, N-terminal domain	2g3b A:2-73
cW	gi|300787981|ref|YP_003768272.1|	0049523	3-76	7.7e-18	46689	Homeodomain-like	0.0061	46764	Tetracyclin repressor-like, N-terminal domain	2g3b A:2-73
cW	gi|300787981|ref|YP_003768272.1|	0050189	75-187	0.00000000000723	48498	Tetracyclin repressor-like, C-terminal domain	0.01	48499	Tetracyclin repressor-like, C-terminal domain	1vi0 A:78-194
cW	gi|300787982|ref|YP_003768273.1|	0047686	13-163	0.0000000000016	51182	RmlC-like cupins	0.062	89409	TM1287-like	1v70 A:
cW	gi|300787982|ref|YP_003768273.1|	0046275	194-243	0.0000000538	46689	Homeodomain-like	0.057	46764	Tetracyclin repressor-like, N-terminal domain	2i10 A:10-78
cW	gi|300788064|ref|YP_003768355.1|	0049523	13-96	0.00000000000000385	46689	Homeodomain-like	0.0067	46764	Tetracyclin repressor-like, N-terminal domain	2fbq A:2-80
cW	gi|300788064|ref|YP_003768355.1|	0053205	94-191	0.000000978	48498	Tetracyclin repressor-like, C-terminal domain	0.017	48499	Tetracyclin repressor-like, C-terminal domain	2g3b A:74-189
cW	gi|300788177|ref|YP_003768468.1|	0049523	6-87	3.34e-16	46689	Homeodomain-like	0.0055	46764	Tetracyclin repressor-like, N-terminal domain	1z77 A:1-75
cW	gi|300788177|ref|YP_003768468.1|	0054342	83-179	0.0000000000000164	48498	Tetracyclin repressor-like, C-terminal domain	0.011	48499	Tetracyclin repressor-like, C-terminal domain	2d6y A:75-192
cW	gi|300788192|ref|YP_003768483.1|	0052885	2-41	0.000000015	46689	Homeodomain-like	0.0078	46764	Tetracyclin repressor-like, N-terminal domain	2np5 A:9-77
cW	gi|300788199|ref|YP_003768490.1|	0049523	5-70	0.00000000000015	46689	Homeodomain-like	0.01	46764	Tetracyclin repressor-like, N-terminal domain	1pb6 A:14-85
cW	gi|300788243|ref|YP_003768534.1|	0049523	11-88	0.0000000000000292	46689	Homeodomain-like	0.0087	46764	Tetracyclin repressor-like, N-terminal domain	2o7o A:2-67
cW	gi|300788254|ref|YP_003768545.1|	0049911	74-182	2.11e-21	48498	Tetracyclin repressor-like, C-terminal domain	0.0041	48499	Tetracyclin repressor-like, C-terminal domain	2g3b A:74-189
cW	gi|300788254|ref|YP_003768545.1|	0049523	3-78	3.85e-17	46689	Homeodomain-like	0.0057	46764	Tetracyclin repressor-like, N-terminal domain	3c07 A:15-89
cW	gi|300788263|ref|YP_003768554.1|	0052656	79-180	1.08e-18	48498	Tetracyclin repressor-like, C-terminal domain	0.0014	48499	Tetracyclin repressor-like, C-terminal domain	2fd5 A:77-180
cW	gi|300788263|ref|YP_003768554.1|	0049195	2-76	0.00000000000000226	46689	Homeodomain-like	0.0042	46764	Tetracyclin repressor-like, N-terminal domain	2fd5 A:1-76
cW	gi|300788273|ref|YP_003768564.1|	0052743	78-189	0.0000000000000119	48498	Tetracyclin repressor-like, C-terminal domain	0.0078	48499	Tetracyclin repressor-like, C-terminal domain	2fq4 A:78-192
cW	gi|300788273|ref|YP_003768564.1|	0054374	4-67	0.000000000718	46689	Homeodomain-like	0.0073	46764	Tetracyclin repressor-like, N-terminal domain	2id3 A:13-80
cW	gi|300788283|ref|YP_003768574.1|	0049523	6-82	0.00000000000000244	46689	Homeodomain-like	0.012	46764	Tetracyclin repressor-like, N-terminal domain	2g3b A:2-73
cW	gi|300788283|ref|YP_003768574.1|	0054342	85-186	0.000000000699	48498	Tetracyclin repressor-like, C-terminal domain	0.0084	48499	Tetracyclin repressor-like, C-terminal domain	2gfn A:81-199
cW	gi|300788298|ref|YP_003768589.1|	0049523	2-48	0.000000975	46689	Homeodomain-like	0.017	46764	Tetracyclin repressor-like, N-terminal domain	2fx0 A:4-76
cW	gi|300788298|ref|YP_003768589.1|	0052886	89-168	0.00003	48498	Tetracyclin repressor-like, C-terminal domain	0.011	48499	Tetracyclin repressor-like, C-terminal domain	2hku A:88-208
cW	gi|300788316|ref|YP_003768607.1|	0049523	59-139	1.54e-16	46689	Homeodomain-like	0.01	46764	Tetracyclin repressor-like, N-terminal domain	1ui5 A:5-75
cW	gi|300788316|ref|YP_003768607.1|	0054342	137-255	0.0000000000121	48498	Tetracyclin repressor-like, C-terminal domain	0.0093	48499	Tetracyclin repressor-like, C-terminal domain	2d6y A:75-192
cW	gi|300788352|ref|YP_003768643.1|	0049195	5-79	5.49e-19	46689	Homeodomain-like	0.0049	46764	Tetracyclin repressor-like, N-terminal domain	3c07 A:15-89
cW	gi|300788431|ref|YP_003768722.1|	0049523	11-94	0.00000000000239	46689	Homeodomain-like	0.011	46764	Tetracyclin repressor-like, N-terminal domain	1z0x A:4-71
cW	gi|300788431|ref|YP_003768722.1|	0052886	90-194	0.0000000845	48498	Tetracyclin repressor-like, C-terminal domain	0.01	48499	Tetracyclin repressor-like, C-terminal domain	2gfn A:81-199
cW	gi|300788489|ref|YP_003768780.1|	0052846	60-200	1.56e-18	48498	Tetracyclin repressor-like, C-terminal domain	0.0039	48499	Tetracyclin repressor-like, C-terminal domain	2g7l A:87-230
cW	gi|300788489|ref|YP_003768780.1|	0052845	4-49	0.00000000144	46689	Homeodomain-like	0.002	46764	Tetracyclin repressor-like, N-terminal domain	2g7l A:16-83
cW	gi|300788538|ref|YP_003768829.1|	0053097	77-190	3.19e-24	48498	Tetracyclin repressor-like, C-terminal domain	0.002	48499	Tetracyclin repressor-like, C-terminal domain	2fq4 A:78-192
cW	gi|300788538|ref|YP_003768829.1|	0054341	9-71	0.0000000000000155	46689	Homeodomain-like	0.0029	46764	Tetracyclin repressor-like, N-terminal domain	2fq4 A:9-77
cW	gi|300788571|ref|YP_003768862.1|	0054375	84-186	1.33e-18	48498	Tetracyclin repressor-like, C-terminal domain	0.0034	48499	Tetracyclin repressor-like, C-terminal domain	2oi8 A:87-216
cW	gi|300788571|ref|YP_003768862.1|	0054374	3-75	0.000000000000215	46689	Homeodomain-like	0.0077	46764	Tetracyclin repressor-like, N-terminal domain	1a6i A:2-67
cW	gi|300788579|ref|YP_003768870.1|	0054374	8-76	0.000000000000019	46689	Homeodomain-like	0.01	46764	Tetracyclin repressor-like, N-terminal domain	2id3 A:13-80
cW	gi|300788608|ref|YP_003768899.1|	0049523	7-76	1.49e-17	46689	Homeodomain-like	0.007	46764	Tetracyclin repressor-like, N-terminal domain	2fbq A:2-80
cW	gi|300788632|ref|YP_003768923.1|	0049523	12-81	0.00000000000000292	46689	Homeodomain-like	0.0083	46764	Tetracyclin repressor-like, N-terminal domain	3c07 A:15-89
cW	gi|300788632|ref|YP_003768923.1|	0052849	86-179	0.000000000000352	48498	Tetracyclin repressor-like, C-terminal domain	0.011	48499	Tetracyclin repressor-like, C-terminal domain	2g3b A:74-189
cW	gi|300788643|ref|YP_003768934.1|	0049523	11-90	0.0000000000000474	46689	Homeodomain-like	0.011	46764	Tetracyclin repressor-like, N-terminal domain	2hku A:18-87
cW	gi|300788777|ref|YP_003769068.1|	0049523	7-80	2.57e-18	46689	Homeodomain-like	0.0046	46764	Tetracyclin repressor-like, N-terminal domain	1z77 A:1-75
cW	gi|300788778|ref|YP_003769069.1|	0052846	90-234	0.000000000000589	48498	Tetracyclin repressor-like, C-terminal domain	0.009	48499	Tetracyclin repressor-like, C-terminal domain	2g7g A:74-205
cW	gi|300788778|ref|YP_003769069.1|	0054072	23-81	0.000000000164	46689	Homeodomain-like	0.0076	46764	Tetracyclin repressor-like, N-terminal domain	2g7l A:16-83
cW	gi|300788820|ref|YP_003769111.1|	0049523	3-86	3.28e-18	46689	Homeodomain-like	0.0064	46764	Tetracyclin repressor-like, N-terminal domain	3c07 A:15-89
cW	gi|300788820|ref|YP_003769111.1|	0052886	84-190	0.0000000000046	48498	Tetracyclin repressor-like, C-terminal domain	0.0072	48499	Tetracyclin repressor-like, C-terminal domain	2gfn A:81-199
cW	gi|300788851|ref|YP_003769142.1|	0049523	8-77	2.41e-20	46689	Homeodomain-like	0.0044	46764	Tetracyclin repressor-like, N-terminal domain	2fbq A:2-80
cW	gi|300788851|ref|YP_003769142.1|	0053203	82-186	0.00000000000000167	48498	Tetracyclin repressor-like, C-terminal domain	0.0023	48499	Tetracyclin repressor-like, C-terminal domain	2np3 A:100-211
cW	gi|300788868|ref|YP_003769159.1|	0049523	3-80	1.16e-18	46689	Homeodomain-like	0.0034	46764	Tetracyclin repressor-like, N-terminal domain	1ui5 A:5-75
cW	gi|300788975|ref|YP_003769266.1|	0049523	8-86	9.23e-17	46689	Homeodomain-like	0.0049	46764	Tetracyclin repressor-like, N-terminal domain	1ui5 A:5-75
cW	gi|300788975|ref|YP_003769266.1|	0050189	85-197	3.95e-16	48498	Tetracyclin repressor-like, C-terminal domain	0.0047	48499	Tetracyclin repressor-like, C-terminal domain	1vi0 A:78-194
cW	gi|300788976|ref|YP_003769267.1|	0054342	103-209	6.79e-20	48498	Tetracyclin repressor-like, C-terminal domain	0.012	48499	Tetracyclin repressor-like, C-terminal domain	2o7t A:79-188
cW	gi|300788976|ref|YP_003769267.1|	0049523	27-106	2.29e-18	46689	Homeodomain-like	0.01	46764	Tetracyclin repressor-like, N-terminal domain	1vi0 A:6-77
cW	gi|300789051|ref|YP_003769342.1|	0050189	85-197	1.78e-17	48498	Tetracyclin repressor-like, C-terminal domain	0.0056	48499	Tetracyclin repressor-like, C-terminal domain	1vi0 A:78-194
cW	gi|300789051|ref|YP_003769342.1|	0049523	10-86	2.21e-17	46689	Homeodomain-like	0.0033	46764	Tetracyclin repressor-like, N-terminal domain	1ui5 A:5-75
cW	gi|300789152|ref|YP_003769443.1|	0049523	3-86	3.84e-18	46689	Homeodomain-like	0.009	46764	Tetracyclin repressor-like, N-terminal domain	1pb6 A:14-85
cW	gi|300789179|ref|YP_003769470.1|	0050189	92-201	0.0000000000000131	48498	Tetracyclin repressor-like, C-terminal domain	0.013	48499	Tetracyclin repressor-like, C-terminal domain	2g3b A:74-189
cW	gi|300789179|ref|YP_003769470.1|	0049523	14-89	0.0000000000000614	46689	Homeodomain-like	0.0074	46764	Tetracyclin repressor-like, N-terminal domain	1z77 A:1-75
cW	gi|300789180|ref|YP_003769471.1|	0046275	255-304	0.00000000000717	46689	Homeodomain-like	0.023	46759	AraC type transcriptional activator	1d5y A:57-121
cW	gi|300789180|ref|YP_003769471.1|	0036286	204-252	0.000000388	46689	Homeodomain-like	0.049	46764	Tetracyclin repressor-like, N-terminal domain	1ui5 A:5-75
cW	gi|300789193|ref|YP_003769484.1|	0049523	2-73	6.14e-17	46689	Homeodomain-like	0.011	46764	Tetracyclin repressor-like, N-terminal domain	1vi0 A:6-77
cW	gi|300789250|ref|YP_003769541.1|	0051467	86-221	6.12e-21	48498	Tetracyclin repressor-like, C-terminal domain	0.0071	48499	Tetracyclin repressor-like, C-terminal domain	1z0x A:72-220
cW	gi|300789250|ref|YP_003769541.1|	0054374	12-77	0.000000000039	46689	Homeodomain-like	0.0046	46764	Tetracyclin repressor-like, N-terminal domain	2o7o A:2-67
cW	gi|300789262|ref|YP_003769553.1|	0049523	2-74	0.00000000000564	46689	Homeodomain-like	0.003	46764	Tetracyclin repressor-like, N-terminal domain	2fbq A:2-80
cW	gi|300789265|ref|YP_003769556.1|	0049523	5-87	5.49e-18	46689	Homeodomain-like	0.014	46764	Tetracyclin repressor-like, N-terminal domain	1vi0 A:6-77
cW	gi|300789265|ref|YP_003769556.1|	0054342	84-186	0.000000000153	48498	Tetracyclin repressor-like, C-terminal domain	0.02	48499	Tetracyclin repressor-like, C-terminal domain	2g3b A:74-189
cW	gi|300789316|ref|YP_003769607.1|	0052843	5-62	0.0000264	46689	Homeodomain-like	0.023	46764	Tetracyclin repressor-like, N-terminal domain	2id3 A:13-80
cW	gi|300789319|ref|YP_003769610.1|	0051467	79-218	3.67e-25	48498	Tetracyclin repressor-like, C-terminal domain	0.0062	48499	Tetracyclin repressor-like, C-terminal domain	2g7g A:74-205
cW	gi|300789319|ref|YP_003769610.1|	0054072	8-72	0.000000000000267	46689	Homeodomain-like	0.0034	46764	Tetracyclin repressor-like, N-terminal domain	2o7o A:2-67
cW	gi|300789381|ref|YP_003769672.1|	0049523	9-90	4.29e-16	46689	Homeodomain-like	0.0042	46764	Tetracyclin repressor-like, N-terminal domain	2np5 A:9-77
cW	gi|300789390|ref|YP_003769681.1|	0053066	71-178	0.000000000000485	48498	Tetracyclin repressor-like, C-terminal domain	0.0076	48499	Tetracyclin repressor-like, C-terminal domain	2i10 A:79-194
cW	gi|300789390|ref|YP_003769681.1|	0052647	3-70	0.00000000000975	46689	Homeodomain-like	0.0026	46764	Tetracyclin repressor-like, N-terminal domain	2i10 A:10-78
cW	gi|300789455|ref|YP_003769746.1|	0052886	81-192	9.69e-19	48498	Tetracyclin repressor-like, C-terminal domain	0.0039	48499	Tetracyclin repressor-like, C-terminal domain	2gfn A:81-199
cW	gi|300789455|ref|YP_003769746.1|	0049523	7-73	1.44e-16	46689	Homeodomain-like	0.003	46764	Tetracyclin repressor-like, N-terminal domain	2gfn A:4-80
cW	gi|300789460|ref|YP_003769751.1|	0049523	4-72	3.44e-16	46689	Homeodomain-like	0.005	46764	Tetracyclin repressor-like, N-terminal domain	2o7o A:2-67
cW	gi|300789460|ref|YP_003769751.1|	0054375	81-157	0.0000458	48498	Tetracyclin repressor-like, C-terminal domain	0.013	48499	Tetracyclin repressor-like, C-terminal domain	2oi8 A:87-216
cW	gi|300789471|ref|YP_003769762.1|	0053205	84-193	0.00000000000000259	48498	Tetracyclin repressor-like, C-terminal domain	0.0062	48499	Tetracyclin repressor-like, C-terminal domain	2np5 A:78-195
cW	gi|300789471|ref|YP_003769762.1|	0049523	2-82	0.00000000000113	46689	Homeodomain-like	0.0062	46764	Tetracyclin repressor-like, N-terminal domain	2np5 A:9-77
cW	gi|300789486|ref|YP_003769777.1|	0051467	106-255	4.78e-23	48498	Tetracyclin repressor-like, C-terminal domain	0.0065	48499	Tetracyclin repressor-like, C-terminal domain	2g7l A:87-230
cW	gi|300789486|ref|YP_003769777.1|	0054374	29-91	0.000000000000409	46689	Homeodomain-like	0.0076	46764	Tetracyclin repressor-like, N-terminal domain	2g7l A:16-83
cW	gi|300789510|ref|YP_003769801.1|	0049523	5-89	3.33e-20	46689	Homeodomain-like	0.006	46764	Tetracyclin repressor-like, N-terminal domain	1z77 A:1-75
cW	gi|300789510|ref|YP_003769801.1|	0050189	85-195	0.0000231	48498	Tetracyclin repressor-like, C-terminal domain	0.0092	48499	Tetracyclin repressor-like, C-terminal domain	2gen A:76-193
cW	gi|300789576|ref|YP_003769867.1|	0052655	6-68	0.0000000000499	46689	Homeodomain-like	0.012	46764	Tetracyclin repressor-like, N-terminal domain	2gen A:6-75
cW	gi|300789588|ref|YP_003769879.1|	0053097	78-192	8.9e-30	48498	Tetracyclin repressor-like, C-terminal domain	0.00085	48499	Tetracyclin repressor-like, C-terminal domain	2fq4 A:78-192
cW	gi|300789588|ref|YP_003769879.1|	0054374	13-70	0.0000000000000319	46689	Homeodomain-like	0.0097	46764	Tetracyclin repressor-like, N-terminal domain	2id3 A:13-80
cW	gi|300789657|ref|YP_003769948.1|	0052886	96-211	4.13e-16	48498	Tetracyclin repressor-like, C-terminal domain	0.0021	48499	Tetracyclin repressor-like, C-terminal domain	2gfn A:81-199
cW	gi|300789657|ref|YP_003769948.1|	0049523	19-89	0.000000000000323	46689	Homeodomain-like	0.01	46764	Tetracyclin repressor-like, N-terminal domain	2fbq A:2-80
cW	gi|300789712|ref|YP_003770003.1|	0049523	6-87	2.05e-17	46689	Homeodomain-like	0.0067	46764	Tetracyclin repressor-like, N-terminal domain	1ui5 A:5-75
cW	gi|300789712|ref|YP_003770003.1|	0049523	209-282	2.59e-16	46689	Homeodomain-like	0.0064	46764	Tetracyclin repressor-like, N-terminal domain	1t56 A:22-94
cW	gi|300789741|ref|YP_003770032.1|	0054374	4-68	7.56e-18	46689	Homeodomain-like	0.0059	46764	Tetracyclin repressor-like, N-terminal domain	2g3b A:2-73
cW	gi|300789741|ref|YP_003770032.1|	0050189	82-185	0.00000000104	48498	Tetracyclin repressor-like, C-terminal domain	0.0092	48499	Tetracyclin repressor-like, C-terminal domain	1vi0 A:78-194
cW	gi|300789983|ref|YP_003770274.1|	0049195	7-80	1.55e-18	46689	Homeodomain-like	0.005	46764	Tetracyclin repressor-like, N-terminal domain	1ui5 A:5-75
cW	gi|300789983|ref|YP_003770274.1|	0052849	85-189	0.000000000000341	48498	Tetracyclin repressor-like, C-terminal domain	0.012	48499	Tetracyclin repressor-like, C-terminal domain	2g7s A:77-192
cW	gi|300790016|ref|YP_003770307.1|	0051586	68-170	1.56e-18	48498	Tetracyclin repressor-like, C-terminal domain	0.00091	48499	Tetracyclin repressor-like, C-terminal domain	1zk8 A:78-182
cW	gi|300790016|ref|YP_003770307.1|	0051585	2-62	0.00000000274	46689	Homeodomain-like	0.0056	46764	Tetracyclin repressor-like, N-terminal domain	1zk8 A:6-77
cW	gi|300790040|ref|YP_003770331.1|	0049523	2-78	2.18e-20	46689	Homeodomain-like	0.0067	46764	Tetracyclin repressor-like, N-terminal domain	2fbq A:2-80
cW	gi|300790040|ref|YP_003770331.1|	0052878	83-189	0.00000000101	48498	Tetracyclin repressor-like, C-terminal domain	0.019	48499	Tetracyclin repressor-like, C-terminal domain	2np3 A:100-211
cW	gi|300790075|ref|YP_003770366.1|	0054073	84-195	1.33e-19	48498	Tetracyclin repressor-like, C-terminal domain	0.00024	48499	Tetracyclin repressor-like, C-terminal domain	2hyj A:83-200
cW	gi|300790075|ref|YP_003770366.1|	0054072	9-75	0.0000000000328	46689	Homeodomain-like	0.0011	46764	Tetracyclin repressor-like, N-terminal domain	2hyj A:8-82
cW	gi|300790081|ref|YP_003770372.1|	0054375	75-184	7.42e-20	48498	Tetracyclin repressor-like, C-terminal domain	0.011	48499	Tetracyclin repressor-like, C-terminal domain	2oi8 A:87-216
cW	gi|300790081|ref|YP_003770372.1|	0054374	3-65	0.00000000000000718	46689	Homeodomain-like	0.0097	46764	Tetracyclin repressor-like, N-terminal domain	2gfn A:4-80
cW	gi|300790207|ref|YP_003770498.1|	0050189	74-186	1.63e-18	48498	Tetracyclin repressor-like, C-terminal domain	0.0095	48499	Tetracyclin repressor-like, C-terminal domain	2g3b A:74-189
cW	gi|300790207|ref|YP_003770498.1|	0049523	3-79	1.28e-17	46689	Homeodomain-like	0.0056	46764	Tetracyclin repressor-like, N-terminal domain	2np5 A:9-77
cW	gi|300790225|ref|YP_003770516.1|	0054341	4-63	0.0000000000125	46689	Homeodomain-like	0.023	46764	Tetracyclin repressor-like, N-terminal domain	2fq4 A:9-77
cW	gi|300790235|ref|YP_003770526.1|	0054374	4-78	0.000000000113	46689	Homeodomain-like	0.01	46764	Tetracyclin repressor-like, N-terminal domain	2fq4 A:9-77
cW	gi|300790235|ref|YP_003770526.1|	0049196	91-190	0.0000089	48498	Tetracyclin repressor-like, C-terminal domain	0.017	48499	Tetracyclin repressor-like, C-terminal domain	2gen A:76-193
cW	gi|300790243|ref|YP_003770534.1|	0043601	85-193	1.63e-26	48498	Tetracyclin repressor-like, C-terminal domain	0.00049	48499	Tetracyclin repressor-like, C-terminal domain	1sgm A:78-188
cW	gi|300790243|ref|YP_003770534.1|	0049392	12-82	0.00000000000000164	46689	Homeodomain-like	0.00075	46764	Tetracyclin repressor-like, N-terminal domain	1sgm A:5-77
cW	gi|300790250|ref|YP_003770541.1|	0049523	11-85	0.000000000000019	46689	Homeodomain-like	0.007	46764	Tetracyclin repressor-like, N-terminal domain	3c07 A:15-89
cW	gi|300790250|ref|YP_003770541.1|	0050189	90-203	0.000000000134	48498	Tetracyclin repressor-like, C-terminal domain	0.012	48499	Tetracyclin repressor-like, C-terminal domain	1t56 A:95-214
cW	gi|300790259|ref|YP_003770550.1|	0054341	2-70	0.000000000000169	46689	Homeodomain-like	0.0046	46764	Tetracyclin repressor-like, N-terminal domain	1z77 A:1-75
cW	gi|300790282|ref|YP_003770573.1|	0054341	11-83	1.08e-16	46689	Homeodomain-like	0.012	46764	Tetracyclin repressor-like, N-terminal domain	1vi0 A:6-77
cW	gi|300790282|ref|YP_003770573.1|	0053097	86-194	0.0000000093	48498	Tetracyclin repressor-like, C-terminal domain	0.0049	48499	Tetracyclin repressor-like, C-terminal domain	1pb6 A:86-211
cW	gi|300790299|ref|YP_003770590.1|	0049195	3-78	3.19e-16	46689	Homeodomain-like	0.01	46764	Tetracyclin repressor-like, N-terminal domain	2o7o A:2-67
cW	gi|300790421|ref|YP_003770712.1|	0049523	3-79	4.67e-17	46689	Homeodomain-like	0.0047	46764	Tetracyclin repressor-like, N-terminal domain	1ui5 A:5-75
cW	gi|300790421|ref|YP_003770712.1|	0052886	86-188	1.3e-16	48498	Tetracyclin repressor-like, C-terminal domain	0.0096	48499	Tetracyclin repressor-like, C-terminal domain	2gfn A:81-199
cW	gi|300790446|ref|YP_003770737.1|	0054341	8-56	0.000000000000029	46689	Homeodomain-like	0.0071	46764	Tetracyclin repressor-like, N-terminal domain	1z77 A:1-75
cW	gi|300790567|ref|YP_003770858.1|	0049523	13-94	0.000000000002	46689	Homeodomain-like	0.028	46764	Tetracyclin repressor-like, N-terminal domain	2fbq A:2-80
cW	gi|300790567|ref|YP_003770858.1|	0052886	89-183	0.00000000127	48498	Tetracyclin repressor-like, C-terminal domain	0.011	48499	Tetracyclin repressor-like, C-terminal domain	2np5 A:78-195
cW	gi|300790630|ref|YP_003770921.1|	0050048	2-69	8.58e-19	46785	Winged helix DNA-binding domain	0.0061	46804	GntR-like transcriptional regulators	1v4r A:1-100
cW	gi|300790630|ref|YP_003770921.1|	0052844	144-291	1.11e-16	48498	Tetracyclin repressor-like, C-terminal domain	0.0098	48499	Tetracyclin repressor-like, C-terminal domain	2g7l A:87-230
cW	gi|300790630|ref|YP_003770921.1|	0054374	70-134	0.000000000000329	46689	Homeodomain-like	0.011	46764	Tetracyclin repressor-like, N-terminal domain	2oi8 A:8-86
cW	gi|300790677|ref|YP_003770968.1|	0049195	1-37	0.0000000000614	46689	Homeodomain-like	0.017	46764	Tetracyclin repressor-like, N-terminal domain	2fq4 A:9-77
cW	gi|300790693|ref|YP_003770984.1|	0052849	86-196	1.28e-17	48498	Tetracyclin repressor-like, C-terminal domain	0.0057	48499	Tetracyclin repressor-like, C-terminal domain	1sgm A:78-188
cW	gi|300790693|ref|YP_003770984.1|	0049195	8-74	2.64e-17	46689	Homeodomain-like	0.0081	46764	Tetracyclin repressor-like, N-terminal domain	1sgm A:5-77
cW	gi|300790738|ref|YP_003771029.1|	0054375	89-216	6e-24	48498	Tetracyclin repressor-like, C-terminal domain	0.0019	48499	Tetracyclin repressor-like, C-terminal domain	2oi8 A:87-216
cW	gi|300790738|ref|YP_003771029.1|	0054374	8-79	0.00000000000000988	46689	Homeodomain-like	0.0013	46764	Tetracyclin repressor-like, N-terminal domain	2oi8 A:8-86
cW	gi|300790872|ref|YP_003771163.1|	0052885	7-77	0.00000000000000564	46689	Homeodomain-like	0.0054	46764	Tetracyclin repressor-like, N-terminal domain	3c07 A:15-89
cW	gi|300790872|ref|YP_003771163.1|	0053205	122-198	0.00000337	48498	Tetracyclin repressor-like, C-terminal domain	0.0067	48499	Tetracyclin repressor-like, C-terminal domain	2np5 A:78-195
cW	gi|300790906|ref|YP_003771197.1|	0049523	8-81	0.00000000000000848	46689	Homeodomain-like	0.0068	46764	Tetracyclin repressor-like, N-terminal domain	2d6y A:7-74
cW	gi|300790972|ref|YP_003771263.1|	0049523	9-85	0.000000000000205	46689	Homeodomain-like	0.0058	46764	Tetracyclin repressor-like, N-terminal domain	2gfn A:4-80
cW	gi|300790972|ref|YP_003771263.1|	0053205	94-184	0.000000763	48498	Tetracyclin repressor-like, C-terminal domain	0.013	48499	Tetracyclin repressor-like, C-terminal domain	2np5 A:78-195
cW	gi|300791014|ref|YP_003771305.1|	0049523	3-81	1.13e-16	46689	Homeodomain-like	0.0059	46764	Tetracyclin repressor-like, N-terminal domain	1z77 A:1-75
cW	gi|300791019|ref|YP_003771310.1|	0049523	4-61	0.000000000000616	46689	Homeodomain-like	0.012	46764	Tetracyclin repressor-like, N-terminal domain	2o7o A:2-67
cW	gi|300791022|ref|YP_003771313.1|	0054341	3-73	8.48e-18	46689	Homeodomain-like	0.008	46764	Tetracyclin repressor-like, N-terminal domain	2id3 A:13-80
cW	gi|300791031|ref|YP_003771322.1|	0049523	11-92	1.28e-20	46689	Homeodomain-like	0.0047	46764	Tetracyclin repressor-like, N-terminal domain	1z77 A:1-75
cW	gi|300791061|ref|YP_003771352.1|	0049523	2-81	0.00000000000000239	46689	Homeodomain-like	0.012	46764	Tetracyclin repressor-like, N-terminal domain	2fbq A:2-80
cW	gi|300791061|ref|YP_003771352.1|	0052886	77-189	0.000000089	48498	Tetracyclin repressor-like, C-terminal domain	0.014	48499	Tetracyclin repressor-like, C-terminal domain	1v7b A:75-175
cW	gi|300791127|ref|YP_003771418.1|	0054375	90-238	1.11e-21	48498	Tetracyclin repressor-like, C-terminal domain	0.0052	48499	Tetracyclin repressor-like, C-terminal domain	2oi8 A:87-216
cW	gi|300791127|ref|YP_003771418.1|	0054374	6-78	2.74e-16	46689	Homeodomain-like	0.0071	46764	Tetracyclin repressor-like, N-terminal domain	2oi8 A:8-86
cW	gi|300783458|ref|YP_003763749.1|	0049498	75-369	1.4e-48	53067	Actin-like ATPase domain	0.00067	110636	ROK	1z05 A:209-405
cW	gi|300783458|ref|YP_003763749.1|	0051507	9-68	0.000000382	46785	Winged helix DNA-binding domain	0.098	109680	TrmB-like	2d1h A:1-109
