# Supplementary material for: Abundance, diversity and domain architecture variability in prokaryotic DNA-binding transcription factors
Source: PLoS One. 2018 Apr 3;13(4):e0195332. doi: 10.1371/journal.pone.0195332 (PMC5882156; doi:10.1371/journal.pone.0195332)
Supplement: S1 Dataset — The information of genomes and transcription factors is organized in a tabular format. The file S1_Dataset.zip contains 761 files, one per genome. The information is organized as follows: Genome ID, identifier from NCBI database; Supfam ID; physical position of the Domain; E-value; Supfam model assignment; Supfam description; E-value associated to the family; Family ID; Family ID; representative PDB associated to each assignment. (ZIP) [file pone.0195332.s005.zip › Genomes_assignments/Anaerococcus_prevotii_DSM_20548_B.TFs]

1H	gi|257065547|ref|YP_003151803.1|	0046275	355-406	0.0000000000166	46689	Homeodomain-like	0.012	46759	AraC type transcriptional activator	1d5y A:57-121
1H	gi|257065753|ref|YP_003152009.1|	0051818	10-158	9.94e-22	51215	Regulatory protein AraC	0.0062	51216	Regulatory protein AraC	2arc A:
1H	gi|257065753|ref|YP_003152009.1|	0046275	226-273	0.0000000000086	46689	Homeodomain-like	0.012	46759	AraC type transcriptional activator	1bl0 A:63-124
1H	gi|257065753|ref|YP_003152009.1|	0036286	188-224	0.000000789	46689	Homeodomain-like	0.058	46759	AraC type transcriptional activator	1bl0 A:9-62
1H	gi|257066205|ref|YP_003152461.1|	0045977	269-316	0.0000000000806	46689	Homeodomain-like	0.036	46759	AraC type transcriptional activator	1bl0 A:63-124
1H	gi|257066628|ref|YP_003152884.1|	0046275	236-286	0.000000000000202	46689	Homeodomain-like	0.041	46759	AraC type transcriptional activator	1d5y A:57-121
1H	gi|257066628|ref|YP_003152884.1|	0051818	22-168	0.0000000000484	51215	Regulatory protein AraC	0.012	51216	Regulatory protein AraC	2arc A:
1H	gi|257066628|ref|YP_003152884.1|	0036286	182-232	0.000000986	46689	Homeodomain-like	0.02	46759	AraC type transcriptional activator	1bl0 A:9-62
1H	gi|256821168|ref|YP_003142367.1|	0039814	127-281	8.89e-30	55136	Probable bacterial effector-binding domain	0.046	75462	Gyrase inhibitory protein GyrI (SbmC, YeeB)	1jyh A:
1H	gi|256821168|ref|YP_003142367.1|	0046275	58-107	0.000000000762	46689	Homeodomain-like	0.0089	46759	AraC type transcriptional activator	1d5y A:57-121
1H	gi|256821168|ref|YP_003142367.1|	0036286	7-55	0.00000627	46689	Homeodomain-like	0.0089	46759	AraC type transcriptional activator	1bl0 A:9-62
1H	gi|256821175|ref|YP_003142374.1|	0046275	58-107	0.000000000421	46689	Homeodomain-like	0.0089	46759	AraC type transcriptional activator	1d5y A:57-121
1H	gi|256821175|ref|YP_003142374.1|	0036286	7-55	0.00000354	46689	Homeodomain-like	0.0092	46759	AraC type transcriptional activator	1bl0 A:9-62
1H	gi|257066521|ref|YP_003152777.1|	0045802	1-66	4.25e-19	46785	Winged helix DNA-binding domain	0.0031	46792	Arginine repressor (ArgR), N-terminal DNA-binding domain	1f9n A:3-78
1H	gi|257066521|ref|YP_003152777.1|	0037457	80-148	0.000000000262	55252	C-terminal domain of arginine repressor	0.0042	55253	C-terminal domain of arginine repressor	1f9n A:79-149
1H	gi|257065866|ref|YP_003152122.1|	0049944	2-87	3.1e-25	46785	Winged helix DNA-binding domain	0.0093	46801	ArsR-like transcriptional regulators	1u2w A:12-119
1H	gi|257066896|ref|YP_003153152.1|	0049777	7-98	9.3e-27	46785	Winged helix DNA-binding domain	0.0012	46801	ArsR-like transcriptional regulators	1r1u A:
1H	gi|257067017|ref|YP_003153273.1|	0039385	65-165	1.7e-27	75500	Putative transcriptional regulator TM1602, C-terminal domain	0.0005	75501	Putative transcriptional regulator TM1602, C-terminal domain	1j5y A:68-174
1H	gi|257067017|ref|YP_003153273.1|	0039384	1-61	0.00000000000237	46785	Winged helix DNA-binding domain	0.0053	46786	Biotin repressor-like	1j5y A:3-67
1H	gi|257067066|ref|YP_003153322.1|	0051666	3-136	4.32e-25	51206	cAMP-binding domain-like	0.0038	51210	cAMP-binding domain	1cx4 A:130-265
1H	gi|257067066|ref|YP_003153322.1|	0052198	146-214	0.0000000000535	46785	Winged helix DNA-binding domain	0.021	46796	CAP C-terminal domain-like	1zyb A:148-220
1H	gi|257066027|ref|YP_003152283.1|	0041150	2-132	1.3e-33	46785	Winged helix DNA-binding domain	0.0073	101027	FUR-like	1mzb A:
1H	gi|257066433|ref|YP_003152689.1|	0041150	5-139	3.02e-32	46785	Winged helix DNA-binding domain	0.0012	101027	FUR-like	1mzb A:
1H	gi|257066634|ref|YP_003152890.1|	0041150	20-144	8.39e-30	46785	Winged helix DNA-binding domain	0.03	101027	FUR-like	1mzb A:
1H	gi|257065629|ref|YP_003151885.1|	0035780	57-306	5.3e-50	53822	Periplasmic binding protein-like I	0.00015	53823	L-arabinose binding protein-like	2nzu G:58-332
1H	gi|257065629|ref|YP_003151885.1|	0051985	1-58	0.00000000000000129	47413	lambda repressor-like DNA-binding domains	0.0059	47438	GalR/LacI-like bacterial regulator	1efa A:2-60
1H	gi|257066374|ref|YP_003152630.1|	0036339	63-333	4.91e-56	53822	Periplasmic binding protein-like I	0.00000965	53823	L-arabinose binding protein-like	2nzu G:58-332
1H	gi|257066374|ref|YP_003152630.1|	0051985	3-61	6.17e-19	47413	lambda repressor-like DNA-binding domains	0.0024	47438	GalR/LacI-like bacterial regulator	2hsg A:2-58
1H	gi|257066872|ref|YP_003153128.1|	0035780	58-326	1.61e-33	53822	Periplasmic binding protein-like I	0.0017	53823	L-arabinose binding protein-like	2nzu G:58-332
1H	gi|257066872|ref|YP_003153128.1|	0051985	2-58	0.00000000000000118	47413	lambda repressor-like DNA-binding domains	0.002	47438	GalR/LacI-like bacterial regulator	2bjc A:1-62
1H	gi|257067109|ref|YP_003153365.1|	0036339	63-327	1.13e-52	53822	Periplasmic binding protein-like I	0.0000705	53823	L-arabinose binding protein-like	1dbq A:
1H	gi|257067109|ref|YP_003153365.1|	0051985	1-61	6.47e-16	47413	lambda repressor-like DNA-binding domains	0.0021	47438	GalR/LacI-like bacterial regulator	2bjc A:1-62
1H	gi|257067005|ref|YP_003153261.1|	0045682	1-125	4.41e-22	52172	CheY-like	0.0042	52173	CheY-related	1u0s Y:
1H	gi|257067005|ref|YP_003153261.1|	0048694	130-194	3.74e-18	46894	C-terminal effector domain of the bipartite response regulators	0.003	46900	GerE-like (LuxR/UhpA family of transcriptional regulators)	1fse A:
1H	gi|256821224|ref|YP_003142423.1|	0045682	1-120	4.41e-22	52172	CheY-like	0.0021	52173	CheY-related	1ny5 A:1-137
1H	gi|256821224|ref|YP_003142423.1|	0048694	128-194	2.55e-17	46894	C-terminal effector domain of the bipartite response regulators	0.0036	46900	GerE-like (LuxR/UhpA family of transcriptional regulators)	1fse A:
1H	gi|256821227|ref|YP_003142426.1|	0045682	1-123	3.42e-18	52172	CheY-like	0.0034	52173	CheY-related	1a04 A:5-142
1H	gi|256821227|ref|YP_003142426.1|	0048694	127-198	0.0000000000000316	46894	C-terminal effector domain of the bipartite response regulators	0.034	46900	GerE-like (LuxR/UhpA family of transcriptional regulators)	1p4w A:
1H	gi|257065594|ref|YP_003151850.1|	0054662	52-229	1.43e-42	64288	Chorismate lyase-like	0.005	143473	UTRA domain	3cnv A:98-259
1H	gi|257065594|ref|YP_003151850.1|	0050048	1-68	0.00000000000000157	46785	Winged helix DNA-binding domain	0.017	46804	GntR-like transcriptional regulators	3bwg A:5-82
1H	gi|257065686|ref|YP_003151942.1|	0050048	2-82	3.54e-17	46785	Winged helix DNA-binding domain	0.043	46804	GntR-like transcriptional regulators	3bwg A:5-82
1H	gi|257065708|ref|YP_003151964.1|	0050048	7-86	8.17e-18	46785	Winged helix DNA-binding domain	0.032	46804	GntR-like transcriptional regulators	3bwg A:5-82
1H	gi|257065742|ref|YP_003151998.1|	0050048	6-80	3.67e-17	46785	Winged helix DNA-binding domain	0.028	46804	GntR-like transcriptional regulators	3bwg A:5-82
1H	gi|257065942|ref|YP_003152198.1|	0050048	5-76	1.47e-16	46785	Winged helix DNA-binding domain	0.017	46804	GntR-like transcriptional regulators	3bwg A:5-82
1H	gi|257066923|ref|YP_003153179.1|	0050048	11-80	0.00000000000000146	46785	Winged helix DNA-binding domain	0.052	46804	GntR-like transcriptional regulators	2hs5 A:25-93
1H	gi|257066923|ref|YP_003153179.1|	0054060	82-211	4.18e-16	48008	GntR ligand-binding domain-like	0.022	48009	GntR ligand-binding domain-like	2hs5 A:94-231
1H	gi|257066967|ref|YP_003153223.1|	0050048	4-80	0.0000558	46785	Winged helix DNA-binding domain	0.067	46804	GntR-like transcriptional regulators	3bwg A:5-82
1H	gi|257067101|ref|YP_003153357.1|	0054060	86-213	0.00000000000000149	48008	GntR ligand-binding domain-like	0.02	48009	GntR ligand-binding domain-like	2hs5 A:94-231
1H	gi|257067101|ref|YP_003153357.1|	0050048	9-85	0.000000000215	46785	Winged helix DNA-binding domain	0.025	46804	GntR-like transcriptional regulators	2hs5 A:25-93
1H	gi|257065555|ref|YP_003151811.1|	0040524	84-243	2.86e-25	100950	NagB/RpiA/CoA transferase-like	0.091	75176	D-ribose-5-phosphate isomerase (RpiA), catalytic domain	1lk5 A:1-130,A:211-229
1H	gi|257065555|ref|YP_003151811.1|	0043758	4-67	0.000000000000878	46785	Winged helix DNA-binding domain	0.029	68967	Lrp/AsnC-like transcriptional regulator N-terminal domain	1i1g A:2-61
1H	gi|257065592|ref|YP_003151848.1|	0040524	75-233	1.4e-27	100950	NagB/RpiA/CoA transferase-like	0.067	75176	D-ribose-5-phosphate isomerase (RpiA), catalytic domain	1lk5 A:1-130,A:211-229
1H	gi|257065592|ref|YP_003151848.1|	0043758	4-60	0.00000000000000851	46785	Winged helix DNA-binding domain	0.077	68967	Lrp/AsnC-like transcriptional regulator N-terminal domain	1i1g A:2-61
1H	gi|257065895|ref|YP_003152151.1|	0040524	74-225	7.95e-27	100950	NagB/RpiA/CoA transferase-like	0.041	75176	D-ribose-5-phosphate isomerase (RpiA), catalytic domain	1lk5 A:1-130,A:211-229
1H	gi|257065895|ref|YP_003152151.1|	0043758	4-59	0.000000000000338	46785	Winged helix DNA-binding domain	0.043	68967	Lrp/AsnC-like transcriptional regulator N-terminal domain	1i1g A:2-61
1H	gi|257065859|ref|YP_003152115.1|	0052806	89-280	1.14e-25	53850	Periplasmic binding protein-like II	0.0022	53851	Phosphate binding protein-like	1i6a A:
1H	gi|257065859|ref|YP_003152115.1|	0047461	6-84	2.87e-18	46785	Winged helix DNA-binding domain	0.03	88979	LysR-like transcriptional regulators	1ixc A:1-89
1H	gi|257065933|ref|YP_003152189.1|	0052801	32-139	2.88e-21	46785	Winged helix DNA-binding domain	0.016	63379	MarR-like transcriptional regulators	2eth A:1-140
1H	gi|257066713|ref|YP_003152969.1|	0054842	9-137	8.76e-27	46785	Winged helix DNA-binding domain	0.0054	63379	MarR-like transcriptional regulators	3bro A:3-137
1H	gi|257066833|ref|YP_003153089.1|	0052514	17-142	3.38e-20	46785	Winged helix DNA-binding domain	0.057	63379	MarR-like transcriptional regulators	1p4x A:126-250
1H	gi|257066855|ref|YP_003153111.1|	0052801	7-140	2.42e-21	46785	Winged helix DNA-binding domain	0.018	63379	MarR-like transcriptional regulators	1lj9 A:
1H	gi|257067164|ref|YP_003153420.1|	0052801	16-139	1.26e-31	46785	Winged helix DNA-binding domain	0.0038	63379	MarR-like transcriptional regulators	2a61 A:5-143
1H	gi|257067201|ref|YP_003153457.1|	0052801	2-151	1.17e-24	46785	Winged helix DNA-binding domain	0.0061	63379	MarR-like transcriptional regulators	2a61 A:5-143
1H	gi|257065697|ref|YP_003151953.1|	0049014	116-213	0.0000000000000539	46894	C-terminal effector domain of the bipartite response regulators	0.013	46895	PhoB-like	1kgs A:124-225
1H	gi|257066147|ref|YP_003152403.1|	0043525	6-169	8.9e-33	52172	CheY-like	0.00044	52173	CheY-related	1b00 A:
1H	gi|257066147|ref|YP_003152403.1|	0052669	137-227	8.33e-21	46894	C-terminal effector domain of the bipartite response regulators	0.0014	46895	PhoB-like	1p2f A:121-217
1H	gi|257066704|ref|YP_003152960.1|	0050342	2-124	6.55e-38	52172	CheY-like	0.0000467	52173	CheY-related	1nxo A:
1H	gi|257066704|ref|YP_003152960.1|	0048619	137-227	8.79e-25	46894	C-terminal effector domain of the bipartite response regulators	0.00077	46895	PhoB-like	1opc A:
1H	gi|257066862|ref|YP_003153118.1|	0050342	2-127	3.84e-37	52172	CheY-like	0.00012	52173	CheY-related	1mvo A:
1H	gi|257066862|ref|YP_003153118.1|	0051385	116-216	6.8e-28	46894	C-terminal effector domain of the bipartite response regulators	0.0011	46895	PhoB-like	1ys7 A:128-233
1H	gi|256821208|ref|YP_003142407.1|	0050342	2-122	1.02e-38	52172	CheY-like	0.0003	52173	CheY-related	1mvo A:
1H	gi|256821208|ref|YP_003142407.1|	0051385	129-226	9.28e-24	46894	C-terminal effector domain of the bipartite response regulators	0.0068	46895	PhoB-like	1qqi A:
1H	gi|257065731|ref|YP_003151987.1|	0051908	2-65	0.00000000000535	47413	lambda repressor-like DNA-binding domains	0.014	47432	SinR domain-like	2b5a A:1-77
1H	gi|257065731|ref|YP_003151987.1|	0051240	162-244	0.00000948	48452	TPR-like	0.026	48453	Tetratricopeptide repeat (TPR)	1elr A:
1H	gi|257065740|ref|YP_003151996.1|	0050823	1-68	0.0000000000000031	47413	lambda repressor-like DNA-binding domains	0.078	47432	SinR domain-like	1utx A:
1H	gi|257066078|ref|YP_003152334.1|	0051249	6-72	0.0000000000000146	47413	lambda repressor-like DNA-binding domains	0.035	47432	SinR domain-like	1utx A:
1H	gi|257066078|ref|YP_003152334.1|	0054057	210-279	0.000000222	48452	TPR-like	0.02	48453	Tetratricopeptide repeat (TPR)	1kt1 A:254-421
1H	gi|257066099|ref|YP_003152355.1|	0051249	3-67	1.26e-18	47413	lambda repressor-like DNA-binding domains	0.02	47432	SinR domain-like	1utx A:
1H	gi|257066230|ref|YP_003152486.1|	0049999	2-62	3.22e-17	47413	lambda repressor-like DNA-binding domains	0.0047	47432	SinR domain-like	1utx A:
1H	gi|257066291|ref|YP_003152547.1|	0050823	10-72	7.24e-17	47413	lambda repressor-like DNA-binding domains	0.038	47432	SinR domain-like	2b5a A:1-77
1H	gi|257066745|ref|YP_003153001.1|	0046357	84-279	6.49e-45	51735	NAD(P)-binding Rossmann-fold domains	0.00000229	51868	6-phosphogluconate dehydrogenase-like, N-terminal domain	1dlj A:1-196
1H	gi|257066745|ref|YP_003153001.1|	0036487	276-372	8.16e-30	48179	6-phosphogluconate dehydrogenase C-terminal domain-like	0.0000186	48191	UDP-glucose/GDP-mannose dehydrogenase dimerisation domain	1dlj A:197-294
1H	gi|257066745|ref|YP_003153001.1|	0046358	397-491	6.02e-26	52413	UDP-glucose/GDP-mannose dehydrogenase C-terminal domain	0.0000726	52414	UDP-glucose/GDP-mannose dehydrogenase C-terminal domain	1dlj A:295-402
1H	gi|257066745|ref|YP_003153001.1|	0051249	7-72	0.000000000000617	47413	lambda repressor-like DNA-binding domains	0.063	47432	SinR domain-like	1b0n A:1-68
1H	gi|257066786|ref|YP_003153042.1|	0051249	3-68	0.00000000000268	47413	lambda repressor-like DNA-binding domains	0.026	47432	SinR domain-like	1y7y A:5-73
1H	gi|257067141|ref|YP_003153397.1|	0051249	13-78	4.56e-19	47413	lambda repressor-like DNA-binding domains	0.01	47432	SinR domain-like	1utx A:
1H	gi|256821176|ref|YP_003142375.1|	0051249	2-71	0.00000000000000375	47413	lambda repressor-like DNA-binding domains	0.0077	47432	SinR domain-like	2b5a A:1-77
1H	gi|257066058|ref|YP_003152314.1|	0049195	9-65	0.0000000000000821	46689	Homeodomain-like	0.0046	46764	Tetracyclin repressor-like, N-terminal domain	1rkt A:2-82
1H	gi|257066188|ref|YP_003152444.1|	0049195	10-65	0.0000000000000872	46689	Homeodomain-like	0.0016	46764	Tetracyclin repressor-like, N-terminal domain	1rkt A:2-82
1H	gi|257066566|ref|YP_003152822.1|	0054374	8-67	0.0000000000000243	46689	Homeodomain-like	0.007	46764	Tetracyclin repressor-like, N-terminal domain	2np5 A:9-77
1H	gi|257066588|ref|YP_003152844.1|	0051585	3-65	0.0000000000000112	46689	Homeodomain-like	0.0058	46764	Tetracyclin repressor-like, N-terminal domain	2o7o A:2-67
