# Supplementary material for: Abundance, diversity and domain architecture variability in prokaryotic DNA-binding transcription factors
Source: PLoS One. 2018 Apr 3;13(4):e0195332. doi: 10.1371/journal.pone.0195332 (PMC5882156; doi:10.1371/journal.pone.0195332)
Supplement: S1 Dataset — The information of genomes and transcription factors is organized in a tabular format. The file S1_Dataset.zip contains 761 files, one per genome. The information is organized as follows: Genome ID, identifier from NCBI database; Supfam ID; physical position of the Domain; E-value; Supfam model assignment; Supfam description; E-value associated to the family; Family ID; Family ID; representative PDB associated to each assignment. (ZIP) [file pone.0195332.s005.zip › Genomes_assignments/Anaeromyxobacter_dehalogenans_2CP-1_B.TFs]

4N	gi|220915694|ref|YP_002490998.1|	0046275	205-249	0.0000103	46689	Homeodomain-like	0.026	46759	AraC type transcriptional activator	1d5y A:3-56
4N	gi|220916142|ref|YP_002491446.1|	0041038	318-496	3.84e-43	48150	DNA-glycosylase	0.00011	48157	DNA repair glycosylase, 2 C-terminal domains	1mpg A:100-282
4N	gi|220916142|ref|YP_002491446.1|	0046652	17-100	8.5e-33	57884	Ada DNA repair protein, N-terminal domain (N-Ada 10)	0.00022	57885	Ada DNA repair protein, N-terminal domain (N-Ada 10)	1eyf A:
4N	gi|220916142|ref|YP_002491446.1|	0041039	212-309	1.15e-28	55945	TATA-box binding protein-like	0.001	55952	DNA repair glycosylase, N-terminal domain	1mpg A:1-99
4N	gi|220916142|ref|YP_002491446.1|	0046275	152-200	0.0000000896	46689	Homeodomain-like	0.019	46759	AraC type transcriptional activator	1d5y A:57-121
4N	gi|220916182|ref|YP_002491486.1|	0051818	46-166	0.00000000000051	51215	Regulatory protein AraC	0.0057	51216	Regulatory protein AraC	2arc A:
4N	gi|220916182|ref|YP_002491486.1|	0046275	233-280	0.0000000000242	46689	Homeodomain-like	0.027	46759	AraC type transcriptional activator	1d5y A:57-121
4N	gi|220916789|ref|YP_002492093.1|	0046275	271-321	0.0000000000264	46689	Homeodomain-like	0.011	46759	AraC type transcriptional activator	1d5y A:57-121
4N	gi|220916789|ref|YP_002492093.1|	0036286	218-268	0.00000197	46689	Homeodomain-like	0.085	46764	Tetracyclin repressor-like, N-terminal domain	2id3 A:13-80
4N	gi|220916789|ref|YP_002492093.1|	0052595	49-91	0.000007	51182	RmlC-like cupins	0.091	89406	Hypothetical protein TM1112	1lkn A:
4N	gi|220917957|ref|YP_002493261.1|	0046275	209-258	0.00000000000941	46689	Homeodomain-like	0.047	46759	AraC type transcriptional activator	1d5y A:3-56
4N	gi|220917957|ref|YP_002493261.1|	0036286	157-206	0.00000000457	46689	Homeodomain-like	0.022	46759	AraC type transcriptional activator	1d5y A:3-56
4N	gi|220917957|ref|YP_002493261.1|	0047686	16-106	0.00000000958	51182	RmlC-like cupins	0.047	89409	TM1287-like	1v70 A:
4N	gi|220918491|ref|YP_002493795.1|	0036286	198-247	0.00000000017	46689	Homeodomain-like	0.062	46759	AraC type transcriptional activator	1bl0 A:9-62
4N	gi|220918491|ref|YP_002493795.1|	0045977	250-296	0.000000251	46689	Homeodomain-like	0.031	46759	AraC type transcriptional activator	1bl0 A:63-124
4N	gi|220915732|ref|YP_002491036.1|	0037457	76-144	5.36e-17	55252	C-terminal domain of arginine repressor	0.00072	55253	C-terminal domain of arginine repressor	1xxa A:
4N	gi|220915732|ref|YP_002491036.1|	0045802	3-64	0.000000000000078	46785	Winged helix DNA-binding domain	0.0083	46792	Arginine repressor (ArgR), N-terminal DNA-binding domain	1b4a A:4-78
4N	gi|220918384|ref|YP_002493688.1|	0049777	8-90	1.08e-19	46785	Winged helix DNA-binding domain	0.014	46801	ArsR-like transcriptional regulators	1smt A:
4N	gi|220915294|ref|YP_002490598.1|	0051842	126-306	6.5e-38	53335	S-adenosyl-L-methionine-dependent methyltransferases	0.025	110671	UbiE/COQ5-like	1vlm A:
4N	gi|220915294|ref|YP_002490598.1|	0049944	16-201	7.05e-19	46785	Winged helix DNA-binding domain	0.039	46801	ArsR-like transcriptional regulators	1smt A:
4N	gi|220916197|ref|YP_002491501.1|	0049777	27-111	1.3e-24	46785	Winged helix DNA-binding domain	0.056	46801	ArsR-like transcriptional regulators	1r1u A:
4N	gi|220916750|ref|YP_002492054.1|	0047919	164-360	9.74e-34	53335	S-adenosyl-L-methionine-dependent methyltransferases	0.098	110671	UbiE/COQ5-like	1xxl A:
4N	gi|220916750|ref|YP_002492054.1|	0044139	36-105	0.0000000921	46785	Winged helix DNA-binding domain	0.076	46801	ArsR-like transcriptional regulators	1smt A:
4N	gi|220917853|ref|YP_002493157.1|	0049944	5-96	1.6e-26	46785	Winged helix DNA-binding domain	0.094	46801	ArsR-like transcriptional regulators	1r1u A:
4N	gi|220917907|ref|YP_002493211.1|	0049777	8-97	1.42e-19	46785	Winged helix DNA-binding domain	0.011	46801	ArsR-like transcriptional regulators	1smt A:
4N	gi|220919006|ref|YP_002494310.1|	0049944	4-95	2.99e-28	46785	Winged helix DNA-binding domain	0.049	46801	ArsR-like transcriptional regulators	1smt A:
4N	gi|220919041|ref|YP_002494345.1|	0049944	4-101	1.55e-21	46785	Winged helix DNA-binding domain	0.061	46801	ArsR-like transcriptional regulators	1smt A:
4N	gi|220915493|ref|YP_002490797.1|	0054356	338-393	0.0000153	46785	Winged helix DNA-binding domain	0.064	46786	Biotin repressor-like	1bia A:1-63
4N	gi|220916677|ref|YP_002491981.1|	0035568	76-279	2.2e-60	55681	Class II aaRS and biotin synthetases	0.00017	55707	Biotin holoenzyme synthetase	1bia A:64-270
4N	gi|220916677|ref|YP_002491981.1|	0045968	15-64	0.00000000177	46785	Winged helix DNA-binding domain	0.024	46786	Biotin repressor-like	1bia A:1-63
4N	gi|220916677|ref|YP_002491981.1|	0045969	282-326	0.0000000916	50037	C-terminal domain of transcriptional repressors	0.0019	50038	Biotin repressor (BirA)	1wqw A:189-235
4N	gi|220919124|ref|YP_002494428.1|	0039384	1-61	0.00000000111	46785	Winged helix DNA-binding domain	0.033	46786	Biotin repressor-like	1j5y A:3-67
4N	gi|220917721|ref|YP_002493025.1|	0054017	27-133	5.63e-16	51206	cAMP-binding domain-like	0.013	51210	cAMP-binding domain	1hw5 A:1-137
4N	gi|220917721|ref|YP_002493025.1|	0052198	145-212	0.0000000249	46785	Winged helix DNA-binding domain	0.04	46796	CAP C-terminal domain-like	1zyb A:148-220
4N	gi|220917799|ref|YP_002493103.1|	0054435	12-125	1.06e-29	51206	cAMP-binding domain-like	0.0011	51210	cAMP-binding domain	1vp6 A:
4N	gi|220917799|ref|YP_002493103.1|	0052860	127-202	0.00000116	46785	Winged helix DNA-binding domain	0.043	46796	CAP C-terminal domain-like	1ft9 A:134-213
4N	gi|220917159|ref|YP_002492463.1|	0041617	139-383	1.66e-77	52540	P-loop containing nucleoside triphosphate hydrolases	0.000000323	81269	Extended AAA-ATPase domain	1ny5 A:138-384
4N	gi|220917159|ref|YP_002492463.1|	0043525	1-183	3.56e-50	52172	CheY-like	0.00087	52173	CheY-related	1ny5 A:1-137
4N	gi|220917159|ref|YP_002492463.1|	0037176	352-462	4.93e-16	46689	Homeodomain-like	0.013	100918	FIS-like	1ntc A:
4N	gi|220917327|ref|YP_002492631.1|	0041617	291-533	2.16e-69	52540	P-loop containing nucleoside triphosphate hydrolases	0.0000013	81269	Extended AAA-ATPase domain	1ny5 A:138-384
4N	gi|220917327|ref|YP_002492631.1|	0048135	110-281	4.8e-29	55781	GAF domain-like	0.0064	55782	GAF domain	1mc0 A:402-555
4N	gi|220917327|ref|YP_002492631.1|	0037176	505-590	0.000000000538	46689	Homeodomain-like	0.05	100918	FIS-like	1eto B:
4N	gi|220917327|ref|YP_002492631.1|	0052671	1-92	0.000000000273	49879	SMAD/FHA domain	0.017	49885	FHA domain	2ff4 A:284-382
4N	gi|220917443|ref|YP_002492747.1|	0043525	14-128	3.56e-36	52172	CheY-like	0.0018	52173	CheY-related	1qkk A:
4N	gi|220917443|ref|YP_002492747.1|	0037176	134-181	0.00000000000000148	46689	Homeodomain-like	0.0037	100918	FIS-like	1umq A:
4N	gi|220918715|ref|YP_002494019.1|	0041617	153-397	1.11e-77	52540	P-loop containing nucleoside triphosphate hydrolases	0.000000858	81269	Extended AAA-ATPase domain	1ny5 A:138-384
4N	gi|220918715|ref|YP_002494019.1|	0043525	8-197	2.7e-42	52172	CheY-like	0.00046	52173	CheY-related	1ny5 A:1-137
4N	gi|220918715|ref|YP_002494019.1|	0037176	366-471	0.0000000000941	46689	Homeodomain-like	0.013	100918	FIS-like	1umq A:
4N	gi|220919475|ref|YP_002494779.1|	0041617	149-392	2.15e-77	52540	P-loop containing nucleoside triphosphate hydrolases	0.000000821	81269	Extended AAA-ATPase domain	1ny5 A:138-384
4N	gi|220919475|ref|YP_002494779.1|	0043525	1-193	4.13e-42	52172	CheY-like	0.0011	52173	CheY-related	1qkk A:
4N	gi|220919475|ref|YP_002494779.1|	0037176	362-458	0.00000000000152	46689	Homeodomain-like	0.022	100918	FIS-like	1ntc A:
4N	gi|220915245|ref|YP_002490549.1|	0041617	145-389	9.28e-72	52540	P-loop containing nucleoside triphosphate hydrolases	0.00000102	81269	Extended AAA-ATPase domain	1ny5 A:138-384
4N	gi|220915245|ref|YP_002490549.1|	0043525	5-190	5.55e-40	52172	CheY-like	0.00045	52173	CheY-related	1ny5 A:1-137
4N	gi|220915245|ref|YP_002490549.1|	0037176	359-452	0.00000000000466	46689	Homeodomain-like	0.026	100918	FIS-like	1eto B:
4N	gi|220915445|ref|YP_002490749.1|	0041617	145-388	5.22e-71	52540	P-loop containing nucleoside triphosphate hydrolases	0.00000158	81269	Extended AAA-ATPase domain	1ny5 A:138-384
4N	gi|220915445|ref|YP_002490749.1|	0043525	5-190	3.7e-44	52172	CheY-like	0.00059	52173	CheY-related	1krw A:
4N	gi|220915445|ref|YP_002490749.1|	0037176	359-459	0.0000000000000573	46689	Homeodomain-like	0.026	100918	FIS-like	1eto B:
4N	gi|220915470|ref|YP_002490774.1|	0041617	235-480	7.09e-72	52540	P-loop containing nucleoside triphosphate hydrolases	0.000000796	81269	Extended AAA-ATPase domain	1ny5 A:138-384
4N	gi|220915470|ref|YP_002490774.1|	0049952	483-537	0.0000000034	46689	Homeodomain-like	0.034	100918	FIS-like	1ntc A:
4N	gi|220915470|ref|YP_002490774.1|	0054410	39-172	0.0000000994	111126	Ligand-binding domain in the NO signalling and Golgi transport	0.05	160689	MJ1460-like	2oso A:5-156
4N	gi|220915484|ref|YP_002490788.1|	0041617	250-491	6.63e-68	52540	P-loop containing nucleoside triphosphate hydrolases	0.00000203	81269	Extended AAA-ATPase domain	1ny5 A:138-384
4N	gi|220915484|ref|YP_002490788.1|	0037176	462-551	0.0000000000022	46689	Homeodomain-like	0.021	100918	FIS-like	1ntc A:
4N	gi|220915484|ref|YP_002490788.1|	0054410	34-174	0.0000068	111126	Ligand-binding domain in the NO signalling and Golgi transport	0.056	160689	MJ1460-like	2oso A:5-156
4N	gi|220915506|ref|YP_002490810.1|	0041617	328-566	9.28e-64	52540	P-loop containing nucleoside triphosphate hydrolases	0.00000361	81269	Extended AAA-ATPase domain	1ny5 A:138-384
4N	gi|220915506|ref|YP_002490810.1|	0054514	7-191	1.44e-43	159800	PrpR receptor domain-like	0.0000362	159801	PrpR receptor domain-like	2pju A:11-196
4N	gi|220915506|ref|YP_002490810.1|	0037176	545-649	0.000000000000182	46689	Homeodomain-like	0.085	100918	FIS-like	1umq A:
4N	gi|220915506|ref|YP_002490810.1|	0048248	200-294	0.0000000000179	55785	PYP-like sensor domain (PAS domain)	0.08	55789	Heme-binding PAS domain	1v9y A:
4N	gi|220915565|ref|YP_002490869.1|	0041617	168-409	2.52e-76	52540	P-loop containing nucleoside triphosphate hydrolases	0.00000115	81269	Extended AAA-ATPase domain	1ny5 A:138-384
4N	gi|220915565|ref|YP_002490869.1|	0043525	28-212	3.56e-45	52172	CheY-like	0.00023	52173	CheY-related	1ny5 A:1-137
4N	gi|220915565|ref|YP_002490869.1|	0048440	379-472	0.000000000000836	46689	Homeodomain-like	0.039	100918	FIS-like	1ntc A:
4N	gi|220915652|ref|YP_002490956.1|	0041617	137-374	1.16e-66	52540	P-loop containing nucleoside triphosphate hydrolases	0.00000377	81269	Extended AAA-ATPase domain	1ny5 A:138-384
4N	gi|220915652|ref|YP_002490956.1|	0043525	2-181	3.56e-43	52172	CheY-like	0.0006	52173	CheY-related	1ny5 A:1-137
4N	gi|220915652|ref|YP_002490956.1|	0037176	346-438	0.00000000000116	46689	Homeodomain-like	0.055	100918	FIS-like	1eto B:
4N	gi|220915779|ref|YP_002491083.1|	0041617	144-388	3.43e-71	52540	P-loop containing nucleoside triphosphate hydrolases	0.00000119	81269	Extended AAA-ATPase domain	1ny5 A:138-384
4N	gi|220915779|ref|YP_002491083.1|	0043525	1-188	6.97e-43	52172	CheY-like	0.00035	52173	CheY-related	1ny5 A:1-137
4N	gi|220915779|ref|YP_002491083.1|	0037176	358-458	0.000000000000026	46689	Homeodomain-like	0.018	100918	FIS-like	1ntc A:
4N	gi|220915792|ref|YP_002491096.1|	0041617	144-388	2.94e-70	52540	P-loop containing nucleoside triphosphate hydrolases	0.00000192	81269	Extended AAA-ATPase domain	1ny5 A:138-384
4N	gi|220915792|ref|YP_002491096.1|	0043525	4-189	3.27e-47	52172	CheY-like	0.00071	52173	CheY-related	1ny5 A:1-137
4N	gi|220915792|ref|YP_002491096.1|	0037176	358-457	0.000000000000278	46689	Homeodomain-like	0.015	100918	FIS-like	1eto B:
4N	gi|220915840|ref|YP_002491144.1|	0041617	146-390	3.42e-74	52540	P-loop containing nucleoside triphosphate hydrolases	0.000000743	81269	Extended AAA-ATPase domain	1ny5 A:138-384
4N	gi|220915840|ref|YP_002491144.1|	0043525	4-190	7.12e-43	52172	CheY-like	0.00043	52173	CheY-related	1ny5 A:1-137
4N	gi|220915840|ref|YP_002491144.1|	0048440	410-456	0.000000000717	46689	Homeodomain-like	0.0093	100918	FIS-like	1ntc A:
4N	gi|220915978|ref|YP_002491282.1|	0041617	141-385	1.18e-68	52540	P-loop containing nucleoside triphosphate hydrolases	0.00000189	81269	Extended AAA-ATPase domain	1ny5 A:138-384
4N	gi|220915978|ref|YP_002491282.1|	0043525	1-185	3.42e-29	52172	CheY-like	0.01	52173	CheY-related	1a04 A:5-142
4N	gi|220915978|ref|YP_002491282.1|	0037176	354-445	0.00000000086	46689	Homeodomain-like	0.051	100918	FIS-like	1eto B:
4N	gi|220915997|ref|YP_002491301.1|	0041617	148-385	2.07e-70	52540	P-loop containing nucleoside triphosphate hydrolases	0.00000227	81269	Extended AAA-ATPase domain	1ny5 A:138-384
4N	gi|220915997|ref|YP_002491301.1|	0043525	10-192	7.12e-46	52172	CheY-like	0.00052	52173	CheY-related	1ny5 A:1-137
4N	gi|220915997|ref|YP_002491301.1|	0037176	361-456	0.00000000000000672	46689	Homeodomain-like	0.014	100918	FIS-like	1ntc A:
4N	gi|220916089|ref|YP_002491393.1|	0041617	759-990	7.06e-75	52540	P-loop containing nucleoside triphosphate hydrolases	0.000000864	81269	Extended AAA-ATPase domain	1ny5 A:138-384
4N	gi|220916089|ref|YP_002491393.1|	0043525	622-805	2.13e-43	52172	CheY-like	0.00098	52173	CheY-related	1krw A:
4N	gi|220916089|ref|YP_002491393.1|	0039624	448-598	1.13e-22	55874	ATPase domain of HSP90 chaperone/DNA topoisomerase II/histidine kinase	0.006	55884	Histidine kinase	1r62 A:
4N	gi|220916089|ref|YP_002491393.1|	0052096	389-456	0.0000000000000255	47384	Homodimeric domain of signal transducing histidine kinase	0.0034	47385	Homodimeric domain of signal transducing histidine kinase	2c2a A:232-320
4N	gi|220916089|ref|YP_002491393.1|	0037219	256-375	0.000000000356	55785	PYP-like sensor domain (PAS domain)	0.09	88853	Flavin-binding PAS domain	1n9l A:
4N	gi|220916089|ref|YP_002491393.1|	0049952	1021-1073	0.000000269	46689	Homeodomain-like	0.066	100918	FIS-like	1ntc A:
4N	gi|220916147|ref|YP_002491451.1|	0041617	144-387	9.97e-72	52540	P-loop containing nucleoside triphosphate hydrolases	0.00000184	81269	Extended AAA-ATPase domain	1ny5 A:138-384
4N	gi|220916147|ref|YP_002491451.1|	0037176	357-448	0.000000000000538	46689	Homeodomain-like	0.043	100918	FIS-like	1ntc A:
4N	gi|220916290|ref|YP_002491594.1|	0041617	143-380	2e-69	52540	P-loop containing nucleoside triphosphate hydrolases	0.00000167	81269	Extended AAA-ATPase domain	1ny5 A:138-384
4N	gi|220916290|ref|YP_002491594.1|	0043525	4-188	1.31e-44	52172	CheY-like	0.00076	52173	CheY-related	1qkk A:
4N	gi|220916290|ref|YP_002491594.1|	0037176	357-457	0.000000000000538	46689	Homeodomain-like	0.031	100918	FIS-like	1eto B:
4N	gi|220916812|ref|YP_002492116.1|	0041617	138-378	3.52e-68	52540	P-loop containing nucleoside triphosphate hydrolases	0.00000154	81269	Extended AAA-ATPase domain	1ny5 A:138-384
4N	gi|220916812|ref|YP_002492116.1|	0043525	2-181	1.38e-41	52172	CheY-like	0.00064	52173	CheY-related	1qkk A:
4N	gi|220916812|ref|YP_002492116.1|	0037176	350-447	1.12e-16	46689	Homeodomain-like	0.016	100918	FIS-like	1eto B:
4N	gi|220916905|ref|YP_002492209.1|	0041617	157-399	4.99e-55	52540	P-loop containing nucleoside triphosphate hydrolases	0.00000883	81269	Extended AAA-ATPase domain	1ny5 A:138-384
4N	gi|220916905|ref|YP_002492209.1|	0043525	10-201	9.82e-34	52172	CheY-like	0.0016	52173	CheY-related	1qkk A:
4N	gi|220916905|ref|YP_002492209.1|	0037176	370-467	0.00000349	46689	Homeodomain-like	0.029	100918	FIS-like	1eto B:
4N	gi|220916929|ref|YP_002492233.1|	0041617	29-268	8.78e-69	52540	P-loop containing nucleoside triphosphate hydrolases	0.000000986	81269	Extended AAA-ATPase domain	1ny5 A:138-384
4N	gi|220916929|ref|YP_002492233.1|	0037176	238-332	1e-18	46689	Homeodomain-like	0.023	100918	FIS-like	1eto B:
4N	gi|220917058|ref|YP_002492362.1|	0041617	147-387	1.85e-73	52540	P-loop containing nucleoside triphosphate hydrolases	0.000000902	81269	Extended AAA-ATPase domain	1ny5 A:138-384
4N	gi|220917058|ref|YP_002492362.1|	0043525	5-190	1.05e-47	52172	CheY-like	0.00042	52173	CheY-related	1ny5 A:1-137
4N	gi|220917058|ref|YP_002492362.1|	0048440	357-447	0.00000000000000478	46689	Homeodomain-like	0.019	100918	FIS-like	1eto B:
4N	gi|220917098|ref|YP_002492402.1|	0048440	21-97	0.000000000000753	46689	Homeodomain-like	0.027	100918	FIS-like	1eto B:
4N	gi|220917277|ref|YP_002492581.1|	0041617	156-399	6.43e-56	52540	P-loop containing nucleoside triphosphate hydrolases	0.00000816	81269	Extended AAA-ATPase domain	1ny5 A:138-384
4N	gi|220917277|ref|YP_002492581.1|	0043525	8-200	3.98e-36	52172	CheY-like	0.002	52173	CheY-related	1qkk A:
4N	gi|220917277|ref|YP_002492581.1|	0037176	370-467	0.00000264	46689	Homeodomain-like	0.029	100918	FIS-like	1ntc A:
4N	gi|220917498|ref|YP_002492802.1|	0041617	142-385	1.38e-75	52540	P-loop containing nucleoside triphosphate hydrolases	0.000000363	81269	Extended AAA-ATPase domain	1ny5 A:138-384
4N	gi|220917498|ref|YP_002492802.1|	0043525	3-188	4.55e-49	52172	CheY-like	0.00063	52173	CheY-related	1ny5 A:1-137
4N	gi|220917498|ref|YP_002492802.1|	0037176	356-446	0.00000000000000932	46689	Homeodomain-like	0.062	100918	FIS-like	1eto B:
4N	gi|220917578|ref|YP_002492882.1|	0041617	22-263	1.56e-64	52540	P-loop containing nucleoside triphosphate hydrolases	0.0000035	81269	Extended AAA-ATPase domain	1ny5 A:138-384
4N	gi|220917578|ref|YP_002492882.1|	0037176	235-338	0.0000000000000394	46689	Homeodomain-like	0.018	100918	FIS-like	1eto B:
4N	gi|220917599|ref|YP_002492903.1|	0041617	137-378	6.39e-69	52540	P-loop containing nucleoside triphosphate hydrolases	0.00000205	81269	Extended AAA-ATPase domain	1ny5 A:138-384
4N	gi|220917599|ref|YP_002492903.1|	0043525	2-181	1.99e-41	52172	CheY-like	0.0019	52173	CheY-related	1ny5 A:1-137
4N	gi|220917599|ref|YP_002492903.1|	0037176	350-447	0.0000000000000538	46689	Homeodomain-like	0.016	100918	FIS-like	1eto B:
4N	gi|220917651|ref|YP_002492955.1|	0041617	209-449	6.21e-72	52540	P-loop containing nucleoside triphosphate hydrolases	0.00000131	81269	Extended AAA-ATPase domain	1ny5 A:138-384
4N	gi|220917651|ref|YP_002492955.1|	0048136	31-184	1.33e-19	55781	GAF domain-like	0.041	55782	GAF domain	2k2n A:31-200
4N	gi|220917651|ref|YP_002492955.1|	0037176	420-516	0.0000224	46689	Homeodomain-like	0.03	100918	FIS-like	1ntc A:
4N	gi|220917653|ref|YP_002492957.1|	0041617	23-260	1.44e-67	52540	P-loop containing nucleoside triphosphate hydrolases	0.00000387	81269	Extended AAA-ATPase domain	1ny5 A:138-384
4N	gi|220917653|ref|YP_002492957.1|	0037176	229-272,341-390	0.0000000000116	46689	Homeodomain-like	0.019	100918	FIS-like	1ntc A:
4N	gi|220917728|ref|YP_002493032.1|	0041617	150-394	9.86e-75	52540	P-loop containing nucleoside triphosphate hydrolases	0.000000671	81269	Extended AAA-ATPase domain	1ny5 A:138-384
4N	gi|220917728|ref|YP_002493032.1|	0043525	10-195	2.7e-45	52172	CheY-like	0.0021	52173	CheY-related	1s8n A:
4N	gi|220917728|ref|YP_002493032.1|	0037176	364-455	0.000000000000154	46689	Homeodomain-like	0.056	100918	FIS-like	1eto B:
4N	gi|220917934|ref|YP_002493238.1|	0041617	141-370	1.45e-69	52540	P-loop containing nucleoside triphosphate hydrolases	0.000000845	81269	Extended AAA-ATPase domain	1ny5 A:138-384
4N	gi|220917934|ref|YP_002493238.1|	0043525	4-180	6.69e-42	52172	CheY-like	0.0009	52173	CheY-related	1ny5 A:1-137
4N	gi|220917934|ref|YP_002493238.1|	0048440	399-463	0.000000000747	46689	Homeodomain-like	0.03	100918	FIS-like	1g2h A:
4N	gi|220918381|ref|YP_002493685.1|	0041617	151-394	1.38e-69	52540	P-loop containing nucleoside triphosphate hydrolases	0.00000506	81269	Extended AAA-ATPase domain	1ny5 A:138-384
4N	gi|220918381|ref|YP_002493685.1|	0048248	16-125	1.73e-19	55785	PYP-like sensor domain (PAS domain)	0.034	55789	Heme-binding PAS domain	1ew0 A:
4N	gi|220918381|ref|YP_002493685.1|	0048440	413-448	0.00000000341	46689	Homeodomain-like	0.052	100918	FIS-like	1umq A:
4N	gi|220918571|ref|YP_002493875.1|	0041617	225-457	3.74e-67	52540	P-loop containing nucleoside triphosphate hydrolases	0.00000257	81269	Extended AAA-ATPase domain	1ny5 A:138-384
4N	gi|220918571|ref|YP_002493875.1|	0037914	112-209	1.53e-22	49879	SMAD/FHA domain	0.0015	49885	FHA domain	1uht A:
4N	gi|220918571|ref|YP_002493875.1|	0037914	19-91	0.000000000000088	49879	SMAD/FHA domain	0.0069	49885	FHA domain	1uht A:
4N	gi|220918571|ref|YP_002493875.1|	0037176	436-532	0.00000582	46689	Homeodomain-like	0.064	100918	FIS-like	1eto B:
4N	gi|220918575|ref|YP_002493879.1|	0041617	141-384	2.76e-75	52540	P-loop containing nucleoside triphosphate hydrolases	0.00000148	81269	Extended AAA-ATPase domain	1ny5 A:138-384
4N	gi|220918575|ref|YP_002493879.1|	0043525	3-186	1.85e-46	52172	CheY-like	0.00068	52173	CheY-related	1krw A:
4N	gi|220918575|ref|YP_002493879.1|	0037176	355-450	0.0000000000000672	46689	Homeodomain-like	0.031	100918	FIS-like	1ntc A:
4N	gi|220918878|ref|YP_002494182.1|	0041617	145-386	3.46e-67	52540	P-loop containing nucleoside triphosphate hydrolases	0.00000117	81269	Extended AAA-ATPase domain	1ny5 A:138-384
4N	gi|220918878|ref|YP_002494182.1|	0043525	27-187	0.0000000000000342	52172	CheY-like	0.0059	52173	CheY-related	1zh2 A:2-120
4N	gi|220918878|ref|YP_002494182.1|	0046907	425-478	0.000000000609	46689	Homeodomain-like	0.021	100918	FIS-like	1ntc A:
4N	gi|220918955|ref|YP_002494259.1|	0041617	156-400	4.66e-68	52540	P-loop containing nucleoside triphosphate hydrolases	0.00000153	81269	Extended AAA-ATPase domain	1ny5 A:138-384
4N	gi|220918955|ref|YP_002494259.1|	0043525	16-199	8.4e-45	52172	CheY-like	0.0012	52173	CheY-related	1qkk A:
4N	gi|220918955|ref|YP_002494259.1|	0037176	369-463	0.00000000000000956	46689	Homeodomain-like	0.012	100918	FIS-like	1eto B:
4N	gi|220919019|ref|YP_002494323.1|	0048440	50-126	1.84e-16	46689	Homeodomain-like	0.0029	100918	FIS-like	1eto B:
4N	gi|220919485|ref|YP_002494789.1|	0041617	161-403	1.5e-72	52540	P-loop containing nucleoside triphosphate hydrolases	0.000000702	81269	Extended AAA-ATPase domain	1ny5 A:138-384
4N	gi|220919485|ref|YP_002494789.1|	0043525	1-205	7.26e-34	52172	CheY-like	0.0028	52173	CheY-related	1krw A:
4N	gi|220919485|ref|YP_002494789.1|	0037176	374-480	0.0000000000000421	46689	Homeodomain-like	0.0044	100918	FIS-like	1eto B:
4N	gi|220917488|ref|YP_002492792.1|	0041150	24-153	7.65e-37	46785	Winged helix DNA-binding domain	0.00074	101027	FUR-like	1mzb A:
4N	gi|220919034|ref|YP_002494338.1|	0041150	18-151	1.97e-31	46785	Winged helix DNA-binding domain	0.0039	101027	FUR-like	1mzb A:
4N	gi|220915793|ref|YP_002491097.1|	0052016	20-75	0.00000000782	47413	lambda repressor-like DNA-binding domains	0.083	47438	GalR/LacI-like bacterial regulator	2hsg A:2-58
4N	gi|220915161|ref|YP_002490465.1|	0054369	47-95	0.0000225	47413	lambda repressor-like DNA-binding domains	0.078	47438	GalR/LacI-like bacterial regulator	1uxd A:
4N	gi|220917070|ref|YP_002492374.1|	0045682	4-135	6.12e-33	52172	CheY-like	0.00078	52173	CheY-related	1a04 A:5-142
4N	gi|220917070|ref|YP_002492374.1|	0048694	146-215	1.36e-23	46894	C-terminal effector domain of the bipartite response regulators	0.0028	46900	GerE-like (LuxR/UhpA family of transcriptional regulators)	1yio A:131-200
4N	gi|220918037|ref|YP_002493341.1|	0043525	4-131	1.01e-32	52172	CheY-like	0.0015	52173	CheY-related	1u0s Y:
4N	gi|220918037|ref|YP_002493341.1|	0048694	146-213	8.84e-19	46894	C-terminal effector domain of the bipartite response regulators	0.0056	46900	GerE-like (LuxR/UhpA family of transcriptional regulators)	1fse A:
4N	gi|220918688|ref|YP_002493992.1|	0048694	112-178	2.35e-20	46894	C-terminal effector domain of the bipartite response regulators	0.0029	46900	GerE-like (LuxR/UhpA family of transcriptional regulators)	1a04 A:150-216
4N	gi|220915431|ref|YP_002490735.1|	0048694	8-79	0.000000000126	46894	C-terminal effector domain of the bipartite response regulators	0.015	46900	GerE-like (LuxR/UhpA family of transcriptional regulators)	1yio A:131-200
4N	gi|220915459|ref|YP_002490763.1|	0048694	273-339	0.00000000000000816	46894	C-terminal effector domain of the bipartite response regulators	0.0072	46900	GerE-like (LuxR/UhpA family of transcriptional regulators)	1yio A:131-200
4N	gi|220915459|ref|YP_002490763.1|	0048248	53-132	0.0000000148	55785	PYP-like sensor domain (PAS domain)	0.091	160669	BphP N-terminal domain-like	2o9c A:4-130
4N	gi|220915460|ref|YP_002490764.1|	0048694	216-284	0.000000000000177	46894	C-terminal effector domain of the bipartite response regulators	0.0084	46900	GerE-like (LuxR/UhpA family of transcriptional regulators)	1fse A:
4N	gi|220915865|ref|YP_002491169.1|	0048694	94-161	9.18e-16	46894	C-terminal effector domain of the bipartite response regulators	0.0044	46900	GerE-like (LuxR/UhpA family of transcriptional regulators)	1a04 A:150-216
4N	gi|220916020|ref|YP_002491324.1|	0048694	133-206	3.27e-22	46894	C-terminal effector domain of the bipartite response regulators	0.002	46900	GerE-like (LuxR/UhpA family of transcriptional regulators)	1a04 A:150-216
4N	gi|220916020|ref|YP_002491324.1|	0048997	1-126	0.0000000176	52172	CheY-like	0.0096	52173	CheY-related	1a04 A:5-142
4N	gi|220916862|ref|YP_002492166.1|	0048694	282-347	4.42e-17	46894	C-terminal effector domain of the bipartite response regulators	0.0031	46900	GerE-like (LuxR/UhpA family of transcriptional regulators)	1yio A:131-200
4N	gi|220917273|ref|YP_002492577.1|	0045682	1-133	1.85e-29	52172	CheY-like	0.0013	52173	CheY-related	1a04 A:5-142
4N	gi|220917273|ref|YP_002492577.1|	0048694	143-208	2.18e-19	46894	C-terminal effector domain of the bipartite response regulators	0.0055	46900	GerE-like (LuxR/UhpA family of transcriptional regulators)	1p4w A:
4N	gi|220917603|ref|YP_002492907.1|	0048694	7-79	0.000000000116	46894	C-terminal effector domain of the bipartite response regulators	0.013	46900	GerE-like (LuxR/UhpA family of transcriptional regulators)	1fse A:
4N	gi|220918236|ref|YP_002493540.1|	0048694	299-360	0.000000187	46894	C-terminal effector domain of the bipartite response regulators	0.012	46900	GerE-like (LuxR/UhpA family of transcriptional regulators)	1a04 A:150-216
4N	gi|220919022|ref|YP_002494326.1|	0048694	116-185	0.00000000000245	46894	C-terminal effector domain of the bipartite response regulators	0.0083	46900	GerE-like (LuxR/UhpA family of transcriptional regulators)	1fse A:
4N	gi|220915181|ref|YP_002490485.1|	0050696	123-485	2.85e-92	53383	PLP-dependent transferases	0.00000444	53384	AAT-like	1x0m A:26-428
4N	gi|220915181|ref|YP_002490485.1|	0050048	11-83	8.29e-18	46785	Winged helix DNA-binding domain	0.031	46804	GntR-like transcriptional regulators	1hw1 A:5-78
4N	gi|220915850|ref|YP_002491154.1|	0045032	300-408	0.00000562	46785	Winged helix DNA-binding domain	0.053	46804	GntR-like transcriptional regulators	1v4r A:1-100
4N	gi|220916818|ref|YP_002492122.1|	0050768	121-479	4.55e-86	53383	PLP-dependent transferases	0.0000295	53384	AAT-like	1x0m A:26-428
4N	gi|220916818|ref|YP_002492122.1|	0050048	15-86	3.46e-21	46785	Winged helix DNA-binding domain	0.0068	46804	GntR-like transcriptional regulators	2hs5 A:25-93
4N	gi|220917338|ref|YP_002492642.1|	0039545	100-225	3.92e-36	51306	LexA/Signal peptidase	0.00035	51307	LexA-related	1jhf A:73-198
4N	gi|220917338|ref|YP_002492642.1|	0047587	3-67	2.92e-21	46785	Winged helix DNA-binding domain	0.0081	46789	LexA repressor, N-terminal DNA-binding domain	1jhf A:2-72
4N	gi|220916472|ref|YP_002491776.1|	0051337	6-135	4.16e-32	46785	Winged helix DNA-binding domain	0.079	68967	Lrp/AsnC-like transcriptional regulator N-terminal domain	1i1g A:2-61
4N	gi|220919094|ref|YP_002494398.1|	0043669	9-75	0.0000606	46785	Winged helix DNA-binding domain	0.068	68967	Lrp/AsnC-like transcriptional regulator N-terminal domain	2cg4 A:4-66
4N	gi|220915165|ref|YP_002490469.1|	0045790	102-305	1.21e-23	53850	Periplasmic binding protein-like II	0.013	53851	Phosphate binding protein-like	1i6a A:
4N	gi|220915165|ref|YP_002490469.1|	0045910	11-123	1.36e-16	46785	Winged helix DNA-binding domain	0.015	88979	LysR-like transcriptional regulators	1ixc A:1-89
4N	gi|220915222|ref|YP_002490526.1|	0045790	90-292	3.94e-44	53850	Periplasmic binding protein-like II	0.00051	53851	Phosphate binding protein-like	1i6a A:
4N	gi|220915222|ref|YP_002490526.1|	0045910	1-111	2.07e-22	46785	Winged helix DNA-binding domain	0.0048	88979	LysR-like transcriptional regulators	1ixc A:1-89
4N	gi|220915455|ref|YP_002490759.1|	0045790	98-304	2.81e-39	53850	Periplasmic binding protein-like II	0.0000091	53851	Phosphate binding protein-like	1i6a A:
4N	gi|220915455|ref|YP_002490759.1|	0045910	9-118	1.92e-21	46785	Winged helix DNA-binding domain	0.0032	88979	LysR-like transcriptional regulators	1ixc A:1-89
4N	gi|220915491|ref|YP_002490795.1|	0045790	109-305	1.99e-33	53850	Periplasmic binding protein-like II	0.0073	53851	Phosphate binding protein-like	1al3 A:
4N	gi|220915491|ref|YP_002490795.1|	0045910	18-130	2.27e-16	46785	Winged helix DNA-binding domain	0.0069	88979	LysR-like transcriptional regulators	1ixc A:1-89
4N	gi|220915498|ref|YP_002490802.1|	0045790	91-299	3.04e-33	53850	Periplasmic binding protein-like II	0.0029	53851	Phosphate binding protein-like	2fyi A:88-307
4N	gi|220915498|ref|YP_002490802.1|	0045910	3-113	1.85e-22	46785	Winged helix DNA-binding domain	0.013	88979	LysR-like transcriptional regulators	1ixc A:1-89
4N	gi|220915674|ref|YP_002490978.1|	0045790	93-298	9.95e-36	53850	Periplasmic binding protein-like II	0.013	53851	Phosphate binding protein-like	2esn A:92-303
4N	gi|220915674|ref|YP_002490978.1|	0045910	5-113	0.000000000000121	46785	Winged helix DNA-binding domain	0.017	88979	LysR-like transcriptional regulators	2esn A:3-91
4N	gi|220915690|ref|YP_002490994.1|	0045790	87-297	3.1e-30	53850	Periplasmic binding protein-like II	0.003	53851	Phosphate binding protein-like	1i6a A:
4N	gi|220915690|ref|YP_002490994.1|	0045910	1-109	7.13e-19	46785	Winged helix DNA-binding domain	0.0083	88979	LysR-like transcriptional regulators	1ixc A:1-89
4N	gi|220915698|ref|YP_002491002.1|	0045790	90-295	1.57e-46	53850	Periplasmic binding protein-like II	0.0038	53851	Phosphate binding protein-like	2fyi A:88-307
4N	gi|220915698|ref|YP_002491002.1|	0047461	4-85	2.42e-22	46785	Winged helix DNA-binding domain	0.0024	88979	LysR-like transcriptional regulators	1ixc A:1-89
4N	gi|220916101|ref|YP_002491405.1|	0045790	88-294	2.53e-39	53850	Periplasmic binding protein-like II	0.0073	53851	Phosphate binding protein-like	1al3 A:
4N	gi|220916101|ref|YP_002491405.1|	0045910	1-109	1.56e-21	46785	Winged helix DNA-binding domain	0.0089	88979	LysR-like transcriptional regulators	1ixc A:1-89
4N	gi|220916149|ref|YP_002491453.1|	0045790	112-285	3.08e-25	53850	Periplasmic binding protein-like II	0.0078	53851	Phosphate binding protein-like	1al3 A:
4N	gi|220916149|ref|YP_002491453.1|	0047461	21-103	6.35e-16	46785	Winged helix DNA-binding domain	0.0065	88979	LysR-like transcriptional regulators	1ixc A:1-89
4N	gi|220916205|ref|YP_002491509.1|	0045790	91-295	4.71e-23	53850	Periplasmic binding protein-like II	0.0052	53851	Phosphate binding protein-like	1i6a A:
4N	gi|220916205|ref|YP_002491509.1|	0047461	1-85	1.63e-20	46785	Winged helix DNA-binding domain	0.0025	88979	LysR-like transcriptional regulators	1ixc A:1-89
4N	gi|220916622|ref|YP_002491926.1|	0045790	90-294	1.49e-41	53850	Periplasmic binding protein-like II	0.00073	53851	Phosphate binding protein-like	2fyi A:88-307
4N	gi|220916622|ref|YP_002491926.1|	0045910	1-107	4.53e-24	46785	Winged helix DNA-binding domain	0.0062	88979	LysR-like transcriptional regulators	1ixc A:1-89
4N	gi|220916809|ref|YP_002492113.1|	0045790	102-291	1.76e-24	53850	Periplasmic binding protein-like II	0.011	53851	Phosphate binding protein-like	1i6a A:
4N	gi|220916809|ref|YP_002492113.1|	0045910	8-121	2.54e-19	46785	Winged helix DNA-binding domain	0.0045	88979	LysR-like transcriptional regulators	1ixc A:1-89
4N	gi|220916837|ref|YP_002492141.1|	0045790	88-294	6.21e-42	53850	Periplasmic binding protein-like II	0.0083	53851	Phosphate binding protein-like	1i6a A:
4N	gi|220916837|ref|YP_002492141.1|	0047461	1-85	6.66e-22	46785	Winged helix DNA-binding domain	0.0037	88979	LysR-like transcriptional regulators	1ixc A:1-89
4N	gi|220916839|ref|YP_002492143.1|	0045790	88-294	1.41e-40	53850	Periplasmic binding protein-like II	0.00012	53851	Phosphate binding protein-like	1ixc A:90-294
4N	gi|220916839|ref|YP_002492143.1|	0047461	1-84	2.15e-24	46785	Winged helix DNA-binding domain	0.0016	88979	LysR-like transcriptional regulators	1ixc A:1-89
4N	gi|220916849|ref|YP_002492153.1|	0045790	94-304	1.56e-40	53850	Periplasmic binding protein-like II	0.01	53851	Phosphate binding protein-like	1i6a A:
4N	gi|220916849|ref|YP_002492153.1|	0047461	7-90	5.68e-20	46785	Winged helix DNA-binding domain	0.0061	88979	LysR-like transcriptional regulators	1ixc A:1-89
4N	gi|220916855|ref|YP_002492159.1|	0047313	93-295	2.33e-30	53850	Periplasmic binding protein-like II	0.01	53851	Phosphate binding protein-like	2fyi A:88-307
4N	gi|220916855|ref|YP_002492159.1|	0045910	3-113	3.74e-21	46785	Winged helix DNA-binding domain	0.004	88979	LysR-like transcriptional regulators	1ixc A:1-89
4N	gi|220917050|ref|YP_002492354.1|	0052509	91-294	9e-24	53850	Periplasmic binding protein-like II	0.0082	53851	Phosphate binding protein-like	1al3 A:
4N	gi|220917050|ref|YP_002492354.1|	0047461	5-88	1.29e-21	46785	Winged helix DNA-binding domain	0.0051	88979	LysR-like transcriptional regulators	1ixc A:1-89
4N	gi|220917290|ref|YP_002492594.1|	0047461	2-76	3.58e-21	46785	Winged helix DNA-binding domain	0.0014	88979	LysR-like transcriptional regulators	1ixc A:1-89
4N	gi|220917586|ref|YP_002492890.1|	0047461	1-85	2.35e-24	46785	Winged helix DNA-binding domain	0.00094	88979	LysR-like transcriptional regulators	1ixc A:1-89
4N	gi|220918421|ref|YP_002493725.1|	0047313	96-297	6.7e-31	53850	Periplasmic binding protein-like II	0.0077	53851	Phosphate binding protein-like	1al3 A:
4N	gi|220918421|ref|YP_002493725.1|	0045910	7-113	7.05e-22	46785	Winged helix DNA-binding domain	0.015	88979	LysR-like transcriptional regulators	1ixc A:1-89
4N	gi|220918458|ref|YP_002493762.1|	0045790	91-300	3.26e-41	53850	Periplasmic binding protein-like II	0.0098	53851	Phosphate binding protein-like	1al3 A:
4N	gi|220918458|ref|YP_002493762.1|	0045910	5-114	1.92e-21	46785	Winged helix DNA-binding domain	0.005	88979	LysR-like transcriptional regulators	1ixc A:1-89
4N	gi|220918753|ref|YP_002494057.1|	0045790	93-298	5.07e-43	53850	Periplasmic binding protein-like II	0.0084	53851	Phosphate binding protein-like	2fyi A:88-307
4N	gi|220918753|ref|YP_002494057.1|	0045910	12-114	8.38e-21	46785	Winged helix DNA-binding domain	0.0096	88979	LysR-like transcriptional regulators	1ixc A:1-89
4N	gi|220915574|ref|YP_002490878.1|	0052644	40-152	1.01e-26	46785	Winged helix DNA-binding domain	0.0095	63379	MarR-like transcriptional regulators	2eth A:1-140
4N	gi|220915629|ref|YP_002490933.1|	0052801	6-142	1.56e-28	46785	Winged helix DNA-binding domain	0.0093	63379	MarR-like transcriptional regulators	3deu A:2-141
4N	gi|220915919|ref|YP_002491223.1|	0052801	30-164	7.52e-26	46785	Winged helix DNA-binding domain	0.0058	63379	MarR-like transcriptional regulators	2a61 A:5-143
4N	gi|220916184|ref|YP_002491488.1|	0052644	9-115	7.44e-16	46785	Winged helix DNA-binding domain	0.0063	63379	MarR-like transcriptional regulators	1lnw A:
4N	gi|220918207|ref|YP_002493511.1|	0052801	8-135	1.61e-24	46785	Winged helix DNA-binding domain	0.022	63379	MarR-like transcriptional regulators	1z91 A:8-144
4N	gi|220918670|ref|YP_002493974.1|	0052801	3-141	5.18e-25	46785	Winged helix DNA-binding domain	0.02	63379	MarR-like transcriptional regulators	2fbh A:8-144
4N	gi|220919288|ref|YP_002494592.1|	0052644	24-174	1.1e-32	46785	Winged helix DNA-binding domain	0.0013	63379	MarR-like transcriptional regulators	2fbk A:8-179
4N	gi|220919338|ref|YP_002494642.1|	0052644	8-127	3.23e-24	46785	Winged helix DNA-binding domain	0.014	63379	MarR-like transcriptional regulators	2fbi A:5-140
4N	gi|220918172|ref|YP_002493476.1|	0042551	119-382	6.19e-39	53474	alpha/beta-Hydrolases	0.053	53531	Haloperoxidase	1hkh A:
4N	gi|220918172|ref|YP_002493476.1|	0049014	5-99	0.00000000000000235	46894	C-terminal effector domain of the bipartite response regulators	0.0045	46895	PhoB-like	1qqi A:
4N	gi|220918203|ref|YP_002493507.1|	0050342	5-130	1.05e-41	52172	CheY-like	0.00015	52173	CheY-related	1mvo A:
4N	gi|220918203|ref|YP_002493507.1|	0051385	129-230	4.82e-30	46894	C-terminal effector domain of the bipartite response regulators	0.0013	46895	PhoB-like	1ys7 A:128-233
4N	gi|220918235|ref|YP_002493539.1|	0050342	6-131	1.57e-39	52172	CheY-like	0.00012	52173	CheY-related	1mvo A:
4N	gi|220918235|ref|YP_002493539.1|	0051385	132-232	1.81e-26	46894	C-terminal effector domain of the bipartite response regulators	0.0013	46895	PhoB-like	1p2f A:121-217
4N	gi|220918501|ref|YP_002493805.1|	0052670	112-259	4.98e-20	48452	TPR-like	0.045	48453	Tetratricopeptide repeat (TPR)	1w3b A:
4N	gi|220918501|ref|YP_002493805.1|	0047420	286-358,393-504	0.000000000284	52540	P-loop containing nucleoside triphosphate hydrolases	0.086	52592	G proteins	2g3y A:73-244
4N	gi|220918501|ref|YP_002493805.1|	0052669	39-98	0.000000167	46894	C-terminal effector domain of the bipartite response regulators	0.01	46895	PhoB-like	2ff4 A:10-104
4N	gi|220918501|ref|YP_002493805.1|	0042932	892-993	0.0000405	48452	TPR-like	0.061	48453	Tetratricopeptide repeat (TPR)	1w3b A:
4N	gi|220919080|ref|YP_002494384.1|	0050342	1-119	1.85e-37	52172	CheY-like	0.00025	52173	CheY-related	1kgs A:2-123
4N	gi|220919080|ref|YP_002494384.1|	0051385	120-221	7.09e-25	46894	C-terminal effector domain of the bipartite response regulators	0.00042	46895	PhoB-like	1ys7 A:128-233
4N	gi|220919230|ref|YP_002494534.1|	0050342	2-129	9.53e-43	52172	CheY-like	0.0000693	52173	CheY-related	1mvo A:
4N	gi|220919230|ref|YP_002494534.1|	0051385	129-224	3.06e-29	46894	C-terminal effector domain of the bipartite response regulators	0.00081	46895	PhoB-like	1qqi A:
4N	gi|220916382|ref|YP_002491686.1|	0051249	2-68	5.36e-20	47413	lambda repressor-like DNA-binding domains	0.021	47432	SinR domain-like	1y7y A:5-73
4N	gi|220916628|ref|YP_002491932.1|	0051249	6-67	2.95e-18	47413	lambda repressor-like DNA-binding domains	0.024	47432	SinR domain-like	1y7y A:5-73
4N	gi|220917180|ref|YP_002492484.1|	0054369	14-78	7.78e-18	47413	lambda repressor-like DNA-binding domains	0.022	47432	SinR domain-like	1y7y A:5-73
4N	gi|220916216|ref|YP_002491520.1|	0050823	5-68	4.83e-16	47413	lambda repressor-like DNA-binding domains	0.038	47432	SinR domain-like	1b0n A:1-68
4N	gi|220917164|ref|YP_002492468.1|	0050633	6-78	0.00000000209	46565	Chaperone J-domain	0.0029	46566	Chaperone J-domain	1xbl A:
4N	gi|220917164|ref|YP_002492468.1|	0050823	205-243	0.000000144	47413	lambda repressor-like DNA-binding domains	0.053	47432	SinR domain-like	1b0n A:1-68
4N	gi|220918294|ref|YP_002493598.1|	0051908	5-66	0.0000000000000938	47413	lambda repressor-like DNA-binding domains	0.046	47432	SinR domain-like	1y7y A:5-73
4N	gi|220918513|ref|YP_002493817.1|	0054127	7-80	5.07e-17	47413	lambda repressor-like DNA-binding domains	0.012	47432	SinR domain-like	2ict A:8-94
4N	gi|220915279|ref|YP_002490583.1|	0049523	8-87	0.0000000000000498	46689	Homeodomain-like	0.0065	46764	Tetracyclin repressor-like, N-terminal domain	2d6y A:7-74
4N	gi|220915279|ref|YP_002490583.1|	0048726	92-201	0.00000311	48498	Tetracyclin repressor-like, C-terminal domain	0.012	48499	Tetracyclin repressor-like, C-terminal domain	1pb6 A:86-211
4N	gi|220915371|ref|YP_002490675.1|	0052647	4-74	2e-18	46689	Homeodomain-like	0.0087	46764	Tetracyclin repressor-like, N-terminal domain	1sgm A:5-77
4N	gi|220915371|ref|YP_002490675.1|	0052656	75-180	1.9e-18	48498	Tetracyclin repressor-like, C-terminal domain	0.01	48499	Tetracyclin repressor-like, C-terminal domain	2fd5 A:77-180
4N	gi|220915595|ref|YP_002490899.1|	0054374	11-78	0.00000000000000798	46689	Homeodomain-like	0.0083	46764	Tetracyclin repressor-like, N-terminal domain	2gfn A:4-80
4N	gi|220915595|ref|YP_002490899.1|	0052886	86-199	0.000000667	48498	Tetracyclin repressor-like, C-terminal domain	0.011	48499	Tetracyclin repressor-like, C-terminal domain	1pb6 A:86-211
4N	gi|220915667|ref|YP_002490971.1|	0049523	16-87	9.23e-20	46689	Homeodomain-like	0.0056	46764	Tetracyclin repressor-like, N-terminal domain	1z77 A:1-75
4N	gi|220915667|ref|YP_002490971.1|	0052394	131-206	0.00000161	48498	Tetracyclin repressor-like, C-terminal domain	0.013	48499	Tetracyclin repressor-like, C-terminal domain	1zk8 A:78-182
4N	gi|220916755|ref|YP_002492059.1|	0054341	6-71	0.0000000000000194	46689	Homeodomain-like	0.01	46764	Tetracyclin repressor-like, N-terminal domain	1ui5 A:5-75
4N	gi|220916789|ref|YP_002492093.1|	0046275	271-321	0.0000000000264	46689	Homeodomain-like	0.011	46759	AraC type transcriptional activator	1d5y A:57-121
4N	gi|220916789|ref|YP_002492093.1|	0036286	218-268	0.00000197	46689	Homeodomain-like	0.085	46764	Tetracyclin repressor-like, N-terminal domain	2id3 A:13-80
4N	gi|220916789|ref|YP_002492093.1|	0052595	49-91	0.000007	51182	RmlC-like cupins	0.091	89406	Hypothetical protein TM1112	1lkn A:
4N	gi|220917479|ref|YP_002492783.1|	0049523	9-89	1.95e-19	46689	Homeodomain-like	0.0086	46764	Tetracyclin repressor-like, N-terminal domain	3c07 A:15-89
4N	gi|220917479|ref|YP_002492783.1|	0049196	92-199	0.0000000101	48498	Tetracyclin repressor-like, C-terminal domain	0.013	48499	Tetracyclin repressor-like, C-terminal domain	1rkt A:83-205
4N	gi|220917582|ref|YP_002492886.1|	0053097	105-222	3.5e-17	48498	Tetracyclin repressor-like, C-terminal domain	0.0038	48499	Tetracyclin repressor-like, C-terminal domain	2fq4 A:78-192
4N	gi|220917582|ref|YP_002492886.1|	0054341	38-100	0.00000000000000135	46689	Homeodomain-like	0.0047	46764	Tetracyclin repressor-like, N-terminal domain	2fq4 A:9-77
4N	gi|220917794|ref|YP_002493098.1|	0049523	29-108	4.39e-20	46689	Homeodomain-like	0.0031	46764	Tetracyclin repressor-like, N-terminal domain	1z77 A:1-75
4N	gi|220917794|ref|YP_002493098.1|	0050189	105-224	0.0000000000000655	48498	Tetracyclin repressor-like, C-terminal domain	0.0066	48499	Tetracyclin repressor-like, C-terminal domain	1vi0 A:78-194
4N	gi|220917875|ref|YP_002493179.1|	0052394	89-204	1.31e-23	48498	Tetracyclin repressor-like, C-terminal domain	0.0093	48499	Tetracyclin repressor-like, C-terminal domain	2d6y A:75-192
4N	gi|220917875|ref|YP_002493179.1|	0049523	5-82	3.44e-21	46689	Homeodomain-like	0.0026	46764	Tetracyclin repressor-like, N-terminal domain	2d6y A:7-74
4N	gi|220917880|ref|YP_002493184.1|	0049523	4-75	3.92e-16	46689	Homeodomain-like	0.0071	46764	Tetracyclin repressor-like, N-terminal domain	2fd5 A:1-76
4N	gi|220917880|ref|YP_002493184.1|	0052831	90-182	0.000000000653	48498	Tetracyclin repressor-like, C-terminal domain	0.0072	48499	Tetracyclin repressor-like, C-terminal domain	2gfn A:81-199
4N	gi|220918160|ref|YP_002493464.1|	0052743	79-188	6.95e-26	48498	Tetracyclin repressor-like, C-terminal domain	0.00077	48499	Tetracyclin repressor-like, C-terminal domain	2fq4 A:78-192
4N	gi|220918160|ref|YP_002493464.1|	0054341	7-69	0.0000000000000292	46689	Homeodomain-like	0.0082	46764	Tetracyclin repressor-like, N-terminal domain	2fq4 A:9-77
4N	gi|220918163|ref|YP_002493467.1|	0049523	15-77	0.0000000000000155	46689	Homeodomain-like	0.0092	46764	Tetracyclin repressor-like, N-terminal domain	2d6y A:7-74
4N	gi|220918170|ref|YP_002493474.1|	0052885	22-87	0.00000000000231	46689	Homeodomain-like	0.0048	46764	Tetracyclin repressor-like, N-terminal domain	2gfn A:4-80
4N	gi|220918212|ref|YP_002493516.1|	0049523	3-61	3.09e-16	46689	Homeodomain-like	0.01	46764	Tetracyclin repressor-like, N-terminal domain	1pb6 A:14-85
4N	gi|220918390|ref|YP_002493694.1|	0054073	77-192	8.9e-27	48498	Tetracyclin repressor-like, C-terminal domain	0.00059	48499	Tetracyclin repressor-like, C-terminal domain	2hyj A:83-200
4N	gi|220918390|ref|YP_002493694.1|	0054072	4-70	0.00000000000000185	46689	Homeodomain-like	0.001	46764	Tetracyclin repressor-like, N-terminal domain	2hyj A:8-82
4N	gi|220918426|ref|YP_002493730.1|	0053066	80-196	1.31e-25	48498	Tetracyclin repressor-like, C-terminal domain	0.00057	48499	Tetracyclin repressor-like, C-terminal domain	2i10 A:79-194
4N	gi|220918426|ref|YP_002493730.1|	0049195	2-67	8.21e-16	46689	Homeodomain-like	0.00082	46764	Tetracyclin repressor-like, N-terminal domain	2i10 A:10-78
4N	gi|220919045|ref|YP_002494349.1|	0052655	15-77	0.0000000000369	46689	Homeodomain-like	0.012	46764	Tetracyclin repressor-like, N-terminal domain	2gen A:6-75
4N	gi|220918290|ref|YP_002493594.1|	0041444	132-344	1.5e-29	53335	S-adenosyl-L-methionine-dependent methyltransferases	0.023	110671	UbiE/COQ5-like	1xxl A:
4N	gi|220918290|ref|YP_002493594.1|	0044139	16-88	0.0000000015	46785	Winged helix DNA-binding domain	0.079	109680	TrmB-like	1sfx A:
