# Supplementary material for: Abundance, diversity and domain architecture variability in prokaryotic DNA-binding transcription factors
Source: PLoS One. 2018 Apr 3;13(4):e0195332. doi: 10.1371/journal.pone.0195332 (PMC5882156; doi:10.1371/journal.pone.0195332)
Supplement: S1 Dataset — The information of genomes and transcription factors is organized in a tabular format. The file S1_Dataset.zip contains 761 files, one per genome. The information is organized as follows: Genome ID, identifier from NCBI database; Supfam ID; physical position of the Domain; E-value; Supfam model assignment; Supfam description; E-value associated to the family; Family ID; Family ID; representative PDB associated to each assignment. (ZIP) [file pone.0195332.s005.zip › Genomes_assignments/Anaeromyxobacter_sp._Fw109-5_B.TFs]

55	gi|153004463|ref|YP_001378788.1|	0046275	293-343	0.00000000000806	46689	Homeodomain-like	0.016	46759	AraC type transcriptional activator	1d5y A:57-121
55	gi|153004463|ref|YP_001378788.1|	0036286	240-290	0.000000206	46689	Homeodomain-like	0.056	46759	AraC type transcriptional activator	1d5y A:3-56
55	gi|153004463|ref|YP_001378788.1|	0053269	65-117	0.0000426	51182	RmlC-like cupins	0.074	89406	Hypothetical protein TM1112	1lkn A:
55	gi|153004917|ref|YP_001379242.1|	0046275	289-340	0.0000000000166	46689	Homeodomain-like	0.019	46759	AraC type transcriptional activator	1d5y A:57-121
55	gi|153004917|ref|YP_001379242.1|	0036286	236-287	0.000000272	46689	Homeodomain-like	0.049	46764	Tetracyclin repressor-like, N-terminal domain	2gen A:6-75
55	gi|153005416|ref|YP_001379741.1|	0036286	190-239	0.0000000108	46689	Homeodomain-like	0.09	46764	Tetracyclin repressor-like, N-terminal domain	1t56 A:22-94
55	gi|153005416|ref|YP_001379741.1|	0046275	242-286	0.00000043	46689	Homeodomain-like	0.02	46759	AraC type transcriptional activator	1bl0 A:63-124
55	gi|153006022|ref|YP_001380347.1|	0046275	282-332	0.00000000000125	46689	Homeodomain-like	0.027	46759	AraC type transcriptional activator	1d5y A:57-121
55	gi|153006132|ref|YP_001380457.1|	0046275	276-321	0.000000000986	46689	Homeodomain-like	0.016	46759	AraC type transcriptional activator	1d5y A:57-121
55	gi|153006132|ref|YP_001380457.1|	0036286	223-274	0.000000000652	46689	Homeodomain-like	0.076	46764	Tetracyclin repressor-like, N-terminal domain	1t56 A:22-94
55	gi|153006204|ref|YP_001380529.1|	0046275	83-129	0.00000000000538	46689	Homeodomain-like	0.04	46759	AraC type transcriptional activator	1d5y A:57-121
55	gi|153006204|ref|YP_001380529.1|	0036286	31-80	0.000000000034	46689	Homeodomain-like	0.012	46759	AraC type transcriptional activator	1d5y A:3-56
55	gi|153006390|ref|YP_001380715.1|	0041038	303-476	4.87e-45	48150	DNA-glycosylase	0.00028	48157	DNA repair glycosylase, 2 C-terminal domains	1mpg A:100-282
55	gi|153006390|ref|YP_001380715.1|	0046652	2-75	2.75e-30	57884	Ada DNA repair protein, N-terminal domain (N-Ada 10)	0.00033	57885	Ada DNA repair protein, N-terminal domain (N-Ada 10)	1eyf A:
55	gi|153006390|ref|YP_001380715.1|	0041039	196-295	1.13e-24	55945	TATA-box binding protein-like	0.00093	55952	DNA repair glycosylase, N-terminal domain	1mpg A:1-99
55	gi|153006390|ref|YP_001380715.1|	0046275	136-186	0.0000000000381	46689	Homeodomain-like	0.01	46759	AraC type transcriptional activator	1d5y A:57-121
55	gi|153003503|ref|YP_001377828.1|	0045802	2-68	4.54e-16	46785	Winged helix DNA-binding domain	0.0077	46792	Arginine repressor (ArgR), N-terminal DNA-binding domain	1f9n A:3-78
55	gi|153003503|ref|YP_001377828.1|	0035348	78-146	6.28e-17	55252	C-terminal domain of arginine repressor	0.00064	55253	C-terminal domain of arginine repressor	1xxa A:
55	gi|153003037|ref|YP_001377362.1|	0051842	123-302	6.91e-40	53335	S-adenosyl-L-methionine-dependent methyltransferases	0.017	110671	UbiE/COQ5-like	1vlm A:
55	gi|153003037|ref|YP_001377362.1|	0049944	14-86	8.19e-20	46785	Winged helix DNA-binding domain	0.019	46801	ArsR-like transcriptional regulators	1smt A:
55	gi|153003358|ref|YP_001377683.1|	0049944	5-100	1.65e-27	46785	Winged helix DNA-binding domain	0.042	46801	ArsR-like transcriptional regulators	1smt A:
55	gi|153003385|ref|YP_001377710.1|	0049944	17-111	4.34e-27	46785	Winged helix DNA-binding domain	0.025	46801	ArsR-like transcriptional regulators	1r1u A:
55	gi|153003450|ref|YP_001377775.1|	0049777	7-90	1.08e-19	46785	Winged helix DNA-binding domain	0.014	46801	ArsR-like transcriptional regulators	1r1u A:
55	gi|153003475|ref|YP_001377800.1|	0049944	18-113	3.77e-25	46785	Winged helix DNA-binding domain	0.037	46801	ArsR-like transcriptional regulators	1smt A:
55	gi|153003932|ref|YP_001378257.1|	0049944	18-118	7.35e-26	46785	Winged helix DNA-binding domain	0.052	46801	ArsR-like transcriptional regulators	1smt A:
55	gi|153005452|ref|YP_001379777.1|	0049944	39-115	4.42e-21	46785	Winged helix DNA-binding domain	0.0074	46801	ArsR-like transcriptional regulators	1smt A:
55	gi|153006110|ref|YP_001380435.1|	0051398	116-222	2.16e-29	52821	Rhodanese/Cell cycle control phosphatase	0.025	52827	Multidomain sulfurtransferase (rhodanese)	1yt8 A:107-242
55	gi|153006110|ref|YP_001380435.1|	0049944	13-142	1.03e-23	46785	Winged helix DNA-binding domain	0.018	46801	ArsR-like transcriptional regulators	1r1u A:
55	gi|153004345|ref|YP_001378670.1|	0035568	75-278	9.94e-62	55681	Class II aaRS and biotin synthetases	0.00018	55707	Biotin holoenzyme synthetase	1wqw A:1-188
55	gi|153004345|ref|YP_001378670.1|	0045968	14-63	0.00000000469	46785	Winged helix DNA-binding domain	0.019	46786	Biotin repressor-like	1bia A:1-63
55	gi|153004345|ref|YP_001378670.1|	0045969	281-325	0.000000183	50037	C-terminal domain of transcriptional repressors	0.0032	50038	Biotin repressor (BirA)	1wqw A:189-235
55	gi|153006590|ref|YP_001380915.1|	0045968	2-56	0.0000000178	46785	Winged helix DNA-binding domain	0.025	46786	Biotin repressor-like	1j5y A:3-67
55	gi|153006975|ref|YP_001381300.1|	0039384	26-82	0.00000000575	46785	Winged helix DNA-binding domain	0.092	46786	Biotin repressor-like	1j5y A:3-67
55	gi|153005294|ref|YP_001379619.1|	0054017	26-131	6.55e-16	51206	cAMP-binding domain-like	0.011	51210	cAMP-binding domain	1vp6 A:
55	gi|153005294|ref|YP_001379619.1|	0052198	145-212	0.0000000257	46785	Winged helix DNA-binding domain	0.042	46796	CAP C-terminal domain-like	1zyb A:148-220
55	gi|153006055|ref|YP_001380380.1|	0054062	334-386	0.0000261	46785	Winged helix DNA-binding domain	0.068	46796	CAP C-terminal domain-like	1ft9 A:134-213
55	gi|153002965|ref|YP_001377290.1|	0041617	166-403	9.75e-68	52540	P-loop containing nucleoside triphosphate hydrolases	0.00000339	81269	Extended AAA-ATPase domain	1ny5 A:138-384
55	gi|153002965|ref|YP_001377290.1|	0048248	14-121	1.92e-19	55785	PYP-like sensor domain (PAS domain)	0.057	55789	Heme-binding PAS domain	1ew0 A:
55	gi|153002965|ref|YP_001377290.1|	0049952	416-456	0.0000000243	46689	Homeodomain-like	0.042	100918	FIS-like	1eto B:
55	gi|153002987|ref|YP_001377312.1|	0041617	142-386	3.48e-72	52540	P-loop containing nucleoside triphosphate hydrolases	0.000000994	81269	Extended AAA-ATPase domain	1ny5 A:138-384
55	gi|153002987|ref|YP_001377312.1|	0043525	1-187	1.25e-39	52172	CheY-like	0.0005	52173	CheY-related	1ny5 A:1-137
55	gi|153002987|ref|YP_001377312.1|	0037176	356-450	1.36e-16	46689	Homeodomain-like	0.021	100918	FIS-like	1eto B:
55	gi|153003379|ref|YP_001377704.1|	0041617	157-390	5.11e-52	52540	P-loop containing nucleoside triphosphate hydrolases	0.000026	81269	Extended AAA-ATPase domain	1ny5 A:138-384
55	gi|153003379|ref|YP_001377704.1|	0048248	20-126	1.57e-20	55785	PYP-like sensor domain (PAS domain)	0.029	55789	Heme-binding PAS domain	1ew0 A:
55	gi|153003379|ref|YP_001377704.1|	0049952	408-446	0.0000000281	46689	Homeodomain-like	0.026	100918	FIS-like	1eto B:
55	gi|153003543|ref|YP_001377868.1|	0041617	142-379	1.81e-71	52540	P-loop containing nucleoside triphosphate hydrolases	0.000000848	81269	Extended AAA-ATPase domain	1ny5 A:138-384
55	gi|153003543|ref|YP_001377868.1|	0043525	1-185	1.22e-42	52172	CheY-like	0.0004	52173	CheY-related	1ny5 A:1-137
55	gi|153003543|ref|YP_001377868.1|	0037176	354-454	0.00000000000403	46689	Homeodomain-like	0.03	100918	FIS-like	1ntc A:
55	gi|153003556|ref|YP_001377881.1|	0041617	144-389	4.78e-71	52540	P-loop containing nucleoside triphosphate hydrolases	0.00000132	81269	Extended AAA-ATPase domain	1ny5 A:138-384
55	gi|153003556|ref|YP_001377881.1|	0043525	4-188	8.54e-47	52172	CheY-like	0.00044	52173	CheY-related	1qkk A:
55	gi|153003556|ref|YP_001377881.1|	0037176	358-455	0.0000000000000175	46689	Homeodomain-like	0.018	100918	FIS-like	1eto B:
55	gi|153003604|ref|YP_001377929.1|	0041617	145-389	5.44e-73	52540	P-loop containing nucleoside triphosphate hydrolases	0.000000593	81269	Extended AAA-ATPase domain	1ny5 A:138-384
55	gi|153003604|ref|YP_001377929.1|	0043525	5-190	7.26e-43	52172	CheY-like	0.00029	52173	CheY-related	1ny5 A:1-137
55	gi|153003604|ref|YP_001377929.1|	0037176	358-452	0.000000000000188	46689	Homeodomain-like	0.017	100918	FIS-like	1ntc A:
55	gi|153003722|ref|YP_001378047.1|	0041617	141-385	7.14e-66	52540	P-loop containing nucleoside triphosphate hydrolases	0.00000314	81269	Extended AAA-ATPase domain	1ny5 A:138-384
55	gi|153003722|ref|YP_001378047.1|	0043525	1-184	1.71e-27	52172	CheY-like	0.0021	52173	CheY-related	1ys7 A:7-127
55	gi|153003722|ref|YP_001378047.1|	0037176	354-445	0.0000000118	46689	Homeodomain-like	0.062	100918	FIS-like	1eto B:
55	gi|153003757|ref|YP_001378082.1|	0041617	142-378	2.76e-72	52540	P-loop containing nucleoside triphosphate hydrolases	0.00000214	81269	Extended AAA-ATPase domain	1ny5 A:138-384
55	gi|153003757|ref|YP_001378082.1|	0043525	6-186	1.21e-43	52172	CheY-like	0.0005	52173	CheY-related	1qkk A:
55	gi|153003757|ref|YP_001378082.1|	0048440	389-447	0.00000000000011	46689	Homeodomain-like	0.021	100918	FIS-like	1ntc A:
55	gi|153003833|ref|YP_001378158.1|	0041617	149-380	1.07e-75	52540	P-loop containing nucleoside triphosphate hydrolases	0.000000778	81269	Extended AAA-ATPase domain	1ny5 A:138-384
55	gi|153003833|ref|YP_001378158.1|	0043525	12-195	1.15e-44	52172	CheY-like	0.0011	52173	CheY-related	1ny5 A:1-137
55	gi|153003833|ref|YP_001378158.1|	0049952	406-460	0.0000000103	46689	Homeodomain-like	0.073	100918	FIS-like	1ntc A:
55	gi|153003885|ref|YP_001378210.1|	0041617	137-375	8.99e-65	52540	P-loop containing nucleoside triphosphate hydrolases	0.0000026	81269	Extended AAA-ATPase domain	1ny5 A:138-384
55	gi|153003885|ref|YP_001378210.1|	0043525	1-181	2.13e-42	52172	CheY-like	0.00071	52173	CheY-related	1qkk A:
55	gi|153003885|ref|YP_001378210.1|	0037176	350-450	0.00000000000000448	46689	Homeodomain-like	0.021	100918	FIS-like	1eto B:
55	gi|153003928|ref|YP_001378253.1|	0041617	286-524	2.44e-71	52540	P-loop containing nucleoside triphosphate hydrolases	0.00000115	81269	Extended AAA-ATPase domain	1ny5 A:138-384
55	gi|153003928|ref|YP_001378253.1|	0037219	130-257	3.22e-28	55785	PYP-like sensor domain (PAS domain)	0.051	55789	Heme-binding PAS domain	1ew0 A:
55	gi|153003928|ref|YP_001378253.1|	0048440	498-594	0.000000222	46689	Homeodomain-like	0.043	100918	FIS-like	1eto B:
55	gi|153003972|ref|YP_001378297.1|	0041617	144-380	9.69e-72	52540	P-loop containing nucleoside triphosphate hydrolases	0.00000128	81269	Extended AAA-ATPase domain	1ny5 A:138-384
55	gi|153003972|ref|YP_001378297.1|	0043525	5-188	4.84e-45	52172	CheY-like	0.00072	52173	CheY-related	1qkk A:
55	gi|153003972|ref|YP_001378297.1|	0037176	357-457	0.000000000000246	46689	Homeodomain-like	0.031	100918	FIS-like	1eto B:
55	gi|153004550|ref|YP_001378875.1|	0041617	33-270	5.93e-67	52540	P-loop containing nucleoside triphosphate hydrolases	0.00000119	81269	Extended AAA-ATPase domain	1ny5 A:138-384
55	gi|153004550|ref|YP_001378875.1|	0049952	281-326	0.00000000000247	46689	Homeodomain-like	0.045	100918	FIS-like	1eto B:
55	gi|153004660|ref|YP_001378985.1|	0041617	147-387	2.21e-73	52540	P-loop containing nucleoside triphosphate hydrolases	0.00000103	81269	Extended AAA-ATPase domain	1ny5 A:138-384
55	gi|153004660|ref|YP_001378985.1|	0043525	6-189	1.57e-44	52172	CheY-like	0.00045	52173	CheY-related	1ny5 A:1-137
55	gi|153004660|ref|YP_001378985.1|	0048440	357-447	0.00000000000000307	46689	Homeodomain-like	0.035	100918	FIS-like	1eto B:
55	gi|153004709|ref|YP_001379034.1|	0041617	146-390	8.36e-66	52540	P-loop containing nucleoside triphosphate hydrolases	0.0000013	81269	Extended AAA-ATPase domain	1ny5 A:138-384
55	gi|153004709|ref|YP_001379034.1|	0043525	7-191	1.42e-44	52172	CheY-like	0.00096	52173	CheY-related	1krw A:
55	gi|153004709|ref|YP_001379034.1|	0037176	360-458	2.62e-18	46689	Homeodomain-like	0.008	100918	FIS-like	1eto B:
55	gi|153004813|ref|YP_001379138.1|	0041617	139-383	2.25e-76	52540	P-loop containing nucleoside triphosphate hydrolases	0.000000354	81269	Extended AAA-ATPase domain	1ny5 A:138-384
55	gi|153004813|ref|YP_001379138.1|	0043525	1-183	1.99e-48	52172	CheY-like	0.00098	52173	CheY-related	1ny5 A:1-137
55	gi|153004813|ref|YP_001379138.1|	0037176	352-462	5.82e-16	46689	Homeodomain-like	0.014	100918	FIS-like	1ntc A:
55	gi|153004954|ref|YP_001379279.1|	0041617	290-532	2.73e-70	52540	P-loop containing nucleoside triphosphate hydrolases	0.0000011	81269	Extended AAA-ATPase domain	1ny5 A:138-384
55	gi|153004954|ref|YP_001379279.1|	0048135	112-280	1e-27	55781	GAF domain-like	0.0073	55782	GAF domain	1mc0 A:402-555
55	gi|153004954|ref|YP_001379279.1|	0037176	504-589	0.0000000000941	46689	Homeodomain-like	0.046	100918	FIS-like	1ntc A:
55	gi|153004954|ref|YP_001379279.1|	0052671	1-91	0.0000000000373	49879	SMAD/FHA domain	0.026	49885	FHA domain	2ff4 A:284-382
55	gi|153005066|ref|YP_001379391.1|	0043525	12-126	3.13e-36	52172	CheY-like	0.0019	52173	CheY-related	1ny5 A:1-137
55	gi|153005066|ref|YP_001379391.1|	0037176	130-178	0.00000000000000112	46689	Homeodomain-like	0.0037	100918	FIS-like	1umq A:
55	gi|153005119|ref|YP_001379444.1|	0041617	142-386	4.17e-75	52540	P-loop containing nucleoside triphosphate hydrolases	0.000000354	81269	Extended AAA-ATPase domain	1ny5 A:138-384
55	gi|153005119|ref|YP_001379444.1|	0043525	3-188	3.27e-48	52172	CheY-like	0.00054	52173	CheY-related	1ny5 A:1-137
55	gi|153005119|ref|YP_001379444.1|	0037176	356-446	0.00000000000000376	46689	Homeodomain-like	0.052	100918	FIS-like	1eto B:
55	gi|153005240|ref|YP_001379565.1|	0041617	137-374	5.7e-66	52540	P-loop containing nucleoside triphosphate hydrolases	0.00000236	81269	Extended AAA-ATPase domain	1ny5 A:138-384
55	gi|153005240|ref|YP_001379565.1|	0043525	1-180	2.85e-43	52172	CheY-like	0.001	52173	CheY-related	1ny5 A:1-137
55	gi|153005240|ref|YP_001379565.1|	0037176	346-433	0.00000000000363	46689	Homeodomain-like	0.036	100918	FIS-like	1ntc A:
55	gi|153005289|ref|YP_001379614.1|	0041617	208-449	5.32e-72	52540	P-loop containing nucleoside triphosphate hydrolases	0.00000101	81269	Extended AAA-ATPase domain	1ny5 A:138-384
55	gi|153005289|ref|YP_001379614.1|	0048136	31-184	4.32e-18	55781	GAF domain-like	0.063	55782	GAF domain	1vhm A:
55	gi|153005289|ref|YP_001379614.1|	0037176	420-515	0.0000777	46689	Homeodomain-like	0.03	100918	FIS-like	1ntc A:
55	gi|153005302|ref|YP_001379627.1|	0041617	152-396	2.27e-76	52540	P-loop containing nucleoside triphosphate hydrolases	0.000000529	81269	Extended AAA-ATPase domain	1ny5 A:138-384
55	gi|153005302|ref|YP_001379627.1|	0043525	12-197	5.55e-45	52172	CheY-like	0.0021	52173	CheY-related	1s8n A:
55	gi|153005302|ref|YP_001379627.1|	0037176	366-457	0.000000000000188	46689	Homeodomain-like	0.056	100918	FIS-like	1eto B:
55	gi|153005352|ref|YP_001379677.1|	0041617	146-381	5.33e-68	52540	P-loop containing nucleoside triphosphate hydrolases	0.000000969	81269	Extended AAA-ATPase domain	1ny5 A:138-384
55	gi|153005352|ref|YP_001379677.1|	0043525	1-186	2.28e-40	52172	CheY-like	0.0011	52173	CheY-related	1krw A:
55	gi|153005352|ref|YP_001379677.1|	0037176	354-449	3.07e-18	46689	Homeodomain-like	0.08	100918	FIS-like	1umq A:
55	gi|153005480|ref|YP_001379805.1|	0041617	198-427	3.37e-70	52540	P-loop containing nucleoside triphosphate hydrolases	0.000000792	81269	Extended AAA-ATPase domain	1ny5 A:138-384
55	gi|153005480|ref|YP_001379805.1|	0043525	49-238	1.07e-43	52172	CheY-like	0.00097	52173	CheY-related	1krw A:
55	gi|153005480|ref|YP_001379805.1|	0048440	463-522	0.00000000158	46689	Homeodomain-like	0.03	100918	FIS-like	1g2h A:
55	gi|153005737|ref|YP_001380062.1|	0041617	330-566	1.85e-66	52540	P-loop containing nucleoside triphosphate hydrolases	0.00000437	81269	Extended AAA-ATPase domain	1ny5 A:138-384
55	gi|153005737|ref|YP_001380062.1|	0054514	8-193	6.41e-45	159800	PrpR receptor domain-like	0.0000388	159801	PrpR receptor domain-like	2pju A:11-196
55	gi|153005737|ref|YP_001380062.1|	0037176	546-646	0.0000000000000512	46689	Homeodomain-like	0.051	100918	FIS-like	1ntc A:
55	gi|153005737|ref|YP_001380062.1|	0048248	206-295	0.000000000000324	55785	PYP-like sensor domain (PAS domain)	0.074	55789	Heme-binding PAS domain	1dp6 A:
55	gi|153005901|ref|YP_001380226.1|	0041617	318-560	3.73e-67	52540	P-loop containing nucleoside triphosphate hydrolases	0.00000189	81269	Extended AAA-ATPase domain	1ny5 A:138-384
55	gi|153005901|ref|YP_001380226.1|	0037176	532-635	0.000000000556	46689	Homeodomain-like	0.045	100918	FIS-like	1eto B:
55	gi|153005901|ref|YP_001380226.1|	0037219	182-278	0.0000112	55785	PYP-like sensor domain (PAS domain)	0.065	82764	N-terminal PAS domain of Pas kinase	1ll8 A:
55	gi|153005901|ref|YP_001380226.1|	0048136	54-194	0.0000785	55781	GAF domain-like	0.089	75513	IclR ligand-binding domain-like	1mkm A:76-246
55	gi|153006046|ref|YP_001380371.1|	0041617	237-480	7.18e-73	52540	P-loop containing nucleoside triphosphate hydrolases	0.000000921	81269	Extended AAA-ATPase domain	1ny5 A:138-384
55	gi|153006046|ref|YP_001380371.1|	0037176	450-538	0.00000000000043	46689	Homeodomain-like	0.023	100918	FIS-like	1eto B:
55	gi|153006046|ref|YP_001380371.1|	0054410	37-174	0.00000000000298	111126	Ligand-binding domain in the NO signalling and Golgi transport	0.071	160689	MJ1460-like	2oso A:5-156
55	gi|153006202|ref|YP_001380527.1|	0041617	361-599	7.62e-75	52540	P-loop containing nucleoside triphosphate hydrolases	0.00000104	81269	Extended AAA-ATPase domain	1ny5 A:138-384
55	gi|153006202|ref|YP_001380527.1|	0050183	158-334	3.27e-25	55781	GAF domain-like	0.017	55782	GAF domain	2k2n A:31-200
55	gi|153006202|ref|YP_001380527.1|	0040536	36-148	1.54e-22	55785	PYP-like sensor domain (PAS domain)	0.086	88853	Flavin-binding PAS domain	1n9l A:
55	gi|153006202|ref|YP_001380527.1|	0037176	575-670	0.00000851	46689	Homeodomain-like	0.032	100918	FIS-like	1eto B:
55	gi|153006242|ref|YP_001380567.1|	0041617	232-465	2.51e-68	52540	P-loop containing nucleoside triphosphate hydrolases	0.00000231	81269	Extended AAA-ATPase domain	1ny5 A:138-384
55	gi|153006242|ref|YP_001380567.1|	0037914	121-217	1.22e-22	49879	SMAD/FHA domain	0.0021	49885	FHA domain	1uht A:
55	gi|153006242|ref|YP_001380567.1|	0037914	25-97	9.56e-18	49879	SMAD/FHA domain	0.0027	49885	FHA domain	2ff4 A:284-382
55	gi|153006242|ref|YP_001380567.1|	0037176	443-539	0.0000582	46689	Homeodomain-like	0.095	100918	FIS-like	1eto B:
55	gi|153006247|ref|YP_001380572.1|	0041617	139-383	1.28e-75	52540	P-loop containing nucleoside triphosphate hydrolases	0.00000105	81269	Extended AAA-ATPase domain	1ny5 A:138-384
55	gi|153006247|ref|YP_001380572.1|	0043525	4-184	4.7e-47	52172	CheY-like	0.00048	52173	CheY-related	1ny5 A:1-137
55	gi|153006247|ref|YP_001380572.1|	0037176	353-448	0.0000000000000305	46689	Homeodomain-like	0.037	100918	FIS-like	1umq A:
55	gi|153006421|ref|YP_001380746.1|	0041617	153-397	1.75e-77	52540	P-loop containing nucleoside triphosphate hydrolases	0.000000956	81269	Extended AAA-ATPase domain	1ny5 A:138-384
55	gi|153006421|ref|YP_001380746.1|	0043525	8-197	1.31e-41	52172	CheY-like	0.00046	52173	CheY-related	1ny5 A:1-137
55	gi|153006421|ref|YP_001380746.1|	0037176	366-471	0.0000000000762	46689	Homeodomain-like	0.013	100918	FIS-like	1umq A:
55	gi|153006563|ref|YP_001380888.1|	0041617	339-576	1.22e-63	52540	P-loop containing nucleoside triphosphate hydrolases	0.00000515	81269	Extended AAA-ATPase domain	1ny5 A:138-384
55	gi|153006563|ref|YP_001380888.1|	0054514	19-204	5.23e-45	159800	PrpR receptor domain-like	0.0000362	159801	PrpR receptor domain-like	2pju A:11-196
55	gi|153006563|ref|YP_001380888.1|	0037176	556-649	0.0000000000000358	46689	Homeodomain-like	0.052	100918	FIS-like	1umq A:
55	gi|153006563|ref|YP_001380888.1|	0048248	212-306	0.0000000000454	55785	PYP-like sensor domain (PAS domain)	0.057	55789	Heme-binding PAS domain	1dp6 A:
55	gi|153006615|ref|YP_001380940.1|	0041617	141-383	1.46e-69	52540	P-loop containing nucleoside triphosphate hydrolases	0.00000101	81269	Extended AAA-ATPase domain	1ny5 A:138-384
55	gi|153006615|ref|YP_001380940.1|	0043525	23-185	1.57e-16	52172	CheY-like	0.0048	52173	CheY-related	1ys7 A:7-127
55	gi|153006615|ref|YP_001380940.1|	0046907	413-464	0.000000502	46689	Homeodomain-like	0.025	100918	FIS-like	1ntc A:
55	gi|153006748|ref|YP_001381073.1|	0048440	50-127	1.76e-16	46689	Homeodomain-like	0.0026	100918	FIS-like	1eto B:
55	gi|153006949|ref|YP_001381274.1|	0041617	145-387	7.44e-70	52540	P-loop containing nucleoside triphosphate hydrolases	0.00000178	81269	Extended AAA-ATPase domain	1ny5 A:138-384
55	gi|153006949|ref|YP_001381274.1|	0037176	357-464	0.0000000000582	46689	Homeodomain-like	0.033	100918	FIS-like	1ntc A:
55	gi|153006989|ref|YP_001381314.1|	0041617	165-406	4.49e-76	52540	P-loop containing nucleoside triphosphate hydrolases	0.00000103	81269	Extended AAA-ATPase domain	1ny5 A:138-384
55	gi|153006989|ref|YP_001381314.1|	0043525	27-209	2.7e-45	52172	CheY-like	0.00019	52173	CheY-related	1ny5 A:1-137
55	gi|153006989|ref|YP_001381314.1|	0048440	377-471	0.000000000014	46689	Homeodomain-like	0.036	100918	FIS-like	1ntc A:
55	gi|153007079|ref|YP_001381404.1|	0041617	326-563	8.49e-69	52540	P-loop containing nucleoside triphosphate hydrolases	0.00000129	81269	Extended AAA-ATPase domain	1ny5 A:138-384
55	gi|153007079|ref|YP_001381404.1|	0048136	31-179	6.17e-20	55781	GAF domain-like	0.026	55782	GAF domain	2k2n A:31-200
55	gi|153007079|ref|YP_001381404.1|	0037219	167-240	0.000000000162	55785	PYP-like sensor domain (PAS domain)	0.028	55789	Heme-binding PAS domain	1dp6 A:
55	gi|153007079|ref|YP_001381404.1|	0048440	581-641	0.0000421	46689	Homeodomain-like	0.015	100918	FIS-like	1ntc A:
55	gi|153007094|ref|YP_001381419.1|	0041617	141-385	2.97e-71	52540	P-loop containing nucleoside triphosphate hydrolases	0.0000016	81269	Extended AAA-ATPase domain	1ny5 A:138-384
55	gi|153007094|ref|YP_001381419.1|	0043525	1-187	5.41e-45	52172	CheY-like	0.00063	52173	CheY-related	1krw A:
55	gi|153007094|ref|YP_001381419.1|	0037176	355-455	0.000000000000358	46689	Homeodomain-like	0.019	100918	FIS-like	1umq A:
55	gi|153007226|ref|YP_001381551.1|	0041617	175-418	1.31e-76	52540	P-loop containing nucleoside triphosphate hydrolases	0.000000612	81269	Extended AAA-ATPase domain	1ny5 A:138-384
55	gi|153007226|ref|YP_001381551.1|	0043525	27-219	1.99e-42	52172	CheY-like	0.001	52173	CheY-related	1qkk A:
55	gi|153007226|ref|YP_001381551.1|	0037176	388-484	0.0000000000403	46689	Homeodomain-like	0.019	100918	FIS-like	1ntc A:
55	gi|153007236|ref|YP_001381561.1|	0041617	162-404	1.36e-72	52540	P-loop containing nucleoside triphosphate hydrolases	0.000000674	81269	Extended AAA-ATPase domain	1ny5 A:138-384
55	gi|153007236|ref|YP_001381561.1|	0043525	1-206	1.35e-33	52172	CheY-like	0.0027	52173	CheY-related	1krw A:
55	gi|153007236|ref|YP_001381561.1|	0037176	375-481	0.0000000000000121	46689	Homeodomain-like	0.0047	100918	FIS-like	1eto B:
55	gi|153005112|ref|YP_001379437.1|	0041150	35-164	3.75e-36	46785	Winged helix DNA-binding domain	0.00099	101027	FUR-like	1mzb A:
55	gi|153006762|ref|YP_001381087.1|	0041150	15-147	7e-31	46785	Winged helix DNA-binding domain	0.0041	101027	FUR-like	1mzb A:
55	gi|153003189|ref|YP_001377514.1|	0048694	8-79	0.000000000146	46894	C-terminal effector domain of the bipartite response regulators	0.016	46900	GerE-like (LuxR/UhpA family of transcriptional regulators)	1fse A:
55	gi|153003783|ref|YP_001378108.1|	0048694	127-200	7.82e-23	46894	C-terminal effector domain of the bipartite response regulators	0.0026	46900	GerE-like (LuxR/UhpA family of transcriptional regulators)	1a04 A:150-216
55	gi|153003783|ref|YP_001378108.1|	0043525	1-158	0.00000000000242	52172	CheY-like	0.0035	52173	CheY-related	1a04 A:5-142
55	gi|153004251|ref|YP_001378576.1|	0045682	1-125	8.11e-32	52172	CheY-like	0.00069	52173	CheY-related	1a04 A:5-142
55	gi|153004251|ref|YP_001378576.1|	0048694	144-210	9.86e-24	46894	C-terminal effector domain of the bipartite response regulators	0.0022	46900	GerE-like (LuxR/UhpA family of transcriptional regulators)	1yio A:131-200
55	gi|153004672|ref|YP_001378997.1|	0045682	3-134	3.98e-33	52172	CheY-like	0.0013	52173	CheY-related	1a04 A:5-142
55	gi|153004672|ref|YP_001378997.1|	0048694	147-215	9.86e-23	46894	C-terminal effector domain of the bipartite response regulators	0.0031	46900	GerE-like (LuxR/UhpA family of transcriptional regulators)	1yio A:131-200
55	gi|153005603|ref|YP_001379928.1|	0043525	4-123	3.98e-33	52172	CheY-like	0.0015	52173	CheY-related	1u0s Y:
55	gi|153005603|ref|YP_001379928.1|	0048694	148-213	6.8e-19	46894	C-terminal effector domain of the bipartite response regulators	0.0058	46900	GerE-like (LuxR/UhpA family of transcriptional regulators)	1fse A:
55	gi|153006198|ref|YP_001380523.1|	0045682	11-139	7.68e-30	52172	CheY-like	0.00068	52173	CheY-related	1a04 A:5-142
55	gi|153006198|ref|YP_001380523.1|	0048694	158-229	2.45e-21	46894	C-terminal effector domain of the bipartite response regulators	0.0018	46900	GerE-like (LuxR/UhpA family of transcriptional regulators)	1a04 A:150-216
55	gi|153006395|ref|YP_001380720.1|	0048694	107-176	1.29e-20	46894	C-terminal effector domain of the bipartite response regulators	0.0029	46900	GerE-like (LuxR/UhpA family of transcriptional regulators)	1a04 A:150-216
55	gi|153006507|ref|YP_001380832.1|	0048694	470-540	2.75e-21	46894	C-terminal effector domain of the bipartite response regulators	0.0045	46900	GerE-like (LuxR/UhpA family of transcriptional regulators)	1fse A:
55	gi|153006507|ref|YP_001380832.1|	0052100	240-340,384-443	0.00000000144	48452	TPR-like	0.021	48453	Tetratricopeptide repeat (TPR)	1w3b A:
55	gi|153006752|ref|YP_001381077.1|	0048694	122-188	0.0000000000000139	46894	C-terminal effector domain of the bipartite response regulators	0.0066	46900	GerE-like (LuxR/UhpA family of transcriptional regulators)	1fse A:
55	gi|153006960|ref|YP_001381285.1|	0048694	6-76	0.000000000816	46894	C-terminal effector domain of the bipartite response regulators	0.012	46900	GerE-like (LuxR/UhpA family of transcriptional regulators)	1a04 A:150-216
55	gi|153003611|ref|YP_001377936.1|	0051337	298-408	0.00000324	46785	Winged helix DNA-binding domain	0.084	46804	GntR-like transcriptional regulators	1v4r A:1-100
55	gi|153003893|ref|YP_001378218.1|	0050768	115-487	9.6e-92	53383	PLP-dependent transferases	0.0000208	53384	AAT-like	1wst A:13-415
55	gi|153003893|ref|YP_001378218.1|	0050048	15-87	3.89e-19	46785	Winged helix DNA-binding domain	0.02	46804	GntR-like transcriptional regulators	1hw1 A:5-78
55	gi|153004966|ref|YP_001379291.1|	0039545	103-228	5.76e-36	51306	LexA/Signal peptidase	0.00051	51307	LexA-related	1jhf A:73-198
55	gi|153004966|ref|YP_001379291.1|	0047587	4-66	6.27e-21	46785	Winged helix DNA-binding domain	0.01	46789	LexA repressor, N-terminal DNA-binding domain	1jhf A:2-72
55	gi|153006766|ref|YP_001381091.1|	0041444	174-355	8.74e-31	53335	S-adenosyl-L-methionine-dependent methyltransferases	0.047	117688	CAC2371-like	1wzn A:1-251
55	gi|153006766|ref|YP_001381091.1|	0044139	30-100	0.00000816	46785	Winged helix DNA-binding domain	0.073	68967	Lrp/AsnC-like transcriptional regulator N-terminal domain	1i1g A:2-61
55	gi|153004458|ref|YP_001378783.1|	0047313	94-290	2.31e-30	53850	Periplasmic binding protein-like II	0.01	53851	Phosphate binding protein-like	1al3 A:
55	gi|153004458|ref|YP_001378783.1|	0045910	3-112	4.83e-23	46785	Winged helix DNA-binding domain	0.0033	88979	LysR-like transcriptional regulators	1ixc A:1-89
55	gi|153004654|ref|YP_001378979.1|	0052509	92-294	1.47e-24	53850	Periplasmic binding protein-like II	0.01	53851	Phosphate binding protein-like	1al3 A:
55	gi|153004654|ref|YP_001378979.1|	0047461	5-88	2.73e-21	46785	Winged helix DNA-binding domain	0.0057	88979	LysR-like transcriptional regulators	1ixc A:1-89
55	gi|153005010|ref|YP_001379335.1|	0045790	96-303	8.59e-42	53850	Periplasmic binding protein-like II	0.00000756	53851	Phosphate binding protein-like	1i6a A:
55	gi|153005010|ref|YP_001379335.1|	0045910	8-117	1.1e-20	46785	Winged helix DNA-binding domain	0.0019	88979	LysR-like transcriptional regulators	1ixc A:1-89
55	gi|153005707|ref|YP_001380032.1|	0045790	94-297	8.53e-47	53850	Periplasmic binding protein-like II	0.00068	53851	Phosphate binding protein-like	1i6a A:
55	gi|153005707|ref|YP_001380032.1|	0045910	5-115	1.7e-25	46785	Winged helix DNA-binding domain	0.0031	88979	LysR-like transcriptional regulators	1ixc A:1-89
55	gi|153005754|ref|YP_001380079.1|	0045790	110-304	5.07e-32	53850	Periplasmic binding protein-like II	0.0063	53851	Phosphate binding protein-like	1al3 A:
55	gi|153005754|ref|YP_001380079.1|	0045910	18-131	9.25e-18	46785	Winged helix DNA-binding domain	0.0063	88979	LysR-like transcriptional regulators	1ixc A:1-89
55	gi|153006064|ref|YP_001380389.1|	0045790	90-300	2.17e-40	53850	Periplasmic binding protein-like II	0.01	53851	Phosphate binding protein-like	1i6a A:
55	gi|153006064|ref|YP_001380389.1|	0045910	5-114	3.33e-21	46785	Winged helix DNA-binding domain	0.0054	88979	LysR-like transcriptional regulators	1ixc A:1-89
55	gi|153006085|ref|YP_001380410.1|	0045790	91-290	2.41e-42	53850	Periplasmic binding protein-like II	0.00053	53851	Phosphate binding protein-like	1al3 A:
55	gi|153006085|ref|YP_001380410.1|	0047461	9-87	1.53e-20	46785	Winged helix DNA-binding domain	0.0073	88979	LysR-like transcriptional regulators	1ixc A:1-89
55	gi|153006479|ref|YP_001380804.1|	0045790	89-290	3.26e-38	53850	Periplasmic binding protein-like II	0.0084	53851	Phosphate binding protein-like	1al3 A:
55	gi|153006479|ref|YP_001380804.1|	0045910	1-111	1.67e-22	46785	Winged helix DNA-binding domain	0.0076	88979	LysR-like transcriptional regulators	1ixc A:1-89
55	gi|153006496|ref|YP_001380821.1|	0045790	103-308	8.32e-48	53850	Periplasmic binding protein-like II	0.0036	53851	Phosphate binding protein-like	1al3 A:
55	gi|153006496|ref|YP_001380821.1|	0045910	11-124	6.86e-23	46785	Winged helix DNA-binding domain	0.0031	88979	LysR-like transcriptional regulators	1ixc A:1-89
55	gi|153006503|ref|YP_001380828.1|	0047461	1-85	2.2e-22	46785	Winged helix DNA-binding domain	0.0028	88979	LysR-like transcriptional regulators	1ixc A:1-89
55	gi|153006503|ref|YP_001380828.1|	0045790	94-294	5.97e-20	53850	Periplasmic binding protein-like II	0.0044	53851	Phosphate binding protein-like	1i6a A:
55	gi|153003662|ref|YP_001377987.1|	0052801	26-159	3.79e-24	46785	Winged helix DNA-binding domain	0.01	63379	MarR-like transcriptional regulators	1z91 A:8-144
55	gi|153003770|ref|YP_001378095.1|	0051337	3-131	1.52e-27	46785	Winged helix DNA-binding domain	0.055	63379	MarR-like transcriptional regulators	2hr3 A:2-146
55	gi|153006908|ref|YP_001381233.1|	0052644	20-152	1.25e-24	46785	Winged helix DNA-binding domain	0.014	63379	MarR-like transcriptional regulators	1jgs A:
55	gi|153006980|ref|YP_001381305.1|	0052801	26-150	9.5e-31	46785	Winged helix DNA-binding domain	0.0038	63379	MarR-like transcriptional regulators	2eth A:1-140
55	gi|153003289|ref|YP_001377614.1|	0050342	2-127	1.71e-40	52172	CheY-like	0.0000693	52173	CheY-related	1mvo A:
55	gi|153003289|ref|YP_001377614.1|	0051385	129-225	4.25e-29	46894	C-terminal effector domain of the bipartite response regulators	0.00084	46895	PhoB-like	1qqi A:
55	gi|153003748|ref|YP_001378073.1|	0050342	8-129	5.41e-41	52172	CheY-like	0.00016	52173	CheY-related	1mvo A:
55	gi|153003748|ref|YP_001378073.1|	0051385	130-230	2.69e-30	46894	C-terminal effector domain of the bipartite response regulators	0.001	46895	PhoB-like	1opc A:
55	gi|153004597|ref|YP_001378922.1|	0052100	379-588	1.27e-17	48452	TPR-like	0.017	48453	Tetratricopeptide repeat (TPR)	1w3b A:
55	gi|153004597|ref|YP_001378922.1|	0052670	107-253	0.00000000000000455	48452	TPR-like	0.032	140845	BTAD-like	2ff4 A:105-283
55	gi|153004597|ref|YP_001378922.1|	0052669	4-81	0.0000000000215	46894	C-terminal effector domain of the bipartite response regulators	0.0039	46895	PhoB-like	2ff4 A:10-104
55	gi|153006190|ref|YP_001380515.1|	0052670	96-246	2.85e-19	48452	TPR-like	0.029	48453	Tetratricopeptide repeat (TPR)	1w3b A:
55	gi|153006190|ref|YP_001380515.1|	0043792	270-310,354-495	0.0000000000523	52540	P-loop containing nucleoside triphosphate hydrolases	0.086	52592	G proteins	2g3y A:73-244
55	gi|153006190|ref|YP_001380515.1|	0052669	7-82	0.000000235	46894	C-terminal effector domain of the bipartite response regulators	0.012	46895	PhoB-like	2ff4 A:10-104
55	gi|153006190|ref|YP_001380515.1|	0052100	633-789,890-937	0.00000759	48452	TPR-like	0.03	48453	Tetratricopeptide repeat (TPR)	1elw A:
55	gi|153002903|ref|YP_001377228.1|	0051249	16-79	0.00000000000000228	47413	lambda repressor-like DNA-binding domains	0.039	47432	SinR domain-like	1y7y A:5-73
55	gi|153004060|ref|YP_001378385.1|	0051249	2-66	1.23e-19	47413	lambda repressor-like DNA-binding domains	0.02	47432	SinR domain-like	1y7y A:5-73
55	gi|153004310|ref|YP_001378635.1|	0051249	7-67	6.97e-18	47413	lambda repressor-like DNA-binding domains	0.025	47432	SinR domain-like	1y7y A:5-73
55	gi|153004407|ref|YP_001378732.1|	0054127	13-89	6.76e-24	47413	lambda repressor-like DNA-binding domains	0.012	47432	SinR domain-like	2ict A:8-94
55	gi|153004818|ref|YP_001379143.1|	0050633	5-78	0.000000000163	46565	Chaperone J-domain	0.0029	46566	Chaperone J-domain	1xbl A:
55	gi|153004818|ref|YP_001379143.1|	0051249	195-232	0.000000648	47413	lambda repressor-like DNA-binding domains	0.046	47432	SinR domain-like	1b0n A:1-68
55	gi|153004833|ref|YP_001379158.1|	0051249	48-109	1.21e-17	47413	lambda repressor-like DNA-binding domains	0.015	47432	SinR domain-like	1y7y A:5-73
55	gi|153005820|ref|YP_001380145.1|	0051249	4-65	0.00000000000000115	47413	lambda repressor-like DNA-binding domains	0.021	47432	SinR domain-like	1b0n A:1-68
55	gi|153003021|ref|YP_001377346.1|	0049523	7-86	0.0000000000002	46689	Homeodomain-like	0.0065	46764	Tetracyclin repressor-like, N-terminal domain	2d6y A:7-74
55	gi|153003021|ref|YP_001377346.1|	0048726	93-200	0.0000252	48498	Tetracyclin repressor-like, C-terminal domain	0.011	48499	Tetracyclin repressor-like, C-terminal domain	1pb6 A:86-211
55	gi|153003443|ref|YP_001377768.1|	0049523	15-86	2.84e-18	46689	Homeodomain-like	0.0058	46764	Tetracyclin repressor-like, N-terminal domain	1z77 A:1-75
55	gi|153003443|ref|YP_001377768.1|	0053097	87-205	0.0000000473	48498	Tetracyclin repressor-like, C-terminal domain	0.013	48499	Tetracyclin repressor-like, C-terminal domain	2g7s A:77-192
55	gi|153003752|ref|YP_001378077.1|	0053097	80-198	3.56e-26	48498	Tetracyclin repressor-like, C-terminal domain	0.0015	48499	Tetracyclin repressor-like, C-terminal domain	2id3 A:81-203
55	gi|153003752|ref|YP_001378077.1|	0054341	10-69	6.98e-16	46689	Homeodomain-like	0.0021	46764	Tetracyclin repressor-like, N-terminal domain	2fq4 A:9-77
55	gi|153003888|ref|YP_001378213.1|	0054073	78-192	2.62e-28	48498	Tetracyclin repressor-like, C-terminal domain	0.0004	48499	Tetracyclin repressor-like, C-terminal domain	2hyj A:83-200
55	gi|153003888|ref|YP_001378213.1|	0054072	2-70	0.00000000000000133	46689	Homeodomain-like	0.0013	46764	Tetracyclin repressor-like, N-terminal domain	2hyj A:8-82
55	gi|153003907|ref|YP_001378232.1|	0049523	3-77	0.00000000000000648	46689	Homeodomain-like	0.0041	46764	Tetracyclin repressor-like, N-terminal domain	1z77 A:1-75
55	gi|153003914|ref|YP_001378239.1|	0049196	83-198	2.28e-22	48498	Tetracyclin repressor-like, C-terminal domain	0.0052	48499	Tetracyclin repressor-like, C-terminal domain	1vi0 A:78-194
55	gi|153003914|ref|YP_001378239.1|	0049523	4-86	0.000000000000018	46689	Homeodomain-like	0.01	46764	Tetracyclin repressor-like, N-terminal domain	2o7o A:2-67
55	gi|153004917|ref|YP_001379242.1|	0046275	289-340	0.0000000000166	46689	Homeodomain-like	0.019	46759	AraC type transcriptional activator	1d5y A:57-121
55	gi|153004917|ref|YP_001379242.1|	0036286	236-287	0.000000272	46689	Homeodomain-like	0.049	46764	Tetracyclin repressor-like, N-terminal domain	2gen A:6-75
55	gi|153005367|ref|YP_001379692.1|	0049523	13-91	1.05e-19	46689	Homeodomain-like	0.0024	46764	Tetracyclin repressor-like, N-terminal domain	1z77 A:1-75
55	gi|153005367|ref|YP_001379692.1|	0050189	90-209	4.17e-16	48498	Tetracyclin repressor-like, C-terminal domain	0.0056	48499	Tetracyclin repressor-like, C-terminal domain	1vi0 A:78-194
55	gi|153005416|ref|YP_001379741.1|	0036286	190-239	0.0000000108	46689	Homeodomain-like	0.09	46764	Tetracyclin repressor-like, N-terminal domain	1t56 A:22-94
55	gi|153005416|ref|YP_001379741.1|	0046275	242-286	0.00000043	46689	Homeodomain-like	0.02	46759	AraC type transcriptional activator	1bl0 A:63-124
55	gi|153005838|ref|YP_001380163.1|	0049523	9-92	2.82e-19	46689	Homeodomain-like	0.006	46764	Tetracyclin repressor-like, N-terminal domain	3c07 A:15-89
55	gi|153005838|ref|YP_001380163.1|	0050189	90-198	0.0000015	48498	Tetracyclin repressor-like, C-terminal domain	0.014	48499	Tetracyclin repressor-like, C-terminal domain	1vi0 A:78-194
55	gi|153006094|ref|YP_001380419.1|	0049523	4-74	9.98e-18	46689	Homeodomain-like	0.0046	46764	Tetracyclin repressor-like, N-terminal domain	3c07 A:15-89
55	gi|153006106|ref|YP_001380431.1|	0053066	77-191	3.96e-28	48498	Tetracyclin repressor-like, C-terminal domain	0.00027	48499	Tetracyclin repressor-like, C-terminal domain	2i10 A:79-194
55	gi|153006106|ref|YP_001380431.1|	0049195	1-74	6.98e-16	46689	Homeodomain-like	0.0011	46764	Tetracyclin repressor-like, N-terminal domain	2i10 A:10-78
55	gi|153006132|ref|YP_001380457.1|	0046275	276-321	0.000000000986	46689	Homeodomain-like	0.016	46759	AraC type transcriptional activator	1d5y A:57-121
55	gi|153006132|ref|YP_001380457.1|	0036286	223-274	0.000000000652	46689	Homeodomain-like	0.076	46764	Tetracyclin repressor-like, N-terminal domain	1t56 A:22-94
55	gi|153006383|ref|YP_001380708.1|	0054374	8-77	8.98e-16	46689	Homeodomain-like	0.0058	46764	Tetracyclin repressor-like, N-terminal domain	2gfn A:4-80
55	gi|153006383|ref|YP_001380708.1|	0050189	83-198	0.0000000207	48498	Tetracyclin repressor-like, C-terminal domain	0.01	48499	Tetracyclin repressor-like, C-terminal domain	1pb6 A:86-211
55	gi|153006495|ref|YP_001380820.1|	0049523	8-93	1.33e-19	46689	Homeodomain-like	0.009	46764	Tetracyclin repressor-like, N-terminal domain	1sgm A:5-77
55	gi|153006495|ref|YP_001380820.1|	0052656	88-184	0.00000000000485	48498	Tetracyclin repressor-like, C-terminal domain	0.01	48499	Tetracyclin repressor-like, C-terminal domain	2fd5 A:77-180
55	gi|153006500|ref|YP_001380825.1|	0049523	99-164	0.0000000000000267	46689	Homeodomain-like	0.0077	46764	Tetracyclin repressor-like, N-terminal domain	3c07 A:15-89
