# Supplementary material for: Abundance, diversity and domain architecture variability in prokaryotic DNA-binding transcription factors
Source: PLoS One. 2018 Apr 3;13(4):e0195332. doi: 10.1371/journal.pone.0195332 (PMC5882156; doi:10.1371/journal.pone.0195332)
Supplement: S1 Dataset — The information of genomes and transcription factors is organized in a tabular format. The file S1_Dataset.zip contains 761 files, one per genome. The information is organized as follows: Genome ID, identifier from NCBI database; Supfam ID; physical position of the Domain; E-value; Supfam model assignment; Supfam description; E-value associated to the family; Family ID; Family ID; representative PDB associated to each assignment. (ZIP) [file pone.0195332.s005.zip › Genomes_assignments/Anaplasma_marginale_str._St._Maries_B.TFs]

am	gi|56416510|ref|YP_153584.1|	0041617	150-397	1.8e-51	52540	P-loop containing nucleoside triphosphate hydrolases	0.0000213	81269	Extended AAA-ATPase domain	1ny5 A:138-384
am	gi|56416510|ref|YP_153584.1|	0043525	14-194	1.57e-38	52172	CheY-like	0.00055	52173	CheY-related	1ny5 A:1-137
am	gi|56416510|ref|YP_153584.1|	0037176	366-463	0.0000000000000493	46689	Homeodomain-like	0.03	100918	FIS-like	1ntc A:
am	gi|56417081|ref|YP_154155.1|	0037364	123-213	0.000000000000484	51306	LexA/Signal peptidase	0.024	51307	LexA-related	1umu A:
am	gi|56417081|ref|YP_154155.1|	0051249	9-74	0.00000000011	47413	lambda repressor-like DNA-binding domains	0.096	47432	SinR domain-like	1b0n A:1-68
