# Supplementary material for: Abundance, diversity and domain architecture variability in prokaryotic DNA-binding transcription factors
Source: PLoS One. 2018 Apr 3;13(4):e0195332. doi: 10.1371/journal.pone.0195332 (PMC5882156; doi:10.1371/journal.pone.0195332)
Supplement: S1 Dataset — The information of genomes and transcription factors is organized in a tabular format. The file S1_Dataset.zip contains 761 files, one per genome. The information is organized as follows: Genome ID, identifier from NCBI database; Supfam ID; physical position of the Domain; E-value; Supfam model assignment; Supfam description; E-value associated to the family; Family ID; Family ID; representative PDB associated to each assignment. (ZIP) [file pone.0195332.s005.zip › Genomes_assignments/Anaplasma_phagocytophilum_HZ_B.TFs]

as	gi|88607673|ref|YP_504819.1|	0041617	147-393	5.48e-52	52540	P-loop containing nucleoside triphosphate hydrolases	0.0000278	81269	Extended AAA-ATPase domain	1ny5 A:138-384
as	gi|88607673|ref|YP_504819.1|	0043525	11-191	1.85e-40	52172	CheY-like	0.00051	52173	CheY-related	1ny5 A:1-137
as	gi|88607673|ref|YP_504819.1|	0037176	362-459	0.000000000000345	46689	Homeodomain-like	0.032	100918	FIS-like	1ntc A:
as	gi|88606714|ref|YP_505648.1|	0037364	118-210	0.000000000000288	51306	LexA/Signal peptidase	0.017	51307	LexA-related	1umu A:
as	gi|88606714|ref|YP_505648.1|	0051249	10-75	0.00000000016	47413	lambda repressor-like DNA-binding domains	0.057	47432	SinR domain-like	1b0n A:1-68
