# Supplementary material for: Abundance, diversity and domain architecture variability in prokaryotic DNA-binding transcription factors
Source: PLoS One. 2018 Apr 3;13(4):e0195332. doi: 10.1371/journal.pone.0195332 (PMC5882156; doi:10.1371/journal.pone.0195332)
Supplement: S1 Dataset — The information of genomes and transcription factors is organized in a tabular format. The file S1_Dataset.zip contains 761 files, one per genome. The information is organized as follows: Genome ID, identifier from NCBI database; Supfam ID; physical position of the Domain; E-value; Supfam model assignment; Supfam description; E-value associated to the family; Family ID; Family ID; representative PDB associated to each assignment. (ZIP) [file pone.0195332.s005.zip › Genomes_assignments/Anoxybacillus_flavithermus_WK1_B.TFs]

j6	gi|212639021|ref|YP_002315541.1|	0046275	229-277	0.000000000000672	46689	Homeodomain-like	0.035	46759	AraC type transcriptional activator	1d5y A:57-121
j6	gi|212639021|ref|YP_002315541.1|	0036286	176-226	0.00000000152	46689	Homeodomain-like	0.083	46764	Tetracyclin repressor-like, N-terminal domain	2o7o A:2-67
j6	gi|212639144|ref|YP_002315664.1|	0043525	18-166	4.41e-32	52172	CheY-like	0.0042	52173	CheY-related	1u0s Y:
j6	gi|212639144|ref|YP_002315664.1|	0046275	374-424	0.0000000000000282	46689	Homeodomain-like	0.028	46759	AraC type transcriptional activator	1d5y A:57-121
j6	gi|212639144|ref|YP_002315664.1|	0036286	323-372	0.0000000152	46689	Homeodomain-like	0.02	46759	AraC type transcriptional activator	1bl0 A:9-62
j6	gi|212640017|ref|YP_002316537.1|	0051818	4-165	8.63e-18	51215	Regulatory protein AraC	0.011	51216	Regulatory protein AraC	2arc A:
j6	gi|212640017|ref|YP_002316537.1|	0046275	229-277	0.000000000000345	46689	Homeodomain-like	0.019	46759	AraC type transcriptional activator	1bl0 A:63-124
j6	gi|212640017|ref|YP_002316537.1|	0036286	179-227	0.00000242	46689	Homeodomain-like	0.03	46759	AraC type transcriptional activator	1bl0 A:9-62
j6	gi|212638280|ref|YP_002314800.1|	0043758	11-60	0.0000000403	46785	Winged helix DNA-binding domain	0.092	46792	Arginine repressor (ArgR), N-terminal DNA-binding domain	1b4a A:4-78
j6	gi|212638791|ref|YP_002315311.1|	0035347	8-81	1.41e-24	46785	Winged helix DNA-binding domain	0.0000604	46792	Arginine repressor (ArgR), N-terminal DNA-binding domain	1b4a A:4-78
j6	gi|212638791|ref|YP_002315311.1|	0037457	83-152	3.27e-22	55252	C-terminal domain of arginine repressor	0.000035	55253	C-terminal domain of arginine repressor	1b4b A:
j6	gi|212638869|ref|YP_002315389.1|	0049777	273-366	7.77e-16	46785	Winged helix DNA-binding domain	0.037	46801	ArsR-like transcriptional regulators	1r1u A:
j6	gi|212638983|ref|YP_002315503.1|	0049777	4-91	4.55e-23	46785	Winged helix DNA-binding domain	0.0028	46801	ArsR-like transcriptional regulators	1smt A:
j6	gi|212639168|ref|YP_002315688.1|	0049777	5-97	3.59e-26	46785	Winged helix DNA-binding domain	0.00094	46801	ArsR-like transcriptional regulators	1r1u A:
j6	gi|212639245|ref|YP_002315765.1|	0049944	2-97	1.41e-26	46785	Winged helix DNA-binding domain	0.022	46801	ArsR-like transcriptional regulators	1smt A:
j6	gi|212639390|ref|YP_002315910.1|	0049777	24-113	1.14e-22	46785	Winged helix DNA-binding domain	0.0069	46801	ArsR-like transcriptional regulators	1u2w A:12-119
j6	gi|212639394|ref|YP_002315914.1|	0038492	307-413	1.83e-23	63520	PTS-regulatory domain, PRD	0.0012	63521	PTS-regulatory domain, PRD	1h99 A:54-168
j6	gi|212639394|ref|YP_002315914.1|	0038492	198-302	3.14e-23	63520	PTS-regulatory domain, PRD	0.0044	63521	PTS-regulatory domain, PRD	1h99 A:54-168
j6	gi|212639394|ref|YP_002315914.1|	0034911	541-675	2.35e-21	55804	Phoshotransferase/anion transport protein	0.0058	55805	IIA domain of mannitol-specific and ntr phosphotransferase EII	1a6j A:
j6	gi|212639394|ref|YP_002315914.1|	0050231	417-493	0.0000000105	52794	PTS system IIB component-like	0.053	52795	PTS system, Lactose/Cellobiose specific IIB subunit	1vkr A:
j6	gi|212639394|ref|YP_002315914.1|	0039384	1-53	0.00000421	46785	Winged helix DNA-binding domain	0.073	68967	Lrp/AsnC-like transcriptional regulator N-terminal domain	1i1g A:2-61
j6	gi|212639394|ref|YP_002315914.1|	0039384	88-151	0.00000144	46785	Winged helix DNA-binding domain	0.072	46801	ArsR-like transcriptional regulators	1u2w A:12-119
j6	gi|212639417|ref|YP_002315937.1|	0049944	8-88	3.55e-29	46785	Winged helix DNA-binding domain	0.013	46801	ArsR-like transcriptional regulators	1smt A:
j6	gi|212640187|ref|YP_002316707.1|	0049944	1-80	8.62e-22	46785	Winged helix DNA-binding domain	0.03	46801	ArsR-like transcriptional regulators	1smt A:
j6	gi|212638545|ref|YP_002315065.1|	0039385	73-177	2.22e-36	75500	Putative transcriptional regulator TM1602, C-terminal domain	0.00018	75501	Putative transcriptional regulator TM1602, C-terminal domain	1j5y A:68-174
j6	gi|212638545|ref|YP_002315065.1|	0039384	9-67	0.00000000007	46785	Winged helix DNA-binding domain	0.0064	46786	Biotin repressor-like	1j5y A:3-67
j6	gi|212638696|ref|YP_002315216.1|	0054751	64-190	1.59e-23	54631	CBS-domain pair	0.0015	54632	CBS-domain pair	1pvm A:1-142
j6	gi|212638696|ref|YP_002315216.1|	0043758	3-67	0.000000000188	46785	Winged helix DNA-binding domain	0.036	46786	Biotin repressor-like	1j5y A:3-67
j6	gi|212638966|ref|YP_002315486.1|	0035568	75-277	3.48e-64	55681	Class II aaRS and biotin synthetases	0.000024	55707	Biotin holoenzyme synthetase	1wqw A:1-188
j6	gi|212638966|ref|YP_002315486.1|	0045968	6-64	0.000000000696	46785	Winged helix DNA-binding domain	0.027	46786	Biotin repressor-like	1bia A:1-63
j6	gi|212638966|ref|YP_002315486.1|	0050688	284-327	0.00000916	50037	C-terminal domain of transcriptional repressors	0.0066	50038	Biotin repressor (BirA)	1wqw A:189-235
j6	gi|212639601|ref|YP_002316121.1|	0052592	98-206	6.43e-26	54637	Thioesterase/thiol ester dehydrase-isomerase	0.0000429	89902	PaaI/YdiI-like	2f41 A:73-183
j6	gi|212639601|ref|YP_002316121.1|	0037456	29-75	0.0000987	46785	Winged helix DNA-binding domain	0.058	46786	Biotin repressor-like	1j5y A:3-67
j6	gi|212638185|ref|YP_002314705.1|	0052198	9-77	3.2e-16	46785	Winged helix DNA-binding domain	0.01	46796	CAP C-terminal domain-like	2coh A:118-199
j6	gi|212638669|ref|YP_002315189.1|	0054946	22-161	7.59e-37	51206	cAMP-binding domain-like	0.01	51210	cAMP-binding domain	1hw5 A:1-137
j6	gi|212638669|ref|YP_002315189.1|	0048601	165-239	2.28e-19	46785	Winged helix DNA-binding domain	0.024	46796	CAP C-terminal domain-like	1ft9 A:134-213
j6	gi|212639977|ref|YP_002316497.1|	0054017	10-133	1.31e-26	51206	cAMP-binding domain-like	0.011	51210	cAMP-binding domain	2gau A:10-151
j6	gi|212639977|ref|YP_002316497.1|	0048601	137-223	2.32e-23	46785	Winged helix DNA-binding domain	0.0093	46796	CAP C-terminal domain-like	1ft9 A:134-213
j6	gi|212638798|ref|YP_002315318.1|	0041617	370-609	2.25e-69	52540	P-loop containing nucleoside triphosphate hydrolases	0.00000134	81269	Extended AAA-ATPase domain	1ny5 A:138-384
j6	gi|212638798|ref|YP_002315318.1|	0048454	1-113	4.39e-16	51735	NAD(P)-binding Rossmann-fold domains	0.071	51848	LDH N-terminal domain-like	1uxj A:2-143
j6	gi|212638798|ref|YP_002315318.1|	0048248	123-217	2.27e-16	55785	PYP-like sensor domain (PAS domain)	0.027	55789	Heme-binding PAS domain	1v9y A:
j6	gi|212638798|ref|YP_002315318.1|	0037176	585-686	0.0000000000000255	46689	Homeodomain-like	0.012	100918	FIS-like	1eto B:
j6	gi|212638798|ref|YP_002315318.1|	0048459	220-339	0.0000000000000227	55785	PYP-like sensor domain (PAS domain)	0.055	55789	Heme-binding PAS domain	1v9y A:
j6	gi|212640124|ref|YP_002316644.1|	0049952	218-266	0.0000043	46689	Homeodomain-like	0.017	100918	FIS-like	1umq A:
j6	gi|212640606|ref|YP_002317126.1|	0049952	351-381	0.0000968	46689	Homeodomain-like	0.02	100918	FIS-like	1umq A:
j6	gi|212638218|ref|YP_002314738.1|	0041150	16-146	1.96e-42	46785	Winged helix DNA-binding domain	0.004	101027	FUR-like	1mzb A:
j6	gi|212638712|ref|YP_002315232.1|	0041150	5-133	2.45e-35	46785	Winged helix DNA-binding domain	0.012	101027	FUR-like	1mzb A:
j6	gi|212638836|ref|YP_002315356.1|	0041150	50-184	2.24e-38	46785	Winged helix DNA-binding domain	0.00093	101027	FUR-like	1mzb A:
j6	gi|212638307|ref|YP_002314827.1|	0036339	86-356	2.36e-91	53822	Periplasmic binding protein-like I	0.00000000348	53823	L-arabinose binding protein-like	2nzu G:58-332
j6	gi|212638307|ref|YP_002314827.1|	0051985	25-84	7.39e-20	47413	lambda repressor-like DNA-binding domains	0.0002	47438	GalR/LacI-like bacterial regulator	2hsg A:2-58
j6	gi|212638383|ref|YP_002314903.1|	0035780	91-342	1.37e-50	53822	Periplasmic binding protein-like I	0.00014	53823	L-arabinose binding protein-like	1dbq A:
j6	gi|212638383|ref|YP_002314903.1|	0051985	17-67	0.00000000000169	47413	lambda repressor-like DNA-binding domains	0.0078	47438	GalR/LacI-like bacterial regulator	2bjc A:1-62
j6	gi|212639850|ref|YP_002316370.1|	0036339	65-339	1.09e-84	53822	Periplasmic binding protein-like I	0.00000915	53823	L-arabinose binding protein-like	1dbq A:
j6	gi|212639850|ref|YP_002316370.1|	0051985	5-64	2.44e-20	47413	lambda repressor-like DNA-binding domains	0.003	47438	GalR/LacI-like bacterial regulator	1vpw A:3-58
j6	gi|212640010|ref|YP_002316530.1|	0036339	62-337	3.26e-82	53822	Periplasmic binding protein-like I	0.0000167	53823	L-arabinose binding protein-like	2nzu G:58-332
j6	gi|212640010|ref|YP_002316530.1|	0051985	2-60	1.04e-18	47413	lambda repressor-like DNA-binding domains	0.0025	47438	GalR/LacI-like bacterial regulator	2hsg A:2-58
j6	gi|212640097|ref|YP_002316617.1|	0036339	62-330	4.54e-76	53822	Periplasmic binding protein-like I	0.0000177	53823	L-arabinose binding protein-like	2nzu G:58-332
j6	gi|212640097|ref|YP_002316617.1|	0051985	1-59	5.63e-19	47413	lambda repressor-like DNA-binding domains	0.0031	47438	GalR/LacI-like bacterial regulator	2hsg A:2-58
j6	gi|212640178|ref|YP_002316698.1|	0036339	68-335	1e-68	53822	Periplasmic binding protein-like I	0.000019	53823	L-arabinose binding protein-like	1dbq A:
j6	gi|212640178|ref|YP_002316698.1|	0051985	2-50	0.00000000000006	47413	lambda repressor-like DNA-binding domains	0.0083	47438	GalR/LacI-like bacterial regulator	2hsg A:2-58
j6	gi|212640491|ref|YP_002317011.1|	0036339	60-324	1.4e-84	53822	Periplasmic binding protein-like I	0.00000443	53823	L-arabinose binding protein-like	2nzu G:58-332
j6	gi|212640491|ref|YP_002317011.1|	0051985	1-59	8.53e-19	47413	lambda repressor-like DNA-binding domains	0.0024	47438	GalR/LacI-like bacterial regulator	1pru A:
j6	gi|212638021|ref|YP_002314541.1|	0045682	1-134	3.13e-32	52172	CheY-like	0.00031	52173	CheY-related	1a04 A:5-142
j6	gi|212638021|ref|YP_002314541.1|	0048694	136-207	6.12e-26	46894	C-terminal effector domain of the bipartite response regulators	0.0017	46900	GerE-like (LuxR/UhpA family of transcriptional regulators)	1fse A:
j6	gi|212638135|ref|YP_002314655.1|	0045682	3-132	7.12e-33	52172	CheY-like	0.001	52173	CheY-related	1a04 A:5-142
j6	gi|212638135|ref|YP_002314655.1|	0048694	134-209	1.43e-21	46894	C-terminal effector domain of the bipartite response regulators	0.0021	46900	GerE-like (LuxR/UhpA family of transcriptional regulators)	1fse A:
j6	gi|212638396|ref|YP_002314916.1|	0045682	30-152	2.28e-28	52172	CheY-like	0.012	52173	CheY-related	1ny5 A:1-137
j6	gi|212638396|ref|YP_002314916.1|	0048694	173-239	3.74e-17	46894	C-terminal effector domain of the bipartite response regulators	0.01	46900	GerE-like (LuxR/UhpA family of transcriptional regulators)	1a04 A:150-216
j6	gi|212638430|ref|YP_002314950.1|	0048694	17-87	3.06e-23	46894	C-terminal effector domain of the bipartite response regulators	0.0000941	46900	GerE-like (LuxR/UhpA family of transcriptional regulators)	1fse A:
j6	gi|212640042|ref|YP_002316562.1|	0048694	88-164	8.5e-19	46894	C-terminal effector domain of the bipartite response regulators	0.0047	46900	GerE-like (LuxR/UhpA family of transcriptional regulators)	1fse A:
j6	gi|212640042|ref|YP_002316562.1|	0048997	8-89	0.00000385	52172	CheY-like	0.032	52173	CheY-related	1p2f A:1-120
j6	gi|212640069|ref|YP_002316589.1|	0048694	123-190	8.16e-21	46894	C-terminal effector domain of the bipartite response regulators	0.0012	46900	GerE-like (LuxR/UhpA family of transcriptional regulators)	1fse A:
j6	gi|212640294|ref|YP_002316814.1|	0048694	129-198	0.00000000000000109	46894	C-terminal effector domain of the bipartite response regulators	0.0037	46900	GerE-like (LuxR/UhpA family of transcriptional regulators)	1fse A:
j6	gi|212640294|ref|YP_002316814.1|	0045682	3-118	0.00000000000498	52172	CheY-like	0.0049	52173	CheY-related	1dz3 A:
j6	gi|212640416|ref|YP_002316936.1|	0045682	35-168	9.68e-37	52172	CheY-like	0.00058	52173	CheY-related	1a04 A:5-142
j6	gi|212640416|ref|YP_002316936.1|	0048694	189-258	5.1e-25	46894	C-terminal effector domain of the bipartite response regulators	0.0014	46900	GerE-like (LuxR/UhpA family of transcriptional regulators)	1fse A:
j6	gi|212640439|ref|YP_002316959.1|	0043525	4-139	3.27e-26	52172	CheY-like	0.0019	52173	CheY-related	1ny5 A:1-137
j6	gi|212640439|ref|YP_002316959.1|	0048694	147-212	7.48e-18	46894	C-terminal effector domain of the bipartite response regulators	0.0052	46900	GerE-like (LuxR/UhpA family of transcriptional regulators)	1fse A:
j6	gi|212640627|ref|YP_002317147.1|	0045682	7-135	2.42e-27	52172	CheY-like	0.001	52173	CheY-related	1a04 A:5-142
j6	gi|212640627|ref|YP_002317147.1|	0048694	138-204	7.82e-17	46894	C-terminal effector domain of the bipartite response regulators	0.004	46900	GerE-like (LuxR/UhpA family of transcriptional regulators)	1fse A:
j6	gi|212638345|ref|YP_002314865.1|	0050048	10-79	1.35e-20	46785	Winged helix DNA-binding domain	0.032	46804	GntR-like transcriptional regulators	3bwg A:5-82
j6	gi|212638345|ref|YP_002314865.1|	0054060	96-200	0.00000209	48008	GntR ligand-binding domain-like	0.028	48009	GntR ligand-binding domain-like	1hw1 A:79-230
j6	gi|212638377|ref|YP_002314897.1|	0036339	86-363	8.52e-66	53822	Periplasmic binding protein-like I	0.0000585	53823	L-arabinose binding protein-like	1dbq A:
j6	gi|212638377|ref|YP_002314897.1|	0050048	7-78	1.31e-22	46785	Winged helix DNA-binding domain	0.0091	46804	GntR-like transcriptional regulators	3bwg A:5-82
j6	gi|212639230|ref|YP_002315750.1|	0050048	5-79	1.36e-22	46785	Winged helix DNA-binding domain	0.019	46804	GntR-like transcriptional regulators	3bwg A:5-82
j6	gi|212639270|ref|YP_002315790.1|	0054396	74-234	7.85e-41	64288	Chorismate lyase-like	0.00000524	143473	UTRA domain	2ogg A:95-238
j6	gi|212639270|ref|YP_002315790.1|	0050048	3-78	1.75e-18	46785	Winged helix DNA-binding domain	0.017	46804	GntR-like transcriptional regulators	3bwg A:5-82
j6	gi|212639502|ref|YP_002316022.1|	0054662	62-239	2.2e-38	64288	Chorismate lyase-like	0.0021	143473	UTRA domain	3ddv A:3-145
j6	gi|212639502|ref|YP_002316022.1|	0050048	5-84	3.18e-24	46785	Winged helix DNA-binding domain	0.023	46804	GntR-like transcriptional regulators	1v4r A:1-100
j6	gi|212639834|ref|YP_002316354.1|	0054060	106-245	1.65e-30	48008	GntR ligand-binding domain-like	0.009	48009	GntR ligand-binding domain-like	2hs5 A:94-231
j6	gi|212639834|ref|YP_002316354.1|	0050048	16-89	2.39e-21	46785	Winged helix DNA-binding domain	0.013	46804	GntR-like transcriptional regulators	1v4r A:1-100
j6	gi|212639399|ref|YP_002315919.1|	0049608	72-260	1.63e-57	55781	GAF domain-like	0.0000249	75513	IclR ligand-binding domain-like	1mkm A:76-246
j6	gi|212639399|ref|YP_002315919.1|	0048177	14-87	3.22e-19	46785	Winged helix DNA-binding domain	0.014	74676	Transcriptional regulator IclR, N-terminal domain	1mkm A:1-75
j6	gi|212639337|ref|YP_002315857.1|	0039545	89-210	3.14e-36	51306	LexA/Signal peptidase	0.00028	51307	LexA-related	1jhf A:73-198
j6	gi|212639337|ref|YP_002315857.1|	0047587	11-78	8.73e-24	46785	Winged helix DNA-binding domain	0.021	46789	LexA repressor, N-terminal DNA-binding domain	1jhf A:2-72
j6	gi|212638338|ref|YP_002314858.1|	0054203	183-308	6.7e-30	54631	CBS-domain pair	0.0013	54632	CBS-domain pair	1zfj A:95-220
j6	gi|212638338|ref|YP_002314858.1|	0054151	73-186	3.66e-29	75138	HprK N-terminal domain-like	0.0089	159447	DRTGG domain	2ioj A:206-325
j6	gi|212638338|ref|YP_002314858.1|	0051338	337-433	4.05e-19	54637	Thioesterase/thiol ester dehydrase-isomerase	0.031	89902	PaaI/YdiI-like	2cy9 A:13-139
j6	gi|212638338|ref|YP_002314858.1|	0042770	6-55	0.0000000545	46785	Winged helix DNA-binding domain	0.097	68967	Lrp/AsnC-like transcriptional regulator N-terminal domain	1i1g A:2-61
j6	gi|212639394|ref|YP_002315914.1|	0038492	307-413	1.83e-23	63520	PTS-regulatory domain, PRD	0.0012	63521	PTS-regulatory domain, PRD	1h99 A:54-168
j6	gi|212639394|ref|YP_002315914.1|	0038492	198-302	3.14e-23	63520	PTS-regulatory domain, PRD	0.0044	63521	PTS-regulatory domain, PRD	1h99 A:54-168
j6	gi|212639394|ref|YP_002315914.1|	0034911	541-675	2.35e-21	55804	Phoshotransferase/anion transport protein	0.0058	55805	IIA domain of mannitol-specific and ntr phosphotransferase EII	1a6j A:
j6	gi|212639394|ref|YP_002315914.1|	0050231	417-493	0.0000000105	52794	PTS system IIB component-like	0.053	52795	PTS system, Lactose/Cellobiose specific IIB subunit	1vkr A:
j6	gi|212639394|ref|YP_002315914.1|	0039384	1-53	0.00000421	46785	Winged helix DNA-binding domain	0.073	68967	Lrp/AsnC-like transcriptional regulator N-terminal domain	1i1g A:2-61
j6	gi|212639394|ref|YP_002315914.1|	0039384	88-151	0.00000144	46785	Winged helix DNA-binding domain	0.072	46801	ArsR-like transcriptional regulators	1u2w A:12-119
j6	gi|212640213|ref|YP_002316733.1|	0047284	67-148	3.49e-19	54909	Dimeric alpha+beta barrel	0.0033	69733	Lrp/AsnC-like transcriptional regulator C-terminal domain	1ri7 A:85-170
j6	gi|212640213|ref|YP_002316733.1|	0049173	4-62	0.0000000141	46785	Winged helix DNA-binding domain	0.013	68967	Lrp/AsnC-like transcriptional regulator N-terminal domain	1i1g A:2-61
j6	gi|212640480|ref|YP_002317000.1|	0052609	92-289	2.22e-42	140931	Fic-like	0.0064	140932	Fic-like	2f6s A:1-177
j6	gi|212640480|ref|YP_002317000.1|	0052364	287-364	0.0000000437	46785	Winged helix DNA-binding domain	0.086	68967	Lrp/AsnC-like transcriptional regulator N-terminal domain	1ri7 A:25-84
j6	gi|212640600|ref|YP_002317120.1|	0053957	56-311	3.54e-77	100950	NagB/RpiA/CoA transferase-like	0.0000745	159545	SorC sugar-binding domain-like	3efb A:11-265
j6	gi|212640600|ref|YP_002317120.1|	0048601	16-53	0.00000884	46785	Winged helix DNA-binding domain	0.067	68967	Lrp/AsnC-like transcriptional regulator N-terminal domain	1i1g A:2-61
j6	gi|212639069|ref|YP_002315589.1|	0045790	91-298	5.53e-40	53850	Periplasmic binding protein-like II	0.00039	53851	Phosphate binding protein-like	1al3 A:
j6	gi|212639069|ref|YP_002315589.1|	0052508	3-85	1.04e-24	46785	Winged helix DNA-binding domain	0.0028	88979	LysR-like transcriptional regulators	1ixc A:1-89
j6	gi|212639248|ref|YP_002315768.1|	0045790	94-299	1.68e-45	53850	Periplasmic binding protein-like II	0.00053	53851	Phosphate binding protein-like	1i6a A:
j6	gi|212639248|ref|YP_002315768.1|	0045910	3-116	8.06e-25	46785	Winged helix DNA-binding domain	0.011	88979	LysR-like transcriptional regulators	1ixc A:1-89
j6	gi|212639428|ref|YP_002315948.1|	0045790	89-291	6.29e-42	53850	Periplasmic binding protein-like II	0.001	53851	Phosphate binding protein-like	2fyi A:88-307
j6	gi|212639428|ref|YP_002315948.1|	0047461	3-85	7.85e-21	46785	Winged helix DNA-binding domain	0.0067	88979	LysR-like transcriptional regulators	1ixc A:1-89
j6	gi|212638402|ref|YP_002314922.1|	0052801	8-144	1.43e-27	46785	Winged helix DNA-binding domain	0.0078	63379	MarR-like transcriptional regulators	1s3j A:
j6	gi|212638976|ref|YP_002315496.1|	0054094	172-237	1.83e-19	158499	DnaD domain-like	0.0059	158500	DnaD domain	2i5u A:2-75
j6	gi|212638976|ref|YP_002315496.1|	0052644	46-170	0.0000000018	46785	Winged helix DNA-binding domain	0.037	63379	MarR-like transcriptional regulators	2fbk A:8-179
j6	gi|212639408|ref|YP_002315928.1|	0052801	9-143	9.11e-33	46785	Winged helix DNA-binding domain	0.0072	63379	MarR-like transcriptional regulators	1s3j A:
j6	gi|212639477|ref|YP_002315997.1|	0052644	15-136	1.36e-24	46785	Winged helix DNA-binding domain	0.01	63379	MarR-like transcriptional regulators	2fbh A:8-144
j6	gi|212640112|ref|YP_002316632.1|	0052801	13-145	5.25e-23	46785	Winged helix DNA-binding domain	0.00000355	63379	MarR-like transcriptional regulators	2fxa A:6-167
j6	gi|212640148|ref|YP_002316668.1|	0052801	11-145	3.32e-34	46785	Winged helix DNA-binding domain	0.0011	63379	MarR-like transcriptional regulators	1s3j A:
j6	gi|212638130|ref|YP_002314650.1|	0050342	1-128	1.07e-37	52172	CheY-like	0.00036	52173	CheY-related	1kgs A:2-123
j6	gi|212638130|ref|YP_002314650.1|	0051385	127-224	7.94e-28	46894	C-terminal effector domain of the bipartite response regulators	0.0022	46895	PhoB-like	1p2f A:121-217
j6	gi|212638357|ref|YP_002314877.1|	0050342	20-150	7.68e-44	52172	CheY-like	0.00000594	52173	CheY-related	1mvo A:
j6	gi|212638357|ref|YP_002314877.1|	0051385	153-255	9.64e-32	46894	C-terminal effector domain of the bipartite response regulators	0.00057	46895	PhoB-like	1ys7 A:128-233
j6	gi|212638880|ref|YP_002315400.1|	0050342	6-130	2.85e-44	52172	CheY-like	0.00011	52173	CheY-related	1mvo A:
j6	gi|212638880|ref|YP_002315400.1|	0051385	139-240	3.83e-32	46894	C-terminal effector domain of the bipartite response regulators	0.0007	46895	PhoB-like	1qqi A:
j6	gi|212640658|ref|YP_002317178.1|	0050342	2-128	1.01e-45	52172	CheY-like	0.0000176	52173	CheY-related	1nxo A:
j6	gi|212640658|ref|YP_002317178.1|	0051385	134-231	3.02e-32	46894	C-terminal effector domain of the bipartite response regulators	0.00065	46895	PhoB-like	1ys7 A:128-233
j6	gi|212638622|ref|YP_002315142.1|	0051249	3-62	5.09e-18	47413	lambda repressor-like DNA-binding domains	0.094	47432	SinR domain-like	2b5a A:1-77
j6	gi|212639364|ref|YP_002315884.1|	0051249	2-78	0.000000000101	47413	lambda repressor-like DNA-binding domains	0.042	47432	SinR domain-like	1y7y A:5-73
j6	gi|212640061|ref|YP_002316581.1|	0051249	11-79	2e-18	47413	lambda repressor-like DNA-binding domains	0.0057	47432	SinR domain-like	1y7y A:5-73
j6	gi|212640196|ref|YP_002316716.1|	0049999	2-53	4.22e-16	47413	lambda repressor-like DNA-binding domains	0.0034	47432	SinR domain-like	1utx A:
j6	gi|212640211|ref|YP_002316731.1|	0050823	1-68	1.07e-18	47413	lambda repressor-like DNA-binding domains	0.056	47432	SinR domain-like	2b5a A:1-77
j6	gi|212638027|ref|YP_002314547.1|	0050189	77-190	1.06e-22	48498	Tetracyclin repressor-like, C-terminal domain	0.0053	48499	Tetracyclin repressor-like, C-terminal domain	1vi0 A:78-194
j6	gi|212638027|ref|YP_002314547.1|	0049523	4-81	2.15e-17	46689	Homeodomain-like	0.0053	46764	Tetracyclin repressor-like, N-terminal domain	1z77 A:1-75
j6	gi|212638411|ref|YP_002314931.1|	0050189	78-190	3.06e-28	48498	Tetracyclin repressor-like, C-terminal domain	0.00001	48499	Tetracyclin repressor-like, C-terminal domain	1vi0 A:78-194
j6	gi|212638411|ref|YP_002314931.1|	0049523	4-83	1.07e-17	46689	Homeodomain-like	0.00015	46764	Tetracyclin repressor-like, N-terminal domain	1vi0 A:6-77
j6	gi|212638578|ref|YP_002315098.1|	0049195	3-69	2.34e-20	46689	Homeodomain-like	0.0027	46764	Tetracyclin repressor-like, N-terminal domain	1vi0 A:6-77
j6	gi|212639021|ref|YP_002315541.1|	0046275	229-277	0.000000000000672	46689	Homeodomain-like	0.035	46759	AraC type transcriptional activator	1d5y A:57-121
j6	gi|212639021|ref|YP_002315541.1|	0036286	176-226	0.00000000152	46689	Homeodomain-like	0.083	46764	Tetracyclin repressor-like, N-terminal domain	2o7o A:2-67
j6	gi|212639091|ref|YP_002315611.1|	0049195	4-72	2.69e-18	46689	Homeodomain-like	0.0024	46764	Tetracyclin repressor-like, N-terminal domain	1vi0 A:6-77
j6	gi|212639091|ref|YP_002315611.1|	0050189	79-190	7.42e-17	48498	Tetracyclin repressor-like, C-terminal domain	0.0079	48499	Tetracyclin repressor-like, C-terminal domain	1vi0 A:78-194
j6	gi|212639401|ref|YP_002315921.1|	0051515	84-216	3.6e-24	48498	Tetracyclin repressor-like, C-terminal domain	0.0031	48499	Tetracyclin repressor-like, C-terminal domain	1z77 A:76-200
j6	gi|212639401|ref|YP_002315921.1|	0049523	4-80	2.57e-17	46689	Homeodomain-like	0.0021	46764	Tetracyclin repressor-like, N-terminal domain	1z77 A:1-75
j6	gi|212639755|ref|YP_002316275.1|	0049195	1-74	4.36e-17	46689	Homeodomain-like	0.0023	46764	Tetracyclin repressor-like, N-terminal domain	3c07 A:15-89
j6	gi|212639809|ref|YP_002316329.1|	0049195	22-80	3.75e-17	46689	Homeodomain-like	0.0031	46764	Tetracyclin repressor-like, N-terminal domain	1vi0 A:6-77
j6	gi|212639809|ref|YP_002316329.1|	0052743	106-218	0.00000000161	48498	Tetracyclin repressor-like, C-terminal domain	0.012	48499	Tetracyclin repressor-like, C-terminal domain	2fq4 A:78-192
j6	gi|212640099|ref|YP_002316619.1|	0049523	3-75	3.06e-17	46689	Homeodomain-like	0.0043	46764	Tetracyclin repressor-like, N-terminal domain	1z77 A:1-75
j6	gi|212640099|ref|YP_002316619.1|	0050189	80-188	0.0000000000000166	48498	Tetracyclin repressor-like, C-terminal domain	0.0052	48499	Tetracyclin repressor-like, C-terminal domain	2g3b A:74-189
j6	gi|212640553|ref|YP_002317073.1|	0049195	18-86	8.48e-16	46689	Homeodomain-like	0.0051	46764	Tetracyclin repressor-like, N-terminal domain	1vi0 A:6-77
j6	gi|212640553|ref|YP_002317073.1|	0049196	94-207	0.0000000000434	48498	Tetracyclin repressor-like, C-terminal domain	0.014	48499	Tetracyclin repressor-like, C-terminal domain	1rkt A:83-205
j6	gi|212638745|ref|YP_002315265.1|	0053261	1-203	1.93e-26	46785	Winged helix DNA-binding domain	0.053	109680	TrmB-like	2d1h A:1-109
