# Supplementary material for: Abundance, diversity and domain architecture variability in prokaryotic DNA-binding transcription factors
Source: PLoS One. 2018 Apr 3;13(4):e0195332. doi: 10.1371/journal.pone.0195332 (PMC5882156; doi:10.1371/journal.pone.0195332)
Supplement: S1 Dataset — The information of genomes and transcription factors is organized in a tabular format. The file S1_Dataset.zip contains 761 files, one per genome. The information is organized as follows: Genome ID, identifier from NCBI database; Supfam ID; physical position of the Domain; E-value; Supfam model assignment; Supfam description; E-value associated to the family; Family ID; Family ID; representative PDB associated to each assignment. (ZIP) [file pone.0195332.s005.zip › Genomes_assignments/Aquifex_aeolicus_VF5_B.TFs]

aa	gi|15606578|ref|NP_213958.1|	0049777	2-77	1.44e-24	46785	Winged helix DNA-binding domain	0.013	46801	ArsR-like transcriptional regulators	1smt A:
aa	gi|15605964|ref|NP_213341.1|	0054946	18-157	8.25e-30	51206	cAMP-binding domain-like	0.01	51210	cAMP-binding domain	2gau A:10-151
aa	gi|15605964|ref|NP_213341.1|	0048601	162-239	7.69e-22	46785	Winged helix DNA-binding domain	0.018	46796	CAP C-terminal domain-like	2coh A:118-199
aa	gi|15607134|ref|NP_213061.1|	0041617	231-475	2.02e-73	52540	P-loop containing nucleoside triphosphate hydrolases	0.000000376	81269	Extended AAA-ATPase domain	1ny5 A:138-384
aa	gi|15607134|ref|NP_213061.1|	0049952	485-529	0.0000000000111	46689	Homeodomain-like	0.027	100918	FIS-like	1eto B:
aa	gi|15607134|ref|NP_213061.1|	0048459	106-171	0.000000205	55785	PYP-like sensor domain (PAS domain)	0.071	55786	PYP-like	1nwz A:
aa	gi|15607134|ref|NP_213061.1|	0037219	13-108	0.00000244	55785	PYP-like sensor domain (PAS domain)	0.069	55789	Heme-binding PAS domain	1v9y A:
aa	gi|15605734|ref|NP_213111.1|	0041617	132-372	2.93e-70	52540	P-loop containing nucleoside triphosphate hydrolases	0.000000249	81269	Extended AAA-ATPase domain	1ny5 A:138-384
aa	gi|15605734|ref|NP_213111.1|	0043525	1-177	2.99e-40	52172	CheY-like	0.00036	52173	CheY-related	1ny5 A:1-137
aa	gi|15605734|ref|NP_213111.1|	0037176	344-437	0.000000000111	46689	Homeodomain-like	0.053	100918	FIS-like	1ntc A:
aa	gi|15605774|ref|NP_213151.1|	0041617	194-437	2.66e-76	52540	P-loop containing nucleoside triphosphate hydrolases	0.000000389	81269	Extended AAA-ATPase domain	1ny5 A:138-384
aa	gi|15605774|ref|NP_213151.1|	0046710	6-158	1.74e-23	55781	GAF domain-like	0.0058	55782	GAF domain	1mc0 A:402-555
aa	gi|15605774|ref|NP_213151.1|	0037176	407-500	0.0000000327	46689	Homeodomain-like	0.089	100918	FIS-like	1ntc A:
aa	gi|15605779|ref|NP_213156.1|	0041617	141-369	1.05e-68	52540	P-loop containing nucleoside triphosphate hydrolases	0.000000271	81269	Extended AAA-ATPase domain	1ny5 A:138-384
aa	gi|15605779|ref|NP_213156.1|	0043525	2-182	5.27e-41	52172	CheY-like	0.00018	52173	CheY-related	1ny5 A:1-137
aa	gi|15605779|ref|NP_213156.1|	0037176	344-431	0.000000367	46689	Homeodomain-like	0.031	100918	FIS-like	1eto B:
aa	gi|15606382|ref|NP_213762.1|	0041617	140-380	1.82e-72	52540	P-loop containing nucleoside triphosphate hydrolases	0.000000000841	81269	Extended AAA-ATPase domain	1ny5 A:138-384
aa	gi|15606382|ref|NP_213762.1|	0043525	1-184	5.12e-43	52172	CheY-like	0.00000101	52173	CheY-related	1ny5 A:1-137
aa	gi|15606382|ref|NP_213762.1|	0037176	352-438	0.00000000000307	46689	Homeodomain-like	0.075	100918	FIS-like	1eto B:
aa	gi|15606847|ref|NP_214227.1|	0041617	193-428	1.42e-75	52540	P-loop containing nucleoside triphosphate hydrolases	0.000000576	81269	Extended AAA-ATPase domain	1ny5 A:138-384
aa	gi|15606847|ref|NP_214227.1|	0046710	5-135	2.14e-19	55781	GAF domain-like	0.0087	55782	GAF domain	1vhm A:
aa	gi|15606847|ref|NP_214227.1|	0048440	403-493	0.0000000000986	46689	Homeodomain-like	0.027	100918	FIS-like	1ntc A:
aa	gi|15606445|ref|NP_213825.1|	0041150	11-137	2.31e-40	46785	Winged helix DNA-binding domain	0.014	101027	FUR-like	1mzb A:
aa	gi|15606597|ref|NP_213977.1|	0041150	14-147	5.66e-36	46785	Winged helix DNA-binding domain	0.0012	101027	FUR-like	1mzb A:
aa	gi|15606664|ref|NP_214044.1|	0049595	71-217	4.12e-19	55781	GAF domain-like	0.0017	75513	IclR ligand-binding domain-like	1mkm A:76-246
aa	gi|15606664|ref|NP_214044.1|	0048177	1-73	4.78e-16	46785	Winged helix DNA-binding domain	0.01	74676	Transcriptional regulator IclR, N-terminal domain	1mkm A:1-75
aa	gi|15606065|ref|NP_213442.1|	0045790	90-298	2.07e-32	53850	Periplasmic binding protein-like II	0.0012	53851	Phosphate binding protein-like	1i6a A:
aa	gi|15606065|ref|NP_213442.1|	0047461	3-87	2.54e-23	46785	Winged helix DNA-binding domain	0.01	88979	LysR-like transcriptional regulators	1ixc A:1-89
aa	gi|15606329|ref|NP_213708.1|	0045790	102-302	3.73e-28	53850	Periplasmic binding protein-like II	0.0019	53851	Phosphate binding protein-like	2fyi A:88-307
aa	gi|15606329|ref|NP_213708.1|	0045910	13-123	2.29e-20	46785	Winged helix DNA-binding domain	0.0096	88979	LysR-like transcriptional regulators	2esn A:3-91
aa	gi|15605840|ref|NP_213217.1|	0050342	4-135	4.41e-38	52172	CheY-like	0.00024	52173	CheY-related	1b00 A:
aa	gi|15605840|ref|NP_213217.1|	0051385	130-227	3.83e-28	46894	C-terminal effector domain of the bipartite response regulators	0.0043	46895	PhoB-like	1kgs A:124-225
aa	gi|15606315|ref|NP_213694.1|	0054323	19-78	0.000000000103	47413	lambda repressor-like DNA-binding domains	0.032	47432	SinR domain-like	2b5a A:1-77
aa	gi|15605818|ref|NP_213195.1|	0049523	4-80	4.87e-19	46689	Homeodomain-like	0.0033	46764	Tetracyclin repressor-like, N-terminal domain	1vi0 A:6-77
aa	gi|15605818|ref|NP_213195.1|	0050189	78-161	0.0000000161	48498	Tetracyclin repressor-like, C-terminal domain	0.0092	48499	Tetracyclin repressor-like, C-terminal domain	2fq4 A:78-192
aa	gi|15605841|ref|NP_213218.1|	0049523	5-83	4.21e-19	46689	Homeodomain-like	0.005	46764	Tetracyclin repressor-like, N-terminal domain	1rkt A:2-82
aa	gi|15606341|ref|NP_213720.1|	0049195	3-67	1.69e-19	46689	Homeodomain-like	0.002	46764	Tetracyclin repressor-like, N-terminal domain	1jt6 A:2-72
aa	gi|15607114|ref|NP_214496.1|	0049523	6-86	9.98e-20	46689	Homeodomain-like	0.0039	46764	Tetracyclin repressor-like, N-terminal domain	1ui5 A:5-75
aa	gi|15607117|ref|NP_214499.1|	0050189	75-190	2.47e-23	48498	Tetracyclin repressor-like, C-terminal domain	0.001	48499	Tetracyclin repressor-like, C-terminal domain	1vi0 A:78-194
aa	gi|15607117|ref|NP_214499.1|	0051585	3-62	0.0000000000513	46689	Homeodomain-like	0.0093	46764	Tetracyclin repressor-like, N-terminal domain	1z77 A:1-75
