# Supplementary material for: Abundance, diversity and domain architecture variability in prokaryotic DNA-binding transcription factors
Source: PLoS One. 2018 Apr 3;13(4):e0195332. doi: 10.1371/journal.pone.0195332 (PMC5882156; doi:10.1371/journal.pone.0195332)
Supplement: S1 Dataset — The information of genomes and transcription factors is organized in a tabular format. The file S1_Dataset.zip contains 761 files, one per genome. The information is organized as follows: Genome ID, identifier from NCBI database; Supfam ID; physical position of the Domain; E-value; Supfam model assignment; Supfam description; E-value associated to the family; Family ID; Family ID; representative PDB associated to each assignment. (ZIP) [file pone.0195332.s005.zip › Genomes_assignments/Arcanobacterium_haemolyticum_DSM_20595_B.TFs]

bT	gi|297571520|ref|YP_003697294.1|	0035348	92-157	1.7e-18	55252	C-terminal domain of arginine repressor	0.0014	55253	C-terminal domain of arginine repressor	1f9n A:79-149
bT	gi|297571520|ref|YP_003697294.1|	0045802	6-72	4.63e-16	46785	Winged helix DNA-binding domain	0.009	46792	Arginine repressor (ArgR), N-terminal DNA-binding domain	1f9n A:3-78
bT	gi|297571083|ref|YP_003696857.1|	0049777	8-85	2.81e-23	46785	Winged helix DNA-binding domain	0.0093	46801	ArsR-like transcriptional regulators	1r1u A:
bT	gi|297572089|ref|YP_003697863.1|	0049777	3-89	3.38e-23	46785	Winged helix DNA-binding domain	0.0097	46801	ArsR-like transcriptional regulators	1smt A:
bT	gi|297572094|ref|YP_003697868.1|	0049777	19-101	3.52e-22	46785	Winged helix DNA-binding domain	0.048	46801	ArsR-like transcriptional regulators	1u2w A:12-119
bT	gi|297572205|ref|YP_003697979.1|	0049777	2-88	3.02e-21	46785	Winged helix DNA-binding domain	0.014	46801	ArsR-like transcriptional regulators	1u2w A:12-119
bT	gi|297572249|ref|YP_003698023.1|	0054946	5-144	4.58e-37	51206	cAMP-binding domain-like	0.0021	51210	cAMP-binding domain	1hw5 A:1-137
bT	gi|297572249|ref|YP_003698023.1|	0048601	146-224	1.6e-19	46785	Winged helix DNA-binding domain	0.0064	46796	CAP C-terminal domain-like	1ft9 A:134-213
bT	gi|297571266|ref|YP_003697040.1|	0041150	3-124	7e-32	46785	Winged helix DNA-binding domain	0.0025	101027	FUR-like	1mzb A:
bT	gi|297570647|ref|YP_003696421.1|	0035780	76-316	2.17e-43	53822	Periplasmic binding protein-like I	0.00084	53823	L-arabinose binding protein-like	2nzu G:58-332
bT	gi|297570647|ref|YP_003696421.1|	0051985	2-58	0.00000000000000384	47413	lambda repressor-like DNA-binding domains	0.0045	47438	GalR/LacI-like bacterial regulator	2hsg A:2-58
bT	gi|297570978|ref|YP_003696752.1|	0036339	61-333	2.55e-62	53822	Periplasmic binding protein-like I	0.0001	53823	L-arabinose binding protein-like	1dbq A:
bT	gi|297570978|ref|YP_003696752.1|	0051985	3-50	0.00000000000071	47413	lambda repressor-like DNA-binding domains	0.0072	47438	GalR/LacI-like bacterial regulator	2hsg A:2-58
bT	gi|297571033|ref|YP_003696807.1|	0036339	67-329	4.35e-47	53822	Periplasmic binding protein-like I	0.00012	53823	L-arabinose binding protein-like	2nzu G:58-332
bT	gi|297571033|ref|YP_003696807.1|	0051985	5-56	0.00000000000131	47413	lambda repressor-like DNA-binding domains	0.0098	47438	GalR/LacI-like bacterial regulator	2bjc A:1-62
bT	gi|297571131|ref|YP_003696905.1|	0036339	61-329	9.85e-28	53822	Periplasmic binding protein-like I	0.001	53823	L-arabinose binding protein-like	1dbq A:
bT	gi|297571131|ref|YP_003696905.1|	0051985	1-54	0.0000000000478	47413	lambda repressor-like DNA-binding domains	0.013	47438	GalR/LacI-like bacterial regulator	2hsg A:2-58
bT	gi|297572025|ref|YP_003697799.1|	0036955	1-56	5.89e-16	47413	lambda repressor-like DNA-binding domains	0.0051	47438	GalR/LacI-like bacterial regulator	1pru A:
bT	gi|297572025|ref|YP_003697799.1|	0035780	62-316	0.00000000000000171	53822	Periplasmic binding protein-like I	0.007	53823	L-arabinose binding protein-like	2nzu G:58-332
bT	gi|297572034|ref|YP_003697808.1|	0035780	64-311	2.57e-21	53822	Periplasmic binding protein-like I	0.0033	53823	L-arabinose binding protein-like	2nzu G:58-332
bT	gi|297572034|ref|YP_003697808.1|	0044558	5-61	0.000000000000375	47413	lambda repressor-like DNA-binding domains	0.012	47438	GalR/LacI-like bacterial regulator	2bjc A:1-62
bT	gi|297571014|ref|YP_003696788.1|	0045682	5-141	1.05e-28	52172	CheY-like	0.00095	52173	CheY-related	1a04 A:5-142
bT	gi|297571014|ref|YP_003696788.1|	0048694	150-222	8.84e-24	46894	C-terminal effector domain of the bipartite response regulators	0.0022	46900	GerE-like (LuxR/UhpA family of transcriptional regulators)	1fse A:
bT	gi|297571114|ref|YP_003696888.1|	0045682	4-136	2.28e-31	52172	CheY-like	0.003	52173	CheY-related	1a04 A:5-142
bT	gi|297571114|ref|YP_003696888.1|	0048694	152-218	0.0000000085	46894	C-terminal effector domain of the bipartite response regulators	0.0056	46900	GerE-like (LuxR/UhpA family of transcriptional regulators)	1fse A:
bT	gi|297571117|ref|YP_003696891.1|	0043525	1-116	3.27e-16	52172	CheY-like	0.0058	52173	CheY-related	1u0s Y:
bT	gi|297571117|ref|YP_003696891.1|	0048694	151-202	0.000000000000207	46894	C-terminal effector domain of the bipartite response regulators	0.0054	46900	GerE-like (LuxR/UhpA family of transcriptional regulators)	1a04 A:150-216
bT	gi|297571832|ref|YP_003697606.1|	0045682	2-141	1.99e-25	52172	CheY-like	0.00071	52173	CheY-related	1a04 A:5-142
bT	gi|297571832|ref|YP_003697606.1|	0048694	150-220	2.79e-21	46894	C-terminal effector domain of the bipartite response regulators	0.0039	46900	GerE-like (LuxR/UhpA family of transcriptional regulators)	1fse A:
bT	gi|297572136|ref|YP_003697910.1|	0045682	1-130	5.83e-29	52172	CheY-like	0.0013	52173	CheY-related	1s8n A:
bT	gi|297572136|ref|YP_003697910.1|	0048694	126-201	8.5e-18	46894	C-terminal effector domain of the bipartite response regulators	0.0035	46900	GerE-like (LuxR/UhpA family of transcriptional regulators)	1a04 A:150-216
bT	gi|297572276|ref|YP_003698050.1|	0048694	245-304	0.000000000952	46894	C-terminal effector domain of the bipartite response regulators	0.0092	46900	GerE-like (LuxR/UhpA family of transcriptional regulators)	1a04 A:150-216
bT	gi|297570656|ref|YP_003696430.1|	0054662	79-251	1.44e-38	64288	Chorismate lyase-like	0.0000956	143473	UTRA domain	2ra5 A:66-245
bT	gi|297570656|ref|YP_003696430.1|	0050048	21-100	5.99e-19	46785	Winged helix DNA-binding domain	0.038	46804	GntR-like transcriptional regulators	1v4r A:1-100
bT	gi|297570738|ref|YP_003696512.1|	0054662	70-243	2.2e-46	64288	Chorismate lyase-like	0.0000856	143473	UTRA domain	2ra5 A:66-245
bT	gi|297570738|ref|YP_003696512.1|	0050048	12-86	5.83e-20	46785	Winged helix DNA-binding domain	0.017	46804	GntR-like transcriptional regulators	2hs5 A:25-93
bT	gi|297570931|ref|YP_003696705.1|	0050048	47-121	1.71e-19	46785	Winged helix DNA-binding domain	0.012	46804	GntR-like transcriptional regulators	2hs5 A:25-93
bT	gi|297570931|ref|YP_003696705.1|	0054060	134-259	0.00000000000000549	48008	GntR ligand-binding domain-like	0.0094	48009	GntR ligand-binding domain-like	2hs5 A:94-231
bT	gi|297571000|ref|YP_003696774.1|	0050048	9-86	1.31e-17	46785	Winged helix DNA-binding domain	0.014	46804	GntR-like transcriptional regulators	3bwg A:5-82
bT	gi|297571707|ref|YP_003697481.1|	0050048	2-87	7.47e-16	46785	Winged helix DNA-binding domain	0.033	46804	GntR-like transcriptional regulators	1v4r A:1-100
bT	gi|297572293|ref|YP_003698067.1|	0054662	56-226	2.98e-27	64288	Chorismate lyase-like	0.0071	143473	UTRA domain	2pkh A:109-249
bT	gi|297572293|ref|YP_003698067.1|	0050048	3-69	0.0000000000000186	46785	Winged helix DNA-binding domain	0.018	46804	GntR-like transcriptional regulators	1v4r A:1-100
bT	gi|297571654|ref|YP_003697428.1|	0049608	64-236	4.25e-36	55781	GAF domain-like	0.002	75513	IclR ligand-binding domain-like	1td5 A:
bT	gi|297571654|ref|YP_003697428.1|	0048177	9-77	0.0000000000244	46785	Winged helix DNA-binding domain	0.035	74676	Transcriptional regulator IclR, N-terminal domain	1mkm A:1-75
bT	gi|297571235|ref|YP_003697009.1|	0039545	141-260	2.44e-36	51306	LexA/Signal peptidase	0.00029	51307	LexA-related	1jhf A:73-198
bT	gi|297571235|ref|YP_003697009.1|	0047587	36-102	0.00000000000000318	46785	Winged helix DNA-binding domain	0.013	46789	LexA repressor, N-terminal DNA-binding domain	1jhf A:2-72
bT	gi|297570663|ref|YP_003696437.1|	0049498	94-386	1.24e-48	53067	Actin-like ATPase domain	0.00053	110636	ROK	1z05 A:209-405
bT	gi|297570663|ref|YP_003696437.1|	0051455	32-81	0.00000000204	46785	Winged helix DNA-binding domain	0.084	68967	Lrp/AsnC-like transcriptional regulator N-terminal domain	1ri7 A:25-84
bT	gi|297570693|ref|YP_003696467.1|	0047707	72-291	3.6e-32	53448	Nucleotide-diphospho-sugar transferases	0.000049	68901	Cytidylytransferase	1jyk A:
bT	gi|297570693|ref|YP_003696467.1|	0041592	300-564	3.64e-30	56112	Protein kinase-like (PK-like)	0.035	64411	APH phosphotransferases	1nd4 A:
bT	gi|297570693|ref|YP_003696467.1|	0053037	5-65	0.000000179	46785	Winged helix DNA-binding domain	0.06	68967	Lrp/AsnC-like transcriptional regulator N-terminal domain	1ri7 A:25-84
bT	gi|297570883|ref|YP_003696657.1|	0052644	4-147	3.9e-24	46785	Winged helix DNA-binding domain	0.012	63379	MarR-like transcriptional regulators	1s3j A:
bT	gi|297571669|ref|YP_003697443.1|	0052814	138-307	1.01e-22	140931	Fic-like	0.0088	140932	Fic-like	2g03 A:11-187
bT	gi|297571669|ref|YP_003697443.1|	0040586	300-393	0.0000201	46785	Winged helix DNA-binding domain	0.074	63379	MarR-like transcriptional regulators	1jgs A:
bT	gi|297572117|ref|YP_003697891.1|	0052644	24-169	2.61e-27	46785	Winged helix DNA-binding domain	0.0056	63379	MarR-like transcriptional regulators	2fbk A:8-179
bT	gi|297571220|ref|YP_003696994.1|	0050342	3-120	8.4e-37	52172	CheY-like	0.00023	52173	CheY-related	1b00 A:
bT	gi|297571220|ref|YP_003696994.1|	0048684	127-220	1.28e-17	46894	C-terminal effector domain of the bipartite response regulators	0.0036	46895	PhoB-like	1qqi A:
bT	gi|297571688|ref|YP_003697462.1|	0050342	2-127	3.84e-38	52172	CheY-like	0.00016	52173	CheY-related	1b00 A:
bT	gi|297571688|ref|YP_003697462.1|	0052669	130-225	6.8e-16	46894	C-terminal effector domain of the bipartite response regulators	0.002	46895	PhoB-like	1ys7 A:128-233
bT	gi|297571966|ref|YP_003697740.1|	0050342	1-125	1.57e-41	52172	CheY-like	0.00011	52173	CheY-related	1nxo A:
bT	gi|297571966|ref|YP_003697740.1|	0051385	116-218	4.54e-30	46894	C-terminal effector domain of the bipartite response regulators	0.00085	46895	PhoB-like	1qqi A:
bT	gi|297571976|ref|YP_003697750.1|	0050342	1-125	6.97e-37	52172	CheY-like	0.00015	52173	CheY-related	1nxo A:
bT	gi|297571976|ref|YP_003697750.1|	0051385	127-224	1.96e-26	46894	C-terminal effector domain of the bipartite response regulators	0.0017	46895	PhoB-like	1p2f A:121-217
bT	gi|297572158|ref|YP_003697932.1|	0050342	11-140	1.42e-43	52172	CheY-like	0.00025	52173	CheY-related	1mvo A:
bT	gi|297572158|ref|YP_003697932.1|	0051385	133-245	5.39e-24	46894	C-terminal effector domain of the bipartite response regulators	0.001	46895	PhoB-like	1kgs A:124-225
bT	gi|297572194|ref|YP_003697968.1|	0050342	1-123	1.99e-40	52172	CheY-like	0.0000546	52173	CheY-related	1nxo A:
bT	gi|297572194|ref|YP_003697968.1|	0051385	124-225	5.67e-31	46894	C-terminal effector domain of the bipartite response regulators	0.00092	46895	PhoB-like	1p2f A:121-217
bT	gi|297571052|ref|YP_003696826.1|	0045765	2-67	0.00000296	47413	lambda repressor-like DNA-binding domains	0.038	47432	SinR domain-like	1utx A:
bT	gi|297571175|ref|YP_003696949.1|	0051908	10-80	0.000000000394	47413	lambda repressor-like DNA-binding domains	0.079	47432	SinR domain-like	1b0n A:1-68
bT	gi|297571226|ref|YP_003697000.1|	0051249	30-96	0.000000000000845	47413	lambda repressor-like DNA-binding domains	0.014	47432	SinR domain-like	1b0n A:1-68
bT	gi|297571489|ref|YP_003697263.1|	0051249	13-84	0.00000000000248	47413	lambda repressor-like DNA-binding domains	0.05	47432	SinR domain-like	1b0n A:1-68
bT	gi|297571746|ref|YP_003697520.1|	0049999	2-62	2.2e-16	47413	lambda repressor-like DNA-binding domains	0.0074	47432	SinR domain-like	1utx A:
bT	gi|297571861|ref|YP_003697635.1|	0051249	3-69	0.0000000000000104	47413	lambda repressor-like DNA-binding domains	0.03	47432	SinR domain-like	1b0n A:1-68
bT	gi|297570630|ref|YP_003696404.1|	0049195	20-87	0.00000000000241	46689	Homeodomain-like	0.0089	46764	Tetracyclin repressor-like, N-terminal domain	2fd5 A:1-76
bT	gi|297570873|ref|YP_003696647.1|	0050080	80-175	5.34e-19	48498	Tetracyclin repressor-like, C-terminal domain	0.00059	48499	Tetracyclin repressor-like, C-terminal domain	1v7b A:75-175
bT	gi|297570873|ref|YP_003696647.1|	0050079	3-73	0.00000000000139	46689	Homeodomain-like	0.0016	46764	Tetracyclin repressor-like, N-terminal domain	1v7b A:1-74
bT	gi|297571597|ref|YP_003697371.1|	0054341	8-82	0.00000000000213	46689	Homeodomain-like	0.0083	46764	Tetracyclin repressor-like, N-terminal domain	1t56 A:22-94
bT	gi|297571729|ref|YP_003697503.1|	0049195	3-71	3.68e-16	46689	Homeodomain-like	0.013	46764	Tetracyclin repressor-like, N-terminal domain	1ui5 A:5-75
bT	gi|297571737|ref|YP_003697511.1|	0054374	22-69	0.00000000399	46689	Homeodomain-like	0.015	46764	Tetracyclin repressor-like, N-terminal domain	2oi8 A:8-86
bT	gi|297571737|ref|YP_003697511.1|	0053236	77-145	0.00000923	48498	Tetracyclin repressor-like, C-terminal domain	0.018	48499	Tetracyclin repressor-like, C-terminal domain	2hyj A:83-200
bT	gi|297571807|ref|YP_003697581.1|	0054157	11-74	0.000000011	46689	Homeodomain-like	0.019	46764	Tetracyclin repressor-like, N-terminal domain	2np5 A:9-77
bT	gi|297571904|ref|YP_003697678.1|	0054341	12-73	0.0000000000462	46689	Homeodomain-like	0.0068	46764	Tetracyclin repressor-like, N-terminal domain	2fq4 A:9-77
bT	gi|297571904|ref|YP_003697678.1|	0053097	90-174	0.00000608	48498	Tetracyclin repressor-like, C-terminal domain	0.013	48499	Tetracyclin repressor-like, C-terminal domain	2i10 A:79-194
bT	gi|297572066|ref|YP_003697840.1|	0049523	17-102	3.75e-19	46689	Homeodomain-like	0.0056	46764	Tetracyclin repressor-like, N-terminal domain	1jt6 A:2-72
bT	gi|297572066|ref|YP_003697840.1|	0052878	97-206	0.000000394	48498	Tetracyclin repressor-like, C-terminal domain	0.009	48499	Tetracyclin repressor-like, C-terminal domain	2gen A:76-193
bT	gi|297572308|ref|YP_003698082.1|	0054374	10-83	0.00000000205	46689	Homeodomain-like	0.022	46764	Tetracyclin repressor-like, N-terminal domain	1t56 A:22-94
