# Supplementary material for: Abundance, diversity and domain architecture variability in prokaryotic DNA-binding transcription factors
Source: PLoS One. 2018 Apr 3;13(4):e0195332. doi: 10.1371/journal.pone.0195332 (PMC5882156; doi:10.1371/journal.pone.0195332)
Supplement: S1 Dataset — The information of genomes and transcription factors is organized in a tabular format. The file S1_Dataset.zip contains 761 files, one per genome. The information is organized as follows: Genome ID, identifier from NCBI database; Supfam ID; physical position of the Domain; E-value; Supfam model assignment; Supfam description; E-value associated to the family; Family ID; Family ID; representative PDB associated to each assignment. (ZIP) [file pone.0195332.s005.zip › Genomes_assignments/Archaeoglobus_fulgidus_DSM_4304_A.TFs]

af	gi|11497734|ref|NP_068955.1|	0051170	10-79	0.00000000000000874	46785	Winged helix DNA-binding domain	0.00054	46801	ArsR-like transcriptional regulators	1y0u A:
af	gi|11497785|ref|NP_069007.1|	0051170	9-80	0.0000000000000142	46785	Winged helix DNA-binding domain	0.0000305	46801	ArsR-like transcriptional regulators	1y0u A:
af	gi|11497871|ref|NP_069093.1|	0051170	4-73	0.000000000182	46785	Winged helix DNA-binding domain	0.022	46801	ArsR-like transcriptional regulators	1y0u A:
af	gi|11498008|ref|NP_069232.1|	0053261	6-155	0.0000000000000609	46785	Winged helix DNA-binding domain	0.071	46801	ArsR-like transcriptional regulators	1y0u A:
af	gi|11498140|ref|NP_069365.1|	0043095	8-68	0.000000000394	46785	Winged helix DNA-binding domain	0.042	46801	ArsR-like transcriptional regulators	1smt A:
af	gi|11498863|ref|NP_070092.1|	0049777	153-233	0.0000000000000102	46785	Winged helix DNA-binding domain	0.067	46801	ArsR-like transcriptional regulators	1y0u A:
af	gi|11498944|ref|NP_070177.1|	0051170	5-71	0.00000775	46785	Winged helix DNA-binding domain	0.031	46801	ArsR-like transcriptional regulators	1y0u A:
af	gi|11499139|ref|NP_070373.1|	0049944	55-126	1.8e-16	46785	Winged helix DNA-binding domain	0.095	46801	ArsR-like transcriptional regulators	1y0u A:
af	gi|11499566|ref|NP_070808.1|	0037826	71-135	0.00000000000196	47979	Iron-dependent repressor protein, dimerization domain	0.006	47980	Iron-dependent repressor protein, dimerization domain	1fx7 A:65-144
af	gi|11499566|ref|NP_070808.1|	0039384	20-70	0.00000294	46785	Winged helix DNA-binding domain	0.091	46786	Biotin repressor-like	1j5y A:3-67
af	gi|11499814|ref|NP_071057.1|	0041150	4-111	1.63e-18	46785	Winged helix DNA-binding domain	0.0063	101027	FUR-like	1mzb A:
af	gi|11498614|ref|NP_069842.1|	0049384	2-98	0.000000000163	46785	Winged helix DNA-binding domain	0.087	46804	GntR-like transcriptional regulators	1hw1 A:5-78
af	gi|11499212|ref|NP_070449.1|	0037219	278-401	5.24e-29	55785	PYP-like sensor domain (PAS domain)	0.024	55789	Heme-binding PAS domain	1ew0 A:
af	gi|11499212|ref|NP_070449.1|	0046377	443-552	5.59e-26	55785	PYP-like sensor domain (PAS domain)	0.008	55789	Heme-binding PAS domain	1dp6 A:
af	gi|11499212|ref|NP_070449.1|	0037219	174-278	0.00000000335	55785	PYP-like sensor domain (PAS domain)	0.04	160669	BphP N-terminal domain-like	2vea A:4-130
af	gi|11499212|ref|NP_070449.1|	0054905	706-779	0.00000000948	46785	Winged helix DNA-binding domain	0.079	74676	Transcriptional regulator IclR, N-terminal domain	1mkm A:1-75
af	gi|11499212|ref|NP_070449.1|	0053704	132-179	0.00000157	158472	HAMP domain-like	0.0056	158473	HAMP domain	2asx A:278-331
af	gi|11497694|ref|NP_068915.1|	0035568	82-253	6.09e-44	55681	Class II aaRS and biotin synthetases	0.00013	55707	Biotin holoenzyme synthetase	1wqw A:1-188
af	gi|11497694|ref|NP_068915.1|	0045968	7-54	0.00000000225	46785	Winged helix DNA-binding domain	0.075	68967	Lrp/AsnC-like transcriptional regulator N-terminal domain	1i1g A:2-61
af	gi|11497975|ref|NP_069199.1|	0052364	3-78	0.000000000000099	46785	Winged helix DNA-binding domain	0.084	68967	Lrp/AsnC-like transcriptional regulator N-terminal domain	1ri7 A:25-84
af	gi|11498051|ref|NP_069275.1|	0052364	5-59	0.00000000656	46785	Winged helix DNA-binding domain	0.054	68967	Lrp/AsnC-like transcriptional regulator N-terminal domain	1i1g A:2-61
af	gi|11498085|ref|NP_069310.1|	0052161	2-56	0.0000000000000226	46785	Winged helix DNA-binding domain	0.0059	68967	Lrp/AsnC-like transcriptional regulator N-terminal domain	1i1g A:2-61
af	gi|11498192|ref|NP_069418.1|	0052161	1-57	0.0000000000000122	46785	Winged helix DNA-binding domain	0.0057	68967	Lrp/AsnC-like transcriptional regulator N-terminal domain	1i1g A:2-61
af	gi|11498192|ref|NP_069418.1|	0052162	62-142	0.0000000000737	54909	Dimeric alpha+beta barrel	0.0028	69733	Lrp/AsnC-like transcriptional regulator C-terminal domain	1ri7 A:85-170
af	gi|11498603|ref|NP_069831.1|	0049944	9-112	0.00000000000017	46785	Winged helix DNA-binding domain	0.061	68967	Lrp/AsnC-like transcriptional regulator N-terminal domain	2cfx A:1-63
af	gi|11498604|ref|NP_069832.1|	0054905	155-217	0.0000000305	46785	Winged helix DNA-binding domain	0.076	68967	Lrp/AsnC-like transcriptional regulator N-terminal domain	1i1g A:2-61
af	gi|11498604|ref|NP_069832.1|	0050014	22-98	0.000000102	49464	Carboxypeptidase regulatory domain-like	0.04	49465	Carboxypeptidase regulatory domain	1uwy A:297-403
af	gi|11498721|ref|NP_069950.1|	0040266	3-52	0.000000000506	46785	Winged helix DNA-binding domain	0.034	68967	Lrp/AsnC-like transcriptional regulator N-terminal domain	1ri7 A:25-84
af	gi|11498748|ref|NP_069977.1|	0049174	64-148	2.68e-18	54909	Dimeric alpha+beta barrel	0.0013	69733	Lrp/AsnC-like transcriptional regulator C-terminal domain	1ri7 A:85-170
af	gi|11498748|ref|NP_069977.1|	0052161	3-64	7.53e-16	46785	Winged helix DNA-binding domain	0.0031	68967	Lrp/AsnC-like transcriptional regulator N-terminal domain	1ri7 A:25-84
af	gi|11498831|ref|NP_070060.1|	0049384	2-93	0.000000000227	46785	Winged helix DNA-binding domain	0.08	68967	Lrp/AsnC-like transcriptional regulator N-terminal domain	1ri7 A:25-84
af	gi|11499043|ref|NP_070277.1|	0052161	1-46	0.0000000187	46785	Winged helix DNA-binding domain	0.019	68967	Lrp/AsnC-like transcriptional regulator N-terminal domain	1i1g A:2-61
af	gi|11499043|ref|NP_070277.1|	0052162	60-135	0.000000059	54909	Dimeric alpha+beta barrel	0.01	69733	Lrp/AsnC-like transcriptional regulator C-terminal domain	1ri7 A:85-170
af	gi|11546070|ref|NP_071273.2|	0047283	3-60	0.000000915	46785	Winged helix DNA-binding domain	0.04	68967	Lrp/AsnC-like transcriptional regulator N-terminal domain	1i1g A:2-61
af	gi|11499214|ref|NP_070451.1|	0052162	66-147	4.29e-17	54909	Dimeric alpha+beta barrel	0.0025	69733	Lrp/AsnC-like transcriptional regulator C-terminal domain	1ri7 A:85-170
af	gi|11499214|ref|NP_070451.1|	0052161	2-59	0.00000000522	46785	Winged helix DNA-binding domain	0.02	68967	Lrp/AsnC-like transcriptional regulator N-terminal domain	1ri7 A:25-84
af	gi|11499312|ref|NP_070551.1|	0047284	65-138	0.000000000000661	54909	Dimeric alpha+beta barrel	0.00045	69733	Lrp/AsnC-like transcriptional regulator C-terminal domain	1i1g A:62-141
af	gi|11499312|ref|NP_070551.1|	0052161	1-60	0.00000000000061	46785	Winged helix DNA-binding domain	0.0032	68967	Lrp/AsnC-like transcriptional regulator N-terminal domain	1i1g A:2-61
af	gi|11499331|ref|NP_070570.1|	0053825	115-169	0.00000844	46785	Winged helix DNA-binding domain	0.059	68967	Lrp/AsnC-like transcriptional regulator N-terminal domain	1ri7 A:25-84
af	gi|11499332|ref|NP_070571.1|	0049384	2-73	0.00000000000016	46785	Winged helix DNA-binding domain	0.01	68967	Lrp/AsnC-like transcriptional regulator N-terminal domain	1i1g A:2-61
af	gi|11499569|ref|NP_070811.1|	0044258	172-213	0.0000119	46785	Winged helix DNA-binding domain	0.047	88979	LysR-like transcriptional regulators	1ixc A:1-89
af	gi|11499710|ref|NP_070952.1|	0045790	104-308	1.09e-30	53850	Periplasmic binding protein-like II	0.0021	53851	Phosphate binding protein-like	1al3 A:
af	gi|11499710|ref|NP_070952.1|	0045910	6-93	7.78e-19	46785	Winged helix DNA-binding domain	0.01	88979	LysR-like transcriptional regulators	1ixc A:1-89
af	gi|11498360|ref|NP_069588.1|	0051302	130-236	0.0000000132	46785	Winged helix DNA-binding domain	0.072	63379	MarR-like transcriptional regulators	2a61 A:5-143
af	gi|11499137|ref|NP_070371.1|	0045981	3-98	5.18e-30	46785	Winged helix DNA-binding domain	0.09	63379	MarR-like transcriptional regulators	1ub9 A:
af	gi|11499189|ref|NP_070425.1|	0044258	34-88	0.00000000022	46785	Winged helix DNA-binding domain	0.021	63379	MarR-like transcriptional regulators	1ub9 A:
af	gi|11499689|ref|NP_070931.1|	0054906	104-231	2.06e-49	82114	Riboflavin kinase-like	0.0000554	159154	CTP-dependent riboflavin kinase-like	3cta A:90-220
af	gi|11499689|ref|NP_070931.1|	0054905	23-95	0.0000000000149	46785	Winged helix DNA-binding domain	0.0066	63379	MarR-like transcriptional regulators	3cta A:5-89
af	gi|11498251|ref|NP_069477.1|	0054514	66-155	0.000000353	159800	PrpR receptor domain-like	0.0095	159801	PrpR receptor domain-like	2pju A:11-196
af	gi|11498251|ref|NP_069477.1|	0054369	14-67	0.00000976	47413	lambda repressor-like DNA-binding domains	0.044	47432	SinR domain-like	2b5a A:1-77
af	gi|11499219|ref|NP_070456.1|	0049999	3-64	1.61e-19	47413	lambda repressor-like DNA-binding domains	0.0095	47432	SinR domain-like	1utx A:
af	gi|11499376|ref|NP_070615.1|	0052016	128-178	0.0000000000724	47413	lambda repressor-like DNA-binding domains	0.083	47432	SinR domain-like	2bnm A:6-76
af	gi|11499382|ref|NP_070621.1|	0049999	3-64	1.05e-19	47413	lambda repressor-like DNA-binding domains	0.016	47432	SinR domain-like	1utx A:
af	gi|11499405|ref|NP_070644.1|	0049195	7-67	0.00000000000000405	46689	Homeodomain-like	0.0046	46764	Tetracyclin repressor-like, N-terminal domain	1z77 A:1-75
af	gi|11497829|ref|NP_069051.1|	0049384	21-112	0.000000000000277	46785	Winged helix DNA-binding domain	0.026	109680	TrmB-like	1sfx A:
af	gi|11497897|ref|NP_069119.1|	0054478	13-78	0.0000000000177	46785	Winged helix DNA-binding domain	0.085	109680	TrmB-like	2d1h A:1-109
af	gi|11499287|ref|NP_070525.1|	0049944	7-71	1.52e-22	46785	Winged helix DNA-binding domain	0.05	109680	TrmB-like	2d1h A:1-109
af	gi|11499431|ref|NP_070672.1|	0041905	27-116	0.0000000000000374	46785	Winged helix DNA-binding domain	0.027	109680	TrmB-like	1sfx A:
af	gi|11499590|ref|NP_070832.1|	0049384	5-105	9.11e-22	46785	Winged helix DNA-binding domain	0.00000537	109680	TrmB-like	1sfx A:
af	gi|11499726|ref|NP_070968.1|	0049384	19-113	0.0000000000314	46785	Winged helix DNA-binding domain	0.068	109680	TrmB-like	1sfx A:
af	gi|11499809|ref|NP_071052.1|	0041905	7-76	0.000000017	46785	Winged helix DNA-binding domain	0.096	109680	TrmB-like	1sfx A:
