# Supplementary material for: Abundance, diversity and domain architecture variability in prokaryotic DNA-binding transcription factors
Source: PLoS One. 2018 Apr 3;13(4):e0195332. doi: 10.1371/journal.pone.0195332 (PMC5882156; doi:10.1371/journal.pone.0195332)
Supplement: S1 Dataset — The information of genomes and transcription factors is organized in a tabular format. The file S1_Dataset.zip contains 761 files, one per genome. The information is organized as follows: Genome ID, identifier from NCBI database; Supfam ID; physical position of the Domain; E-value; Supfam model assignment; Supfam description; E-value associated to the family; Family ID; Family ID; representative PDB associated to each assignment. (ZIP) [file pone.0195332.s005.zip › Genomes_assignments/Archaeoglobus_profundus_DSM_5631_A.TFs]

7W	gi|284161608|ref|YP_003400231.1|	0035347	24-84	0.0000666	46785	Winged helix DNA-binding domain	0.025	46792	Arginine repressor (ArgR), N-terminal DNA-binding domain	1aoy A:
7W	gi|284161149|ref|YP_003399772.1|	0049944	176-213	0.00000255	46785	Winged helix DNA-binding domain	0.083	46801	ArsR-like transcriptional regulators	1u2w A:12-119
7W	gi|284161304|ref|YP_003399927.1|	0051170	77-128	0.0000000432	46785	Winged helix DNA-binding domain	0.042	46801	ArsR-like transcriptional regulators	1y0u A:
7W	gi|284162911|ref|YP_003401534.1|	0050689	88-259	1.82e-49	55681	Class II aaRS and biotin synthetases	0.0000946	55707	Biotin holoenzyme synthetase	1wqw A:1-188
7W	gi|284162911|ref|YP_003401534.1|	0045968	23-65	0.00000000233	46785	Winged helix DNA-binding domain	0.043	46786	Biotin repressor-like	1bia A:1-63
7W	gi|284162645|ref|YP_003401268.1|	0052364	5-96	0.0000283	46785	Winged helix DNA-binding domain	0.075	46796	CAP C-terminal domain-like	1ft9 A:134-213
7W	gi|284161424|ref|YP_003400047.1|	0040266	13-64	0.000000000216	46785	Winged helix DNA-binding domain	0.062	74676	Transcriptional regulator IclR, N-terminal domain	1mkm A:1-75
7W	gi|284161207|ref|YP_003399830.1|	0051090	88-256	0.0000000000000629	53850	Periplasmic binding protein-like II	0.043	53851	Phosphate binding protein-like	1atg A:
7W	gi|284161207|ref|YP_003399830.1|	0049384	4-61	0.000000000000722	46785	Winged helix DNA-binding domain	0.068	68967	Lrp/AsnC-like transcriptional regulator N-terminal domain	1ri7 A:25-84
7W	gi|284161550|ref|YP_003400173.1|	0052364	1-69	0.00000000000295	46785	Winged helix DNA-binding domain	0.012	68967	Lrp/AsnC-like transcriptional regulator N-terminal domain	1ri7 A:25-84
7W	gi|284161550|ref|YP_003400173.1|	0049174	68-143	0.0000241	54909	Dimeric alpha+beta barrel	0.021	69733	Lrp/AsnC-like transcriptional regulator C-terminal domain	1ri7 A:85-170
7W	gi|284161566|ref|YP_003400189.1|	0043758	8-66	0.0000031	46785	Winged helix DNA-binding domain	0.072	68967	Lrp/AsnC-like transcriptional regulator N-terminal domain	1i1g A:2-61
7W	gi|284161568|ref|YP_003400191.1|	0045968	267-321	0.000016	46785	Winged helix DNA-binding domain	0.067	68967	Lrp/AsnC-like transcriptional regulator N-terminal domain	1ri7 A:25-84
7W	gi|284161618|ref|YP_003400241.1|	0052162	69-147	1.88e-17	54909	Dimeric alpha+beta barrel	0.003	69733	Lrp/AsnC-like transcriptional regulator C-terminal domain	1ri7 A:85-170
7W	gi|284161618|ref|YP_003400241.1|	0052161	4-59	0.0000000000111	46785	Winged helix DNA-binding domain	0.021	68967	Lrp/AsnC-like transcriptional regulator N-terminal domain	1ri7 A:25-84
7W	gi|284161667|ref|YP_003400290.1|	0052161	1-49	0.00000000703	46785	Winged helix DNA-binding domain	0.0056	68967	Lrp/AsnC-like transcriptional regulator N-terminal domain	1i1g A:2-61
7W	gi|284161667|ref|YP_003400290.1|	0052162	63-133	0.0000603	54909	Dimeric alpha+beta barrel	0.0098	69733	Lrp/AsnC-like transcriptional regulator C-terminal domain	1ri7 A:85-170
7W	gi|284161743|ref|YP_003400366.1|	0052161	1-57	0.0000000000000217	46785	Winged helix DNA-binding domain	0.0038	68967	Lrp/AsnC-like transcriptional regulator N-terminal domain	1i1g A:2-61
7W	gi|284161743|ref|YP_003400366.1|	0047284	64-138	0.0000000000000733	54909	Dimeric alpha+beta barrel	0.00065	69733	Lrp/AsnC-like transcriptional regulator C-terminal domain	1i1g A:62-141
7W	gi|284161892|ref|YP_003400515.1|	0049384	3-66	0.000000000000435	46785	Winged helix DNA-binding domain	0.086	68967	Lrp/AsnC-like transcriptional regulator N-terminal domain	1ri7 A:25-84
7W	gi|284161925|ref|YP_003400548.1|	0053261	1-138	2.29e-22	46785	Winged helix DNA-binding domain	0.0016	140286	PF1790-like	2p4w A:1-194
7W	gi|284161925|ref|YP_003400548.1|	0052364	147-212	0.00000461	46785	Winged helix DNA-binding domain	0.031	68967	Lrp/AsnC-like transcriptional regulator N-terminal domain	1i1g A:2-61
7W	gi|284161951|ref|YP_003400574.1|	0041905	13-60	0.00000895	46785	Winged helix DNA-binding domain	0.078	68967	Lrp/AsnC-like transcriptional regulator N-terminal domain	2cfx A:1-63
7W	gi|284161997|ref|YP_003400620.1|	0040266	149-212	0.00000000126	46785	Winged helix DNA-binding domain	0.086	68967	Lrp/AsnC-like transcriptional regulator N-terminal domain	1i1g A:2-61
7W	gi|284162040|ref|YP_003400663.1|	0049174	65-148	4.42e-17	54909	Dimeric alpha+beta barrel	0.0019	69733	Lrp/AsnC-like transcriptional regulator C-terminal domain	1ri7 A:85-170
7W	gi|284162040|ref|YP_003400663.1|	0052161	4-65	0.00000000000000504	46785	Winged helix DNA-binding domain	0.0064	68967	Lrp/AsnC-like transcriptional regulator N-terminal domain	1ri7 A:25-84
7W	gi|284162060|ref|YP_003400683.1|	0053261	8-74	0.00000000021	46785	Winged helix DNA-binding domain	0.053	68967	Lrp/AsnC-like transcriptional regulator N-terminal domain	1ri7 A:25-84
7W	gi|284162239|ref|YP_003400862.1|	0049944	2-143	0.000000476	46785	Winged helix DNA-binding domain	0.057	68967	Lrp/AsnC-like transcriptional regulator N-terminal domain	1ri7 A:25-84
7W	gi|284162300|ref|YP_003400923.1|	0052116	622-824	6.73e-60	51735	NAD(P)-binding Rossmann-fold domains	0.00000146	51751	Tyrosine-dependent oxidoreductases	1bxk A:
7W	gi|284162300|ref|YP_003400923.1|	0046291	1-128	1.08e-33	51735	NAD(P)-binding Rossmann-fold domains	0.00017	51751	Tyrosine-dependent oxidoreductases	1kep A:
7W	gi|284162300|ref|YP_003400923.1|	0036550	124-230,589-628	4.91e-24	51294	Hedgehog/intein (Hint) domain	0.018	51298	Intein (protein splicing domain)	1dq3 A:1-128,A:415-454
7W	gi|284162300|ref|YP_003400923.1|	0036398	437-521	0.000000272	55608	Homing endonucleases	0.032	55614	Intein endonuclease	1dq3 A:227-335
7W	gi|284162300|ref|YP_003400923.1|	0049944	265-344	0.000000876	46785	Winged helix DNA-binding domain	0.038	68967	Lrp/AsnC-like transcriptional regulator N-terminal domain	1ri7 A:25-84
7W	gi|284162300|ref|YP_003400923.1|	0036553	339-436	0.0000235	55608	Homing endonucleases	0.029	55609	Group I mobile intron endonuclease	1b24 A:7-99
7W	gi|284162536|ref|YP_003401159.1|	0054478	3-65	0.0000000107	46785	Winged helix DNA-binding domain	0.032	68967	Lrp/AsnC-like transcriptional regulator N-terminal domain	1i1g A:2-61
7W	gi|284162932|ref|YP_003401555.1|	0052579	12-89	0.00000000184	46785	Winged helix DNA-binding domain	0.081	68967	Lrp/AsnC-like transcriptional regulator N-terminal domain	2cfx A:1-63
7W	gi|284161248|ref|YP_003399871.1|	0053261	6-101	0.0000000000000407	46785	Winged helix DNA-binding domain	0.05	63379	MarR-like transcriptional regulators	2eth A:1-140
7W	gi|284161580|ref|YP_003400203.1|	0049384	3-69	0.00000000000142	46785	Winged helix DNA-binding domain	0.078	63379	MarR-like transcriptional regulators	2eth A:1-140
7W	gi|284161783|ref|YP_003400406.1|	0052644	7-131	1.86e-26	46785	Winged helix DNA-binding domain	0.0067	63379	MarR-like transcriptional regulators	2bv6 A:5-140
7W	gi|284162377|ref|YP_003401000.1|	0054906	86-213	7.52e-50	82114	Riboflavin kinase-like	0.0000507	159154	CTP-dependent riboflavin kinase-like	3cta A:90-220
7W	gi|284162377|ref|YP_003401000.1|	0054905	7-74	0.00000000000305	46785	Winged helix DNA-binding domain	0.008	63379	MarR-like transcriptional regulators	3cta A:5-89
7W	gi|284162476|ref|YP_003401099.1|	0040266	181-264	0.0000247	46785	Winged helix DNA-binding domain	0.03	63379	MarR-like transcriptional regulators	2fbk A:8-179
7W	gi|284162587|ref|YP_003401210.1|	0049944	12-99	0.0000000000145	46785	Winged helix DNA-binding domain	0.045	63379	MarR-like transcriptional regulators	1ub9 A:
7W	gi|284162792|ref|YP_003401415.1|	0040266	3-86	1.2e-16	46785	Winged helix DNA-binding domain	0.062	63379	MarR-like transcriptional regulators	1p4x A:1-125
7W	gi|284162868|ref|YP_003401491.1|	0049601	2-220	1.32e-28	56235	N-terminal nucleophile aminohydrolases (Ntn hydrolases)	0.0000288	56236	Class II glutamine amidotransferases	1te5 A:
7W	gi|284162868|ref|YP_003401491.1|	0052364	267-345	0.0000252	46785	Winged helix DNA-binding domain	0.086	63379	MarR-like transcriptional regulators	1lnw A:
7W	gi|284162519|ref|YP_003401142.1|	0052016	128-182	0.00000000000676	47413	lambda repressor-like DNA-binding domains	0.057	47432	SinR domain-like	1utx A:
7W	gi|284161751|ref|YP_003400374.1|	0049384	40-127	0.0000000000404	46785	Winged helix DNA-binding domain	0.053	109680	TrmB-like	1sfx A:
7W	gi|284162068|ref|YP_003400691.1|	0043164	8-90	0.0000012	46785	Winged helix DNA-binding domain	0.098	109680	TrmB-like	2d1h A:1-109
7W	gi|284162295|ref|YP_003400918.1|	0052726	1-132	0.0000000000000128	52540	P-loop containing nucleoside triphosphate hydrolases	0.074	81269	Extended AAA-ATPase domain	2fna A:1-283
7W	gi|284162295|ref|YP_003400918.1|	0040266	175-246	0.0000147	46785	Winged helix DNA-binding domain	0.027	109680	TrmB-like	2d1h A:1-109
7W	gi|284162321|ref|YP_003400944.1|	0052726	33-189	7.43e-22	52540	P-loop containing nucleoside triphosphate hydrolases	0.0092	81269	Extended AAA-ATPase domain	2fna A:1-283
7W	gi|284162321|ref|YP_003400944.1|	0051238	287-361	0.0000232	52980	Restriction endonuclease-like	0.041	64080	Hjc-like	1gef A:
7W	gi|284162321|ref|YP_003400944.1|	0043095	189-265	0.0000604	46785	Winged helix DNA-binding domain	0.078	109680	TrmB-like	2d1h A:1-109
7W	gi|284162712|ref|YP_003401335.1|	0051302	182-224	0.0000392	46785	Winged helix DNA-binding domain	0.05	109680	TrmB-like	2d1h A:1-109
7W	gi|284162813|ref|YP_003401436.1|	0049384	7-102	3.18e-18	46785	Winged helix DNA-binding domain	0.00012	109680	TrmB-like	1sfx A:
