# Supplementary material for: Abundance, diversity and domain architecture variability in prokaryotic DNA-binding transcription factors
Source: PLoS One. 2018 Apr 3;13(4):e0195332. doi: 10.1371/journal.pone.0195332 (PMC5882156; doi:10.1371/journal.pone.0195332)
Supplement: S1 Dataset — The information of genomes and transcription factors is organized in a tabular format. The file S1_Dataset.zip contains 761 files, one per genome. The information is organized as follows: Genome ID, identifier from NCBI database; Supfam ID; physical position of the Domain; E-value; Supfam model assignment; Supfam description; E-value associated to the family; Family ID; Family ID; representative PDB associated to each assignment. (ZIP) [file pone.0195332.s005.zip › Genomes_assignments/Arcobacter_butzleri_RM4018_B.TFs]

6k	gi|157736441|ref|YP_001489124.1|	0039814	142-289	2.09e-25	55136	Probable bacterial effector-binding domain	0.0044	75462	Gyrase inhibitory protein GyrI (SbmC, YeeB)	1jyh A:
6k	gi|157736441|ref|YP_001489124.1|	0046275	63-114	0.00000000139	46689	Homeodomain-like	0.023	46759	AraC type transcriptional activator	1d5y A:57-121
6k	gi|157736441|ref|YP_001489124.1|	0036286	14-58	0.00000314	46689	Homeodomain-like	0.013	46759	AraC type transcriptional activator	1d5y A:3-56
6k	gi|157736595|ref|YP_001489278.1|	0046275	261-308	0.000000112	46689	Homeodomain-like	0.023	46759	AraC type transcriptional activator	1d5y A:57-121
6k	gi|157736595|ref|YP_001489278.1|	0036286	209-256	0.00000896	46689	Homeodomain-like	0.048	46690	Homeodomain	2e1o A:8-64
6k	gi|157736602|ref|YP_001489285.1|	0046275	267-315	0.00000000717	46689	Homeodomain-like	0.018	46759	AraC type transcriptional activator	1bl0 A:63-124
6k	gi|157737297|ref|YP_001489980.1|	0046275	218-266	0.00000000000327	46689	Homeodomain-like	0.023	46759	AraC type transcriptional activator	1d5y A:57-121
6k	gi|157737702|ref|YP_001490385.1|	0048993	189-271	1.96e-26	46767	Methylated DNA-protein cysteine methyltransferase, C-terminal domain	0.00014	46768	Methylated DNA-protein cysteine methyltransferase, C-terminal domain	1sfe A:93-176
6k	gi|157737702|ref|YP_001490385.1|	0036286	9-58	0.0000000000108	46689	Homeodomain-like	0.019	46759	AraC type transcriptional activator	1bl0 A:9-62
6k	gi|157737702|ref|YP_001490385.1|	0049381	113-177	0.000000000000824	53155	Methylated DNA-protein cysteine methyltransferase domain	0.01	53156	Methylated DNA-protein cysteine methyltransferase domain	1sfe A:12-92
6k	gi|157737805|ref|YP_001490489.1|	0046275	210-257	0.000000000116	46689	Homeodomain-like	0.019	46759	AraC type transcriptional activator	1bl0 A:63-124
6k	gi|157737805|ref|YP_001490489.1|	0036286	161-206	0.0000672	46689	Homeodomain-like	0.036	46759	AraC type transcriptional activator	1bl0 A:9-62
6k	gi|157737808|ref|YP_001490492.1|	0045977	263-310	0.00000000627	46689	Homeodomain-like	0.015	46759	AraC type transcriptional activator	1bl0 A:63-124
6k	gi|157738211|ref|YP_001490895.1|	0046275	274-323	0.00000000022	46689	Homeodomain-like	0.026	46759	AraC type transcriptional activator	1bl0 A:63-124
6k	gi|157738211|ref|YP_001490895.1|	0036286	224-272	0.00000202	46689	Homeodomain-like	0.035	46759	AraC type transcriptional activator	1bl0 A:9-62
6k	gi|157738224|ref|YP_001490908.1|	0039814	139-290	3.4e-29	55136	Probable bacterial effector-binding domain	0.0043	75462	Gyrase inhibitory protein GyrI (SbmC, YeeB)	1jyh A:
6k	gi|157738224|ref|YP_001490908.1|	0046275	63-114	0.000000000345	46689	Homeodomain-like	0.017	46759	AraC type transcriptional activator	1d5y A:57-121
6k	gi|157738224|ref|YP_001490908.1|	0036286	14-58	0.0000125	46689	Homeodomain-like	0.02	46759	AraC type transcriptional activator	1d5y A:3-56
6k	gi|157738482|ref|YP_001491166.1|	0046275	267-315	0.00000000538	46689	Homeodomain-like	0.032	46759	AraC type transcriptional activator	1bl0 A:63-124
6k	gi|157738522|ref|YP_001491206.1|	0046275	234-281	0.00000000000206	46689	Homeodomain-like	0.012	46759	AraC type transcriptional activator	1d5y A:57-121
6k	gi|157738084|ref|YP_001490768.1|	0049944	22-109	3.41e-28	46785	Winged helix DNA-binding domain	0.0018	46801	ArsR-like transcriptional regulators	1r1u A:
6k	gi|157738140|ref|YP_001490824.1|	0049777	6-76	1.62e-17	46785	Winged helix DNA-binding domain	0.018	46801	ArsR-like transcriptional regulators	1u2w A:12-119
6k	gi|157736628|ref|YP_001489311.1|	0054946	6-139	1.7e-24	51206	cAMP-binding domain-like	0.0086	51210	cAMP-binding domain	2gau A:10-151
6k	gi|157736628|ref|YP_001489311.1|	0048601	163-216	0.00000000139	46785	Winged helix DNA-binding domain	0.063	46796	CAP C-terminal domain-like	2oz6 A:143-213
6k	gi|157738345|ref|YP_001491029.1|	0054946	6-139	1.83e-25	51206	cAMP-binding domain-like	0.013	51210	cAMP-binding domain	1hw5 A:1-137
6k	gi|157738345|ref|YP_001491029.1|	0048601	149-213	0.0000000000758	46785	Winged helix DNA-binding domain	0.022	46796	CAP C-terminal domain-like	3e5u A:148-227
6k	gi|157736458|ref|YP_001489141.1|	0040237	4-142	0.00000000486	52540	P-loop containing nucleoside triphosphate hydrolases	0.033	81269	Extended AAA-ATPase domain	1ny5 A:138-384
6k	gi|157736458|ref|YP_001489141.1|	0046907	195-246	0.0000108	46689	Homeodomain-like	0.026	100918	FIS-like	1eto B:
6k	gi|157736968|ref|YP_001489651.1|	0041150	16-146	3.93e-32	46785	Winged helix DNA-binding domain	0.001	101027	FUR-like	1mzb A:
6k	gi|157737126|ref|YP_001489809.1|	0041150	3-130	2.1e-28	46785	Winged helix DNA-binding domain	0.018	101027	FUR-like	1mzb A:
6k	gi|157737973|ref|YP_001490657.1|	0041150	7-114	1.28e-21	46785	Winged helix DNA-binding domain	0.043	101027	FUR-like	1mzb A:
6k	gi|157738002|ref|YP_001490686.1|	0041150	13-146	4.23e-40	46785	Winged helix DNA-binding domain	0.00052	101027	FUR-like	1mzb A:
6k	gi|157737368|ref|YP_001490051.1|	0048694	137-195	0.00000000000000265	46894	C-terminal effector domain of the bipartite response regulators	0.0047	46900	GerE-like (LuxR/UhpA family of transcriptional regulators)	1a04 A:150-216
6k	gi|157737233|ref|YP_001489916.1|	0050768	92-449	3.02e-68	53383	PLP-dependent transferases	0.0003	53384	AAT-like	1x0m A:26-428
6k	gi|157737233|ref|YP_001489916.1|	0050048	1-74	4.72e-17	46785	Winged helix DNA-binding domain	0.027	46804	GntR-like transcriptional regulators	3bwg A:5-82
6k	gi|157737317|ref|YP_001490000.1|	0052609	86-277	4.58e-38	140931	Fic-like	0.0091	140932	Fic-like	2g03 A:11-187
6k	gi|157737317|ref|YP_001490000.1|	0052364	290-349	0.00000201	46785	Winged helix DNA-binding domain	0.078	68967	Lrp/AsnC-like transcriptional regulator N-terminal domain	2cg4 A:4-66
6k	gi|157736286|ref|YP_001488969.1|	0049998	82-263	5.25e-18	53850	Periplasmic binding protein-like II	0.0025	53851	Phosphate binding protein-like	2fyi A:88-307
6k	gi|157736286|ref|YP_001488969.1|	0047461	1-84	4.54e-18	46785	Winged helix DNA-binding domain	0.015	88979	LysR-like transcriptional regulators	1ixc A:1-89
6k	gi|157737095|ref|YP_001489778.1|	0045910	1-109	4.74e-20	46785	Winged helix DNA-binding domain	0.019	88979	LysR-like transcriptional regulators	1ixc A:1-89
6k	gi|157737095|ref|YP_001489778.1|	0049998	88-264	2.17e-18	53850	Periplasmic binding protein-like II	0.0067	53851	Phosphate binding protein-like	1i6a A:
6k	gi|157737299|ref|YP_001489982.1|	0045790	86-288	4.07e-27	53850	Periplasmic binding protein-like II	0.0024	53851	Phosphate binding protein-like	1i6a A:
6k	gi|157737299|ref|YP_001489982.1|	0052508	1-70	0.000000000000195	46785	Winged helix DNA-binding domain	0.035	88979	LysR-like transcriptional regulators	2esn A:3-91
6k	gi|157738289|ref|YP_001490973.1|	0052509	91-296	3.37e-24	53850	Periplasmic binding protein-like II	0.0082	53851	Phosphate binding protein-like	2esn A:92-303
6k	gi|157738289|ref|YP_001490973.1|	0045910	2-112	7.55e-19	46785	Winged helix DNA-binding domain	0.01	88979	LysR-like transcriptional regulators	1ixc A:1-89
6k	gi|157736407|ref|YP_001489090.1|	0052801	17-148	1.88e-27	46785	Winged helix DNA-binding domain	0.0032	63379	MarR-like transcriptional regulators	2a61 A:5-143
6k	gi|157736850|ref|YP_001489533.1|	0054842	12-138	2.78e-32	46785	Winged helix DNA-binding domain	0.00064	63379	MarR-like transcriptional regulators	1z91 A:8-144
6k	gi|157737067|ref|YP_001489750.1|	0052644	29-164	6.69e-24	46785	Winged helix DNA-binding domain	0.0057	63379	MarR-like transcriptional regulators	2a61 A:5-143
6k	gi|157736305|ref|YP_001488988.1|	0043525	1-157	8.11e-27	52172	CheY-like	0.0022	52173	CheY-related	1ys7 A:7-127
6k	gi|157736305|ref|YP_001488988.1|	0052669	140-211	0.000000000000255	46894	C-terminal effector domain of the bipartite response regulators	0.0037	46895	PhoB-like	1kgs A:124-225
6k	gi|157736363|ref|YP_001489046.1|	0050342	2-130	2.7e-31	52172	CheY-like	0.00014	52173	CheY-related	1mvo A:
6k	gi|157736363|ref|YP_001489046.1|	0051385	127-224	1.64e-22	46894	C-terminal effector domain of the bipartite response regulators	0.0019	46895	PhoB-like	1kgs A:124-225
6k	gi|157736525|ref|YP_001489208.1|	0048684	134-219	0.0000000000000652	46894	C-terminal effector domain of the bipartite response regulators	0.0023	46895	PhoB-like	1kgs A:124-225
6k	gi|157736525|ref|YP_001489208.1|	0043525	20-169	0.00000000000868	52172	CheY-like	0.0066	52173	CheY-related	1u0s Y:
6k	gi|157736675|ref|YP_001489358.1|	0050342	1-124	3.7e-36	52172	CheY-like	0.00041	52173	CheY-related	1mvo A:
6k	gi|157736675|ref|YP_001489358.1|	0048684	134-225	6.24e-19	46894	C-terminal effector domain of the bipartite response regulators	0.0039	46895	PhoB-like	1p2f A:121-217
6k	gi|157736695|ref|YP_001489378.1|	0050342	3-127	1.28e-38	52172	CheY-like	0.000086	52173	CheY-related	1kgs A:2-123
6k	gi|157736695|ref|YP_001489378.1|	0051385	123-223	7.37e-24	46894	C-terminal effector domain of the bipartite response regulators	0.0003	46895	PhoB-like	1kgs A:124-225
6k	gi|157736973|ref|YP_001489656.1|	0043525	51-212	8.11e-29	52172	CheY-like	0.0019	52173	CheY-related	1s8n A:
6k	gi|157736973|ref|YP_001489656.1|	0048684	192-277	0.0000000000000935	46894	C-terminal effector domain of the bipartite response regulators	0.024	46895	PhoB-like	1kgs A:124-225
6k	gi|157737043|ref|YP_001489726.1|	0043525	1-164	4.13e-29	52172	CheY-like	0.0012	52173	CheY-related	1kgs A:2-123
6k	gi|157737043|ref|YP_001489726.1|	0052669	143-218	0.0000000000187	46894	C-terminal effector domain of the bipartite response regulators	0.0054	46895	PhoB-like	1kgs A:124-225
6k	gi|157737150|ref|YP_001489833.1|	0043525	1-167	7.54e-36	52172	CheY-like	0.001	52173	CheY-related	1kgs A:2-123
6k	gi|157737150|ref|YP_001489833.1|	0052669	143-217	0.0000000000935	46894	C-terminal effector domain of the bipartite response regulators	0.0052	46895	PhoB-like	1kgs A:124-225
6k	gi|157737364|ref|YP_001490047.1|	0043525	6-125	1.85e-31	52172	CheY-like	0.0027	52173	CheY-related	1s8n A:
6k	gi|157737364|ref|YP_001490047.1|	0047798	142-227	0.00000000000000312	46894	C-terminal effector domain of the bipartite response regulators	0.0018	46895	PhoB-like	1kgs A:124-225
6k	gi|157737406|ref|YP_001490089.1|	0050342	1-122	1.41e-34	52172	CheY-like	0.00061	52173	CheY-related	1zh2 A:2-120
6k	gi|157737406|ref|YP_001490089.1|	0048619	138-226	9.64e-21	46894	C-terminal effector domain of the bipartite response regulators	0.0013	46895	PhoB-like	1opc A:
6k	gi|157737410|ref|YP_001490093.1|	0043525	1-124	1.07e-27	52172	CheY-like	0.0025	52173	CheY-related	1s8n A:
6k	gi|157737410|ref|YP_001490093.1|	0047798	139-225	9.92e-16	46894	C-terminal effector domain of the bipartite response regulators	0.004	46895	PhoB-like	1kgs A:124-225
6k	gi|157737412|ref|YP_001490095.1|	0043525	1-169	1.11e-29	52172	CheY-like	0.00095	52173	CheY-related	1s8n A:
6k	gi|157737412|ref|YP_001490095.1|	0052669	148-219	0.000000000493	46894	C-terminal effector domain of the bipartite response regulators	0.0068	46895	PhoB-like	1kgs A:124-225
6k	gi|157737533|ref|YP_001490216.1|	0054521	6-120	2.13e-32	52172	CheY-like	0.00016	52173	CheY-related	1zh2 A:2-120
6k	gi|157737533|ref|YP_001490216.1|	0051385	128-226	2.47e-24	46894	C-terminal effector domain of the bipartite response regulators	0.0016	46895	PhoB-like	1kgs A:124-225
6k	gi|157737816|ref|YP_001490500.1|	0043525	10-161	5.41e-33	52172	CheY-like	0.0023	52173	CheY-related	1u0s Y:
6k	gi|157737816|ref|YP_001490500.1|	0048684	135-224	0.000000000000312	46894	C-terminal effector domain of the bipartite response regulators	0.0048	46895	PhoB-like	1kgs A:124-225
6k	gi|157737958|ref|YP_001490642.1|	0043525	3-134	4.13e-34	52172	CheY-like	0.0029	52173	CheY-related	1kgs A:2-123
6k	gi|157737958|ref|YP_001490642.1|	0048684	133-219	3.68e-21	46894	C-terminal effector domain of the bipartite response regulators	0.0048	46895	PhoB-like	1opc A:
6k	gi|157737969|ref|YP_001490653.1|	0047798	132-219	0.000000000482	46894	C-terminal effector domain of the bipartite response regulators	0.01	46895	PhoB-like	1kgs A:124-225
6k	gi|157737969|ref|YP_001490653.1|	0043525	1-181	0.00000000171	52172	CheY-like	0.0066	52173	CheY-related	1kgs A:2-123
6k	gi|157737994|ref|YP_001490678.1|	0043525	7-132	8.68e-31	52172	CheY-like	0.0032	52173	CheY-related	1s8n A:
6k	gi|157737994|ref|YP_001490678.1|	0048684	142-224	0.000000000000312	46894	C-terminal effector domain of the bipartite response regulators	0.0025	46895	PhoB-like	1kgs A:124-225
6k	gi|157738301|ref|YP_001490985.1|	0050342	2-123	1.05e-31	52172	CheY-like	0.00042	52173	CheY-related	1nxo A:
6k	gi|157738301|ref|YP_001490985.1|	0048619	132-219	1.25e-16	46894	C-terminal effector domain of the bipartite response regulators	0.0077	46895	PhoB-like	1p2f A:121-217
6k	gi|157736852|ref|YP_001489535.1|	0051908	12-76	0.000000000676	47413	lambda repressor-like DNA-binding domains	0.03	47432	SinR domain-like	2b5a A:1-77
6k	gi|157737361|ref|YP_001490044.1|	0050823	2-68	4.83e-16	47413	lambda repressor-like DNA-binding domains	0.043	47432	SinR domain-like	1utx A:
6k	gi|157737383|ref|YP_001490066.1|	0051908	14-80	0.000000000121	47413	lambda repressor-like DNA-binding domains	0.031	47432	SinR domain-like	1b0n A:1-68
6k	gi|157736724|ref|YP_001489407.1|	0049523	3-85	0.00000000000241	46689	Homeodomain-like	0.0071	46764	Tetracyclin repressor-like, N-terminal domain	1vi0 A:6-77
6k	gi|157736724|ref|YP_001489407.1|	0050189	82-190	0.0000189	48498	Tetracyclin repressor-like, C-terminal domain	0.0088	48499	Tetracyclin repressor-like, C-terminal domain	1vi0 A:78-194
6k	gi|157737063|ref|YP_001489746.1|	0054157	5-66	0.00000000000154	46689	Homeodomain-like	0.0056	46764	Tetracyclin repressor-like, N-terminal domain	1jt6 A:2-72
6k	gi|157737391|ref|YP_001490074.1|	0043601	85-188	6.85e-17	48498	Tetracyclin repressor-like, C-terminal domain	0.0064	48499	Tetracyclin repressor-like, C-terminal domain	2i10 A:79-194
6k	gi|157737391|ref|YP_001490074.1|	0049392	8-74	0.0000000000277	46689	Homeodomain-like	0.0074	46764	Tetracyclin repressor-like, N-terminal domain	1vi0 A:6-77
6k	gi|157738424|ref|YP_001491108.1|	0052647	6-77	0.000000000513	46689	Homeodomain-like	0.011	46764	Tetracyclin repressor-like, N-terminal domain	2fbq A:2-80
6k	gi|157737318|ref|YP_001490001.1|	0052814	141-338	1.31e-29	140931	Fic-like	0.006	140932	Fic-like	2f6s A:1-177
6k	gi|157737318|ref|YP_001490001.1|	0052364	351-418	0.00000000427	46785	Winged helix DNA-binding domain	0.029	109680	TrmB-like	2d1h A:1-109
