# Supplementary material for: Abundance, diversity and domain architecture variability in prokaryotic DNA-binding transcription factors
Source: PLoS One. 2018 Apr 3;13(4):e0195332. doi: 10.1371/journal.pone.0195332 (PMC5882156; doi:10.1371/journal.pone.0195332)
Supplement: S1 Dataset — The information of genomes and transcription factors is organized in a tabular format. The file S1_Dataset.zip contains 761 files, one per genome. The information is organized as follows: Genome ID, identifier from NCBI database; Supfam ID; physical position of the Domain; E-value; Supfam model assignment; Supfam description; E-value associated to the family; Family ID; Family ID; representative PDB associated to each assignment. (ZIP) [file pone.0195332.s005.zip › Genomes_assignments/Aromatoleum_aromaticum_EbN1_B.TFs]

az	gi|56476670|ref|YP_158259.1|	0046275	291-330	0.0000538	46689	Homeodomain-like	0.031	46759	AraC type transcriptional activator	1d5y A:57-121
az	gi|56477550|ref|YP_159139.1|	0047686	22-184	0.0000000000000418	51182	RmlC-like cupins	0.054	89409	TM1287-like	1v70 A:
az	gi|56477550|ref|YP_159139.1|	0046275	215-256	0.000000297	46689	Homeodomain-like	0.025	46759	AraC type transcriptional activator	1bl0 A:63-124
az	gi|56477557|ref|YP_159146.1|	0046275	305-356	0.000000000851	46689	Homeodomain-like	0.04	46759	AraC type transcriptional activator	1d5y A:57-121
az	gi|56478071|ref|YP_159660.1|	0046275	295-344	0.00000000000394	46689	Homeodomain-like	0.014	46759	AraC type transcriptional activator	1d5y A:57-121
az	gi|56478371|ref|YP_159960.1|	0036286	231-279	0.00000018	46689	Homeodomain-like	0.05	46759	AraC type transcriptional activator	1d5y A:3-56
az	gi|56478371|ref|YP_159960.1|	0046275	288-333	0.0000493	46689	Homeodomain-like	0.034	46759	AraC type transcriptional activator	1d5y A:57-121
az	gi|56478276|ref|YP_159865.1|	0049777	2-93	3.49e-20	46785	Winged helix DNA-binding domain	0.042	46801	ArsR-like transcriptional regulators	1smt A:
az	gi|56478808|ref|YP_160397.1|	0049777	29-104	0.0000000000607	46785	Winged helix DNA-binding domain	0.09	46801	ArsR-like transcriptional regulators	1smt A:
az	gi|56475544|ref|YP_157133.1|	0051666	33-169	1.44e-33	51206	cAMP-binding domain-like	0.0055	51210	cAMP-binding domain	2coh A:6-117
az	gi|56475544|ref|YP_157133.1|	0052860	179-255	0.000000000000169	46785	Winged helix DNA-binding domain	0.02	46796	CAP C-terminal domain-like	1ft9 A:134-213
az	gi|56476030|ref|YP_157619.1|	0046856	15-153	1.07e-25	51206	cAMP-binding domain-like	0.052	51210	cAMP-binding domain	1vp6 A:
az	gi|56476030|ref|YP_157619.1|	0052198	155-221	0.000000000000419	46785	Winged helix DNA-binding domain	0.011	46796	CAP C-terminal domain-like	2coh A:118-199
az	gi|56476481|ref|YP_158070.1|	0052609	201-366	8.63e-20	140931	Fic-like	0.013	140932	Fic-like	2g03 A:11-187
az	gi|56476481|ref|YP_158070.1|	0053941	23-68	0.0000518	46785	Winged helix DNA-binding domain	0.079	46796	CAP C-terminal domain-like	1hw5 A:138-208
az	gi|56477411|ref|YP_159000.1|	0052861	12-146	1.2e-27	51206	cAMP-binding domain-like	0.03	51210	cAMP-binding domain	1hw5 A:1-137
az	gi|56477411|ref|YP_159000.1|	0052860	154-228	0.00000000000577	46785	Winged helix DNA-binding domain	0.034	46796	CAP C-terminal domain-like	1ft9 A:134-213
az	gi|56477676|ref|YP_159265.1|	0040266	151-199	0.00000006	46785	Winged helix DNA-binding domain	0.049	46796	CAP C-terminal domain-like	2coh A:118-199
az	gi|56478029|ref|YP_159618.1|	0052861	5-139	1.96e-19	51206	cAMP-binding domain-like	0.024	51210	cAMP-binding domain	1cx4 A:266-412
az	gi|56478029|ref|YP_159618.1|	0048601	146-225	0.000000000000007	46785	Winged helix DNA-binding domain	0.048	46796	CAP C-terminal domain-like	2gau A:152-232
az	gi|56478360|ref|YP_159949.1|	0052861	11-148	6.81e-32	51206	cAMP-binding domain-like	0.011	51210	cAMP-binding domain	2oz6 A:9-142
az	gi|56478360|ref|YP_159949.1|	0052860	153-227	0.0000000000000588	46785	Winged helix DNA-binding domain	0.032	46796	CAP C-terminal domain-like	1hw5 A:138-208
az	gi|56478364|ref|YP_159953.1|	0054946	23-160	1.31e-25	51206	cAMP-binding domain-like	0.0053	51210	cAMP-binding domain	2oz6 A:9-142
az	gi|56478364|ref|YP_159953.1|	0048601	164-243	9.35e-22	46785	Winged helix DNA-binding domain	0.017	46796	CAP C-terminal domain-like	2coh A:118-199
az	gi|56479433|ref|YP_161022.1|	0052861	11-150	6.94e-38	51206	cAMP-binding domain-like	0.00092	51210	cAMP-binding domain	2oz6 A:9-142
az	gi|56479433|ref|YP_161022.1|	0054434	152-218	0.000000000000027	46785	Winged helix DNA-binding domain	0.0049	46796	CAP C-terminal domain-like	2oz6 A:143-213
az	gi|56475451|ref|YP_157040.1|	0041617	148-388	2.52e-68	52540	P-loop containing nucleoside triphosphate hydrolases	0.00000178	81269	Extended AAA-ATPase domain	1ny5 A:138-384
az	gi|56475451|ref|YP_157040.1|	0043525	5-191	1.57e-30	52172	CheY-like	0.0027	52173	CheY-related	1b00 A:
az	gi|56475451|ref|YP_157040.1|	0037176	360-447	0.0000000000000179	46689	Homeodomain-like	0.063	100918	FIS-like	1eto B:
az	gi|56475604|ref|YP_157193.1|	0041617	261-502	4.09e-70	52540	P-loop containing nucleoside triphosphate hydrolases	0.000000944	81269	Extended AAA-ATPase domain	1ny5 A:138-384
az	gi|56475604|ref|YP_157193.1|	0049952	554-601	0.0000000116	46689	Homeodomain-like	0.025	100918	FIS-like	1eto B:
az	gi|56475604|ref|YP_157193.1|	0054410	67-205	0.0000000068	111126	Ligand-binding domain in the NO signalling and Golgi transport	0.048	160689	MJ1460-like	2oso A:5-156
az	gi|56475947|ref|YP_157536.1|	0041617	148-392	6.64e-70	52540	P-loop containing nucleoside triphosphate hydrolases	0.00000193	81269	Extended AAA-ATPase domain	1ny5 A:138-384
az	gi|56475947|ref|YP_157536.1|	0043525	12-194	8.4e-39	52172	CheY-like	0.00032	52173	CheY-related	1qkk A:
az	gi|56475947|ref|YP_157536.1|	0049952	401-450	0.0000000246	46689	Homeodomain-like	0.035	100918	FIS-like	1ntc A:
az	gi|56475964|ref|YP_157553.1|	0041617	143-384	1.51e-66	52540	P-loop containing nucleoside triphosphate hydrolases	0.00000188	81269	Extended AAA-ATPase domain	1ny5 A:138-384
az	gi|56475964|ref|YP_157553.1|	0043525	4-188	2.56e-35	52172	CheY-like	0.0016	52173	CheY-related	1ny5 A:1-137
az	gi|56475964|ref|YP_157553.1|	0037176	356-455	0.0000000000122	46689	Homeodomain-like	0.028	100918	FIS-like	1eto B:
az	gi|56476340|ref|YP_157929.1|	0041617	98-328	6.62e-64	52540	P-loop containing nucleoside triphosphate hydrolases	0.00000157	81269	Extended AAA-ATPase domain	1ny5 A:138-384
az	gi|56476340|ref|YP_157929.1|	0037176	311-422	0.000000273	46689	Homeodomain-like	0.041	100918	FIS-like	1umq A:
az	gi|56477023|ref|YP_158612.1|	0043525	1-125	2.99e-37	52172	CheY-like	0.00056	52173	CheY-related	1srr A:
az	gi|56477023|ref|YP_158612.1|	0037176	311-405	0.000000000000247	46689	Homeodomain-like	0.081	100918	FIS-like	1g2h A:
az	gi|56477023|ref|YP_158612.1|	0041617	195-341	0.00000000000027	52540	P-loop containing nucleoside triphosphate hydrolases	0.003	81269	Extended AAA-ATPase domain	1ny5 A:138-384
az	gi|56477097|ref|YP_158686.1|	0041617	165-395	6.97e-71	52540	P-loop containing nucleoside triphosphate hydrolases	0.00000211	81269	Extended AAA-ATPase domain	1ny5 A:138-384
az	gi|56477097|ref|YP_158686.1|	0043525	23-210	7.4e-36	52172	CheY-like	0.001	52173	CheY-related	1ny5 A:1-137
az	gi|56477097|ref|YP_158686.1|	0049952	411-459	0.000000000000251	46689	Homeodomain-like	0.015	100918	FIS-like	1umq A:
az	gi|56477201|ref|YP_158790.1|	0041617	233-476	3.47e-73	52540	P-loop containing nucleoside triphosphate hydrolases	0.000000645	81269	Extended AAA-ATPase domain	1ny5 A:138-384
az	gi|56477201|ref|YP_158790.1|	0037176	447-557	0.0000000000896	46689	Homeodomain-like	0.031	100918	FIS-like	1eto B:
az	gi|56477201|ref|YP_158790.1|	0054410	45-182	0.000000000481	111126	Ligand-binding domain in the NO signalling and Golgi transport	0.041	160689	MJ1460-like	2oso A:5-156
az	gi|56477503|ref|YP_159092.1|	0041617	137-379	4.18e-72	52540	P-loop containing nucleoside triphosphate hydrolases	0.00000254	81269	Extended AAA-ATPase domain	1ny5 A:138-384
az	gi|56477503|ref|YP_159092.1|	0037176	350-446	0.0000000000000237	46689	Homeodomain-like	0.041	100918	FIS-like	1umq A:
az	gi|56477503|ref|YP_159092.1|	0048248	6-60	0.00000209	55785	PYP-like sensor domain (PAS domain)	0.063	55786	PYP-like	1nwz A:
az	gi|56477647|ref|YP_159236.1|	0041617	145-387	7.18e-68	52540	P-loop containing nucleoside triphosphate hydrolases	0.0000028	81269	Extended AAA-ATPase domain	1ny5 A:138-384
az	gi|56477647|ref|YP_159236.1|	0043525	11-188	6.4e-39	52172	CheY-like	0.0011	52173	CheY-related	1ny5 A:1-137
az	gi|56477647|ref|YP_159236.1|	0037176	359-455	0.000000000968	46689	Homeodomain-like	0.046	100918	FIS-like	1ntc A:
az	gi|56477767|ref|YP_159356.1|	0041617	137-381	1.36e-73	52540	P-loop containing nucleoside triphosphate hydrolases	0.00000103	81269	Extended AAA-ATPase domain	1ny5 A:138-384
az	gi|56477767|ref|YP_159356.1|	0043525	2-183	3.13e-40	52172	CheY-like	0.0000346	52173	CheY-related	1krw A:
az	gi|56477767|ref|YP_159356.1|	0048440	378-462	3.72e-18	46689	Homeodomain-like	0.0028	100918	FIS-like	1ntc A:
az	gi|56478058|ref|YP_159647.1|	0041617	338-570	2.47e-57	52540	P-loop containing nucleoside triphosphate hydrolases	0.0000157	81269	Extended AAA-ATPase domain	1ny5 A:138-384
az	gi|56478058|ref|YP_159647.1|	0049952	585-616	0.00000000856	46689	Homeodomain-like	0.095	100918	FIS-like	1eto B:
az	gi|56478089|ref|YP_159678.1|	0041617	143-384	3.55e-69	52540	P-loop containing nucleoside triphosphate hydrolases	0.0000022	81269	Extended AAA-ATPase domain	1ny5 A:138-384
az	gi|56478089|ref|YP_159678.1|	0037176	356-444	0.000000000000179	46689	Homeodomain-like	0.064	100918	FIS-like	1umq A:
az	gi|56478102|ref|YP_159691.1|	0041617	354-598	1.6e-65	52540	P-loop containing nucleoside triphosphate hydrolases	0.00000364	81269	Extended AAA-ATPase domain	1ny5 A:138-384
az	gi|56478102|ref|YP_159691.1|	0037176	568-670	0.000000000211	46689	Homeodomain-like	0.019	100918	FIS-like	1eto B:
az	gi|56478486|ref|YP_160075.1|	0041617	145-385	5.74e-66	52540	P-loop containing nucleoside triphosphate hydrolases	0.0000012	81269	Extended AAA-ATPase domain	1ny5 A:138-384
az	gi|56478486|ref|YP_160075.1|	0043525	3-190	6.83e-45	52172	CheY-like	0.0007	52173	CheY-related	1ny5 A:1-137
az	gi|56478486|ref|YP_160075.1|	0049952	408-454	0.0000000000922	46689	Homeodomain-like	0.046	100918	FIS-like	1umq A:
az	gi|56478703|ref|YP_160292.1|	0041617	237-476	2.36e-70	52540	P-loop containing nucleoside triphosphate hydrolases	0.000000984	81269	Extended AAA-ATPase domain	1ny5 A:138-384
az	gi|56478703|ref|YP_160292.1|	0037176	451-562	0.00000000538	46689	Homeodomain-like	0.022	100918	FIS-like	1eto B:
az	gi|56479120|ref|YP_160709.1|	0041617	139-378	9.82e-69	52540	P-loop containing nucleoside triphosphate hydrolases	0.000000952	81269	Extended AAA-ATPase domain	1ny5 A:138-384
az	gi|56479120|ref|YP_160709.1|	0043525	10-183	3.98e-34	52172	CheY-like	0.001	52173	CheY-related	1qkk A:
az	gi|56479120|ref|YP_160709.1|	0037176	352-444	0.0000000000000305	46689	Homeodomain-like	0.016	100918	FIS-like	1eto B:
az	gi|56476414|ref|YP_158003.1|	0041150	29-158	1.14e-26	46785	Winged helix DNA-binding domain	0.062	101027	FUR-like	1mzb A:
az	gi|56478159|ref|YP_159748.1|	0041150	6-133	1.1e-39	46785	Winged helix DNA-binding domain	0.0000215	101027	FUR-like	1mzb A:
az	gi|56475502|ref|YP_157091.1|	0043525	9-161	4.55e-34	52172	CheY-like	0.0000975	52173	CheY-related	1yio A:3-130
az	gi|56475502|ref|YP_157091.1|	0051317	142-202	1.87e-18	46894	C-terminal effector domain of the bipartite response regulators	0.0019	46900	GerE-like (LuxR/UhpA family of transcriptional regulators)	1yio A:131-200
az	gi|56476411|ref|YP_158000.1|	0048694	136-199	1.7e-19	46894	C-terminal effector domain of the bipartite response regulators	0.0031	46900	GerE-like (LuxR/UhpA family of transcriptional regulators)	1yio A:131-200
az	gi|56476467|ref|YP_158056.1|	0043525	9-130	8.97e-27	52172	CheY-like	0.0000975	52173	CheY-related	1yio A:3-130
az	gi|56476467|ref|YP_158056.1|	0048694	138-201	1.43e-18	46894	C-terminal effector domain of the bipartite response regulators	0.0027	46900	GerE-like (LuxR/UhpA family of transcriptional regulators)	1yio A:131-200
az	gi|56476561|ref|YP_158150.1|	0048694	827-894	2.52e-16	46894	C-terminal effector domain of the bipartite response regulators	0.0045	46900	GerE-like (LuxR/UhpA family of transcriptional regulators)	1a04 A:150-216
az	gi|56476561|ref|YP_158150.1|	0047420	32-100,129-245	0.000000000994	52540	P-loop containing nucleoside triphosphate hydrolases	0.063	81269	Extended AAA-ATPase domain	1sxj B:7-230
az	gi|56476561|ref|YP_158150.1|	0054057	532-640	0.0000806	48452	TPR-like	0.092	158785	CT2138-like	2hr2 A:2-157
az	gi|56476749|ref|YP_158338.1|	0045682	1-131	1.08e-33	52172	CheY-like	0.00052	52173	CheY-related	1a04 A:5-142
az	gi|56476749|ref|YP_158338.1|	0048694	138-205	7.48e-18	46894	C-terminal effector domain of the bipartite response regulators	0.0047	46900	GerE-like (LuxR/UhpA family of transcriptional regulators)	1p4w A:
az	gi|56476751|ref|YP_158340.1|	0043525	5-157	7.26e-31	52172	CheY-like	0.00018	52173	CheY-related	1yio A:3-130
az	gi|56476751|ref|YP_158340.1|	0051317	140-198	3.19e-16	46894	C-terminal effector domain of the bipartite response regulators	0.0051	46900	GerE-like (LuxR/UhpA family of transcriptional regulators)	1fse A:
az	gi|56477164|ref|YP_158753.1|	0043525	9-160	6.12e-35	52172	CheY-like	0.00021	52173	CheY-related	1yio A:3-130
az	gi|56477164|ref|YP_158753.1|	0051317	142-203	1.06e-17	46894	C-terminal effector domain of the bipartite response regulators	0.0011	46900	GerE-like (LuxR/UhpA family of transcriptional regulators)	1a04 A:150-216
az	gi|56477414|ref|YP_159003.1|	0045682	9-138	1.24e-34	52172	CheY-like	0.000041	52173	CheY-related	1a04 A:5-142
az	gi|56477414|ref|YP_159003.1|	0048694	150-215	3.74e-19	46894	C-terminal effector domain of the bipartite response regulators	0.00074	46900	GerE-like (LuxR/UhpA family of transcriptional regulators)	1a04 A:150-216
az	gi|56477537|ref|YP_159126.1|	0045682	9-136	6.97e-18	52172	CheY-like	0.0034	52173	CheY-related	1a04 A:5-142
az	gi|56477537|ref|YP_159126.1|	0048694	150-221	0.00000000000612	46894	C-terminal effector domain of the bipartite response regulators	0.0071	46900	GerE-like (LuxR/UhpA family of transcriptional regulators)	1a04 A:150-216
az	gi|56477577|ref|YP_159166.1|	0043525	1-121	1.42e-29	52172	CheY-like	0.0044	52173	CheY-related	1b00 A:
az	gi|56477577|ref|YP_159166.1|	0048694	141-205	2.99e-18	46894	C-terminal effector domain of the bipartite response regulators	0.0038	46900	GerE-like (LuxR/UhpA family of transcriptional regulators)	1fse A:
az	gi|56477788|ref|YP_159377.1|	0043525	6-150	2.13e-30	52172	CheY-like	0.00014	52173	CheY-related	1yio A:3-130
az	gi|56477788|ref|YP_159377.1|	0048694	131-196	1.84e-17	46894	C-terminal effector domain of the bipartite response regulators	0.0041	46900	GerE-like (LuxR/UhpA family of transcriptional regulators)	1yio A:131-200
az	gi|56478683|ref|YP_160272.1|	0045682	1-129	2.28e-36	52172	CheY-like	0.00037	52173	CheY-related	1a04 A:5-142
az	gi|56478683|ref|YP_160272.1|	0048694	136-209	7.48e-19	46894	C-terminal effector domain of the bipartite response regulators	0.0077	46900	GerE-like (LuxR/UhpA family of transcriptional regulators)	1yio A:131-200
az	gi|56478702|ref|YP_160291.1|	0045682	1-131	1.29e-32	52172	CheY-like	0.0016	52173	CheY-related	1a04 A:5-142
az	gi|56478702|ref|YP_160291.1|	0048694	136-204	1.73e-18	46894	C-terminal effector domain of the bipartite response regulators	0.0038	46900	GerE-like (LuxR/UhpA family of transcriptional regulators)	1p4w A:
az	gi|56479027|ref|YP_160616.1|	0045682	4-135	1.99e-34	52172	CheY-like	0.00021	52173	CheY-related	1a04 A:5-142
az	gi|56479027|ref|YP_160616.1|	0048694	148-221	1.12e-22	46894	C-terminal effector domain of the bipartite response regulators	0.0008	46900	GerE-like (LuxR/UhpA family of transcriptional regulators)	1a04 A:150-216
az	gi|56479349|ref|YP_160938.1|	0045682	2-131	2.42e-32	52172	CheY-like	0.00087	52173	CheY-related	1a04 A:5-142
az	gi|56479349|ref|YP_160938.1|	0048694	146-211	8.5e-21	46894	C-terminal effector domain of the bipartite response regulators	0.0028	46900	GerE-like (LuxR/UhpA family of transcriptional regulators)	1yio A:131-200
az	gi|58616457|ref|YP_195586.1|	0048694	364-432	1.43e-21	46894	C-terminal effector domain of the bipartite response regulators	0.0058	46900	GerE-like (LuxR/UhpA family of transcriptional regulators)	1fse A:
az	gi|58616223|ref|YP_195352.1|	0048694	145-217	0.0000000000000374	46894	C-terminal effector domain of the bipartite response regulators	0.0078	46900	GerE-like (LuxR/UhpA family of transcriptional regulators)	1fse A:
az	gi|58616223|ref|YP_195352.1|	0047925	33-121	0.0000000654	75516	Pheromone-binding domain of LuxR-like quorum-sensing transcription factors	0.021	75517	Pheromone-binding domain of LuxR-like quorum-sensing transcription factors	1l3l A:2-169
az	gi|56475679|ref|YP_157268.1|	0050768	113-465	2.39e-73	53383	PLP-dependent transferases	0.00022	53384	AAT-like	1wst A:13-415
az	gi|56475679|ref|YP_157268.1|	0050048	10-84	4.97e-17	46785	Winged helix DNA-binding domain	0.01	46804	GntR-like transcriptional regulators	1v4r A:1-100
az	gi|56479303|ref|YP_160892.1|	0050768	113-465	2.39e-73	53383	PLP-dependent transferases	0.00022	53384	AAT-like	1wst A:13-415
az	gi|56479303|ref|YP_160892.1|	0050048	10-84	4.97e-17	46785	Winged helix DNA-binding domain	0.01	46804	GntR-like transcriptional regulators	1v4r A:1-100
az	gi|56476568|ref|YP_158157.1|	0054060	81-217	2.38e-23	48008	GntR ligand-binding domain-like	0.0071	48009	GntR ligand-binding domain-like	2hs5 A:94-231
az	gi|56476568|ref|YP_158157.1|	0050048	10-79	9.97e-17	46785	Winged helix DNA-binding domain	0.053	46804	GntR-like transcriptional regulators	1hw1 A:5-78
az	gi|56477540|ref|YP_159129.1|	0054060	80-213	7.32e-32	48008	GntR ligand-binding domain-like	0.009	48009	GntR ligand-binding domain-like	2hs5 A:94-231
az	gi|56477540|ref|YP_159129.1|	0050048	6-77	3.85e-21	46785	Winged helix DNA-binding domain	0.024	46804	GntR-like transcriptional regulators	1hw1 A:5-78
az	gi|56477981|ref|YP_159570.1|	0054060	65-200	1.2e-28	48008	GntR ligand-binding domain-like	0.0058	48009	GntR ligand-binding domain-like	2hs5 A:94-231
az	gi|56477981|ref|YP_159570.1|	0050048	1-45	0.00000000000937	46785	Winged helix DNA-binding domain	0.039	46804	GntR-like transcriptional regulators	1hw1 A:5-78
az	gi|56478656|ref|YP_160245.1|	0054060	79-207	2.3e-25	48008	GntR ligand-binding domain-like	0.021	48009	GntR ligand-binding domain-like	2hs5 A:94-231
az	gi|56478656|ref|YP_160245.1|	0050048	9-77	8.72e-20	46785	Winged helix DNA-binding domain	0.017	46804	GntR-like transcriptional regulators	1hw1 A:5-78
az	gi|56479265|ref|YP_160854.1|	0054662	63-240	6.91e-38	64288	Chorismate lyase-like	0.0000379	143473	UTRA domain	3cnv A:98-259
az	gi|56479265|ref|YP_160854.1|	0050048	9-87	7.49e-22	46785	Winged helix DNA-binding domain	0.012	46804	GntR-like transcriptional regulators	2hs5 A:25-93
az	gi|58616592|ref|YP_195723.1|	0054060	79-211	1.6e-24	48008	GntR ligand-binding domain-like	0.013	48009	GntR ligand-binding domain-like	1hw1 A:79-230
az	gi|58616592|ref|YP_195723.1|	0050048	4-75	1.22e-16	46785	Winged helix DNA-binding domain	0.033	46804	GntR-like transcriptional regulators	1hw1 A:5-78
az	gi|56477733|ref|YP_159322.1|	0049608	71-257	5.3e-49	55781	GAF domain-like	0.0000554	75513	IclR ligand-binding domain-like	1mkm A:76-246
az	gi|56477733|ref|YP_159322.1|	0048177	14-86	6.52e-19	46785	Winged helix DNA-binding domain	0.038	74676	Transcriptional regulator IclR, N-terminal domain	1mkm A:1-75
az	gi|56478649|ref|YP_160238.1|	0049608	74-258	1.5e-32	55781	GAF domain-like	0.012	75513	IclR ligand-binding domain-like	1mkm A:76-246
az	gi|56478649|ref|YP_160238.1|	0048177	19-88	0.0000000000014	46785	Winged helix DNA-binding domain	0.043	74676	Transcriptional regulator IclR, N-terminal domain	1mkm A:1-75
az	gi|58616493|ref|YP_195622.1|	0049608	77-255	1.96e-43	55781	GAF domain-like	0.00085	75513	IclR ligand-binding domain-like	1mkm A:76-246
az	gi|58616493|ref|YP_195622.1|	0048177	12-85	0.00000000000027	46785	Winged helix DNA-binding domain	0.07	74676	Transcriptional regulator IclR, N-terminal domain	1mkm A:1-75
az	gi|56477174|ref|YP_158763.1|	0039545	77-199	1.38e-33	51306	LexA/Signal peptidase	0.0000103	51307	LexA-related	1jhf A:73-198
az	gi|56477174|ref|YP_158763.1|	0047587	7-74	5.75e-18	46785	Winged helix DNA-binding domain	0.0007	46789	LexA repressor, N-terminal DNA-binding domain	1jhf A:2-72
az	gi|56478670|ref|YP_160259.1|	0047587	15-81	0.000000000000356	46785	Winged helix DNA-binding domain	0.05	46789	LexA repressor, N-terminal DNA-binding domain	1jhf A:2-72
az	gi|56476464|ref|YP_158053.1|	0049608	105-283	9.16e-41	55781	GAF domain-like	0.006	75513	IclR ligand-binding domain-like	1mkm A:76-246
az	gi|56476464|ref|YP_158053.1|	0048177	38-112	0.000000000000261	46785	Winged helix DNA-binding domain	0.076	68967	Lrp/AsnC-like transcriptional regulator N-terminal domain	2cfx A:1-63
az	gi|56477579|ref|YP_159168.1|	0049174	65-154	1.88e-22	54909	Dimeric alpha+beta barrel	0.0046	69733	Lrp/AsnC-like transcriptional regulator C-terminal domain	1ri7 A:85-170
az	gi|56477579|ref|YP_159168.1|	0052161	5-64	7.36e-19	46785	Winged helix DNA-binding domain	0.0058	68967	Lrp/AsnC-like transcriptional regulator N-terminal domain	2cfx A:1-63
az	gi|56475859|ref|YP_157448.1|	0045790	91-293	4.16e-48	53850	Periplasmic binding protein-like II	0.0089	53851	Phosphate binding protein-like	1al3 A:
az	gi|56475859|ref|YP_157448.1|	0045910	3-111	4.79e-18	46785	Winged helix DNA-binding domain	0.0036	88979	LysR-like transcriptional regulators	1ixc A:1-89
az	gi|56476178|ref|YP_157767.1|	0045790	89-296	2.02e-45	53850	Periplasmic binding protein-like II	0.0057	53851	Phosphate binding protein-like	1al3 A:
az	gi|56476178|ref|YP_157767.1|	0045910	3-112	8.74e-23	46785	Winged helix DNA-binding domain	0.01	88979	LysR-like transcriptional regulators	1ixc A:1-89
az	gi|56476180|ref|YP_157769.1|	0052509	88-294	1.26e-44	53850	Periplasmic binding protein-like II	0.00000536	53851	Phosphate binding protein-like	1uth A:
az	gi|56476180|ref|YP_157769.1|	0052508	3-81	2.69e-19	46785	Winged helix DNA-binding domain	0.0027	88979	LysR-like transcriptional regulators	2esn A:3-91
az	gi|56476653|ref|YP_158242.1|	0052509	90-288	3.57e-26	53850	Periplasmic binding protein-like II	0.0057	53851	Phosphate binding protein-like	1al3 A:
az	gi|56476653|ref|YP_158242.1|	0047461	4-87	1.24e-17	46785	Winged helix DNA-binding domain	0.0045	88979	LysR-like transcriptional regulators	1ixc A:1-89
az	gi|56476737|ref|YP_158326.1|	0047462	91-278	8.38e-30	53850	Periplasmic binding protein-like II	0.0021	53851	Phosphate binding protein-like	1al3 A:
az	gi|56476737|ref|YP_158326.1|	0047461	1-86	8.82e-23	46785	Winged helix DNA-binding domain	0.0013	88979	LysR-like transcriptional regulators	1ixc A:1-89
az	gi|56476907|ref|YP_158496.1|	0045790	88-300	2.72e-41	53850	Periplasmic binding protein-like II	0.000000388	53851	Phosphate binding protein-like	1al3 A:
az	gi|56476907|ref|YP_158496.1|	0045910	1-113	1.19e-16	46785	Winged helix DNA-binding domain	0.0056	88979	LysR-like transcriptional regulators	1ixc A:1-89
az	gi|56477106|ref|YP_158695.1|	0052509	91-294	3.72e-40	53850	Periplasmic binding protein-like II	0.0000214	53851	Phosphate binding protein-like	1i6a A:
az	gi|56477106|ref|YP_158695.1|	0047461	1-83	1.98e-20	46785	Winged helix DNA-binding domain	0.0038	88979	LysR-like transcriptional regulators	1ixc A:1-89
az	gi|56477123|ref|YP_158712.1|	0045790	96-298	3.8e-35	53850	Periplasmic binding protein-like II	0.014	53851	Phosphate binding protein-like	1pda A:3-219
az	gi|56477123|ref|YP_158712.1|	0052508	3-81	2.32e-20	46785	Winged helix DNA-binding domain	0.018	88979	LysR-like transcriptional regulators	1ixc A:1-89
az	gi|56477723|ref|YP_159312.1|	0045790	88-288	7.24e-29	53850	Periplasmic binding protein-like II	0.012	53851	Phosphate binding protein-like	1al3 A:
az	gi|56477723|ref|YP_159312.1|	0045910	7-111	8.16e-21	46785	Winged helix DNA-binding domain	0.0091	88979	LysR-like transcriptional regulators	1ixc A:1-89
az	gi|56477781|ref|YP_159370.1|	0052509	89-287	7.6e-26	53850	Periplasmic binding protein-like II	0.011	53851	Phosphate binding protein-like	1al3 A:
az	gi|56477781|ref|YP_159370.1|	0047461	2-85	5.81e-18	46785	Winged helix DNA-binding domain	0.0045	88979	LysR-like transcriptional regulators	1ixc A:1-89
az	gi|56478289|ref|YP_159878.1|	0045790	90-296	8.14e-45	53850	Periplasmic binding protein-like II	0.014	53851	Phosphate binding protein-like	1eu8 A:
az	gi|56478289|ref|YP_159878.1|	0047461	4-85	5e-20	46785	Winged helix DNA-binding domain	0.0029	88979	LysR-like transcriptional regulators	1ixc A:1-89
az	gi|56478304|ref|YP_159893.1|	0045790	99-306	8.38e-36	53850	Periplasmic binding protein-like II	0.0005	53851	Phosphate binding protein-like	1ixc A:90-294
az	gi|56478304|ref|YP_159893.1|	0047461	12-96	1.55e-26	46785	Winged helix DNA-binding domain	0.00076	88979	LysR-like transcriptional regulators	1ixc A:1-89
az	gi|56478631|ref|YP_160220.1|	0045790	89-300	7.06e-30	53850	Periplasmic binding protein-like II	0.0041	53851	Phosphate binding protein-like	2fyi A:88-307
az	gi|56478631|ref|YP_160220.1|	0045910	4-110	3.91e-21	46785	Winged helix DNA-binding domain	0.0022	88979	LysR-like transcriptional regulators	1ixc A:1-89
az	gi|56478929|ref|YP_160518.1|	0045790	91-296	4.95e-46	53850	Periplasmic binding protein-like II	0.0012	53851	Phosphate binding protein-like	2fyi A:88-307
az	gi|56478929|ref|YP_160518.1|	0045910	1-105	4.44e-22	46785	Winged helix DNA-binding domain	0.02	88979	LysR-like transcriptional regulators	1ixc A:1-89
az	gi|56479142|ref|YP_160731.1|	0045790	86-296	2.05e-43	53850	Periplasmic binding protein-like II	0.0012	53851	Phosphate binding protein-like	1i6a A:
az	gi|56479142|ref|YP_160731.1|	0045910	4-111	5.14e-28	46785	Winged helix DNA-binding domain	0.0068	88979	LysR-like transcriptional regulators	1ixc A:1-89
az	gi|56475492|ref|YP_157081.1|	0053261	74-132	0.000000645	46785	Winged helix DNA-binding domain	0.054	63379	MarR-like transcriptional regulators	3cta A:5-89
az	gi|56476516|ref|YP_158105.1|	0052644	16-164	2.62e-32	46785	Winged helix DNA-binding domain	0.0059	63379	MarR-like transcriptional regulators	2fbi A:5-140
az	gi|56477380|ref|YP_158969.1|	0052644	16-152	3.39e-33	46785	Winged helix DNA-binding domain	0.0023	63379	MarR-like transcriptional regulators	2fbh A:8-144
az	gi|56477655|ref|YP_159244.1|	0052801	25-157	3.69e-27	46785	Winged helix DNA-binding domain	0.0039	63379	MarR-like transcriptional regulators	3deu A:2-141
az	gi|56478204|ref|YP_159793.1|	0052801	21-160	3.61e-28	46785	Winged helix DNA-binding domain	0.0051	63379	MarR-like transcriptional regulators	1s3j A:
az	gi|56478492|ref|YP_160081.1|	0052644	16-148	6.07e-33	46785	Winged helix DNA-binding domain	0.0056	63379	MarR-like transcriptional regulators	1jgs A:
az	gi|56478667|ref|YP_160256.1|	0052801	9-148	5.38e-28	46785	Winged helix DNA-binding domain	0.0085	63379	MarR-like transcriptional regulators	3deu A:2-141
az	gi|56476059|ref|YP_157648.1|	0050342	1-123	4.27e-37	52172	CheY-like	0.00019	52173	CheY-related	1mvo A:
az	gi|56476059|ref|YP_157648.1|	0051385	118-218	5.67e-26	46894	C-terminal effector domain of the bipartite response regulators	0.0021	46895	PhoB-like	1ys7 A:128-233
az	gi|56477139|ref|YP_158728.1|	0050342	2-127	1.57e-45	52172	CheY-like	0.0000404	52173	CheY-related	1b00 A:
az	gi|56477139|ref|YP_158728.1|	0051385	124-226	2.17e-32	46894	C-terminal effector domain of the bipartite response regulators	0.0000209	46895	PhoB-like	1qqi A:
az	gi|56477377|ref|YP_158966.1|	0050342	5-126	2.85e-35	52172	CheY-like	0.00022	52173	CheY-related	1mvo A:
az	gi|56477377|ref|YP_158966.1|	0048619	142-233	5.39e-19	46894	C-terminal effector domain of the bipartite response regulators	0.00052	46895	PhoB-like	1opc A:
az	gi|56477554|ref|YP_159143.1|	0050342	9-130	1.12e-36	52172	CheY-like	0.00033	52173	CheY-related	1mvo A:
az	gi|56477554|ref|YP_159143.1|	0049014	138-236	1.05e-21	46894	C-terminal effector domain of the bipartite response regulators	0.0009	46895	PhoB-like	1opc A:
az	gi|56477968|ref|YP_159557.1|	0050342	6-133	1.21e-42	52172	CheY-like	0.00014	52173	CheY-related	1mvo A:
az	gi|56477968|ref|YP_159557.1|	0051385	141-240	6.8e-23	46894	C-terminal effector domain of the bipartite response regulators	0.00077	46895	PhoB-like	1opc A:
az	gi|56479001|ref|YP_160590.1|	0050342	1-128	3.42e-39	52172	CheY-like	0.00012	52173	CheY-related	1ys7 A:7-127
az	gi|56479001|ref|YP_160590.1|	0051385	118-215	3.4e-25	46894	C-terminal effector domain of the bipartite response regulators	0.0016	46895	PhoB-like	1qqi A:
az	gi|56479148|ref|YP_160737.1|	0050342	9-130	5.41e-41	52172	CheY-like	0.00017	52173	CheY-related	1mvo A:
az	gi|56479148|ref|YP_160737.1|	0051385	138-239	4.82e-27	46894	C-terminal effector domain of the bipartite response regulators	0.0000252	46895	PhoB-like	1opc A:
az	gi|56479285|ref|YP_160874.1|	0050342	3-127	1.08e-38	52172	CheY-like	0.00013	52173	CheY-related	1zgz A:2-121
az	gi|56479285|ref|YP_160874.1|	0051385	132-232	1.79e-22	46894	C-terminal effector domain of the bipartite response regulators	0.00057	46895	PhoB-like	1opc A:
az	gi|56479487|ref|YP_161076.1|	0050342	1-125	2.7e-37	52172	CheY-like	0.0000881	52173	CheY-related	2pl1 A:1-119
az	gi|56479487|ref|YP_161076.1|	0051385	119-217	1.39e-25	46894	C-terminal effector domain of the bipartite response regulators	0.00092	46895	PhoB-like	1ys7 A:128-233
az	gi|56475693|ref|YP_157282.1|	0051249	47-104	0.00000000045	47413	lambda repressor-like DNA-binding domains	0.066	47432	SinR domain-like	2b5a A:1-77
az	gi|56476257|ref|YP_157846.1|	0054323	11-73	1.13e-17	47413	lambda repressor-like DNA-binding domains	0.02	47432	SinR domain-like	2b5a A:1-77
az	gi|56476293|ref|YP_157882.1|	0054127	11-93	4.5e-27	47413	lambda repressor-like DNA-binding domains	0.0049	47432	SinR domain-like	2ict A:8-94
az	gi|56476736|ref|YP_158325.1|	0051249	23-88	3.1e-16	47413	lambda repressor-like DNA-binding domains	0.023	47432	SinR domain-like	1y7y A:5-73
az	gi|56476770|ref|YP_158359.1|	0051249	11-75	0.0000000000000724	47413	lambda repressor-like DNA-binding domains	0.055	47432	SinR domain-like	2b5a A:1-77
az	gi|56476841|ref|YP_158430.1|	0051249	65-131	0.00000000000000194	47413	lambda repressor-like DNA-binding domains	0.028	47432	SinR domain-like	1y7y A:5-73
az	gi|56476863|ref|YP_158452.1|	0054127	9-85	3.45e-21	47413	lambda repressor-like DNA-binding domains	0.0084	47432	SinR domain-like	2ict A:8-94
az	gi|56476949|ref|YP_158538.1|	0054537	36-80	0.0000000000188	47413	lambda repressor-like DNA-binding domains	0.021	47432	SinR domain-like	2ppx A:30-91
az	gi|56476989|ref|YP_158578.1|	0051206	131-297	8.99e-25	52540	P-loop containing nucleoside triphosphate hydrolases	0.0013	52566	Shikimate kinase (AroK)	1l4u A:
az	gi|56476989|ref|YP_158578.1|	0054369	25-94	2.44e-16	47413	lambda repressor-like DNA-binding domains	0.031	47432	SinR domain-like	1b0n A:1-68
az	gi|56478434|ref|YP_160023.1|	0047772	118-281	1.21e-22	52540	P-loop containing nucleoside triphosphate hydrolases	0.002	52566	Shikimate kinase (AroK)	1l4u A:
az	gi|56478434|ref|YP_160023.1|	0054369	4-77	0.00000000000000105	47413	lambda repressor-like DNA-binding domains	0.038	47432	SinR domain-like	1y7y A:5-73
az	gi|56479192|ref|YP_160781.1|	0054127	59-117	0.0000203	47413	lambda repressor-like DNA-binding domains	0.091	47432	SinR domain-like	2b5a A:1-77
az	gi|56479459|ref|YP_161048.1|	0051908	74-134	0.00000405	47413	lambda repressor-like DNA-binding domains	0.036	47432	SinR domain-like	2b5a A:1-77
az	gi|58616432|ref|YP_195561.1|	0054369	5-69	0.00000000000118	47413	lambda repressor-like DNA-binding domains	0.032	47432	SinR domain-like	1b0n A:1-68
az	gi|56475692|ref|YP_157281.1|	0049523	6-73	7.48e-16	46689	Homeodomain-like	0.011	46764	Tetracyclin repressor-like, N-terminal domain	2fq4 A:9-77
az	gi|56475692|ref|YP_157281.1|	0052886	88-199	0.000000000145	48498	Tetracyclin repressor-like, C-terminal domain	0.013	48499	Tetracyclin repressor-like, C-terminal domain	2g3b A:74-189
az	gi|56475799|ref|YP_157388.1|	0049523	18-96	1.64e-18	46689	Homeodomain-like	0.0046	46764	Tetracyclin repressor-like, N-terminal domain	1vi0 A:6-77
az	gi|56475799|ref|YP_157388.1|	0049196	92-199	0.0000623	48498	Tetracyclin repressor-like, C-terminal domain	0.015	48499	Tetracyclin repressor-like, C-terminal domain	2gen A:76-193
az	gi|56476522|ref|YP_158111.1|	0049523	10-80	1.29e-18	46689	Homeodomain-like	0.0051	46764	Tetracyclin repressor-like, N-terminal domain	1pb6 A:14-85
az	gi|56476522|ref|YP_158111.1|	0052886	90-199	0.000000278	48498	Tetracyclin repressor-like, C-terminal domain	0.013	48499	Tetracyclin repressor-like, C-terminal domain	2np5 A:78-195
az	gi|56476567|ref|YP_158156.1|	0049523	116-195	1.41e-20	46689	Homeodomain-like	0.0032	46764	Tetracyclin repressor-like, N-terminal domain	1z77 A:1-75
az	gi|56476567|ref|YP_158156.1|	0050189	190-298	0.00000000676	48498	Tetracyclin repressor-like, C-terminal domain	0.012	48499	Tetracyclin repressor-like, C-terminal domain	1vi0 A:78-194
az	gi|56476724|ref|YP_158313.1|	0052648	92-218	4.89e-40	48498	Tetracyclin repressor-like, C-terminal domain	0.00049	48499	Tetracyclin repressor-like, C-terminal domain	2fbq A:81-214
az	gi|56476724|ref|YP_158313.1|	0049523	8-82	2.92e-18	46689	Homeodomain-like	0.00058	46764	Tetracyclin repressor-like, N-terminal domain	2fbq A:2-80
az	gi|56477442|ref|YP_159031.1|	0049195	4-77	7.7e-20	46689	Homeodomain-like	0.0034	46764	Tetracyclin repressor-like, N-terminal domain	1z77 A:1-75
az	gi|56477442|ref|YP_159031.1|	0050189	88-194	0.0000000452	48498	Tetracyclin repressor-like, C-terminal domain	0.01	48499	Tetracyclin repressor-like, C-terminal domain	1vi0 A:78-194
az	gi|56478456|ref|YP_160045.1|	0049523	113-192	2.19e-21	46689	Homeodomain-like	0.0028	46764	Tetracyclin repressor-like, N-terminal domain	1z77 A:1-75
az	gi|56478456|ref|YP_160045.1|	0050189	187-291	0.000000000329	48498	Tetracyclin repressor-like, C-terminal domain	0.0085	48499	Tetracyclin repressor-like, C-terminal domain	1vi0 A:78-194
az	gi|56479008|ref|YP_160597.1|	0049196	84-200	2.09e-22	48498	Tetracyclin repressor-like, C-terminal domain	0.0067	48499	Tetracyclin repressor-like, C-terminal domain	2g7s A:77-192
az	gi|56479008|ref|YP_160597.1|	0049523	7-86	0.0000000000002	46689	Homeodomain-like	0.0083	46764	Tetracyclin repressor-like, N-terminal domain	1ui5 A:5-75
az	gi|56479158|ref|YP_160747.1|	0052655	4-68	0.0000000000000667	46689	Homeodomain-like	0.0057	46764	Tetracyclin repressor-like, N-terminal domain	2g3b A:2-73
az	gi|56479291|ref|YP_160880.1|	0043843	153-279	1.61e-25	48498	Tetracyclin repressor-like, C-terminal domain	0.0067	48499	Tetracyclin repressor-like, C-terminal domain	1t33 A:89-220
az	gi|56479291|ref|YP_160880.1|	0049523	74-147	1.03e-16	46689	Homeodomain-like	0.0067	46764	Tetracyclin repressor-like, N-terminal domain	2fbq A:2-80
az	gi|58616568|ref|YP_195698.1|	0048742	47-146	0.0000000001	46689	Homeodomain-like	0.035	46764	Tetracyclin repressor-like, N-terminal domain	1a6i A:2-67
az	gi|58616512|ref|YP_195641.1|	0048742	84-182	0.000000000179	46689	Homeodomain-like	0.035	46764	Tetracyclin repressor-like, N-terminal domain	1a6i A:2-67
