# Supplementary material for: Abundance, diversity and domain architecture variability in prokaryotic DNA-binding transcription factors
Source: PLoS One. 2018 Apr 3;13(4):e0195332. doi: 10.1371/journal.pone.0195332 (PMC5882156; doi:10.1371/journal.pone.0195332)
Supplement: S1 Dataset — The information of genomes and transcription factors is organized in a tabular format. The file S1_Dataset.zip contains 761 files, one per genome. The information is organized as follows: Genome ID, identifier from NCBI database; Supfam ID; physical position of the Domain; E-value; Supfam model assignment; Supfam description; E-value associated to the family; Family ID; Family ID; representative PDB associated to each assignment. (ZIP) [file pone.0195332.s005.zip › Genomes_assignments/Arthrobacter_arilaitensis_Re117_B.TFs]

gn	gi|308175910|ref|YP_003915316.1|	0036286	11-59	0.00000000000609	46689	Homeodomain-like	0.024	46759	AraC type transcriptional activator	1d5y A:3-56
gn	gi|308175910|ref|YP_003915316.1|	0046275	62-111	0.00000000148	46689	Homeodomain-like	0.017	46759	AraC type transcriptional activator	1d5y A:57-121
gn	gi|308176191|ref|YP_003915597.1|	0045977	264-314	0.00000026	46689	Homeodomain-like	0.022	46759	AraC type transcriptional activator	1bl0 A:63-124
gn	gi|308176191|ref|YP_003915597.1|	0036286	216-261	0.00000206	46689	Homeodomain-like	0.054	46759	AraC type transcriptional activator	1d5y A:3-56
gn	gi|308176202|ref|YP_003915608.1|	0046275	469-519	0.00000000582	46689	Homeodomain-like	0.028	46759	AraC type transcriptional activator	1bl0 A:63-124
gn	gi|308176202|ref|YP_003915608.1|	0046275	203-248	0.000000104	46689	Homeodomain-like	0.027	46759	AraC type transcriptional activator	1d5y A:57-121
gn	gi|308176202|ref|YP_003915608.1|	0049912	294-337	0.000000285	51182	RmlC-like cupins	0.082	89409	TM1287-like	1yhf A:1-112
gn	gi|308176202|ref|YP_003915608.1|	0051311	22-65	0.0000217	51182	RmlC-like cupins	0.02	89409	TM1287-like	1yhf A:1-112
gn	gi|308178126|ref|YP_003917532.1|	0046275	210-260	0.00000000354	46689	Homeodomain-like	0.02	46759	AraC type transcriptional activator	1d5y A:3-56
gn	gi|308178382|ref|YP_003917788.1|	0046275	254-305	0.0000000363	46689	Homeodomain-like	0.017	46759	AraC type transcriptional activator	1d5y A:57-121
gn	gi|308179066|ref|YP_003918472.1|	0046085	133-145,176-314	3.54e-30	53098	Ribonuclease H-like	0.0071	53107	Retroviral integrase, catalytic domain	1b9d A:
gn	gi|308179066|ref|YP_003918472.1|	0048742	21-111	0.0000000000555	46689	Homeodomain-like	0.086	46759	AraC type transcriptional activator	1bl0 A:63-124
gn	gi|308176925|ref|YP_003916331.1|	0045802	6-73	1.18e-17	46785	Winged helix DNA-binding domain	0.0026	46792	Arginine repressor (ArgR), N-terminal DNA-binding domain	1f9n A:3-78
gn	gi|308176925|ref|YP_003916331.1|	0037457	96-162	1.7e-16	55252	C-terminal domain of arginine repressor	0.0018	55253	C-terminal domain of arginine repressor	1b4b A:
gn	gi|308175939|ref|YP_003915345.1|	0049944	9-103	6.61e-18	46785	Winged helix DNA-binding domain	0.064	46801	ArsR-like transcriptional regulators	1r1u A:
gn	gi|308176391|ref|YP_003915797.1|	0049944	19-89	1.73e-23	46785	Winged helix DNA-binding domain	0.015	46801	ArsR-like transcriptional regulators	1r1u A:
gn	gi|308176462|ref|YP_003915868.1|	0053261	12-109	1.22e-20	46785	Winged helix DNA-binding domain	0.029	46801	ArsR-like transcriptional regulators	1u2w A:12-119
gn	gi|308177095|ref|YP_003916501.1|	0049777	8-98	3.64e-24	46785	Winged helix DNA-binding domain	0.013	46801	ArsR-like transcriptional regulators	1smt A:
gn	gi|308177434|ref|YP_003916840.1|	0049777	17-105	5.04e-20	46785	Winged helix DNA-binding domain	0.005	46801	ArsR-like transcriptional regulators	1smt A:
gn	gi|308178254|ref|YP_003917660.1|	0049944	2-83	5.09e-24	46785	Winged helix DNA-binding domain	0.026	46801	ArsR-like transcriptional regulators	1r1u A:
gn	gi|308178697|ref|YP_003918103.1|	0053261	11-109	6.17e-21	46785	Winged helix DNA-binding domain	0.027	46801	ArsR-like transcriptional regulators	1smt A:
gn	gi|308178962|ref|YP_003918368.1|	0049777	32-116	3.43e-24	46785	Winged helix DNA-binding domain	0.0083	46801	ArsR-like transcriptional regulators	1smt A:
gn	gi|308176037|ref|YP_003915443.1|	0040524	76-239	5.34e-27	100950	NagB/RpiA/CoA transferase-like	0.094	159545	SorC sugar-binding domain-like	2okg A:89-338
gn	gi|308176037|ref|YP_003915443.1|	0043758	4-60	0.0000000000000225	46785	Winged helix DNA-binding domain	0.092	46786	Biotin repressor-like	1j5y A:3-67
gn	gi|308176108|ref|YP_003915514.1|	0043525	8-129	8.11e-26	52172	CheY-like	0.0017	52173	CheY-related	1b00 A:
gn	gi|308176108|ref|YP_003915514.1|	0048177	162-205	0.00000593	46785	Winged helix DNA-binding domain	0.072	46786	Biotin repressor-like	1j5y A:3-67
gn	gi|308176260|ref|YP_003915666.1|	0045968	1-60	0.000000000000632	46785	Winged helix DNA-binding domain	0.025	46786	Biotin repressor-like	1j5y A:3-67
gn	gi|308175971|ref|YP_003915377.1|	0040524	92-251	1.47e-18	100950	NagB/RpiA/CoA transferase-like	0.03	110513	IF2B-like	1vb5 A:
gn	gi|308175971|ref|YP_003915377.1|	0043758	23-84	0.00000000000334	46785	Winged helix DNA-binding domain	0.086	46796	CAP C-terminal domain-like	1ft9 A:134-213
gn	gi|308176245|ref|YP_003915651.1|	0049608	95-276	9.81e-44	55781	GAF domain-like	0.0012	75513	IclR ligand-binding domain-like	1mkm A:76-246
gn	gi|308176245|ref|YP_003915651.1|	0048177	31-102	0.000000000000175	46785	Winged helix DNA-binding domain	0.068	46796	CAP C-terminal domain-like	1ft9 A:134-213
gn	gi|308176452|ref|YP_003915858.1|	0052861	8-141	5.37e-31	51206	cAMP-binding domain-like	0.0056	51210	cAMP-binding domain	2gau A:10-151
gn	gi|308176452|ref|YP_003915858.1|	0052860	148-224	0.000000000000219	46785	Winged helix DNA-binding domain	0.046	46796	CAP C-terminal domain-like	2gau A:152-232
gn	gi|308178286|ref|YP_003917692.1|	0052861	5-143	2.09e-38	51206	cAMP-binding domain-like	0.0011	51210	cAMP-binding domain	1vp6 A:
gn	gi|308178286|ref|YP_003917692.1|	0048601	146-223	6.81e-21	46785	Winged helix DNA-binding domain	0.0096	46796	CAP C-terminal domain-like	1ft9 A:134-213
gn	gi|308178503|ref|YP_003917909.1|	0049608	69-253	8.5e-33	55781	GAF domain-like	0.0013	75513	IclR ligand-binding domain-like	1td5 A:
gn	gi|308178503|ref|YP_003917909.1|	0048177	14-80	0.0000000000000311	46785	Winged helix DNA-binding domain	0.032	46796	CAP C-terminal domain-like	3e5u A:148-227
gn	gi|308176052|ref|YP_003915458.1|	0041150	7-135	1.36e-30	46785	Winged helix DNA-binding domain	0.017	101027	FUR-like	1mzb A:
gn	gi|308177016|ref|YP_003916422.1|	0041150	4-128	7.39e-33	46785	Winged helix DNA-binding domain	0.0043	101027	FUR-like	1mzb A:
gn	gi|308175850|ref|YP_003915256.1|	0036339	78-345	1.2e-45	53822	Periplasmic binding protein-like I	0.00013	53823	L-arabinose binding protein-like	2nzu G:58-332
gn	gi|308175850|ref|YP_003915256.1|	0051985	14-73	0.0000000000788	47413	lambda repressor-like DNA-binding domains	0.0071	47438	GalR/LacI-like bacterial regulator	2bjc A:1-62
gn	gi|308175998|ref|YP_003915404.1|	0036339	87-353	1.09e-68	53822	Periplasmic binding protein-like I	0.000027	53823	L-arabinose binding protein-like	1dbq A:
gn	gi|308175998|ref|YP_003915404.1|	0051985	26-85	0.00000000000000385	47413	lambda repressor-like DNA-binding domains	0.0047	47438	GalR/LacI-like bacterial regulator	2hsg A:2-58
gn	gi|308176293|ref|YP_003915699.1|	0043335	68-336	1.96e-56	53822	Periplasmic binding protein-like I	0.00011	53823	L-arabinose binding protein-like	1dbq A:
gn	gi|308176293|ref|YP_003915699.1|	0051985	10-69	1.6e-16	47413	lambda repressor-like DNA-binding domains	0.0019	47438	GalR/LacI-like bacterial regulator	2bjc A:1-62
gn	gi|308176689|ref|YP_003916095.1|	0036339	79-334	2.55e-32	53822	Periplasmic binding protein-like I	0.00078	53823	L-arabinose binding protein-like	1dbq A:
gn	gi|308176689|ref|YP_003916095.1|	0036955	1-56	5.63e-16	47413	lambda repressor-like DNA-binding domains	0.0026	47438	GalR/LacI-like bacterial regulator	1uxd A:
gn	gi|308177084|ref|YP_003916490.1|	0036339	61-333	2.55e-64	53822	Periplasmic binding protein-like I	0.0000306	53823	L-arabinose binding protein-like	2nzu G:58-332
gn	gi|308177084|ref|YP_003916490.1|	0051985	2-59	0.00000000000000246	47413	lambda repressor-like DNA-binding domains	0.0054	47438	GalR/LacI-like bacterial regulator	2bjc A:1-62
gn	gi|308178080|ref|YP_003917486.1|	0036339	69-325	1.61e-62	53822	Periplasmic binding protein-like I	0.0000333	53823	L-arabinose binding protein-like	2nzu G:58-332
gn	gi|308178080|ref|YP_003917486.1|	0051985	5-65	3.49e-17	47413	lambda repressor-like DNA-binding domains	0.0028	47438	GalR/LacI-like bacterial regulator	2hsg A:2-58
gn	gi|308178081|ref|YP_003917487.1|	0036339	70-340	5.89e-50	53822	Periplasmic binding protein-like I	0.0000626	53823	L-arabinose binding protein-like	1dbq A:
gn	gi|308178081|ref|YP_003917487.1|	0051985	7-68	0.000000000000113	47413	lambda repressor-like DNA-binding domains	0.0055	47438	GalR/LacI-like bacterial regulator	2bjc A:1-62
gn	gi|308178533|ref|YP_003917939.1|	0036339	63-337	1.56e-60	53822	Periplasmic binding protein-like I	0.0000952	53823	L-arabinose binding protein-like	2nzu G:58-332
gn	gi|308178533|ref|YP_003917939.1|	0051985	2-61	1.59e-16	47413	lambda repressor-like DNA-binding domains	0.0043	47438	GalR/LacI-like bacterial regulator	2hsg A:2-58
gn	gi|308179123|ref|YP_003918529.1|	0036339	92-348	4.56e-58	53822	Periplasmic binding protein-like I	0.0000526	53823	L-arabinose binding protein-like	1tlf A:
gn	gi|308179123|ref|YP_003918529.1|	0051985	18-76	2.03e-17	47413	lambda repressor-like DNA-binding domains	0.0025	47438	GalR/LacI-like bacterial regulator	1efa A:2-60
gn	gi|308176141|ref|YP_003915547.1|	0045682	3-132	2.7e-33	52172	CheY-like	0.00086	52173	CheY-related	1a04 A:5-142
gn	gi|308176141|ref|YP_003915547.1|	0048694	153-220	7.82e-20	46894	C-terminal effector domain of the bipartite response regulators	0.0049	46900	GerE-like (LuxR/UhpA family of transcriptional regulators)	1a04 A:150-216
gn	gi|308176214|ref|YP_003915620.1|	0043525	1-162	6.83e-30	52172	CheY-like	0.00072	52173	CheY-related	1a04 A:5-142
gn	gi|308176214|ref|YP_003915620.1|	0048694	144-213	7.48e-23	46894	C-terminal effector domain of the bipartite response regulators	0.0035	46900	GerE-like (LuxR/UhpA family of transcriptional regulators)	1a04 A:150-216
gn	gi|308176328|ref|YP_003915734.1|	0048694	93-138	0.000038	46894	C-terminal effector domain of the bipartite response regulators	0.01	46900	GerE-like (LuxR/UhpA family of transcriptional regulators)	1p4w A:
gn	gi|308176449|ref|YP_003915855.1|	0048694	360-428	1.63e-19	46894	C-terminal effector domain of the bipartite response regulators	0.0042	46900	GerE-like (LuxR/UhpA family of transcriptional regulators)	1a04 A:150-216
gn	gi|308176449|ref|YP_003915855.1|	0035339	231-354	0.0000127	55874	ATPase domain of HSP90 chaperone/DNA topoisomerase II/histidine kinase	0.019	55884	Histidine kinase	1b3q A:355-539
gn	gi|308176496|ref|YP_003915902.1|	0045682	1-128	2.56e-32	52172	CheY-like	0.00029	52173	CheY-related	1a04 A:5-142
gn	gi|308176496|ref|YP_003915902.1|	0048694	132-203	1.22e-18	46894	C-terminal effector domain of the bipartite response regulators	0.0024	46900	GerE-like (LuxR/UhpA family of transcriptional regulators)	1a04 A:150-216
gn	gi|308177129|ref|YP_003916535.1|	0045682	6-139	6.12e-32	52172	CheY-like	0.00041	52173	CheY-related	1a04 A:5-142
gn	gi|308177129|ref|YP_003916535.1|	0048694	150-221	8.84e-19	46894	C-terminal effector domain of the bipartite response regulators	0.0031	46900	GerE-like (LuxR/UhpA family of transcriptional regulators)	1a04 A:150-216
gn	gi|308177156|ref|YP_003916562.1|	0048694	796-866	0.00000000000000119	46894	C-terminal effector domain of the bipartite response regulators	0.0094	46900	GerE-like (LuxR/UhpA family of transcriptional regulators)	1yio A:131-200
gn	gi|308177157|ref|YP_003916563.1|	0048694	825-884	0.000000000000034	46894	C-terminal effector domain of the bipartite response regulators	0.0059	46900	GerE-like (LuxR/UhpA family of transcriptional regulators)	1a04 A:150-216
gn	gi|308177157|ref|YP_003916563.1|	0047665	13-210	0.000000000255	52540	P-loop containing nucleoside triphosphate hydrolases	0.095	81269	Extended AAA-ATPase domain	1jbk A:
gn	gi|308177198|ref|YP_003916604.1|	0045682	6-143	2.56e-31	52172	CheY-like	0.00065	52173	CheY-related	1a04 A:5-142
gn	gi|308177198|ref|YP_003916604.1|	0048694	159-228	1.5e-22	46894	C-terminal effector domain of the bipartite response regulators	0.0013	46900	GerE-like (LuxR/UhpA family of transcriptional regulators)	1a04 A:150-216
gn	gi|308177363|ref|YP_003916769.1|	0047665	24-217	0.0000000000000741	52540	P-loop containing nucleoside triphosphate hydrolases	0.071	81269	Extended AAA-ATPase domain	1ksf X:168-436
gn	gi|308177363|ref|YP_003916769.1|	0048694	817-876	0.000000000000578	46894	C-terminal effector domain of the bipartite response regulators	0.0084	46900	GerE-like (LuxR/UhpA family of transcriptional regulators)	1fse A:
gn	gi|308177612|ref|YP_003917018.1|	0045682	1-133	8.4e-30	52172	CheY-like	0.00047	52173	CheY-related	1a04 A:5-142
gn	gi|308177612|ref|YP_003917018.1|	0048694	133-205	1.6e-19	46894	C-terminal effector domain of the bipartite response regulators	0.0042	46900	GerE-like (LuxR/UhpA family of transcriptional regulators)	1a04 A:150-216
gn	gi|308178154|ref|YP_003917560.1|	0045682	9-142	8.97e-24	52172	CheY-like	0.001	52173	CheY-related	1a04 A:5-142
gn	gi|308178154|ref|YP_003917560.1|	0048694	152-221	2.65e-23	46894	C-terminal effector domain of the bipartite response regulators	0.003	46900	GerE-like (LuxR/UhpA family of transcriptional regulators)	1fse A:
gn	gi|308178436|ref|YP_003917842.1|	0048694	141-214	3.2e-18	46894	C-terminal effector domain of the bipartite response regulators	0.0036	46900	GerE-like (LuxR/UhpA family of transcriptional regulators)	1a04 A:150-216
gn	gi|308178436|ref|YP_003917842.1|	0039925	1-129	0.00000000000000541	52172	CheY-like	0.0033	52173	CheY-related	1a04 A:5-142
gn	gi|308178463|ref|YP_003917869.1|	0045700	1-132	7.97e-33	52172	CheY-like	0.00023	52173	CheY-related	1a04 A:5-142
gn	gi|308178463|ref|YP_003917869.1|	0048694	150-220	1.26e-20	46894	C-terminal effector domain of the bipartite response regulators	0.0031	46900	GerE-like (LuxR/UhpA family of transcriptional regulators)	1a04 A:150-216
gn	gi|308178660|ref|YP_003918066.1|	0045682	1-128	3.84e-31	52172	CheY-like	0.0012	52173	CheY-related	1s8n A:
gn	gi|308178660|ref|YP_003918066.1|	0048694	126-201	6.46e-18	46894	C-terminal effector domain of the bipartite response regulators	0.004	46900	GerE-like (LuxR/UhpA family of transcriptional regulators)	1fse A:
gn	gi|308178666|ref|YP_003918072.1|	0048694	214-276	0.00000000194	46894	C-terminal effector domain of the bipartite response regulators	0.0079	46900	GerE-like (LuxR/UhpA family of transcriptional regulators)	1l3l A:170-234
gn	gi|308178849|ref|YP_003918255.1|	0048694	136-200	0.00000000000000153	46894	C-terminal effector domain of the bipartite response regulators	0.0076	46900	GerE-like (LuxR/UhpA family of transcriptional regulators)	1fse A:
gn	gi|308178849|ref|YP_003918255.1|	0043525	1-157	0.00000000000000185	52172	CheY-like	0.0035	52173	CheY-related	1s8n A:
gn	gi|308178995|ref|YP_003918401.1|	0048694	324-391	1.05e-17	46894	C-terminal effector domain of the bipartite response regulators	0.0079	46900	GerE-like (LuxR/UhpA family of transcriptional regulators)	1fse A:
gn	gi|308179160|ref|YP_003918566.1|	0045682	6-136	1.24e-36	52172	CheY-like	0.00033	52173	CheY-related	1a04 A:5-142
gn	gi|308179160|ref|YP_003918566.1|	0048694	159-226	1.16e-23	46894	C-terminal effector domain of the bipartite response regulators	0.0017	46900	GerE-like (LuxR/UhpA family of transcriptional regulators)	1a04 A:150-216
gn	gi|308175867|ref|YP_003915273.1|	0050048	9-82	2.98e-20	46785	Winged helix DNA-binding domain	0.0052	46804	GntR-like transcriptional regulators	1v4r A:1-100
gn	gi|308175955|ref|YP_003915361.1|	0054060	79-213	1.05e-22	48008	GntR ligand-binding domain-like	0.0044	48009	GntR ligand-binding domain-like	2hs5 A:94-231
gn	gi|308175955|ref|YP_003915361.1|	0050048	8-98	0.00000000000613	46785	Winged helix DNA-binding domain	0.016	46804	GntR-like transcriptional regulators	1v4r A:1-100
gn	gi|308176380|ref|YP_003915786.1|	0054060	80-215	5.23e-26	48008	GntR ligand-binding domain-like	0.015	48009	GntR ligand-binding domain-like	2hs5 A:94-231
gn	gi|308176380|ref|YP_003915786.1|	0050048	5-79	3.3e-18	46785	Winged helix DNA-binding domain	0.016	46804	GntR-like transcriptional regulators	2hs5 A:25-93
gn	gi|308176430|ref|YP_003915836.1|	0054060	87-219	1.12e-22	48008	GntR ligand-binding domain-like	0.0004	48009	GntR ligand-binding domain-like	2hs5 A:94-231
gn	gi|308176430|ref|YP_003915836.1|	0050048	22-85	2.04e-17	46785	Winged helix DNA-binding domain	0.01	46804	GntR-like transcriptional regulators	2hs5 A:25-93
gn	gi|308176707|ref|YP_003916113.1|	0050048	10-81	1.6e-16	46785	Winged helix DNA-binding domain	0.027	46804	GntR-like transcriptional regulators	1v4r A:1-100
gn	gi|308176753|ref|YP_003916159.1|	0054060	84-215	1.44e-17	48008	GntR ligand-binding domain-like	0.01	48009	GntR ligand-binding domain-like	2hs5 A:94-231
gn	gi|308176753|ref|YP_003916159.1|	0050048	13-87	0.000000000000106	46785	Winged helix DNA-binding domain	0.032	46804	GntR-like transcriptional regulators	1hw1 A:5-78
gn	gi|308176949|ref|YP_003916355.1|	0050048	3-69	7.8e-18	46785	Winged helix DNA-binding domain	0.0093	46804	GntR-like transcriptional regulators	1hw1 A:5-78
gn	gi|308176949|ref|YP_003916355.1|	0054060	71-207	2.43e-18	48008	GntR ligand-binding domain-like	0.011	48009	GntR ligand-binding domain-like	2hs5 A:94-231
gn	gi|308177071|ref|YP_003916477.1|	0050048	4-80	5.46e-16	46785	Winged helix DNA-binding domain	0.025	46804	GntR-like transcriptional regulators	3bwg A:5-82
gn	gi|308177100|ref|YP_003916506.1|	0054060	79-210	8.37e-20	48008	GntR ligand-binding domain-like	0.026	48009	GntR ligand-binding domain-like	2hs5 A:94-231
gn	gi|308177100|ref|YP_003916506.1|	0050048	4-71	3.32e-16	46785	Winged helix DNA-binding domain	0.052	46804	GntR-like transcriptional regulators	2hs5 A:25-93
gn	gi|308177339|ref|YP_003916745.1|	0054060	94-226	8.11e-22	48008	GntR ligand-binding domain-like	0.011	48009	GntR ligand-binding domain-like	1hw1 A:79-230
gn	gi|308177339|ref|YP_003916745.1|	0050048	3-71	0.000000000000329	46785	Winged helix DNA-binding domain	0.045	46804	GntR-like transcriptional regulators	1hw1 A:5-78
gn	gi|308177447|ref|YP_003916853.1|	0054662	73-247	1.88e-43	64288	Chorismate lyase-like	0.00096	143473	UTRA domain	3cnv A:98-259
gn	gi|308177447|ref|YP_003916853.1|	0050048	14-87	0.00000000000000251	46785	Winged helix DNA-binding domain	0.019	46804	GntR-like transcriptional regulators	3bwg A:5-82
gn	gi|308177695|ref|YP_003917101.1|	0050048	10-84	3.2e-18	46785	Winged helix DNA-binding domain	0.011	46804	GntR-like transcriptional regulators	1v4r A:1-100
gn	gi|308178058|ref|YP_003917464.1|	0054060	93-222	4.19e-24	48008	GntR ligand-binding domain-like	0.01	48009	GntR ligand-binding domain-like	2hs5 A:94-231
gn	gi|308178058|ref|YP_003917464.1|	0050048	3-77	4.38e-18	46785	Winged helix DNA-binding domain	0.02	46804	GntR-like transcriptional regulators	1hw1 A:5-78
gn	gi|308178498|ref|YP_003917904.1|	0054060	83-217	1.88e-23	48008	GntR ligand-binding domain-like	0.016	48009	GntR ligand-binding domain-like	2hs5 A:94-231
gn	gi|308178498|ref|YP_003917904.1|	0050048	11-80	7.1e-16	46785	Winged helix DNA-binding domain	0.016	46804	GntR-like transcriptional regulators	2hs5 A:25-93
gn	gi|308178571|ref|YP_003917977.1|	0054060	99-233	2.88e-18	48008	GntR ligand-binding domain-like	0.0092	48009	GntR ligand-binding domain-like	2hs5 A:94-231
gn	gi|308178571|ref|YP_003917977.1|	0050048	3-69	0.0000000000000202	46785	Winged helix DNA-binding domain	0.046	46804	GntR-like transcriptional regulators	3bwg A:5-82
gn	gi|308178621|ref|YP_003918027.1|	0054060	99-226	2.41e-30	48008	GntR ligand-binding domain-like	0.0059	48009	GntR ligand-binding domain-like	2hs5 A:94-231
gn	gi|308178621|ref|YP_003918027.1|	0050048	13-86	0.00000000000000646	46785	Winged helix DNA-binding domain	0.034	46804	GntR-like transcriptional regulators	3bwg A:5-82
gn	gi|308178835|ref|YP_003918241.1|	0050048	10-70	8.59e-16	46785	Winged helix DNA-binding domain	0.016	46804	GntR-like transcriptional regulators	2hs5 A:25-93
gn	gi|308178835|ref|YP_003918241.1|	0054060	72-214	0.00000000000000152	48008	GntR ligand-binding domain-like	0.019	48009	GntR ligand-binding domain-like	2hs5 A:94-231
gn	gi|308178876|ref|YP_003918282.1|	0054060	73-208	9.15e-22	48008	GntR ligand-binding domain-like	0.006	48009	GntR ligand-binding domain-like	2hs5 A:94-231
gn	gi|308178876|ref|YP_003918282.1|	0050048	4-71	1.62e-16	46785	Winged helix DNA-binding domain	0.022	46804	GntR-like transcriptional regulators	2hs5 A:25-93
gn	gi|308178925|ref|YP_003918331.1|	0054060	84-218	1.18e-22	48008	GntR ligand-binding domain-like	0.0096	48009	GntR ligand-binding domain-like	2hs5 A:94-231
gn	gi|308178925|ref|YP_003918331.1|	0050048	13-82	0.0000000000000755	46785	Winged helix DNA-binding domain	0.028	46804	GntR-like transcriptional regulators	2hs5 A:25-93
gn	gi|308178985|ref|YP_003918391.1|	0054060	87-220	3.4e-21	48008	GntR ligand-binding domain-like	0.016	48009	GntR ligand-binding domain-like	2hs5 A:94-231
gn	gi|308178985|ref|YP_003918391.1|	0050048	14-104	3.86e-16	46785	Winged helix DNA-binding domain	0.023	46804	GntR-like transcriptional regulators	2hs5 A:25-93
gn	gi|308177080|ref|YP_003916486.1|	0049608	66-229	4.05e-23	55781	GAF domain-like	0.013	75513	IclR ligand-binding domain-like	1mkm A:76-246
gn	gi|308177080|ref|YP_003916486.1|	0048177	5-73	0.0000000000228	46785	Winged helix DNA-binding domain	0.026	74676	Transcriptional regulator IclR, N-terminal domain	1mkm A:1-75
gn	gi|308178542|ref|YP_003917948.1|	0049595	85-225	8.34e-19	55781	GAF domain-like	0.047	75513	IclR ligand-binding domain-like	1td5 A:
gn	gi|308178542|ref|YP_003917948.1|	0048177	15-83	0.000000000051	46785	Winged helix DNA-binding domain	0.054	74676	Transcriptional regulator IclR, N-terminal domain	1mkm A:1-75
gn	gi|308178854|ref|YP_003918260.1|	0049608	72-218	7.19e-21	55781	GAF domain-like	0.018	75513	IclR ligand-binding domain-like	1mkm A:76-246
gn	gi|308178854|ref|YP_003918260.1|	0048177	10-80	0.000000000000546	46785	Winged helix DNA-binding domain	0.035	74676	Transcriptional regulator IclR, N-terminal domain	1mkm A:1-75
gn	gi|308178911|ref|YP_003918317.1|	0049608	59-248	1.24e-40	55781	GAF domain-like	0.00088	75513	IclR ligand-binding domain-like	1mkm A:76-246
gn	gi|308178911|ref|YP_003918317.1|	0048177	1-69	0.0000000000000145	46785	Winged helix DNA-binding domain	0.016	74676	Transcriptional regulator IclR, N-terminal domain	1mkm A:1-75
gn	gi|308178940|ref|YP_003918346.1|	0049608	83-260	1.28e-38	55781	GAF domain-like	0.00029	75513	IclR ligand-binding domain-like	1mkm A:76-246
gn	gi|308178940|ref|YP_003918346.1|	0048177	22-89	0.000000000335	46785	Winged helix DNA-binding domain	0.049	74676	Transcriptional regulator IclR, N-terminal domain	1mkm A:1-75
gn	gi|308179101|ref|YP_003918507.1|	0049608	70-252	2.16e-46	55781	GAF domain-like	0.0000923	75513	IclR ligand-binding domain-like	1td5 A:
gn	gi|308179101|ref|YP_003918507.1|	0048177	13-86	1.79e-19	46785	Winged helix DNA-binding domain	0.02	74676	Transcriptional regulator IclR, N-terminal domain	1mkm A:1-75
gn	gi|308176889|ref|YP_003916295.1|	0039545	118-237	6.1e-35	51306	LexA/Signal peptidase	0.00019	51307	LexA-related	1jhf A:73-198
gn	gi|308176889|ref|YP_003916295.1|	0047587	14-80	5.04e-20	46785	Winged helix DNA-binding domain	0.041	46789	LexA repressor, N-terminal DNA-binding domain	1jhf A:2-72
gn	gi|308176015|ref|YP_003915421.1|	0052161	7-66	0.0000000000000105	46785	Winged helix DNA-binding domain	0.0058	68967	Lrp/AsnC-like transcriptional regulator N-terminal domain	1i1g A:2-61
gn	gi|308176015|ref|YP_003915421.1|	0052162	71-147	0.00000000349	54909	Dimeric alpha+beta barrel	0.0081	69733	Lrp/AsnC-like transcriptional regulator C-terminal domain	1ri7 A:85-170
gn	gi|308176760|ref|YP_003916166.1|	0049174	63-143	0.00000000000000617	54909	Dimeric alpha+beta barrel	0.004	69733	Lrp/AsnC-like transcriptional regulator C-terminal domain	1ri7 A:85-170
gn	gi|308176760|ref|YP_003916166.1|	0052161	3-63	0.00000319	46785	Winged helix DNA-binding domain	0.02	68967	Lrp/AsnC-like transcriptional regulator N-terminal domain	1ri7 A:25-84
gn	gi|308176830|ref|YP_003916236.1|	0049608	63-241	9.81e-29	55781	GAF domain-like	0.0011	75513	IclR ligand-binding domain-like	1td5 A:
gn	gi|308176830|ref|YP_003916236.1|	0048177	7-72	0.0000000000739	46785	Winged helix DNA-binding domain	0.072	68967	Lrp/AsnC-like transcriptional regulator N-terminal domain	2cfx A:1-63
gn	gi|308177585|ref|YP_003916991.1|	0049174	65-152	0.00000000000000188	54909	Dimeric alpha+beta barrel	0.0034	69733	Lrp/AsnC-like transcriptional regulator C-terminal domain	1ri7 A:85-170
gn	gi|308177585|ref|YP_003916991.1|	0052161	4-65	0.000000000482	46785	Winged helix DNA-binding domain	0.012	68967	Lrp/AsnC-like transcriptional regulator N-terminal domain	1i1g A:2-61
gn	gi|308177654|ref|YP_003917060.1|	0052161	1-60	5.54e-18	46785	Winged helix DNA-binding domain	0.004	68967	Lrp/AsnC-like transcriptional regulator N-terminal domain	1ri7 A:25-84
gn	gi|308177654|ref|YP_003917060.1|	0049174	61-148	0.00000000000000188	54909	Dimeric alpha+beta barrel	0.008	69733	Lrp/AsnC-like transcriptional regulator C-terminal domain	1ri7 A:85-170
gn	gi|308178033|ref|YP_003917439.1|	0052162	75-157	0.00000000000000308	54909	Dimeric alpha+beta barrel	0.0097	69733	Lrp/AsnC-like transcriptional regulator C-terminal domain	1ri7 A:85-170
gn	gi|308178033|ref|YP_003917439.1|	0052161	13-72	0.00000000000294	46785	Winged helix DNA-binding domain	0.0068	68967	Lrp/AsnC-like transcriptional regulator N-terminal domain	2cg4 A:4-66
gn	gi|308178213|ref|YP_003917619.1|	0052162	72-145	0.00000000000000389	54909	Dimeric alpha+beta barrel	0.0044	69733	Lrp/AsnC-like transcriptional regulator C-terminal domain	1ri7 A:85-170
gn	gi|308178213|ref|YP_003917619.1|	0052161	8-68	0.0000000000000352	46785	Winged helix DNA-binding domain	0.0087	68967	Lrp/AsnC-like transcriptional regulator N-terminal domain	1ri7 A:25-84
gn	gi|308178367|ref|YP_003917773.1|	0049174	76-151	0.00000000000201	54909	Dimeric alpha+beta barrel	0.011	69733	Lrp/AsnC-like transcriptional regulator C-terminal domain	1ri7 A:85-170
gn	gi|308178367|ref|YP_003917773.1|	0052161	10-69	0.000000000769	46785	Winged helix DNA-binding domain	0.0043	68967	Lrp/AsnC-like transcriptional regulator N-terminal domain	1ri7 A:25-84
gn	gi|308178452|ref|YP_003917858.1|	0049174	63-148	1.47e-16	54909	Dimeric alpha+beta barrel	0.0022	69733	Lrp/AsnC-like transcriptional regulator C-terminal domain	1ri7 A:85-170
gn	gi|308178452|ref|YP_003917858.1|	0052161	2-63	0.0000000000577	46785	Winged helix DNA-binding domain	0.02	68967	Lrp/AsnC-like transcriptional regulator N-terminal domain	2cfx A:1-63
gn	gi|308178520|ref|YP_003917926.1|	0049498	87-387	2.49e-47	53067	Actin-like ATPase domain	0.00028	110636	ROK	1z05 A:209-405
gn	gi|308178520|ref|YP_003917926.1|	0051455	22-77	0.0000018	46785	Winged helix DNA-binding domain	0.057	68967	Lrp/AsnC-like transcriptional regulator N-terminal domain	1ri7 A:25-84
gn	gi|308178546|ref|YP_003917952.1|	0049174	69-148	2.01e-16	54909	Dimeric alpha+beta barrel	0.0042	69733	Lrp/AsnC-like transcriptional regulator C-terminal domain	1ri7 A:85-170
gn	gi|308178546|ref|YP_003917952.1|	0052161	6-67	0.000000000727	46785	Winged helix DNA-binding domain	0.0074	68967	Lrp/AsnC-like transcriptional regulator N-terminal domain	1ri7 A:25-84
gn	gi|308178557|ref|YP_003917963.1|	0052161	14-74	0.0000000000000219	46785	Winged helix DNA-binding domain	0.0099	68967	Lrp/AsnC-like transcriptional regulator N-terminal domain	1ri7 A:25-84
gn	gi|308178557|ref|YP_003917963.1|	0052162	77-154	0.0000000000201	54909	Dimeric alpha+beta barrel	0.0041	69733	Lrp/AsnC-like transcriptional regulator C-terminal domain	1ri7 A:85-170
gn	gi|308179110|ref|YP_003918516.1|	0040524	79-239	4.87e-30	100950	NagB/RpiA/CoA transferase-like	0.045	75176	D-ribose-5-phosphate isomerase (RpiA), catalytic domain	1ks2 A:2-126,A:199-219
gn	gi|308179110|ref|YP_003918516.1|	0043758	7-66	0.000000000000459	46785	Winged helix DNA-binding domain	0.092	68967	Lrp/AsnC-like transcriptional regulator N-terminal domain	2cg4 A:4-66
gn	gi|308175829|ref|YP_003915235.1|	0045790	91-287	1.36e-18	53850	Periplasmic binding protein-like II	0.02	53851	Phosphate binding protein-like	1lst A:
gn	gi|308175829|ref|YP_003915235.1|	0045910	2-95	4.23e-17	46785	Winged helix DNA-binding domain	0.016	88979	LysR-like transcriptional regulators	1ixc A:1-89
gn	gi|308176270|ref|YP_003915676.1|	0045790	95-293	3.67e-36	53850	Periplasmic binding protein-like II	0.002	53851	Phosphate binding protein-like	1i6a A:
gn	gi|308176270|ref|YP_003915676.1|	0045910	6-115	1.03e-24	46785	Winged helix DNA-binding domain	0.0031	88979	LysR-like transcriptional regulators	1ixc A:1-89
gn	gi|308176486|ref|YP_003915892.1|	0045910	7-94	6.87e-21	46785	Winged helix DNA-binding domain	0.0015	88979	LysR-like transcriptional regulators	1ixc A:1-89
gn	gi|308176486|ref|YP_003915892.1|	0052509	121-260	1.99e-16	53850	Periplasmic binding protein-like II	0.0057	53851	Phosphate binding protein-like	2fyi A:88-307
gn	gi|308176494|ref|YP_003915900.1|	0045790	89-296	1.21e-34	53850	Periplasmic binding protein-like II	0.0013	53851	Phosphate binding protein-like	1al3 A:
gn	gi|308176494|ref|YP_003915900.1|	0045910	2-112	0.000000000000484	46785	Winged helix DNA-binding domain	0.0095	88979	LysR-like transcriptional regulators	2esn A:3-91
gn	gi|308176686|ref|YP_003916092.1|	0045790	90-299	3.44e-25	53850	Periplasmic binding protein-like II	0.0033	53851	Phosphate binding protein-like	1al3 A:
gn	gi|308176686|ref|YP_003916092.1|	0045910	1-110	5.02e-16	46785	Winged helix DNA-binding domain	0.029	88979	LysR-like transcriptional regulators	1ixc A:1-89
gn	gi|308177579|ref|YP_003916985.1|	0045790	52-258	3.69e-41	53850	Periplasmic binding protein-like II	0.00067	53851	Phosphate binding protein-like	1al3 A:
gn	gi|308177579|ref|YP_003916985.1|	0045910	1-72	0.0000000019	46785	Winged helix DNA-binding domain	0.015	88979	LysR-like transcriptional regulators	1ixc A:1-89
gn	gi|308178454|ref|YP_003917860.1|	0045790	95-300	4.89e-27	53850	Periplasmic binding protein-like II	0.0019	53851	Phosphate binding protein-like	2fyi A:88-307
gn	gi|308178454|ref|YP_003917860.1|	0045910	1-114	7.62e-18	46785	Winged helix DNA-binding domain	0.018	88979	LysR-like transcriptional regulators	1ixc A:1-89
gn	gi|308178468|ref|YP_003917874.1|	0045790	90-298	1.55e-29	53850	Periplasmic binding protein-like II	0.003	53851	Phosphate binding protein-like	1i6a A:
gn	gi|308178468|ref|YP_003917874.1|	0045910	1-112	4.49e-19	46785	Winged helix DNA-binding domain	0.034	88979	LysR-like transcriptional regulators	1ixc A:1-89
gn	gi|308178483|ref|YP_003917889.1|	0045790	91-292	2.71e-30	53850	Periplasmic binding protein-like II	0.015	53851	Phosphate binding protein-like	1pda A:3-219
gn	gi|308178483|ref|YP_003917889.1|	0045910	10-116	4.09e-17	46785	Winged helix DNA-binding domain	0.014	88979	LysR-like transcriptional regulators	1ixc A:1-89
gn	gi|308178595|ref|YP_003918001.1|	0052806	104-301	1.05e-35	53850	Periplasmic binding protein-like II	0.0026	53851	Phosphate binding protein-like	1i6a A:
gn	gi|308178595|ref|YP_003918001.1|	0045910	15-125	1.29e-20	46785	Winged helix DNA-binding domain	0.021	88979	LysR-like transcriptional regulators	1ixc A:1-89
gn	gi|308179035|ref|YP_003918441.1|	0045790	93-299	1.1e-31	53850	Periplasmic binding protein-like II	0.0011	53851	Phosphate binding protein-like	1i6a A:
gn	gi|308179035|ref|YP_003918441.1|	0045910	4-111	2.39e-21	46785	Winged helix DNA-binding domain	0.0019	88979	LysR-like transcriptional regulators	1ixc A:1-89
gn	gi|308179068|ref|YP_003918474.1|	0045790	91-291	1.81e-37	53850	Periplasmic binding protein-like II	0.00079	53851	Phosphate binding protein-like	1i6a A:
gn	gi|308179068|ref|YP_003918474.1|	0047461	1-87	7.53e-24	46785	Winged helix DNA-binding domain	0.002	88979	LysR-like transcriptional regulators	1ixc A:1-89
gn	gi|308175991|ref|YP_003915397.1|	0052644	26-162	4.36e-25	46785	Winged helix DNA-binding domain	0.012	63379	MarR-like transcriptional regulators	2a61 A:5-143
gn	gi|308175994|ref|YP_003915400.1|	0044258	2-95	0.0000000000000607	46785	Winged helix DNA-binding domain	0.016	63379	MarR-like transcriptional regulators	1ub9 A:
gn	gi|308175996|ref|YP_003915402.1|	0052644	6-136	0.0000000000000466	46785	Winged helix DNA-binding domain	0.02	63379	MarR-like transcriptional regulators	3deu A:2-141
gn	gi|308176114|ref|YP_003915520.1|	0052801	15-154	2.38e-25	46785	Winged helix DNA-binding domain	0.01	63379	MarR-like transcriptional regulators	2eth A:1-140
gn	gi|308176223|ref|YP_003915629.1|	0044258	8-96	0.00000000102	46785	Winged helix DNA-binding domain	0.043	63379	MarR-like transcriptional regulators	1ub9 A:
gn	gi|308176251|ref|YP_003915657.1|	0052644	11-138	2.91e-23	46785	Winged helix DNA-binding domain	0.021	63379	MarR-like transcriptional regulators	1lj9 A:
gn	gi|308176378|ref|YP_003915784.1|	0052801	13-148	1.11e-21	46785	Winged helix DNA-binding domain	0.055	63379	MarR-like transcriptional regulators	3deu A:2-141
gn	gi|308176670|ref|YP_003916076.1|	0052644	13-145	9.24e-26	46785	Winged helix DNA-binding domain	0.011	63379	MarR-like transcriptional regulators	2fbk A:8-179
gn	gi|308176804|ref|YP_003916210.1|	0052644	7-144	1.44e-23	46785	Winged helix DNA-binding domain	0.014	63379	MarR-like transcriptional regulators	2fbi A:5-140
gn	gi|308177127|ref|YP_003916533.1|	0052644	14-150	8.04e-29	46785	Winged helix DNA-binding domain	0.0076	63379	MarR-like transcriptional regulators	3deu A:2-141
gn	gi|308177138|ref|YP_003916544.1|	0052644	37-172	3.64e-22	46785	Winged helix DNA-binding domain	0.01	63379	MarR-like transcriptional regulators	2a61 A:5-143
gn	gi|308177141|ref|YP_003916547.1|	0052644	10-143	1.17e-17	46785	Winged helix DNA-binding domain	0.022	63379	MarR-like transcriptional regulators	2eth A:1-140
gn	gi|308177271|ref|YP_003916677.1|	0049308	25-156	1.28e-18	46785	Winged helix DNA-binding domain	0.023	63379	MarR-like transcriptional regulators	2fbi A:5-140
gn	gi|308177326|ref|YP_003916732.1|	0044258	9-95	0.00000000000512	46785	Winged helix DNA-binding domain	0.0096	63379	MarR-like transcriptional regulators	1ub9 A:
gn	gi|308177707|ref|YP_003917113.1|	0052801	16-143	8.14e-24	46785	Winged helix DNA-binding domain	0.0048	63379	MarR-like transcriptional regulators	2a61 A:5-143
gn	gi|308177965|ref|YP_003917371.1|	0049944	11-85	0.0000000000000108	46785	Winged helix DNA-binding domain	0.064	63379	MarR-like transcriptional regulators	1ub9 A:
gn	gi|308177986|ref|YP_003917392.1|	0044258	4-91	0.000000017	46785	Winged helix DNA-binding domain	0.061	63379	MarR-like transcriptional regulators	3deu A:2-141
gn	gi|308178318|ref|YP_003917724.1|	0052801	7-146	1.12e-20	46785	Winged helix DNA-binding domain	0.019	63379	MarR-like transcriptional regulators	2fbk A:8-179
gn	gi|308178361|ref|YP_003917767.1|	0052644	5-151	1.87e-26	46785	Winged helix DNA-binding domain	0.015	63379	MarR-like transcriptional regulators	1s3j A:
gn	gi|308178408|ref|YP_003917814.1|	0052644	5-152	4.62e-27	46785	Winged helix DNA-binding domain	0.0032	63379	MarR-like transcriptional regulators	2fbk A:8-179
gn	gi|308178410|ref|YP_003917816.1|	0052644	9-139	1.41e-29	46785	Winged helix DNA-binding domain	0.006	63379	MarR-like transcriptional regulators	2a61 A:5-143
gn	gi|308178534|ref|YP_003917940.1|	0037826	68-142	3.01e-27	47979	Iron-dependent repressor protein, dimerization domain	0.00046	47980	Iron-dependent repressor protein, dimerization domain	1fx7 A:65-144
gn	gi|308178534|ref|YP_003917940.1|	0043164	13-95	0.0000000029	46785	Winged helix DNA-binding domain	0.071	63379	MarR-like transcriptional regulators	2a61 A:5-143
gn	gi|308178566|ref|YP_003917972.1|	0052801	12-145	2.81e-21	46785	Winged helix DNA-binding domain	0.02	63379	MarR-like transcriptional regulators	2a61 A:5-143
gn	gi|308178611|ref|YP_003918017.1|	0049608	90-270	1.5e-38	55781	GAF domain-like	0.00047	75513	IclR ligand-binding domain-like	1mkm A:76-246
gn	gi|308178611|ref|YP_003918017.1|	0048177	25-99	0.000000000448	46785	Winged helix DNA-binding domain	0.088	63379	MarR-like transcriptional regulators	2fbh A:8-144
gn	gi|308179023|ref|YP_003918429.1|	0044258	3-86	0.000000353	46785	Winged helix DNA-binding domain	0.034	63379	MarR-like transcriptional regulators	1ub9 A:
gn	gi|308179135|ref|YP_003918541.1|	0052644	9-145	9.48e-35	46785	Winged helix DNA-binding domain	0.00026	63379	MarR-like transcriptional regulators	1z91 A:8-144
gn	gi|308176282|ref|YP_003915688.1|	0051385	150-246	5.32e-25	46894	C-terminal effector domain of the bipartite response regulators	0.0022	46895	PhoB-like	1qqi A:
gn	gi|308176319|ref|YP_003915725.1|	0050342	1-124	1.08e-39	52172	CheY-like	0.0000487	52173	CheY-related	1nxo A:
gn	gi|308176319|ref|YP_003915725.1|	0051385	127-225	3.12e-30	46894	C-terminal effector domain of the bipartite response regulators	0.0008	46895	PhoB-like	1ys7 A:128-233
gn	gi|308176349|ref|YP_003915755.1|	0050342	7-130	8.11e-43	52172	CheY-like	0.00018	52173	CheY-related	1mvo A:
gn	gi|308176349|ref|YP_003915755.1|	0051385	130-230	3.97e-30	46894	C-terminal effector domain of the bipartite response regulators	0.00045	46895	PhoB-like	1ys7 A:128-233
gn	gi|308177887|ref|YP_003917293.1|	0050342	2-131	2.7e-40	52172	CheY-like	0.00013	52173	CheY-related	1b00 A:
gn	gi|308177887|ref|YP_003917293.1|	0051385	122-221	5.95e-30	46894	C-terminal effector domain of the bipartite response regulators	0.00054	46895	PhoB-like	1ys7 A:128-233
gn	gi|308178164|ref|YP_003917570.1|	0051385	128-219	3.71e-29	46894	C-terminal effector domain of the bipartite response regulators	0.00055	46895	PhoB-like	1qqi A:
gn	gi|308178513|ref|YP_003917919.1|	0050436	9-270	3.01e-48	69618	HemD-like	0.0001	69619	HemD-like	1wd7 A:
gn	gi|308178513|ref|YP_003917919.1|	0049014	286-365	0.0000000000368	46894	C-terminal effector domain of the bipartite response regulators	0.0086	46895	PhoB-like	1p2f A:121-217
gn	gi|308175899|ref|YP_003915305.1|	0051249	4-62	1.05e-16	47413	lambda repressor-like DNA-binding domains	0.072	47432	SinR domain-like	1b0n A:1-68
gn	gi|308175926|ref|YP_003915332.1|	0049999	2-61	1.37e-18	47413	lambda repressor-like DNA-binding domains	0.0099	47432	SinR domain-like	1utx A:
gn	gi|308176134|ref|YP_003915540.1|	0051249	17-84	0.00000000000000535	47413	lambda repressor-like DNA-binding domains	0.063	47432	SinR domain-like	1b0n A:1-68
gn	gi|308176372|ref|YP_003915778.1|	0043706	58-184	1.3e-18	51182	RmlC-like cupins	0.054	117315	Probable transcriptional regulator VC1968, C-terminal domain	1y9q A:83-181
gn	gi|308176372|ref|YP_003915778.1|	0054369	6-79	0.00000000000000113	47413	lambda repressor-like DNA-binding domains	0.046	47432	SinR domain-like	1b0n A:1-68
gn	gi|308176728|ref|YP_003916134.1|	0054369	9-79	0.00000000000000474	47413	lambda repressor-like DNA-binding domains	0.00071	47432	SinR domain-like	2ofy A:3-84
gn	gi|308176874|ref|YP_003916280.1|	0051249	2-70	0.00000000000422	47413	lambda repressor-like DNA-binding domains	0.013	47432	SinR domain-like	2b5a A:1-77
gn	gi|308177111|ref|YP_003916517.1|	0054369	37-82	0.0000136	47413	lambda repressor-like DNA-binding domains	0.054	47432	SinR domain-like	1b0n A:1-68
gn	gi|308177557|ref|YP_003916963.1|	0052017	71-175	4.72e-17	51182	RmlC-like cupins	0.086	89409	TM1287-like	1yhf A:1-112
gn	gi|308177557|ref|YP_003916963.1|	0054369	4-74	7.32e-17	47413	lambda repressor-like DNA-binding domains	0.044	47432	SinR domain-like	1y7y A:5-73
gn	gi|308177821|ref|YP_003917227.1|	0050823	13-80	0.000000000788	47413	lambda repressor-like DNA-binding domains	0.053	47432	SinR domain-like	2b5a A:1-77
gn	gi|308178926|ref|YP_003918332.1|	0054323	7-72	0.000000000402	47413	lambda repressor-like DNA-binding domains	0.072	47432	SinR domain-like	1y7y A:5-73
gn	gi|308179150|ref|YP_003918556.1|	0054323	34-90	0.00000000000509	47413	lambda repressor-like DNA-binding domains	0.052	47432	SinR domain-like	2bnm A:6-76
gn	gi|308179156|ref|YP_003918562.1|	0054369	5-63	0.000000000000234	47413	lambda repressor-like DNA-binding domains	0.019	47432	SinR domain-like	1y7y A:5-73
gn	gi|308175931|ref|YP_003915337.1|	0046055	141-299	4.55e-21	53098	Ribonuclease H-like	0.014	53107	Retroviral integrase, catalytic domain	1asu A:
gn	gi|308175931|ref|YP_003915337.1|	0048742	1-124	0.00000125	46689	Homeodomain-like	0.097	46764	Tetracyclin repressor-like, N-terminal domain	1z0x A:4-71
gn	gi|308175953|ref|YP_003915359.1|	0049195	9-83	6.98e-18	46689	Homeodomain-like	0.0075	46764	Tetracyclin repressor-like, N-terminal domain	1ui5 A:5-75
gn	gi|308175953|ref|YP_003915359.1|	0052656	89-192	0.0000000000109	48498	Tetracyclin repressor-like, C-terminal domain	0.011	48499	Tetracyclin repressor-like, C-terminal domain	1rkt A:83-205
gn	gi|308176004|ref|YP_003915410.1|	0053203	95-206	3.87e-30	48498	Tetracyclin repressor-like, C-terminal domain	0.00084	48499	Tetracyclin repressor-like, C-terminal domain	2np3 A:100-211
gn	gi|308176004|ref|YP_003915410.1|	0049523	17-81	0.0000000000000205	46689	Homeodomain-like	0.0037	46764	Tetracyclin repressor-like, N-terminal domain	2np3 A:35-99
gn	gi|308176019|ref|YP_003915425.1|	0051585	5-60	0.0000000000118	46689	Homeodomain-like	0.0033	46764	Tetracyclin repressor-like, N-terminal domain	2o7o A:2-67
gn	gi|308176019|ref|YP_003915425.1|	0053236	72-175	0.00000000834	48498	Tetracyclin repressor-like, C-terminal domain	0.014	48499	Tetracyclin repressor-like, C-terminal domain	1zk8 A:78-182
gn	gi|308176040|ref|YP_003915446.1|	0054374	12-69	0.000000000383	46689	Homeodomain-like	0.016	46764	Tetracyclin repressor-like, N-terminal domain	2fbq A:2-80
gn	gi|308176040|ref|YP_003915446.1|	0052886	84-195	0.00000208	48498	Tetracyclin repressor-like, C-terminal domain	0.0095	48499	Tetracyclin repressor-like, C-terminal domain	2i10 A:79-194
gn	gi|308176158|ref|YP_003915564.1|	0049523	2-84	2.79e-18	46689	Homeodomain-like	0.0022	46764	Tetracyclin repressor-like, N-terminal domain	3c07 A:15-89
gn	gi|308176158|ref|YP_003915564.1|	0054861	85-211	0.0000000000000289	48498	Tetracyclin repressor-like, C-terminal domain	0.002	48499	Tetracyclin repressor-like, C-terminal domain	3c07 A:90-235
gn	gi|308176286|ref|YP_003915692.1|	0049523	7-88	3.04e-17	46689	Homeodomain-like	0.0084	46764	Tetracyclin repressor-like, N-terminal domain	1ui5 A:5-75
gn	gi|308176418|ref|YP_003915824.1|	0054341	1-60	0.0000000000000398	46689	Homeodomain-like	0.0027	46764	Tetracyclin repressor-like, N-terminal domain	2o7t A:1-78
gn	gi|308176418|ref|YP_003915824.1|	0054342	81-186	0.000000000258	48498	Tetracyclin repressor-like, C-terminal domain	0.0057	48499	Tetracyclin repressor-like, C-terminal domain	2o7t A:79-188
gn	gi|308176437|ref|YP_003915843.1|	0054341	6-69	0.00000000000165	46689	Homeodomain-like	0.012	46764	Tetracyclin repressor-like, N-terminal domain	2fq4 A:9-77
gn	gi|308176628|ref|YP_003916034.1|	0054341	11-85	0.00000000000111	46689	Homeodomain-like	0.018	46764	Tetracyclin repressor-like, N-terminal domain	1pb6 A:14-85
gn	gi|308176776|ref|YP_003916182.1|	0049523	15-97	0.00000000000000241	46689	Homeodomain-like	0.0096	46764	Tetracyclin repressor-like, N-terminal domain	2oi8 A:8-86
gn	gi|308177090|ref|YP_003916496.1|	0052844	97-240	0.00000000000578	48498	Tetracyclin repressor-like, C-terminal domain	0.011	48499	Tetracyclin repressor-like, C-terminal domain	1z0x A:72-220
gn	gi|308177090|ref|YP_003916496.1|	0051585	29-86	0.0000000164	46689	Homeodomain-like	0.0089	46764	Tetracyclin repressor-like, N-terminal domain	2g7l A:16-83
gn	gi|308177107|ref|YP_003916513.1|	0046055	141-299	4.55e-21	53098	Ribonuclease H-like	0.014	53107	Retroviral integrase, catalytic domain	1asu A:
gn	gi|308177107|ref|YP_003916513.1|	0048742	1-124	0.00000125	46689	Homeodomain-like	0.097	46764	Tetracyclin repressor-like, N-terminal domain	1z0x A:4-71
gn	gi|308178678|ref|YP_003918084.1|	0046055	141-299	4.55e-21	53098	Ribonuclease H-like	0.014	53107	Retroviral integrase, catalytic domain	1asu A:
gn	gi|308178678|ref|YP_003918084.1|	0048742	1-124	0.00000125	46689	Homeodomain-like	0.097	46764	Tetracyclin repressor-like, N-terminal domain	1z0x A:4-71
gn	gi|308179030|ref|YP_003918436.1|	0046055	141-299	4.55e-21	53098	Ribonuclease H-like	0.014	53107	Retroviral integrase, catalytic domain	1asu A:
gn	gi|308179030|ref|YP_003918436.1|	0048742	1-124	0.00000125	46689	Homeodomain-like	0.097	46764	Tetracyclin repressor-like, N-terminal domain	1z0x A:4-71
gn	gi|308177132|ref|YP_003916538.1|	0046055	141-299	4.55e-21	53098	Ribonuclease H-like	0.014	53107	Retroviral integrase, catalytic domain	1asu A:
gn	gi|308177132|ref|YP_003916538.1|	0048742	1-124	0.00000125	46689	Homeodomain-like	0.097	46764	Tetracyclin repressor-like, N-terminal domain	1z0x A:4-71
gn	gi|308177260|ref|YP_003916666.1|	0054157	21-72	0.000000000549	46689	Homeodomain-like	0.014	46764	Tetracyclin repressor-like, N-terminal domain	1pb6 A:14-85
gn	gi|308177330|ref|YP_003916736.1|	0052844	84-209	7.78e-19	48498	Tetracyclin repressor-like, C-terminal domain	0.0075	48499	Tetracyclin repressor-like, C-terminal domain	2g7l A:87-230
gn	gi|308177330|ref|YP_003916736.1|	0054374	7-72	0.0000000000662	46689	Homeodomain-like	0.0089	46764	Tetracyclin repressor-like, N-terminal domain	2g7l A:16-83
gn	gi|308177342|ref|YP_003916748.1|	0049195	2-68	0.000000000000133	46689	Homeodomain-like	0.0028	46764	Tetracyclin repressor-like, N-terminal domain	2i10 A:10-78
gn	gi|308177342|ref|YP_003916748.1|	0053066	83-175	0.00000173	48498	Tetracyclin repressor-like, C-terminal domain	0.007	48499	Tetracyclin repressor-like, C-terminal domain	2i10 A:79-194
gn	gi|308177394|ref|YP_003916800.1|	0049523	18-91	0.00000000000077	46689	Homeodomain-like	0.016	46764	Tetracyclin repressor-like, N-terminal domain	1t56 A:22-94
gn	gi|308177394|ref|YP_003916800.1|	0052878	99-189	0.00000322	48498	Tetracyclin repressor-like, C-terminal domain	0.01	48499	Tetracyclin repressor-like, C-terminal domain	1zk8 A:78-182
gn	gi|308177937|ref|YP_003917343.1|	0049523	11-95	2.05e-21	46689	Homeodomain-like	0.0055	46764	Tetracyclin repressor-like, N-terminal domain	1pb6 A:14-85
gn	gi|308177937|ref|YP_003917343.1|	0052878	91-202	4e-18	48498	Tetracyclin repressor-like, C-terminal domain	0.012	48499	Tetracyclin repressor-like, C-terminal domain	2gen A:76-193
gn	gi|308178227|ref|YP_003917633.1|	0050189	91-200	2.32e-19	48498	Tetracyclin repressor-like, C-terminal domain	0.0037	48499	Tetracyclin repressor-like, C-terminal domain	1vi0 A:78-194
gn	gi|308178227|ref|YP_003917633.1|	0049523	11-94	1.35e-16	46689	Homeodomain-like	0.0098	46764	Tetracyclin repressor-like, N-terminal domain	1ui5 A:5-75
gn	gi|308178383|ref|YP_003917789.1|	0053205	81-193	0.0000000000000578	48498	Tetracyclin repressor-like, C-terminal domain	0.0033	48499	Tetracyclin repressor-like, C-terminal domain	2np5 A:78-195
gn	gi|308178383|ref|YP_003917789.1|	0054374	3-73	0.0000000000000451	46689	Homeodomain-like	0.0039	46764	Tetracyclin repressor-like, N-terminal domain	2gfn A:4-80
gn	gi|308178426|ref|YP_003917832.1|	0054341	9-65	0.000000000000359	46689	Homeodomain-like	0.013	46764	Tetracyclin repressor-like, N-terminal domain	2id3 A:13-80
gn	gi|308178446|ref|YP_003917852.1|	0052885	3-71	0.000000000000328	46689	Homeodomain-like	0.0054	46764	Tetracyclin repressor-like, N-terminal domain	1ui5 A:5-75
gn	gi|308178552|ref|YP_003917958.1|	0052844	88-212	3.67e-20	48498	Tetracyclin repressor-like, C-terminal domain	0.00045	48499	Tetracyclin repressor-like, C-terminal domain	2g7g A:74-205
gn	gi|308178552|ref|YP_003917958.1|	0054374	11-79	0.00000000000000214	46689	Homeodomain-like	0.0053	46764	Tetracyclin repressor-like, N-terminal domain	2g7g A:9-73
gn	gi|308179017|ref|YP_003918423.1|	0050189	73-184	2.47e-17	48498	Tetracyclin repressor-like, C-terminal domain	0.0031	48499	Tetracyclin repressor-like, C-terminal domain	1vi0 A:78-194
gn	gi|308179017|ref|YP_003918423.1|	0049523	6-77	0.000000000000215	46689	Homeodomain-like	0.0062	46764	Tetracyclin repressor-like, N-terminal domain	2np3 A:35-99
gn	gi|308179103|ref|YP_003918509.1|	0049195	6-73	0.000000000000549	46689	Homeodomain-like	0.015	46764	Tetracyclin repressor-like, N-terminal domain	1rkt A:2-82
gn	gi|308179111|ref|YP_003918517.1|	0049523	10-75	5.64e-17	46689	Homeodomain-like	0.0041	46764	Tetracyclin repressor-like, N-terminal domain	1pb6 A:14-85
gn	gi|308179111|ref|YP_003918517.1|	0052886	90-193	0.00000000000000445	48498	Tetracyclin repressor-like, C-terminal domain	0.0076	48499	Tetracyclin repressor-like, C-terminal domain	2gfn A:81-199
gn	gi|308176951|ref|YP_003916357.1|	0043525	19-144	1.57e-27	52172	CheY-like	0.0025	52173	CheY-related	1srr A:
gn	gi|308176951|ref|YP_003916357.1|	0039384	181-236	0.0000173	46785	Winged helix DNA-binding domain	0.049	109680	TrmB-like	2d1h A:1-109
