# Supplementary material for: Abundance, diversity and domain architecture variability in prokaryotic DNA-binding transcription factors
Source: PLoS One. 2018 Apr 3;13(4):e0195332. doi: 10.1371/journal.pone.0195332 (PMC5882156; doi:10.1371/journal.pone.0195332)
Supplement: S1 Dataset — The information of genomes and transcription factors is organized in a tabular format. The file S1_Dataset.zip contains 761 files, one per genome. The information is organized as follows: Genome ID, identifier from NCBI database; Supfam ID; physical position of the Domain; E-value; Supfam model assignment; Supfam description; E-value associated to the family; Family ID; Family ID; representative PDB associated to each assignment. (ZIP) [file pone.0195332.s005.zip › Genomes_assignments/Arthrobacter_aurescens_TC1_B.TFs]

56	gi|119963642|ref|YP_946002.1|	0046275	226-264	0.000000627	46689	Homeodomain-like	0.059	46759	AraC type transcriptional activator	1bl0 A:63-124
56	gi|119962990|ref|YP_946122.1|	0036286	11-60	0.000000000717	46689	Homeodomain-like	0.026	46759	AraC type transcriptional activator	1bl0 A:9-62
56	gi|119962990|ref|YP_946122.1|	0046275	62-112	0.00000000538	46689	Homeodomain-like	0.035	46759	AraC type transcriptional activator	1d5y A:57-121
56	gi|119961862|ref|YP_946935.1|	0046275	110-160	0.0000000000896	46689	Homeodomain-like	0.028	46759	AraC type transcriptional activator	1d5y A:57-121
56	gi|119961862|ref|YP_946935.1|	0036286	57-108	0.0000000023	46689	Homeodomain-like	0.086	46759	AraC type transcriptional activator	1d5y A:57-121
56	gi|119961410|ref|YP_947406.1|	0041038	317-487	1.74e-32	48150	DNA-glycosylase	0.00061	48157	DNA repair glycosylase, 2 C-terminal domains	1mpg A:100-282
56	gi|119961410|ref|YP_947406.1|	0046652	2-80	3.14e-31	57884	Ada DNA repair protein, N-terminal domain (N-Ada 10)	0.00029	57885	Ada DNA repair protein, N-terminal domain (N-Ada 10)	1eyf A:
56	gi|119961410|ref|YP_947406.1|	0041039	204-308	1.88e-19	55945	TATA-box binding protein-like	0.0025	55952	DNA repair glycosylase, N-terminal domain	1mpg A:1-99
56	gi|119961410|ref|YP_947406.1|	0046275	135-183	0.000000627	46689	Homeodomain-like	0.035	46759	AraC type transcriptional activator	1d5y A:57-121
56	gi|119963002|ref|YP_947646.1|	0046275	266-310	0.00000112	46689	Homeodomain-like	0.019	46759	AraC type transcriptional activator	1d5y A:57-121
56	gi|119960891|ref|YP_948269.1|	0046275	219-271	0.000000000143	46689	Homeodomain-like	0.011	46759	AraC type transcriptional activator	1d5y A:57-121
56	gi|119964103|ref|YP_948340.1|	0052668	3-194	7.45e-47	52317	Class I glutamine amidotransferase-like	0.01	52325	DJ-1/PfpI	1g2i A:
56	gi|119964103|ref|YP_948340.1|	0036286	214-261	0.0000000000305	46689	Homeodomain-like	0.025	46759	AraC type transcriptional activator	1d5y A:3-56
56	gi|119964103|ref|YP_948340.1|	0045977	265-315	0.00000000296	46689	Homeodomain-like	0.067	46764	Tetracyclin repressor-like, N-terminal domain	2id3 A:13-80
56	gi|119962321|ref|YP_948848.1|	0051818	30-136	0.000000000000392	51215	Regulatory protein AraC	0.02	51216	Regulatory protein AraC	2arc A:
56	gi|119962321|ref|YP_948848.1|	0046275	219-264	0.00000003	46689	Homeodomain-like	0.05	46759	AraC type transcriptional activator	1d5y A:3-56
56	gi|119962321|ref|YP_948848.1|	0036286	168-216	0.000000582	46689	Homeodomain-like	0.06	46759	AraC type transcriptional activator	1bl0 A:9-62
56	gi|119962510|ref|YP_949288.1|	0046275	549-601	0.000000000000273	46689	Homeodomain-like	0.021	46759	AraC type transcriptional activator	1d5y A:57-121
56	gi|119962510|ref|YP_949288.1|	0051818	358-483	0.000000000000144	51215	Regulatory protein AraC	0.0064	51216	Regulatory protein AraC	2arc A:
56	gi|119964142|ref|YP_949599.1|	0039814	124-283	0.00000000000000123	55136	Probable bacterial effector-binding domain	0.068	55140	Rob transcription factor, C-terminal domain	1d5y A:122-294
56	gi|119964142|ref|YP_949599.1|	0046275	54-100	0.0000000184	46689	Homeodomain-like	0.0096	46759	AraC type transcriptional activator	1d5y A:57-121
56	gi|119964142|ref|YP_949599.1|	0036286	4-52	0.000000363	46689	Homeodomain-like	0.022	46759	AraC type transcriptional activator	1bl0 A:9-62
56	gi|119952673|ref|YP_950265.1|	0046275	264-316	0.000000193	46689	Homeodomain-like	0.028	46759	AraC type transcriptional activator	1d5y A:3-56
56	gi|119952673|ref|YP_950265.1|	0051818	78-131	0.00000889	51215	Regulatory protein AraC	0.013	51216	Regulatory protein AraC	2arc A:
56	gi|119952655|ref|YP_950351.1|	0052668	1-191	1.31e-35	52317	Class I glutamine amidotransferase-like	0.0082	52325	DJ-1/PfpI	2fex A:1-188
56	gi|119952655|ref|YP_950351.1|	0046275	262-311	0.00000000103	46689	Homeodomain-like	0.023	46759	AraC type transcriptional activator	1d5y A:57-121
56	gi|119952655|ref|YP_950351.1|	0036286	212-259	0.00000000538	46689	Homeodomain-like	0.011	46759	AraC type transcriptional activator	1d5y A:3-56
56	gi|119962828|ref|YP_947402.1|	0045802	13-80	1.77e-18	46785	Winged helix DNA-binding domain	0.0031	46792	Arginine repressor (ArgR), N-terminal DNA-binding domain	1f9n A:3-78
56	gi|119962828|ref|YP_947402.1|	0037457	103-169	2.88e-16	55252	C-terminal domain of arginine repressor	0.0012	55253	C-terminal domain of arginine repressor	1b4b A:
56	gi|119961404|ref|YP_946914.1|	0054256	134-274	4.03e-31	55961	Bet v1-like	0.0089	111168	AHSA1 domain	2k5g A:1-183
56	gi|119961404|ref|YP_946914.1|	0053261	30-145	1.72e-22	46785	Winged helix DNA-binding domain	0.063	46801	ArsR-like transcriptional regulators	1r1u A:
56	gi|119962996|ref|YP_946943.1|	0049944	11-105	2.21e-26	46785	Winged helix DNA-binding domain	0.023	46801	ArsR-like transcriptional regulators	1smt A:
56	gi|119960863|ref|YP_947143.1|	0043669	6-89	4.36e-18	46785	Winged helix DNA-binding domain	0.021	46801	ArsR-like transcriptional regulators	1smt A:
56	gi|119961021|ref|YP_948428.1|	0053261	14-194	0.000000000399	46785	Winged helix DNA-binding domain	0.056	46801	ArsR-like transcriptional regulators	1r1u A:
56	gi|119962028|ref|YP_949022.1|	0049944	4-85	2.02e-24	46785	Winged helix DNA-binding domain	0.051	46801	ArsR-like transcriptional regulators	1smt A:
56	gi|119963552|ref|YP_949272.1|	0049608	71-241	5.4e-36	55781	GAF domain-like	0.001	75513	IclR ligand-binding domain-like	1td5 A:
56	gi|119963552|ref|YP_949272.1|	0048177	7-77	0.0000000000581	46785	Winged helix DNA-binding domain	0.064	46801	ArsR-like transcriptional regulators	1smt A:
56	gi|119961752|ref|YP_949322.1|	0049777	32-123	2.25e-26	46785	Winged helix DNA-binding domain	0.0068	46801	ArsR-like transcriptional regulators	1smt A:
56	gi|119962842|ref|YP_949497.1|	0049944	4-99	3.99e-24	46785	Winged helix DNA-binding domain	0.07	46801	ArsR-like transcriptional regulators	1smt A:
56	gi|119952329|ref|YP_950002.1|	0049777	16-102	1.39e-22	46785	Winged helix DNA-binding domain	0.011	46801	ArsR-like transcriptional regulators	1smt A:
56	gi|119952290|ref|YP_950061.1|	0049777	15-93	3.31e-23	46785	Winged helix DNA-binding domain	0.0091	46801	ArsR-like transcriptional regulators	1smt A:
56	gi|119952371|ref|YP_950062.1|	0049777	24-107	1.91e-22	46785	Winged helix DNA-binding domain	0.025	46801	ArsR-like transcriptional regulators	1smt A:
56	gi|119952580|ref|YP_950195.1|	0049777	14-94	2.23e-23	46785	Winged helix DNA-binding domain	0.012	46801	ArsR-like transcriptional regulators	1smt A:
56	gi|119952756|ref|YP_950206.1|	0049777	32-127	1.17e-24	46785	Winged helix DNA-binding domain	0.001	46801	ArsR-like transcriptional regulators	1smt A:
56	gi|119952771|ref|YP_950208.1|	0043669	6-89	5.17e-22	46785	Winged helix DNA-binding domain	0.013	46801	ArsR-like transcriptional regulators	1smt A:
56	gi|119952776|ref|YP_950218.1|	0049777	10-105	3.11e-23	46785	Winged helix DNA-binding domain	0.0057	46801	ArsR-like transcriptional regulators	1smt A:
56	gi|119952750|ref|YP_950220.1|	0049777	16-112	2.51e-26	46785	Winged helix DNA-binding domain	0.0066	46801	ArsR-like transcriptional regulators	1smt A:
56	gi|119952657|ref|YP_950221.1|	0048765	98-221	8.9e-26	52788	Phosphotyrosine protein phosphatases I	0.00066	52789	Low-molecular-weight phosphotyrosine protein phosphatases	1y1l A:
56	gi|119952657|ref|YP_950221.1|	0053261	17-87	8.37e-18	46785	Winged helix DNA-binding domain	0.06	46801	ArsR-like transcriptional regulators	1smt A:
56	gi|119952778|ref|YP_950297.1|	0049944	3-81	1.24e-22	46785	Winged helix DNA-binding domain	0.013	46801	ArsR-like transcriptional regulators	1smt A:
56	gi|119962015|ref|YP_946725.1|	0053261	110-147	0.000000387	46785	Winged helix DNA-binding domain	0.045	46786	Biotin repressor-like	1bia A:1-63
56	gi|119962861|ref|YP_947218.1|	0043525	4-159	4.7e-29	52172	CheY-like	0.0017	52173	CheY-related	1b00 A:
56	gi|119962861|ref|YP_947218.1|	0049944	155-217	0.000000114	46785	Winged helix DNA-binding domain	0.073	46786	Biotin repressor-like	1bia A:1-63
56	gi|119963283|ref|YP_949061.1|	0052861	5-143	1.44e-39	51206	cAMP-binding domain-like	0.0021	51210	cAMP-binding domain	1vp6 A:
56	gi|119963283|ref|YP_949061.1|	0048601	146-223	7.55e-21	46785	Winged helix DNA-binding domain	0.0093	46796	CAP C-terminal domain-like	1ft9 A:134-213
56	gi|119963859|ref|YP_949500.1|	0049595	125-298	2.49e-33	55781	GAF domain-like	0.00058	75513	IclR ligand-binding domain-like	1tf1 A:
56	gi|119963859|ref|YP_949500.1|	0048177	56-122	0.000000000000257	46785	Winged helix DNA-binding domain	0.038	46796	CAP C-terminal domain-like	3e5u A:148-227
56	gi|119960926|ref|YP_949824.1|	0049608	71-257	1.63e-40	55781	GAF domain-like	0.00089	75513	IclR ligand-binding domain-like	1td5 A:
56	gi|119960926|ref|YP_949824.1|	0048177	18-84	0.000000000303	46785	Winged helix DNA-binding domain	0.061	46796	CAP C-terminal domain-like	3e5u A:148-227
56	gi|119952723|ref|YP_950269.1|	0049595	372-530	3.07e-27	55781	GAF domain-like	0.0049	75513	IclR ligand-binding domain-like	1td5 A:
56	gi|119952723|ref|YP_950269.1|	0049595	115-278	1.69e-22	55781	GAF domain-like	0.0058	75513	IclR ligand-binding domain-like	1tf1 A:
56	gi|119952723|ref|YP_950269.1|	0048177	47-111	0.000000000232	46785	Winged helix DNA-binding domain	0.063	46796	CAP C-terminal domain-like	1ft9 A:134-213
56	gi|119962943|ref|YP_946228.1|	0038061	1-140	3.27e-42	53041	Resolvase-like	0.0001	53042	gamma,delta resolvase, catalytic domain	1gdt A:1-140
56	gi|119962943|ref|YP_946228.1|	0038534	154-189	0.0000922	46689	Homeodomain-like	0.092	100918	FIS-like	1ntc A:
56	gi|119952485|ref|YP_950111.1|	0038061	9-146	9.16e-42	53041	Resolvase-like	0.0001	53042	gamma,delta resolvase, catalytic domain	1gdt A:1-140
56	gi|119952485|ref|YP_950111.1|	0038534	155-196	0.00000394	46689	Homeodomain-like	0.063	100918	FIS-like	1ntc A:
56	gi|119952761|ref|YP_950174.1|	0038061	4-143	1.12e-42	53041	Resolvase-like	0.000092	53042	gamma,delta resolvase, catalytic domain	1gdt A:1-140
56	gi|119952761|ref|YP_950174.1|	0038534	155-195	0.0000323	46689	Homeodomain-like	0.092	100918	FIS-like	1ntc A:
56	gi|119964169|ref|YP_948347.1|	0041150	35-158	2.51e-32	46785	Winged helix DNA-binding domain	0.003	101027	FUR-like	1mzb A:
56	gi|119962231|ref|YP_948759.1|	0041150	11-142	1.72e-22	46785	Winged helix DNA-binding domain	0.014	101027	FUR-like	1mzb A:
56	gi|119964143|ref|YP_945886.1|	0036339	58-319	5.1e-38	53822	Periplasmic binding protein-like I	0.00027	53823	L-arabinose binding protein-like	1dbq A:
56	gi|119964143|ref|YP_945886.1|	0051985	2-55	0.000000000103	47413	lambda repressor-like DNA-binding domains	0.0043	47438	GalR/LacI-like bacterial regulator	1uxd A:
56	gi|119961093|ref|YP_945914.1|	0036339	84-339	2.17e-66	53822	Periplasmic binding protein-like I	0.0000261	53823	L-arabinose binding protein-like	2nzu G:58-332
56	gi|119961093|ref|YP_945914.1|	0051985	11-68	0.00000000000000668	47413	lambda repressor-like DNA-binding domains	0.0045	47438	GalR/LacI-like bacterial regulator	2bjc A:1-62
56	gi|119964041|ref|YP_946032.1|	0036339	62-332	2.14e-58	53822	Periplasmic binding protein-like I	0.0000769	53823	L-arabinose binding protein-like	2nzu G:58-332
56	gi|119964041|ref|YP_946032.1|	0051985	2-60	1.18e-17	47413	lambda repressor-like DNA-binding domains	0.0021	47438	GalR/LacI-like bacterial regulator	2hsg A:2-58
56	gi|119961632|ref|YP_946063.1|	0036339	69-341	1.81e-65	53822	Periplasmic binding protein-like I	0.0000156	53823	L-arabinose binding protein-like	1dbq A:
56	gi|119961632|ref|YP_946063.1|	0036955	12-58	0.0000000000000392	47413	lambda repressor-like DNA-binding domains	0.0058	47438	GalR/LacI-like bacterial regulator	2bjc A:1-62
56	gi|119961773|ref|YP_946124.1|	0036339	67-336	2.78e-55	53822	Periplasmic binding protein-like I	0.0000508	53823	L-arabinose binding protein-like	1dbq A:
56	gi|119961773|ref|YP_946124.1|	0051985	5-64	0.000000000000806	47413	lambda repressor-like DNA-binding domains	0.0047	47438	GalR/LacI-like bacterial regulator	2hsg A:2-58
56	gi|119960670|ref|YP_946250.1|	0036339	70-360	6.85e-66	53822	Periplasmic binding protein-like I	0.000024	53823	L-arabinose binding protein-like	2nzu G:58-332
56	gi|119960670|ref|YP_946250.1|	0051985	12-69	0.00000000000000113	47413	lambda repressor-like DNA-binding domains	0.0042	47438	GalR/LacI-like bacterial regulator	2hsg A:2-58
56	gi|119960686|ref|YP_946270.1|	0036339	74-349	1.16e-64	53822	Periplasmic binding protein-like I	0.0000177	53823	L-arabinose binding protein-like	1dbq A:
56	gi|119960686|ref|YP_946270.1|	0051985	16-73	0.00000000000000278	47413	lambda repressor-like DNA-binding domains	0.0029	47438	GalR/LacI-like bacterial regulator	2hsg A:2-58
56	gi|119962029|ref|YP_946328.1|	0036339	70-336	1.58e-55	53822	Periplasmic binding protein-like I	0.00011	53823	L-arabinose binding protein-like	2nzu G:58-332
56	gi|119962029|ref|YP_946328.1|	0051985	10-69	3.45e-17	47413	lambda repressor-like DNA-binding domains	0.0049	47438	GalR/LacI-like bacterial regulator	2bjc A:1-62
56	gi|119964355|ref|YP_946342.1|	0036339	57-325	1.45e-60	53822	Periplasmic binding protein-like I	0.00000995	53823	L-arabinose binding protein-like	1tlf A:
56	gi|119964355|ref|YP_946342.1|	0051985	2-56	9.12e-18	47413	lambda repressor-like DNA-binding domains	0.0032	47438	GalR/LacI-like bacterial regulator	2hsg A:2-58
56	gi|119962847|ref|YP_946487.1|	0036339	62-332	3.34e-58	53822	Periplasmic binding protein-like I	0.0000702	53823	L-arabinose binding protein-like	2nzu G:58-332
56	gi|119962847|ref|YP_946487.1|	0036955	2-59	2.12e-16	47413	lambda repressor-like DNA-binding domains	0.0033	47438	GalR/LacI-like bacterial regulator	1efa A:2-60
56	gi|119963399|ref|YP_946498.1|	0036339	68-346	6.16e-67	53822	Periplasmic binding protein-like I	0.0000301	53823	L-arabinose binding protein-like	2nzu G:58-332
56	gi|119963399|ref|YP_946498.1|	0051985	6-65	3e-16	47413	lambda repressor-like DNA-binding domains	0.0036	47438	GalR/LacI-like bacterial regulator	2bjc A:1-62
56	gi|119961341|ref|YP_946707.1|	0036339	62-335	1.85e-61	53822	Periplasmic binding protein-like I	0.0000334	53823	L-arabinose binding protein-like	1dbq A:
56	gi|119961341|ref|YP_946707.1|	0051985	2-59	0.00000000000000457	47413	lambda repressor-like DNA-binding domains	0.0061	47438	GalR/LacI-like bacterial regulator	2bjc A:1-62
56	gi|119962067|ref|YP_946733.1|	0036339	62-329	8.05e-64	53822	Periplasmic binding protein-like I	0.0000343	53823	L-arabinose binding protein-like	2nzu G:58-332
56	gi|119962067|ref|YP_946733.1|	0044558	1-57	4.07e-16	47413	lambda repressor-like DNA-binding domains	0.0027	47438	GalR/LacI-like bacterial regulator	2hsg A:2-58
56	gi|119961058|ref|YP_946931.1|	0036339	67-338	2.95e-78	53822	Periplasmic binding protein-like I	0.0000108	53823	L-arabinose binding protein-like	1dbq A:
56	gi|119961058|ref|YP_946931.1|	0051985	9-60	0.00000000000459	47413	lambda repressor-like DNA-binding domains	0.0064	47438	GalR/LacI-like bacterial regulator	2bjc A:1-62
56	gi|119960788|ref|YP_947019.1|	0035780	124-330	7.07e-33	53822	Periplasmic binding protein-like I	0.0031	53823	L-arabinose binding protein-like	1byk A:
56	gi|119960788|ref|YP_947019.1|	0051985	9-65	6.22e-17	47413	lambda repressor-like DNA-binding domains	0.0033	47438	GalR/LacI-like bacterial regulator	2hsg A:2-58
56	gi|119962782|ref|YP_947147.1|	0036339	68-332	1.85e-54	53822	Periplasmic binding protein-like I	0.0000871	53823	L-arabinose binding protein-like	2nzu G:58-332
56	gi|119962782|ref|YP_947147.1|	0051985	7-63	0.0000000000000367	47413	lambda repressor-like DNA-binding domains	0.004	47438	GalR/LacI-like bacterial regulator	2hsg A:2-58
56	gi|119962199|ref|YP_947230.1|	0036339	80-341	2.16e-32	53822	Periplasmic binding protein-like I	0.00048	53823	L-arabinose binding protein-like	2nzu G:58-332
56	gi|119962199|ref|YP_947230.1|	0051985	10-74	0.00000000000000295	47413	lambda repressor-like DNA-binding domains	0.0042	47438	GalR/LacI-like bacterial regulator	2hsg A:2-58
56	gi|119963242|ref|YP_947308.1|	0036339	67-344	5.95e-70	53822	Periplasmic binding protein-like I	0.0000272	53823	L-arabinose binding protein-like	1dbq A:
56	gi|119963242|ref|YP_947308.1|	0051985	9-61	0.000000000174	47413	lambda repressor-like DNA-binding domains	0.0095	47438	GalR/LacI-like bacterial regulator	2hsg A:2-58
56	gi|119961337|ref|YP_947697.1|	0036339	80-355	4.12e-59	53822	Periplasmic binding protein-like I	0.000036	53823	L-arabinose binding protein-like	2nzu G:58-332
56	gi|119961337|ref|YP_947697.1|	0051985	17-76	6.4e-17	47413	lambda repressor-like DNA-binding domains	0.0054	47438	GalR/LacI-like bacterial regulator	1pru A:
56	gi|119964084|ref|YP_947732.1|	0036339	74-340	1.61e-55	53822	Periplasmic binding protein-like I	0.0000766	53823	L-arabinose binding protein-like	1dbq A:
56	gi|119964084|ref|YP_947732.1|	0051985	14-73	0.00000000000000459	47413	lambda repressor-like DNA-binding domains	0.0037	47438	GalR/LacI-like bacterial regulator	2bjc A:1-62
56	gi|119961934|ref|YP_948818.1|	0036339	66-352	1.68e-64	53822	Periplasmic binding protein-like I	0.0000432	53823	L-arabinose binding protein-like	2nzu G:58-332
56	gi|119961934|ref|YP_948818.1|	0051985	3-64	0.0000000000000418	47413	lambda repressor-like DNA-binding domains	0.0053	47438	GalR/LacI-like bacterial regulator	1pru A:
56	gi|119963628|ref|YP_948946.1|	0035780	58-317	1.62e-22	53822	Periplasmic binding protein-like I	0.0021	53823	L-arabinose binding protein-like	2nzu G:58-332
56	gi|119963628|ref|YP_948946.1|	0051985	1-59	5.38e-17	47413	lambda repressor-like DNA-binding domains	0.0037	47438	GalR/LacI-like bacterial regulator	2bjc A:1-62
56	gi|119963526|ref|YP_949018.1|	0036339	69-337	1.63e-58	53822	Periplasmic binding protein-like I	0.0000274	53823	L-arabinose binding protein-like	2nzu G:58-332
56	gi|119963526|ref|YP_949018.1|	0051985	8-67	0.00000000000000185	47413	lambda repressor-like DNA-binding domains	0.0056	47438	GalR/LacI-like bacterial regulator	2hsg A:2-58
56	gi|119960757|ref|YP_949053.1|	0036339	72-337	2.75e-72	53822	Periplasmic binding protein-like I	0.000024	53823	L-arabinose binding protein-like	2nzu G:58-332
56	gi|119960757|ref|YP_949053.1|	0051985	12-71	0.0000000000000581	47413	lambda repressor-like DNA-binding domains	0.0016	47438	GalR/LacI-like bacterial regulator	2hsg A:2-58
56	gi|119962685|ref|YP_949196.1|	0036339	67-331	2.36e-66	53822	Periplasmic binding protein-like I	0.0000166	53823	L-arabinose binding protein-like	2nzu G:58-332
56	gi|119962685|ref|YP_949196.1|	0051985	2-61	7.5e-17	47413	lambda repressor-like DNA-binding domains	0.003	47438	GalR/LacI-like bacterial regulator	2hsg A:2-58
56	gi|119962597|ref|YP_949333.1|	0036339	79-345	4.07e-48	53822	Periplasmic binding protein-like I	0.0000858	53823	L-arabinose binding protein-like	2nzu G:58-332
56	gi|119962597|ref|YP_949333.1|	0051985	16-74	0.000000000319	47413	lambda repressor-like DNA-binding domains	0.012	47438	GalR/LacI-like bacterial regulator	2bjc A:1-62
56	gi|119964020|ref|YP_949385.1|	0036339	522-778	1.18e-39	53822	Periplasmic binding protein-like I	0.00032	53823	L-arabinose binding protein-like	2nzu G:58-332
56	gi|119964020|ref|YP_949385.1|	0051985	462-520	0.000000000000105	47413	lambda repressor-like DNA-binding domains	0.0053	47438	GalR/LacI-like bacterial regulator	2hsg A:2-58
56	gi|119964187|ref|YP_949394.1|	0036339	70-337	2.36e-63	53822	Periplasmic binding protein-like I	0.00000722	53823	L-arabinose binding protein-like	1tlf A:
56	gi|119964187|ref|YP_949394.1|	0051985	13-69	1.36e-19	47413	lambda repressor-like DNA-binding domains	0.0023	47438	GalR/LacI-like bacterial regulator	1efa A:2-60
56	gi|119960712|ref|YP_949399.1|	0036339	63-335	3.93e-58	53822	Periplasmic binding protein-like I	0.0000356	53823	L-arabinose binding protein-like	2nzu G:58-332
56	gi|119960712|ref|YP_949399.1|	0051985	4-62	0.0000000000000234	47413	lambda repressor-like DNA-binding domains	0.0038	47438	GalR/LacI-like bacterial regulator	2bjc A:1-62
56	gi|119961804|ref|YP_949746.1|	0036339	83-337	1.68e-61	53822	Periplasmic binding protein-like I	0.0000668	53823	L-arabinose binding protein-like	1dbq A:
56	gi|119961804|ref|YP_949746.1|	0051985	9-66	0.00000000000000292	47413	lambda repressor-like DNA-binding domains	0.0038	47438	GalR/LacI-like bacterial regulator	2hsg A:2-58
56	gi|119952804|ref|YP_950294.1|	0036339	69-338	1.07e-38	53822	Periplasmic binding protein-like I	0.00085	53823	L-arabinose binding protein-like	1dbq A:
56	gi|119952804|ref|YP_950294.1|	0051985	9-67	0.0000000000000525	47413	lambda repressor-like DNA-binding domains	0.0081	47438	GalR/LacI-like bacterial regulator	2bjc A:1-62
56	gi|119952609|ref|YP_950295.1|	0053227	58-332	1.96e-39	53822	Periplasmic binding protein-like I	0.00081	53823	L-arabinose binding protein-like	2nzu G:58-332
56	gi|119952609|ref|YP_950295.1|	0044558	1-53	0.000000000000288	47413	lambda repressor-like DNA-binding domains	0.0022	47438	GalR/LacI-like bacterial regulator	2hsg A:2-58
56	gi|119963712|ref|YP_946244.1|	0048694	144-195	0.0000000000211	46894	C-terminal effector domain of the bipartite response regulators	0.015	46900	GerE-like (LuxR/UhpA family of transcriptional regulators)	1a04 A:150-216
56	gi|119963006|ref|YP_946274.1|	0045682	3-136	5.69e-35	52172	CheY-like	0.00031	52173	CheY-related	1a04 A:5-142
56	gi|119963006|ref|YP_946274.1|	0048694	135-204	1.73e-19	46894	C-terminal effector domain of the bipartite response regulators	0.0033	46900	GerE-like (LuxR/UhpA family of transcriptional regulators)	1a04 A:150-216
56	gi|119964473|ref|YP_946300.1|	0048694	357-423	4.76e-20	46894	C-terminal effector domain of the bipartite response regulators	0.0032	46900	GerE-like (LuxR/UhpA family of transcriptional regulators)	1a04 A:150-216
56	gi|119964358|ref|YP_946356.1|	0045682	1-132	1.35e-32	52172	CheY-like	0.00047	52173	CheY-related	1a04 A:5-142
56	gi|119964358|ref|YP_946356.1|	0048694	142-216	3.1e-18	46894	C-terminal effector domain of the bipartite response regulators	0.0027	46900	GerE-like (LuxR/UhpA family of transcriptional regulators)	1fse A:
56	gi|119961557|ref|YP_946964.1|	0049491	18-217	0.000000000000309	52540	P-loop containing nucleoside triphosphate hydrolases	0.073	52670	RecA protein-like (ATPase-domain)	1g6o A:
56	gi|119961557|ref|YP_946964.1|	0048694	801-859	0.000000000000952	46894	C-terminal effector domain of the bipartite response regulators	0.0054	46900	GerE-like (LuxR/UhpA family of transcriptional regulators)	1fse A:
56	gi|119964371|ref|YP_947127.1|	0048694	842-906	5.44e-16	46894	C-terminal effector domain of the bipartite response regulators	0.004	46900	GerE-like (LuxR/UhpA family of transcriptional regulators)	1fse A:
56	gi|119964371|ref|YP_947127.1|	0040237	47-212	0.00000000000273	52540	P-loop containing nucleoside triphosphate hydrolases	0.076	52670	RecA protein-like (ATPase-domain)	1ye8 A:1-178
56	gi|119964453|ref|YP_947128.1|	0047420	3-213	1.75e-16	52540	P-loop containing nucleoside triphosphate hydrolases	0.027	81269	Extended AAA-ATPase domain	1ksf X:168-436
56	gi|119964453|ref|YP_947128.1|	0048694	824-884	0.0000000000000374	46894	C-terminal effector domain of the bipartite response regulators	0.0063	46900	GerE-like (LuxR/UhpA family of transcriptional regulators)	1fse A:
56	gi|119962528|ref|YP_947428.1|	0048694	483-545	2.79e-18	46894	C-terminal effector domain of the bipartite response regulators	0.0041	46900	GerE-like (LuxR/UhpA family of transcriptional regulators)	1fse A:
56	gi|119962528|ref|YP_947428.1|	0042932	328-456	0.000000334	48452	TPR-like	0.049	48453	Tetratricopeptide repeat (TPR)	2c2l A:24-224
56	gi|119960873|ref|YP_948224.1|	0045682	7-149	1.99e-33	52172	CheY-like	0.00036	52173	CheY-related	1a04 A:5-142
56	gi|119960873|ref|YP_948224.1|	0048694	155-233	7.82e-23	46894	C-terminal effector domain of the bipartite response regulators	0.0015	46900	GerE-like (LuxR/UhpA family of transcriptional regulators)	1fse A:
56	gi|119963767|ref|YP_948582.1|	0048694	472-543	5.44e-19	46894	C-terminal effector domain of the bipartite response regulators	0.0032	46900	GerE-like (LuxR/UhpA family of transcriptional regulators)	1fse A:
56	gi|119963767|ref|YP_948582.1|	0042932	263-452	0.0000000316	48452	TPR-like	0.035	48453	Tetratricopeptide repeat (TPR)	1w3b A:
56	gi|119960584|ref|YP_948678.1|	0048694	154-223	4.42e-22	46894	C-terminal effector domain of the bipartite response regulators	0.003	46900	GerE-like (LuxR/UhpA family of transcriptional regulators)	1a04 A:150-216
56	gi|119960584|ref|YP_948678.1|	0045682	12-145	4.55e-22	52172	CheY-like	0.0013	52173	CheY-related	1a04 A:5-142
56	gi|119962298|ref|YP_948980.1|	0048694	626-683	0.00000000000000105	46894	C-terminal effector domain of the bipartite response regulators	0.0048	46900	GerE-like (LuxR/UhpA family of transcriptional regulators)	1fse A:
56	gi|119961290|ref|YP_949663.1|	0048694	805-877	2.31e-18	46894	C-terminal effector domain of the bipartite response regulators	0.0064	46900	GerE-like (LuxR/UhpA family of transcriptional regulators)	1fse A:
56	gi|119961290|ref|YP_949663.1|	0049853	41-143	0.0000112	52540	P-loop containing nucleoside triphosphate hydrolases	0.073	81268	Tandem AAA-ATPase domain	1wp9 A:1-200
56	gi|119963027|ref|YP_949775.1|	0050374	15-198	0.000000000000523	52540	P-loop containing nucleoside triphosphate hydrolases	0.042	52541	Nucleotide and nucleoside kinases	1y63 A:
56	gi|119963027|ref|YP_949775.1|	0048694	778-841	0.00000000000333	46894	C-terminal effector domain of the bipartite response regulators	0.0079	46900	GerE-like (LuxR/UhpA family of transcriptional regulators)	1fse A:
56	gi|119963403|ref|YP_949793.1|	0048694	151-211	0.00000068	46894	C-terminal effector domain of the bipartite response regulators	0.012	46900	GerE-like (LuxR/UhpA family of transcriptional regulators)	1fse A:
56	gi|119963933|ref|YP_949838.1|	0045682	6-138	1.99e-37	52172	CheY-like	0.0003	52173	CheY-related	1a04 A:5-142
56	gi|119963933|ref|YP_949838.1|	0048694	153-223	1.63e-22	46894	C-terminal effector domain of the bipartite response regulators	0.0019	46900	GerE-like (LuxR/UhpA family of transcriptional regulators)	1a04 A:150-216
56	gi|119964172|ref|YP_949850.1|	0043525	1-143	4.55e-30	52172	CheY-like	0.00061	52173	CheY-related	1a04 A:5-142
56	gi|119964172|ref|YP_949850.1|	0048694	143-215	5.78e-20	46894	C-terminal effector domain of the bipartite response regulators	0.0038	46900	GerE-like (LuxR/UhpA family of transcriptional regulators)	1fse A:
56	gi|119962859|ref|YP_945866.1|	0054060	89-227	2.88e-27	48008	GntR ligand-binding domain-like	0.01	48009	GntR ligand-binding domain-like	1hw1 A:79-230
56	gi|119962859|ref|YP_945866.1|	0050048	3-72	1.97e-21	46785	Winged helix DNA-binding domain	0.01	46804	GntR-like transcriptional regulators	2hs5 A:25-93
56	gi|119961839|ref|YP_945880.1|	0054060	96-226	8.37e-24	48008	GntR ligand-binding domain-like	0.00026	48009	GntR ligand-binding domain-like	2hs5 A:94-231
56	gi|119961839|ref|YP_945880.1|	0050048	27-107	2.4e-18	46785	Winged helix DNA-binding domain	0.0038	46804	GntR-like transcriptional regulators	2hs5 A:25-93
56	gi|119963994|ref|YP_946072.1|	0054060	96-227	7.06e-28	48008	GntR ligand-binding domain-like	0.0093	48009	GntR ligand-binding domain-like	1hw1 A:79-230
56	gi|119963994|ref|YP_946072.1|	0050048	3-73	2.34e-20	46785	Winged helix DNA-binding domain	0.0066	46804	GntR-like transcriptional regulators	1hw1 A:5-78
56	gi|119962648|ref|YP_946099.1|	0050768	97-466	2.34e-75	53383	PLP-dependent transferases	0.00016	53384	AAT-like	1x0m A:26-428
56	gi|119962648|ref|YP_946099.1|	0050048	7-70	0.00000000000000238	46785	Winged helix DNA-binding domain	0.018	46804	GntR-like transcriptional regulators	1v4r A:1-100
56	gi|119964437|ref|YP_946294.1|	0054060	87-222	4.97e-19	48008	GntR ligand-binding domain-like	0.013	48009	GntR ligand-binding domain-like	1hw1 A:79-230
56	gi|119964437|ref|YP_946294.1|	0050048	13-106	1.54e-16	46785	Winged helix DNA-binding domain	0.017	46804	GntR-like transcriptional regulators	2hs5 A:25-93
56	gi|119964160|ref|YP_946574.1|	0050768	104-465	1.67e-72	53383	PLP-dependent transferases	0.00041	53384	AAT-like	1wst A:13-415
56	gi|119964160|ref|YP_946574.1|	0050048	21-84	0.00000000000136	46785	Winged helix DNA-binding domain	0.022	46804	GntR-like transcriptional regulators	1hw1 A:5-78
56	gi|119960666|ref|YP_946628.1|	0054060	107-237	3.92e-25	48008	GntR ligand-binding domain-like	0.0044	48009	GntR ligand-binding domain-like	2hs5 A:94-231
56	gi|119960666|ref|YP_946628.1|	0050048	15-89	1.83e-17	46785	Winged helix DNA-binding domain	0.039	46804	GntR-like transcriptional regulators	1hw1 A:5-78
56	gi|119961515|ref|YP_946717.1|	0054060	81-214	2.35e-24	48008	GntR ligand-binding domain-like	0.0078	48009	GntR ligand-binding domain-like	2hs5 A:94-231
56	gi|119961515|ref|YP_946717.1|	0050048	11-101	3.01e-19	46785	Winged helix DNA-binding domain	0.015	46804	GntR-like transcriptional regulators	1hw1 A:5-78
56	gi|119961998|ref|YP_946888.1|	0054060	89-224	4.71e-30	48008	GntR ligand-binding domain-like	0.015	48009	GntR ligand-binding domain-like	2hs5 A:94-231
56	gi|119961998|ref|YP_946888.1|	0050048	16-86	6.68e-16	46785	Winged helix DNA-binding domain	0.059	46804	GntR-like transcriptional regulators	2hs5 A:25-93
56	gi|119962921|ref|YP_946911.1|	0054662	52-231	4.4e-19	64288	Chorismate lyase-like	0.01	143473	UTRA domain	2ra5 A:66-245
56	gi|119962921|ref|YP_946911.1|	0050048	4-66	1.93e-16	46785	Winged helix DNA-binding domain	0.011	46804	GntR-like transcriptional regulators	1hw1 A:5-78
56	gi|119961179|ref|YP_946993.1|	0054899	81-236	2.36e-40	64288	Chorismate lyase-like	0.0017	143473	UTRA domain	3ddv A:3-145
56	gi|119961179|ref|YP_946993.1|	0050048	2-74	1.15e-16	46785	Winged helix DNA-binding domain	0.018	46804	GntR-like transcriptional regulators	1v4r A:1-100
56	gi|119961388|ref|YP_947426.1|	0054060	71-207	1.83e-18	48008	GntR ligand-binding domain-like	0.017	48009	GntR ligand-binding domain-like	2hs5 A:94-231
56	gi|119961388|ref|YP_947426.1|	0050048	3-69	1.07e-17	46785	Winged helix DNA-binding domain	0.0095	46804	GntR-like transcriptional regulators	1hw1 A:5-78
56	gi|119962791|ref|YP_947655.1|	0054662	102-270	3.61e-32	64288	Chorismate lyase-like	0.0018	143473	UTRA domain	2ra5 A:66-245
56	gi|119962791|ref|YP_947655.1|	0050048	44-118	2.56e-20	46785	Winged helix DNA-binding domain	0.025	46804	GntR-like transcriptional regulators	1v4r A:1-100
56	gi|119964076|ref|YP_947741.1|	0054662	76-251	2.36e-42	64288	Chorismate lyase-like	0.0000193	143473	UTRA domain	2ra5 A:66-245
56	gi|119964076|ref|YP_947741.1|	0050048	18-92	1.17e-20	46785	Winged helix DNA-binding domain	0.017	46804	GntR-like transcriptional regulators	2hs5 A:25-93
56	gi|119961442|ref|YP_947799.1|	0054662	70-247	2.36e-48	64288	Chorismate lyase-like	0.00033	143473	UTRA domain	2ra5 A:66-245
56	gi|119961442|ref|YP_947799.1|	0050048	19-90	9.79e-17	46785	Winged helix DNA-binding domain	0.017	46804	GntR-like transcriptional regulators	1hw1 A:5-78
56	gi|119963694|ref|YP_947823.1|	0050048	14-102	9.09e-17	46785	Winged helix DNA-binding domain	0.013	46804	GntR-like transcriptional regulators	1v4r A:1-100
56	gi|119961302|ref|YP_947952.1|	0054662	70-246	1.73e-48	64288	Chorismate lyase-like	0.00069	143473	UTRA domain	2ra5 A:66-245
56	gi|119961302|ref|YP_947952.1|	0050048	12-85	4.23e-19	46785	Winged helix DNA-binding domain	0.017	46804	GntR-like transcriptional regulators	1v4r A:1-100
56	gi|119961475|ref|YP_948288.1|	0050048	6-89	0.000000000000133	46785	Winged helix DNA-binding domain	0.022	46804	GntR-like transcriptional regulators	3bwg A:5-82
56	gi|119963537|ref|YP_948444.1|	0054662	76-252	5.18e-31	64288	Chorismate lyase-like	0.0066	143473	UTRA domain	2ra5 A:66-245
56	gi|119963537|ref|YP_948444.1|	0050048	20-103	4.41e-19	46785	Winged helix DNA-binding domain	0.014	46804	GntR-like transcriptional regulators	3bwg A:5-82
56	gi|119960555|ref|YP_948774.1|	0054060	94-219	9.68e-25	48008	GntR ligand-binding domain-like	0.0072	48009	GntR ligand-binding domain-like	2hs5 A:94-231
56	gi|119960555|ref|YP_948774.1|	0050048	5-90	2.51e-20	46785	Winged helix DNA-binding domain	0.023	46804	GntR-like transcriptional regulators	1hw1 A:5-78
56	gi|119964322|ref|YP_949019.1|	0054060	93-220	9.15e-24	48008	GntR ligand-binding domain-like	0.0083	48009	GntR ligand-binding domain-like	1hw1 A:79-230
56	gi|119964322|ref|YP_949019.1|	0050048	3-63	0.0000000000000026	46785	Winged helix DNA-binding domain	0.048	46804	GntR-like transcriptional regulators	3bwg A:5-82
56	gi|119961706|ref|YP_949264.1|	0054060	80-211	1.73e-25	48008	GntR ligand-binding domain-like	0.017	48009	GntR ligand-binding domain-like	2hs5 A:94-231
56	gi|119961706|ref|YP_949264.1|	0050048	1-76	3.06e-16	46785	Winged helix DNA-binding domain	0.0086	46804	GntR-like transcriptional regulators	2hs5 A:25-93
56	gi|119963799|ref|YP_949472.1|	0054060	117-241	3.4e-27	48008	GntR ligand-binding domain-like	0.012	48009	GntR ligand-binding domain-like	1hw1 A:79-230
56	gi|119963799|ref|YP_949472.1|	0050048	32-105	0.00000000000000171	46785	Winged helix DNA-binding domain	0.033	46804	GntR-like transcriptional regulators	2hs5 A:25-93
56	gi|119962375|ref|YP_949476.1|	0054060	89-222	2.09e-29	48008	GntR ligand-binding domain-like	0.0065	48009	GntR ligand-binding domain-like	2hs5 A:94-231
56	gi|119962375|ref|YP_949476.1|	0050048	4-70	4.92e-17	46785	Winged helix DNA-binding domain	0.04	46804	GntR-like transcriptional regulators	1hw1 A:5-78
56	gi|119961427|ref|YP_949503.1|	0054060	86-222	4.18e-21	48008	GntR ligand-binding domain-like	0.015	48009	GntR ligand-binding domain-like	2hs5 A:94-231
56	gi|119961427|ref|YP_949503.1|	0050048	12-83	0.00000000000000302	46785	Winged helix DNA-binding domain	0.02	46804	GntR-like transcriptional regulators	2hs5 A:25-93
56	gi|119962632|ref|YP_949591.1|	0054060	89-218	4.45e-18	48008	GntR ligand-binding domain-like	0.018	48009	GntR ligand-binding domain-like	2hs5 A:94-231
56	gi|119962632|ref|YP_949591.1|	0050048	10-80	8.97e-17	46785	Winged helix DNA-binding domain	0.034	46804	GntR-like transcriptional regulators	2hs5 A:25-93
56	gi|119961623|ref|YP_949796.1|	0054060	82-215	7.32e-29	48008	GntR ligand-binding domain-like	0.0063	48009	GntR ligand-binding domain-like	2hs5 A:94-231
56	gi|119961623|ref|YP_949796.1|	0050048	11-99	4.54e-16	46785	Winged helix DNA-binding domain	0.027	46804	GntR-like transcriptional regulators	2hs5 A:25-93
56	gi|119952650|ref|YP_950253.1|	0054060	93-222	9.68e-19	48008	GntR ligand-binding domain-like	0.018	48009	GntR ligand-binding domain-like	2hs5 A:94-231
56	gi|119952650|ref|YP_950253.1|	0050048	12-84	5.22e-17	46785	Winged helix DNA-binding domain	0.047	46804	GntR-like transcriptional regulators	2hs5 A:25-93
56	gi|119952708|ref|YP_950311.1|	0054060	72-207	2.3e-18	48008	GntR ligand-binding domain-like	0.016	48009	GntR ligand-binding domain-like	2hs5 A:94-231
56	gi|119952708|ref|YP_950311.1|	0050048	4-69	8.72e-16	46785	Winged helix DNA-binding domain	0.0086	46804	GntR-like transcriptional regulators	1hw1 A:5-78
56	gi|119952665|ref|YP_950322.1|	0054060	102-227	3.92e-20	48008	GntR ligand-binding domain-like	0.011	48009	GntR ligand-binding domain-like	1hw1 A:79-230
56	gi|119952665|ref|YP_950322.1|	0050048	11-80	6.41e-19	46785	Winged helix DNA-binding domain	0.029	46804	GntR-like transcriptional regulators	2hs5 A:25-93
56	gi|119952715|ref|YP_950328.1|	0054060	80-214	1.7e-24	48008	GntR ligand-binding domain-like	0.00021	48009	GntR ligand-binding domain-like	2hs5 A:94-231
56	gi|119952715|ref|YP_950328.1|	0050048	12-78	8.6e-16	46785	Winged helix DNA-binding domain	0.011	46804	GntR-like transcriptional regulators	2hs5 A:25-93
56	gi|119962532|ref|YP_946127.1|	0052644	25-140	1.26e-19	46785	Winged helix DNA-binding domain	0.062	74676	Transcriptional regulator IclR, N-terminal domain	1mkm A:1-75
56	gi|119960628|ref|YP_946149.1|	0049608	87-264	3.92e-37	55781	GAF domain-like	0.0023	75513	IclR ligand-binding domain-like	1mkm A:76-246
56	gi|119960628|ref|YP_946149.1|	0048177	22-84	0.00000000000131	46785	Winged helix DNA-binding domain	0.026	74676	Transcriptional regulator IclR, N-terminal domain	1mkm A:1-75
56	gi|119963644|ref|YP_946209.1|	0049608	80-263	7.85e-40	55781	GAF domain-like	0.00073	75513	IclR ligand-binding domain-like	1mkm A:76-246
56	gi|119963644|ref|YP_946209.1|	0048177	15-88	0.00000000000000749	46785	Winged helix DNA-binding domain	0.049	74676	Transcriptional regulator IclR, N-terminal domain	1mkm A:1-75
56	gi|119963015|ref|YP_946508.1|	0043525	3-118	4.55e-29	52172	CheY-like	0.0021	52173	CheY-related	1a04 A:5-142
56	gi|119963015|ref|YP_946508.1|	0039384	156-197	0.00000108	46785	Winged helix DNA-binding domain	0.046	74676	Transcriptional regulator IclR, N-terminal domain	1mkm A:1-75
56	gi|119962154|ref|YP_948156.1|	0049608	90-270	7.19e-34	55781	GAF domain-like	0.00034	75513	IclR ligand-binding domain-like	1mkm A:76-246
56	gi|119962154|ref|YP_948156.1|	0048177	27-98	0.00000000000364	46785	Winged helix DNA-binding domain	0.047	74676	Transcriptional regulator IclR, N-terminal domain	1mkm A:1-75
56	gi|119963369|ref|YP_948213.1|	0049608	69-241	1.9e-34	55781	GAF domain-like	0.0011	75513	IclR ligand-binding domain-like	1tf1 A:
56	gi|119963369|ref|YP_948213.1|	0048177	14-82	0.00000000000593	46785	Winged helix DNA-binding domain	0.054	74676	Transcriptional regulator IclR, N-terminal domain	1mkm A:1-75
56	gi|119962746|ref|YP_948266.1|	0049608	99-261	4.84e-25	55781	GAF domain-like	0.0085	75513	IclR ligand-binding domain-like	1tf1 A:
56	gi|119962746|ref|YP_948266.1|	0048177	38-108	0.00000000000000804	46785	Winged helix DNA-binding domain	0.085	74676	Transcriptional regulator IclR, N-terminal domain	1mkm A:1-75
56	gi|119960892|ref|YP_949100.1|	0049608	66-249	5.49e-45	55781	GAF domain-like	0.0000947	75513	IclR ligand-binding domain-like	1td5 A:
56	gi|119960892|ref|YP_949100.1|	0048177	9-80	1.93e-19	46785	Winged helix DNA-binding domain	0.017	74676	Transcriptional regulator IclR, N-terminal domain	1mkm A:1-75
56	gi|119962668|ref|YP_949715.1|	0049608	74-253	1.18e-48	55781	GAF domain-like	0.00017	75513	IclR ligand-binding domain-like	1mkm A:76-246
56	gi|119962668|ref|YP_949715.1|	0048177	12-82	0.00000000000000262	46785	Winged helix DNA-binding domain	0.023	74676	Transcriptional regulator IclR, N-terminal domain	1mkm A:1-75
56	gi|119964385|ref|YP_949732.1|	0049608	64-246	8.5e-50	55781	GAF domain-like	0.0000672	75513	IclR ligand-binding domain-like	1mkm A:76-246
56	gi|119964385|ref|YP_949732.1|	0048177	3-73	0.000000000000205	46785	Winged helix DNA-binding domain	0.013	74676	Transcriptional regulator IclR, N-terminal domain	1mkm A:1-75
56	gi|119961241|ref|YP_949756.1|	0049608	81-259	8.5e-55	55781	GAF domain-like	0.0000317	75513	IclR ligand-binding domain-like	1mkm A:76-246
56	gi|119961241|ref|YP_949756.1|	0048177	14-89	0.000000000757	46785	Winged helix DNA-binding domain	0.062	74676	Transcriptional regulator IclR, N-terminal domain	1mkm A:1-75
56	gi|119952349|ref|YP_950123.1|	0049608	65-244	3.01e-40	55781	GAF domain-like	0.00043	75513	IclR ligand-binding domain-like	1tf1 A:
56	gi|119952349|ref|YP_950123.1|	0048177	4-71	0.000000000472	46785	Winged helix DNA-binding domain	0.082	74676	Transcriptional regulator IclR, N-terminal domain	1mkm A:1-75
56	gi|119962894|ref|YP_947368.1|	0039545	127-245	1.74e-35	51306	LexA/Signal peptidase	0.00022	51307	LexA-related	1jhf A:73-198
56	gi|119962894|ref|YP_947368.1|	0047587	23-89	6.5e-19	46785	Winged helix DNA-binding domain	0.05	46789	LexA repressor, N-terminal DNA-binding domain	1jhf A:2-72
56	gi|119960768|ref|YP_946116.1|	0040524	79-244	1.67e-25	100950	NagB/RpiA/CoA transferase-like	0.095	159545	SorC sugar-binding domain-like	2okg A:89-338
56	gi|119960768|ref|YP_946116.1|	0043758	4-59	0.000000000000194	46785	Winged helix DNA-binding domain	0.043	68967	Lrp/AsnC-like transcriptional regulator N-terminal domain	1i1g A:2-61
56	gi|119964234|ref|YP_946156.1|	0044389	90-250	1.76e-30	100950	NagB/RpiA/CoA transferase-like	0.045	75176	D-ribose-5-phosphate isomerase (RpiA), catalytic domain	1lk5 A:1-130,A:211-229
56	gi|119964234|ref|YP_946156.1|	0043758	20-77	0.0000000000273	46785	Winged helix DNA-binding domain	0.023	68967	Lrp/AsnC-like transcriptional regulator N-terminal domain	1i1g A:2-61
56	gi|119961659|ref|YP_946166.1|	0040524	92-250	1.15e-29	100950	NagB/RpiA/CoA transferase-like	0.069	75176	D-ribose-5-phosphate isomerase (RpiA), catalytic domain	1ks2 A:2-126,A:199-219
56	gi|119961659|ref|YP_946166.1|	0043758	21-79	0.0000000000266	46785	Winged helix DNA-binding domain	0.036	68967	Lrp/AsnC-like transcriptional regulator N-terminal domain	1i1g A:2-61
56	gi|119961990|ref|YP_946521.1|	0049498	97-397	1.6e-56	53067	Actin-like ATPase domain	0.00025	110636	ROK	1z05 A:209-405
56	gi|119961990|ref|YP_946521.1|	0051455	31-87	0.00000000118	46785	Winged helix DNA-binding domain	0.091	68967	Lrp/AsnC-like transcriptional regulator N-terminal domain	1ri7 A:25-84
56	gi|119961286|ref|YP_946648.1|	0049174	230-309	0.00000000496	54909	Dimeric alpha+beta barrel	0.023	69733	Lrp/AsnC-like transcriptional regulator C-terminal domain	1ri7 A:85-170
56	gi|119961286|ref|YP_946648.1|	0052161	171-227	0.0000724	46785	Winged helix DNA-binding domain	0.017	68967	Lrp/AsnC-like transcriptional regulator N-terminal domain	1ri7 A:25-84
56	gi|119962043|ref|YP_947288.1|	0049174	64-149	4.96e-16	54909	Dimeric alpha+beta barrel	0.003	69733	Lrp/AsnC-like transcriptional regulator C-terminal domain	1ri7 A:85-170
56	gi|119962043|ref|YP_947288.1|	0052161	4-64	0.00000000363	46785	Winged helix DNA-binding domain	0.01	68967	Lrp/AsnC-like transcriptional regulator N-terminal domain	1i1g A:2-61
56	gi|119964002|ref|YP_948257.1|	0049174	64-150	1.07e-17	54909	Dimeric alpha+beta barrel	0.0023	69733	Lrp/AsnC-like transcriptional regulator C-terminal domain	1ri7 A:85-170
56	gi|119964002|ref|YP_948257.1|	0052161	4-64	0.00000093	46785	Winged helix DNA-binding domain	0.017	68967	Lrp/AsnC-like transcriptional regulator N-terminal domain	1ri7 A:25-84
56	gi|119962153|ref|YP_948538.1|	0052162	80-161	0.00000000000000483	54909	Dimeric alpha+beta barrel	0.0044	69733	Lrp/AsnC-like transcriptional regulator C-terminal domain	1ri7 A:85-170
56	gi|119962153|ref|YP_948538.1|	0052161	18-77	0.000000000000199	46785	Winged helix DNA-binding domain	0.0085	68967	Lrp/AsnC-like transcriptional regulator N-terminal domain	1ri7 A:25-84
56	gi|119964463|ref|YP_948540.1|	0049174	64-148	8.18e-16	54909	Dimeric alpha+beta barrel	0.0037	69733	Lrp/AsnC-like transcriptional regulator C-terminal domain	1ri7 A:85-170
56	gi|119964463|ref|YP_948540.1|	0052161	3-64	0.0000000000232	46785	Winged helix DNA-binding domain	0.021	68967	Lrp/AsnC-like transcriptional regulator N-terminal domain	2cfx A:1-63
56	gi|119962279|ref|YP_948856.1|	0052162	61-136	3.49e-16	54909	Dimeric alpha+beta barrel	0.005	69733	Lrp/AsnC-like transcriptional regulator C-terminal domain	1ri7 A:85-170
56	gi|119962279|ref|YP_948856.1|	0052161	1-57	0.000000000074	46785	Winged helix DNA-binding domain	0.01	68967	Lrp/AsnC-like transcriptional regulator N-terminal domain	1ri7 A:25-84
56	gi|119963683|ref|YP_949050.1|	0040524	77-133,160-241	5.02e-34	100950	NagB/RpiA/CoA transferase-like	0.048	75176	D-ribose-5-phosphate isomerase (RpiA), catalytic domain	1lk5 A:1-130,A:211-229
56	gi|119963683|ref|YP_949050.1|	0043758	5-59	0.0000000000000831	46785	Winged helix DNA-binding domain	0.076	68967	Lrp/AsnC-like transcriptional regulator N-terminal domain	1i1g A:2-61
56	gi|119962688|ref|YP_949245.1|	0049174	83-165	0.0000000603	54909	Dimeric alpha+beta barrel	0.0076	69733	Lrp/AsnC-like transcriptional regulator C-terminal domain	1ri7 A:85-170
56	gi|119962688|ref|YP_949245.1|	0049174	257-337	0.0000119	54909	Dimeric alpha+beta barrel	0.018	69733	Lrp/AsnC-like transcriptional regulator C-terminal domain	1ri7 A:85-170
56	gi|119962688|ref|YP_949245.1|	0049384	195-240	0.0000873	46785	Winged helix DNA-binding domain	0.078	68967	Lrp/AsnC-like transcriptional regulator N-terminal domain	1ri7 A:25-84
56	gi|119960993|ref|YP_949493.1|	0049174	66-146	4.16e-17	54909	Dimeric alpha+beta barrel	0.0048	69733	Lrp/AsnC-like transcriptional regulator C-terminal domain	1ri7 A:85-170
56	gi|119960993|ref|YP_949493.1|	0052161	3-63	0.00000000336	46785	Winged helix DNA-binding domain	0.0096	68967	Lrp/AsnC-like transcriptional regulator N-terminal domain	1ri7 A:25-84
56	gi|119960561|ref|YP_949494.1|	0052161	1-61	8.52e-18	46785	Winged helix DNA-binding domain	0.0086	68967	Lrp/AsnC-like transcriptional regulator N-terminal domain	1ri7 A:25-84
56	gi|119960561|ref|YP_949494.1|	0049174	63-150	3.35e-16	54909	Dimeric alpha+beta barrel	0.016	69733	Lrp/AsnC-like transcriptional regulator C-terminal domain	1ri7 A:85-170
56	gi|119962808|ref|YP_949615.1|	0036339	85-366	1.65e-44	53822	Periplasmic binding protein-like I	0.00023	53823	L-arabinose binding protein-like	1dbq A:
56	gi|119962808|ref|YP_949615.1|	0043758	4-59	0.00000000000547	46785	Winged helix DNA-binding domain	0.052	68967	Lrp/AsnC-like transcriptional regulator N-terminal domain	1i1g A:2-61
56	gi|119952353|ref|YP_949945.1|	0052161	20-80	9.26e-16	46785	Winged helix DNA-binding domain	0.0051	68967	Lrp/AsnC-like transcriptional regulator N-terminal domain	1ri7 A:25-84
56	gi|119952353|ref|YP_949945.1|	0049174	81-163	0.000000000000188	54909	Dimeric alpha+beta barrel	0.0067	69733	Lrp/AsnC-like transcriptional regulator C-terminal domain	1ri7 A:85-170
56	gi|119952314|ref|YP_949969.1|	0040266	498-551	0.0000238	46785	Winged helix DNA-binding domain	0.077	68967	Lrp/AsnC-like transcriptional regulator N-terminal domain	1ri7 A:25-84
56	gi|119952753|ref|YP_950352.1|	0049174	72-151	0.000000000000103	54909	Dimeric alpha+beta barrel	0.0049	69733	Lrp/AsnC-like transcriptional regulator C-terminal domain	1ri7 A:85-170
56	gi|119952753|ref|YP_950352.1|	0052161	11-71	0.000000000000273	46785	Winged helix DNA-binding domain	0.0074	68967	Lrp/AsnC-like transcriptional regulator N-terminal domain	1ri7 A:25-84
56	gi|119962101|ref|YP_945980.1|	0045790	90-283	1.86e-39	53850	Periplasmic binding protein-like II	0.00061	53851	Phosphate binding protein-like	2fyi A:88-307
56	gi|119962101|ref|YP_945980.1|	0047461	1-84	1.69e-18	46785	Winged helix DNA-binding domain	0.0066	88979	LysR-like transcriptional regulators	1ixc A:1-89
56	gi|119962481|ref|YP_946152.1|	0052509	96-302	3.44e-29	53850	Periplasmic binding protein-like II	0.0000986	53851	Phosphate binding protein-like	1uth A:
56	gi|119962481|ref|YP_946152.1|	0052508	9-89	1.56e-17	46785	Winged helix DNA-binding domain	0.0014	88979	LysR-like transcriptional regulators	2esn A:3-91
56	gi|119963243|ref|YP_946203.1|	0045790	89-290	1.07e-32	53850	Periplasmic binding protein-like II	0.0071	53851	Phosphate binding protein-like	1al3 A:
56	gi|119963243|ref|YP_946203.1|	0045910	3-112	0.00000000000000816	46785	Winged helix DNA-binding domain	0.035	88979	LysR-like transcriptional regulators	1ixc A:1-89
56	gi|119963461|ref|YP_946297.1|	0045790	88-301	4.34e-35	53850	Periplasmic binding protein-like II	0.00066	53851	Phosphate binding protein-like	1i6a A:
56	gi|119963461|ref|YP_946297.1|	0047461	6-86	0.0000000000000534	46785	Winged helix DNA-binding domain	0.067	88979	LysR-like transcriptional regulators	1ixc A:1-89
56	gi|119961985|ref|YP_946376.1|	0045790	90-295	4.07e-39	53850	Periplasmic binding protein-like II	0.00095	53851	Phosphate binding protein-like	1al3 A:
56	gi|119961985|ref|YP_946376.1|	0045910	1-111	1.8e-24	46785	Winged helix DNA-binding domain	0.0018	88979	LysR-like transcriptional regulators	1ixc A:1-89
56	gi|119960567|ref|YP_946383.1|	0045790	92-296	2.17e-34	53850	Periplasmic binding protein-like II	0.001	53851	Phosphate binding protein-like	1i6a A:
56	gi|119960567|ref|YP_946383.1|	0045910	3-114	4.19e-21	46785	Winged helix DNA-binding domain	0.0059	88979	LysR-like transcriptional regulators	1ixc A:1-89
56	gi|119961435|ref|YP_946473.1|	0045790	91-298	3.72e-27	53850	Periplasmic binding protein-like II	0.0032	53851	Phosphate binding protein-like	1i6a A:
56	gi|119961435|ref|YP_946473.1|	0045910	1-111	1.24e-16	46785	Winged helix DNA-binding domain	0.04	88979	LysR-like transcriptional regulators	1ixc A:1-89
56	gi|119960762|ref|YP_946606.1|	0045790	90-302	9.62e-30	53850	Periplasmic binding protein-like II	0.0018	53851	Phosphate binding protein-like	1i6a A:
56	gi|119960762|ref|YP_946606.1|	0045910	1-112	1.06e-22	46785	Winged helix DNA-binding domain	0.011	88979	LysR-like transcriptional regulators	1ixc A:1-89
56	gi|119961761|ref|YP_946664.1|	0045910	1-110	1.43e-23	46785	Winged helix DNA-binding domain	0.0023	88979	LysR-like transcriptional regulators	1ixc A:1-89
56	gi|119961761|ref|YP_946664.1|	0045790	88-302	4.34e-23	53850	Periplasmic binding protein-like II	0.0024	53851	Phosphate binding protein-like	1i6a A:
56	gi|119963293|ref|YP_946678.1|	0045790	89-295	4.52e-26	53850	Periplasmic binding protein-like II	0.0026	53851	Phosphate binding protein-like	1i6a A:
56	gi|119963293|ref|YP_946678.1|	0052508	3-81	4.31e-19	46785	Winged helix DNA-binding domain	0.012	88979	LysR-like transcriptional regulators	1ixc A:1-89
56	gi|119962663|ref|YP_946796.1|	0045790	99-304	5.07e-17	53850	Periplasmic binding protein-like II	0.014	53851	Phosphate binding protein-like	2fyi A:88-307
56	gi|119962663|ref|YP_946796.1|	0045910	5-84	0.00000000000000432	46785	Winged helix DNA-binding domain	0.0072	88979	LysR-like transcriptional regulators	1ixc A:1-89
56	gi|119962944|ref|YP_947232.1|	0045790	94-303	9.41e-22	53850	Periplasmic binding protein-like II	0.0011	53851	Phosphate binding protein-like	1i6a A:
56	gi|119962944|ref|YP_947232.1|	0047461	3-88	0.000000000000028	46785	Winged helix DNA-binding domain	0.024	88979	LysR-like transcriptional regulators	1ixc A:1-89
56	gi|119961202|ref|YP_947607.1|	0047461	9-89	1.42e-19	46785	Winged helix DNA-binding domain	0.0018	88979	LysR-like transcriptional regulators	1ixc A:1-89
56	gi|119961202|ref|YP_947607.1|	0052509	115-302	2.79e-18	53850	Periplasmic binding protein-like II	0.0074	53851	Phosphate binding protein-like	1i6a A:
56	gi|119962646|ref|YP_947713.1|	0045790	106-315	9.15e-35	53850	Periplasmic binding protein-like II	0.00051	53851	Phosphate binding protein-like	1i6a A:
56	gi|119962646|ref|YP_947713.1|	0045910	13-124	1.18e-26	46785	Winged helix DNA-binding domain	0.012	88979	LysR-like transcriptional regulators	1ixc A:1-89
56	gi|119962591|ref|YP_948079.1|	0045790	88-300	5.97e-29	53850	Periplasmic binding protein-like II	0.0059	53851	Phosphate binding protein-like	1i6a A:
56	gi|119962591|ref|YP_948079.1|	0045910	2-112	1.4e-19	46785	Winged helix DNA-binding domain	0.0086	88979	LysR-like transcriptional regulators	1ixc A:1-89
56	gi|119961231|ref|YP_948235.1|	0045790	88-299	9.95e-24	53850	Periplasmic binding protein-like II	0.0043	53851	Phosphate binding protein-like	1i6a A:
56	gi|119961231|ref|YP_948235.1|	0045910	1-111	4.3e-17	46785	Winged helix DNA-binding domain	0.01	88979	LysR-like transcriptional regulators	1ixc A:1-89
56	gi|119964312|ref|YP_948535.1|	0045790	98-313	3.88e-39	53850	Periplasmic binding protein-like II	0.00054	53851	Phosphate binding protein-like	1al3 A:
56	gi|119964312|ref|YP_948535.1|	0052508	13-91	0.0000000000000186	46785	Winged helix DNA-binding domain	0.025	88979	LysR-like transcriptional regulators	1ixc A:1-89
56	gi|119961837|ref|YP_949381.1|	0045790	88-274	1.81e-28	53850	Periplasmic binding protein-like II	0.0034	53851	Phosphate binding protein-like	1al3 A:
56	gi|119961837|ref|YP_949381.1|	0045910	2-110	9.49e-22	46785	Winged helix DNA-binding domain	0.0075	88979	LysR-like transcriptional regulators	1ixc A:1-89
56	gi|119960603|ref|YP_949582.1|	0045790	89-298	1.71e-30	53850	Periplasmic binding protein-like II	0.0039	53851	Phosphate binding protein-like	1ixc A:90-294
56	gi|119960603|ref|YP_949582.1|	0045910	1-109	8.62e-23	46785	Winged helix DNA-binding domain	0.0011	88979	LysR-like transcriptional regulators	1ixc A:1-89
56	gi|119961829|ref|YP_949723.1|	0045790	90-299	7.19e-24	53850	Periplasmic binding protein-like II	0.0041	53851	Phosphate binding protein-like	1i6a A:
56	gi|119961829|ref|YP_949723.1|	0045910	2-112	1.02e-21	46785	Winged helix DNA-binding domain	0.01	88979	LysR-like transcriptional regulators	1ixc A:1-89
56	gi|119961896|ref|YP_946133.1|	0052644	44-175	9.24e-21	46785	Winged helix DNA-binding domain	0.011	63379	MarR-like transcriptional regulators	2a61 A:5-143
56	gi|119960614|ref|YP_946139.1|	0052644	47-182	8.93e-24	46785	Winged helix DNA-binding domain	0.014	63379	MarR-like transcriptional regulators	2a61 A:5-143
56	gi|119964057|ref|YP_946316.1|	0052644	27-161	4.92e-26	46785	Winged helix DNA-binding domain	0.0096	63379	MarR-like transcriptional regulators	2a61 A:5-143
56	gi|119961263|ref|YP_946447.1|	0052644	9-148	6.93e-32	46785	Winged helix DNA-binding domain	0.00022	63379	MarR-like transcriptional regulators	1z91 A:8-144
56	gi|119961607|ref|YP_946477.1|	0052644	14-128	1.68e-25	46785	Winged helix DNA-binding domain	0.016	63379	MarR-like transcriptional regulators	2eth A:1-140
56	gi|119963881|ref|YP_946675.1|	0052644	12-145	1.42e-25	46785	Winged helix DNA-binding domain	0.016	63379	MarR-like transcriptional regulators	1s3j A:
56	gi|119964470|ref|YP_946750.1|	0052801	20-149	2.06e-24	46785	Winged helix DNA-binding domain	0.0063	63379	MarR-like transcriptional regulators	2fbh A:8-144
56	gi|119962263|ref|YP_946848.1|	0052644	9-140	2.03e-24	46785	Winged helix DNA-binding domain	0.025	63379	MarR-like transcriptional regulators	2a61 A:5-143
56	gi|119962175|ref|YP_946945.1|	0052644	10-158	4.68e-35	46785	Winged helix DNA-binding domain	0.0024	63379	MarR-like transcriptional regulators	2fbk A:8-179
56	gi|119960517|ref|YP_947034.1|	0052644	16-153	1.37e-37	46785	Winged helix DNA-binding domain	0.00014	63379	MarR-like transcriptional regulators	1z91 A:8-144
56	gi|119962582|ref|YP_947358.1|	0052644	32-175	3.22e-28	46785	Winged helix DNA-binding domain	0.0081	63379	MarR-like transcriptional regulators	2a61 A:5-143
56	gi|119960524|ref|YP_947440.1|	0052644	12-146	3.14e-25	46785	Winged helix DNA-binding domain	0.012	63379	MarR-like transcriptional regulators	3deu A:2-141
56	gi|119960971|ref|YP_947682.1|	0052644	39-186	5.27e-30	46785	Winged helix DNA-binding domain	0.0029	63379	MarR-like transcriptional regulators	1s3j A:
56	gi|119963751|ref|YP_948238.1|	0052801	9-117	9.37e-23	46785	Winged helix DNA-binding domain	0.0093	63379	MarR-like transcriptional regulators	1z91 A:8-144
56	gi|119963673|ref|YP_948244.1|	0052644	11-149	9.9e-28	46785	Winged helix DNA-binding domain	0.012	63379	MarR-like transcriptional regulators	2fbk A:8-179
56	gi|119961129|ref|YP_948263.1|	0052644	4-131	0.000000000136	46785	Winged helix DNA-binding domain	0.019	63379	MarR-like transcriptional regulators	3deu A:2-141
56	gi|119961613|ref|YP_948901.1|	0052801	9-126	1.83e-25	46785	Winged helix DNA-binding domain	0.0053	63379	MarR-like transcriptional regulators	1z91 A:8-144
56	gi|119963444|ref|YP_949067.1|	0052801	7-145	1.56e-29	46785	Winged helix DNA-binding domain	0.0072	63379	MarR-like transcriptional regulators	3deu A:2-141
56	gi|119963801|ref|YP_949325.1|	0049308	25-160	2.52e-17	46785	Winged helix DNA-binding domain	0.021	63379	MarR-like transcriptional regulators	3bro A:3-137
56	gi|119964297|ref|YP_949438.1|	0052644	3-150	4.49e-27	46785	Winged helix DNA-binding domain	0.013	63379	MarR-like transcriptional regulators	2fbk A:8-179
56	gi|119962370|ref|YP_949524.1|	0052644	11-138	2.86e-26	46785	Winged helix DNA-binding domain	0.0061	63379	MarR-like transcriptional regulators	2a61 A:5-143
56	gi|119963262|ref|YP_949667.1|	0054933	47-174	9.56e-21	46785	Winged helix DNA-binding domain	0.0071	63379	MarR-like transcriptional regulators	2a61 A:5-143
56	gi|119962209|ref|YP_949845.1|	0044389	77-238	8.69e-19	100950	NagB/RpiA/CoA transferase-like	0.071	110513	IF2B-like	1vb5 A:
56	gi|119962209|ref|YP_949845.1|	0043758	5-61	0.00000000000559	46785	Winged helix DNA-binding domain	0.06	63379	MarR-like transcriptional regulators	2fbh A:8-144
56	gi|119952594|ref|YP_950391.1|	0052801	51-186	2.88e-18	46785	Winged helix DNA-binding domain	0.015	63379	MarR-like transcriptional regulators	2a61 A:5-143
56	gi|119952743|ref|YP_950417.1|	0053261	27-103	0.000000000000283	46785	Winged helix DNA-binding domain	0.096	63379	MarR-like transcriptional regulators	2fbh A:8-144
56	gi|119952680|ref|YP_950418.1|	0040266	499-564	0.00000878	46785	Winged helix DNA-binding domain	0.052	63379	MarR-like transcriptional regulators	3cta A:5-89
56	gi|119962486|ref|YP_946531.1|	0050342	1-123	1.08e-32	52172	CheY-like	0.0009	52173	CheY-related	1mvo A:
56	gi|119962486|ref|YP_946531.1|	0051385	120-217	1.59e-25	46894	C-terminal effector domain of the bipartite response regulators	0.0013	46895	PhoB-like	1ys7 A:128-233
56	gi|119963523|ref|YP_946603.1|	0049014	132-225	1.79e-24	46894	C-terminal effector domain of the bipartite response regulators	0.0023	46895	PhoB-like	1qqi A:
56	gi|119963579|ref|YP_946689.1|	0050342	2-120	4.7e-35	52172	CheY-like	0.0000683	52173	CheY-related	1nxo A:
56	gi|119963579|ref|YP_946689.1|	0051385	122-219	1.42e-31	46894	C-terminal effector domain of the bipartite response regulators	0.00049	46895	PhoB-like	1ys7 A:128-233
56	gi|119963548|ref|YP_946794.1|	0050342	9-135	1.99e-43	52172	CheY-like	0.00016	52173	CheY-related	1mvo A:
56	gi|119963548|ref|YP_946794.1|	0051385	134-234	2.24e-30	46894	C-terminal effector domain of the bipartite response regulators	0.00056	46895	PhoB-like	1ys7 A:128-233
56	gi|119964131|ref|YP_946861.1|	0050342	8-128	2.7e-37	52172	CheY-like	0.00016	52173	CheY-related	1mvo A:
56	gi|119964131|ref|YP_946861.1|	0051385	137-242	5.67e-20	46894	C-terminal effector domain of the bipartite response regulators	0.003	46895	PhoB-like	1ys7 A:128-233
56	gi|119964403|ref|YP_947170.1|	0050436	28-288	2.09e-53	69618	HemD-like	0.00026	69619	HemD-like	1wd7 A:
56	gi|119964403|ref|YP_947170.1|	0049014	296-384	0.00000000000397	46894	C-terminal effector domain of the bipartite response regulators	0.0038	46895	PhoB-like	1ys7 A:128-233
56	gi|119963894|ref|YP_948693.1|	0051385	123-219	2.04e-31	46894	C-terminal effector domain of the bipartite response regulators	0.0005	46895	PhoB-like	1qqi A:
56	gi|119963572|ref|YP_949204.1|	0051385	170-260	9.07e-17	46894	C-terminal effector domain of the bipartite response regulators	0.0031	46895	PhoB-like	1kgs A:124-225
56	gi|119962975|ref|YP_949433.1|	0052670	105-262	1.35e-28	48452	TPR-like	0.0017	140845	BTAD-like	2ff4 A:105-283
56	gi|119962975|ref|YP_949433.1|	0052669	5-98	0.000000000539	46894	C-terminal effector domain of the bipartite response regulators	0.0038	46895	PhoB-like	2ff4 A:10-104
56	gi|119952783|ref|YP_950374.1|	0050342	7-128	2.42e-37	52172	CheY-like	0.00037	52173	CheY-related	1nxo A:
56	gi|119952783|ref|YP_950374.1|	0051385	152-257	4.25e-20	46894	C-terminal effector domain of the bipartite response regulators	0.0029	46895	PhoB-like	1opc A:
56	gi|119963882|ref|YP_946170.1|	0054369	34-82	0.000000182	47413	lambda repressor-like DNA-binding domains	0.077	47432	SinR domain-like	1b0n A:1-68
56	gi|119964507|ref|YP_946525.1|	0051249	24-91	0.00000000000000591	47413	lambda repressor-like DNA-binding domains	0.048	47432	SinR domain-like	1b0n A:1-68
56	gi|119962844|ref|YP_946767.1|	0054369	8-79	0.00000000000000593	47413	lambda repressor-like DNA-binding domains	0.00052	47432	SinR domain-like	2ofy A:3-84
56	gi|119962680|ref|YP_946768.1|	0052017	89-196	2.61e-19	51182	RmlC-like cupins	0.09	117315	Probable transcriptional regulator VC1968, C-terminal domain	1y9q A:83-181
56	gi|119962680|ref|YP_946768.1|	0054369	21-97	4.56e-17	47413	lambda repressor-like DNA-binding domains	0.054	47432	SinR domain-like	1b0n A:1-68
56	gi|119962079|ref|YP_946843.1|	0043706	58-188	4.45e-19	51182	RmlC-like cupins	0.06	117315	Probable transcriptional regulator VC1968, C-terminal domain	1y9q A:83-181
56	gi|119962079|ref|YP_946843.1|	0051249	11-78	3.1e-16	47413	lambda repressor-like DNA-binding domains	0.046	47432	SinR domain-like	1b0n A:1-68
56	gi|119960859|ref|YP_947357.1|	0051249	3-70	0.00000000000045	47413	lambda repressor-like DNA-binding domains	0.013	47432	SinR domain-like	2b5a A:1-77
56	gi|119964471|ref|YP_947784.1|	0054369	32-81	0.00000324	47413	lambda repressor-like DNA-binding domains	0.051	47432	SinR domain-like	1y7y A:5-73
56	gi|119963320|ref|YP_949404.1|	0051711	1-52	0.000000000724	47413	lambda repressor-like DNA-binding domains	0.084	47432	SinR domain-like	1y7y A:5-73
56	gi|119963185|ref|YP_949637.1|	0043706	61-194	1.86e-22	51182	RmlC-like cupins	0.062	117315	Probable transcriptional regulator VC1968, C-terminal domain	1y9q A:83-181
56	gi|119963185|ref|YP_949637.1|	0051249	15-80	6.7e-18	47413	lambda repressor-like DNA-binding domains	0.033	47432	SinR domain-like	1b0n A:1-68
56	gi|119963734|ref|YP_949646.1|	0054369	35-80	0.0000000469	47413	lambda repressor-like DNA-binding domains	0.03	47432	SinR domain-like	2b5a A:1-77
56	gi|119960721|ref|YP_945872.1|	0052844	107-237	7e-26	48498	Tetracyclin repressor-like, C-terminal domain	0.0002	48499	Tetracyclin repressor-like, C-terminal domain	2g7g A:74-205
56	gi|119960721|ref|YP_945872.1|	0051585	42-96	0.00000000000133	46689	Homeodomain-like	0.0077	46764	Tetracyclin repressor-like, N-terminal domain	2o7o A:2-67
56	gi|119964272|ref|YP_946013.1|	0049523	15-92	2.54e-17	46689	Homeodomain-like	0.0051	46764	Tetracyclin repressor-like, N-terminal domain	2gen A:6-75
56	gi|119963617|ref|YP_946071.1|	0036286	203-252	0.00000654	46689	Homeodomain-like	0.064	46764	Tetracyclin repressor-like, N-terminal domain	2fq4 A:9-77
56	gi|119963617|ref|YP_946071.1|	0046275	255-305	0.000000449	46689	Homeodomain-like	0.08	46764	Tetracyclin repressor-like, N-terminal domain	1vi0 A:6-77
56	gi|119963519|ref|YP_946112.1|	0053205	78-194	3.31e-16	48498	Tetracyclin repressor-like, C-terminal domain	0.0089	48499	Tetracyclin repressor-like, C-terminal domain	2g3b A:74-189
56	gi|119963519|ref|YP_946112.1|	0054374	1-74	0.0000000000359	46689	Homeodomain-like	0.011	46764	Tetracyclin repressor-like, N-terminal domain	2np5 A:9-77
56	gi|119963141|ref|YP_946245.1|	0052849	79-183	0.0000000000000351	48498	Tetracyclin repressor-like, C-terminal domain	0.0034	48499	Tetracyclin repressor-like, C-terminal domain	2g7s A:77-192
56	gi|119963141|ref|YP_946245.1|	0049392	11-73	0.00000000000821	46689	Homeodomain-like	0.0065	46764	Tetracyclin repressor-like, N-terminal domain	1ui5 A:5-75
56	gi|119962889|ref|YP_946324.1|	0049523	10-78	0.00000000000000103	46689	Homeodomain-like	0.0045	46764	Tetracyclin repressor-like, N-terminal domain	2gfn A:4-80
56	gi|119962889|ref|YP_946324.1|	0053205	83-178	0.000000571	48498	Tetracyclin repressor-like, C-terminal domain	0.01	48499	Tetracyclin repressor-like, C-terminal domain	2fd5 A:77-180
56	gi|119964095|ref|YP_946391.1|	0052656	77-180	0.00000000000000742	48498	Tetracyclin repressor-like, C-terminal domain	0.015	48499	Tetracyclin repressor-like, C-terminal domain	2g7s A:77-192
56	gi|119964095|ref|YP_946391.1|	0049523	5-82	0.000000000000123	46689	Homeodomain-like	0.0085	46764	Tetracyclin repressor-like, N-terminal domain	1t56 A:22-94
56	gi|119963813|ref|YP_946409.1|	0049523	4-73	0.00000000000000872	46689	Homeodomain-like	0.0078	46764	Tetracyclin repressor-like, N-terminal domain	2np5 A:9-77
56	gi|119960638|ref|YP_946486.1|	0054341	12-80	0.000000000000012	46689	Homeodomain-like	0.011	46764	Tetracyclin repressor-like, N-terminal domain	2id3 A:13-80
56	gi|119960638|ref|YP_946486.1|	0049196	87-178	0.00000000332	48498	Tetracyclin repressor-like, C-terminal domain	0.0087	48499	Tetracyclin repressor-like, C-terminal domain	1vi0 A:78-194
56	gi|119961514|ref|YP_946535.1|	0054861	79-218	4.89e-45	48498	Tetracyclin repressor-like, C-terminal domain	0.0000788	48499	Tetracyclin repressor-like, C-terminal domain	3c07 A:90-235
56	gi|119961514|ref|YP_946535.1|	0049523	2-83	8.98e-20	46689	Homeodomain-like	0.00034	46764	Tetracyclin repressor-like, N-terminal domain	3c07 A:15-89
56	gi|119962428|ref|YP_946609.1|	0052846	85-220	1.22e-21	48498	Tetracyclin repressor-like, C-terminal domain	0.0061	48499	Tetracyclin repressor-like, C-terminal domain	2g7l A:87-230
56	gi|119962428|ref|YP_946609.1|	0054374	9-77	0.0000000236	46689	Homeodomain-like	0.016	46764	Tetracyclin repressor-like, N-terminal domain	2hyj A:8-82
56	gi|119962822|ref|YP_946776.1|	0052885	14-73	0.00000000000000421	46689	Homeodomain-like	0.0071	46764	Tetracyclin repressor-like, N-terminal domain	1pb6 A:14-85
56	gi|119962616|ref|YP_946908.1|	0043601	83-191	3.06e-22	48498	Tetracyclin repressor-like, C-terminal domain	0.0013	48499	Tetracyclin repressor-like, C-terminal domain	1sgm A:78-188
56	gi|119962616|ref|YP_946908.1|	0049392	11-74	0.00000000000287	46689	Homeodomain-like	0.001	46764	Tetracyclin repressor-like, N-terminal domain	1sgm A:5-77
56	gi|119962351|ref|YP_946938.1|	0054341	12-77	0.000000000000344	46689	Homeodomain-like	0.0052	46764	Tetracyclin repressor-like, N-terminal domain	1z77 A:1-75
56	gi|119962284|ref|YP_947187.1|	0049195	11-82	0.0000000000000208	46689	Homeodomain-like	0.006	46764	Tetracyclin repressor-like, N-terminal domain	1t56 A:22-94
56	gi|119962543|ref|YP_947316.1|	0053203	90-197	8.23e-25	48498	Tetracyclin repressor-like, C-terminal domain	0.00053	48499	Tetracyclin repressor-like, C-terminal domain	2np3 A:100-211
56	gi|119962543|ref|YP_947316.1|	0049523	8-72	3.8e-17	46689	Homeodomain-like	0.0025	46764	Tetracyclin repressor-like, N-terminal domain	2np3 A:35-99
56	gi|119960539|ref|YP_948276.1|	0049523	3-80	0.0000000000000221	46689	Homeodomain-like	0.0073	46764	Tetracyclin repressor-like, N-terminal domain	3c07 A:15-89
56	gi|119960539|ref|YP_948276.1|	0052886	94-197	0.00000133	48498	Tetracyclin repressor-like, C-terminal domain	0.013	48499	Tetracyclin repressor-like, C-terminal domain	2gfn A:81-199
56	gi|119964103|ref|YP_948340.1|	0052668	3-194	7.45e-47	52317	Class I glutamine amidotransferase-like	0.01	52325	DJ-1/PfpI	1g2i A:
56	gi|119964103|ref|YP_948340.1|	0036286	214-261	0.0000000000305	46689	Homeodomain-like	0.025	46759	AraC type transcriptional activator	1d5y A:3-56
56	gi|119964103|ref|YP_948340.1|	0045977	265-315	0.00000000296	46689	Homeodomain-like	0.067	46764	Tetracyclin repressor-like, N-terminal domain	2id3 A:13-80
56	gi|119961366|ref|YP_948470.1|	0052878	127-239	1.24e-27	48498	Tetracyclin repressor-like, C-terminal domain	0.0064	48499	Tetracyclin repressor-like, C-terminal domain	1vi0 A:78-194
56	gi|119961366|ref|YP_948470.1|	0049523	48-131	4.84e-21	46689	Homeodomain-like	0.0038	46764	Tetracyclin repressor-like, N-terminal domain	1pb6 A:14-85
56	gi|119960491|ref|YP_948733.1|	0049523	52-125	2.93e-19	46689	Homeodomain-like	0.0037	46764	Tetracyclin repressor-like, N-terminal domain	1pb6 A:14-85
56	gi|119960491|ref|YP_948733.1|	0052886	136-229	4.19e-18	48498	Tetracyclin repressor-like, C-terminal domain	0.0067	48499	Tetracyclin repressor-like, C-terminal domain	2g3b A:74-189
56	gi|119962482|ref|YP_949312.1|	0053205	79-195	2.77e-23	48498	Tetracyclin repressor-like, C-terminal domain	0.0034	48499	Tetracyclin repressor-like, C-terminal domain	2gfn A:81-199
56	gi|119962482|ref|YP_949312.1|	0049523	2-80	0.0000000000000105	46689	Homeodomain-like	0.0029	46764	Tetracyclin repressor-like, N-terminal domain	2gfn A:4-80
56	gi|119964147|ref|YP_949489.1|	0051586	82-193	0.0000000000000175	48498	Tetracyclin repressor-like, C-terminal domain	0.011	48499	Tetracyclin repressor-like, C-terminal domain	1zk8 A:78-182
56	gi|119964147|ref|YP_949489.1|	0054374	5-76	0.0000000000000354	46689	Homeodomain-like	0.0055	46764	Tetracyclin repressor-like, N-terminal domain	2o7o A:2-67
56	gi|119963194|ref|YP_949556.1|	0054341	9-73	0.0000000000000487	46689	Homeodomain-like	0.0041	46764	Tetracyclin repressor-like, N-terminal domain	2id3 A:13-80
56	gi|119961795|ref|YP_949632.1|	0049523	4-85	0.00000000000000185	46689	Homeodomain-like	0.006	46764	Tetracyclin repressor-like, N-terminal domain	2gfn A:4-80
56	gi|119961795|ref|YP_949632.1|	0052831	100-188	0.00000000000417	48498	Tetracyclin repressor-like, C-terminal domain	0.0049	48499	Tetracyclin repressor-like, C-terminal domain	1rkt A:83-205
56	gi|119952369|ref|YP_950079.1|	0052656	79-181	4.15e-20	48498	Tetracyclin repressor-like, C-terminal domain	0.0021	48499	Tetracyclin repressor-like, C-terminal domain	2fd5 A:77-180
56	gi|119952369|ref|YP_950079.1|	0049195	2-75	0.0000000000000133	46689	Homeodomain-like	0.0054	46764	Tetracyclin repressor-like, N-terminal domain	2fd5 A:1-76
56	gi|119952510|ref|YP_950088.1|	0049195	5-78	0.00000000000000319	46689	Homeodomain-like	0.011	46764	Tetracyclin repressor-like, N-terminal domain	1ui5 A:5-75
56	gi|119952339|ref|YP_950094.1|	0038061	2-137	2.22e-38	53041	Resolvase-like	0.00019	53042	gamma,delta resolvase, catalytic domain	2gm4 A:1-140
56	gi|119952339|ref|YP_950094.1|	0038534	140-182	0.0000717	46689	Homeodomain-like	0.071	46764	Tetracyclin repressor-like, N-terminal domain	1ui5 A:5-75
56	gi|119952584|ref|YP_950181.1|	0049523	10-73	0.00000000000000213	46689	Homeodomain-like	0.0089	46764	Tetracyclin repressor-like, N-terminal domain	1ui5 A:5-75
56	gi|119952584|ref|YP_950181.1|	0052886	96-178	0.00000341	48498	Tetracyclin repressor-like, C-terminal domain	0.013	48499	Tetracyclin repressor-like, C-terminal domain	1sgm A:78-188
56	gi|119952772|ref|YP_950246.1|	0053205	79-196	1.75e-20	48498	Tetracyclin repressor-like, C-terminal domain	0.006	48499	Tetracyclin repressor-like, C-terminal domain	2gfn A:81-199
56	gi|119952772|ref|YP_950246.1|	0054374	2-75	0.0000000000000021	46689	Homeodomain-like	0.0031	46764	Tetracyclin repressor-like, N-terminal domain	2gfn A:4-80
56	gi|119952565|ref|YP_950262.1|	0054374	43-109	0.0000000000000354	46689	Homeodomain-like	0.0065	46764	Tetracyclin repressor-like, N-terminal domain	2oi8 A:8-86
56	gi|119952707|ref|YP_950315.1|	0052886	101-204	0.000000000000001	48498	Tetracyclin repressor-like, C-terminal domain	0.0076	48499	Tetracyclin repressor-like, C-terminal domain	2gfn A:81-199
56	gi|119952707|ref|YP_950315.1|	0049523	16-84	0.0000000000000318	46689	Homeodomain-like	0.0063	46764	Tetracyclin repressor-like, N-terminal domain	1pb6 A:14-85
56	gi|119962581|ref|YP_947634.1|	0049498	74-374	2.37e-53	53067	Actin-like ATPase domain	0.00048	110636	ROK	1z05 A:209-405
56	gi|119962581|ref|YP_947634.1|	0051455	9-63	0.000000156	46785	Winged helix DNA-binding domain	0.076	109680	TrmB-like	2d1h A:1-109
