# Supplementary material for: Abundance, diversity and domain architecture variability in prokaryotic DNA-binding transcription factors
Source: PLoS One. 2018 Apr 3;13(4):e0195332. doi: 10.1371/journal.pone.0195332 (PMC5882156; doi:10.1371/journal.pone.0195332)
Supplement: S1 Dataset — The information of genomes and transcription factors is organized in a tabular format. The file S1_Dataset.zip contains 761 files, one per genome. The information is organized as follows: Genome ID, identifier from NCBI database; Supfam ID; physical position of the Domain; E-value; Supfam model assignment; Supfam description; E-value associated to the family; Family ID; Family ID; representative PDB associated to each assignment. (ZIP) [file pone.0195332.s005.zip › Genomes_assignments/Arthrobacter_chlorophenolicus_A6_B.TFs]

6E	gi|220910893|ref|YP_002486202.1|	0046275	66-116	0.0000000000215	46689	Homeodomain-like	0.04	46759	AraC type transcriptional activator	1d5y A:57-121
6E	gi|220910893|ref|YP_002486202.1|	0036286	15-64	0.00000000251	46689	Homeodomain-like	0.024	46759	AraC type transcriptional activator	1d5y A:3-56
6E	gi|220910908|ref|YP_002486217.1|	0051818	27-171	1.1e-16	51215	Regulatory protein AraC	0.0055	51216	Regulatory protein AraC	2arc A:
6E	gi|220910908|ref|YP_002486217.1|	0046275	237-285	0.0000000000323	46689	Homeodomain-like	0.017	46759	AraC type transcriptional activator	1d5y A:57-121
6E	gi|220910908|ref|YP_002486217.1|	0036286	186-229	0.00000323	46689	Homeodomain-like	0.027	46759	AraC type transcriptional activator	1d5y A:3-56
6E	gi|220911898|ref|YP_002487207.1|	0039814	125-286	1.67e-22	55136	Probable bacterial effector-binding domain	0.064	75462	Gyrase inhibitory protein GyrI (SbmC, YeeB)	1jyh A:
6E	gi|220911898|ref|YP_002487207.1|	0036286	4-53	0.00000493	46689	Homeodomain-like	0.0099	46759	AraC type transcriptional activator	1d5y A:3-56
6E	gi|220911898|ref|YP_002487207.1|	0046275	56-106	0.00000403	46689	Homeodomain-like	0.032	46759	AraC type transcriptional activator	1d5y A:57-121
6E	gi|220912276|ref|YP_002487585.1|	0041038	305-475	1.08e-33	48150	DNA-glycosylase	0.0003	48157	DNA repair glycosylase, 2 C-terminal domains	1mpg A:100-282
6E	gi|220912276|ref|YP_002487585.1|	0046652	2-82	3.53e-31	57884	Ada DNA repair protein, N-terminal domain (N-Ada 10)	0.00029	57885	Ada DNA repair protein, N-terminal domain (N-Ada 10)	1eyf A:
6E	gi|220912276|ref|YP_002487585.1|	0041039	198-294	1.44e-21	55945	TATA-box binding protein-like	0.0019	55952	DNA repair glycosylase, N-terminal domain	1mpg A:1-99
6E	gi|220912276|ref|YP_002487585.1|	0046275	135-184	0.0000000399	46689	Homeodomain-like	0.031	46759	AraC type transcriptional activator	1d5y A:57-121
6E	gi|220912473|ref|YP_002487782.1|	0046275	255-307	0.000000000000466	46689	Homeodomain-like	0.019	46759	AraC type transcriptional activator	1d5y A:57-121
6E	gi|220912473|ref|YP_002487782.1|	0043192	23-119	0.0000000389	51182	RmlC-like cupins	0.051	89409	TM1287-like	1o4t A:
6E	gi|220912473|ref|YP_002487782.1|	0036286	205-252	0.0001	46689	Homeodomain-like	0.076	46759	AraC type transcriptional activator	1bl0 A:9-62
6E	gi|220913109|ref|YP_002488418.1|	0052668	3-194	1.49e-47	52317	Class I glutamine amidotransferase-like	0.0074	52325	DJ-1/PfpI	1g2i A:
6E	gi|220913109|ref|YP_002488418.1|	0036286	214-261	0.00000000034	46689	Homeodomain-like	0.032	46759	AraC type transcriptional activator	1d5y A:3-56
6E	gi|220913109|ref|YP_002488418.1|	0045977	265-315	0.000000000975	46689	Homeodomain-like	0.087	46759	AraC type transcriptional activator	1bl0 A:9-62
6E	gi|220914312|ref|YP_002489621.1|	0046275	269-320	0.00000000717	46689	Homeodomain-like	0.013	46759	AraC type transcriptional activator	1bl0 A:63-124
6E	gi|220914312|ref|YP_002489621.1|	0051818	69-141	0.0000405	51215	Regulatory protein AraC	0.0059	51216	Regulatory protein AraC	2arc A:
6E	gi|219883329|ref|YP_002478490.1|	0046275	238-289	0.0000000242	46689	Homeodomain-like	0.016	46759	AraC type transcriptional activator	1d5y A:57-121
6E	gi|219883353|ref|YP_002478514.1|	0046275	274-326	0.000000121	46689	Homeodomain-like	0.024	46759	AraC type transcriptional activator	1d5y A:57-121
6E	gi|219883353|ref|YP_002478514.1|	0051818	86-144	0.0000432	51215	Regulatory protein AraC	0.0073	51216	Regulatory protein AraC	2arc A:
6E	gi|220912270|ref|YP_002487579.1|	0045802	13-80	6.26e-18	46785	Winged helix DNA-binding domain	0.003	46792	Arginine repressor (ArgR), N-terminal DNA-binding domain	1f9n A:3-78
6E	gi|220912270|ref|YP_002487579.1|	0037457	102-169	7.98e-17	55252	C-terminal domain of arginine repressor	0.0014	55253	C-terminal domain of arginine repressor	1b4b A:
6E	gi|220911003|ref|YP_002486312.1|	0049777	14-110	1.36e-25	46785	Winged helix DNA-binding domain	0.0067	46801	ArsR-like transcriptional regulators	1smt A:
6E	gi|220911710|ref|YP_002487019.1|	0049944	7-100	1.17e-24	46785	Winged helix DNA-binding domain	0.052	46801	ArsR-like transcriptional regulators	1smt A:
6E	gi|220911793|ref|YP_002487102.1|	0054256	101-239	2.16e-33	55961	Bet v1-like	0.019	111168	AHSA1 domain	2k5g A:1-183
6E	gi|220911793|ref|YP_002487102.1|	0049944	1-136	1.76e-23	46785	Winged helix DNA-binding domain	0.049	46801	ArsR-like transcriptional regulators	1r1u A:
6E	gi|220913583|ref|YP_002488892.1|	0049944	6-99	8.18e-26	46785	Winged helix DNA-binding domain	0.027	46801	ArsR-like transcriptional regulators	1smt A:
6E	gi|220913883|ref|YP_002489192.1|	0049944	4-82	7.87e-23	46785	Winged helix DNA-binding domain	0.046	46801	ArsR-like transcriptional regulators	1smt A:
6E	gi|220914057|ref|YP_002489366.1|	0043669	5-89	9.85e-20	46785	Winged helix DNA-binding domain	0.014	46801	ArsR-like transcriptional regulators	1smt A:
6E	gi|220914359|ref|YP_002489668.1|	0049777	6-97	0.000000000000157	46785	Winged helix DNA-binding domain	0.042	46801	ArsR-like transcriptional regulators	1smt A:
6E	gi|220912622|ref|YP_002487931.1|	0039384	2-62	0.00000013	46785	Winged helix DNA-binding domain	0.029	46786	Biotin repressor-like	1j5y A:3-67
6E	gi|219883316|ref|YP_002478477.1|	0049777	15-115	0.00000000307	46785	Winged helix DNA-binding domain	0.066	46786	Biotin repressor-like	1j5y A:3-67
6E	gi|220911916|ref|YP_002487225.1|	0049608	74-246	2.88e-34	55781	GAF domain-like	0.0019	75513	IclR ligand-binding domain-like	1tf1 A:
6E	gi|220911916|ref|YP_002487225.1|	0048177	17-70	0.0000128	46785	Winged helix DNA-binding domain	0.053	46796	CAP C-terminal domain-like	1ft9 A:134-213
6E	gi|220913917|ref|YP_002489226.1|	0052861	5-143	1.44e-39	51206	cAMP-binding domain-like	0.0022	51210	cAMP-binding domain	1vp6 A:
6E	gi|220913917|ref|YP_002489226.1|	0048601	146-223	7.85e-21	46785	Winged helix DNA-binding domain	0.0093	46796	CAP C-terminal domain-like	1ft9 A:134-213
6E	gi|220914579|ref|YP_002489888.1|	0049608	83-256	1.37e-41	55781	GAF domain-like	0.0004	75513	IclR ligand-binding domain-like	1mkm A:76-246
6E	gi|220914579|ref|YP_002489888.1|	0048177	19-90	0.00000000000000432	46785	Winged helix DNA-binding domain	0.057	46796	CAP C-terminal domain-like	1ft9 A:134-213
6E	gi|220910914|ref|YP_002486223.1|	0041617	312-511	0.000000000000121	52540	P-loop containing nucleoside triphosphate hydrolases	0.013	81269	Extended AAA-ATPase domain	1ny5 A:138-384
6E	gi|220910914|ref|YP_002486223.1|	0049952	524-564	0.000000591	46689	Homeodomain-like	0.067	100918	FIS-like	1ntc A:
6E	gi|220913118|ref|YP_002488427.1|	0041150	20-144	9.99e-34	46785	Winged helix DNA-binding domain	0.0028	101027	FUR-like	1mzb A:
6E	gi|220913526|ref|YP_002488835.1|	0041150	14-145	5.35e-22	46785	Winged helix DNA-binding domain	0.012	101027	FUR-like	1mzb A:
6E	gi|220910852|ref|YP_002486161.1|	0036339	66-339	1.05e-66	53822	Periplasmic binding protein-like I	0.0000438	53823	L-arabinose binding protein-like	2nzu G:58-332
6E	gi|220910852|ref|YP_002486161.1|	0051985	6-55	0.00000000000516	47413	lambda repressor-like DNA-binding domains	0.007	47438	GalR/LacI-like bacterial regulator	2hsg A:2-58
6E	gi|220910899|ref|YP_002486208.1|	0036339	78-345	1.51e-63	53822	Periplasmic binding protein-like I	0.0000557	53823	L-arabinose binding protein-like	1dbq A:
6E	gi|220910899|ref|YP_002486208.1|	0051985	18-76	0.00000000000000133	47413	lambda repressor-like DNA-binding domains	0.0035	47438	GalR/LacI-like bacterial regulator	2hsg A:2-58
6E	gi|220910965|ref|YP_002486274.1|	0036339	59-325	1.65e-45	53822	Periplasmic binding protein-like I	0.00016	53823	L-arabinose binding protein-like	2nzu G:58-332
6E	gi|220910965|ref|YP_002486274.1|	0051985	2-54	0.00000000506	47413	lambda repressor-like DNA-binding domains	0.012	47438	GalR/LacI-like bacterial regulator	2bjc A:1-62
6E	gi|220911093|ref|YP_002486402.1|	0036339	57-331	1.01e-62	53822	Periplasmic binding protein-like I	0.00006	53823	L-arabinose binding protein-like	2nzu G:58-332
6E	gi|220911093|ref|YP_002486402.1|	0051985	2-53	0.00000000000694	47413	lambda repressor-like DNA-binding domains	0.0049	47438	GalR/LacI-like bacterial regulator	1efa A:2-60
6E	gi|220911150|ref|YP_002486459.1|	0036339	68-336	8.25e-61	53822	Periplasmic binding protein-like I	0.0000136	53823	L-arabinose binding protein-like	1tlf A:
6E	gi|220911150|ref|YP_002486459.1|	0051985	9-67	3.07e-19	47413	lambda repressor-like DNA-binding domains	0.0029	47438	GalR/LacI-like bacterial regulator	1efa A:2-60
6E	gi|220911164|ref|YP_002486473.1|	0036339	62-333	3.08e-59	53822	Periplasmic binding protein-like I	0.000038	53823	L-arabinose binding protein-like	2nzu G:58-332
6E	gi|220911164|ref|YP_002486473.1|	0051985	2-60	6.88e-18	47413	lambda repressor-like DNA-binding domains	0.0031	47438	GalR/LacI-like bacterial regulator	2hsg A:2-58
6E	gi|220911182|ref|YP_002486491.1|	0036339	90-349	2.52e-62	53822	Periplasmic binding protein-like I	0.00011	53823	L-arabinose binding protein-like	2nzu G:58-332
6E	gi|220911182|ref|YP_002486491.1|	0051985	18-74	0.000000000000222	47413	lambda repressor-like DNA-binding domains	0.0042	47438	GalR/LacI-like bacterial regulator	2bjc A:1-62
6E	gi|220911281|ref|YP_002486590.1|	0036339	70-342	3.34e-64	53822	Periplasmic binding protein-like I	0.0000288	53823	L-arabinose binding protein-like	1dbq A:
6E	gi|220911281|ref|YP_002486590.1|	0036955	13-63	0.0000000000000338	47413	lambda repressor-like DNA-binding domains	0.007	47438	GalR/LacI-like bacterial regulator	2bjc A:1-62
6E	gi|220911405|ref|YP_002486714.1|	0036339	74-348	1.32e-64	53822	Periplasmic binding protein-like I	0.0000255	53823	L-arabinose binding protein-like	1dbq A:
6E	gi|220911405|ref|YP_002486714.1|	0051985	16-73	0.00000000000000368	47413	lambda repressor-like DNA-binding domains	0.003	47438	GalR/LacI-like bacterial regulator	2hsg A:2-58
6E	gi|220911552|ref|YP_002486861.1|	0036339	72-336	1.32e-56	53822	Periplasmic binding protein-like I	0.00012	53823	L-arabinose binding protein-like	2nzu G:58-332
6E	gi|220911552|ref|YP_002486861.1|	0051985	11-69	0.00000000000000159	47413	lambda repressor-like DNA-binding domains	0.0028	47438	GalR/LacI-like bacterial regulator	2bjc A:1-62
6E	gi|220911561|ref|YP_002486870.1|	0036339	86-347	3.53e-58	53822	Periplasmic binding protein-like I	0.0000593	53823	L-arabinose binding protein-like	2nzu G:58-332
6E	gi|220911561|ref|YP_002486870.1|	0051985	27-85	0.00000000000000103	47413	lambda repressor-like DNA-binding domains	0.0038	47438	GalR/LacI-like bacterial regulator	2bjc A:1-62
6E	gi|220911731|ref|YP_002487040.1|	0035780	55-306	5.8e-61	53822	Periplasmic binding protein-like I	0.00013	53823	L-arabinose binding protein-like	2nzu G:58-332
6E	gi|220911731|ref|YP_002487040.1|	0051985	1-56	0.00000000000104	47413	lambda repressor-like DNA-binding domains	0.004	47438	GalR/LacI-like bacterial regulator	2hsg A:2-58
6E	gi|220912514|ref|YP_002487823.1|	0036339	75-340	7.24e-74	53822	Periplasmic binding protein-like I	0.0000201	53823	L-arabinose binding protein-like	2nzu G:58-332
6E	gi|220912514|ref|YP_002487823.1|	0051985	15-74	0.0000000000000356	47413	lambda repressor-like DNA-binding domains	0.0016	47438	GalR/LacI-like bacterial regulator	2hsg A:2-58
6E	gi|220912928|ref|YP_002488237.1|	0036339	64-359	1.51e-39	53822	Periplasmic binding protein-like I	0.00026	53823	L-arabinose binding protein-like	2nzu G:58-332
6E	gi|220912928|ref|YP_002488237.1|	0051985	4-62	0.000000000000296	47413	lambda repressor-like DNA-binding domains	0.0093	47438	GalR/LacI-like bacterial regulator	2hsg A:2-58
6E	gi|220913638|ref|YP_002488947.1|	0036339	68-348	8.39e-64	53822	Periplasmic binding protein-like I	0.0000426	53823	L-arabinose binding protein-like	2nzu G:58-332
6E	gi|220913638|ref|YP_002488947.1|	0051985	4-65	0.00000000000000113	47413	lambda repressor-like DNA-binding domains	0.0028	47438	GalR/LacI-like bacterial regulator	2bjc A:1-62
6E	gi|220913642|ref|YP_002488951.1|	0036339	68-348	9.76e-61	53822	Periplasmic binding protein-like I	0.0000449	53823	L-arabinose binding protein-like	2nzu G:58-332
6E	gi|220913642|ref|YP_002488951.1|	0051985	5-65	0.00000000000000183	47413	lambda repressor-like DNA-binding domains	0.0044	47438	GalR/LacI-like bacterial regulator	2bjc A:1-62
6E	gi|220913850|ref|YP_002489159.1|	0036339	63-335	2.78e-61	53822	Periplasmic binding protein-like I	0.0000334	53823	L-arabinose binding protein-like	1dbq A:
6E	gi|220913850|ref|YP_002489159.1|	0051985	4-62	0.00000000000000281	47413	lambda repressor-like DNA-binding domains	0.0046	47438	GalR/LacI-like bacterial regulator	2bjc A:1-62
6E	gi|220913881|ref|YP_002489190.1|	0036339	69-334	1.67e-60	53822	Periplasmic binding protein-like I	0.000016	53823	L-arabinose binding protein-like	2nzu G:58-332
6E	gi|220913881|ref|YP_002489190.1|	0051985	9-67	0.0000000000000011	47413	lambda repressor-like DNA-binding domains	0.0047	47438	GalR/LacI-like bacterial regulator	2hsg A:2-58
6E	gi|220913914|ref|YP_002489223.1|	0036339	75-341	3.53e-74	53822	Periplasmic binding protein-like I	0.0000197	53823	L-arabinose binding protein-like	2nzu G:58-332
6E	gi|220913914|ref|YP_002489223.1|	0051985	15-74	0.0000000000000347	47413	lambda repressor-like DNA-binding domains	0.0016	47438	GalR/LacI-like bacterial regulator	2hsg A:2-58
6E	gi|220914008|ref|YP_002489317.1|	0036339	66-357	2.36e-58	53822	Periplasmic binding protein-like I	0.0000382	53823	L-arabinose binding protein-like	2nzu G:58-332
6E	gi|220914008|ref|YP_002489317.1|	0051985	3-64	0.000000000000194	47413	lambda repressor-like DNA-binding domains	0.0054	47438	GalR/LacI-like bacterial regulator	2bjc A:1-62
6E	gi|220914113|ref|YP_002489422.1|	0036339	68-335	1.55e-68	53822	Periplasmic binding protein-like I	0.0000192	53823	L-arabinose binding protein-like	1dbq A:
6E	gi|220914113|ref|YP_002489422.1|	0051985	9-67	0.00000000000694	47413	lambda repressor-like DNA-binding domains	0.013	47438	GalR/LacI-like bacterial regulator	2hsg A:2-58
6E	gi|220914433|ref|YP_002489742.1|	0036339	64-329	1.18e-61	53822	Periplasmic binding protein-like I	0.0000434	53823	L-arabinose binding protein-like	2nzu G:58-332
6E	gi|220914433|ref|YP_002489742.1|	0051985	5-61	0.00000000000225	47413	lambda repressor-like DNA-binding domains	0.015	47438	GalR/LacI-like bacterial regulator	2hsg A:2-58
6E	gi|220914455|ref|YP_002489764.1|	0035780	72-315	2.02e-42	53822	Periplasmic binding protein-like I	0.00028	53823	L-arabinose binding protein-like	2nzu G:58-332
6E	gi|220914455|ref|YP_002489764.1|	0051985	12-68	0.00000000000000884	47413	lambda repressor-like DNA-binding domains	0.0031	47438	GalR/LacI-like bacterial regulator	1efa A:2-60
6E	gi|220914532|ref|YP_002489841.1|	0036339	81-356	7.66e-60	53822	Periplasmic binding protein-like I	0.0000274	53823	L-arabinose binding protein-like	2nzu G:58-332
6E	gi|220914532|ref|YP_002489841.1|	0051985	18-77	2.09e-16	47413	lambda repressor-like DNA-binding domains	0.0052	47438	GalR/LacI-like bacterial regulator	2hsg A:2-58
6E	gi|219883376|ref|YP_002478537.1|	0053227	62-349	4.32e-45	53822	Periplasmic binding protein-like I	0.00019	53823	L-arabinose binding protein-like	2nzu G:58-332
6E	gi|219883376|ref|YP_002478537.1|	0051985	3-60	0.00000000000000691	47413	lambda repressor-like DNA-binding domains	0.0037	47438	GalR/LacI-like bacterial regulator	2bjc A:1-62
6E	gi|219883377|ref|YP_002478538.1|	0036339	65-342	1.81e-62	53822	Periplasmic binding protein-like I	0.000047	53823	L-arabinose binding protein-like	1dbq A:
6E	gi|219883377|ref|YP_002478538.1|	0051985	2-63	0.00000000000000964	47413	lambda repressor-like DNA-binding domains	0.0047	47438	GalR/LacI-like bacterial regulator	2bjc A:1-62
6E	gi|219883386|ref|YP_002478547.1|	0036339	78-341	3.14e-59	53822	Periplasmic binding protein-like I	0.00013	53823	L-arabinose binding protein-like	2nzu G:58-332
6E	gi|219883386|ref|YP_002478547.1|	0051985	17-76	0.0000000000000219	47413	lambda repressor-like DNA-binding domains	0.0025	47438	GalR/LacI-like bacterial regulator	2hsg A:2-58
6E	gi|220911420|ref|YP_002486729.1|	0045682	3-137	1.71e-34	52172	CheY-like	0.00022	52173	CheY-related	1a04 A:5-142
6E	gi|220911420|ref|YP_002486729.1|	0048694	135-204	3.4e-20	46894	C-terminal effector domain of the bipartite response regulators	0.0032	46900	GerE-like (LuxR/UhpA family of transcriptional regulators)	1a04 A:150-216
6E	gi|220911795|ref|YP_002487104.1|	0048694	279-343	0.00000000000000299	46894	C-terminal effector domain of the bipartite response regulators	0.0046	46900	GerE-like (LuxR/UhpA family of transcriptional regulators)	1fse A:
6E	gi|220912062|ref|YP_002487371.1|	0048694	851-909	0.00000000000000143	46894	C-terminal effector domain of the bipartite response regulators	0.0043	46900	GerE-like (LuxR/UhpA family of transcriptional regulators)	1fse A:
6E	gi|220912062|ref|YP_002487371.1|	0047420	35-236	0.0000000000085	52540	P-loop containing nucleoside triphosphate hydrolases	0.06	52686	ABC transporter ATPase domain-like	1qhl A:
6E	gi|220912063|ref|YP_002487372.1|	0048694	777-839	5.44e-16	46894	C-terminal effector domain of the bipartite response regulators	0.0036	46900	GerE-like (LuxR/UhpA family of transcriptional regulators)	1fse A:
6E	gi|220912063|ref|YP_002487372.1|	0043792	4-184	0.000000000385	52540	P-loop containing nucleoside triphosphate hydrolases	0.093	81269	Extended AAA-ATPase domain	1in4 A:17-254
6E	gi|220912466|ref|YP_002487775.1|	0043525	17-152	1.22e-24	52172	CheY-like	0.0022	52173	CheY-related	1a04 A:5-142
6E	gi|220912466|ref|YP_002487775.1|	0048694	155-207	0.000033	46894	C-terminal effector domain of the bipartite response regulators	0.015	46900	GerE-like (LuxR/UhpA family of transcriptional regulators)	1fse A:
6E	gi|220912551|ref|YP_002487860.1|	0048694	470-535	3.23e-18	46894	C-terminal effector domain of the bipartite response regulators	0.0038	46900	GerE-like (LuxR/UhpA family of transcriptional regulators)	1fse A:
6E	gi|220912551|ref|YP_002487860.1|	0052100	6-68,286-315,387-456	0.0000873	48452	TPR-like	0.085	140845	BTAD-like	2ff4 A:105-283
6E	gi|220913015|ref|YP_002488324.1|	0045682	12-154	1.99e-32	52172	CheY-like	0.00037	52173	CheY-related	1a04 A:5-142
6E	gi|220913015|ref|YP_002488324.1|	0048694	164-238	5.1e-23	46894	C-terminal effector domain of the bipartite response regulators	0.0013	46900	GerE-like (LuxR/UhpA family of transcriptional regulators)	1fse A:
6E	gi|220913336|ref|YP_002488645.1|	0048694	487-550	5.78e-19	46894	C-terminal effector domain of the bipartite response regulators	0.0033	46900	GerE-like (LuxR/UhpA family of transcriptional regulators)	1fse A:
6E	gi|220913336|ref|YP_002488645.1|	0052100	248-355,411-454	0.00000223	48452	TPR-like	0.056	48453	Tetratricopeptide repeat (TPR)	1w3b A:
6E	gi|220913336|ref|YP_002488645.1|	0054057	87-192	0.0000118	48452	TPR-like	0.041	48453	Tetratricopeptide repeat (TPR)	1tjc A:
6E	gi|220913455|ref|YP_002488764.1|	0045682	15-147	1.15e-23	52172	CheY-like	0.001	52173	CheY-related	1a04 A:5-142
6E	gi|220913455|ref|YP_002488764.1|	0048694	156-225	4.42e-22	46894	C-terminal effector domain of the bipartite response regulators	0.003	46900	GerE-like (LuxR/UhpA family of transcriptional regulators)	1a04 A:150-216
6E	gi|220913827|ref|YP_002489136.1|	0048694	623-683	0.00000000000000231	46894	C-terminal effector domain of the bipartite response regulators	0.0061	46900	GerE-like (LuxR/UhpA family of transcriptional regulators)	1fse A:
6E	gi|220914117|ref|YP_002489426.1|	0039925	3-136	3.98e-31	52172	CheY-like	0.00039	52173	CheY-related	1a04 A:5-142
6E	gi|220914117|ref|YP_002489426.1|	0048694	143-215	3.74e-21	46894	C-terminal effector domain of the bipartite response regulators	0.0036	46900	GerE-like (LuxR/UhpA family of transcriptional regulators)	1a04 A:150-216
6E	gi|220914287|ref|YP_002489596.1|	0048694	821-884	1.84e-16	46894	C-terminal effector domain of the bipartite response regulators	0.0065	46900	GerE-like (LuxR/UhpA family of transcriptional regulators)	1a04 A:150-216
6E	gi|220914287|ref|YP_002489596.1|	0049491	13-220	0.00000000000777	52540	P-loop containing nucleoside triphosphate hydrolases	0.079	117558	Type II thymidine kinase	1xx6 A:2-142
6E	gi|220914287|ref|YP_002489596.1|	0054057	558-579,615-694	0.00000759	48452	TPR-like	0.041	48453	Tetratricopeptide repeat (TPR)	1w3b A:
6E	gi|220914296|ref|YP_002489605.1|	0048694	826-883	0.0000000000000177	46894	C-terminal effector domain of the bipartite response regulators	0.0074	46900	GerE-like (LuxR/UhpA family of transcriptional regulators)	1fse A:
6E	gi|220914296|ref|YP_002489605.1|	0047420	8-218	0.000000000000316	52540	P-loop containing nucleoside triphosphate hydrolases	0.069	81269	Extended AAA-ATPase domain	1ksf X:168-436
6E	gi|220914297|ref|YP_002489606.1|	0048694	831-896	0.00000000000000442	46894	C-terminal effector domain of the bipartite response regulators	0.0059	46900	GerE-like (LuxR/UhpA family of transcriptional regulators)	1a04 A:150-216
6E	gi|220914297|ref|YP_002489606.1|	0043792	9-213	0.0000000000638	52540	P-loop containing nucleoside triphosphate hydrolases	0.059	52652	Nitrogenase iron protein-like	1vma A:82-294
6E	gi|220914626|ref|YP_002489935.1|	0048694	817-882	4.76e-16	46894	C-terminal effector domain of the bipartite response regulators	0.0086	46900	GerE-like (LuxR/UhpA family of transcriptional regulators)	1fse A:
6E	gi|220914626|ref|YP_002489935.1|	0052726	3-217	0.000000000000439	52540	P-loop containing nucleoside triphosphate hydrolases	0.042	81269	Extended AAA-ATPase domain	1ksf X:168-436
6E	gi|220914626|ref|YP_002489935.1|	0042932	524-691	0.0000759	48452	TPR-like	0.034	48453	Tetratricopeptide repeat (TPR)	1fch A:
6E	gi|220914644|ref|YP_002489953.1|	0045682	6-139	1.71e-36	52172	CheY-like	0.00023	52173	CheY-related	1a04 A:5-142
6E	gi|220914644|ref|YP_002489953.1|	0048694	151-223	4.08e-22	46894	C-terminal effector domain of the bipartite response regulators	0.0021	46900	GerE-like (LuxR/UhpA family of transcriptional regulators)	1a04 A:150-216
6E	gi|219882706|ref|YP_002477870.1|	0048694	786-857	0.0000000000000714	46894	C-terminal effector domain of the bipartite response regulators	0.012	46900	GerE-like (LuxR/UhpA family of transcriptional regulators)	1p4w A:
6E	gi|219882706|ref|YP_002477870.1|	0048255	26-174	0.000000249	52540	P-loop containing nucleoside triphosphate hydrolases	0.083	52670	RecA protein-like (ATPase-domain)	1pzn A:96-349
6E	gi|219882706|ref|YP_002477870.1|	0054057	450-561	0.0000038	48452	TPR-like	0.039	48453	Tetratricopeptide repeat (TPR)	1p5q A:258-427
6E	gi|220910820|ref|YP_002486129.1|	0054060	89-226	4.18e-27	48008	GntR ligand-binding domain-like	0.0049	48009	GntR ligand-binding domain-like	1hw1 A:79-230
6E	gi|220910820|ref|YP_002486129.1|	0050048	3-72	3.54e-21	46785	Winged helix DNA-binding domain	0.01	46804	GntR-like transcriptional regulators	2hs5 A:25-93
6E	gi|220910864|ref|YP_002486173.1|	0054060	85-214	5.49e-23	48008	GntR ligand-binding domain-like	0.028	48009	GntR ligand-binding domain-like	1hw1 A:79-230
6E	gi|220910864|ref|YP_002486173.1|	0050048	19-102	1.24e-20	46785	Winged helix DNA-binding domain	0.018	46804	GntR-like transcriptional regulators	2hs5 A:25-93
6E	gi|220910886|ref|YP_002486195.1|	0054060	79-211	2.51e-26	48008	GntR ligand-binding domain-like	0.012	48009	GntR ligand-binding domain-like	2hs5 A:94-231
6E	gi|220910886|ref|YP_002486195.1|	0050048	7-76	0.00000000000000417	46785	Winged helix DNA-binding domain	0.0098	46804	GntR-like transcriptional regulators	2hs5 A:25-93
6E	gi|220910960|ref|YP_002486269.1|	0054060	89-220	1.99e-25	48008	GntR ligand-binding domain-like	0.00034	48009	GntR ligand-binding domain-like	2hs5 A:94-231
6E	gi|220910960|ref|YP_002486269.1|	0050048	20-97	2.41e-20	46785	Winged helix DNA-binding domain	0.0028	46804	GntR-like transcriptional regulators	2hs5 A:25-93
6E	gi|220911052|ref|YP_002486361.1|	0054060	100-226	3.66e-29	48008	GntR ligand-binding domain-like	0.015	48009	GntR ligand-binding domain-like	2hs5 A:94-231
6E	gi|220911052|ref|YP_002486361.1|	0050048	10-84	8.94e-20	46785	Winged helix DNA-binding domain	0.01	46804	GntR-like transcriptional regulators	1hw1 A:5-78
6E	gi|220911184|ref|YP_002486493.1|	0054060	84-217	8.89e-27	48008	GntR ligand-binding domain-like	0.011	48009	GntR ligand-binding domain-like	2hs5 A:94-231
6E	gi|220911184|ref|YP_002486493.1|	0050048	13-104	4.63e-16	46785	Winged helix DNA-binding domain	0.02	46804	GntR-like transcriptional regulators	1hw1 A:5-78
6E	gi|220911282|ref|YP_002486591.1|	0054060	96-228	8.11e-27	48008	GntR ligand-binding domain-like	0.015	48009	GntR ligand-binding domain-like	1hw1 A:79-230
6E	gi|220911282|ref|YP_002486591.1|	0050048	3-73	8.54e-21	46785	Winged helix DNA-binding domain	0.0045	46804	GntR-like transcriptional regulators	2hs5 A:25-93
6E	gi|220911525|ref|YP_002486834.1|	0050768	103-473	9.21e-77	53383	PLP-dependent transferases	0.0001	53384	AAT-like	1wst A:13-415
6E	gi|220911525|ref|YP_002486834.1|	0050048	20-84	0.0000000000000154	46785	Winged helix DNA-binding domain	0.027	46804	GntR-like transcriptional regulators	1hw1 A:5-78
6E	gi|220911733|ref|YP_002487042.1|	0054662	68-243	2.36e-43	64288	Chorismate lyase-like	0.0000191	143473	UTRA domain	2ra5 A:66-245
6E	gi|220911733|ref|YP_002487042.1|	0050048	10-84	1.24e-20	46785	Winged helix DNA-binding domain	0.017	46804	GntR-like transcriptional regulators	2hs5 A:25-93
6E	gi|220911775|ref|YP_002487084.1|	0054060	84-214	2.17e-22	48008	GntR ligand-binding domain-like	0.016	48009	GntR ligand-binding domain-like	2hs5 A:94-231
6E	gi|220911775|ref|YP_002487084.1|	0050048	10-94	1.6e-19	46785	Winged helix DNA-binding domain	0.065	46804	GntR-like transcriptional regulators	1hw1 A:5-78
6E	gi|220911857|ref|YP_002487166.1|	0054060	96-214	0.00000000000000654	48008	GntR ligand-binding domain-like	0.02	48009	GntR ligand-binding domain-like	2hs5 A:94-231
6E	gi|220911857|ref|YP_002487166.1|	0050048	3-75	0.00000000000109	46785	Winged helix DNA-binding domain	0.021	46804	GntR-like transcriptional regulators	2hs5 A:25-93
6E	gi|220911873|ref|YP_002487182.1|	0044389	76-235	5.94e-25	100950	NagB/RpiA/CoA transferase-like	0.046	75176	D-ribose-5-phosphate isomerase (RpiA), catalytic domain	1ks2 A:2-126,A:199-219
6E	gi|220911873|ref|YP_002487182.1|	0043758	5-60	0.000000000626	46785	Winged helix DNA-binding domain	0.041	46804	GntR-like transcriptional regulators	3bwg A:5-82
6E	gi|220911895|ref|YP_002487204.1|	0054060	76-206	2.88e-24	48008	GntR ligand-binding domain-like	0.0074	48009	GntR ligand-binding domain-like	2hs5 A:94-231
6E	gi|220911895|ref|YP_002487204.1|	0050048	4-95	5.13e-20	46785	Winged helix DNA-binding domain	0.038	46804	GntR-like transcriptional regulators	2hs5 A:25-93
6E	gi|220911905|ref|YP_002487214.1|	0054060	112-241	9.68e-22	48008	GntR ligand-binding domain-like	0.013	48009	GntR ligand-binding domain-like	2hs5 A:94-231
6E	gi|220911905|ref|YP_002487214.1|	0050048	20-87	0.00000000000265	46785	Winged helix DNA-binding domain	0.021	46804	GntR-like transcriptional regulators	1v4r A:1-100
6E	gi|220911910|ref|YP_002487219.1|	0050768	98-466	6.54e-73	53383	PLP-dependent transferases	0.00016	53384	AAT-like	1x0m A:26-428
6E	gi|220911910|ref|YP_002487219.1|	0050048	8-74	0.0000000000000138	46785	Winged helix DNA-binding domain	0.016	46804	GntR-like transcriptional regulators	1v4r A:1-100
6E	gi|220912294|ref|YP_002487603.1|	0054060	70-208	1.05e-18	48008	GntR ligand-binding domain-like	0.013	48009	GntR ligand-binding domain-like	2hs5 A:94-231
6E	gi|220912294|ref|YP_002487603.1|	0050048	3-69	2.94e-16	46785	Winged helix DNA-binding domain	0.011	46804	GntR-like transcriptional regulators	1hw1 A:5-78
6E	gi|220912501|ref|YP_002487810.1|	0054662	78-246	1.44e-32	64288	Chorismate lyase-like	0.0033	143473	UTRA domain	2ra5 A:66-245
6E	gi|220912501|ref|YP_002487810.1|	0050048	21-94	3.96e-19	46785	Winged helix DNA-binding domain	0.022	46804	GntR-like transcriptional regulators	1v4r A:1-100
6E	gi|220912575|ref|YP_002487884.1|	0050048	15-94	5.28e-19	46785	Winged helix DNA-binding domain	0.011	46804	GntR-like transcriptional regulators	1v4r A:1-100
6E	gi|220912704|ref|YP_002488013.1|	0054662	71-247	9.11e-48	64288	Chorismate lyase-like	0.00095	143473	UTRA domain	2ra5 A:66-245
6E	gi|220912704|ref|YP_002488013.1|	0050048	13-86	2.78e-19	46785	Winged helix DNA-binding domain	0.025	46804	GntR-like transcriptional regulators	2hs5 A:25-93
6E	gi|220913474|ref|YP_002488783.1|	0050048	8-82	3.53e-19	46785	Winged helix DNA-binding domain	0.012	46804	GntR-like transcriptional regulators	1v4r A:1-100
6E	gi|220913550|ref|YP_002488859.1|	0054060	94-224	1.28e-26	48008	GntR ligand-binding domain-like	0.0082	48009	GntR ligand-binding domain-like	1hw1 A:79-230
6E	gi|220913550|ref|YP_002488859.1|	0050048	5-90	1.54e-21	46785	Winged helix DNA-binding domain	0.031	46804	GntR-like transcriptional regulators	1hw1 A:5-78
6E	gi|220913633|ref|YP_002488942.1|	0050048	3-82	0.000000000000297	46785	Winged helix DNA-binding domain	0.016	46804	GntR-like transcriptional regulators	3bwg A:5-82
6E	gi|220913982|ref|YP_002489291.1|	0054060	80-217	6.54e-24	48008	GntR ligand-binding domain-like	0.014	48009	GntR ligand-binding domain-like	2hs5 A:94-231
6E	gi|220913982|ref|YP_002489291.1|	0050048	13-99	0.00000000000000519	46785	Winged helix DNA-binding domain	0.027	46804	GntR-like transcriptional regulators	2hs5 A:25-93
6E	gi|220914100|ref|YP_002489409.1|	0054060	81-216	2.41e-28	48008	GntR ligand-binding domain-like	0.015	48009	GntR ligand-binding domain-like	2hs5 A:94-231
6E	gi|220914100|ref|YP_002489409.1|	0050048	14-79	7.72e-17	46785	Winged helix DNA-binding domain	0.015	46804	GntR-like transcriptional regulators	2hs5 A:25-93
6E	gi|220914143|ref|YP_002489452.1|	0054060	106-234	1.28e-25	48008	GntR ligand-binding domain-like	0.01	48009	GntR ligand-binding domain-like	2hs5 A:94-231
6E	gi|220914143|ref|YP_002489452.1|	0050048	18-91	2.85e-18	46785	Winged helix DNA-binding domain	0.037	46804	GntR-like transcriptional regulators	3bwg A:5-82
6E	gi|220914197|ref|YP_002489506.1|	0054060	90-222	2.35e-19	48008	GntR ligand-binding domain-like	0.016	48009	GntR ligand-binding domain-like	1hw1 A:79-230
6E	gi|220914197|ref|YP_002489506.1|	0050048	13-107	1.74e-16	46785	Winged helix DNA-binding domain	0.021	46804	GntR-like transcriptional regulators	2hs5 A:25-93
6E	gi|220914324|ref|YP_002489633.1|	0054060	80-218	6.54e-22	48008	GntR ligand-binding domain-like	0.018	48009	GntR ligand-binding domain-like	2hs5 A:94-231
6E	gi|220914324|ref|YP_002489633.1|	0050048	6-78	2.02e-19	46785	Winged helix DNA-binding domain	0.057	46804	GntR-like transcriptional regulators	2hs5 A:25-93
6E	gi|220914333|ref|YP_002489642.1|	0054060	86-221	1.33e-24	48008	GntR ligand-binding domain-like	0.01	48009	GntR ligand-binding domain-like	2hs5 A:94-231
6E	gi|220914333|ref|YP_002489642.1|	0050048	14-106	1.93e-16	46785	Winged helix DNA-binding domain	0.016	46804	GntR-like transcriptional regulators	2hs5 A:25-93
6E	gi|220914345|ref|YP_002489654.1|	0054060	86-215	2.54e-18	48008	GntR ligand-binding domain-like	0.018	48009	GntR ligand-binding domain-like	2hs5 A:94-231
6E	gi|220914345|ref|YP_002489654.1|	0050048	9-77	1.71e-17	46785	Winged helix DNA-binding domain	0.035	46804	GntR-like transcriptional regulators	2hs5 A:25-93
6E	gi|220914490|ref|YP_002489799.1|	0054060	100-228	1.28e-26	48008	GntR ligand-binding domain-like	0.015	48009	GntR ligand-binding domain-like	1hw1 A:79-230
6E	gi|220914490|ref|YP_002489799.1|	0050048	18-88	6.61e-17	46785	Winged helix DNA-binding domain	0.046	46804	GntR-like transcriptional regulators	1v4r A:1-100
6E	gi|220910977|ref|YP_002486286.1|	0049608	85-271	7.85e-39	55781	GAF domain-like	0.00083	75513	IclR ligand-binding domain-like	1td5 A:
6E	gi|220910977|ref|YP_002486286.1|	0048177	32-98	0.000000000772	46785	Winged helix DNA-binding domain	0.065	74676	Transcriptional regulator IclR, N-terminal domain	1mkm A:1-75
6E	gi|220910998|ref|YP_002486307.1|	0049608	84-264	1.7e-32	55781	GAF domain-like	0.00039	75513	IclR ligand-binding domain-like	1mkm A:76-246
6E	gi|220910998|ref|YP_002486307.1|	0048177	21-92	0.000000000038	46785	Winged helix DNA-binding domain	0.061	74676	Transcriptional regulator IclR, N-terminal domain	1mkm A:1-75
6E	gi|220911213|ref|YP_002486522.1|	0049608	86-270	1.05e-33	55781	GAF domain-like	0.0014	75513	IclR ligand-binding domain-like	1tf1 A:
6E	gi|220911213|ref|YP_002486522.1|	0048177	31-98	0.00000000000000657	46785	Winged helix DNA-binding domain	0.097	74676	Transcriptional regulator IclR, N-terminal domain	1mkm A:1-75
6E	gi|220911366|ref|YP_002486675.1|	0049608	89-272	3.79e-40	55781	GAF domain-like	0.00064	75513	IclR ligand-binding domain-like	1mkm A:76-246
6E	gi|220911366|ref|YP_002486675.1|	0048177	24-97	0.00000000000000936	46785	Winged helix DNA-binding domain	0.051	74676	Transcriptional regulator IclR, N-terminal domain	1mkm A:1-75
6E	gi|220911377|ref|YP_002486686.1|	0043525	1-128	1.07e-34	52172	CheY-like	0.0017	52173	CheY-related	1u0s Y:
6E	gi|220911377|ref|YP_002486686.1|	0048861	162-207	0.00000136	46785	Winged helix DNA-binding domain	0.084	74676	Transcriptional regulator IclR, N-terminal domain	1mkm A:1-75
6E	gi|220913002|ref|YP_002488311.1|	0049608	62-234	1.44e-33	55781	GAF domain-like	0.0011	75513	IclR ligand-binding domain-like	1tf1 A:
6E	gi|220913002|ref|YP_002488311.1|	0048177	7-75	0.00000000000559	46785	Winged helix DNA-binding domain	0.054	74676	Transcriptional regulator IclR, N-terminal domain	1mkm A:1-75
6E	gi|220913048|ref|YP_002488357.1|	0049608	81-243	9.81e-25	55781	GAF domain-like	0.0061	75513	IclR ligand-binding domain-like	1td5 A:
6E	gi|220913048|ref|YP_002488357.1|	0048177	20-90	0.00000000000000191	46785	Winged helix DNA-binding domain	0.031	74676	Transcriptional regulator IclR, N-terminal domain	1mkm A:1-75
6E	gi|220913951|ref|YP_002489260.1|	0049608	66-249	2.94e-45	55781	GAF domain-like	0.0000847	75513	IclR ligand-binding domain-like	1td5 A:
6E	gi|220913951|ref|YP_002489260.1|	0048177	9-79	2.05e-19	46785	Winged helix DNA-binding domain	0.017	74676	Transcriptional regulator IclR, N-terminal domain	1mkm A:1-75
6E	gi|220914193|ref|YP_002489502.1|	0049608	78-266	2.89e-50	55781	GAF domain-like	0.00028	75513	IclR ligand-binding domain-like	1mkm A:76-246
6E	gi|220914193|ref|YP_002489502.1|	0048177	21-91	1.02e-16	46785	Winged helix DNA-binding domain	0.053	74676	Transcriptional regulator IclR, N-terminal domain	1mkm A:1-75
6E	gi|220914590|ref|YP_002489899.1|	0049608	105-284	5.36e-50	55781	GAF domain-like	0.00015	75513	IclR ligand-binding domain-like	1mkm A:76-246
6E	gi|220914590|ref|YP_002489899.1|	0048177	43-113	0.00000000000000225	46785	Winged helix DNA-binding domain	0.031	74676	Transcriptional regulator IclR, N-terminal domain	1mkm A:1-75
6E	gi|219883336|ref|YP_002478497.1|	0044501	11-164	6.87e-44	50475	FMN-binding split barrel	0.00028	50482	NADH:FMN oxidoreductase-like	1rz0 A:
6E	gi|219883336|ref|YP_002478497.1|	0048177	183-237	0.000000765	46785	Winged helix DNA-binding domain	0.082	74676	Transcriptional regulator IclR, N-terminal domain	1mkm A:1-75
6E	gi|220912239|ref|YP_002487548.1|	0039545	129-247	6.98e-35	51306	LexA/Signal peptidase	0.00023	51307	LexA-related	1jhf A:73-198
6E	gi|220912239|ref|YP_002487548.1|	0047587	20-86	2.09e-19	46785	Winged helix DNA-binding domain	0.055	46789	LexA repressor, N-terminal DNA-binding domain	1jhf A:2-72
6E	gi|220912550|ref|YP_002487859.1|	0041444	171-351	1.09e-31	53335	S-adenosyl-L-methionine-dependent methyltransferases	0.025	110671	UbiE/COQ5-like	1xxl A:
6E	gi|220912550|ref|YP_002487859.1|	0044139	24-97	0.0000444	46785	Winged helix DNA-binding domain	0.089	46789	LexA repressor, N-terminal DNA-binding domain	1jhf A:2-72
6E	gi|220910874|ref|YP_002486183.1|	0049608	77-261	1.37e-30	55781	GAF domain-like	0.0018	75513	IclR ligand-binding domain-like	1tf1 A:
6E	gi|220910874|ref|YP_002486183.1|	0048177	22-92	0.00000000000562	46785	Winged helix DNA-binding domain	0.037	68967	Lrp/AsnC-like transcriptional regulator N-terminal domain	2cfx A:1-63
6E	gi|220911039|ref|YP_002486348.1|	0049498	89-389	1.44e-56	53067	Actin-like ATPase domain	0.00018	110636	ROK	1z05 A:209-405
6E	gi|220911039|ref|YP_002486348.1|	0051455	24-79	0.0000000273	46785	Winged helix DNA-binding domain	0.058	68967	Lrp/AsnC-like transcriptional regulator N-terminal domain	1ri7 A:25-84
6E	gi|220911306|ref|YP_002486615.1|	0040524	78-249	1.26e-24	100950	NagB/RpiA/CoA transferase-like	0.035	159545	SorC sugar-binding domain-like	2okg A:89-338
6E	gi|220911306|ref|YP_002486615.1|	0043758	4-63	0.000000000000111	46785	Winged helix DNA-binding domain	0.089	68967	Lrp/AsnC-like transcriptional regulator N-terminal domain	1i1g A:2-61
6E	gi|220911428|ref|YP_002486737.1|	0049608	76-255	2.49e-41	55781	GAF domain-like	0.00068	75513	IclR ligand-binding domain-like	1mkm A:76-246
6E	gi|220911428|ref|YP_002486737.1|	0048177	10-82	0.0000000000882	46785	Winged helix DNA-binding domain	0.067	68967	Lrp/AsnC-like transcriptional regulator N-terminal domain	1ri7 A:25-84
6E	gi|220911850|ref|YP_002487159.1|	0049174	69-142	7.11e-17	54909	Dimeric alpha+beta barrel	0.0013	69733	Lrp/AsnC-like transcriptional regulator C-terminal domain	1ri7 A:85-170
6E	gi|220911850|ref|YP_002487159.1|	0049384	9-77	0.000000000235	46785	Winged helix DNA-binding domain	0.0048	68967	Lrp/AsnC-like transcriptional regulator N-terminal domain	1ri7 A:25-84
6E	gi|220912116|ref|YP_002487425.1|	0043525	4-129	4.84e-28	52172	CheY-like	0.0037	52173	CheY-related	1zh2 A:2-120
6E	gi|220912116|ref|YP_002487425.1|	0049944	155-217	0.0000107	46785	Winged helix DNA-binding domain	0.083	68967	Lrp/AsnC-like transcriptional regulator N-terminal domain	1i1g A:2-61
6E	gi|220912127|ref|YP_002487436.1|	0040524	74-229	4.74e-25	100950	NagB/RpiA/CoA transferase-like	0.049	75176	D-ribose-5-phosphate isomerase (RpiA), catalytic domain	1ks2 A:2-126,A:199-219
6E	gi|220912127|ref|YP_002487436.1|	0043758	4-58	0.0000000000512	46785	Winged helix DNA-binding domain	0.083	68967	Lrp/AsnC-like transcriptional regulator N-terminal domain	1i1g A:2-61
6E	gi|220912168|ref|YP_002487477.1|	0049174	64-148	9.39e-16	54909	Dimeric alpha+beta barrel	0.0026	69733	Lrp/AsnC-like transcriptional regulator C-terminal domain	1ri7 A:85-170
6E	gi|220912168|ref|YP_002487477.1|	0052161	3-64	0.000000000145	46785	Winged helix DNA-binding domain	0.014	68967	Lrp/AsnC-like transcriptional regulator N-terminal domain	1i1g A:2-61
6E	gi|220913307|ref|YP_002488616.1|	0052162	79-159	0.0000000000000255	54909	Dimeric alpha+beta barrel	0.0089	69733	Lrp/AsnC-like transcriptional regulator C-terminal domain	1ri7 A:85-170
6E	gi|220913307|ref|YP_002488616.1|	0052161	17-76	0.000000000000993	46785	Winged helix DNA-binding domain	0.01	68967	Lrp/AsnC-like transcriptional regulator N-terminal domain	1i1g A:2-61
6E	gi|220913309|ref|YP_002488618.1|	0049174	64-148	2.01e-16	54909	Dimeric alpha+beta barrel	0.0031	69733	Lrp/AsnC-like transcriptional regulator C-terminal domain	1ri7 A:85-170
6E	gi|220913309|ref|YP_002488618.1|	0049384	3-74	0.0000000000546	46785	Winged helix DNA-binding domain	0.017	68967	Lrp/AsnC-like transcriptional regulator N-terminal domain	1ri7 A:25-84
6E	gi|220913658|ref|YP_002488967.1|	0047284	113-187	0.0000000000000115	54909	Dimeric alpha+beta barrel	0.0032	69733	Lrp/AsnC-like transcriptional regulator C-terminal domain	1ri7 A:85-170
6E	gi|220913658|ref|YP_002488967.1|	0052161	51-110	0.000000000000997	46785	Winged helix DNA-binding domain	0.0073	68967	Lrp/AsnC-like transcriptional regulator N-terminal domain	1ri7 A:25-84
6E	gi|220913913|ref|YP_002489222.1|	0040524	77-133,160-240	3.63e-32	100950	NagB/RpiA/CoA transferase-like	0.057	75176	D-ribose-5-phosphate isomerase (RpiA), catalytic domain	1uj6 A:3-131,A:206-227
6E	gi|220913913|ref|YP_002489222.1|	0043758	5-60	0.00000000000103	46785	Winged helix DNA-binding domain	0.03	68967	Lrp/AsnC-like transcriptional regulator N-terminal domain	1i1g A:2-61
6E	gi|220914161|ref|YP_002489470.1|	0049608	74-258	1.96e-34	55781	GAF domain-like	0.0011	75513	IclR ligand-binding domain-like	1tf1 A:
6E	gi|220914161|ref|YP_002489470.1|	0048177	19-86	0.000000000000331	46785	Winged helix DNA-binding domain	0.077	68967	Lrp/AsnC-like transcriptional regulator N-terminal domain	2cfx A:1-63
6E	gi|220914169|ref|YP_002489478.1|	0049174	66-146	0.00000000402	54909	Dimeric alpha+beta barrel	0.0072	69733	Lrp/AsnC-like transcriptional regulator C-terminal domain	1ri7 A:85-170
6E	gi|220914169|ref|YP_002489478.1|	0049174	237-318	0.00000282	54909	Dimeric alpha+beta barrel	0.015	69733	Lrp/AsnC-like transcriptional regulator C-terminal domain	1ri7 A:85-170
6E	gi|220914169|ref|YP_002489478.1|	0049384	180-228	0.00000925	46785	Winged helix DNA-binding domain	0.048	68967	Lrp/AsnC-like transcriptional regulator N-terminal domain	1ri7 A:25-84
6E	gi|220914299|ref|YP_002489608.1|	0036339	89-372	1.23e-37	53822	Periplasmic binding protein-like I	0.00035	53823	L-arabinose binding protein-like	2nzu G:58-332
6E	gi|220914299|ref|YP_002489608.1|	0043758	18-73	0.0000000000181	46785	Winged helix DNA-binding domain	0.057	68967	Lrp/AsnC-like transcriptional regulator N-terminal domain	1i1g A:2-61
6E	gi|220914499|ref|YP_002489808.1|	0049174	66-146	8.31e-17	54909	Dimeric alpha+beta barrel	0.0059	69733	Lrp/AsnC-like transcriptional regulator C-terminal domain	1ri7 A:85-170
6E	gi|220914499|ref|YP_002489808.1|	0052161	3-63	0.000000000453	46785	Winged helix DNA-binding domain	0.012	68967	Lrp/AsnC-like transcriptional regulator N-terminal domain	1ri7 A:25-84
6E	gi|220914502|ref|YP_002489811.1|	0052161	1-61	3.11e-17	46785	Winged helix DNA-binding domain	0.0089	68967	Lrp/AsnC-like transcriptional regulator N-terminal domain	1ri7 A:25-84
6E	gi|220914502|ref|YP_002489811.1|	0049174	63-150	2.55e-16	54909	Dimeric alpha+beta barrel	0.0099	69733	Lrp/AsnC-like transcriptional regulator C-terminal domain	2cfx A:64-140
6E	gi|219882791|ref|YP_002477955.1|	0049384	469-533	0.00000504	46785	Winged helix DNA-binding domain	0.045	68967	Lrp/AsnC-like transcriptional regulator N-terminal domain	1ri7 A:25-84
6E	gi|219883038|ref|YP_002478202.1|	0051507	24-75	0.0000363	46785	Winged helix DNA-binding domain	0.072	68967	Lrp/AsnC-like transcriptional regulator N-terminal domain	1i1g A:2-61
6E	gi|219883315|ref|YP_002478476.1|	0043669	192-261	0.00000017	46785	Winged helix DNA-binding domain	0.071	68967	Lrp/AsnC-like transcriptional regulator N-terminal domain	2cfx A:1-63
6E	gi|220910819|ref|YP_002486128.1|	0045790	89-304	2.33e-30	53850	Periplasmic binding protein-like II	0.00064	53851	Phosphate binding protein-like	1ixc A:90-294
6E	gi|220910819|ref|YP_002486128.1|	0047461	3-80	7.79e-23	46785	Winged helix DNA-binding domain	0.0017	88979	LysR-like transcriptional regulators	1ixc A:1-89
6E	gi|220910884|ref|YP_002486193.1|	0047461	4-89	3.02e-20	46785	Winged helix DNA-binding domain	0.0095	88979	LysR-like transcriptional regulators	1ixc A:1-89
6E	gi|220910884|ref|YP_002486193.1|	0045790	90-282	3.55e-18	53850	Periplasmic binding protein-like II	0.0087	53851	Phosphate binding protein-like	2fyi A:88-307
6E	gi|220911049|ref|YP_002486358.1|	0049998	87-283	1.81e-19	53850	Periplasmic binding protein-like II	0.014	53851	Phosphate binding protein-like	1i6a A:
6E	gi|220911049|ref|YP_002486358.1|	0045910	1-108	8.38e-16	46785	Winged helix DNA-binding domain	0.012	88979	LysR-like transcriptional regulators	1ixc A:1-89
6E	gi|220911131|ref|YP_002486440.1|	0045790	89-289	1.86e-34	53850	Periplasmic binding protein-like II	0.0021	53851	Phosphate binding protein-like	1i6a A:
6E	gi|220911131|ref|YP_002486440.1|	0047461	3-85	4.82e-23	46785	Winged helix DNA-binding domain	0.00086	88979	LysR-like transcriptional regulators	1ixc A:1-89
6E	gi|220911211|ref|YP_002486520.1|	0045790	90-300	7.47e-24	53850	Periplasmic binding protein-like II	0.0022	53851	Phosphate binding protein-like	1i6a A:
6E	gi|220911211|ref|YP_002486520.1|	0045910	2-112	1.2e-21	46785	Winged helix DNA-binding domain	0.015	88979	LysR-like transcriptional regulators	1ixc A:1-89
6E	gi|220911222|ref|YP_002486531.1|	0052806	96-294	5.12e-24	53850	Periplasmic binding protein-like II	0.0024	53851	Phosphate binding protein-like	2fyi A:88-307
6E	gi|220911222|ref|YP_002486531.1|	0047461	8-92	3.65e-21	46785	Winged helix DNA-binding domain	0.0071	88979	LysR-like transcriptional regulators	1ixc A:1-89
6E	gi|220911243|ref|YP_002486552.1|	0045790	89-302	4.89e-28	53850	Periplasmic binding protein-like II	0.0049	53851	Phosphate binding protein-like	1al3 A:
6E	gi|220911243|ref|YP_002486552.1|	0045910	1-109	3.58e-21	46785	Winged helix DNA-binding domain	0.0014	88979	LysR-like transcriptional regulators	1ixc A:1-89
6E	gi|220911355|ref|YP_002486664.1|	0045790	102-300	6.33e-32	53850	Periplasmic binding protein-like II	0.0098	53851	Phosphate binding protein-like	1al3 A:
6E	gi|220911355|ref|YP_002486664.1|	0045910	13-124	0.00000000000000101	46785	Winged helix DNA-binding domain	0.035	88979	LysR-like transcriptional regulators	1ixc A:1-89
6E	gi|220911582|ref|YP_002486891.1|	0045790	90-299	1.67e-29	53850	Periplasmic binding protein-like II	0.0032	53851	Phosphate binding protein-like	1i6a A:
6E	gi|220911582|ref|YP_002486891.1|	0045910	1-112	1.72e-23	46785	Winged helix DNA-binding domain	0.014	88979	LysR-like transcriptional regulators	1ixc A:1-89
6E	gi|220912122|ref|YP_002487431.1|	0045790	91-299	2.35e-21	53850	Periplasmic binding protein-like II	0.0012	53851	Phosphate binding protein-like	1i6a A:
6E	gi|220912122|ref|YP_002487431.1|	0047461	1-87	0.000000000000272	46785	Winged helix DNA-binding domain	0.038	88979	LysR-like transcriptional regulators	1ixc A:1-89
6E	gi|220912489|ref|YP_002487798.1|	0047461	9-89	9.65e-20	46785	Winged helix DNA-binding domain	0.0018	88979	LysR-like transcriptional regulators	1ixc A:1-89
6E	gi|220912489|ref|YP_002487798.1|	0052509	112-302	3.57e-17	53850	Periplasmic binding protein-like II	0.0082	53851	Phosphate binding protein-like	1lst A:
6E	gi|220912871|ref|YP_002488180.1|	0045790	90-300	1.43e-29	53850	Periplasmic binding protein-like II	0.0056	53851	Phosphate binding protein-like	1al3 A:
6E	gi|220912871|ref|YP_002488180.1|	0045910	2-112	4.79e-19	46785	Winged helix DNA-binding domain	0.0067	88979	LysR-like transcriptional regulators	1ixc A:1-89
6E	gi|220913305|ref|YP_002488614.1|	0045790	99-314	3.26e-38	53850	Periplasmic binding protein-like II	0.00037	53851	Phosphate binding protein-like	1al3 A:
6E	gi|220913305|ref|YP_002488614.1|	0052508	13-91	0.00000000000000391	46785	Winged helix DNA-binding domain	0.027	88979	LysR-like transcriptional regulators	2esn A:3-91
6E	gi|220914040|ref|YP_002489349.1|	0047461	8-87	8.84e-18	46785	Winged helix DNA-binding domain	0.0044	88979	LysR-like transcriptional regulators	1ixc A:1-89
6E	gi|220914077|ref|YP_002489386.1|	0045790	99-307	8.53e-35	53850	Periplasmic binding protein-like II	0.00057	53851	Phosphate binding protein-like	1i6a A:
6E	gi|220914077|ref|YP_002489386.1|	0045910	3-116	1.82e-26	46785	Winged helix DNA-binding domain	0.01	88979	LysR-like transcriptional regulators	1ixc A:1-89
6E	gi|220914274|ref|YP_002489583.1|	0052509	91-294	1.01e-21	53850	Periplasmic binding protein-like II	0.00069	53851	Phosphate binding protein-like	1uth A:
6E	gi|220914274|ref|YP_002489583.1|	0052508	5-86	4.99e-16	46785	Winged helix DNA-binding domain	0.004	88979	LysR-like transcriptional regulators	2esn A:3-91
6E	gi|220914286|ref|YP_002489595.1|	0052509	88-295	4.89e-30	53850	Periplasmic binding protein-like II	0.00037	53851	Phosphate binding protein-like	1uth A:
6E	gi|220914286|ref|YP_002489595.1|	0052508	2-83	9.8e-17	46785	Winged helix DNA-binding domain	0.0059	88979	LysR-like transcriptional regulators	2esn A:3-91
6E	gi|220914406|ref|YP_002489715.1|	0045790	92-264	5.61e-29	53850	Periplasmic binding protein-like II	0.0024	53851	Phosphate binding protein-like	1al3 A:
6E	gi|220914406|ref|YP_002489715.1|	0045910	4-114	5e-22	46785	Winged helix DNA-binding domain	0.0088	88979	LysR-like transcriptional regulators	1ixc A:1-89
6E	gi|220914410|ref|YP_002489719.1|	0045790	90-296	6.15e-28	53850	Periplasmic binding protein-like II	0.0025	53851	Phosphate binding protein-like	1i6a A:
6E	gi|220914410|ref|YP_002489719.1|	0045910	1-112	5.81e-18	46785	Winged helix DNA-binding domain	0.025	88979	LysR-like transcriptional regulators	1ixc A:1-89
6E	gi|220910836|ref|YP_002486145.1|	0052644	8-114	2.14e-20	46785	Winged helix DNA-binding domain	0.0099	63379	MarR-like transcriptional regulators	3deu A:2-141
6E	gi|220910981|ref|YP_002486290.1|	0052640	40-161	1.5e-20	46785	Winged helix DNA-binding domain	0.0055	63379	MarR-like transcriptional regulators	2a61 A:5-143
6E	gi|220911415|ref|YP_002486724.1|	0052644	26-161	5.18e-27	46785	Winged helix DNA-binding domain	0.0087	63379	MarR-like transcriptional regulators	2a61 A:5-143
6E	gi|220911463|ref|YP_002486772.1|	0052644	12-148	6.91e-30	46785	Winged helix DNA-binding domain	0.00024	63379	MarR-like transcriptional regulators	1z91 A:8-144
6E	gi|220911550|ref|YP_002486859.1|	0052644	19-148	6.17e-23	46785	Winged helix DNA-binding domain	0.083	63379	MarR-like transcriptional regulators	1lnw A:
6E	gi|220911720|ref|YP_002487029.1|	0052644	12-128	9.24e-26	46785	Winged helix DNA-binding domain	0.01	63379	MarR-like transcriptional regulators	2fbk A:8-179
6E	gi|220911744|ref|YP_002487053.1|	0052644	10-142	1.13e-25	46785	Winged helix DNA-binding domain	0.019	63379	MarR-like transcriptional regulators	2a61 A:5-143
6E	gi|220911805|ref|YP_002487114.1|	0052644	15-148	3.84e-29	46785	Winged helix DNA-binding domain	0.012	63379	MarR-like transcriptional regulators	1s3j A:
6E	gi|220911978|ref|YP_002487287.1|	0052644	6-143	2.12e-37	46785	Winged helix DNA-binding domain	0.00017	63379	MarR-like transcriptional regulators	1z91 A:8-144
6E	gi|220912229|ref|YP_002487538.1|	0052644	24-158	7.31e-26	46785	Winged helix DNA-binding domain	0.013	63379	MarR-like transcriptional regulators	2a61 A:5-143
6E	gi|220913027|ref|YP_002488336.1|	0052801	6-126	2.25e-24	46785	Winged helix DNA-binding domain	0.0086	63379	MarR-like transcriptional regulators	1z91 A:8-144
6E	gi|220913034|ref|YP_002488343.1|	0052644	8-151	2.81e-29	46785	Winged helix DNA-binding domain	0.0093	63379	MarR-like transcriptional regulators	2fbk A:8-179
6E	gi|220914042|ref|YP_002489351.1|	0049608	98-285	7.85e-35	55781	GAF domain-like	0.00091	75513	IclR ligand-binding domain-like	1td5 A:
6E	gi|220914042|ref|YP_002489351.1|	0048177	42-109	0.00000000000000923	46785	Winged helix DNA-binding domain	0.086	63379	MarR-like transcriptional regulators	1s3j A:
6E	gi|220914365|ref|YP_002489674.1|	0052644	24-158	2.19e-19	46785	Winged helix DNA-binding domain	0.02	63379	MarR-like transcriptional regulators	3deu A:2-141
6E	gi|220914463|ref|YP_002489772.1|	0052644	3-150	1.11e-25	46785	Winged helix DNA-binding domain	0.011	63379	MarR-like transcriptional regulators	2fbk A:8-179
6E	gi|220914516|ref|YP_002489825.1|	0052644	13-140	1.02e-26	46785	Winged helix DNA-binding domain	0.0054	63379	MarR-like transcriptional regulators	2a61 A:5-143
6E	gi|220914563|ref|YP_002489872.1|	0054933	32-160	2.24e-20	46785	Winged helix DNA-binding domain	0.0049	63379	MarR-like transcriptional regulators	2eth A:1-140
6E	gi|220911492|ref|YP_002486801.1|	0050342	3-123	3.56e-32	52172	CheY-like	0.00049	52173	CheY-related	1ys7 A:7-127
6E	gi|220911492|ref|YP_002486801.1|	0051385	121-220	1.3e-26	46894	C-terminal effector domain of the bipartite response regulators	0.001	46895	PhoB-like	1ys7 A:128-233
6E	gi|220911579|ref|YP_002486888.1|	0050342	16-141	1.57e-37	52172	CheY-like	0.00016	52173	CheY-related	1ys7 A:7-127
6E	gi|220911579|ref|YP_002486888.1|	0051385	146-242	2.49e-28	46894	C-terminal effector domain of the bipartite response regulators	0.00032	46895	PhoB-like	1ys7 A:128-233
6E	gi|220911580|ref|YP_002486889.1|	0049014	179-273	2.44e-24	46894	C-terminal effector domain of the bipartite response regulators	0.0023	46895	PhoB-like	1qqi A:
6E	gi|220911625|ref|YP_002486934.1|	0050342	2-125	4.41e-40	52172	CheY-like	0.0000514	52173	CheY-related	1nxo A:
6E	gi|220911625|ref|YP_002486934.1|	0051385	127-225	4.82e-31	46894	C-terminal effector domain of the bipartite response regulators	0.0006	46895	PhoB-like	1ys7 A:128-233
6E	gi|220911674|ref|YP_002486983.1|	0050342	7-131	1.42e-43	52172	CheY-like	0.00016	52173	CheY-related	1mvo A:
6E	gi|220911674|ref|YP_002486983.1|	0051385	132-231	2.83e-31	46894	C-terminal effector domain of the bipartite response regulators	0.00043	46895	PhoB-like	1ys7 A:128-233
6E	gi|220911753|ref|YP_002487062.1|	0050342	8-127	8.97e-37	52172	CheY-like	0.00027	52173	CheY-related	1mvo A:
6E	gi|220911753|ref|YP_002487062.1|	0051385	144-249	1.11e-22	46894	C-terminal effector domain of the bipartite response regulators	0.0032	46895	PhoB-like	1ys7 A:128-233
6E	gi|220912074|ref|YP_002487383.1|	0050436	30-290	3.4e-52	69618	HemD-like	0.00021	69619	HemD-like	1wd7 A:
6E	gi|220912074|ref|YP_002487383.1|	0049014	305-386	0.0000000000249	46894	C-terminal effector domain of the bipartite response regulators	0.0055	46895	PhoB-like	1ys7 A:128-233
6E	gi|220913397|ref|YP_002488706.1|	0043525	10-145	3.27e-36	52172	CheY-like	0.0012	52173	CheY-related	1nxo A:
6E	gi|220913397|ref|YP_002488706.1|	0051385	148-256	4.04e-23	46894	C-terminal effector domain of the bipartite response regulators	0.003	46895	PhoB-like	1ys7 A:128-233
6E	gi|220913469|ref|YP_002488778.1|	0051385	123-219	3.97e-31	46894	C-terminal effector domain of the bipartite response regulators	0.00052	46895	PhoB-like	1qqi A:
6E	gi|220913612|ref|YP_002488921.1|	0052670	122-289	2.15e-24	48452	TPR-like	0.0028	140845	BTAD-like	2ff4 A:105-283
6E	gi|220913612|ref|YP_002488921.1|	0045682	305-431	8.11e-24	52172	CheY-like	0.0045	52173	CheY-related	1dz3 A:
6E	gi|220913612|ref|YP_002488921.1|	0052669	25-118	0.000000000000879	46894	C-terminal effector domain of the bipartite response regulators	0.0093	46895	PhoB-like	1kgs A:124-225
6E	gi|220913614|ref|YP_002488923.1|	0050342	1-121	2.28e-37	52172	CheY-like	0.00019	52173	CheY-related	1ys7 A:7-127
6E	gi|220913614|ref|YP_002488923.1|	0051385	131-219	2.61e-23	46894	C-terminal effector domain of the bipartite response regulators	0.00056	46895	PhoB-like	1ys7 A:128-233
6E	gi|220913650|ref|YP_002488959.1|	0050342	7-131	2.13e-34	52172	CheY-like	0.00047	52173	CheY-related	1ys7 A:7-127
6E	gi|220913650|ref|YP_002488959.1|	0048619	176-276	8.79e-19	46894	C-terminal effector domain of the bipartite response regulators	0.0021	46895	PhoB-like	1opc A:
6E	gi|220913668|ref|YP_002488977.1|	0050342	6-126	1.24e-35	52172	CheY-like	0.00015	52173	CheY-related	1mvo A:
6E	gi|220913668|ref|YP_002488977.1|	0051385	161-259	2.78e-26	46894	C-terminal effector domain of the bipartite response regulators	0.00086	46895	PhoB-like	1ys7 A:128-233
6E	gi|220914178|ref|YP_002489487.1|	0051385	142-232	1.14e-17	46894	C-terminal effector domain of the bipartite response regulators	0.0032	46895	PhoB-like	1qqi A:
6E	gi|219883337|ref|YP_002478498.1|	0052670	846-985	4.34e-18	48452	TPR-like	0.012	140845	BTAD-like	2ff4 A:105-283
6E	gi|219883337|ref|YP_002478498.1|	0053686	6-143	0.00000116	52540	P-loop containing nucleoside triphosphate hydrolases	0.077	52541	Nucleotide and nucleoside kinases	1uf9 A:
6E	gi|219883337|ref|YP_002478498.1|	0052669	753-823	0.00000368	46894	C-terminal effector domain of the bipartite response regulators	0.017	46895	PhoB-like	2ff4 A:10-104
6E	gi|220911271|ref|YP_002486580.1|	0054369	34-85	0.0000000894	47413	lambda repressor-like DNA-binding domains	0.054	47432	SinR domain-like	1b0n A:1-68
6E	gi|220911413|ref|YP_002486722.1|	0052017	66-176	1.99e-22	51182	RmlC-like cupins	0.035	101976	TM1459-like	2bnm A:77-198
6E	gi|220911413|ref|YP_002486722.1|	0054369	6-75	1.13e-17	47413	lambda repressor-like DNA-binding domains	0.078	47432	SinR domain-like	1utx A:
6E	gi|220911489|ref|YP_002486798.1|	0051249	33-100	3.1e-16	47413	lambda repressor-like DNA-binding domains	0.063	47432	SinR domain-like	1b0n A:1-68
6E	gi|220911740|ref|YP_002487049.1|	0043706	58-188	1.35e-19	51182	RmlC-like cupins	0.038	117315	Probable transcriptional regulator VC1968, C-terminal domain	1y9q A:83-181
6E	gi|220911740|ref|YP_002487049.1|	0051249	11-78	9.85e-16	47413	lambda repressor-like DNA-binding domains	0.046	47432	SinR domain-like	1b0n A:1-68
6E	gi|220911853|ref|YP_002487162.1|	0054127	10-86	2.67e-18	47413	lambda repressor-like DNA-binding domains	0.0059	47432	SinR domain-like	2ict A:8-94
6E	gi|220912228|ref|YP_002487537.1|	0051249	3-70	0.000000000000619	47413	lambda repressor-like DNA-binding domains	0.013	47432	SinR domain-like	2b5a A:1-77
6E	gi|220912857|ref|YP_002488166.1|	0054369	32-81	0.000000533	47413	lambda repressor-like DNA-binding domains	0.06	47432	SinR domain-like	1y7y A:5-73
6E	gi|220913410|ref|YP_002488719.1|	0054323	1-69	0.0000000000000249	47413	lambda repressor-like DNA-binding domains	0.08	47432	SinR domain-like	2bnm A:6-76
6E	gi|220913546|ref|YP_002488855.1|	0054369	8-81	0.000000000000156	47413	lambda repressor-like DNA-binding domains	0.00055	47432	SinR domain-like	2ofy A:3-84
6E	gi|220913618|ref|YP_002488927.1|	0051249	3-62	0.00000000000000697	47413	lambda repressor-like DNA-binding domains	0.073	47432	SinR domain-like	1y7y A:5-73
6E	gi|220913749|ref|YP_002489058.1|	0054369	32-81	0.00000053	47413	lambda repressor-like DNA-binding domains	0.051	47432	SinR domain-like	1y7y A:5-73
6E	gi|220914018|ref|YP_002489327.1|	0054369	31-81	0.000000134	47413	lambda repressor-like DNA-binding domains	0.051	47432	SinR domain-like	2b5a A:1-77
6E	gi|220914104|ref|YP_002489413.1|	0054369	33-82	0.000000281	47413	lambda repressor-like DNA-binding domains	0.048	47432	SinR domain-like	1b0n A:1-68
6E	gi|220914111|ref|YP_002489420.1|	0054369	30-81	0.0000000077	47413	lambda repressor-like DNA-binding domains	0.032	47432	SinR domain-like	2b5a A:1-77
6E	gi|220914383|ref|YP_002489692.1|	0044235	72-505	6.87e-95	55205	EPT/RTPC-like	0.00000987	55209	Enolpyruvate transferase, EPT	1uae A:
6E	gi|220914383|ref|YP_002489692.1|	0051908	4-64	0.00000000000225	47413	lambda repressor-like DNA-binding domains	0.033	47432	SinR domain-like	1b0n A:1-68
6E	gi|220914489|ref|YP_002489798.1|	0054323	8-68	0.00000000000697	47413	lambda repressor-like DNA-binding domains	0.082	47432	SinR domain-like	1y7y A:5-73
6E	gi|220910822|ref|YP_002486131.1|	0052844	70-199	2.67e-26	48498	Tetracyclin repressor-like, C-terminal domain	0.00015	48499	Tetracyclin repressor-like, C-terminal domain	2g7g A:74-205
6E	gi|220910822|ref|YP_002486131.1|	0051585	5-59	0.00000000000324	46689	Homeodomain-like	0.01	46764	Tetracyclin repressor-like, N-terminal domain	2o7o A:2-67
6E	gi|220910826|ref|YP_002486135.1|	0052849	78-183	0.0000000000000229	48498	Tetracyclin repressor-like, C-terminal domain	0.0063	48499	Tetracyclin repressor-like, C-terminal domain	2g7s A:77-192
6E	gi|220910826|ref|YP_002486135.1|	0049392	11-72	0.000000000164	46689	Homeodomain-like	0.0087	46764	Tetracyclin repressor-like, N-terminal domain	1ui5 A:5-75
6E	gi|220910912|ref|YP_002486221.1|	0049392	29-94	0.0000000000798	46689	Homeodomain-like	0.013	46764	Tetracyclin repressor-like, N-terminal domain	2g7s A:3-76
6E	gi|220910935|ref|YP_002486244.1|	0049392	29-95	0.00000000821	46689	Homeodomain-like	0.0085	46764	Tetracyclin repressor-like, N-terminal domain	1sgm A:5-77
6E	gi|220911040|ref|YP_002486349.1|	0049523	8-75	4.39e-16	46689	Homeodomain-like	0.0047	46764	Tetracyclin repressor-like, N-terminal domain	1pb6 A:14-85
6E	gi|220911040|ref|YP_002486349.1|	0052886	86-191	0.000000000000001	48498	Tetracyclin repressor-like, C-terminal domain	0.007	48499	Tetracyclin repressor-like, C-terminal domain	2gfn A:81-199
6E	gi|220911253|ref|YP_002486562.1|	0049523	38-113	8.21e-17	46689	Homeodomain-like	0.0061	46764	Tetracyclin repressor-like, N-terminal domain	1ui5 A:5-75
6E	gi|220911253|ref|YP_002486562.1|	0052849	112-231	0.0000000523	48498	Tetracyclin repressor-like, C-terminal domain	0.018	48499	Tetracyclin repressor-like, C-terminal domain	2g7s A:77-192
6E	gi|220911330|ref|YP_002486639.1|	0049523	7-82	0.000000000000039	46689	Homeodomain-like	0.0099	46764	Tetracyclin repressor-like, N-terminal domain	2o7t A:1-78
6E	gi|220911330|ref|YP_002486639.1|	0054342	87-187	0.00000482	48498	Tetracyclin repressor-like, C-terminal domain	0.012	48499	Tetracyclin repressor-like, C-terminal domain	2g7s A:77-192
6E	gi|220911480|ref|YP_002486789.1|	0054341	12-84	0.00000000000000798	46689	Homeodomain-like	0.011	46764	Tetracyclin repressor-like, N-terminal domain	2iu5 A:1-71
6E	gi|220911480|ref|YP_002486789.1|	0050189	87-190	0.00000278	48498	Tetracyclin repressor-like, C-terminal domain	0.0069	48499	Tetracyclin repressor-like, C-terminal domain	1vi0 A:78-194
6E	gi|220911495|ref|YP_002486804.1|	0049523	3-69	1.64e-16	46689	Homeodomain-like	0.0024	46764	Tetracyclin repressor-like, N-terminal domain	2d6y A:7-74
6E	gi|220911495|ref|YP_002486804.1|	0052394	78-184	0.0000578	48498	Tetracyclin repressor-like, C-terminal domain	0.0033	48499	Tetracyclin repressor-like, C-terminal domain	2d6y A:75-192
6E	gi|220911501|ref|YP_002486810.1|	0054861	79-218	2.98e-46	48498	Tetracyclin repressor-like, C-terminal domain	0.0000623	48499	Tetracyclin repressor-like, C-terminal domain	3c07 A:90-235
6E	gi|220911501|ref|YP_002486810.1|	0049523	2-84	5.99e-21	46689	Homeodomain-like	0.0006	46764	Tetracyclin repressor-like, N-terminal domain	3c07 A:15-89
6E	gi|220911535|ref|YP_002486844.1|	0049195	10-67	0.00000000000000553	46689	Homeodomain-like	0.016	46764	Tetracyclin repressor-like, N-terminal domain	2i10 A:10-78
6E	gi|220911539|ref|YP_002486848.1|	0049195	1-69	1.21e-16	46689	Homeodomain-like	0.0058	46764	Tetracyclin repressor-like, N-terminal domain	1ui5 A:5-75
6E	gi|220911585|ref|YP_002486894.1|	0049523	43-121	1.3e-19	46689	Homeodomain-like	0.0067	46764	Tetracyclin repressor-like, N-terminal domain	1ui5 A:5-75
6E	gi|220911655|ref|YP_002486964.1|	0052885	5-67	0.00000000000000149	46689	Homeodomain-like	0.0069	46764	Tetracyclin repressor-like, N-terminal domain	1pb6 A:14-85
6E	gi|220912022|ref|YP_002487331.1|	0049195	10-67	0.000000000000019	46689	Homeodomain-like	0.0093	46764	Tetracyclin repressor-like, N-terminal domain	1t56 A:22-94
6E	gi|220912057|ref|YP_002487366.1|	0049523	4-77	2.24e-18	46689	Homeodomain-like	0.0062	46764	Tetracyclin repressor-like, N-terminal domain	1ui5 A:5-75
6E	gi|220912057|ref|YP_002487366.1|	0052878	81-188	0.0000000378	48498	Tetracyclin repressor-like, C-terminal domain	0.014	48499	Tetracyclin repressor-like, C-terminal domain	2np3 A:100-211
6E	gi|220912090|ref|YP_002487399.1|	0049195	15-86	0.0000000000000194	46689	Homeodomain-like	0.0094	46764	Tetracyclin repressor-like, N-terminal domain	1pb6 A:14-85
6E	gi|220912172|ref|YP_002487481.1|	0049523	25-104	3.54e-16	46689	Homeodomain-like	0.005	46764	Tetracyclin repressor-like, N-terminal domain	1t56 A:22-94
6E	gi|220912172|ref|YP_002487481.1|	0052394	107-184	0.0000104	48498	Tetracyclin repressor-like, C-terminal domain	0.018	48499	Tetracyclin repressor-like, C-terminal domain	2gen A:76-193
6E	gi|220912516|ref|YP_002487825.1|	0049523	11-80	2.19e-19	46689	Homeodomain-like	0.0057	46764	Tetracyclin repressor-like, N-terminal domain	1pb6 A:14-85
6E	gi|220912516|ref|YP_002487825.1|	0052886	97-203	0.00000000000241	48498	Tetracyclin repressor-like, C-terminal domain	0.01	48499	Tetracyclin repressor-like, C-terminal domain	1rkt A:83-205
6E	gi|220912525|ref|YP_002487834.1|	0054341	16-87	0.00000000334	46689	Homeodomain-like	0.015	46764	Tetracyclin repressor-like, N-terminal domain	2id3 A:13-80
6E	gi|220912645|ref|YP_002487954.1|	0049523	41-122	1.89e-17	46689	Homeodomain-like	0.018	46764	Tetracyclin repressor-like, N-terminal domain	1t33 A:1-88
6E	gi|220912645|ref|YP_002487954.1|	0052878	119-213	0.00000756	48498	Tetracyclin repressor-like, C-terminal domain	0.016	48499	Tetracyclin repressor-like, C-terminal domain	1zk8 A:78-182
6E	gi|220913242|ref|YP_002488551.1|	0052878	104-216	1.29e-29	48498	Tetracyclin repressor-like, C-terminal domain	0.0055	48499	Tetracyclin repressor-like, C-terminal domain	2gen A:76-193
6E	gi|220913242|ref|YP_002488551.1|	0049523	27-108	4.14e-20	46689	Homeodomain-like	0.0051	46764	Tetracyclin repressor-like, N-terminal domain	1pb6 A:14-85
6E	gi|220913274|ref|YP_002488583.1|	0053205	90-200	0.00000000000000371	48498	Tetracyclin repressor-like, C-terminal domain	0.0048	48499	Tetracyclin repressor-like, C-terminal domain	2np5 A:78-195
6E	gi|220913274|ref|YP_002488583.1|	0052885	5-77	0.000000000000303	46689	Homeodomain-like	0.002	46764	Tetracyclin repressor-like, N-terminal domain	2np5 A:9-77
6E	gi|220913529|ref|YP_002488838.1|	0050079	6-68	0.0000000447	46689	Homeodomain-like	0.0084	46764	Tetracyclin repressor-like, N-terminal domain	1v7b A:1-74
6E	gi|220913790|ref|YP_002489099.1|	0050189	99-206	6.95e-20	48498	Tetracyclin repressor-like, C-terminal domain	0.0061	48499	Tetracyclin repressor-like, C-terminal domain	1vi0 A:78-194
6E	gi|220913790|ref|YP_002489099.1|	0054072	23-88	0.0000000000000313	46689	Homeodomain-like	0.0069	46764	Tetracyclin repressor-like, N-terminal domain	1ui5 A:5-75
6E	gi|220914277|ref|YP_002489586.1|	0054374	12-79	0.00000000000279	46689	Homeodomain-like	0.0069	46764	Tetracyclin repressor-like, N-terminal domain	3c07 A:15-89
6E	gi|220914309|ref|YP_002489618.1|	0053205	78-194	4.79e-24	48498	Tetracyclin repressor-like, C-terminal domain	0.003	48499	Tetracyclin repressor-like, C-terminal domain	2np5 A:78-195
6E	gi|220914309|ref|YP_002489618.1|	0052885	5-76	0.0000000000000135	46689	Homeodomain-like	0.0029	46764	Tetracyclin repressor-like, N-terminal domain	2gfn A:4-80
6E	gi|220914318|ref|YP_002489627.1|	0049523	3-84	1.44e-16	46689	Homeodomain-like	0.0037	46764	Tetracyclin repressor-like, N-terminal domain	2np5 A:9-77
6E	gi|220914318|ref|YP_002489627.1|	0053205	87-177	0.00000222	48498	Tetracyclin repressor-like, C-terminal domain	0.013	48499	Tetracyclin repressor-like, C-terminal domain	2gfn A:81-199
6E	gi|220914362|ref|YP_002489671.1|	0054375	114-251	5.56e-28	48498	Tetracyclin repressor-like, C-terminal domain	0.002	48499	Tetracyclin repressor-like, C-terminal domain	2oi8 A:87-216
6E	gi|220914362|ref|YP_002489671.1|	0054374	29-103	0.0000000000026	46689	Homeodomain-like	0.0018	46764	Tetracyclin repressor-like, N-terminal domain	2oi8 A:8-86
6E	gi|220914375|ref|YP_002489684.1|	0051467	85-228	5.04e-33	48498	Tetracyclin repressor-like, C-terminal domain	0.0056	48499	Tetracyclin repressor-like, C-terminal domain	2g7g A:74-205
6E	gi|220914375|ref|YP_002489684.1|	0054374	14-78	0.00000000021	46689	Homeodomain-like	0.0043	46764	Tetracyclin repressor-like, N-terminal domain	2o7o A:2-67
6E	gi|220914420|ref|YP_002489729.1|	0049523	13-77	0.00000000000000149	46689	Homeodomain-like	0.0044	46764	Tetracyclin repressor-like, N-terminal domain	2gfn A:4-80
6E	gi|220914420|ref|YP_002489729.1|	0053205	82-182	0.00000445	48498	Tetracyclin repressor-like, C-terminal domain	0.017	48499	Tetracyclin repressor-like, C-terminal domain	2fd5 A:77-180
6E	gi|220914508|ref|YP_002489817.1|	0049523	13-88	0.000000000000599	46689	Homeodomain-like	0.018	46764	Tetracyclin repressor-like, N-terminal domain	3c07 A:15-89
6E	gi|220914524|ref|YP_002489833.1|	0049523	11-81	0.0000000000000194	46689	Homeodomain-like	0.011	46764	Tetracyclin repressor-like, N-terminal domain	2o7o A:2-67
6E	gi|220914524|ref|YP_002489833.1|	0049196	80-166	0.00000089	48498	Tetracyclin repressor-like, C-terminal domain	0.015	48499	Tetracyclin repressor-like, C-terminal domain	2i10 A:79-194
6E	gi|220914542|ref|YP_002489851.1|	0054341	40-107	8.74e-16	46689	Homeodomain-like	0.0034	46764	Tetracyclin repressor-like, N-terminal domain	2id3 A:13-80
6E	gi|220914570|ref|YP_002489879.1|	0049523	3-71	0.0000000000667	46689	Homeodomain-like	0.0087	46764	Tetracyclin repressor-like, N-terminal domain	2gfn A:4-80
6E	gi|219882732|ref|YP_002477896.1|	0038061	1-139	1.7e-40	53041	Resolvase-like	0.0000973	53042	gamma,delta resolvase, catalytic domain	2gm4 A:1-140
6E	gi|219882732|ref|YP_002477896.1|	0038534	151-187	0.0000352	46689	Homeodomain-like	0.073	46764	Tetracyclin repressor-like, N-terminal domain	2o7o A:2-67
6E	gi|219883341|ref|YP_002478502.1|	0054049	97-208	1.87e-39	48498	Tetracyclin repressor-like, C-terminal domain	0.0039	48499	Tetracyclin repressor-like, C-terminal domain	2hku A:88-208
6E	gi|219883341|ref|YP_002478502.1|	0049523	19-93	0.0000000000000872	46689	Homeodomain-like	0.0048	46764	Tetracyclin repressor-like, N-terminal domain	2hku A:18-87
6E	gi|219883343|ref|YP_002478504.1|	0049523	3-68	5.49e-16	46689	Homeodomain-like	0.004	46764	Tetracyclin repressor-like, N-terminal domain	2d6y A:7-74
