# Supplementary material for: Abundance, diversity and domain architecture variability in prokaryotic DNA-binding transcription factors
Source: PLoS One. 2018 Apr 3;13(4):e0195332. doi: 10.1371/journal.pone.0195332 (PMC5882156; doi:10.1371/journal.pone.0195332)
Supplement: S1 Dataset — The information of genomes and transcription factors is organized in a tabular format. The file S1_Dataset.zip contains 761 files, one per genome. The information is organized as follows: Genome ID, identifier from NCBI database; Supfam ID; physical position of the Domain; E-value; Supfam model assignment; Supfam description; E-value associated to the family; Family ID; Family ID; representative PDB associated to each assignment. (ZIP) [file pone.0195332.s005.zip › Genomes_assignments/Arthrobacter_sp._FB24_B.TFs]

1f	gi|116670068|ref|YP_831001.1|	0041038	305-483	1.74e-33	48150	DNA-glycosylase	0.00069	48157	DNA repair glycosylase, 2 C-terminal domains	1mpg A:100-282
1f	gi|116670068|ref|YP_831001.1|	0046652	2-80	3.79e-32	57884	Ada DNA repair protein, N-terminal domain (N-Ada 10)	0.0002	57885	Ada DNA repair protein, N-terminal domain (N-Ada 10)	1eyf A:
1f	gi|116670068|ref|YP_831001.1|	0041039	197-296	3.45e-22	55945	TATA-box binding protein-like	0.0037	55952	DNA repair glycosylase, N-terminal domain	1mpg A:1-99
1f	gi|116670068|ref|YP_831001.1|	0046275	135-186	0.000000152	46689	Homeodomain-like	0.068	46759	AraC type transcriptional activator	1d5y A:57-121
1f	gi|116670477|ref|YP_831410.1|	0046275	265-318	0.00000000154	46689	Homeodomain-like	0.041	46759	AraC type transcriptional activator	1d5y A:57-121
1f	gi|116670477|ref|YP_831410.1|	0036286	214-262	0.0000322	46689	Homeodomain-like	0.027	46759	AraC type transcriptional activator	1d5y A:3-56
1f	gi|116671177|ref|YP_832110.1|	0052668	29-219	5.27e-46	52317	Class I glutamine amidotransferase-like	0.0082	52325	DJ-1/PfpI	1g2i A:
1f	gi|116671177|ref|YP_832110.1|	0036286	237-286	0.0000000000394	46689	Homeodomain-like	0.044	46759	AraC type transcriptional activator	1bl0 A:9-62
1f	gi|116671177|ref|YP_832110.1|	0045977	290-340	0.00000000829	46689	Homeodomain-like	0.081	46764	Tetracyclin repressor-like, N-terminal domain	2id3 A:13-80
1f	gi|116672046|ref|YP_832979.1|	0035607	265-317	0.00000000851	46689	Homeodomain-like	0.027	46759	AraC type transcriptional activator	1d5y A:57-121
1f	gi|116672046|ref|YP_832979.1|	0051818	64-139	0.00000353	51215	Regulatory protein AraC	0.005	51216	Regulatory protein AraC	2arc A:
1f	gi|116672122|ref|YP_833055.1|	0046275	107-157	0.0000000000000748	46689	Homeodomain-like	0.031	46759	AraC type transcriptional activator	1d5y A:57-121
1f	gi|116672122|ref|YP_833055.1|	0036286	57-103	0.0000538	46689	Homeodomain-like	0.095	46690	Homeodomain	1jgg A:
1f	gi|116672444|ref|YP_833377.1|	0036286	11-60	0.00000000121	46689	Homeodomain-like	0.058	46759	AraC type transcriptional activator	1d5y A:3-56
1f	gi|116672444|ref|YP_833377.1|	0046275	62-110	0.000000017	46689	Homeodomain-like	0.04	46759	AraC type transcriptional activator	1d5y A:57-121
1f	gi|116670062|ref|YP_830995.1|	0045802	13-80	5.99e-18	46785	Winged helix DNA-binding domain	0.0036	46792	Arginine repressor (ArgR), N-terminal DNA-binding domain	1f9n A:3-78
1f	gi|116670062|ref|YP_830995.1|	0037457	103-169	3.27e-17	55252	C-terminal domain of arginine repressor	0.0012	55253	C-terminal domain of arginine repressor	1b4b A:
1f	gi|116668666|ref|YP_829599.1|	0049777	12-89	1.61e-17	46785	Winged helix DNA-binding domain	0.022	46801	ArsR-like transcriptional regulators	1r1u A:
1f	gi|116668779|ref|YP_829712.1|	0049777	32-122	3.54e-26	46785	Winged helix DNA-binding domain	0.0088	46801	ArsR-like transcriptional regulators	1smt A:
1f	gi|116669050|ref|YP_829983.1|	0049595	95-267	3.66e-34	55781	GAF domain-like	0.0006	75513	IclR ligand-binding domain-like	1mkm A:76-246
1f	gi|116669050|ref|YP_829983.1|	0048177	25-97	5.29e-16	46785	Winged helix DNA-binding domain	0.07	46801	ArsR-like transcriptional regulators	1smt A:
1f	gi|116669383|ref|YP_830316.1|	0049944	27-120	4.76e-25	46785	Winged helix DNA-binding domain	0.058	46801	ArsR-like transcriptional regulators	1smt A:
1f	gi|116670353|ref|YP_831286.1|	0049608	71-246	1.57e-36	55781	GAF domain-like	0.00081	75513	IclR ligand-binding domain-like	1td5 A:
1f	gi|116670353|ref|YP_831286.1|	0048177	9-76	0.000000000165	46785	Winged helix DNA-binding domain	0.064	46801	ArsR-like transcriptional regulators	1smt A:
1f	gi|116670591|ref|YP_831524.1|	0049171	173-369	1.35e-29	53335	S-adenosyl-L-methionine-dependent methyltransferases	0.019	110671	UbiE/COQ5-like	1xxl A:
1f	gi|116670591|ref|YP_831524.1|	0044139	36-107	0.0000267	46785	Winged helix DNA-binding domain	0.083	46801	ArsR-like transcriptional regulators	1smt A:
1f	gi|116671117|ref|YP_832050.1|	0049608	81-243	1.31e-25	55781	GAF domain-like	0.0081	75513	IclR ligand-binding domain-like	1td5 A:
1f	gi|116671117|ref|YP_832050.1|	0048177	20-90	0.00000000000000478	46785	Winged helix DNA-binding domain	0.079	46801	ArsR-like transcriptional regulators	1smt A:
1f	gi|116671361|ref|YP_832294.1|	0049944	11-148	0.0000000000000132	46785	Winged helix DNA-binding domain	0.064	46801	ArsR-like transcriptional regulators	1y0u A:
1f	gi|116671398|ref|YP_832331.1|	0049944	22-133	0.000000000000129	46785	Winged helix DNA-binding domain	0.051	46801	ArsR-like transcriptional regulators	1u2w A:12-119
1f	gi|116671574|ref|YP_832507.1|	0049777	8-93	1.45e-18	46785	Winged helix DNA-binding domain	0.017	46801	ArsR-like transcriptional regulators	1r1u A:
1f	gi|116671886|ref|YP_832819.1|	0049944	11-99	3.26e-26	46785	Winged helix DNA-binding domain	0.051	46801	ArsR-like transcriptional regulators	1smt A:
1f	gi|116672369|ref|YP_833302.1|	0049777	21-115	3.08e-22	46785	Winged helix DNA-binding domain	0.0062	46801	ArsR-like transcriptional regulators	1smt A:
1f	gi|116662127|ref|YP_829182.1|	0049777	12-94	7.84e-24	46785	Winged helix DNA-binding domain	0.013	46801	ArsR-like transcriptional regulators	1smt A:
1f	gi|116662141|ref|YP_829196.1|	0049777	8-89	9.85e-23	46785	Winged helix DNA-binding domain	0.011	46801	ArsR-like transcriptional regulators	1smt A:
1f	gi|116662143|ref|YP_829198.1|	0049777	30-126	1.2e-24	46785	Winged helix DNA-binding domain	0.00097	46801	ArsR-like transcriptional regulators	1smt A:
1f	gi|116662147|ref|YP_829202.1|	0049777	15-107	5.65e-24	46785	Winged helix DNA-binding domain	0.00097	46801	ArsR-like transcriptional regulators	1smt A:
1f	gi|116662171|ref|YP_829226.1|	0049777	8-90	4.12e-24	46785	Winged helix DNA-binding domain	0.0076	46801	ArsR-like transcriptional regulators	1smt A:
1f	gi|116662270|ref|YP_829324.1|	0049777	8-90	4.12e-24	46785	Winged helix DNA-binding domain	0.0076	46801	ArsR-like transcriptional regulators	1smt A:
1f	gi|116662375|ref|YP_829428.1|	0049777	8-90	4.12e-24	46785	Winged helix DNA-binding domain	0.0076	46801	ArsR-like transcriptional regulators	1smt A:
1f	gi|116662406|ref|YP_829459.1|	0043669	7-95	9.27e-21	46785	Winged helix DNA-binding domain	0.015	46801	ArsR-like transcriptional regulators	1smt A:
1f	gi|116662430|ref|YP_829483.1|	0049777	11-95	1.66e-22	46785	Winged helix DNA-binding domain	0.011	46801	ArsR-like transcriptional regulators	1smt A:
1f	gi|116662433|ref|YP_829486.1|	0049777	23-115	1.58e-23	46785	Winged helix DNA-binding domain	0.0041	46801	ArsR-like transcriptional regulators	1smt A:
1f	gi|116669864|ref|YP_830797.1|	0043525	4-139	8.54e-27	52172	CheY-like	0.0032	52173	CheY-related	1dz3 A:
1f	gi|116669864|ref|YP_830797.1|	0053261	156-217	0.00000529	46785	Winged helix DNA-binding domain	0.068	46786	Biotin repressor-like	1bia A:1-63
1f	gi|116669958|ref|YP_830891.1|	0043525	1-123	2.7e-34	52172	CheY-like	0.0018	52173	CheY-related	1u0s Y:
1f	gi|116669958|ref|YP_830891.1|	0048861	161-211	0.0000279	46785	Winged helix DNA-binding domain	0.063	46786	Biotin repressor-like	1j5y A:3-67
1f	gi|116670832|ref|YP_831765.1|	0049608	67-250	2.29e-42	55781	GAF domain-like	0.0015	75513	IclR ligand-binding domain-like	1mkm A:76-246
1f	gi|116670832|ref|YP_831765.1|	0048177	11-74	0.000000000603	46785	Winged helix DNA-binding domain	0.073	46796	CAP C-terminal domain-like	3e5u A:148-227
1f	gi|116671937|ref|YP_832870.1|	0052861	5-143	1.27e-39	51206	cAMP-binding domain-like	0.002	51210	cAMP-binding domain	1vp6 A:
1f	gi|116671937|ref|YP_832870.1|	0048601	146-223	7.55e-21	46785	Winged helix DNA-binding domain	0.0093	46796	CAP C-terminal domain-like	1ft9 A:134-213
1f	gi|116672271|ref|YP_833204.1|	0049595	90-263	1.63e-36	55781	GAF domain-like	0.00075	75513	IclR ligand-binding domain-like	1td5 A:
1f	gi|116672271|ref|YP_833204.1|	0048177	21-86	0.000000000000123	46785	Winged helix DNA-binding domain	0.06	46796	CAP C-terminal domain-like	3e5u A:148-227
1f	gi|116671184|ref|YP_832117.1|	0041150	21-145	3.02e-33	46785	Winged helix DNA-binding domain	0.0026	101027	FUR-like	1mzb A:
1f	gi|116671623|ref|YP_832556.1|	0041150	11-142	6.39e-23	46785	Winged helix DNA-binding domain	0.01	101027	FUR-like	1mzb A:
1f	gi|116668620|ref|YP_829553.1|	0036339	68-346	1.52e-66	53822	Periplasmic binding protein-like I	0.0000305	53823	L-arabinose binding protein-like	2nzu G:58-332
1f	gi|116668620|ref|YP_829553.1|	0051985	5-65	0.00000000000000121	47413	lambda repressor-like DNA-binding domains	0.0033	47438	GalR/LacI-like bacterial regulator	2bjc A:1-62
1f	gi|116668648|ref|YP_829581.1|	0036339	59-325	4.12e-46	53822	Periplasmic binding protein-like I	0.00019	53823	L-arabinose binding protein-like	2nzu G:58-332
1f	gi|116668648|ref|YP_829581.1|	0044558	2-53	0.00000000619	47413	lambda repressor-like DNA-binding domains	0.012	47438	GalR/LacI-like bacterial regulator	1uxd A:
1f	gi|116668659|ref|YP_829592.1|	0036339	69-344	5.22e-65	53822	Periplasmic binding protein-like I	0.0000262	53823	L-arabinose binding protein-like	2nzu G:58-332
1f	gi|116668659|ref|YP_829592.1|	0036955	9-60	0.00000000000245	47413	lambda repressor-like DNA-binding domains	0.007	47438	GalR/LacI-like bacterial regulator	2hsg A:2-58
1f	gi|116668787|ref|YP_829720.1|	0036339	79-346	7.57e-64	53822	Periplasmic binding protein-like I	0.0000118	53823	L-arabinose binding protein-like	1tlf A:
1f	gi|116668787|ref|YP_829720.1|	0051985	20-77	1.66e-19	47413	lambda repressor-like DNA-binding domains	0.0021	47438	GalR/LacI-like bacterial regulator	1efa A:2-60
1f	gi|116668796|ref|YP_829729.1|	0036339	61-333	1.61e-57	53822	Periplasmic binding protein-like I	0.0000894	53823	L-arabinose binding protein-like	2nzu G:58-332
1f	gi|116668796|ref|YP_829729.1|	0051985	2-60	1.05e-17	47413	lambda repressor-like DNA-binding domains	0.0021	47438	GalR/LacI-like bacterial regulator	2hsg A:2-58
1f	gi|116668874|ref|YP_829807.1|	0036339	67-339	1.53e-52	53822	Periplasmic binding protein-like I	0.0000772	53823	L-arabinose binding protein-like	2nzu G:58-332
1f	gi|116668874|ref|YP_829807.1|	0051985	6-64	0.00000000000206	47413	lambda repressor-like DNA-binding domains	0.0069	47438	GalR/LacI-like bacterial regulator	2hsg A:2-58
1f	gi|116668965|ref|YP_829898.1|	0036339	95-371	3.73e-63	53822	Periplasmic binding protein-like I	0.0000217	53823	L-arabinose binding protein-like	2nzu G:58-332
1f	gi|116668965|ref|YP_829898.1|	0051985	31-91	0.00000000000000124	47413	lambda repressor-like DNA-binding domains	0.0044	47438	GalR/LacI-like bacterial regulator	2hsg A:2-58
1f	gi|116668985|ref|YP_829918.1|	0036339	74-350	1.81e-64	53822	Periplasmic binding protein-like I	0.0000277	53823	L-arabinose binding protein-like	1dbq A:
1f	gi|116668985|ref|YP_829918.1|	0051985	16-73	0.00000000000000341	47413	lambda repressor-like DNA-binding domains	0.0032	47438	GalR/LacI-like bacterial regulator	2hsg A:2-58
1f	gi|116668997|ref|YP_829930.1|	0036339	70-332	5.62e-58	53822	Periplasmic binding protein-like I	0.0000795	53823	L-arabinose binding protein-like	1dbq A:
1f	gi|116668997|ref|YP_829930.1|	0044558	1-55	0.0000000000000338	47413	lambda repressor-like DNA-binding domains	0.0041	47438	GalR/LacI-like bacterial regulator	2hsg A:2-58
1f	gi|116669061|ref|YP_829994.1|	0036339	83-349	6.89e-56	53822	Periplasmic binding protein-like I	0.0000833	53823	L-arabinose binding protein-like	2nzu G:58-332
1f	gi|116669061|ref|YP_829994.1|	0051985	22-81	1.22e-17	47413	lambda repressor-like DNA-binding domains	0.003	47438	GalR/LacI-like bacterial regulator	2bjc A:1-62
1f	gi|116669307|ref|YP_830240.1|	0036339	62-338	1.68e-58	53822	Periplasmic binding protein-like I	0.0000551	53823	L-arabinose binding protein-like	2nzu G:58-332
1f	gi|116669307|ref|YP_830240.1|	0051985	2-59	0.00000000000000762	47413	lambda repressor-like DNA-binding domains	0.0036	47438	GalR/LacI-like bacterial regulator	2bjc A:1-62
1f	gi|116670392|ref|YP_831325.1|	0049650	69-329	2.17e-29	53822	Periplasmic binding protein-like I	0.0013	53823	L-arabinose binding protein-like	1tlf A:
1f	gi|116670392|ref|YP_831325.1|	0051985	8-69	0.000000000000113	47413	lambda repressor-like DNA-binding domains	0.0025	47438	GalR/LacI-like bacterial regulator	2hsg A:2-58
1f	gi|116670407|ref|YP_831340.1|	0036339	64-335	5.89e-57	53822	Periplasmic binding protein-like I	0.0000783	53823	L-arabinose binding protein-like	2nzu G:58-332
1f	gi|116670407|ref|YP_831340.1|	0051985	4-62	0.00000000000000938	47413	lambda repressor-like DNA-binding domains	0.0065	47438	GalR/LacI-like bacterial regulator	2bjc A:1-62
1f	gi|116670415|ref|YP_831348.1|	0036339	63-335	5.89e-55	53822	Periplasmic binding protein-like I	0.00013	53823	L-arabinose binding protein-like	1dbq A:
1f	gi|116670415|ref|YP_831348.1|	0051985	1-61	0.0000000000000881	47413	lambda repressor-like DNA-binding domains	0.0042	47438	GalR/LacI-like bacterial regulator	2bjc A:1-62
1f	gi|116670467|ref|YP_831400.1|	0036339	99-349	1.4e-56	53822	Periplasmic binding protein-like I	0.000015	53823	L-arabinose binding protein-like	1tlf A:
1f	gi|116670467|ref|YP_831400.1|	0051985	21-80	1.93e-18	47413	lambda repressor-like DNA-binding domains	0.0026	47438	GalR/LacI-like bacterial regulator	2hsg A:2-58
1f	gi|116670474|ref|YP_831407.1|	0035780	83-336	1.38e-53	53822	Periplasmic binding protein-like I	0.0000822	53823	L-arabinose binding protein-like	1tlf A:
1f	gi|116670474|ref|YP_831407.1|	0051985	26-84	0.00000000000000482	47413	lambda repressor-like DNA-binding domains	0.0075	47438	GalR/LacI-like bacterial regulator	2hsg A:2-58
1f	gi|116670532|ref|YP_831465.1|	0036339	70-354	2.16e-65	53822	Periplasmic binding protein-like I	0.0000383	53823	L-arabinose binding protein-like	2nzu G:58-332
1f	gi|116670532|ref|YP_831465.1|	0051985	11-68	0.0000000000000291	47413	lambda repressor-like DNA-binding domains	0.0054	47438	GalR/LacI-like bacterial regulator	1vpw A:3-58
1f	gi|116670972|ref|YP_831905.1|	0036339	64-329	1.1e-37	53822	Periplasmic binding protein-like I	0.00046	53823	L-arabinose binding protein-like	1dbq A:
1f	gi|116670972|ref|YP_831905.1|	0051985	4-62	0.00000000000037	47413	lambda repressor-like DNA-binding domains	0.0076	47438	GalR/LacI-like bacterial regulator	2hsg A:2-58
1f	gi|116671684|ref|YP_832617.1|	0036339	66-365	1.25e-54	53822	Periplasmic binding protein-like I	0.0000515	53823	L-arabinose binding protein-like	2nzu G:58-332
1f	gi|116671684|ref|YP_832617.1|	0051985	3-64	0.0000000000000599	47413	lambda repressor-like DNA-binding domains	0.0062	47438	GalR/LacI-like bacterial regulator	1uxd A:
1f	gi|116671689|ref|YP_832622.1|	0049650	108-362	1.53e-55	53822	Periplasmic binding protein-like I	0.00017	53823	L-arabinose binding protein-like	1dbq A:
1f	gi|116671689|ref|YP_832622.1|	0051985	5-62	0.00000000000000265	47413	lambda repressor-like DNA-binding domains	0.0033	47438	GalR/LacI-like bacterial regulator	2bjc A:1-62
1f	gi|116671851|ref|YP_832784.1|	0036339	63-341	9.82e-59	53822	Periplasmic binding protein-like I	0.0000341	53823	L-arabinose binding protein-like	1dbq A:
1f	gi|116671851|ref|YP_832784.1|	0051985	5-62	0.0000000000000103	47413	lambda repressor-like DNA-binding domains	0.0044	47438	GalR/LacI-like bacterial regulator	2bjc A:1-62
1f	gi|116671882|ref|YP_832815.1|	0036339	69-336	2.14e-57	53822	Periplasmic binding protein-like I	0.0000359	53823	L-arabinose binding protein-like	2nzu G:58-332
1f	gi|116671882|ref|YP_832815.1|	0051985	9-67	4.79e-16	47413	lambda repressor-like DNA-binding domains	0.0038	47438	GalR/LacI-like bacterial regulator	2hsg A:2-58
1f	gi|116671925|ref|YP_832858.1|	0036339	75-341	6.16e-71	53822	Periplasmic binding protein-like I	0.0000157	53823	L-arabinose binding protein-like	2nzu G:58-332
1f	gi|116671925|ref|YP_832858.1|	0051985	15-74	0.000000000000113	47413	lambda repressor-like DNA-binding domains	0.0019	47438	GalR/LacI-like bacterial regulator	2hsg A:2-58
1f	gi|116672006|ref|YP_832939.1|	0035780	58-317	4.42e-22	53822	Periplasmic binding protein-like I	0.0017	53823	L-arabinose binding protein-like	2nzu G:58-332
1f	gi|116672006|ref|YP_832939.1|	0051985	1-59	5.18e-17	47413	lambda repressor-like DNA-binding domains	0.004	47438	GalR/LacI-like bacterial regulator	1pru A:
1f	gi|116672148|ref|YP_833081.1|	0036339	76-348	6.16e-63	53822	Periplasmic binding protein-like I	0.00014	53823	L-arabinose binding protein-like	1dbq A:
1f	gi|116672148|ref|YP_833081.1|	0051985	15-74	0.000000000000131	47413	lambda repressor-like DNA-binding domains	0.0037	47438	GalR/LacI-like bacterial regulator	2hsg A:2-58
1f	gi|116672230|ref|YP_833163.1|	0036339	67-331	6.6e-67	53822	Periplasmic binding protein-like I	0.0000177	53823	L-arabinose binding protein-like	2nzu G:58-332
1f	gi|116672230|ref|YP_833163.1|	0051985	2-61	8.26e-17	47413	lambda repressor-like DNA-binding domains	0.0028	47438	GalR/LacI-like bacterial regulator	2hsg A:2-58
1f	gi|116672304|ref|YP_833237.1|	0035780	105-366	9.42e-35	53822	Periplasmic binding protein-like I	0.00097	53823	L-arabinose binding protein-like	2nzu G:58-332
1f	gi|116672304|ref|YP_833237.1|	0051985	34-92	0.00000000000075	47413	lambda repressor-like DNA-binding domains	0.0055	47438	GalR/LacI-like bacterial regulator	2hsg A:2-58
1f	gi|116672308|ref|YP_833241.1|	0036339	73-346	2.16e-66	53822	Periplasmic binding protein-like I	0.0001	53823	L-arabinose binding protein-like	2nzu G:58-332
1f	gi|116672308|ref|YP_833241.1|	0036955	15-67	0.00000000000135	47413	lambda repressor-like DNA-binding domains	0.0078	47438	GalR/LacI-like bacterial regulator	2hsg A:2-58
1f	gi|116672438|ref|YP_833371.1|	0036339	76-337	3.81e-61	53822	Periplasmic binding protein-like I	0.0000661	53823	L-arabinose binding protein-like	1dbq A:
1f	gi|116672438|ref|YP_833371.1|	0051985	2-58	0.00000000000000488	47413	lambda repressor-like DNA-binding domains	0.0031	47438	GalR/LacI-like bacterial regulator	2hsg A:2-58
1f	gi|116672460|ref|YP_833393.1|	0036339	72-341	2.36e-40	53822	Periplasmic binding protein-like I	0.00011	53823	L-arabinose binding protein-like	2nzu G:58-332
1f	gi|116672460|ref|YP_833393.1|	0051985	11-68	0.00000000000000113	47413	lambda repressor-like DNA-binding domains	0.0032	47438	GalR/LacI-like bacterial regulator	2hsg A:2-58
1f	gi|116669008|ref|YP_829941.1|	0048694	258-321	0.000000000000016	46894	C-terminal effector domain of the bipartite response regulators	0.0054	46900	GerE-like (LuxR/UhpA family of transcriptional regulators)	1fse A:
1f	gi|116669051|ref|YP_829984.1|	0045682	3-136	7.26e-34	52172	CheY-like	0.00025	52173	CheY-related	1a04 A:5-142
1f	gi|116669051|ref|YP_829984.1|	0048694	135-204	3.74e-20	46894	C-terminal effector domain of the bipartite response regulators	0.0034	46900	GerE-like (LuxR/UhpA family of transcriptional regulators)	1a04 A:150-216
1f	gi|116669782|ref|YP_830715.1|	0048694	841-904	1.8e-17	46894	C-terminal effector domain of the bipartite response regulators	0.0036	46900	GerE-like (LuxR/UhpA family of transcriptional regulators)	1a04 A:150-216
1f	gi|116669782|ref|YP_830715.1|	0047420	36-231	0.00000000146	52540	P-loop containing nucleoside triphosphate hydrolases	0.067	81269	Extended AAA-ATPase domain	1g8p A:
1f	gi|116669782|ref|YP_830715.1|	0051642	400-438,599-640,670-707	0.000024	48452	TPR-like	0.05	48453	Tetratricopeptide repeat (TPR)	1elw A:
1f	gi|116669783|ref|YP_830716.1|	0048694	848-910	0.0000000000000068	46894	C-terminal effector domain of the bipartite response regulators	0.0049	46900	GerE-like (LuxR/UhpA family of transcriptional regulators)	1fse A:
1f	gi|116669783|ref|YP_830716.1|	0039472	21-176	0.0000101	52540	P-loop containing nucleoside triphosphate hydrolases	0.056	52592	G proteins	2a5j A:9-181
1f	gi|116669784|ref|YP_830717.1|	0048694	833-899	0.00000000000000129	46894	C-terminal effector domain of the bipartite response regulators	0.0056	46900	GerE-like (LuxR/UhpA family of transcriptional regulators)	1a04 A:150-216
1f	gi|116669784|ref|YP_830717.1|	0047420	25-234	0.00000000000000506	52540	P-loop containing nucleoside triphosphate hydrolases	0.087	81269	Extended AAA-ATPase domain	1ksf X:168-436
1f	gi|116669785|ref|YP_830718.1|	0048694	824-889	5.78e-17	46894	C-terminal effector domain of the bipartite response regulators	0.0071	46900	GerE-like (LuxR/UhpA family of transcriptional regulators)	1fse A:
1f	gi|116669785|ref|YP_830718.1|	0047420	7-219	0.000000000364	52540	P-loop containing nucleoside triphosphate hydrolases	0.089	52670	RecA protein-like (ATPase-domain)	1fx0 A:97-372
1f	gi|116669795|ref|YP_830728.1|	0048694	789-850	0.00000000000000265	46894	C-terminal effector domain of the bipartite response regulators	0.0074	46900	GerE-like (LuxR/UhpA family of transcriptional regulators)	1yio A:131-200
1f	gi|116669795|ref|YP_830728.1|	0049491	17-222	0.00000000000332	52540	P-loop containing nucleoside triphosphate hydrolases	0.049	52670	RecA protein-like (ATPase-domain)	1w44 A:
1f	gi|116669999|ref|YP_830932.1|	0048694	294-360	0.00000000122	46894	C-terminal effector domain of the bipartite response regulators	0.0095	46900	GerE-like (LuxR/UhpA family of transcriptional regulators)	1a04 A:150-216
1f	gi|116670592|ref|YP_831525.1|	0048694	486-546	7.82e-18	46894	C-terminal effector domain of the bipartite response regulators	0.0044	46900	GerE-like (LuxR/UhpA family of transcriptional regulators)	1fse A:
1f	gi|116670592|ref|YP_831525.1|	0052100	281-353,386-455	0.00000449	48452	TPR-like	0.027	48453	Tetratricopeptide repeat (TPR)	1fch A:
1f	gi|116671431|ref|YP_832364.1|	0048694	473-543	2.18e-20	46894	C-terminal effector domain of the bipartite response regulators	0.0029	46900	GerE-like (LuxR/UhpA family of transcriptional regulators)	1fse A:
1f	gi|116671431|ref|YP_832364.1|	0042932	10-185	0.00000148	48452	TPR-like	0.035	48453	Tetratricopeptide repeat (TPR)	1kt1 A:254-421
1f	gi|116671431|ref|YP_832364.1|	0052100	243-341	0.0000139	48452	TPR-like	0.022	48453	Tetratricopeptide repeat (TPR)	1ya0 A:1-497
1f	gi|116671431|ref|YP_832364.1|	0054057	356-456	0.0000656	48452	TPR-like	0.067	48453	Tetratricopeptide repeat (TPR)	1p5q A:258-427
1f	gi|116671544|ref|YP_832477.1|	0045682	17-149	1.57e-22	52172	CheY-like	0.001	52173	CheY-related	1a04 A:5-142
1f	gi|116671544|ref|YP_832477.1|	0048694	159-227	4.42e-22	46894	C-terminal effector domain of the bipartite response regulators	0.003	46900	GerE-like (LuxR/UhpA family of transcriptional regulators)	1a04 A:150-216
1f	gi|116672032|ref|YP_832965.1|	0043525	3-135	2.56e-22	52172	CheY-like	0.0032	52173	CheY-related	1s8n A:
1f	gi|116672032|ref|YP_832965.1|	0048694	135-200	0.00000000000000224	46894	C-terminal effector domain of the bipartite response regulators	0.0054	46900	GerE-like (LuxR/UhpA family of transcriptional regulators)	1fse A:
1f	gi|116672252|ref|YP_833185.1|	0048694	356-425	2.14e-20	46894	C-terminal effector domain of the bipartite response regulators	0.0033	46900	GerE-like (LuxR/UhpA family of transcriptional regulators)	1a04 A:150-216
1f	gi|116672252|ref|YP_833185.1|	0035339	227-351	0.00000321	55874	ATPase domain of HSP90 chaperone/DNA topoisomerase II/histidine kinase	0.05	55884	Histidine kinase	1id0 A:
1f	gi|116672676|ref|YP_833609.1|	0045682	6-138	1.01e-35	52172	CheY-like	0.00038	52173	CheY-related	1a04 A:5-142
1f	gi|116672676|ref|YP_833609.1|	0048694	174-243	2.04e-22	46894	C-terminal effector domain of the bipartite response regulators	0.0019	46900	GerE-like (LuxR/UhpA family of transcriptional regulators)	1a04 A:150-216
1f	gi|116672689|ref|YP_833622.1|	0043525	1-142	5.12e-31	52172	CheY-like	0.00089	52173	CheY-related	1a04 A:5-142
1f	gi|116672689|ref|YP_833622.1|	0048694	144-215	1.56e-20	46894	C-terminal effector domain of the bipartite response regulators	0.0027	46900	GerE-like (LuxR/UhpA family of transcriptional regulators)	1a04 A:150-216
1f	gi|116668599|ref|YP_829532.1|	0054060	89-227	2.41e-26	48008	GntR ligand-binding domain-like	0.0097	48009	GntR ligand-binding domain-like	1hw1 A:79-230
1f	gi|116668599|ref|YP_829532.1|	0050048	3-72	3.62e-21	46785	Winged helix DNA-binding domain	0.0078	46804	GntR-like transcriptional regulators	1v4r A:1-100
1f	gi|116668660|ref|YP_829593.1|	0054060	100-229	2.14e-24	48008	GntR ligand-binding domain-like	0.00024	48009	GntR ligand-binding domain-like	2hs5 A:94-231
1f	gi|116668660|ref|YP_829593.1|	0050048	31-98	1.48e-19	46785	Winged helix DNA-binding domain	0.0027	46804	GntR-like transcriptional regulators	2hs5 A:25-93
1f	gi|116668747|ref|YP_829680.1|	0054060	104-235	1.8e-24	48008	GntR ligand-binding domain-like	0.0075	48009	GntR ligand-binding domain-like	2hs5 A:94-231
1f	gi|116668747|ref|YP_829680.1|	0050048	16-91	7.86e-18	46785	Winged helix DNA-binding domain	0.029	46804	GntR-like transcriptional regulators	1hw1 A:5-78
1f	gi|116668803|ref|YP_829736.1|	0054060	85-220	2.62e-20	48008	GntR ligand-binding domain-like	0.027	48009	GntR ligand-binding domain-like	2hs5 A:94-231
1f	gi|116668803|ref|YP_829736.1|	0050048	11-81	0.0000000000000813	46785	Winged helix DNA-binding domain	0.032	46804	GntR-like transcriptional regulators	2hs5 A:25-93
1f	gi|116668839|ref|YP_829772.1|	0054060	96-227	1.57e-27	48008	GntR ligand-binding domain-like	0.017	48009	GntR ligand-binding domain-like	2hs5 A:94-231
1f	gi|116668839|ref|YP_829772.1|	0050048	3-73	5.16e-20	46785	Winged helix DNA-binding domain	0.0061	46804	GntR-like transcriptional regulators	2hs5 A:25-93
1f	gi|116669186|ref|YP_830119.1|	0050768	113-476	3.81e-76	53383	PLP-dependent transferases	0.00019	53384	AAT-like	1wst A:13-415
1f	gi|116669186|ref|YP_830119.1|	0050048	21-84	0.00000000000000336	46785	Winged helix DNA-binding domain	0.027	46804	GntR-like transcriptional regulators	1hw1 A:5-78
1f	gi|116669232|ref|YP_830165.1|	0054060	106-239	9.94e-25	48008	GntR ligand-binding domain-like	0.0063	48009	GntR ligand-binding domain-like	2hs5 A:94-231
1f	gi|116669232|ref|YP_830165.1|	0050048	15-89	2.26e-18	46785	Winged helix DNA-binding domain	0.034	46804	GntR-like transcriptional regulators	1hw1 A:5-78
1f	gi|116669401|ref|YP_830334.1|	0054662	68-243	3.61e-44	64288	Chorismate lyase-like	0.0000154	143473	UTRA domain	2ra5 A:66-245
1f	gi|116669401|ref|YP_830334.1|	0050048	10-84	1.03e-20	46785	Winged helix DNA-binding domain	0.023	46804	GntR-like transcriptional regulators	2hs5 A:25-93
1f	gi|116669404|ref|YP_830337.1|	0054060	98-227	1.12e-29	48008	GntR ligand-binding domain-like	0.0084	48009	GntR ligand-binding domain-like	1hw1 A:79-230
1f	gi|116669404|ref|YP_830337.1|	0050048	2-73	8.33e-20	46785	Winged helix DNA-binding domain	0.013	46804	GntR-like transcriptional regulators	2hs5 A:25-93
1f	gi|116669447|ref|YP_830380.1|	0054060	92-227	7.06e-29	48008	GntR ligand-binding domain-like	0.019	48009	GntR ligand-binding domain-like	2hs5 A:94-231
1f	gi|116669447|ref|YP_830380.1|	0050048	17-89	0.0000000000000351	46785	Winged helix DNA-binding domain	0.039	46804	GntR-like transcriptional regulators	2hs5 A:25-93
1f	gi|116669576|ref|YP_830509.1|	0054662	72-254	3.85e-21	64288	Chorismate lyase-like	0.015	143473	UTRA domain	2ra5 A:66-245
1f	gi|116669576|ref|YP_830509.1|	0050048	16-87	1.13e-19	46785	Winged helix DNA-binding domain	0.017	46804	GntR-like transcriptional regulators	1hw1 A:5-78
1f	gi|116669595|ref|YP_830528.1|	0040719	87-246	1.74e-26	100950	NagB/RpiA/CoA transferase-like	0.054	110513	IF2B-like	1t5o A:
1f	gi|116669595|ref|YP_830528.1|	0043758	16-71	0.000000000567	46785	Winged helix DNA-binding domain	0.037	46804	GntR-like transcriptional regulators	3bwg A:5-82
1f	gi|116670087|ref|YP_831020.1|	0054060	75-211	6.54e-20	48008	GntR ligand-binding domain-like	0.017	48009	GntR ligand-binding domain-like	2hs5 A:94-231
1f	gi|116670087|ref|YP_831020.1|	0050048	6-74	1.26e-16	46785	Winged helix DNA-binding domain	0.01	46804	GntR-like transcriptional regulators	1hw1 A:5-78
1f	gi|116670260|ref|YP_831193.1|	0036339	101-386	9.74e-43	53822	Periplasmic binding protein-like I	0.00027	53823	L-arabinose binding protein-like	2nzu G:58-332
1f	gi|116670260|ref|YP_831193.1|	0050048	24-91	6.59e-18	46785	Winged helix DNA-binding domain	0.027	46804	GntR-like transcriptional regulators	1v4r A:1-100
1f	gi|116670311|ref|YP_831244.1|	0054060	82-215	9.68e-28	48008	GntR ligand-binding domain-like	0.0017	48009	GntR ligand-binding domain-like	2hs5 A:94-231
1f	gi|116670311|ref|YP_831244.1|	0050048	13-80	1.04e-19	46785	Winged helix DNA-binding domain	0.007	46804	GntR-like transcriptional regulators	2hs5 A:25-93
1f	gi|116670449|ref|YP_831382.1|	0054060	95-218	5.23e-24	48008	GntR ligand-binding domain-like	0.013	48009	GntR ligand-binding domain-like	2hs5 A:94-231
1f	gi|116670449|ref|YP_831382.1|	0050048	3-70	0.0000000000000954	46785	Winged helix DNA-binding domain	0.039	46804	GntR-like transcriptional regulators	1v4r A:1-100
1f	gi|116670536|ref|YP_831469.1|	0054060	80-210	3.92e-25	48008	GntR ligand-binding domain-like	0.012	48009	GntR ligand-binding domain-like	2hs5 A:94-231
1f	gi|116670536|ref|YP_831469.1|	0050048	2-76	2.59e-16	46785	Winged helix DNA-binding domain	0.011	46804	GntR-like transcriptional regulators	2hs5 A:25-93
1f	gi|116670562|ref|YP_831495.1|	0054060	101-228	1.73e-27	48008	GntR ligand-binding domain-like	0.012	48009	GntR ligand-binding domain-like	2hs5 A:94-231
1f	gi|116670562|ref|YP_831495.1|	0050048	12-85	6.95e-19	46785	Winged helix DNA-binding domain	0.012	46804	GntR-like transcriptional regulators	1hw1 A:5-78
1f	gi|116670625|ref|YP_831558.1|	0050048	15-101	2.55e-18	46785	Winged helix DNA-binding domain	0.0077	46804	GntR-like transcriptional regulators	1v4r A:1-100
1f	gi|116670760|ref|YP_831693.1|	0054662	72-248	2.67e-47	64288	Chorismate lyase-like	0.00097	143473	UTRA domain	2ra5 A:66-245
1f	gi|116670760|ref|YP_831693.1|	0050048	14-87	1.87e-19	46785	Winged helix DNA-binding domain	0.029	46804	GntR-like transcriptional regulators	1v4r A:1-100
1f	gi|116671003|ref|YP_831936.1|	0050768	102-466	4.7e-69	53383	PLP-dependent transferases	0.00038	53384	AAT-like	1x0m A:26-428
1f	gi|116671003|ref|YP_831936.1|	0050048	7-70	0.00000000000000381	46785	Winged helix DNA-binding domain	0.015	46804	GntR-like transcriptional regulators	1v4r A:1-100
1f	gi|116671563|ref|YP_832496.1|	0050048	8-82	1.31e-19	46785	Winged helix DNA-binding domain	0.0081	46804	GntR-like transcriptional regulators	1v4r A:1-100
1f	gi|116671650|ref|YP_832583.1|	0054060	94-223	1.73e-25	48008	GntR ligand-binding domain-like	0.011	48009	GntR ligand-binding domain-like	1hw1 A:79-230
1f	gi|116671650|ref|YP_832583.1|	0050048	9-88	1.03e-20	46785	Winged helix DNA-binding domain	0.026	46804	GntR-like transcriptional regulators	1hw1 A:5-78
1f	gi|116671884|ref|YP_832817.1|	0054060	104-231	3.66e-24	48008	GntR ligand-binding domain-like	0.012	48009	GntR ligand-binding domain-like	1hw1 A:79-230
1f	gi|116671884|ref|YP_832817.1|	0050048	9-75	1.02e-17	46785	Winged helix DNA-binding domain	0.035	46804	GntR-like transcriptional regulators	3bwg A:5-82
1f	gi|116672059|ref|YP_832992.1|	0054662	58-236	3.77e-53	64288	Chorismate lyase-like	0.00015	143473	UTRA domain	2ra5 A:66-245
1f	gi|116672059|ref|YP_832992.1|	0050048	11-72	4.63e-16	46785	Winged helix DNA-binding domain	0.015	46804	GntR-like transcriptional regulators	1hw1 A:5-78
1f	gi|116672063|ref|YP_832996.1|	0054060	85-213	3.66e-19	48008	GntR ligand-binding domain-like	0.018	48009	GntR ligand-binding domain-like	2hs5 A:94-231
1f	gi|116672063|ref|YP_832996.1|	0050048	7-76	3.44e-18	46785	Winged helix DNA-binding domain	0.024	46804	GntR-like transcriptional regulators	2hs5 A:25-93
1f	gi|116672069|ref|YP_833002.1|	0054060	111-240	2.54e-20	48008	GntR ligand-binding domain-like	0.017	48009	GntR ligand-binding domain-like	2hs5 A:94-231
1f	gi|116672069|ref|YP_833002.1|	0050048	21-87	4.51e-16	46785	Winged helix DNA-binding domain	0.011	46804	GntR-like transcriptional regulators	1v4r A:1-100
1f	gi|116672083|ref|YP_833016.1|	0054060	80-217	9.94e-24	48008	GntR ligand-binding domain-like	0.018	48009	GntR ligand-binding domain-like	2hs5 A:94-231
1f	gi|116672083|ref|YP_833016.1|	0050048	12-99	2.3e-16	46785	Winged helix DNA-binding domain	0.026	46804	GntR-like transcriptional regulators	2hs5 A:25-93
1f	gi|116672085|ref|YP_833018.1|	0054060	101-223	4.45e-27	48008	GntR ligand-binding domain-like	0.011	48009	GntR ligand-binding domain-like	2hs5 A:94-231
1f	gi|116672085|ref|YP_833018.1|	0050048	16-86	1.25e-16	46785	Winged helix DNA-binding domain	0.02	46804	GntR-like transcriptional regulators	2hs5 A:25-93
1f	gi|116672137|ref|YP_833070.1|	0054060	79-209	1.39e-22	48008	GntR ligand-binding domain-like	0.0067	48009	GntR ligand-binding domain-like	2hs5 A:94-231
1f	gi|116672137|ref|YP_833070.1|	0050048	7-100	2.15e-20	46785	Winged helix DNA-binding domain	0.025	46804	GntR-like transcriptional regulators	2hs5 A:25-93
1f	gi|116672248|ref|YP_833181.1|	0054060	86-222	2.54e-21	48008	GntR ligand-binding domain-like	0.008	48009	GntR ligand-binding domain-like	2hs5 A:94-231
1f	gi|116672248|ref|YP_833181.1|	0050048	17-106	0.00000000000000425	46785	Winged helix DNA-binding domain	0.018	46804	GntR-like transcriptional regulators	2hs5 A:25-93
1f	gi|116672501|ref|YP_833434.1|	0054060	84-217	9.68e-29	48008	GntR ligand-binding domain-like	0.0091	48009	GntR ligand-binding domain-like	2hs5 A:94-231
1f	gi|116672501|ref|YP_833434.1|	0050048	13-104	0.00000000000000107	46785	Winged helix DNA-binding domain	0.025	46804	GntR-like transcriptional regulators	2hs5 A:25-93
1f	gi|116672516|ref|YP_833449.1|	0054060	97-225	6.28e-27	48008	GntR ligand-binding domain-like	0.017	48009	GntR ligand-binding domain-like	2hs5 A:94-231
1f	gi|116672516|ref|YP_833449.1|	0050048	13-85	3.14e-17	46785	Winged helix DNA-binding domain	0.022	46804	GntR-like transcriptional regulators	1v4r A:1-100
1f	gi|116672606|ref|YP_833539.1|	0054060	81-210	2.88e-30	48008	GntR ligand-binding domain-like	0.0073	48009	GntR ligand-binding domain-like	2hs5 A:94-231
1f	gi|116672606|ref|YP_833539.1|	0050048	9-104	3.85e-20	46785	Winged helix DNA-binding domain	0.015	46804	GntR-like transcriptional regulators	1v4r A:1-100
1f	gi|116672685|ref|YP_833618.1|	0054060	77-213	2.22e-25	48008	GntR ligand-binding domain-like	0.0046	48009	GntR ligand-binding domain-like	2hs5 A:94-231
1f	gi|116672685|ref|YP_833618.1|	0050048	2-76	0.0000000000279	46785	Winged helix DNA-binding domain	0.037	46804	GntR-like transcriptional regulators	1v4r A:1-100
1f	gi|116662112|ref|YP_829167.1|	0050048	5-72	0.00000000000000926	46785	Winged helix DNA-binding domain	0.033	46804	GntR-like transcriptional regulators	1hw1 A:5-78
1f	gi|116662112|ref|YP_829167.1|	0054060	78-202	0.00000000000000785	48008	GntR ligand-binding domain-like	0.025	48009	GntR ligand-binding domain-like	2hs5 A:94-231
1f	gi|116662212|ref|YP_829267.1|	0052364	509-568	0.0000153	46785	Winged helix DNA-binding domain	0.064	46804	GntR-like transcriptional regulators	2hs5 A:25-93
1f	gi|116662307|ref|YP_829361.1|	0054060	118-244	4.97e-22	48008	GntR ligand-binding domain-like	0.012	48009	GntR ligand-binding domain-like	2hs5 A:94-231
1f	gi|116662307|ref|YP_829361.1|	0050048	27-98	1.56e-21	46785	Winged helix DNA-binding domain	0.0078	46804	GntR-like transcriptional regulators	1v4r A:1-100
1f	gi|116668941|ref|YP_829874.1|	0049608	87-270	5.43e-40	55781	GAF domain-like	0.00077	75513	IclR ligand-binding domain-like	1mkm A:76-246
1f	gi|116668941|ref|YP_829874.1|	0048177	22-95	0.00000000000000631	46785	Winged helix DNA-binding domain	0.054	74676	Transcriptional regulator IclR, N-terminal domain	1mkm A:1-75
1f	gi|116670352|ref|YP_831285.1|	0049608	76-254	3.92e-39	55781	GAF domain-like	0.0007	75513	IclR ligand-binding domain-like	1mkm A:76-246
1f	gi|116670352|ref|YP_831285.1|	0048177	14-83	0.0000000000277	46785	Winged helix DNA-binding domain	0.05	74676	Transcriptional regulator IclR, N-terminal domain	1mkm A:1-75
1f	gi|116670541|ref|YP_831474.1|	0049608	67-246	4.38e-46	55781	GAF domain-like	0.00014	75513	IclR ligand-binding domain-like	1mkm A:76-246
1f	gi|116670541|ref|YP_831474.1|	0048177	14-80	1.75e-17	46785	Winged helix DNA-binding domain	0.029	74676	Transcriptional regulator IclR, N-terminal domain	1mkm A:1-75
1f	gi|116670600|ref|YP_831533.1|	0049608	91-268	8.5e-36	55781	GAF domain-like	0.00097	75513	IclR ligand-binding domain-like	1tf1 A:
1f	gi|116670600|ref|YP_831533.1|	0048177	26-88	0.000000000000975	46785	Winged helix DNA-binding domain	0.021	74676	Transcriptional regulator IclR, N-terminal domain	1mkm A:1-75
1f	gi|116671005|ref|YP_831938.1|	0049608	84-264	3.14e-32	55781	GAF domain-like	0.00048	75513	IclR ligand-binding domain-like	1mkm A:76-246
1f	gi|116671005|ref|YP_831938.1|	0048177	21-92	0.0000000000177	46785	Winged helix DNA-binding domain	0.087	74676	Transcriptional regulator IclR, N-terminal domain	1mkm A:1-75
1f	gi|116671066|ref|YP_831999.1|	0049608	62-234	2.42e-34	55781	GAF domain-like	0.001	75513	IclR ligand-binding domain-like	1tf1 A:
1f	gi|116671066|ref|YP_831999.1|	0048177	7-75	0.00000000000798	46785	Winged helix DNA-binding domain	0.057	74676	Transcriptional regulator IclR, N-terminal domain	1mkm A:1-75
1f	gi|116671588|ref|YP_832521.1|	0049498	87-388	9.62e-41	53067	Actin-like ATPase domain	0.0032	110636	ROK	1z05 A:209-405
1f	gi|116671588|ref|YP_832521.1|	0051455	11-70	0.000000107	46785	Winged helix DNA-binding domain	0.074	74676	Transcriptional regulator IclR, N-terminal domain	1mkm A:1-75
1f	gi|116671973|ref|YP_832906.1|	0049608	66-249	4.9e-45	55781	GAF domain-like	0.0000847	75513	IclR ligand-binding domain-like	1td5 A:
1f	gi|116671973|ref|YP_832906.1|	0048177	9-79	2.66e-19	46785	Winged helix DNA-binding domain	0.018	74676	Transcriptional regulator IclR, N-terminal domain	1mkm A:1-75
1f	gi|116672039|ref|YP_832972.1|	0049595	78-253	9.16e-47	55781	GAF domain-like	0.0008	75513	IclR ligand-binding domain-like	1mkm A:76-246
1f	gi|116672039|ref|YP_832972.1|	0048177	9-80	0.00000000000639	46785	Winged helix DNA-binding domain	0.043	74676	Transcriptional regulator IclR, N-terminal domain	1mkm A:1-75
1f	gi|116672623|ref|YP_833556.1|	0049608	109-288	2.68e-49	55781	GAF domain-like	0.00011	75513	IclR ligand-binding domain-like	1mkm A:76-246
1f	gi|116672623|ref|YP_833556.1|	0048177	47-117	0.00000000000000208	46785	Winged helix DNA-binding domain	0.033	74676	Transcriptional regulator IclR, N-terminal domain	1mkm A:1-75
1f	gi|116662312|ref|YP_829366.1|	0048177	14-87	0.000000000362	46785	Winged helix DNA-binding domain	0.046	74676	Transcriptional regulator IclR, N-terminal domain	1mkm A:1-75
1f	gi|116662312|ref|YP_829366.1|	0049608	73-128	0.00000000137	55781	GAF domain-like	0.009	75513	IclR ligand-binding domain-like	1mkm A:76-246
1f	gi|116662333|ref|YP_829387.1|	0049608	96-264	5.43e-45	55781	GAF domain-like	0.00021	75513	IclR ligand-binding domain-like	1mkm A:76-246
1f	gi|116662333|ref|YP_829387.1|	0048177	23-96	0.0000000000714	46785	Winged helix DNA-binding domain	0.044	74676	Transcriptional regulator IclR, N-terminal domain	1mkm A:1-75
1f	gi|116670029|ref|YP_830962.1|	0039545	168-286	3.14e-35	51306	LexA/Signal peptidase	0.00027	51307	LexA-related	1jhf A:73-198
1f	gi|116670029|ref|YP_830962.1|	0047587	62-128	8.4e-19	46785	Winged helix DNA-binding domain	0.052	46789	LexA repressor, N-terminal DNA-binding domain	1jhf A:2-72
1f	gi|116670457|ref|YP_831390.1|	0051456	184-354	1.2e-17	53067	Actin-like ATPase domain	0.0047	110636	ROK	1z6r A:211-406
1f	gi|116670457|ref|YP_831390.1|	0051455	10-65	0.00000107	46785	Winged helix DNA-binding domain	0.068	46789	LexA repressor, N-terminal DNA-binding domain	1jhf A:2-72
1f	gi|116662114|ref|YP_829169.1|	0037826	68-143	4.71e-28	47979	Iron-dependent repressor protein, dimerization domain	0.00042	47980	Iron-dependent repressor protein, dimerization domain	1fx7 A:65-144
1f	gi|116662114|ref|YP_829169.1|	0052644	5-95	0.0000000000000468	46785	Winged helix DNA-binding domain	0.088	46789	LexA repressor, N-terminal DNA-binding domain	1jhf A:2-72
1f	gi|116662114|ref|YP_829169.1|	0046873	152-221	0.00000000229	50037	C-terminal domain of transcriptional repressors	0.014	50041	FeoA-like	1fx7 A:145-230
1f	gi|116668869|ref|YP_829802.1|	0040524	77-250	2.2e-25	100950	NagB/RpiA/CoA transferase-like	0.083	74656	CoA transferase alpha subunit-like	2ahu A:4-276
1f	gi|116668869|ref|YP_829802.1|	0043758	4-62	0.000000000000158	46785	Winged helix DNA-binding domain	0.051	68967	Lrp/AsnC-like transcriptional regulator N-terminal domain	1i1g A:2-61
1f	gi|116669058|ref|YP_829991.1|	0049608	117-295	5.36e-40	55781	GAF domain-like	0.0011	75513	IclR ligand-binding domain-like	1mkm A:76-246
1f	gi|116669058|ref|YP_829991.1|	0048177	51-122	0.00000000000875	46785	Winged helix DNA-binding domain	0.058	68967	Lrp/AsnC-like transcriptional regulator N-terminal domain	1ri7 A:25-84
1f	gi|116669146|ref|YP_830079.1|	0049498	96-396	3.47e-56	53067	Actin-like ATPase domain	0.00027	110636	ROK	1z05 A:209-405
1f	gi|116669146|ref|YP_830079.1|	0051455	31-85	0.0000000523	46785	Winged helix DNA-binding domain	0.065	68967	Lrp/AsnC-like transcriptional regulator N-terminal domain	1ri7 A:25-84
1f	gi|116669534|ref|YP_830467.1|	0049174	69-143	3.22e-17	54909	Dimeric alpha+beta barrel	0.0017	69733	Lrp/AsnC-like transcriptional regulator C-terminal domain	1ri7 A:85-170
1f	gi|116669534|ref|YP_830467.1|	0052161	8-69	0.000000000648	46785	Winged helix DNA-binding domain	0.0048	68967	Lrp/AsnC-like transcriptional regulator N-terminal domain	1ri7 A:25-84
1f	gi|116669941|ref|YP_830874.1|	0049174	64-148	0.0000000000000456	54909	Dimeric alpha+beta barrel	0.0028	69733	Lrp/AsnC-like transcriptional regulator C-terminal domain	1ri7 A:85-170
1f	gi|116669941|ref|YP_830874.1|	0052161	3-64	0.000000000154	46785	Winged helix DNA-binding domain	0.011	68967	Lrp/AsnC-like transcriptional regulator N-terminal domain	1i1g A:2-61
1f	gi|116670500|ref|YP_831433.1|	0040524	83-240	3.66e-20	100950	NagB/RpiA/CoA transferase-like	0.094	110513	IF2B-like	1vb5 A:
1f	gi|116670500|ref|YP_831433.1|	0043758	10-67	0.0000000000146	46785	Winged helix DNA-binding domain	0.052	68967	Lrp/AsnC-like transcriptional regulator N-terminal domain	1i1g A:2-61
1f	gi|116671108|ref|YP_832041.1|	0049174	63-149	2.15e-17	54909	Dimeric alpha+beta barrel	0.003	69733	Lrp/AsnC-like transcriptional regulator C-terminal domain	1ri7 A:85-170
1f	gi|116671108|ref|YP_832041.1|	0052161	3-63	0.00000113	46785	Winged helix DNA-binding domain	0.027	68967	Lrp/AsnC-like transcriptional regulator N-terminal domain	1ri7 A:25-84
1f	gi|116671396|ref|YP_832329.1|	0052162	79-159	0.0000000000000657	54909	Dimeric alpha+beta barrel	0.0067	69733	Lrp/AsnC-like transcriptional regulator C-terminal domain	1ri7 A:85-170
1f	gi|116671396|ref|YP_832329.1|	0052161	17-76	0.000000000000972	46785	Winged helix DNA-binding domain	0.012	68967	Lrp/AsnC-like transcriptional regulator N-terminal domain	1ri7 A:25-84
1f	gi|116671400|ref|YP_832333.1|	0049174	70-154	1.47e-16	54909	Dimeric alpha+beta barrel	0.0033	69733	Lrp/AsnC-like transcriptional regulator C-terminal domain	1ri7 A:85-170
1f	gi|116671400|ref|YP_832333.1|	0049384	8-79	0.000000000307	46785	Winged helix DNA-binding domain	0.022	68967	Lrp/AsnC-like transcriptional regulator N-terminal domain	1ri7 A:25-84
1f	gi|116671739|ref|YP_832672.1|	0052162	76-151	4.42e-16	54909	Dimeric alpha+beta barrel	0.0037	69733	Lrp/AsnC-like transcriptional regulator C-terminal domain	1ri7 A:85-170
1f	gi|116671739|ref|YP_832672.1|	0052161	13-72	0.000000000000985	46785	Winged helix DNA-binding domain	0.0073	68967	Lrp/AsnC-like transcriptional regulator N-terminal domain	1ri7 A:25-84
1f	gi|116671924|ref|YP_832857.1|	0040524	77-133,160-241	1.21e-34	100950	NagB/RpiA/CoA transferase-like	0.047	75176	D-ribose-5-phosphate isomerase (RpiA), catalytic domain	1lk5 A:1-130,A:211-229
1f	gi|116671924|ref|YP_832857.1|	0043758	5-60	0.00000000000124	46785	Winged helix DNA-binding domain	0.036	68967	Lrp/AsnC-like transcriptional regulator N-terminal domain	1i1g A:2-61
1f	gi|116672027|ref|YP_832960.1|	0049595	84-250	9.16e-32	55781	GAF domain-like	0.0026	75513	IclR ligand-binding domain-like	1mkm A:76-246
1f	gi|116672027|ref|YP_832960.1|	0048177	10-76	0.000000000000296	46785	Winged helix DNA-binding domain	0.037	68967	Lrp/AsnC-like transcriptional regulator N-terminal domain	1ri7 A:25-84
1f	gi|116672104|ref|YP_833037.1|	0049174	67-146	0.00000000000000523	54909	Dimeric alpha+beta barrel	0.0044	69733	Lrp/AsnC-like transcriptional regulator C-terminal domain	1ri7 A:85-170
1f	gi|116672104|ref|YP_833037.1|	0052161	6-59	0.0000000000000187	46785	Winged helix DNA-binding domain	0.0085	68967	Lrp/AsnC-like transcriptional regulator N-terminal domain	1i1g A:2-61
1f	gi|116672528|ref|YP_833461.1|	0049174	83-163	4.83e-17	54909	Dimeric alpha+beta barrel	0.0043	69733	Lrp/AsnC-like transcriptional regulator C-terminal domain	1ri7 A:85-170
1f	gi|116672528|ref|YP_833461.1|	0052161	20-80	0.00000000165	46785	Winged helix DNA-binding domain	0.0087	68967	Lrp/AsnC-like transcriptional regulator N-terminal domain	1ri7 A:25-84
1f	gi|116672531|ref|YP_833464.1|	0052161	1-61	4.26e-18	46785	Winged helix DNA-binding domain	0.0092	68967	Lrp/AsnC-like transcriptional regulator N-terminal domain	1ri7 A:25-84
1f	gi|116672531|ref|YP_833464.1|	0049174	63-150	2.55e-16	54909	Dimeric alpha+beta barrel	0.0099	69733	Lrp/AsnC-like transcriptional regulator C-terminal domain	2cfx A:64-140
1f	gi|116668606|ref|YP_829539.1|	0045790	89-284	2.65e-31	53850	Periplasmic binding protein-like II	0.0019	53851	Phosphate binding protein-like	1i6a A:
1f	gi|116668606|ref|YP_829539.1|	0047461	3-85	1.28e-22	46785	Winged helix DNA-binding domain	0.00071	88979	LysR-like transcriptional regulators	1ixc A:1-89
1f	gi|116668932|ref|YP_829865.1|	0045790	102-300	3.44e-32	53850	Periplasmic binding protein-like II	0.0059	53851	Phosphate binding protein-like	1al3 A:
1f	gi|116668932|ref|YP_829865.1|	0045910	13-124	0.0000000000000597	46785	Winged helix DNA-binding domain	0.05	88979	LysR-like transcriptional regulators	1ixc A:1-89
1f	gi|116668961|ref|YP_829894.1|	0049998	91-287	3.26e-17	53850	Periplasmic binding protein-like II	0.011	53851	Phosphate binding protein-like	1uth A:
1f	gi|116668961|ref|YP_829894.1|	0045910	4-106	5.45e-16	46785	Winged helix DNA-binding domain	0.012	88979	LysR-like transcriptional regulators	1ixc A:1-89
1f	gi|116669870|ref|YP_830803.1|	0045790	127-300	3.44e-20	53850	Periplasmic binding protein-like II	0.0013	53851	Phosphate binding protein-like	1i6a A:
1f	gi|116669870|ref|YP_830803.1|	0047461	1-86	0.00000000000011	46785	Winged helix DNA-binding domain	0.02	88979	LysR-like transcriptional regulators	1ixc A:1-89
1f	gi|116669882|ref|YP_830815.1|	0045790	95-294	1.79e-31	53850	Periplasmic binding protein-like II	0.0057	53851	Phosphate binding protein-like	1i6a A:
1f	gi|116669882|ref|YP_830815.1|	0045910	6-116	0.0000000000000871	46785	Winged helix DNA-binding domain	0.019	88979	LysR-like transcriptional regulators	1ixc A:1-89
1f	gi|116670389|ref|YP_831322.1|	0045790	96-297	8.51e-26	53850	Periplasmic binding protein-like II	0.0041	53851	Phosphate binding protein-like	1i6a A:
1f	gi|116670389|ref|YP_831322.1|	0052508	3-81	2.34e-18	46785	Winged helix DNA-binding domain	0.013	88979	LysR-like transcriptional regulators	1ixc A:1-89
1f	gi|116670448|ref|YP_831381.1|	0052509	88-291	2.29e-37	53850	Periplasmic binding protein-like II	0.00011	53851	Phosphate binding protein-like	1uth A:
1f	gi|116670448|ref|YP_831381.1|	0052508	3-83	7.48e-18	46785	Winged helix DNA-binding domain	0.0023	88979	LysR-like transcriptional regulators	2esn A:3-91
1f	gi|116670479|ref|YP_831412.1|	0045790	88-291	7.41e-36	53850	Periplasmic binding protein-like II	0.0007	53851	Phosphate binding protein-like	1i6a A:
1f	gi|116670479|ref|YP_831412.1|	0047461	1-87	1.35e-24	46785	Winged helix DNA-binding domain	0.0011	88979	LysR-like transcriptional regulators	1ixc A:1-89
1f	gi|116670565|ref|YP_831498.1|	0045790	91-299	2.71e-35	53850	Periplasmic binding protein-like II	0.00053	53851	Phosphate binding protein-like	1i6a A:
1f	gi|116670565|ref|YP_831498.1|	0045910	1-110	8.82e-26	46785	Winged helix DNA-binding domain	0.0096	88979	LysR-like transcriptional regulators	1ixc A:1-89
1f	gi|116670589|ref|YP_831522.1|	0052806	90-300	3.68e-26	53850	Periplasmic binding protein-like II	0.003	53851	Phosphate binding protein-like	2fyi A:88-307
1f	gi|116670589|ref|YP_831522.1|	0045910	2-108	1.96e-19	46785	Winged helix DNA-binding domain	0.0055	88979	LysR-like transcriptional regulators	1ixc A:1-89
1f	gi|116670909|ref|YP_831842.1|	0045790	92-300	3.38e-29	53850	Periplasmic binding protein-like II	0.0066	53851	Phosphate binding protein-like	2esn A:92-303
1f	gi|116670909|ref|YP_831842.1|	0045910	1-112	1.71e-19	46785	Winged helix DNA-binding domain	0.0063	88979	LysR-like transcriptional regulators	1ixc A:1-89
1f	gi|116671087|ref|YP_832020.1|	0045790	88-299	2.9e-20	53850	Periplasmic binding protein-like II	0.0019	53851	Phosphate binding protein-like	1i6a A:
1f	gi|116671087|ref|YP_832020.1|	0045910	1-111	5.85e-18	46785	Winged helix DNA-binding domain	0.0092	88979	LysR-like transcriptional regulators	1ixc A:1-89
1f	gi|116671393|ref|YP_832326.1|	0045790	98-311	8.28e-37	53850	Periplasmic binding protein-like II	0.00032	53851	Phosphate binding protein-like	1al3 A:
1f	gi|116671393|ref|YP_832326.1|	0052508	13-91	0.0000000000000166	46785	Winged helix DNA-binding domain	0.019	88979	LysR-like transcriptional regulators	2esn A:3-91
1f	gi|116672163|ref|YP_833096.1|	0045790	90-300	1.27e-23	53850	Periplasmic binding protein-like II	0.0018	53851	Phosphate binding protein-like	1i6a A:
1f	gi|116672163|ref|YP_833096.1|	0045910	3-111	3.46e-23	46785	Winged helix DNA-binding domain	0.026	88979	LysR-like transcriptional regulators	1ixc A:1-89
1f	gi|116672255|ref|YP_833188.1|	0045790	112-318	2.65e-33	53850	Periplasmic binding protein-like II	0.00069	53851	Phosphate binding protein-like	1al3 A:
1f	gi|116672255|ref|YP_833188.1|	0045910	13-132	0.00000000000000128	46785	Winged helix DNA-binding domain	0.063	88979	LysR-like transcriptional regulators	1ixc A:1-89
1f	gi|116672424|ref|YP_833357.1|	0045790	88-274	2.17e-29	53850	Periplasmic binding protein-like II	0.0029	53851	Phosphate binding protein-like	1al3 A:
1f	gi|116672424|ref|YP_833357.1|	0045910	1-110	5.81e-22	46785	Winged helix DNA-binding domain	0.0096	88979	LysR-like transcriptional regulators	1ixc A:1-89
1f	gi|116672428|ref|YP_833361.1|	0045790	90-295	3.26e-24	53850	Periplasmic binding protein-like II	0.0034	53851	Phosphate binding protein-like	1i6a A:
1f	gi|116672428|ref|YP_833361.1|	0045910	1-112	6.67e-17	46785	Winged helix DNA-binding domain	0.038	88979	LysR-like transcriptional regulators	1ixc A:1-89
1f	gi|116662087|ref|YP_829142.1|	0045790	96-294	6.84e-28	53850	Periplasmic binding protein-like II	0.0018	53851	Phosphate binding protein-like	1i6a A:
1f	gi|116662087|ref|YP_829142.1|	0045910	7-115	8.28e-19	46785	Winged helix DNA-binding domain	0.0065	88979	LysR-like transcriptional regulators	1ixc A:1-89
1f	gi|116662233|ref|YP_829287.1|	0045790	92-296	2.35e-24	53850	Periplasmic binding protein-like II	0.0015	53851	Phosphate binding protein-like	1uth A:
1f	gi|116662233|ref|YP_829287.1|	0052508	1-81	3.3e-22	46785	Winged helix DNA-binding domain	0.0036	88979	LysR-like transcriptional regulators	2esn A:3-91
1f	gi|116669000|ref|YP_829933.1|	0052644	32-168	1.44e-25	46785	Winged helix DNA-binding domain	0.01	63379	MarR-like transcriptional regulators	2a61 A:5-143
1f	gi|116669115|ref|YP_830048.1|	0052644	15-150	8.92e-29	46785	Winged helix DNA-binding domain	0.00033	63379	MarR-like transcriptional regulators	1z91 A:8-144
1f	gi|116669393|ref|YP_830326.1|	0052644	12-147	3.41e-26	46785	Winged helix DNA-binding domain	0.01	63379	MarR-like transcriptional regulators	2fbk A:8-179
1f	gi|116669418|ref|YP_830351.1|	0052644	8-142	6.72e-25	46785	Winged helix DNA-binding domain	0.014	63379	MarR-like transcriptional regulators	2eth A:1-140
1f	gi|116669509|ref|YP_830442.1|	0052801	21-152	4.97e-25	46785	Winged helix DNA-binding domain	0.011	63379	MarR-like transcriptional regulators	2a61 A:5-143
1f	gi|116669695|ref|YP_830628.1|	0052644	4-140	7.55e-38	46785	Winged helix DNA-binding domain	0.00011	63379	MarR-like transcriptional regulators	1z91 A:8-144
1f	gi|116670019|ref|YP_830952.1|	0052644	34-161	6.84e-27	46785	Winged helix DNA-binding domain	0.0076	63379	MarR-like transcriptional regulators	2a61 A:5-143
1f	gi|116670375|ref|YP_831308.1|	0052644	12-147	1.87e-26	46785	Winged helix DNA-binding domain	0.01	63379	MarR-like transcriptional regulators	2fbk A:8-179
1f	gi|116671091|ref|YP_832024.1|	0052801	8-130	1.31e-24	46785	Winged helix DNA-binding domain	0.0074	63379	MarR-like transcriptional regulators	1z91 A:8-144
1f	gi|116671098|ref|YP_832031.1|	0052644	8-149	9.64e-28	46785	Winged helix DNA-binding domain	0.0059	63379	MarR-like transcriptional regulators	1jgs A:
1f	gi|116671722|ref|YP_832655.1|	0052644	15-133	1.3e-22	46785	Winged helix DNA-binding domain	0.0042	63379	MarR-like transcriptional regulators	3deu A:2-141
1f	gi|116672154|ref|YP_833087.1|	0054905	24-80	0.0000000000135	46785	Winged helix DNA-binding domain	0.054	63379	MarR-like transcriptional regulators	3cta A:5-89
1f	gi|116672355|ref|YP_833288.1|	0052644	16-149	1.97e-18	46785	Winged helix DNA-binding domain	0.023	63379	MarR-like transcriptional regulators	3deu A:2-141
1f	gi|116672367|ref|YP_833300.1|	0052801	22-154	1.16e-26	46785	Winged helix DNA-binding domain	0.003	63379	MarR-like transcriptional regulators	2fbh A:8-144
1f	gi|116672469|ref|YP_833402.1|	0052644	3-150	2.55e-25	46785	Winged helix DNA-binding domain	0.01	63379	MarR-like transcriptional regulators	2fbk A:8-179
1f	gi|116672543|ref|YP_833476.1|	0052644	12-141	1.97e-27	46785	Winged helix DNA-binding domain	0.012	63379	MarR-like transcriptional regulators	2a61 A:5-143
1f	gi|116672578|ref|YP_833511.1|	0054933	32-161	1.29e-19	46785	Winged helix DNA-binding domain	0.0051	63379	MarR-like transcriptional regulators	2a61 A:5-143
1f	gi|116672682|ref|YP_833615.1|	0044389	77-238	1.26e-19	100950	NagB/RpiA/CoA transferase-like	0.062	110513	IF2B-like	1vb5 A:
1f	gi|116672682|ref|YP_833615.1|	0043758	3-59	0.00000000000588	46785	Winged helix DNA-binding domain	0.06	63379	MarR-like transcriptional regulators	2fbh A:8-144
1f	gi|116669221|ref|YP_830154.1|	0050342	15-141	1.42e-37	52172	CheY-like	0.00019	52173	CheY-related	1mvo A:
1f	gi|116669221|ref|YP_830154.1|	0051385	146-242	1.22e-28	46894	C-terminal effector domain of the bipartite response regulators	0.00037	46895	PhoB-like	1ys7 A:128-233
1f	gi|116669223|ref|YP_830156.1|	0049014	185-275	9.07e-24	46894	C-terminal effector domain of the bipartite response regulators	0.0025	46895	PhoB-like	1qqi A:
1f	gi|116669289|ref|YP_830222.1|	0050342	2-126	7.83e-40	52172	CheY-like	0.0000523	52173	CheY-related	1nxo A:
1f	gi|116669289|ref|YP_830222.1|	0051385	127-225	5.95e-32	46894	C-terminal effector domain of the bipartite response regulators	0.00063	46895	PhoB-like	1ys7 A:128-233
1f	gi|116669349|ref|YP_830282.1|	0050342	9-134	4.13e-43	52172	CheY-like	0.00016	52173	CheY-related	1mvo A:
1f	gi|116669349|ref|YP_830282.1|	0051385	135-234	6.52e-31	46894	C-terminal effector domain of the bipartite response regulators	0.0005	46895	PhoB-like	1ys7 A:128-233
1f	gi|116669805|ref|YP_830738.1|	0052670	110-260	7.59e-24	48452	TPR-like	0.0016	140845	BTAD-like	2ff4 A:105-283
1f	gi|116669805|ref|YP_830738.1|	0052669	34-105	0.000000000425	46894	C-terminal effector domain of the bipartite response regulators	0.0075	46895	PhoB-like	2ff4 A:10-104
1f	gi|116669817|ref|YP_830750.1|	0050436	30-290	2.88e-51	69618	HemD-like	0.00023	69619	HemD-like	1wd7 A:
1f	gi|116669817|ref|YP_830750.1|	0049014	306-386	0.000000000232	46894	C-terminal effector domain of the bipartite response regulators	0.0049	46895	PhoB-like	1ys7 A:128-233
1f	gi|116670331|ref|YP_831264.1|	0043525	8-124	1.28e-34	52172	CheY-like	0.0013	52173	CheY-related	1nxo A:
1f	gi|116670331|ref|YP_831264.1|	0051385	143-249	1.19e-23	46894	C-terminal effector domain of the bipartite response regulators	0.0012	46895	PhoB-like	1ys7 A:128-233
1f	gi|116670338|ref|YP_831271.1|	0043525	8-126	1.27e-35	52172	CheY-like	0.00097	52173	CheY-related	1mvo A:
1f	gi|116670338|ref|YP_831271.1|	0051385	144-197	0.00000221	46894	C-terminal effector domain of the bipartite response regulators	0.018	46895	PhoB-like	1qqi A:
1f	gi|116671483|ref|YP_832416.1|	0043525	8-125	1.71e-36	52172	CheY-like	0.0011	52173	CheY-related	1nxo A:
1f	gi|116671483|ref|YP_832416.1|	0051385	145-250	2.13e-21	46894	C-terminal effector domain of the bipartite response regulators	0.0021	46895	PhoB-like	1ys7 A:128-233
1f	gi|116671558|ref|YP_832491.1|	0051385	125-219	9.07e-31	46894	C-terminal effector domain of the bipartite response regulators	0.00052	46895	PhoB-like	1qqi A:
1f	gi|116671703|ref|YP_832636.1|	0052670	126-282	4.09e-20	48452	TPR-like	0.0083	140845	BTAD-like	2ff4 A:105-283
1f	gi|116671703|ref|YP_832636.1|	0043525	320-432	0.000000000000129	52172	CheY-like	0.0028	52173	CheY-related	1u0s Y:
1f	gi|116671703|ref|YP_832636.1|	0052669	27-120	0.0000000000021	46894	C-terminal effector domain of the bipartite response regulators	0.0074	46895	PhoB-like	2ff4 A:10-104
1f	gi|116672034|ref|YP_832967.1|	0048619	52-154	1.39e-19	46894	C-terminal effector domain of the bipartite response regulators	0.0035	46895	PhoB-like	1ys7 A:128-233
1f	gi|116672198|ref|YP_833131.1|	0043525	8-126	2.13e-32	52172	CheY-like	0.00097	52173	CheY-related	1nxo A:
1f	gi|116672198|ref|YP_833131.1|	0048619	173-273	1.79e-20	46894	C-terminal effector domain of the bipartite response regulators	0.0026	46895	PhoB-like	1ys7 A:128-233
1f	gi|116672236|ref|YP_833169.1|	0051385	152-239	9.92e-18	46894	C-terminal effector domain of the bipartite response regulators	0.002	46895	PhoB-like	1ys7 A:128-233
1f	gi|116668834|ref|YP_829767.1|	0054369	34-85	0.00000075	47413	lambda repressor-like DNA-binding domains	0.077	47432	SinR domain-like	1b0n A:1-68
1f	gi|116669013|ref|YP_829946.1|	0054369	35-84	0.0000012	47413	lambda repressor-like DNA-binding domains	0.051	47432	SinR domain-like	1y7y A:5-73
1f	gi|116669150|ref|YP_830083.1|	0051249	24-91	5.35e-16	47413	lambda repressor-like DNA-binding domains	0.048	47432	SinR domain-like	1b0n A:1-68
1f	gi|116669412|ref|YP_830345.1|	0043706	58-188	6.2e-19	51182	RmlC-like cupins	0.058	117315	Probable transcriptional regulator VC1968, C-terminal domain	1y9q A:83-181
1f	gi|116669412|ref|YP_830345.1|	0051249	11-78	7.88e-16	47413	lambda repressor-like DNA-binding domains	0.056	47432	SinR domain-like	1b0n A:1-68
1f	gi|116669434|ref|YP_830367.1|	0054369	7-74	0.0000000000000083	47413	lambda repressor-like DNA-binding domains	0.00059	47432	SinR domain-like	2ofy A:3-84
1f	gi|116669488|ref|YP_830421.1|	0054323	2-69	0.00000000000000533	47413	lambda repressor-like DNA-binding domains	0.08	47432	SinR domain-like	2bnm A:6-76
1f	gi|116670018|ref|YP_830951.1|	0051249	3-70	0.000000000000563	47413	lambda repressor-like DNA-binding domains	0.013	47432	SinR domain-like	2b5a A:1-77
1f	gi|116671784|ref|YP_832717.1|	0054369	27-76	0.000000125	47413	lambda repressor-like DNA-binding domains	0.067	47432	SinR domain-like	2b5a A:1-77
1f	gi|116672405|ref|YP_833338.1|	0044235	72-506	6.05e-96	55205	EPT/RTPC-like	0.00000957	55209	Enolpyruvate transferase, EPT	1uae A:
1f	gi|116672405|ref|YP_833338.1|	0051908	3-64	0.00000000000182	47413	lambda repressor-like DNA-binding domains	0.046	47432	SinR domain-like	1b0n A:1-68
1f	gi|116672515|ref|YP_833448.1|	0054323	8-73	0.000000000000589	47413	lambda repressor-like DNA-binding domains	0.048	47432	SinR domain-like	1y7y A:5-73
1f	gi|116662108|ref|YP_829163.1|	0051711	2-53	0.0000000000375	47413	lambda repressor-like DNA-binding domains	0.061	47432	SinR domain-like	1y7y A:5-73
1f	gi|304570630|ref|YP_830842.2|	0054369	9-89	0.0000000103	47413	lambda repressor-like DNA-binding domains	0.012	47432	SinR domain-like	2b5a A:1-77
1f	gi|116668607|ref|YP_829540.1|	0052844	101-232	7.89e-29	48498	Tetracyclin repressor-like, C-terminal domain	0.00016	48499	Tetracyclin repressor-like, C-terminal domain	2g7g A:74-205
1f	gi|116668607|ref|YP_829540.1|	0051585	37-90	0.000000000164	46689	Homeodomain-like	0.014	46764	Tetracyclin repressor-like, N-terminal domain	2g7g A:9-73
1f	gi|116668669|ref|YP_829602.1|	0054341	23-79	0.00000000000000274	46689	Homeodomain-like	0.007	46764	Tetracyclin repressor-like, N-terminal domain	1t56 A:22-94
1f	gi|116668669|ref|YP_829602.1|	0052656	96-180	0.000000089	48498	Tetracyclin repressor-like, C-terminal domain	0.024	48499	Tetracyclin repressor-like, C-terminal domain	2fd5 A:77-180
1f	gi|116668819|ref|YP_829752.1|	0052844	75-200	1.69e-27	48498	Tetracyclin repressor-like, C-terminal domain	0.00031	48499	Tetracyclin repressor-like, C-terminal domain	2g7g A:74-205
1f	gi|116668819|ref|YP_829752.1|	0052843	11-64	0.000000000467	46689	Homeodomain-like	0.0021	46764	Tetracyclin repressor-like, N-terminal domain	2g7g A:9-73
1f	gi|116668899|ref|YP_829832.1|	0049523	8-80	0.000000000000108	46689	Homeodomain-like	0.0099	46764	Tetracyclin repressor-like, N-terminal domain	2o7t A:1-78
1f	gi|116668899|ref|YP_829832.1|	0054342	87-187	0.000000065	48498	Tetracyclin repressor-like, C-terminal domain	0.015	48499	Tetracyclin repressor-like, C-terminal domain	2g7s A:77-192
1f	gi|116669005|ref|YP_829938.1|	0052844	80-228	4e-24	48498	Tetracyclin repressor-like, C-terminal domain	0.0069	48499	Tetracyclin repressor-like, C-terminal domain	2g7g A:74-205
1f	gi|116669005|ref|YP_829938.1|	0054374	9-72	0.0000000000077	46689	Homeodomain-like	0.0035	46764	Tetracyclin repressor-like, N-terminal domain	2o7o A:2-67
1f	gi|116669132|ref|YP_830065.1|	0054341	12-83	0.000000000000021	46689	Homeodomain-like	0.014	46764	Tetracyclin repressor-like, N-terminal domain	2id3 A:13-80
1f	gi|116669132|ref|YP_830065.1|	0050189	87-172	0.00000033	48498	Tetracyclin repressor-like, C-terminal domain	0.012	48499	Tetracyclin repressor-like, C-terminal domain	1vi0 A:78-194
1f	gi|116669161|ref|YP_830094.1|	0054861	79-217	2.18e-43	48498	Tetracyclin repressor-like, C-terminal domain	0.000057	48499	Tetracyclin repressor-like, C-terminal domain	3c07 A:90-235
1f	gi|116669161|ref|YP_830094.1|	0049523	2-81	9.48e-20	46689	Homeodomain-like	0.00032	46764	Tetracyclin repressor-like, N-terminal domain	3c07 A:15-89
1f	gi|116669178|ref|YP_830111.1|	0049523	13-89	1.25e-16	46689	Homeodomain-like	0.008	46764	Tetracyclin repressor-like, N-terminal domain	1sgm A:5-77
1f	gi|116669178|ref|YP_830111.1|	0052656	90-194	0.000000000196	48498	Tetracyclin repressor-like, C-terminal domain	0.018	48499	Tetracyclin repressor-like, C-terminal domain	2fd5 A:77-180
1f	gi|116669228|ref|YP_830161.1|	0049523	12-92	1.9e-20	46689	Homeodomain-like	0.0057	46764	Tetracyclin repressor-like, N-terminal domain	1ui5 A:5-75
1f	gi|116669228|ref|YP_830161.1|	0050189	90-203	0.00000089	48498	Tetracyclin repressor-like, C-terminal domain	0.0088	48499	Tetracyclin repressor-like, C-terminal domain	1pb6 A:86-211
1f	gi|116669328|ref|YP_830261.1|	0050079	8-75	9.75e-16	46689	Homeodomain-like	0.0071	46764	Tetracyclin repressor-like, N-terminal domain	1pb6 A:14-85
1f	gi|116669430|ref|YP_830363.1|	0049523	26-89	1.8e-17	46689	Homeodomain-like	0.004	46764	Tetracyclin repressor-like, N-terminal domain	1ui5 A:5-75
1f	gi|116669430|ref|YP_830363.1|	0052656	103-206	0.00000284	48498	Tetracyclin repressor-like, C-terminal domain	0.017	48499	Tetracyclin repressor-like, C-terminal domain	2g7s A:77-192
1f	gi|116669591|ref|YP_830524.1|	0049523	18-81	0.0000000000000323	46689	Homeodomain-like	0.0057	46764	Tetracyclin repressor-like, N-terminal domain	3c07 A:15-89
1f	gi|116669741|ref|YP_830674.1|	0049195	11-68	0.000000000000399	46689	Homeodomain-like	0.014	46764	Tetracyclin repressor-like, N-terminal domain	1t56 A:22-94
1f	gi|116669777|ref|YP_830710.1|	0049523	2-82	2.69e-19	46689	Homeodomain-like	0.0051	46764	Tetracyclin repressor-like, N-terminal domain	1ui5 A:5-75
1f	gi|116669777|ref|YP_830710.1|	0052878	87-193	0.00000000341	48498	Tetracyclin repressor-like, C-terminal domain	0.014	48499	Tetracyclin repressor-like, C-terminal domain	2np3 A:100-211
1f	gi|116669837|ref|YP_830770.1|	0049195	18-90	0.00000000000000288	46689	Homeodomain-like	0.0086	46764	Tetracyclin repressor-like, N-terminal domain	1t56 A:22-94
1f	gi|116669945|ref|YP_830878.1|	0049523	26-108	0.00000000000000241	46689	Homeodomain-like	0.0071	46764	Tetracyclin repressor-like, N-terminal domain	1ui5 A:5-75
1f	gi|116669945|ref|YP_830878.1|	0050189	105-188	0.00000089	48498	Tetracyclin repressor-like, C-terminal domain	0.013	48499	Tetracyclin repressor-like, C-terminal domain	2gen A:76-193
1f	gi|116670071|ref|YP_831004.1|	0046085	140-320	4.93e-34	53098	Ribonuclease H-like	0.0046	53107	Retroviral integrase, catalytic domain	1c6v A:
1f	gi|116670071|ref|YP_831004.1|	0048742	4-85	0.0000000215	46689	Homeodomain-like	0.061	46764	Tetracyclin repressor-like, N-terminal domain	2fq4 A:9-77
1f	gi|116670690|ref|YP_831623.1|	0049523	38-120	1.8e-16	46689	Homeodomain-like	0.021	46764	Tetracyclin repressor-like, N-terminal domain	2g3b A:2-73
1f	gi|116670690|ref|YP_831623.1|	0052878	116-213	0.0000311	48498	Tetracyclin repressor-like, C-terminal domain	0.014	48499	Tetracyclin repressor-like, C-terminal domain	2gen A:76-193
1f	gi|116671177|ref|YP_832110.1|	0052668	29-219	5.27e-46	52317	Class I glutamine amidotransferase-like	0.0082	52325	DJ-1/PfpI	1g2i A:
1f	gi|116671177|ref|YP_832110.1|	0036286	237-286	0.0000000000394	46689	Homeodomain-like	0.044	46759	AraC type transcriptional activator	1bl0 A:9-62
1f	gi|116671177|ref|YP_832110.1|	0045977	290-340	0.00000000829	46689	Homeodomain-like	0.081	46764	Tetracyclin repressor-like, N-terminal domain	2id3 A:13-80
1f	gi|116671321|ref|YP_832254.1|	0052878	112-223	6.45e-26	48498	Tetracyclin repressor-like, C-terminal domain	0.0061	48499	Tetracyclin repressor-like, C-terminal domain	2gen A:76-193
1f	gi|116671321|ref|YP_832254.1|	0049523	34-114	1.85e-20	46689	Homeodomain-like	0.0055	46764	Tetracyclin repressor-like, N-terminal domain	1z77 A:1-75
1f	gi|116671355|ref|YP_832288.1|	0053205	91-205	2.37e-19	48498	Tetracyclin repressor-like, C-terminal domain	0.0036	48499	Tetracyclin repressor-like, C-terminal domain	2np5 A:78-195
1f	gi|116671355|ref|YP_832288.1|	0054374	4-76	0.000000000000262	46689	Homeodomain-like	0.0024	46764	Tetracyclin repressor-like, N-terminal domain	2np5 A:9-77
1f	gi|116671630|ref|YP_832563.1|	0050079	7-69	0.0000000174	46689	Homeodomain-like	0.01	46764	Tetracyclin repressor-like, N-terminal domain	1v7b A:1-74
1f	gi|116671658|ref|YP_832591.1|	0054341	16-71	0.0000000165	46689	Homeodomain-like	0.044	46764	Tetracyclin repressor-like, N-terminal domain	1z77 A:1-75
1f	gi|116671705|ref|YP_832638.1|	0049523	12-78	0.000000000000748	46689	Homeodomain-like	0.0081	46764	Tetracyclin repressor-like, N-terminal domain	3c07 A:15-89
1f	gi|116671719|ref|YP_832652.1|	0051467	79-224	6e-33	48498	Tetracyclin repressor-like, C-terminal domain	0.0044	48499	Tetracyclin repressor-like, C-terminal domain	1z0x A:72-220
1f	gi|116671719|ref|YP_832652.1|	0052845	11-71	0.000000000477	46689	Homeodomain-like	0.0026	46764	Tetracyclin repressor-like, N-terminal domain	2g7l A:16-83
1f	gi|116671791|ref|YP_832724.1|	0050189	87-197	8.12e-20	48498	Tetracyclin repressor-like, C-terminal domain	0.0045	48499	Tetracyclin repressor-like, C-terminal domain	1vi0 A:78-194
1f	gi|116671791|ref|YP_832724.1|	0049523	9-91	0.00000000000000821	46689	Homeodomain-like	0.0078	46764	Tetracyclin repressor-like, N-terminal domain	1ui5 A:5-75
1f	gi|116671883|ref|YP_832816.1|	0052886	87-191	1.51e-16	48498	Tetracyclin repressor-like, C-terminal domain	0.0051	48499	Tetracyclin repressor-like, C-terminal domain	2g3b A:74-189
1f	gi|116671883|ref|YP_832816.1|	0049523	8-76	2.62e-16	46689	Homeodomain-like	0.0047	46764	Tetracyclin repressor-like, N-terminal domain	1pb6 A:14-85
1f	gi|116672045|ref|YP_832978.1|	0053205	80-195	7.71e-23	48498	Tetracyclin repressor-like, C-terminal domain	0.0045	48499	Tetracyclin repressor-like, C-terminal domain	2gfn A:81-199
1f	gi|116672045|ref|YP_832978.1|	0054374	3-75	0.0000000000000128	46689	Homeodomain-like	0.0037	46764	Tetracyclin repressor-like, N-terminal domain	2gfn A:4-80
1f	gi|116672052|ref|YP_832985.1|	0049523	17-76	0.000000000000113	46689	Homeodomain-like	0.0034	46764	Tetracyclin repressor-like, N-terminal domain	2g3b A:2-73
1f	gi|116672052|ref|YP_832985.1|	0052886	91-181	0.0000000801	48498	Tetracyclin repressor-like, C-terminal domain	0.012	48499	Tetracyclin repressor-like, C-terminal domain	2i10 A:79-194
1f	gi|116672207|ref|YP_833140.1|	0049523	14-89	1.44e-17	46689	Homeodomain-like	0.0042	46764	Tetracyclin repressor-like, N-terminal domain	2gen A:6-75
1f	gi|116672352|ref|YP_833285.1|	0054375	98-240	1.78e-26	48498	Tetracyclin repressor-like, C-terminal domain	0.0012	48499	Tetracyclin repressor-like, C-terminal domain	2oi8 A:87-216
1f	gi|116672352|ref|YP_833285.1|	0054374	14-88	0.0000000000000489	46689	Homeodomain-like	0.0013	46764	Tetracyclin repressor-like, N-terminal domain	2oi8 A:8-86
1f	gi|116672479|ref|YP_833412.1|	0049523	8-58	0.0000000000000667	46689	Homeodomain-like	0.0059	46764	Tetracyclin repressor-like, N-terminal domain	1z77 A:1-75
1f	gi|116672537|ref|YP_833470.1|	0054374	18-79	0.0000000000599	46689	Homeodomain-like	0.012	46764	Tetracyclin repressor-like, N-terminal domain	1vi0 A:6-77
1f	gi|116672547|ref|YP_833480.1|	0049523	12-81	2.59e-16	46689	Homeodomain-like	0.0081	46764	Tetracyclin repressor-like, N-terminal domain	2gen A:6-75
1f	gi|116672547|ref|YP_833480.1|	0054375	82-165	0.0000118	48498	Tetracyclin repressor-like, C-terminal domain	0.012	48499	Tetracyclin repressor-like, C-terminal domain	2oi8 A:87-216
1f	gi|116672560|ref|YP_833493.1|	0054341	18-84	5.67e-16	46689	Homeodomain-like	0.0041	46764	Tetracyclin repressor-like, N-terminal domain	2id3 A:13-80
1f	gi|116662155|ref|YP_829210.1|	0038061	1-136	3.27e-42	53041	Resolvase-like	0.0001	53042	gamma,delta resolvase, catalytic domain	2gm4 A:1-140
1f	gi|116662155|ref|YP_829210.1|	0038534	139-187	0.0000165	46689	Homeodomain-like	0.036	46764	Tetracyclin repressor-like, N-terminal domain	2o7o A:2-67
1f	gi|116662254|ref|YP_829308.1|	0038061	1-136	3.27e-42	53041	Resolvase-like	0.0001	53042	gamma,delta resolvase, catalytic domain	2gm4 A:1-140
1f	gi|116662254|ref|YP_829308.1|	0038534	139-187	0.0000165	46689	Homeodomain-like	0.036	46764	Tetracyclin repressor-like, N-terminal domain	2o7o A:2-67
1f	gi|116662359|ref|YP_829412.1|	0038061	1-136	3.27e-42	53041	Resolvase-like	0.0001	53042	gamma,delta resolvase, catalytic domain	2gm4 A:1-140
1f	gi|116662359|ref|YP_829412.1|	0038534	139-187	0.0000165	46689	Homeodomain-like	0.036	46764	Tetracyclin repressor-like, N-terminal domain	2o7o A:2-67
1f	gi|116662277|ref|YP_829331.1|	0046085	140-306	2.28e-29	53098	Ribonuclease H-like	0.0076	53107	Retroviral integrase, catalytic domain	1b9d A:
1f	gi|116662277|ref|YP_829331.1|	0048742	4-112	0.000000000043	46689	Homeodomain-like	0.061	46764	Tetracyclin repressor-like, N-terminal domain	2fq4 A:9-77
1f	gi|116662413|ref|YP_829466.1|	0038061	3-143	5.75e-37	53041	Resolvase-like	0.0000772	53042	gamma,delta resolvase, catalytic domain	1gdt A:1-140
1f	gi|116662413|ref|YP_829466.1|	0038534	145-190	0.0000358	46689	Homeodomain-like	0.082	46764	Tetracyclin repressor-like, N-terminal domain	1ui5 A:5-75
1f	gi|116670276|ref|YP_831209.1|	0051456	238-407	3.05e-33	53067	Actin-like ATPase domain	0.00084	110636	ROK	1z05 A:209-405
1f	gi|116670276|ref|YP_831209.1|	0051507	40-105	0.0000000147	46785	Winged helix DNA-binding domain	0.093	109680	TrmB-like	2d1h A:1-109
1f	gi|116670276|ref|YP_831209.1|	0053029	109-223	0.00000777	53067	Actin-like ATPase domain	0.037	64089	BadF/BadG/BcrA/BcrD-like	1zc6 A:8-121
