# Supplementary material for: Abundance, diversity and domain architecture variability in prokaryotic DNA-binding transcription factors
Source: PLoS One. 2018 Apr 3;13(4):e0195332. doi: 10.1371/journal.pone.0195332 (PMC5882156; doi:10.1371/journal.pone.0195332)
Supplement: S1 Dataset — The information of genomes and transcription factors is organized in a tabular format. The file S1_Dataset.zip contains 761 files, one per genome. The information is organized as follows: Genome ID, identifier from NCBI database; Supfam ID; physical position of the Domain; E-value; Supfam model assignment; Supfam description; E-value associated to the family; Family ID; Family ID; representative PDB associated to each assignment. (ZIP) [file pone.0195332.s005.zip › Genomes_assignments/Atopobium_parvulum_DSM_20469_B.TFs]

0R	gi|257784090|ref|YP_003179307.1|	0046275	214-262	0.000000000941	46689	Homeodomain-like	0.026	46759	AraC type transcriptional activator	1bl0 A:9-62
0R	gi|257784090|ref|YP_003179307.1|	0036286	163-210	0.0000000717	46689	Homeodomain-like	0.081	46690	Homeodomain	1du6 A:
0R	gi|257784229|ref|YP_003179446.1|	0039814	125-277	1.83e-28	55136	Probable bacterial effector-binding domain	0.032	75462	Gyrase inhibitory protein GyrI (SbmC, YeeB)	1jyh A:
0R	gi|257784229|ref|YP_003179446.1|	0046275	56-104	0.000000000013	46689	Homeodomain-like	0.0061	46759	AraC type transcriptional activator	1d5y A:57-121
0R	gi|257784229|ref|YP_003179446.1|	0036286	5-53	0.00006	46689	Homeodomain-like	0.015	46759	AraC type transcriptional activator	1bl0 A:9-62
0R	gi|257784641|ref|YP_003179858.1|	0046275	223-271	0.000000000121	46689	Homeodomain-like	0.026	46759	AraC type transcriptional activator	1bl0 A:63-124
0R	gi|257784814|ref|YP_003180031.1|	0037457	71-137	1.1e-16	55252	C-terminal domain of arginine repressor	0.0014	55253	C-terminal domain of arginine repressor	1b4b A:
0R	gi|257784814|ref|YP_003180031.1|	0045802	2-64	0.00000000000002	46785	Winged helix DNA-binding domain	0.0024	46792	Arginine repressor (ArgR), N-terminal DNA-binding domain	1f9n A:3-78
0R	gi|257784970|ref|YP_003180187.1|	0049777	24-116	1.34e-24	46785	Winged helix DNA-binding domain	0.0024	46801	ArsR-like transcriptional regulators	1r1u A:
0R	gi|257784074|ref|YP_003179291.1|	0046835	6-65	0.000000635	46785	Winged helix DNA-binding domain	0.06	46786	Biotin repressor-like	1j5y A:3-67
0R	gi|257783947|ref|YP_003179164.1|	0048492	31-141	6.94e-18	51206	cAMP-binding domain-like	0.0039	51210	cAMP-binding domain	1hw5 A:1-137
0R	gi|257783947|ref|YP_003179164.1|	0054945	155-224	0.0000000000674	46785	Winged helix DNA-binding domain	0.044	46796	CAP C-terminal domain-like	2coh A:118-199
0R	gi|257784544|ref|YP_003179761.1|	0051666	6-152	5.11e-25	51206	cAMP-binding domain-like	0.0076	51210	cAMP-binding domain	2oz6 A:9-142
0R	gi|257784544|ref|YP_003179761.1|	0054016	159-221	0.000000000457	46785	Winged helix DNA-binding domain	0.041	46796	CAP C-terminal domain-like	1ft9 A:134-213
0R	gi|257785152|ref|YP_003180369.1|	0041150	1-119	4.15e-27	46785	Winged helix DNA-binding domain	0.015	101027	FUR-like	1mzb A:
0R	gi|257783826|ref|YP_003179043.1|	0053227	60-330	1.09e-43	53822	Periplasmic binding protein-like I	0.00064	53823	L-arabinose binding protein-like	1dbq A:
0R	gi|257783826|ref|YP_003179043.1|	0051985	2-62	0.0000000000000133	47413	lambda repressor-like DNA-binding domains	0.0041	47438	GalR/LacI-like bacterial regulator	2hsg A:2-58
0R	gi|257783960|ref|YP_003179177.1|	0036339	71-334	4.5e-50	53822	Periplasmic binding protein-like I	0.0001	53823	L-arabinose binding protein-like	1dbq A:
0R	gi|257783960|ref|YP_003179177.1|	0051985	2-53	0.00000000169	47413	lambda repressor-like DNA-binding domains	0.011	47438	GalR/LacI-like bacterial regulator	2hsg A:2-58
0R	gi|257784620|ref|YP_003179837.1|	0036339	73-340	2.19e-46	53822	Periplasmic binding protein-like I	0.00017	53823	L-arabinose binding protein-like	1tlf A:
0R	gi|257784620|ref|YP_003179837.1|	0036955	14-69	8.79e-16	47413	lambda repressor-like DNA-binding domains	0.0053	47438	GalR/LacI-like bacterial regulator	1efa A:2-60
0R	gi|257785021|ref|YP_003180238.1|	0036339	64-316	1.4e-61	53822	Periplasmic binding protein-like I	0.0000195	53823	L-arabinose binding protein-like	1dbq A:
0R	gi|257785021|ref|YP_003180238.1|	0051985	4-63	0.0000000000000169	47413	lambda repressor-like DNA-binding domains	0.0059	47438	GalR/LacI-like bacterial regulator	2hsg A:2-58
0R	gi|257783887|ref|YP_003179104.1|	0054662	54-233	3.3e-44	64288	Chorismate lyase-like	0.00087	143473	UTRA domain	2ogg A:95-238
0R	gi|257783887|ref|YP_003179104.1|	0050048	2-70	1.68e-19	46785	Winged helix DNA-binding domain	0.0061	46804	GntR-like transcriptional regulators	3bwg A:5-82
0R	gi|257783939|ref|YP_003179156.1|	0039197	309-569	1.53e-57	52518	Thiamin diphosphate-binding fold (THDP-binding)	0.0017	88760	TK-like PP module	1trk A:3-337
0R	gi|257783939|ref|YP_003179156.1|	0054662	88-259	1.57e-35	64288	Chorismate lyase-like	0.0074	143473	UTRA domain	2p19 A:2-149
0R	gi|257783939|ref|YP_003179156.1|	0050048	31-109	1.48e-17	46785	Winged helix DNA-binding domain	0.012	46804	GntR-like transcriptional regulators	1hw1 A:5-78
0R	gi|257784026|ref|YP_003179243.1|	0050048	6-80	3.38e-21	46785	Winged helix DNA-binding domain	0.0077	46804	GntR-like transcriptional regulators	1v4r A:1-100
0R	gi|257784407|ref|YP_003179624.1|	0054396	80-236	1.27e-34	64288	Chorismate lyase-like	0.001	143473	UTRA domain	2ogg A:95-238
0R	gi|257784407|ref|YP_003179624.1|	0050048	6-78	7.15e-16	46785	Winged helix DNA-binding domain	0.077	46804	GntR-like transcriptional regulators	2hs5 A:25-93
0R	gi|257784865|ref|YP_003180082.1|	0054662	60-241	4.71e-51	64288	Chorismate lyase-like	0.00098	143473	UTRA domain	2p19 A:2-149
0R	gi|257784865|ref|YP_003180082.1|	0050048	1-76	3.82e-23	46785	Winged helix DNA-binding domain	0.024	46804	GntR-like transcriptional regulators	1hw1 A:5-78
0R	gi|257785132|ref|YP_003180349.1|	0054396	78-234	2.67e-37	64288	Chorismate lyase-like	0.00062	143473	UTRA domain	2ogg A:95-238
0R	gi|257785132|ref|YP_003180349.1|	0050048	4-77	0.0000000000000363	46785	Winged helix DNA-binding domain	0.024	46804	GntR-like transcriptional regulators	3bwg A:5-82
0R	gi|257784573|ref|YP_003179790.1|	0039545	95-214	1.24e-35	51306	LexA/Signal peptidase	0.00016	51307	LexA-related	1jhf A:73-198
0R	gi|257784573|ref|YP_003179790.1|	0047587	5-72	2.82e-21	46785	Winged helix DNA-binding domain	0.023	46789	LexA repressor, N-terminal DNA-binding domain	1jhf A:2-72
0R	gi|257783949|ref|YP_003179166.1|	0052784	62-357	3.59e-58	53613	Ribokinase-like	0.003	53614	Ribokinase-like	1rkd A:
0R	gi|257783949|ref|YP_003179166.1|	0052364	3-65	0.000000000593	46785	Winged helix DNA-binding domain	0.067	68967	Lrp/AsnC-like transcriptional regulator N-terminal domain	1i1g A:2-61
0R	gi|257785085|ref|YP_003180302.1|	0040524	75-231	3.52e-23	100950	NagB/RpiA/CoA transferase-like	0.077	75176	D-ribose-5-phosphate isomerase (RpiA), catalytic domain	1ks2 A:2-126,A:199-219
0R	gi|257785085|ref|YP_003180302.1|	0043758	9-64	0.00000000000103	46785	Winged helix DNA-binding domain	0.038	68967	Lrp/AsnC-like transcriptional regulator N-terminal domain	1i1g A:2-61
0R	gi|257784173|ref|YP_003179390.1|	0052509	89-297	2.71e-22	53850	Periplasmic binding protein-like II	0.0038	53851	Phosphate binding protein-like	2fyi A:88-307
0R	gi|257784173|ref|YP_003179390.1|	0045910	1-82	7.1e-21	46785	Winged helix DNA-binding domain	0.0014	88979	LysR-like transcriptional regulators	1ixc A:1-89
0R	gi|257784214|ref|YP_003179431.1|	0045790	87-305	3.26e-33	53850	Periplasmic binding protein-like II	0.0019	53851	Phosphate binding protein-like	1i6a A:
0R	gi|257784214|ref|YP_003179431.1|	0045910	1-109	6.35e-18	46785	Winged helix DNA-binding domain	0.0037	88979	LysR-like transcriptional regulators	1ixc A:1-89
0R	gi|257785075|ref|YP_003180292.1|	0045790	93-281	1.54e-23	53850	Periplasmic binding protein-like II	0.003	53851	Phosphate binding protein-like	1al3 A:
0R	gi|257785075|ref|YP_003180292.1|	0045910	4-113	3.2e-19	46785	Winged helix DNA-binding domain	0.047	88979	LysR-like transcriptional regulators	1ixc A:1-89
0R	gi|257784129|ref|YP_003179346.1|	0040524	75-231	7.74e-23	100950	NagB/RpiA/CoA transferase-like	0.036	110513	IF2B-like	1vb5 A:
0R	gi|257784129|ref|YP_003179346.1|	0043758	9-64	0.00000000000476	46785	Winged helix DNA-binding domain	0.071	63379	MarR-like transcriptional regulators	1s3j A:
0R	gi|257784335|ref|YP_003179552.1|	0053759	8-132	0.0000000000000218	46785	Winged helix DNA-binding domain	0.014	63379	MarR-like transcriptional regulators	2eth A:1-140
0R	gi|257784335|ref|YP_003179552.1|	0052644	139-217	0.000000000000506	46785	Winged helix DNA-binding domain	0.07	116807	PadR-like	2esh A:4-117
0R	gi|257784686|ref|YP_003179903.1|	0052801	28-141	1.94e-26	46785	Winged helix DNA-binding domain	0.01	63379	MarR-like transcriptional regulators	1s3j A:
0R	gi|257784772|ref|YP_003179989.1|	0054842	37-167	1e-31	46785	Winged helix DNA-binding domain	0.00015	63379	MarR-like transcriptional regulators	1z91 A:8-144
0R	gi|257784237|ref|YP_003179454.1|	0051385	125-223	5.1e-27	46894	C-terminal effector domain of the bipartite response regulators	0.00064	46895	PhoB-like	1qqi A:
0R	gi|257784846|ref|YP_003180063.1|	0050342	1-122	1.57e-40	52172	CheY-like	0.00017	52173	CheY-related	1nxo A:
0R	gi|257784846|ref|YP_003180063.1|	0051385	134-231	2.27e-28	46894	C-terminal effector domain of the bipartite response regulators	0.00098	46895	PhoB-like	1ys7 A:128-233
0R	gi|257785036|ref|YP_003180253.1|	0050342	1-132	2.85e-39	52172	CheY-like	0.00022	52173	CheY-related	1kgs A:2-123
0R	gi|257785036|ref|YP_003180253.1|	0051385	118-222	1.25e-21	46894	C-terminal effector domain of the bipartite response regulators	0.0022	46895	PhoB-like	1kgs A:124-225
0R	gi|257785147|ref|YP_003180364.1|	0050342	4-129	2.56e-43	52172	CheY-like	0.0000908	52173	CheY-related	1nxo A:
0R	gi|257785147|ref|YP_003180364.1|	0051385	131-229	3.4e-29	46894	C-terminal effector domain of the bipartite response regulators	0.0013	46895	PhoB-like	1ys7 A:128-233
0R	gi|257784115|ref|YP_003179332.1|	0051908	13-75	0.0000000533	47413	lambda repressor-like DNA-binding domains	0.037	47432	SinR domain-like	2b5a A:1-77
0R	gi|257784647|ref|YP_003179864.1|	0051249	1-68	5.09e-20	47413	lambda repressor-like DNA-binding domains	0.053	47432	SinR domain-like	1utx A:
0R	gi|257784647|ref|YP_003179864.1|	0053927	82-130	0.0000000000889	89447	AbrB/MazE/MraZ-like	0.02	54743	AbrB N-terminal domain-like	1yfb A:3-53
0R	gi|257784825|ref|YP_003180042.1|	0051249	6-69	0.000000000000159	47413	lambda repressor-like DNA-binding domains	0.012	47432	SinR domain-like	1y7y A:5-73
0R	gi|257783958|ref|YP_003179175.1|	0054157	17-85	0.0000000018	46689	Homeodomain-like	0.018	46764	Tetracyclin repressor-like, N-terminal domain	1ui5 A:5-75
0R	gi|257784021|ref|YP_003179238.1|	0052846	109-245	1.89e-20	48498	Tetracyclin repressor-like, C-terminal domain	0.0021	48499	Tetracyclin repressor-like, C-terminal domain	2g7g A:74-205
0R	gi|257784021|ref|YP_003179238.1|	0054374	28-95	0.000000000000264	46689	Homeodomain-like	0.0032	46764	Tetracyclin repressor-like, N-terminal domain	1a6i A:2-67
0R	gi|257784117|ref|YP_003179334.1|	0049195	2-76	6.67e-16	46689	Homeodomain-like	0.0046	46764	Tetracyclin repressor-like, N-terminal domain	1ui5 A:5-75
0R	gi|257784305|ref|YP_003179522.1|	0049523	41-119	0.00000000000000221	46689	Homeodomain-like	0.0076	46764	Tetracyclin repressor-like, N-terminal domain	3c07 A:15-89
0R	gi|257784305|ref|YP_003179522.1|	0050189	122-234	0.0000000485	48498	Tetracyclin repressor-like, C-terminal domain	0.0081	48499	Tetracyclin repressor-like, C-terminal domain	1vi0 A:78-194
