# Supplementary material for: Abundance, diversity and domain architecture variability in prokaryotic DNA-binding transcription factors
Source: PLoS One. 2018 Apr 3;13(4):e0195332. doi: 10.1371/journal.pone.0195332 (PMC5882156; doi:10.1371/journal.pone.0195332)
Supplement: S1 Dataset — The information of genomes and transcription factors is organized in a tabular format. The file S1_Dataset.zip contains 761 files, one per genome. The information is organized as follows: Genome ID, identifier from NCBI database; Supfam ID; physical position of the Domain; E-value; Supfam model assignment; Supfam description; E-value associated to the family; Family ID; Family ID; representative PDB associated to each assignment. (ZIP) [file pone.0195332.s005.zip › Genomes_assignments/Azoarcus_sp._BH72_B.TFs]

0q	gi|119896332|ref|YP_931545.1|	0046275	255-302	0.000000000000409	46689	Homeodomain-like	0.019	46759	AraC type transcriptional activator	1bl0 A:63-124
0q	gi|119896332|ref|YP_931545.1|	0036286	203-251	0.00000000277	46689	Homeodomain-like	0.041	46759	AraC type transcriptional activator	1d5y A:3-56
0q	gi|119896497|ref|YP_931710.1|	0046275	122-171	0.0000000000573	46689	Homeodomain-like	0.025	46759	AraC type transcriptional activator	1d5y A:3-56
0q	gi|119896497|ref|YP_931710.1|	0036286	71-119	0.000000000412	46689	Homeodomain-like	0.043	46759	AraC type transcriptional activator	1d5y A:3-56
0q	gi|119896986|ref|YP_932199.1|	0046275	277-325	0.000000000244	46689	Homeodomain-like	0.027	46759	AraC type transcriptional activator	1bl0 A:63-124
0q	gi|119897409|ref|YP_932622.1|	0046275	295-340	0.00000936	46689	Homeodomain-like	0.036	46759	AraC type transcriptional activator	1d5y A:57-121
0q	gi|119897611|ref|YP_932824.1|	0046275	280-329	0.000000000000896	46689	Homeodomain-like	0.007	46759	AraC type transcriptional activator	1d5y A:57-121
0q	gi|119897611|ref|YP_932824.1|	0036286	227-277	0.0000000121	46689	Homeodomain-like	0.044	46764	Tetracyclin repressor-like, N-terminal domain	2hyj A:8-82
0q	gi|119897611|ref|YP_932824.1|	0051818	50-90	0.0000772	51215	Regulatory protein AraC	0.01	51216	Regulatory protein AraC	2arc A:
0q	gi|119898227|ref|YP_933440.1|	0036286	227-277	0.0000000129	46689	Homeodomain-like	0.073	46764	Tetracyclin repressor-like, N-terminal domain	2np5 A:9-77
0q	gi|119898227|ref|YP_933440.1|	0046275	283-329	0.000000753	46689	Homeodomain-like	0.018	46759	AraC type transcriptional activator	1d5y A:57-121
0q	gi|119898236|ref|YP_933449.1|	0036286	234-284	0.00000000586	46689	Homeodomain-like	0.064	46759	AraC type transcriptional activator	1bl0 A:9-62
0q	gi|119898236|ref|YP_933449.1|	0046275	287-335	0.000000631	46689	Homeodomain-like	0.047	46759	AraC type transcriptional activator	1d5y A:57-121
0q	gi|119898240|ref|YP_933453.1|	0036286	237-285	0.000000568	46689	Homeodomain-like	0.072	46759	AraC type transcriptional activator	1bl0 A:9-62
0q	gi|119898240|ref|YP_933453.1|	0046275	289-337	0.0000116	46689	Homeodomain-like	0.021	46759	AraC type transcriptional activator	1d5y A:57-121
0q	gi|119898255|ref|YP_933468.1|	0036286	223-273	0.00000000131	46689	Homeodomain-like	0.078	46759	AraC type transcriptional activator	1d5y A:3-56
0q	gi|119898256|ref|YP_933469.1|	0036286	230-279	0.0000000103	46689	Homeodomain-like	0.033	46764	Tetracyclin repressor-like, N-terminal domain	2o7t A:1-78
0q	gi|119898256|ref|YP_933469.1|	0046275	282-330	0.000000824	46689	Homeodomain-like	0.031	46759	AraC type transcriptional activator	1d5y A:57-121
0q	gi|119898552|ref|YP_933765.1|	0036286	221-269	0.0000000337	46689	Homeodomain-like	0.051	46759	AraC type transcriptional activator	1d5y A:3-56
0q	gi|119898552|ref|YP_933765.1|	0046275	279-323	0.00000359	46689	Homeodomain-like	0.055	46759	AraC type transcriptional activator	1d5y A:57-121
0q	gi|119898738|ref|YP_933951.1|	0046275	242-289	0.0000000000157	46689	Homeodomain-like	0.085	46759	AraC type transcriptional activator	1d5y A:57-121
0q	gi|119898738|ref|YP_933951.1|	0047686	38-148	0.00000000178	51182	RmlC-like cupins	0.072	101976	TM1459-like	1vj2 A:
0q	gi|119898817|ref|YP_934030.1|	0046275	246-292	0.0000000000103	46689	Homeodomain-like	0.013	46759	AraC type transcriptional activator	1d5y A:57-121
0q	gi|119898817|ref|YP_934030.1|	0047686	32-139	0.000000032	51182	RmlC-like cupins	0.05	89409	TM1287-like	1v70 A:
0q	gi|119898865|ref|YP_934078.1|	0047686	11-181	4.15e-18	51182	RmlC-like cupins	0.045	89409	TM1287-like	2f4p A:2-135
0q	gi|119898865|ref|YP_934078.1|	0046275	208-253	0.0000000017	46689	Homeodomain-like	0.025	46759	AraC type transcriptional activator	1d5y A:57-121
0q	gi|119899309|ref|YP_934522.1|	0046275	259-309	0.0000000000116	46689	Homeodomain-like	0.01	46759	AraC type transcriptional activator	1d5y A:57-121
0q	gi|119899372|ref|YP_934585.1|	0046275	325-373	0.0000000000197	46689	Homeodomain-like	0.012	46759	AraC type transcriptional activator	1d5y A:57-121
0q	gi|119899994|ref|YP_935207.1|	0052668	12-214	3.27e-31	52317	Class I glutamine amidotransferase-like	0.047	52325	DJ-1/PfpI	1g2i A:
0q	gi|119899994|ref|YP_935207.1|	0046275	285-336	0.00000000000112	46689	Homeodomain-like	0.02	46759	AraC type transcriptional activator	1d5y A:3-56
0q	gi|119900040|ref|YP_935253.1|	0052668	9-199	1.27e-36	52317	Class I glutamine amidotransferase-like	0.0082	52325	DJ-1/PfpI	1pe0 A:
0q	gi|119900040|ref|YP_935253.1|	0036286	217-268	0.00000000386	46689	Homeodomain-like	0.035	46759	AraC type transcriptional activator	1bl0 A:9-62
0q	gi|119900105|ref|YP_935318.1|	0052668	7-211	1.54e-31	52317	Class I glutamine amidotransferase-like	0.027	52325	DJ-1/PfpI	1pe0 A:
0q	gi|119900105|ref|YP_935318.1|	0046275	282-333	0.00000000000103	46689	Homeodomain-like	0.012	46759	AraC type transcriptional activator	1d5y A:57-121
0q	gi|119900105|ref|YP_935318.1|	0036286	230-279	0.00000125	46689	Homeodomain-like	0.018	46759	AraC type transcriptional activator	1bl0 A:9-62
0q	gi|119896443|ref|YP_931656.1|	0049944	10-100	1.57e-21	46785	Winged helix DNA-binding domain	0.032	46801	ArsR-like transcriptional regulators	1smt A:
0q	gi|119898643|ref|YP_933856.1|	0049777	2-93	6.21e-22	46785	Winged helix DNA-binding domain	0.048	46801	ArsR-like transcriptional regulators	1r1u A:
0q	gi|119898958|ref|YP_934171.1|	0049777	2-93	1.12e-19	46785	Winged helix DNA-binding domain	0.025	46801	ArsR-like transcriptional regulators	1r1u A:
0q	gi|119899099|ref|YP_934312.1|	0049777	56-151	2.65e-26	46785	Winged helix DNA-binding domain	0.0085	46801	ArsR-like transcriptional regulators	1smt A:
0q	gi|119899368|ref|YP_934581.1|	0045968	1-61	0.000000000009	46785	Winged helix DNA-binding domain	0.035	46786	Biotin repressor-like	1j5y A:3-67
0q	gi|119900117|ref|YP_935330.1|	0040524	75-236	8.37e-30	100950	NagB/RpiA/CoA transferase-like	0.038	75176	D-ribose-5-phosphate isomerase (RpiA), catalytic domain	1ks2 A:2-126,A:199-219
0q	gi|119900117|ref|YP_935330.1|	0043758	4-59	0.000000000115	46785	Winged helix DNA-binding domain	0.036	46786	Biotin repressor-like	1j5y A:3-67
0q	gi|119897642|ref|YP_932855.1|	0054946	41-178	1.83e-26	51206	cAMP-binding domain-like	0.0055	51210	cAMP-binding domain	2oz6 A:9-142
0q	gi|119897642|ref|YP_932855.1|	0048601	182-261	1.86e-21	46785	Winged helix DNA-binding domain	0.017	46796	CAP C-terminal domain-like	2coh A:118-199
0q	gi|119897655|ref|YP_932868.1|	0052861	12-150	1.26e-38	51206	cAMP-binding domain-like	0.00068	51210	cAMP-binding domain	2oz6 A:9-142
0q	gi|119897655|ref|YP_932868.1|	0048601	152-219	0.0000000000000952	46785	Winged helix DNA-binding domain	0.0061	46796	CAP C-terminal domain-like	2oz6 A:143-213
0q	gi|119897969|ref|YP_933182.1|	0046856	34-142	3.01e-24	51206	cAMP-binding domain-like	0.0055	51207	CO-sensing protein CooA, N-terminal domain	1ft9 A:2-133
0q	gi|119897969|ref|YP_933182.1|	0037767	144-221	0.00000000000000518	46785	Winged helix DNA-binding domain	0.005	46796	CAP C-terminal domain-like	1ft9 A:134-213
0q	gi|119899172|ref|YP_934385.1|	0046856	10-148	1.26e-27	51206	cAMP-binding domain-like	0.036	51210	cAMP-binding domain	1vp6 A:
0q	gi|119899172|ref|YP_934385.1|	0052198	150-215	0.000000000000178	46785	Winged helix DNA-binding domain	0.011	46796	CAP C-terminal domain-like	2coh A:118-199
0q	gi|119899374|ref|YP_934587.1|	0052861	16-152	6.81e-34	51206	cAMP-binding domain-like	0.0048	51210	cAMP-binding domain	2gau A:10-151
0q	gi|119899374|ref|YP_934587.1|	0052860	158-230	0.00000000000254	46785	Winged helix DNA-binding domain	0.069	46796	CAP C-terminal domain-like	2gau A:152-232
0q	gi|119899388|ref|YP_934601.1|	0051666	30-169	9.03e-33	51206	cAMP-binding domain-like	0.0079	51210	cAMP-binding domain	2gau A:10-151
0q	gi|119899388|ref|YP_934601.1|	0052860	178-251	0.000000000000231	46785	Winged helix DNA-binding domain	0.03	46796	CAP C-terminal domain-like	1ft9 A:134-213
0q	gi|119896363|ref|YP_931576.1|	0041617	154-384	1.16e-70	52540	P-loop containing nucleoside triphosphate hydrolases	0.00000181	81269	Extended AAA-ATPase domain	1ny5 A:138-384
0q	gi|119896363|ref|YP_931576.1|	0043525	13-199	1.18e-39	52172	CheY-like	0.00059	52173	CheY-related	1ny5 A:1-137
0q	gi|119896363|ref|YP_931576.1|	0048440	366-449	0.000000000000161	46689	Homeodomain-like	0.016	100918	FIS-like	1eto B:
0q	gi|119896738|ref|YP_931951.1|	0041617	146-375	2.72e-67	52540	P-loop containing nucleoside triphosphate hydrolases	0.00000391	81269	Extended AAA-ATPase domain	1ny5 A:138-384
0q	gi|119896738|ref|YP_931951.1|	0043525	4-189	5.41e-45	52172	CheY-like	0.0000708	52173	CheY-related	1qkk A:
0q	gi|119896738|ref|YP_931951.1|	0046907	387-440	0.000000000672	46689	Homeodomain-like	0.026	100918	FIS-like	1eto B:
0q	gi|119896810|ref|YP_932023.1|	0041617	205-446	4.06e-74	52540	P-loop containing nucleoside triphosphate hydrolases	0.00000076	81269	Extended AAA-ATPase domain	1ny5 A:138-384
0q	gi|119896810|ref|YP_932023.1|	0046710	16-171	2.62e-18	55781	GAF domain-like	0.013	55782	GAF domain	1vhm A:
0q	gi|119896810|ref|YP_932023.1|	0037176	418-512	0.00000273	46689	Homeodomain-like	0.071	100918	FIS-like	1ntc A:
0q	gi|119897026|ref|YP_932239.1|	0041617	137-381	3.47e-74	52540	P-loop containing nucleoside triphosphate hydrolases	0.00000103	81269	Extended AAA-ATPase domain	1ny5 A:138-384
0q	gi|119897026|ref|YP_932239.1|	0043525	2-183	4.84e-41	52172	CheY-like	0.000034	52173	CheY-related	1krw A:
0q	gi|119897026|ref|YP_932239.1|	0048440	378-462	2.54e-19	46689	Homeodomain-like	0.0021	100918	FIS-like	1ntc A:
0q	gi|119897516|ref|YP_932729.1|	0041617	357-601	3.55e-67	52540	P-loop containing nucleoside triphosphate hydrolases	0.00000319	81269	Extended AAA-ATPase domain	1ny5 A:138-384
0q	gi|119897516|ref|YP_932729.1|	0037176	571-667	0.0000000000000666	46689	Homeodomain-like	0.035	100918	FIS-like	1eto B:
0q	gi|119897525|ref|YP_932738.1|	0041617	143-384	3.64e-69	52540	P-loop containing nucleoside triphosphate hydrolases	0.00000214	81269	Extended AAA-ATPase domain	1ny5 A:138-384
0q	gi|119897525|ref|YP_932738.1|	0037176	355-450	0.000000000493	46689	Homeodomain-like	0.048	100918	FIS-like	1ntc A:
0q	gi|119897525|ref|YP_932738.1|	0048459	20-126	0.0000000000247	55785	PYP-like sensor domain (PAS domain)	0.085	88853	Flavin-binding PAS domain	1g28 A:
0q	gi|119898133|ref|YP_933346.1|	0041617	231-463	3.76e-70	52540	P-loop containing nucleoside triphosphate hydrolases	0.000000778	81269	Extended AAA-ATPase domain	1ny5 A:138-384
0q	gi|119898133|ref|YP_933346.1|	0054410	48-183	4.34e-16	111126	Ligand-binding domain in the NO signalling and Golgi transport	0.014	160689	MJ1460-like	2oso A:5-156
0q	gi|119898133|ref|YP_933346.1|	0037176	446-477,506-555	0.0000000806	46689	Homeodomain-like	0.021	100918	FIS-like	1eto B:
0q	gi|119898205|ref|YP_933418.1|	0041617	146-373	4.2e-61	52540	P-loop containing nucleoside triphosphate hydrolases	0.00000601	81269	Extended AAA-ATPase domain	1ny5 A:138-384
0q	gi|119898205|ref|YP_933418.1|	0043525	5-189	1.57e-39	52172	CheY-like	0.0000647	52173	CheY-related	1qkk A:
0q	gi|119898205|ref|YP_933418.1|	0048440	358-438	0.0000000000777	46689	Homeodomain-like	0.028	100918	FIS-like	1eto B:
0q	gi|119898619|ref|YP_933832.1|	0041617	28-268	5.78e-72	52540	P-loop containing nucleoside triphosphate hydrolases	0.00000234	81269	Extended AAA-ATPase domain	1ny5 A:138-384
0q	gi|119898619|ref|YP_933832.1|	0037176	239-349	0.0000000000224	46689	Homeodomain-like	0.012	100918	FIS-like	1eto B:
0q	gi|119898737|ref|YP_933950.1|	0041617	230-472	4.48e-70	52540	P-loop containing nucleoside triphosphate hydrolases	0.0000012	81269	Extended AAA-ATPase domain	1ny5 A:138-384
0q	gi|119898737|ref|YP_933950.1|	0054410	14-179	0.0000000000000256	111126	Ligand-binding domain in the NO signalling and Golgi transport	0.051	160689	MJ1460-like	2oso A:5-156
0q	gi|119898737|ref|YP_933950.1|	0037176	443-554	0.000000000941	46689	Homeodomain-like	0.018	100918	FIS-like	1eto B:
0q	gi|119899004|ref|YP_934217.1|	0041617	130-370	1.36e-69	52540	P-loop containing nucleoside triphosphate hydrolases	0.00000159	81269	Extended AAA-ATPase domain	1ny5 A:138-384
0q	gi|119899004|ref|YP_934217.1|	0043525	4-174	5.98e-41	52172	CheY-like	0.00035	52173	CheY-related	1qkk A:
0q	gi|119899004|ref|YP_934217.1|	0037176	341-384,435-485	0.000000000657	46689	Homeodomain-like	0.055	100918	FIS-like	1g2h A:
0q	gi|119899060|ref|YP_934273.1|	0041617	147-388	5.21e-71	52540	P-loop containing nucleoside triphosphate hydrolases	0.00000195	81269	Extended AAA-ATPase domain	1ny5 A:138-384
0q	gi|119899060|ref|YP_934273.1|	0043525	7-189	1.99e-39	52172	CheY-like	0.00033	52173	CheY-related	1qkk A:
0q	gi|119899060|ref|YP_934273.1|	0049952	394-446	0.00000143	46689	Homeodomain-like	0.034	100918	FIS-like	1ntc A:
0q	gi|119899136|ref|YP_934349.1|	0041617	335-566	1.16e-58	52540	P-loop containing nucleoside triphosphate hydrolases	0.00000863	81269	Extended AAA-ATPase domain	1ny5 A:138-384
0q	gi|119899136|ref|YP_934349.1|	0037176	537-626	0.00000000000149	46689	Homeodomain-like	0.034	100918	FIS-like	1eto B:
0q	gi|119899136|ref|YP_934349.1|	0049608	69-208	0.00000883	55781	GAF domain-like	0.042	75513	IclR ligand-binding domain-like	1mkm A:76-246
0q	gi|119899183|ref|YP_934396.1|	0037176	9-77	1.52e-20	46689	Homeodomain-like	0.0011	100918	FIS-like	1eto B:
0q	gi|119899222|ref|YP_934435.1|	0041617	359-589	1.13e-57	52540	P-loop containing nucleoside triphosphate hydrolases	0.0000101	81269	Extended AAA-ATPase domain	1ny5 A:138-384
0q	gi|119899222|ref|YP_934435.1|	0037176	560-672	0.00000000000000697	46689	Homeodomain-like	0.045	100918	FIS-like	1eto B:
0q	gi|119899321|ref|YP_934534.1|	0041617	140-381	2.19e-69	52540	P-loop containing nucleoside triphosphate hydrolases	0.00000117	81269	Extended AAA-ATPase domain	1ny5 A:138-384
0q	gi|119899321|ref|YP_934534.1|	0048440	351-440	0.0000000000000161	46689	Homeodomain-like	0.024	100918	FIS-like	1umq A:
0q	gi|119899321|ref|YP_934534.1|	0043525	22-185	0.00000497	52172	CheY-like	0.034	52173	CheY-related	1qkk A:
0q	gi|119899481|ref|YP_934694.1|	0041617	148-389	5.6e-71	52540	P-loop containing nucleoside triphosphate hydrolases	0.00000117	81269	Extended AAA-ATPase domain	1ny5 A:138-384
0q	gi|119899481|ref|YP_934694.1|	0043525	9-192	1.57e-30	52172	CheY-like	0.0016	52173	CheY-related	1b00 A:
0q	gi|119899481|ref|YP_934694.1|	0037176	361-449	0.00000000000000605	46689	Homeodomain-like	0.038	100918	FIS-like	1eto B:
0q	gi|119899645|ref|YP_934858.1|	0041617	145-386	1e-67	52540	P-loop containing nucleoside triphosphate hydrolases	0.0000017	81269	Extended AAA-ATPase domain	1ny5 A:138-384
0q	gi|119899645|ref|YP_934858.1|	0043525	15-188	9.96e-39	52172	CheY-like	0.00086	52173	CheY-related	1ny5 A:1-137
0q	gi|119899645|ref|YP_934858.1|	0037176	359-457	0.000000000753	46689	Homeodomain-like	0.036	100918	FIS-like	1ntc A:
0q	gi|119899782|ref|YP_934995.1|	0041617	162-393	1.59e-69	52540	P-loop containing nucleoside triphosphate hydrolases	0.00000268	81269	Extended AAA-ATPase domain	1ny5 A:138-384
0q	gi|119899782|ref|YP_934995.1|	0043525	22-208	1.24e-38	52172	CheY-like	0.00081	52173	CheY-related	1ny5 A:1-137
0q	gi|119899782|ref|YP_934995.1|	0048440	375-461	0.00000000000299	46689	Homeodomain-like	0.01	100918	FIS-like	1umq A:
0q	gi|119900094|ref|YP_935307.1|	0041617	175-411	1.66e-65	52540	P-loop containing nucleoside triphosphate hydrolases	0.00000439	81269	Extended AAA-ATPase domain	1ny5 A:138-384
0q	gi|119900094|ref|YP_935307.1|	0043525	11-212	7.12e-36	52172	CheY-like	0.0017	52173	CheY-related	1qkk A:
0q	gi|119900094|ref|YP_935307.1|	0037176	382-482	0.000000000421	46689	Homeodomain-like	0.025	100918	FIS-like	1eto B:
0q	gi|119900164|ref|YP_935377.1|	0041617	332-574	4.39e-63	52540	P-loop containing nucleoside triphosphate hydrolases	0.00000573	81269	Extended AAA-ATPase domain	1ny5 A:138-384
0q	gi|119900164|ref|YP_935377.1|	0037176	544-649	0.0000000582	46689	Homeodomain-like	0.041	100918	FIS-like	1eto B:
0q	gi|119900164|ref|YP_935377.1|	0049608	64-203	0.00000122	55781	GAF domain-like	0.062	75513	IclR ligand-binding domain-like	1tf1 A:
0q	gi|119900271|ref|YP_935484.1|	0043525	1-125	2.99e-37	52172	CheY-like	0.00061	52173	CheY-related	1srr A:
0q	gi|119900271|ref|YP_935484.1|	0041617	162-341	8.32e-17	52540	P-loop containing nucleoside triphosphate hydrolases	0.0032	81269	Extended AAA-ATPase domain	1ny5 A:138-384
0q	gi|119900271|ref|YP_935484.1|	0037176	315-406	0.0000000000000287	46689	Homeodomain-like	0.045	100918	FIS-like	1eto B:
0q	gi|119896935|ref|YP_932148.1|	0041150	33-160	7.62e-27	46785	Winged helix DNA-binding domain	0.026	101027	FUR-like	1mzb A:
0q	gi|119898869|ref|YP_934082.1|	0041150	6-133	1.19e-41	46785	Winged helix DNA-binding domain	0.0000212	101027	FUR-like	1mzb A:
0q	gi|119896860|ref|YP_932073.1|	0045682	1-131	4.55e-33	52172	CheY-like	0.00056	52173	CheY-related	1a04 A:5-142
0q	gi|119896860|ref|YP_932073.1|	0048694	143-209	6.46e-20	46894	C-terminal effector domain of the bipartite response regulators	0.0073	46900	GerE-like (LuxR/UhpA family of transcriptional regulators)	1p4w A:
0q	gi|119896939|ref|YP_932152.1|	0048694	123-191	1.53e-20	46894	C-terminal effector domain of the bipartite response regulators	0.0033	46900	GerE-like (LuxR/UhpA family of transcriptional regulators)	1a04 A:150-216
0q	gi|119896947|ref|YP_932160.1|	0043525	17-159	1.85e-40	52172	CheY-like	0.00048	52173	CheY-related	1w25 A:2-140
0q	gi|119896947|ref|YP_932160.1|	0048694	245-308	1.33e-17	46894	C-terminal effector domain of the bipartite response regulators	0.0058	46900	GerE-like (LuxR/UhpA family of transcriptional regulators)	1fse A:
0q	gi|119897208|ref|YP_932421.1|	0043525	8-153	2.13e-31	52172	CheY-like	0.0001	52173	CheY-related	1yio A:3-130
0q	gi|119897208|ref|YP_932421.1|	0048694	131-196	2.24e-18	46894	C-terminal effector domain of the bipartite response regulators	0.0034	46900	GerE-like (LuxR/UhpA family of transcriptional regulators)	1yio A:131-200
0q	gi|119897667|ref|YP_932880.1|	0043525	11-161	2.13e-36	52172	CheY-like	0.0000939	52173	CheY-related	1yio A:3-130
0q	gi|119897667|ref|YP_932880.1|	0051317	141-202	4.25e-19	46894	C-terminal effector domain of the bipartite response regulators	0.0021	46900	GerE-like (LuxR/UhpA family of transcriptional regulators)	1yio A:131-200
0q	gi|119897794|ref|YP_933007.1|	0045682	1-130	9.25e-34	52172	CheY-like	0.00054	52173	CheY-related	1a04 A:5-142
0q	gi|119897794|ref|YP_933007.1|	0048694	137-208	2.38e-18	46894	C-terminal effector domain of the bipartite response regulators	0.0061	46900	GerE-like (LuxR/UhpA family of transcriptional regulators)	1p4w A:
0q	gi|119898068|ref|YP_933281.1|	0048694	272-331	0.000000000068	46894	C-terminal effector domain of the bipartite response regulators	0.0099	46900	GerE-like (LuxR/UhpA family of transcriptional regulators)	1a04 A:150-216
0q	gi|119898377|ref|YP_933590.1|	0048694	169-243	9.18e-18	46894	C-terminal effector domain of the bipartite response regulators	0.0061	46900	GerE-like (LuxR/UhpA family of transcriptional regulators)	1a04 A:150-216
0q	gi|119898749|ref|YP_933962.1|	0048694	98-163	8.5e-18	46894	C-terminal effector domain of the bipartite response regulators	0.0051	46900	GerE-like (LuxR/UhpA family of transcriptional regulators)	1fse A:
0q	gi|119898962|ref|YP_934175.1|	0043525	9-167	4.83e-31	52172	CheY-like	0.00014	52173	CheY-related	1yio A:3-130
0q	gi|119898962|ref|YP_934175.1|	0046851	150-209	1.19e-17	46894	C-terminal effector domain of the bipartite response regulators	0.0013	46900	GerE-like (LuxR/UhpA family of transcriptional regulators)	1a04 A:150-216
0q	gi|119899039|ref|YP_934252.1|	0045682	1-132	9.25e-35	52172	CheY-like	0.00028	52173	CheY-related	1a04 A:5-142
0q	gi|119899039|ref|YP_934252.1|	0048694	142-208	4.42e-16	46894	C-terminal effector domain of the bipartite response regulators	0.0071	46900	GerE-like (LuxR/UhpA family of transcriptional regulators)	1p4w A:
0q	gi|119899260|ref|YP_934473.1|	0045682	1-131	1.29e-29	52172	CheY-like	0.00063	52173	CheY-related	1a04 A:5-142
0q	gi|119899260|ref|YP_934473.1|	0048694	140-208	2.69e-18	46894	C-terminal effector domain of the bipartite response regulators	0.0077	46900	GerE-like (LuxR/UhpA family of transcriptional regulators)	1p4w A:
0q	gi|119899270|ref|YP_934483.1|	0045682	6-135	3.7e-35	52172	CheY-like	0.0015	52173	CheY-related	1a04 A:5-142
0q	gi|119899270|ref|YP_934483.1|	0048694	146-212	1.19e-17	46894	C-terminal effector domain of the bipartite response regulators	0.014	46900	GerE-like (LuxR/UhpA family of transcriptional regulators)	1yio A:131-200
0q	gi|119899725|ref|YP_934938.1|	0043525	1-133	6.69e-31	52172	CheY-like	0.0029	52173	CheY-related	1u0s Y:
0q	gi|119899725|ref|YP_934938.1|	0048694	136-205	6.46e-20	46894	C-terminal effector domain of the bipartite response regulators	0.0028	46900	GerE-like (LuxR/UhpA family of transcriptional regulators)	1fse A:
0q	gi|119896751|ref|YP_931964.1|	0054946	15-141	1.44e-19	51206	cAMP-binding domain-like	0.03	51210	cAMP-binding domain	2gau A:10-151
0q	gi|119896751|ref|YP_931964.1|	0051665	141-201	0.0000159	46785	Winged helix DNA-binding domain	0.081	46804	GntR-like transcriptional regulators	1hw1 A:5-78
0q	gi|119896888|ref|YP_932101.1|	0040266	93-142	0.00000636	46785	Winged helix DNA-binding domain	0.093	46804	GntR-like transcriptional regulators	1hw1 A:5-78
0q	gi|119896975|ref|YP_932188.1|	0054060	80-212	2.3e-30	48008	GntR ligand-binding domain-like	0.011	48009	GntR ligand-binding domain-like	2hs5 A:94-231
0q	gi|119896975|ref|YP_932188.1|	0050048	6-77	2.09e-22	46785	Winged helix DNA-binding domain	0.021	46804	GntR-like transcriptional regulators	1hw1 A:5-78
0q	gi|119897134|ref|YP_932347.1|	0050768	104-460	8.47e-86	53383	PLP-dependent transferases	0.00011	53384	AAT-like	1x0m A:26-428
0q	gi|119897134|ref|YP_932347.1|	0050048	7-81	3.31e-20	46785	Winged helix DNA-binding domain	0.016	46804	GntR-like transcriptional regulators	3bwg A:5-82
0q	gi|119897288|ref|YP_932501.1|	0054060	95-229	3.66e-29	48008	GntR ligand-binding domain-like	0.0044	48009	GntR ligand-binding domain-like	2hs5 A:94-231
0q	gi|119897288|ref|YP_932501.1|	0050048	7-78	2.54e-20	46785	Winged helix DNA-binding domain	0.016	46804	GntR-like transcriptional regulators	1v4r A:1-100
0q	gi|119897461|ref|YP_932674.1|	0054060	98-236	2.62e-22	48008	GntR ligand-binding domain-like	0.013	48009	GntR ligand-binding domain-like	2hs5 A:94-231
0q	gi|119897461|ref|YP_932674.1|	0050048	10-77	2.94e-21	46785	Winged helix DNA-binding domain	0.02	46804	GntR-like transcriptional regulators	2hs5 A:25-93
0q	gi|119897839|ref|YP_933052.1|	0054662	63-240	3.61e-38	64288	Chorismate lyase-like	0.0000458	143473	UTRA domain	3cnv A:98-259
0q	gi|119897839|ref|YP_933052.1|	0050048	9-87	9.6e-22	46785	Winged helix DNA-binding domain	0.014	46804	GntR-like transcriptional regulators	3bwg A:5-82
0q	gi|119898260|ref|YP_933473.1|	0054060	89-229	5.75e-20	48008	GntR ligand-binding domain-like	0.016	48009	GntR ligand-binding domain-like	2hs5 A:94-231
0q	gi|119898260|ref|YP_933473.1|	0050048	17-87	0.0000000000000124	46785	Winged helix DNA-binding domain	0.017	46804	GntR-like transcriptional regulators	2hs5 A:25-93
0q	gi|119898553|ref|YP_933766.1|	0054060	90-218	1.91e-29	48008	GntR ligand-binding domain-like	0.012	48009	GntR ligand-binding domain-like	2hs5 A:94-231
0q	gi|119898553|ref|YP_933766.1|	0050048	5-71	2e-19	46785	Winged helix DNA-binding domain	0.07	46804	GntR-like transcriptional regulators	1hw1 A:5-78
0q	gi|119898728|ref|YP_933941.1|	0054060	87-226	2.62e-21	48008	GntR ligand-binding domain-like	0.022	48009	GntR ligand-binding domain-like	2hs5 A:94-231
0q	gi|119898728|ref|YP_933941.1|	0050048	13-84	0.00000000000000499	46785	Winged helix DNA-binding domain	0.012	46804	GntR-like transcriptional regulators	2hs5 A:25-93
0q	gi|119898759|ref|YP_933972.1|	0050768	94-466	1.9e-94	53383	PLP-dependent transferases	0.0000424	53384	AAT-like	1x0m A:26-428
0q	gi|119898759|ref|YP_933972.1|	0050048	2-70	1.29e-17	46785	Winged helix DNA-binding domain	0.026	46804	GntR-like transcriptional regulators	3bwg A:5-82
0q	gi|119899829|ref|YP_935042.1|	0050768	106-485	1.46e-85	53383	PLP-dependent transferases	0.00003	53384	AAT-like	1x0m A:26-428
0q	gi|119899829|ref|YP_935042.1|	0050048	14-85	1.58e-17	46785	Winged helix DNA-binding domain	0.014	46804	GntR-like transcriptional regulators	3bwg A:5-82
0q	gi|119897115|ref|YP_932328.1|	0049608	75-261	1.7e-45	55781	GAF domain-like	0.0000913	75513	IclR ligand-binding domain-like	1tf1 A:
0q	gi|119897115|ref|YP_932328.1|	0048177	18-90	1.92e-17	46785	Winged helix DNA-binding domain	0.047	74676	Transcriptional regulator IclR, N-terminal domain	1mkm A:1-75
0q	gi|119898355|ref|YP_933568.1|	0039545	77-199	7.85e-35	51306	LexA/Signal peptidase	0.00000969	51307	LexA-related	1jhf A:73-198
0q	gi|119898355|ref|YP_933568.1|	0047587	7-73	1.32e-17	46785	Winged helix DNA-binding domain	0.00075	46789	LexA repressor, N-terminal DNA-binding domain	1jhf A:2-72
0q	gi|119896503|ref|YP_931716.1|	0052162	72-158	5.9e-17	54909	Dimeric alpha+beta barrel	0.0064	69733	Lrp/AsnC-like transcriptional regulator C-terminal domain	2cg4 A:67-152
0q	gi|119896503|ref|YP_931716.1|	0052161	9-69	2.77e-17	46785	Winged helix DNA-binding domain	0.01	68967	Lrp/AsnC-like transcriptional regulator N-terminal domain	2cfx A:1-63
0q	gi|119898698|ref|YP_933911.1|	0049174	63-152	4.96e-22	54909	Dimeric alpha+beta barrel	0.0062	69733	Lrp/AsnC-like transcriptional regulator C-terminal domain	1ri7 A:85-170
0q	gi|119898698|ref|YP_933911.1|	0049384	3-93	6.58e-20	46785	Winged helix DNA-binding domain	0.016	68967	Lrp/AsnC-like transcriptional regulator N-terminal domain	2cfx A:1-63
0q	gi|119899354|ref|YP_934567.1|	0052162	69-149	1.02e-19	54909	Dimeric alpha+beta barrel	0.005	69733	Lrp/AsnC-like transcriptional regulator C-terminal domain	1ri7 A:85-170
0q	gi|119899354|ref|YP_934567.1|	0052161	5-65	2.98e-18	46785	Winged helix DNA-binding domain	0.0043	68967	Lrp/AsnC-like transcriptional regulator N-terminal domain	2cfx A:1-63
0q	gi|119899972|ref|YP_935185.1|	0049608	86-268	1.05e-33	55781	GAF domain-like	0.0056	75513	IclR ligand-binding domain-like	1mkm A:76-246
0q	gi|119899972|ref|YP_935185.1|	0048177	19-91	0.00000000000963	46785	Winged helix DNA-binding domain	0.067	68967	Lrp/AsnC-like transcriptional regulator N-terminal domain	2cg4 A:4-66
0q	gi|119900212|ref|YP_935425.1|	0052161	30-90	1.01e-20	46785	Winged helix DNA-binding domain	0.0042	68967	Lrp/AsnC-like transcriptional regulator N-terminal domain	1i1g A:2-61
0q	gi|119900212|ref|YP_935425.1|	0049174	93-179	2.15e-18	54909	Dimeric alpha+beta barrel	0.0024	69733	Lrp/AsnC-like transcriptional regulator C-terminal domain	1ri7 A:85-170
0q	gi|119896304|ref|YP_931517.1|	0045790	89-297	4.52e-42	53850	Periplasmic binding protein-like II	0.0055	53851	Phosphate binding protein-like	2fyi A:88-307
0q	gi|119896304|ref|YP_931517.1|	0045910	3-111	4.09e-19	46785	Winged helix DNA-binding domain	0.026	88979	LysR-like transcriptional regulators	1ixc A:1-89
0q	gi|119896312|ref|YP_931525.1|	0045790	92-298	2.53e-41	53850	Periplasmic binding protein-like II	0.0056	53851	Phosphate binding protein-like	1al3 A:
0q	gi|119896312|ref|YP_931525.1|	0045910	9-115	4.96e-20	46785	Winged helix DNA-binding domain	0.023	88979	LysR-like transcriptional regulators	2esn A:3-91
0q	gi|119896322|ref|YP_931535.1|	0045790	93-291	1.38e-36	53850	Periplasmic binding protein-like II	0.0023	53851	Phosphate binding protein-like	1al3 A:
0q	gi|119896322|ref|YP_931535.1|	0045910	5-115	3.74e-24	46785	Winged helix DNA-binding domain	0.0047	88979	LysR-like transcriptional regulators	1ixc A:1-89
0q	gi|119896386|ref|YP_931599.1|	0045790	88-295	1.55e-39	53850	Periplasmic binding protein-like II	0.0000222	53851	Phosphate binding protein-like	1i6a A:
0q	gi|119896386|ref|YP_931599.1|	0045910	1-111	7.43e-20	46785	Winged helix DNA-binding domain	0.0075	88979	LysR-like transcriptional regulators	1ixc A:1-89
0q	gi|119896404|ref|YP_931617.1|	0045790	90-294	2.9e-46	53850	Periplasmic binding protein-like II	0.015	53851	Phosphate binding protein-like	1al3 A:
0q	gi|119896404|ref|YP_931617.1|	0045910	4-112	1.92e-20	46785	Winged helix DNA-binding domain	0.0056	88979	LysR-like transcriptional regulators	1ixc A:1-89
0q	gi|119896424|ref|YP_931637.1|	0045790	90-290	1.19e-31	53850	Periplasmic binding protein-like II	0.0059	53851	Phosphate binding protein-like	1ixc A:90-294
0q	gi|119896424|ref|YP_931637.1|	0052508	2-83	4.39e-22	46785	Winged helix DNA-binding domain	0.0084	88979	LysR-like transcriptional regulators	1ixc A:1-89
0q	gi|119896621|ref|YP_931834.1|	0045790	97-314	3.98e-31	53850	Periplasmic binding protein-like II	0.018	53851	Phosphate binding protein-like	1uth A:
0q	gi|119896621|ref|YP_931834.1|	0052508	8-87	4.79e-22	46785	Winged helix DNA-binding domain	0.0049	88979	LysR-like transcriptional regulators	1ixc A:1-89
0q	gi|119896725|ref|YP_931938.1|	0045790	90-300	2.5e-41	53850	Periplasmic binding protein-like II	0.000000359	53851	Phosphate binding protein-like	1al3 A:
0q	gi|119896725|ref|YP_931938.1|	0045910	1-113	7.14e-17	46785	Winged helix DNA-binding domain	0.0041	88979	LysR-like transcriptional regulators	1ixc A:1-89
0q	gi|119896868|ref|YP_932081.1|	0045790	90-295	1.14e-28	53850	Periplasmic binding protein-like II	0.01	53851	Phosphate binding protein-like	1al3 A:
0q	gi|119896868|ref|YP_932081.1|	0045910	4-113	1.14e-21	46785	Winged helix DNA-binding domain	0.079	88979	LysR-like transcriptional regulators	1ixc A:1-89
0q	gi|119896874|ref|YP_932087.1|	0045790	99-306	1.01e-38	53850	Periplasmic binding protein-like II	0.013	53851	Phosphate binding protein-like	1al3 A:
0q	gi|119896874|ref|YP_932087.1|	0045910	15-119	2.03e-24	46785	Winged helix DNA-binding domain	0.0035	88979	LysR-like transcriptional regulators	1ixc A:1-89
0q	gi|119896970|ref|YP_932183.1|	0052509	94-301	4.58e-42	53850	Periplasmic binding protein-like II	0.00016	53851	Phosphate binding protein-like	2esn A:92-303
0q	gi|119896970|ref|YP_932183.1|	0052508	9-87	4.77e-20	46785	Winged helix DNA-binding domain	0.011	88979	LysR-like transcriptional regulators	2esn A:3-91
0q	gi|119897200|ref|YP_932413.1|	0052509	71-269	8.53e-25	53850	Periplasmic binding protein-like II	0.013	53851	Phosphate binding protein-like	1hsl A:
0q	gi|119897200|ref|YP_932413.1|	0047461	2-66	0.00000000000168	46785	Winged helix DNA-binding domain	0.014	88979	LysR-like transcriptional regulators	1ixc A:1-89
0q	gi|119897306|ref|YP_932519.1|	0045790	99-295	1.99e-27	53850	Periplasmic binding protein-like II	0.013	53851	Phosphate binding protein-like	1al3 A:
0q	gi|119897306|ref|YP_932519.1|	0045910	9-118	6.8e-18	46785	Winged helix DNA-binding domain	0.015	88979	LysR-like transcriptional regulators	1ixc A:1-89
0q	gi|119897452|ref|YP_932665.1|	0045790	90-294	8.87e-48	53850	Periplasmic binding protein-like II	0.013	53851	Phosphate binding protein-like	1al3 A:
0q	gi|119897452|ref|YP_932665.1|	0045910	3-111	2.94e-19	46785	Winged helix DNA-binding domain	0.003	88979	LysR-like transcriptional regulators	1ixc A:1-89
0q	gi|119897538|ref|YP_932751.1|	0045790	91-297	3.72e-52	53850	Periplasmic binding protein-like II	0.0061	53851	Phosphate binding protein-like	2fyi A:88-307
0q	gi|119897538|ref|YP_932751.1|	0047461	7-86	3.14e-23	46785	Winged helix DNA-binding domain	0.0047	88979	LysR-like transcriptional regulators	1ixc A:1-89
0q	gi|119897572|ref|YP_932785.1|	0045790	91-295	1.57e-49	53850	Periplasmic binding protein-like II	0.00058	53851	Phosphate binding protein-like	2fyi A:88-307
0q	gi|119897572|ref|YP_932785.1|	0045910	1-107	8.31e-21	46785	Winged helix DNA-binding domain	0.012	88979	LysR-like transcriptional regulators	1ixc A:1-89
0q	gi|119897623|ref|YP_932836.1|	0045790	91-298	1.74e-43	53850	Periplasmic binding protein-like II	0.000000519	53851	Phosphate binding protein-like	2fyi A:88-307
0q	gi|119897623|ref|YP_932836.1|	0045910	12-112	0.000000000000148	46785	Winged helix DNA-binding domain	0.03	88979	LysR-like transcriptional regulators	1ixc A:1-89
0q	gi|119897834|ref|YP_933047.1|	0045790	85-289	3.14e-39	53850	Periplasmic binding protein-like II	0.00051	53851	Phosphate binding protein-like	1ixc A:90-294
0q	gi|119897834|ref|YP_933047.1|	0047461	1-79	4.18e-24	46785	Winged helix DNA-binding domain	0.0018	88979	LysR-like transcriptional regulators	1ixc A:1-89
0q	gi|119897873|ref|YP_933086.1|	0052509	88-291	9.77e-40	53850	Periplasmic binding protein-like II	0.0000415	53851	Phosphate binding protein-like	1uth A:
0q	gi|119897873|ref|YP_933086.1|	0052508	1-83	1.06e-18	46785	Winged helix DNA-binding domain	0.0044	88979	LysR-like transcriptional regulators	2esn A:3-91
0q	gi|119897927|ref|YP_933140.1|	0045790	92-301	3.98e-36	53850	Periplasmic binding protein-like II	0.016	53851	Phosphate binding protein-like	2esn A:92-303
0q	gi|119897927|ref|YP_933140.1|	0045910	3-112	1.9e-19	46785	Winged helix DNA-binding domain	0.0018	88979	LysR-like transcriptional regulators	1ixc A:1-89
0q	gi|119898006|ref|YP_933219.1|	0045790	86-298	1.49e-44	53850	Periplasmic binding protein-like II	0.0012	53851	Phosphate binding protein-like	2fyi A:88-307
0q	gi|119898006|ref|YP_933219.1|	0045910	4-111	3.53e-27	46785	Winged helix DNA-binding domain	0.007	88979	LysR-like transcriptional regulators	1ixc A:1-89
0q	gi|119898126|ref|YP_933339.1|	0045790	91-296	3.53e-32	53850	Periplasmic binding protein-like II	0.0000665	53851	Phosphate binding protein-like	1ixc A:90-294
0q	gi|119898126|ref|YP_933339.1|	0047461	1-86	4.88e-25	46785	Winged helix DNA-binding domain	0.0006	88979	LysR-like transcriptional regulators	1ixc A:1-89
0q	gi|119898216|ref|YP_933429.1|	0045790	96-297	9.23e-36	53850	Periplasmic binding protein-like II	0.014	53851	Phosphate binding protein-like	1al3 A:
0q	gi|119898216|ref|YP_933429.1|	0052508	4-81	8.72e-20	46785	Winged helix DNA-binding domain	0.01	88979	LysR-like transcriptional regulators	1ixc A:1-89
0q	gi|119898618|ref|YP_933831.1|	0045790	93-295	2.06e-42	53850	Periplasmic binding protein-like II	0.00000296	53851	Phosphate binding protein-like	1al3 A:
0q	gi|119898618|ref|YP_933831.1|	0045910	8-113	5.22e-17	46785	Winged helix DNA-binding domain	0.015	88979	LysR-like transcriptional regulators	1ixc A:1-89
0q	gi|119898651|ref|YP_933864.1|	0045790	75-267	1.61e-20	53850	Periplasmic binding protein-like II	0.0087	53851	Phosphate binding protein-like	1i6a A:
0q	gi|119898651|ref|YP_933864.1|	0045910	2-96	3.11e-18	46785	Winged helix DNA-binding domain	0.0057	88979	LysR-like transcriptional regulators	1ixc A:1-89
0q	gi|119898658|ref|YP_933871.1|	0045790	93-295	1.86e-32	53850	Periplasmic binding protein-like II	0.0035	53851	Phosphate binding protein-like	2fyi A:88-307
0q	gi|119898658|ref|YP_933871.1|	0045910	7-115	2.99e-18	46785	Winged helix DNA-binding domain	0.008	88979	LysR-like transcriptional regulators	1ixc A:1-89
0q	gi|119898710|ref|YP_933923.1|	0052509	88-293	2.53e-45	53850	Periplasmic binding protein-like II	0.00000544	53851	Phosphate binding protein-like	1uth A:
0q	gi|119898710|ref|YP_933923.1|	0052508	3-82	7.62e-20	46785	Winged helix DNA-binding domain	0.0017	88979	LysR-like transcriptional regulators	2esn A:3-91
0q	gi|119898766|ref|YP_933979.1|	0052509	90-292	2.85e-37	53850	Periplasmic binding protein-like II	0.0000414	53851	Phosphate binding protein-like	1uth A:
0q	gi|119898766|ref|YP_933979.1|	0052508	3-86	1.22e-17	46785	Winged helix DNA-binding domain	0.0017	88979	LysR-like transcriptional regulators	2esn A:3-91
0q	gi|119898809|ref|YP_934022.1|	0052509	90-296	5.04e-47	53850	Periplasmic binding protein-like II	0.0000000863	53851	Phosphate binding protein-like	1uth A:
0q	gi|119898809|ref|YP_934022.1|	0052508	3-85	1.3e-19	46785	Winged helix DNA-binding domain	0.002	88979	LysR-like transcriptional regulators	2esn A:3-91
0q	gi|119898815|ref|YP_934028.1|	0052509	104-303	9.23e-28	53850	Periplasmic binding protein-like II	0.00031	53851	Phosphate binding protein-like	1uth A:
0q	gi|119898815|ref|YP_934028.1|	0045910	16-131	2.12e-20	46785	Winged helix DNA-binding domain	0.0095	88979	LysR-like transcriptional regulators	2esn A:3-91
0q	gi|119898837|ref|YP_934050.1|	0045790	179-385	8.28e-38	53850	Periplasmic binding protein-like II	0.0014	53851	Phosphate binding protein-like	1i6a A:
0q	gi|119898837|ref|YP_934050.1|	0045910	89-198	2.96e-23	46785	Winged helix DNA-binding domain	0.0023	88979	LysR-like transcriptional regulators	1ixc A:1-89
0q	gi|119898858|ref|YP_934071.1|	0045790	88-297	7.6e-51	53850	Periplasmic binding protein-like II	0.017	53851	Phosphate binding protein-like	1ixc A:90-294
0q	gi|119898858|ref|YP_934071.1|	0047461	4-87	1.14e-19	46785	Winged helix DNA-binding domain	0.019	88979	LysR-like transcriptional regulators	1ixc A:1-89
0q	gi|119898891|ref|YP_934104.1|	0045790	90-295	3.57e-45	53850	Periplasmic binding protein-like II	0.0077	53851	Phosphate binding protein-like	1ixc A:90-294
0q	gi|119898891|ref|YP_934104.1|	0045910	3-112	5.81e-21	46785	Winged helix DNA-binding domain	0.0086	88979	LysR-like transcriptional regulators	1ixc A:1-89
0q	gi|119899157|ref|YP_934370.1|	0045790	87-297	1.3e-48	53850	Periplasmic binding protein-like II	0.01	53851	Phosphate binding protein-like	1i6a A:
0q	gi|119899157|ref|YP_934370.1|	0047461	4-85	1.98e-21	46785	Winged helix DNA-binding domain	0.0034	88979	LysR-like transcriptional regulators	1ixc A:1-89
0q	gi|119899257|ref|YP_934470.1|	0045790	93-293	3.62e-26	53850	Periplasmic binding protein-like II	0.013	53851	Phosphate binding protein-like	2fyi A:88-307
0q	gi|119899257|ref|YP_934470.1|	0047461	6-91	1.07e-19	46785	Winged helix DNA-binding domain	0.01	88979	LysR-like transcriptional regulators	1ixc A:1-89
0q	gi|119899282|ref|YP_934495.1|	0045790	89-298	6.7e-40	53850	Periplasmic binding protein-like II	0.0078	53851	Phosphate binding protein-like	1al3 A:
0q	gi|119899282|ref|YP_934495.1|	0047461	3-86	3.46e-20	46785	Winged helix DNA-binding domain	0.009	88979	LysR-like transcriptional regulators	1ixc A:1-89
0q	gi|119899293|ref|YP_934506.1|	0045910	44-158	1.9e-21	46785	Winged helix DNA-binding domain	0.0073	88979	LysR-like transcriptional regulators	1ixc A:1-89
0q	gi|119899293|ref|YP_934506.1|	0045790	140-333	1.81e-20	53850	Periplasmic binding protein-like II	0.0089	53851	Phosphate binding protein-like	1i6a A:
0q	gi|119899660|ref|YP_934873.1|	0045790	91-299	4.75e-43	53850	Periplasmic binding protein-like II	0.0098	53851	Phosphate binding protein-like	2fyi A:88-307
0q	gi|119899660|ref|YP_934873.1|	0045910	4-113	1.41e-23	46785	Winged helix DNA-binding domain	0.021	88979	LysR-like transcriptional regulators	1ixc A:1-89
0q	gi|119899907|ref|YP_935120.1|	0045790	95-313	1.18e-33	53850	Periplasmic binding protein-like II	0.018	53851	Phosphate binding protein-like	2esn A:92-303
0q	gi|119899907|ref|YP_935120.1|	0052508	4-87	3.58e-20	46785	Winged helix DNA-binding domain	0.011	88979	LysR-like transcriptional regulators	1ixc A:1-89
0q	gi|119899911|ref|YP_935124.1|	0045790	97-298	1.81e-49	53850	Periplasmic binding protein-like II	0.0069	53851	Phosphate binding protein-like	2fyi A:88-307
0q	gi|119899911|ref|YP_935124.1|	0047461	11-95	5.74e-25	46785	Winged helix DNA-binding domain	0.0064	88979	LysR-like transcriptional regulators	1ixc A:1-89
0q	gi|119899918|ref|YP_935131.1|	0045790	89-294	2.05e-44	53850	Periplasmic binding protein-like II	0.0045	53851	Phosphate binding protein-like	1al3 A:
0q	gi|119899918|ref|YP_935131.1|	0045910	4-112	2.17e-22	46785	Winged helix DNA-binding domain	0.012	88979	LysR-like transcriptional regulators	1ixc A:1-89
0q	gi|119900038|ref|YP_935251.1|	0045790	97-299	5.61e-33	53850	Periplasmic binding protein-like II	0.011	53851	Phosphate binding protein-like	2esn A:92-303
0q	gi|119900038|ref|YP_935251.1|	0052508	7-85	6.74e-21	46785	Winged helix DNA-binding domain	0.012	88979	LysR-like transcriptional regulators	1ixc A:1-89
0q	gi|119900148|ref|YP_935361.1|	0045790	93-295	7.78e-42	53850	Periplasmic binding protein-like II	0.0054	53851	Phosphate binding protein-like	2fyi A:88-307
0q	gi|119900148|ref|YP_935361.1|	0047461	7-87	3.5e-19	46785	Winged helix DNA-binding domain	0.013	88979	LysR-like transcriptional regulators	1ixc A:1-89
0q	gi|119896301|ref|YP_931514.1|	0054062	47-96	0.0000157	46785	Winged helix DNA-binding domain	0.07	63379	MarR-like transcriptional regulators	2bv6 A:5-140
0q	gi|119897718|ref|YP_932931.1|	0052801	19-159	2.48e-28	46785	Winged helix DNA-binding domain	0.0038	63379	MarR-like transcriptional regulators	1s3j A:
0q	gi|119898226|ref|YP_933439.1|	0052644	22-154	6.37e-29	46785	Winged helix DNA-binding domain	0.0049	63379	MarR-like transcriptional regulators	2fbi A:5-140
0q	gi|119898288|ref|YP_933501.1|	0052644	23-166	1.07e-33	46785	Winged helix DNA-binding domain	0.0032	63379	MarR-like transcriptional regulators	2a61 A:5-143
0q	gi|119896346|ref|YP_931559.1|	0050342	4-136	4.55e-41	52172	CheY-like	0.0002	52173	CheY-related	1kgs A:2-123
0q	gi|119896346|ref|YP_931559.1|	0048619	141-237	1.08e-22	46894	C-terminal effector domain of the bipartite response regulators	0.0012	46895	PhoB-like	1opc A:
0q	gi|119896456|ref|YP_931669.1|	0050342	2-127	8.11e-46	52172	CheY-like	0.000037	52173	CheY-related	1b00 A:
0q	gi|119896456|ref|YP_931669.1|	0051385	124-226	6.24e-31	46894	C-terminal effector domain of the bipartite response regulators	0.0000235	46895	PhoB-like	1qqi A:
0q	gi|119896984|ref|YP_932197.1|	0050342	7-135	2.7e-37	52172	CheY-like	0.00022	52173	CheY-related	1mvo A:
0q	gi|119896984|ref|YP_932197.1|	0051385	139-237	2.21e-23	46894	C-terminal effector domain of the bipartite response regulators	0.0011	46895	PhoB-like	1opc A:
0q	gi|119896995|ref|YP_932208.1|	0050342	2-127	1.31e-38	52172	CheY-like	0.00012	52173	CheY-related	1mvo A:
0q	gi|119896995|ref|YP_932208.1|	0048619	140-231	3.97e-22	46894	C-terminal effector domain of the bipartite response regulators	0.0042	46895	PhoB-like	1ys7 A:128-233
0q	gi|119897266|ref|YP_932479.1|	0050342	1-123	6.69e-39	52172	CheY-like	0.00022	52173	CheY-related	1ys7 A:7-127
0q	gi|119897266|ref|YP_932479.1|	0051385	118-218	1.64e-25	46894	C-terminal effector domain of the bipartite response regulators	0.0022	46895	PhoB-like	1qqi A:
0q	gi|119898000|ref|YP_933213.1|	0050342	5-130	5.83e-42	52172	CheY-like	0.00016	52173	CheY-related	1b00 A:
0q	gi|119898000|ref|YP_933213.1|	0051385	138-239	1.67e-28	46894	C-terminal effector domain of the bipartite response regulators	0.0000261	46895	PhoB-like	1opc A:
0q	gi|119899035|ref|YP_934248.1|	0050342	4-134	1.57e-43	52172	CheY-like	0.00012	52173	CheY-related	1mvo A:
0q	gi|119899035|ref|YP_934248.1|	0051385	138-240	1.87e-23	46894	C-terminal effector domain of the bipartite response regulators	0.00081	46895	PhoB-like	1opc A:
0q	gi|119899904|ref|YP_935117.1|	0050342	2-126	2.13e-41	52172	CheY-like	0.00023	52173	CheY-related	1mvo A:
0q	gi|119899904|ref|YP_935117.1|	0049014	135-234	2.58e-22	46894	C-terminal effector domain of the bipartite response regulators	0.00046	46895	PhoB-like	1opc A:
0q	gi|119896658|ref|YP_931871.1|	0051249	8-74	7.51e-18	47413	lambda repressor-like DNA-binding domains	0.013	47432	SinR domain-like	2b5a A:1-77
0q	gi|119899345|ref|YP_934558.1|	0051206	135-301	4.86e-26	52540	P-loop containing nucleoside triphosphate hydrolases	0.0006	52566	Shikimate kinase (AroK)	1l4u A:
0q	gi|119899345|ref|YP_934558.1|	0054369	28-97	0.00000000000000161	47413	lambda repressor-like DNA-binding domains	0.028	47432	SinR domain-like	1y7y A:5-73
0q	gi|119900078|ref|YP_935291.1|	0054127	37-112	1.83e-21	47413	lambda repressor-like DNA-binding domains	0.01	47432	SinR domain-like	2ict A:8-94
0q	gi|119896534|ref|YP_931747.1|	0049523	11-82	1.13e-20	46689	Homeodomain-like	0.0046	46764	Tetracyclin repressor-like, N-terminal domain	2gen A:6-75
0q	gi|119896534|ref|YP_931747.1|	0052886	83-198	0.0000000000484	48498	Tetracyclin repressor-like, C-terminal domain	0.012	48499	Tetracyclin repressor-like, C-terminal domain	2np5 A:78-195
0q	gi|119896600|ref|YP_931813.1|	0049523	6-84	4.72e-19	46689	Homeodomain-like	0.0039	46764	Tetracyclin repressor-like, N-terminal domain	1z77 A:1-75
0q	gi|119896600|ref|YP_931813.1|	0050189	85-194	0.000000000245	48498	Tetracyclin repressor-like, C-terminal domain	0.0054	48499	Tetracyclin repressor-like, C-terminal domain	1vi0 A:78-194
0q	gi|119896618|ref|YP_931831.1|	0052656	81-185	3.86e-27	48498	Tetracyclin repressor-like, C-terminal domain	0.0015	48499	Tetracyclin repressor-like, C-terminal domain	2fd5 A:77-180
0q	gi|119896618|ref|YP_931831.1|	0049195	1-74	9.23e-16	46689	Homeodomain-like	0.0064	46764	Tetracyclin repressor-like, N-terminal domain	2fd5 A:1-76
0q	gi|119897136|ref|YP_932349.1|	0049523	15-90	2.05e-21	46689	Homeodomain-like	0.0037	46764	Tetracyclin repressor-like, N-terminal domain	1pb6 A:14-85
0q	gi|119897136|ref|YP_932349.1|	0049196	96-217	1.78e-19	48498	Tetracyclin repressor-like, C-terminal domain	0.012	48499	Tetracyclin repressor-like, C-terminal domain	2np3 A:100-211
0q	gi|119897611|ref|YP_932824.1|	0046275	280-329	0.000000000000896	46689	Homeodomain-like	0.007	46759	AraC type transcriptional activator	1d5y A:57-121
0q	gi|119897611|ref|YP_932824.1|	0036286	227-277	0.0000000121	46689	Homeodomain-like	0.044	46764	Tetracyclin repressor-like, N-terminal domain	2hyj A:8-82
0q	gi|119897611|ref|YP_932824.1|	0051818	50-90	0.0000772	51215	Regulatory protein AraC	0.01	51216	Regulatory protein AraC	2arc A:
0q	gi|119897989|ref|YP_933202.1|	0052655	8-73	0.00000000000000564	46689	Homeodomain-like	0.006	46764	Tetracyclin repressor-like, N-terminal domain	2g3b A:2-73
0q	gi|119898227|ref|YP_933440.1|	0036286	227-277	0.0000000129	46689	Homeodomain-like	0.073	46764	Tetracyclin repressor-like, N-terminal domain	2np5 A:9-77
0q	gi|119898227|ref|YP_933440.1|	0046275	283-329	0.000000753	46689	Homeodomain-like	0.018	46759	AraC type transcriptional activator	1d5y A:57-121
0q	gi|119898256|ref|YP_933469.1|	0036286	230-279	0.0000000103	46689	Homeodomain-like	0.033	46764	Tetracyclin repressor-like, N-terminal domain	2o7t A:1-78
0q	gi|119898256|ref|YP_933469.1|	0046275	282-330	0.000000824	46689	Homeodomain-like	0.031	46759	AraC type transcriptional activator	1d5y A:57-121
0q	gi|119898583|ref|YP_933796.1|	0046652	21-105	4.97e-33	57884	Ada DNA repair protein, N-terminal domain (N-Ada 10)	0.0000986	57885	Ada DNA repair protein, N-terminal domain (N-Ada 10)	1eyf A:
0q	gi|119898583|ref|YP_933796.1|	0048993	282-363	1.11e-30	46767	Methylated DNA-protein cysteine methyltransferase, C-terminal domain	0.0000307	46768	Methylated DNA-protein cysteine methyltransferase, C-terminal domain	1sfe A:93-176
0q	gi|119898583|ref|YP_933796.1|	0049381	202-281	9.22e-22	53155	Methylated DNA-protein cysteine methyltransferase domain	0.00051	53156	Methylated DNA-protein cysteine methyltransferase domain	1sfe A:12-92
0q	gi|119898583|ref|YP_933796.1|	0036286	100-146	0.0000000493	46689	Homeodomain-like	0.078	46764	Tetracyclin repressor-like, N-terminal domain	2fd5 A:1-76
0q	gi|119898771|ref|YP_933984.1|	0052647	4-71	6.48e-17	46689	Homeodomain-like	0.0082	46764	Tetracyclin repressor-like, N-terminal domain	1pb6 A:14-85
0q	gi|119898771|ref|YP_933984.1|	0052656	76-174	0.0000000000000578	48498	Tetracyclin repressor-like, C-terminal domain	0.012	48499	Tetracyclin repressor-like, C-terminal domain	2hyj A:83-200
0q	gi|119898778|ref|YP_933991.1|	0049523	6-90	1.2e-18	46689	Homeodomain-like	0.005	46764	Tetracyclin repressor-like, N-terminal domain	1ui5 A:5-75
0q	gi|119898778|ref|YP_933991.1|	0049196	88-196	0.00000000089	48498	Tetracyclin repressor-like, C-terminal domain	0.01	48499	Tetracyclin repressor-like, C-terminal domain	2fq4 A:78-192
0q	gi|119898795|ref|YP_934008.1|	0049523	120-199	1.55e-21	46689	Homeodomain-like	0.0032	46764	Tetracyclin repressor-like, N-terminal domain	1z77 A:1-75
0q	gi|119898795|ref|YP_934008.1|	0050189	194-302	0.0000000000356	48498	Tetracyclin repressor-like, C-terminal domain	0.0091	48499	Tetracyclin repressor-like, C-terminal domain	1vi0 A:78-194
0q	gi|119898796|ref|YP_934009.1|	0054073	96-210	1.22e-29	48498	Tetracyclin repressor-like, C-terminal domain	0.0054	48499	Tetracyclin repressor-like, C-terminal domain	2hyj A:83-200
0q	gi|119898796|ref|YP_934009.1|	0049195	16-89	4.16e-16	46689	Homeodomain-like	0.0066	46764	Tetracyclin repressor-like, N-terminal domain	1sgm A:5-77
0q	gi|119899198|ref|YP_934411.1|	0049523	14-85	0.0000000000000018	46689	Homeodomain-like	0.0056	46764	Tetracyclin repressor-like, N-terminal domain	2fbq A:2-80
0q	gi|119899198|ref|YP_934411.1|	0048726	96-210	0.00000000178	48498	Tetracyclin repressor-like, C-terminal domain	0.017	48499	Tetracyclin repressor-like, C-terminal domain	1t33 A:89-220
