# Supplementary material for: Abundance, diversity and domain architecture variability in prokaryotic DNA-binding transcription factors
Source: PLoS One. 2018 Apr 3;13(4):e0195332. doi: 10.1371/journal.pone.0195332 (PMC5882156; doi:10.1371/journal.pone.0195332)
Supplement: S1 Dataset — The information of genomes and transcription factors is organized in a tabular format. The file S1_Dataset.zip contains 761 files, one per genome. The information is organized as follows: Genome ID, identifier from NCBI database; Supfam ID; physical position of the Domain; E-value; Supfam model assignment; Supfam description; E-value associated to the family; Family ID; Family ID; representative PDB associated to each assignment. (ZIP) [file pone.0195332.s005.zip › Genomes_assignments/Azospirillum_sp._B510_B.TFs]

9R	gi|288956989|ref|YP_003447330.1|	0039814	160-310	2.49e-41	55136	Probable bacterial effector-binding domain	0.0033	75462	Gyrase inhibitory protein GyrI (SbmC, YeeB)	1jyh A:
9R	gi|288956989|ref|YP_003447330.1|	0046275	87-139	0.000000000108	46689	Homeodomain-like	0.0091	46759	AraC type transcriptional activator	1d5y A:57-121
9R	gi|288956989|ref|YP_003447330.1|	0036286	35-82	0.00000000202	46689	Homeodomain-like	0.01	46759	AraC type transcriptional activator	1bl0 A:9-62
9R	gi|288958106|ref|YP_003448447.1|	0039814	131-285	1.2e-36	55136	Probable bacterial effector-binding domain	0.0044	75462	Gyrase inhibitory protein GyrI (SbmC, YeeB)	1jyh A:
9R	gi|288958106|ref|YP_003448447.1|	0046275	61-114	0.0000000000582	46689	Homeodomain-like	0.0025	46759	AraC type transcriptional activator	1d5y A:57-121
9R	gi|288958106|ref|YP_003448447.1|	0036286	8-58	0.00000000255	46689	Homeodomain-like	0.0065	46759	AraC type transcriptional activator	1bl0 A:9-62
9R	gi|288958241|ref|YP_003448582.1|	0046275	241-288	0.000000000349	46689	Homeodomain-like	0.049	46759	AraC type transcriptional activator	1bl0 A:9-62
9R	gi|288958452|ref|YP_003448793.1|	0052668	20-207	2.07e-51	52317	Class I glutamine amidotransferase-like	0.0068	52325	DJ-1/PfpI	1g2i A:
9R	gi|288958452|ref|YP_003448793.1|	0046275	279-329	0.00000000000581	46689	Homeodomain-like	0.029	46759	AraC type transcriptional activator	1bl0 A:63-124
9R	gi|288958452|ref|YP_003448793.1|	0036286	226-275	0.00000000505	46689	Homeodomain-like	0.031	46759	AraC type transcriptional activator	1bl0 A:9-62
9R	gi|288958704|ref|YP_003449045.1|	0051818	23-151	1.57e-22	51215	Regulatory protein AraC	0.01	51216	Regulatory protein AraC	2arc A:
9R	gi|288958704|ref|YP_003449045.1|	0046275	238-286	0.00000000000175	46689	Homeodomain-like	0.02	46759	AraC type transcriptional activator	1d5y A:57-121
9R	gi|288958704|ref|YP_003449045.1|	0036286	187-236	0.0000000000582	46689	Homeodomain-like	0.0081	46759	AraC type transcriptional activator	1d5y A:3-56
9R	gi|288959948|ref|YP_003450288.1|	0047686	49-160	1.46e-17	51182	RmlC-like cupins	0.045	89409	TM1287-like	1yhf A:1-112
9R	gi|288959948|ref|YP_003450288.1|	0046275	228-276	0.00000000000762	46689	Homeodomain-like	0.012	46759	AraC type transcriptional activator	1d5y A:57-121
9R	gi|288960230|ref|YP_003450570.1|	0039814	190-306	0.00000000000000133	55136	Probable bacterial effector-binding domain	0.04	75462	Gyrase inhibitory protein GyrI (SbmC, YeeB)	1jyh A:
9R	gi|288960230|ref|YP_003450570.1|	0046275	104-155	0.000000000448	46689	Homeodomain-like	0.01	46759	AraC type transcriptional activator	1d5y A:57-121
9R	gi|288960230|ref|YP_003450570.1|	0036286	51-102	0.0000000215	46689	Homeodomain-like	0.012	46759	AraC type transcriptional activator	1bl0 A:9-62
9R	gi|288960253|ref|YP_003450593.1|	0048993	283-363	8.63e-31	46767	Methylated DNA-protein cysteine methyltransferase, C-terminal domain	0.0000264	46768	Methylated DNA-protein cysteine methyltransferase, C-terminal domain	1sfe A:93-176
9R	gi|288960253|ref|YP_003450593.1|	0046652	24-106	1.96e-30	57884	Ada DNA repair protein, N-terminal domain (N-Ada 10)	0.0000835	57885	Ada DNA repair protein, N-terminal domain (N-Ada 10)	1eyf A:
9R	gi|288960253|ref|YP_003450593.1|	0049381	203-281	1.12e-22	53155	Methylated DNA-protein cysteine methyltransferase domain	0.0003	53156	Methylated DNA-protein cysteine methyltransferase domain	1sfe A:12-92
9R	gi|288960253|ref|YP_003450593.1|	0036286	100-147	0.0000000000379	46689	Homeodomain-like	0.021	46759	AraC type transcriptional activator	1d5y A:3-56
9R	gi|288960415|ref|YP_003450755.1|	0036286	225-273	0.00000000142	46689	Homeodomain-like	0.076	46759	AraC type transcriptional activator	1bl0 A:9-62
9R	gi|288960615|ref|YP_003450955.1|	0046275	335-384	0.000000000381	46689	Homeodomain-like	0.024	46759	AraC type transcriptional activator	1d5y A:57-121
9R	gi|288960631|ref|YP_003450971.1|	0046275	295-342	0.000000000143	46689	Homeodomain-like	0.07	46759	AraC type transcriptional activator	1d5y A:57-121
9R	gi|288960636|ref|YP_003450976.1|	0036286	273-321	0.0000000783	46689	Homeodomain-like	0.067	46759	AraC type transcriptional activator	1bl0 A:9-62
9R	gi|288960636|ref|YP_003450976.1|	0046275	334-379	0.00000698	46689	Homeodomain-like	0.073	46759	AraC type transcriptional activator	1d5y A:3-56
9R	gi|288960705|ref|YP_003451045.1|	0046275	276-327	0.0000000448	46689	Homeodomain-like	0.01	46759	AraC type transcriptional activator	1d5y A:57-121
9R	gi|288961163|ref|YP_003451502.1|	0046275	270-319	0.000000000000157	46689	Homeodomain-like	0.025	46759	AraC type transcriptional activator	1d5y A:57-121
9R	gi|288961163|ref|YP_003451502.1|	0036286	220-268	0.0000000022	46689	Homeodomain-like	0.061	46759	AraC type transcriptional activator	1d5y A:57-121
9R	gi|288961433|ref|YP_003451772.1|	0046275	62-111	0.00000000251	46689	Homeodomain-like	0.053	46759	AraC type transcriptional activator	1bl0 A:63-124
9R	gi|288961699|ref|YP_003452009.1|	0052668	35-225	8.38e-40	52317	Class I glutamine amidotransferase-like	0.029	52325	DJ-1/PfpI	1g2i A:
9R	gi|288961699|ref|YP_003452009.1|	0046275	298-346	0.0000000000000273	46689	Homeodomain-like	0.013	46759	AraC type transcriptional activator	1d5y A:57-121
9R	gi|288961699|ref|YP_003452009.1|	0036286	245-293	0.00000179	46689	Homeodomain-like	0.029	46759	AraC type transcriptional activator	1d5y A:3-56
9R	gi|288961705|ref|YP_003452015.1|	0052668	26-217	1.29e-38	52317	Class I glutamine amidotransferase-like	0.021	52325	DJ-1/PfpI	1g2i A:
9R	gi|288961705|ref|YP_003452015.1|	0046275	289-338	0.00000000000336	46689	Homeodomain-like	0.023	46759	AraC type transcriptional activator	1bl0 A:63-124
9R	gi|288961705|ref|YP_003452015.1|	0036286	236-287	0.00000000148	46689	Homeodomain-like	0.018	46759	AraC type transcriptional activator	1d5y A:3-56
9R	gi|288961714|ref|YP_003452024.1|	0052668	15-201	4.23e-44	52317	Class I glutamine amidotransferase-like	0.019	52325	DJ-1/PfpI	1oi4 A:23-192
9R	gi|288961714|ref|YP_003452024.1|	0046275	274-327	0.0000000000103	46689	Homeodomain-like	0.056	46759	AraC type transcriptional activator	1d5y A:57-121
9R	gi|288961714|ref|YP_003452024.1|	0036286	221-271	0.0000000493	46689	Homeodomain-like	0.023	46759	AraC type transcriptional activator	1bl0 A:9-62
9R	gi|288961830|ref|YP_003452140.1|	0052668	1-188	7.3e-43	52317	Class I glutamine amidotransferase-like	0.011	52325	DJ-1/PfpI	1g2i A:
9R	gi|288961830|ref|YP_003452140.1|	0036286	205-252	0.00000000233	46689	Homeodomain-like	0.031	46759	AraC type transcriptional activator	1bl0 A:9-62
9R	gi|288961830|ref|YP_003452140.1|	0046275	258-308	0.00000000581	46689	Homeodomain-like	0.076	46759	AraC type transcriptional activator	1d5y A:57-121
9R	gi|288961834|ref|YP_003452144.1|	0046275	147-198	0.0000000000000206	46689	Homeodomain-like	0.015	46759	AraC type transcriptional activator	1d5y A:57-121
9R	gi|288961834|ref|YP_003452144.1|	0036286	95-145	0.0000000851	46689	Homeodomain-like	0.063	46759	AraC type transcriptional activator	1d5y A:3-56
9R	gi|288961911|ref|YP_003452221.1|	0048742	23-110	0.00001	46689	Homeodomain-like	0.065	46759	AraC type transcriptional activator	1bl0 A:63-124
9R	gi|288962144|ref|YP_003452439.1|	0046275	300-347	0.0000000000851	46689	Homeodomain-like	0.02	46759	AraC type transcriptional activator	1d5y A:57-121
9R	gi|288962176|ref|YP_003452471.1|	0046275	258-306	0.000000000363	46689	Homeodomain-like	0.03	46759	AraC type transcriptional activator	1d5y A:57-121
9R	gi|288962176|ref|YP_003452471.1|	0047686	25-119	0.000000311	51182	RmlC-like cupins	0.09	51183	dTDP-sugar isomerase	2pa7 A:2-136
9R	gi|288962355|ref|YP_003452650.1|	0046275	202-251	0.000000000439	46689	Homeodomain-like	0.026	46759	AraC type transcriptional activator	1d5y A:57-121
9R	gi|288962355|ref|YP_003452650.1|	0047686	20-124	0.00000000418	51182	RmlC-like cupins	0.089	75035	Quercetin 2,3-dioxygenase-like	1y3t A:5-334
9R	gi|288962355|ref|YP_003452650.1|	0036286	151-197	0.000000436	46689	Homeodomain-like	0.03	46764	Tetracyclin repressor-like, N-terminal domain	2g3b A:2-73
9R	gi|288962416|ref|YP_003452711.1|	0036286	191-240	0.0000000000783	46689	Homeodomain-like	0.034	46759	AraC type transcriptional activator	1bl0 A:9-62
9R	gi|288962416|ref|YP_003452711.1|	0046275	242-289	0.0000323	46689	Homeodomain-like	0.047	46759	AraC type transcriptional activator	1bl0 A:63-124
9R	gi|288957759|ref|YP_003448100.1|	0054332	125-309	5.85e-40	53335	S-adenosyl-L-methionine-dependent methyltransferases	0.025	110671	UbiE/COQ5-like	1vl5 A:
9R	gi|288957759|ref|YP_003448100.1|	0053261	12-119	3.69e-21	46785	Winged helix DNA-binding domain	0.039	46801	ArsR-like transcriptional regulators	1smt A:
9R	gi|288959597|ref|YP_003449938.1|	0049777	5-93	5.3e-22	46785	Winged helix DNA-binding domain	0.028	46801	ArsR-like transcriptional regulators	1smt A:
9R	gi|288960534|ref|YP_003450874.1|	0049777	5-92	7.86e-20	46785	Winged helix DNA-binding domain	0.039	46801	ArsR-like transcriptional regulators	1r1u A:
9R	gi|288961080|ref|YP_003451419.1|	0049595	97-265	9.03e-43	55781	GAF domain-like	0.0013	75513	IclR ligand-binding domain-like	1mkm A:76-246
9R	gi|288961080|ref|YP_003451419.1|	0048177	27-97	0.000000000419	46785	Winged helix DNA-binding domain	0.053	46801	ArsR-like transcriptional regulators	1smt A:
9R	gi|288961621|ref|YP_003451931.1|	0049777	11-96	4.62e-24	46785	Winged helix DNA-binding domain	0.021	46801	ArsR-like transcriptional regulators	1smt A:
9R	gi|288957248|ref|YP_003447589.1|	0045968	1-61	0.00000000000686	46785	Winged helix DNA-binding domain	0.053	46786	Biotin repressor-like	1j5y A:3-67
9R	gi|288957161|ref|YP_003447502.1|	0051302	14-181	0.000000000000218	46785	Winged helix DNA-binding domain	0.053	46796	CAP C-terminal domain-like	2oz6 A:143-213
9R	gi|288957183|ref|YP_003447524.1|	0054946	24-161	8.64e-33	51206	cAMP-binding domain-like	0.0057	51210	cAMP-binding domain	2gau A:10-151
9R	gi|288957183|ref|YP_003447524.1|	0054945	163-242	2.37e-17	46785	Winged helix DNA-binding domain	0.037	46796	CAP C-terminal domain-like	2coh A:118-199
9R	gi|288958500|ref|YP_003448841.1|	0052861	20-158	6.42e-27	51206	cAMP-binding domain-like	0.0074	51210	cAMP-binding domain	1hw5 A:1-137
9R	gi|288958500|ref|YP_003448841.1|	0052198	162-239	0.00000000000027	46785	Winged helix DNA-binding domain	0.021	46796	CAP C-terminal domain-like	2coh A:118-199
9R	gi|288958727|ref|YP_003449068.1|	0048601	16-82	0.00000000233	46785	Winged helix DNA-binding domain	0.034	46796	CAP C-terminal domain-like	1hw5 A:138-208
9R	gi|288959214|ref|YP_003449555.1|	0054946	9-145	1.57e-30	51206	cAMP-binding domain-like	0.011	51210	cAMP-binding domain	1o5l A:1-129
9R	gi|288959214|ref|YP_003449555.1|	0052198	150-222	0.000000438	46785	Winged helix DNA-binding domain	0.06	46796	CAP C-terminal domain-like	2oz6 A:143-213
9R	gi|288960085|ref|YP_003450425.1|	0049608	93-267	3.14e-47	55781	GAF domain-like	0.00029	75513	IclR ligand-binding domain-like	1mkm A:76-246
9R	gi|288960085|ref|YP_003450425.1|	0048177	29-99	0.0000000000161	46785	Winged helix DNA-binding domain	0.071	46796	CAP C-terminal domain-like	1ft9 A:134-213
9R	gi|288961496|ref|YP_003451835.1|	0054946	49-171	5.5e-27	51206	cAMP-binding domain-like	0.013	51210	cAMP-binding domain	2gau A:10-151
9R	gi|288961496|ref|YP_003451835.1|	0054945	174-256	0.00000000000000363	46785	Winged helix DNA-binding domain	0.024	46796	CAP C-terminal domain-like	2gau A:152-232
9R	gi|288962091|ref|YP_003452386.1|	0046232	10-145	2.09e-32	51206	cAMP-binding domain-like	0.0017	51210	cAMP-binding domain	1hw5 A:1-137
9R	gi|288962091|ref|YP_003452386.1|	0048601	151-230	2.9e-20	46785	Winged helix DNA-binding domain	0.014	46796	CAP C-terminal domain-like	1ft9 A:134-213
9R	gi|288962238|ref|YP_003452533.1|	0054946	45-175	4.84e-17	51206	cAMP-binding domain-like	0.01	51210	cAMP-binding domain	1hw5 A:1-137
9R	gi|288962238|ref|YP_003452533.1|	0054945	178-254	0.0000000000000136	46785	Winged helix DNA-binding domain	0.028	46796	CAP C-terminal domain-like	1zyb A:148-220
9R	gi|288962738|ref|YP_003453032.1|	0054946	20-156	5.24e-24	51206	cAMP-binding domain-like	0.0084	51210	cAMP-binding domain	2gau A:10-151
9R	gi|288962738|ref|YP_003453032.1|	0054945	160-230	0.00000000192	46785	Winged helix DNA-binding domain	0.032	46796	CAP C-terminal domain-like	3e5u A:148-227
9R	gi|288957233|ref|YP_003447574.1|	0041617	8-244	5.19e-64	52540	P-loop containing nucleoside triphosphate hydrolases	0.00000336	81269	Extended AAA-ATPase domain	1ny5 A:138-384
9R	gi|288957233|ref|YP_003447574.1|	0037176	221-339	0.000000314	46689	Homeodomain-like	0.034	100918	FIS-like	1ntc A:
9R	gi|288958346|ref|YP_003448687.1|	0041617	141-374	9.55e-64	52540	P-loop containing nucleoside triphosphate hydrolases	0.00000508	81269	Extended AAA-ATPase domain	1ny5 A:138-384
9R	gi|288958346|ref|YP_003448687.1|	0043525	4-186	3.27e-40	52172	CheY-like	0.00053	52173	CheY-related	1qkk A:
9R	gi|288958346|ref|YP_003448687.1|	0037176	353-455	0.0000000000717	46689	Homeodomain-like	0.036	100918	FIS-like	1eto B:
9R	gi|288958348|ref|YP_003448689.1|	0041617	141-382	6.88e-73	52540	P-loop containing nucleoside triphosphate hydrolases	0.00000165	81269	Extended AAA-ATPase domain	1ny5 A:138-384
9R	gi|288958348|ref|YP_003448689.1|	0043525	2-185	2.85e-42	52172	CheY-like	0.00076	52173	CheY-related	1krw A:
9R	gi|288958348|ref|YP_003448689.1|	0037176	353-474	2.64e-17	46689	Homeodomain-like	0.0031	100918	FIS-like	1eto B:
9R	gi|288958905|ref|YP_003449246.1|	0041617	333-573	2.19e-63	52540	P-loop containing nucleoside triphosphate hydrolases	0.0000059	81269	Extended AAA-ATPase domain	1ny5 A:138-384
9R	gi|288958905|ref|YP_003449246.1|	0049952	586-637	0.000000125	46689	Homeodomain-like	0.027	100918	FIS-like	1umq A:
9R	gi|288958905|ref|YP_003449246.1|	0049608	64-204	0.0000000863	55781	GAF domain-like	0.045	75513	IclR ligand-binding domain-like	1mkm A:76-246
9R	gi|288959552|ref|YP_003449893.1|	0041617	145-388	2.76e-72	52540	P-loop containing nucleoside triphosphate hydrolases	0.00000152	81269	Extended AAA-ATPase domain	1ny5 A:138-384
9R	gi|288959552|ref|YP_003449893.1|	0043525	5-189	8.25e-42	52172	CheY-like	0.00036	52173	CheY-related	1ny5 A:1-137
9R	gi|288959552|ref|YP_003449893.1|	0037176	358-463	0.0000000224	46689	Homeodomain-like	0.047	100918	FIS-like	1eto B:
9R	gi|288960025|ref|YP_003450365.1|	0041617	120-361	5.09e-71	52540	P-loop containing nucleoside triphosphate hydrolases	0.00000165	81269	Extended AAA-ATPase domain	1ny5 A:138-384
9R	gi|288960025|ref|YP_003450365.1|	0043525	20-164	0.00000000000000806	52172	CheY-like	0.006	52173	CheY-related	1krw A:
9R	gi|288960025|ref|YP_003450365.1|	0048440	444-500	0.00000000000086	46689	Homeodomain-like	0.0094	100918	FIS-like	1eto B:
9R	gi|288960298|ref|YP_003450638.1|	0041617	151-379	5.52e-65	52540	P-loop containing nucleoside triphosphate hydrolases	0.00000301	81269	Extended AAA-ATPase domain	1ny5 A:138-384
9R	gi|288960298|ref|YP_003450638.1|	0043525	11-195	2.56e-43	52172	CheY-like	0.0000369	52173	CheY-related	1qkk A:
9R	gi|288960298|ref|YP_003450638.1|	0046907	390-445	0.00000000932	46689	Homeodomain-like	0.035	100918	FIS-like	1g2h A:
9R	gi|288960771|ref|YP_003451111.1|	0041617	140-384	4.16e-72	52540	P-loop containing nucleoside triphosphate hydrolases	0.00000127	81269	Extended AAA-ATPase domain	1ny5 A:138-384
9R	gi|288960771|ref|YP_003451111.1|	0043525	2-185	4.41e-43	52172	CheY-like	0.00026	52173	CheY-related	1qkk A:
9R	gi|288960771|ref|YP_003451111.1|	0037176	353-448	0.00000000188	46689	Homeodomain-like	0.029	100918	FIS-like	1ntc A:
9R	gi|288961383|ref|YP_003451722.1|	0041617	150-379	4.11e-64	52540	P-loop containing nucleoside triphosphate hydrolases	0.00000713	81269	Extended AAA-ATPase domain	1ny5 A:138-384
9R	gi|288961383|ref|YP_003451722.1|	0043525	9-194	6.55e-43	52172	CheY-like	0.00011	52173	CheY-related	1qkk A:
9R	gi|288961383|ref|YP_003451722.1|	0048440	361-445	0.000000000104	46689	Homeodomain-like	0.045	100918	FIS-like	1ntc A:
9R	gi|288961424|ref|YP_003451763.1|	0041617	97-338	1.85e-68	52540	P-loop containing nucleoside triphosphate hydrolases	0.00000238	81269	Extended AAA-ATPase domain	1ny5 A:138-384
9R	gi|288961424|ref|YP_003451763.1|	0049987	458-685	9.43e-44	53850	Periplasmic binding protein-like II	0.0054	53851	Phosphate binding protein-like	1us5 A:
9R	gi|288961424|ref|YP_003451763.1|	0037176	309-417	0.0000367	46689	Homeodomain-like	0.025	100918	FIS-like	1eto B:
9R	gi|288961641|ref|YP_003451951.1|	0041617	262-504	1.56e-69	52540	P-loop containing nucleoside triphosphate hydrolases	0.00000106	81269	Extended AAA-ATPase domain	1ny5 A:138-384
9R	gi|288961641|ref|YP_003451951.1|	0054410	70-208	0.0000000000105	111126	Ligand-binding domain in the NO signalling and Golgi transport	0.046	160689	MJ1460-like	2oso A:5-156
9R	gi|288961641|ref|YP_003451951.1|	0037176	477-594	0.000000000255	46689	Homeodomain-like	0.022	100918	FIS-like	1eto B:
9R	gi|288961724|ref|YP_003452034.1|	0041617	172-407	7.01e-67	52540	P-loop containing nucleoside triphosphate hydrolases	0.00000209	81269	Extended AAA-ATPase domain	1ny5 A:138-384
9R	gi|288961724|ref|YP_003452034.1|	0043525	6-209	1.42e-35	52172	CheY-like	0.0054	52173	CheY-related	1qkk A:
9R	gi|288961724|ref|YP_003452034.1|	0037176	379-487	0.00000000108	46689	Homeodomain-like	0.027	100918	FIS-like	1eto B:
9R	gi|288961811|ref|YP_003452121.1|	0041617	369-614	8.46e-68	52540	P-loop containing nucleoside triphosphate hydrolases	0.00000193	81269	Extended AAA-ATPase domain	1ny5 A:138-384
9R	gi|288961811|ref|YP_003452121.1|	0037176	584-699	0.0000000000000589	46689	Homeodomain-like	0.027	100918	FIS-like	1eto B:
9R	gi|288961811|ref|YP_003452121.1|	0048136	93-237	0.0000641	55781	GAF domain-like	0.041	75513	IclR ligand-binding domain-like	1mkm A:76-246
9R	gi|288962722|ref|YP_003453016.1|	0043525	13-128	5.83e-28	52172	CheY-like	0.0019	52173	CheY-related	1ny5 A:1-137
9R	gi|288962722|ref|YP_003453016.1|	0037176	131-180	0.000000000000043	46689	Homeodomain-like	0.0068	100918	FIS-like	1umq A:
9R	gi|288962892|ref|YP_003453186.1|	0041617	148-382	5.19e-65	52540	P-loop containing nucleoside triphosphate hydrolases	0.00000441	81269	Extended AAA-ATPase domain	1ny5 A:138-384
9R	gi|288962892|ref|YP_003453186.1|	0043525	10-191	2.56e-39	52172	CheY-like	0.0000276	52173	CheY-related	1qkk A:
9R	gi|288962892|ref|YP_003453186.1|	0048440	360-452	0.000000000896	46689	Homeodomain-like	0.052	100918	FIS-like	1umq A:
9R	gi|288962976|ref|YP_003453270.1|	0041617	146-388	1.24e-69	52540	P-loop containing nucleoside triphosphate hydrolases	0.0000018	81269	Extended AAA-ATPase domain	1ny5 A:138-384
9R	gi|288962976|ref|YP_003453270.1|	0043525	5-190	2.13e-44	52172	CheY-like	0.00056	52173	CheY-related	1ny5 A:1-137
9R	gi|288962976|ref|YP_003453270.1|	0037176	359-462	0.000000000305	46689	Homeodomain-like	0.058	100918	FIS-like	1eto B:
9R	gi|288962984|ref|YP_003453278.1|	0041617	203-446	3.87e-67	52540	P-loop containing nucleoside triphosphate hydrolases	0.00000155	81269	Extended AAA-ATPase domain	1ny5 A:138-384
9R	gi|288962984|ref|YP_003453278.1|	0048248	80-174	0.00000000126	55785	PYP-like sensor domain (PAS domain)	0.014	55789	Heme-binding PAS domain	1ew0 A:
9R	gi|288962984|ref|YP_003453278.1|	0046907	460-510	0.0000013	46689	Homeodomain-like	0.0027	100918	FIS-like	1g2h A:
9R	gi|288962986|ref|YP_003453280.1|	0041617	166-412	2.48e-65	52540	P-loop containing nucleoside triphosphate hydrolases	0.00000373	81269	Extended AAA-ATPase domain	1ny5 A:138-384
9R	gi|288962986|ref|YP_003453280.1|	0048459	27-123	0.00000000000166	55785	PYP-like sensor domain (PAS domain)	0.058	55789	Heme-binding PAS domain	1ew0 A:
9R	gi|288962986|ref|YP_003453280.1|	0037176	380-487	0.0000000000466	46689	Homeodomain-like	0.023	100918	FIS-like	1ntc A:
9R	gi|288962992|ref|YP_003453286.1|	0041617	204-433	4.73e-65	52540	P-loop containing nucleoside triphosphate hydrolases	0.00000198	81269	Extended AAA-ATPase domain	1ny5 A:138-384
9R	gi|288962992|ref|YP_003453286.1|	0048136	32-178	0.000000000131	55781	GAF domain-like	0.037	55782	GAF domain	2ool A:140-333
9R	gi|288962992|ref|YP_003453286.1|	0049952	486-536	0.00000000318	46689	Homeodomain-like	0.054	100918	FIS-like	1ntc A:
9R	gi|288957219|ref|YP_003447560.1|	0041150	4-132	4.84e-37	46785	Winged helix DNA-binding domain	0.00034	101027	FUR-like	1mzb A:
9R	gi|288959327|ref|YP_003449668.1|	0041150	5-132	4e-38	46785	Winged helix DNA-binding domain	0.00068	101027	FUR-like	1mzb A:
9R	gi|288959458|ref|YP_003449799.1|	0041150	12-134	9.19e-26	46785	Winged helix DNA-binding domain	0.0033	101027	FUR-like	1mzb A:
9R	gi|288960211|ref|YP_003450551.1|	0043335	93-358	9.55e-47	53822	Periplasmic binding protein-like I	0.00044	53823	L-arabinose binding protein-like	2nzu G:58-332
9R	gi|288960211|ref|YP_003450551.1|	0051985	35-93	0.00000000000000656	47413	lambda repressor-like DNA-binding domains	0.0042	47438	GalR/LacI-like bacterial regulator	1efa A:2-60
9R	gi|288960515|ref|YP_003450855.1|	0035780	61-325	4.35e-66	53822	Periplasmic binding protein-like I	0.000033	53823	L-arabinose binding protein-like	2nzu G:58-332
9R	gi|288960515|ref|YP_003450855.1|	0051985	4-62	4.22e-16	47413	lambda repressor-like DNA-binding domains	0.0044	47438	GalR/LacI-like bacterial regulator	2hsg A:2-58
9R	gi|288960596|ref|YP_003450936.1|	0036339	77-349	2.36e-59	53822	Periplasmic binding protein-like I	0.000075	53823	L-arabinose binding protein-like	2nzu G:58-332
9R	gi|288960596|ref|YP_003450936.1|	0051985	19-75	0.00000000000141	47413	lambda repressor-like DNA-binding domains	0.0047	47438	GalR/LacI-like bacterial regulator	2hsg A:2-58
9R	gi|288961218|ref|YP_003451557.1|	0036339	60-333	8.41e-75	53822	Periplasmic binding protein-like I	0.00000986	53823	L-arabinose binding protein-like	1dbq A:
9R	gi|288961218|ref|YP_003451557.1|	0051985	1-59	4.18e-16	47413	lambda repressor-like DNA-binding domains	0.0015	47438	GalR/LacI-like bacterial regulator	1pru A:
9R	gi|288961414|ref|YP_003451753.1|	0035780	64-318	5.3e-52	53822	Periplasmic binding protein-like I	0.00014	53823	L-arabinose binding protein-like	2nzu G:58-332
9R	gi|288961414|ref|YP_003451753.1|	0051985	6-66	1.69e-16	47413	lambda repressor-like DNA-binding domains	0.0034	47438	GalR/LacI-like bacterial regulator	2hsg A:2-58
9R	gi|288960877|ref|YP_003451216.1|	0043335	67-352	4.07e-35	53822	Periplasmic binding protein-like I	0.00081	53823	L-arabinose binding protein-like	1rpj A:
9R	gi|288960877|ref|YP_003451216.1|	0051985	10-67	0.000000000000184	47413	lambda repressor-like DNA-binding domains	0.0036	47438	GalR/LacI-like bacterial regulator	2hsg A:2-58
9R	gi|288961791|ref|YP_003452101.1|	0035780	64-317	2.67e-66	53822	Periplasmic binding protein-like I	0.0000871	53823	L-arabinose binding protein-like	2nzu G:58-332
9R	gi|288961791|ref|YP_003452101.1|	0051985	7-64	0.00000000000000356	47413	lambda repressor-like DNA-binding domains	0.0043	47438	GalR/LacI-like bacterial regulator	2hsg A:2-58
9R	gi|288961878|ref|YP_003452188.1|	0043335	84-349	3.7e-51	53822	Periplasmic binding protein-like I	0.00028	53823	L-arabinose binding protein-like	2nzu G:58-332
9R	gi|288961878|ref|YP_003452188.1|	0051985	26-84	6e-17	47413	lambda repressor-like DNA-binding domains	0.0037	47438	GalR/LacI-like bacterial regulator	2bjc A:1-62
9R	gi|288961977|ref|YP_003452287.1|	0035780	73-341	1.26e-53	53822	Periplasmic binding protein-like I	0.00021	53823	L-arabinose binding protein-like	2nzu G:58-332
9R	gi|288961977|ref|YP_003452287.1|	0051985	15-74	0.000000000000015	47413	lambda repressor-like DNA-binding domains	0.013	47438	GalR/LacI-like bacterial regulator	2bjc A:1-62
9R	gi|288962112|ref|YP_003452407.1|	0035780	70-327	9.21e-61	53822	Periplasmic binding protein-like I	0.0001	53823	L-arabinose binding protein-like	2nzu G:58-332
9R	gi|288962112|ref|YP_003452407.1|	0051985	13-71	0.00000000000000469	47413	lambda repressor-like DNA-binding domains	0.005	47438	GalR/LacI-like bacterial regulator	2hsg A:2-58
9R	gi|288962461|ref|YP_003452756.1|	0036339	90-356	4.12e-69	53822	Periplasmic binding protein-like I	0.0000208	53823	L-arabinose binding protein-like	1dbq A:
9R	gi|288962461|ref|YP_003452756.1|	0051985	29-89	0.00000000000209	47413	lambda repressor-like DNA-binding domains	0.0076	47438	GalR/LacI-like bacterial regulator	2bjc A:1-62
9R	gi|288962936|ref|YP_003453230.1|	0035780	68-328	1.65e-49	53822	Periplasmic binding protein-like I	0.00063	53823	L-arabinose binding protein-like	2nzu G:58-332
9R	gi|288962936|ref|YP_003453230.1|	0051985	11-69	0.00000000000121	47413	lambda repressor-like DNA-binding domains	0.0058	47438	GalR/LacI-like bacterial regulator	2hsg A:2-58
9R	gi|288957784|ref|YP_003448125.1|	0043525	4-150	2.56e-30	52172	CheY-like	0.00012	52173	CheY-related	1yio A:3-130
9R	gi|288957784|ref|YP_003448125.1|	0048694	129-194	3.74e-18	46894	C-terminal effector domain of the bipartite response regulators	0.0025	46900	GerE-like (LuxR/UhpA family of transcriptional regulators)	1yio A:131-200
9R	gi|288958203|ref|YP_003448544.1|	0043525	26-146	2.99e-20	52172	CheY-like	0.0029	52173	CheY-related	1a04 A:5-142
9R	gi|288958203|ref|YP_003448544.1|	0048694	175-238	2.41e-19	46894	C-terminal effector domain of the bipartite response regulators	0.0016	46900	GerE-like (LuxR/UhpA family of transcriptional regulators)	1a04 A:150-216
9R	gi|288958558|ref|YP_003448899.1|	0045682	1-127	9.39e-27	52172	CheY-like	0.0033	52173	CheY-related	1jbe A:
9R	gi|288958558|ref|YP_003448899.1|	0048694	142-210	6.12e-20	46894	C-terminal effector domain of the bipartite response regulators	0.0024	46900	GerE-like (LuxR/UhpA family of transcriptional regulators)	1fse A:
9R	gi|288958559|ref|YP_003448900.1|	0048694	145-219	0.0000000000000218	46894	C-terminal effector domain of the bipartite response regulators	0.0043	46900	GerE-like (LuxR/UhpA family of transcriptional regulators)	1a04 A:150-216
9R	gi|288958809|ref|YP_003449150.1|	0048694	144-213	4.42e-20	46894	C-terminal effector domain of the bipartite response regulators	0.0019	46900	GerE-like (LuxR/UhpA family of transcriptional regulators)	1a04 A:150-216
9R	gi|288958809|ref|YP_003449150.1|	0043525	2-121	2.85e-19	52172	CheY-like	0.0018	52173	CheY-related	1a04 A:5-142
9R	gi|288958810|ref|YP_003449151.1|	0045682	1-128	1.99e-25	52172	CheY-like	0.0021	52173	CheY-related	1a04 A:5-142
9R	gi|288958810|ref|YP_003449151.1|	0048694	164-221	3.4e-19	46894	C-terminal effector domain of the bipartite response regulators	0.0018	46900	GerE-like (LuxR/UhpA family of transcriptional regulators)	1a04 A:150-216
9R	gi|288959031|ref|YP_003449372.1|	0048694	174-239	5.44e-21	46894	C-terminal effector domain of the bipartite response regulators	0.0022	46900	GerE-like (LuxR/UhpA family of transcriptional regulators)	1fse A:
9R	gi|288959031|ref|YP_003449372.1|	0045682	23-152	0.000000000000037	52172	CheY-like	0.0033	52173	CheY-related	1a04 A:5-142
9R	gi|288959032|ref|YP_003449373.1|	0048694	158-222	4.76e-21	46894	C-terminal effector domain of the bipartite response regulators	0.0017	46900	GerE-like (LuxR/UhpA family of transcriptional regulators)	1a04 A:150-216
9R	gi|288959032|ref|YP_003449373.1|	0043525	1-120	0.000000000000256	52172	CheY-like	0.0021	52173	CheY-related	1a04 A:5-142
9R	gi|288959571|ref|YP_003449912.1|	0048694	302-367	0.00000000269	46894	C-terminal effector domain of the bipartite response regulators	0.012	46900	GerE-like (LuxR/UhpA family of transcriptional regulators)	1l3l A:170-234
9R	gi|288960054|ref|YP_003450394.1|	0050342	6-135	2.13e-39	52172	CheY-like	0.00045	52173	CheY-related	1w25 A:2-140
9R	gi|288960054|ref|YP_003450394.1|	0048694	238-304	2.04e-19	46894	C-terminal effector domain of the bipartite response regulators	0.0062	46900	GerE-like (LuxR/UhpA family of transcriptional regulators)	1fse A:
9R	gi|288960338|ref|YP_003450678.1|	0047925	55-213	8.89e-30	75516	Pheromone-binding domain of LuxR-like quorum-sensing transcription factors	0.0021	75517	Pheromone-binding domain of LuxR-like quorum-sensing transcription factors	1l3l A:2-169
9R	gi|288960338|ref|YP_003450678.1|	0048694	219-287	1.33e-16	46894	C-terminal effector domain of the bipartite response regulators	0.0042	46900	GerE-like (LuxR/UhpA family of transcriptional regulators)	1fse A:
9R	gi|288960730|ref|YP_003451070.1|	0045682	1-128	1.38e-29	52172	CheY-like	0.0015	52173	CheY-related	1a04 A:5-142
9R	gi|288960730|ref|YP_003451070.1|	0048694	145-210	1.22e-17	46894	C-terminal effector domain of the bipartite response regulators	0.0029	46900	GerE-like (LuxR/UhpA family of transcriptional regulators)	1a04 A:150-216
9R	gi|288960823|ref|YP_003451163.1|	0048694	816-882	3.16e-17	46894	C-terminal effector domain of the bipartite response regulators	0.0035	46900	GerE-like (LuxR/UhpA family of transcriptional regulators)	1fse A:
9R	gi|288960823|ref|YP_003451163.1|	0049491	45-91,119-242	0.00000057	52540	P-loop containing nucleoside triphosphate hydrolases	0.055	52670	RecA protein-like (ATPase-domain)	1ube A:5-270
9R	gi|288961166|ref|YP_003451505.1|	0043525	14-141	1.02e-29	52172	CheY-like	0.00013	52173	CheY-related	1yio A:3-130
9R	gi|288961166|ref|YP_003451505.1|	0048694	139-205	5.78e-19	46894	C-terminal effector domain of the bipartite response regulators	0.001	46900	GerE-like (LuxR/UhpA family of transcriptional regulators)	1yio A:131-200
9R	gi|288961322|ref|YP_003451661.1|	0045682	2-130	2.7e-28	52172	CheY-like	0.00085	52173	CheY-related	1a04 A:5-142
9R	gi|288961322|ref|YP_003451661.1|	0048694	138-209	1.6e-17	46894	C-terminal effector domain of the bipartite response regulators	0.0065	46900	GerE-like (LuxR/UhpA family of transcriptional regulators)	1fse A:
9R	gi|288961498|ref|YP_003451837.1|	0043525	4-123	4.7e-33	52172	CheY-like	0.0000596	52173	CheY-related	1yio A:3-130
9R	gi|288961498|ref|YP_003451837.1|	0048694	145-218	2.79e-20	46894	C-terminal effector domain of the bipartite response regulators	0.0037	46900	GerE-like (LuxR/UhpA family of transcriptional regulators)	1yio A:131-200
9R	gi|288961577|ref|YP_003451887.1|	0045682	1-129	1.99e-26	52172	CheY-like	0.0011	52173	CheY-related	1a04 A:5-142
9R	gi|288961577|ref|YP_003451887.1|	0048694	149-211	3.37e-19	46894	C-terminal effector domain of the bipartite response regulators	0.0026	46900	GerE-like (LuxR/UhpA family of transcriptional regulators)	1fse A:
9R	gi|288961802|ref|YP_003452112.1|	0048694	221-288	0.00000000000000374	46894	C-terminal effector domain of the bipartite response regulators	0.0016	46900	GerE-like (LuxR/UhpA family of transcriptional regulators)	1a04 A:150-216
9R	gi|288962256|ref|YP_003452551.1|	0048694	164-231	8.5e-21	46894	C-terminal effector domain of the bipartite response regulators	0.0032	46900	GerE-like (LuxR/UhpA family of transcriptional regulators)	1yio A:131-200
9R	gi|288962256|ref|YP_003452551.1|	0045682	1-134	5.69e-19	52172	CheY-like	0.0047	52173	CheY-related	1a04 A:5-142
9R	gi|288962611|ref|YP_003452905.1|	0048694	84-148	2.75e-16	46894	C-terminal effector domain of the bipartite response regulators	0.0051	46900	GerE-like (LuxR/UhpA family of transcriptional regulators)	1fse A:
9R	gi|288962652|ref|YP_003452946.1|	0048694	122-190	8.16e-18	46894	C-terminal effector domain of the bipartite response regulators	0.0021	46900	GerE-like (LuxR/UhpA family of transcriptional regulators)	1a04 A:150-216
9R	gi|288962652|ref|YP_003452946.1|	0043525	1-157	0.0000000000000185	52172	CheY-like	0.013	52173	CheY-related	1b00 A:
9R	gi|288962660|ref|YP_003452954.1|	0045682	16-147	1.41e-26	52172	CheY-like	0.00081	52173	CheY-related	1a04 A:5-142
9R	gi|288962660|ref|YP_003452954.1|	0048694	157-226	7.82e-20	46894	C-terminal effector domain of the bipartite response regulators	0.0044	46900	GerE-like (LuxR/UhpA family of transcriptional regulators)	1a04 A:150-216
9R	gi|288962862|ref|YP_003453156.1|	0048694	153-222	3.74e-19	46894	C-terminal effector domain of the bipartite response regulators	0.0038	46900	GerE-like (LuxR/UhpA family of transcriptional regulators)	1a04 A:150-216
9R	gi|288962862|ref|YP_003453156.1|	0039925	1-137	3.27e-18	52172	CheY-like	0.0029	52173	CheY-related	1a04 A:5-142
9R	gi|288962972|ref|YP_003453266.1|	0045682	2-129	1.22e-27	52172	CheY-like	0.0008	52173	CheY-related	1a04 A:5-142
9R	gi|288962972|ref|YP_003453266.1|	0048694	136-206	1.16e-18	46894	C-terminal effector domain of the bipartite response regulators	0.0032	46900	GerE-like (LuxR/UhpA family of transcriptional regulators)	1a04 A:150-216
9R	gi|288957444|ref|YP_003447785.1|	0054060	100-235	2.12e-26	48008	GntR ligand-binding domain-like	0.013	48009	GntR ligand-binding domain-like	1hw1 A:79-230
9R	gi|288957444|ref|YP_003447785.1|	0050048	12-84,112-118	1.09e-21	46785	Winged helix DNA-binding domain	0.017	46804	GntR-like transcriptional regulators	1hw1 A:5-78
9R	gi|288959772|ref|YP_003450112.1|	0050696	106-476	4.13e-87	53383	PLP-dependent transferases	0.0001	53384	AAT-like	1x0m A:26-428
9R	gi|288959772|ref|YP_003450112.1|	0050048	4-75	3.48e-20	46785	Winged helix DNA-binding domain	0.011	46804	GntR-like transcriptional regulators	2hs5 A:25-93
9R	gi|288959849|ref|YP_003450189.1|	0054662	62-234	5.34e-36	64288	Chorismate lyase-like	0.001	143473	UTRA domain	2ra5 A:66-245
9R	gi|288959849|ref|YP_003450189.1|	0050048	7-83	7.04e-21	46785	Winged helix DNA-binding domain	0.021	46804	GntR-like transcriptional regulators	1v4r A:1-100
9R	gi|288960064|ref|YP_003450404.1|	0054060	89-223	8.11e-27	48008	GntR ligand-binding domain-like	0.013	48009	GntR ligand-binding domain-like	2hs5 A:94-231
9R	gi|288960064|ref|YP_003450404.1|	0050048	12-110	1.9e-16	46785	Winged helix DNA-binding domain	0.038	46804	GntR-like transcriptional regulators	1hw1 A:5-78
9R	gi|288960086|ref|YP_003450426.1|	0054060	147-279	5.75e-25	48008	GntR ligand-binding domain-like	0.011	48009	GntR ligand-binding domain-like	2hs5 A:94-231
9R	gi|288960086|ref|YP_003450426.1|	0050048	71-166	0.0000000000000021	46785	Winged helix DNA-binding domain	0.016	46804	GntR-like transcriptional regulators	2hs5 A:25-93
9R	gi|288960229|ref|YP_003450569.1|	0054060	94-224	2.43e-21	48008	GntR ligand-binding domain-like	0.018	48009	GntR ligand-binding domain-like	1hw1 A:79-230
9R	gi|288960229|ref|YP_003450569.1|	0050048	21-91	0.0000000000000118	46785	Winged helix DNA-binding domain	0.015	46804	GntR-like transcriptional regulators	1hw1 A:5-78
9R	gi|288960506|ref|YP_003450846.1|	0054662	67-240	3.93e-36	64288	Chorismate lyase-like	0.0013	143473	UTRA domain	2ra5 A:66-245
9R	gi|288960506|ref|YP_003450846.1|	0050048	12-83	1.73e-21	46785	Winged helix DNA-binding domain	0.012	46804	GntR-like transcriptional regulators	1v4r A:1-100
9R	gi|288960645|ref|YP_003450985.1|	0054060	96-227	2.62e-25	48008	GntR ligand-binding domain-like	0.018	48009	GntR ligand-binding domain-like	2hs5 A:94-231
9R	gi|288960645|ref|YP_003450985.1|	0050048	21-115	1.93e-22	46785	Winged helix DNA-binding domain	0.0083	46804	GntR-like transcriptional regulators	2hs5 A:25-93
9R	gi|288960682|ref|YP_003451022.1|	0054060	99-231	2.22e-19	48008	GntR ligand-binding domain-like	0.021	48009	GntR ligand-binding domain-like	2hs5 A:94-231
9R	gi|288960682|ref|YP_003451022.1|	0050048	28-95	8.5e-18	46785	Winged helix DNA-binding domain	0.023	46804	GntR-like transcriptional regulators	1hw1 A:5-78
9R	gi|288960748|ref|YP_003451088.1|	0054662	111-282	1.54e-29	64288	Chorismate lyase-like	0.00081	143473	UTRA domain	2pkh A:109-249
9R	gi|288960748|ref|YP_003451088.1|	0050048	56-127	3.32e-20	46785	Winged helix DNA-binding domain	0.057	46804	GntR-like transcriptional regulators	1v4r A:1-100
9R	gi|288960853|ref|YP_003451193.1|	0054060	167-287	0.000000000000366	48008	GntR ligand-binding domain-like	0.0096	48009	GntR ligand-binding domain-like	1hw1 A:79-230
9R	gi|288960853|ref|YP_003451193.1|	0050048	67-127	0.000000419	46785	Winged helix DNA-binding domain	0.045	46804	GntR-like transcriptional regulators	1hw1 A:5-78
9R	gi|288961111|ref|YP_003451450.1|	0054899	104-258	3.45e-38	64288	Chorismate lyase-like	0.0066	143473	UTRA domain	3ddv A:3-145
9R	gi|288961111|ref|YP_003451450.1|	0050048	26-97	2.53e-19	46785	Winged helix DNA-binding domain	0.016	46804	GntR-like transcriptional regulators	1hw1 A:5-78
9R	gi|288961146|ref|YP_003451485.1|	0054060	97-235	6.54e-31	48008	GntR ligand-binding domain-like	0.0099	48009	GntR ligand-binding domain-like	2hs5 A:94-231
9R	gi|288961146|ref|YP_003451485.1|	0050048	6-81	8.18e-22	46785	Winged helix DNA-binding domain	0.012	46804	GntR-like transcriptional regulators	1v4r A:1-100
9R	gi|288961179|ref|YP_003451518.1|	0054060	90-223	1.15e-24	48008	GntR ligand-binding domain-like	0.016	48009	GntR ligand-binding domain-like	2hs5 A:94-231
9R	gi|288961179|ref|YP_003451518.1|	0050048	22-88	1.51e-18	46785	Winged helix DNA-binding domain	0.031	46804	GntR-like transcriptional regulators	1hw1 A:5-78
9R	gi|288961209|ref|YP_003451548.1|	0054060	119-255	4.71e-27	48008	GntR ligand-binding domain-like	0.0078	48009	GntR ligand-binding domain-like	2hs5 A:94-231
9R	gi|288961209|ref|YP_003451548.1|	0050048	30-102	7.89e-22	46785	Winged helix DNA-binding domain	0.017	46804	GntR-like transcriptional regulators	2hs5 A:25-93
9R	gi|288961213|ref|YP_003451552.1|	0054662	69-245	3.14e-31	64288	Chorismate lyase-like	0.0024	143473	UTRA domain	3cnv A:98-259
9R	gi|288961213|ref|YP_003451552.1|	0050048	13-94	2.97e-20	46785	Winged helix DNA-binding domain	0.019	46804	GntR-like transcriptional regulators	1v4r A:1-100
9R	gi|288961231|ref|YP_003451570.1|	0054060	78-226	1.44e-18	48008	GntR ligand-binding domain-like	0.021	48009	GntR ligand-binding domain-like	2hs5 A:94-231
9R	gi|288961231|ref|YP_003451570.1|	0050048	8-100	1.06e-16	46785	Winged helix DNA-binding domain	0.029	46804	GntR-like transcriptional regulators	2hs5 A:25-93
9R	gi|288961246|ref|YP_003451585.1|	0054060	89-227	4.71e-25	48008	GntR ligand-binding domain-like	0.023	48009	GntR ligand-binding domain-like	2hs5 A:94-231
9R	gi|288961246|ref|YP_003451585.1|	0050048	17-86	7.39e-20	46785	Winged helix DNA-binding domain	0.03	46804	GntR-like transcriptional regulators	2hs5 A:25-93
9R	gi|288961262|ref|YP_003451601.1|	0054060	98-223	7.06e-21	48008	GntR ligand-binding domain-like	0.02	48009	GntR ligand-binding domain-like	2hs5 A:94-231
9R	gi|288961262|ref|YP_003451601.1|	0050048	26-93	0.000000000000309	46785	Winged helix DNA-binding domain	0.026	46804	GntR-like transcriptional regulators	2hs5 A:25-93
9R	gi|288961354|ref|YP_003451693.1|	0050768	131-506	6.32e-69	53383	PLP-dependent transferases	0.0013	53384	AAT-like	1x0m A:26-428
9R	gi|288961354|ref|YP_003451693.1|	0050048	33-103	0.00000000000000192	46785	Winged helix DNA-binding domain	0.029	46804	GntR-like transcriptional regulators	1v4r A:1-100
9R	gi|288961372|ref|YP_003451711.1|	0054662	77-253	1.41e-50	64288	Chorismate lyase-like	0.00023	143473	UTRA domain	2ra5 A:66-245
9R	gi|288961372|ref|YP_003451711.1|	0050048	23-100	6.3e-24	46785	Winged helix DNA-binding domain	0.0054	46804	GntR-like transcriptional regulators	1v4r A:1-100
9R	gi|288961375|ref|YP_003451714.1|	0054060	113-249	5.49e-22	48008	GntR ligand-binding domain-like	0.012	48009	GntR ligand-binding domain-like	2hs5 A:94-231
9R	gi|288961375|ref|YP_003451714.1|	0050048	47-112	2.58e-16	46785	Winged helix DNA-binding domain	0.013	46804	GntR-like transcriptional regulators	2hs5 A:25-93
9R	gi|288961537|ref|YP_003451847.1|	0054662	62-238	5.34e-43	64288	Chorismate lyase-like	0.0000441	143473	UTRA domain	2pkh A:109-249
9R	gi|288961537|ref|YP_003451847.1|	0050048	7-78	3.22e-23	46785	Winged helix DNA-binding domain	0.011	46804	GntR-like transcriptional regulators	1v4r A:1-100
9R	gi|288961945|ref|YP_003452255.1|	0054060	99-226	2.59e-20	48008	GntR ligand-binding domain-like	0.022	48009	GntR ligand-binding domain-like	2hs5 A:94-231
9R	gi|288961945|ref|YP_003452255.1|	0050048	26-94	9.45e-17	46785	Winged helix DNA-binding domain	0.019	46804	GntR-like transcriptional regulators	2hs5 A:25-93
9R	gi|288962198|ref|YP_003452493.1|	0054060	119-244	1.31e-29	48008	GntR ligand-binding domain-like	0.014	48009	GntR ligand-binding domain-like	2hs5 A:94-231
9R	gi|288962198|ref|YP_003452493.1|	0050048	41-113	2.15e-18	46785	Winged helix DNA-binding domain	0.04	46804	GntR-like transcriptional regulators	1hw1 A:5-78
9R	gi|288962213|ref|YP_003452508.1|	0054060	110-238	7.59e-28	48008	GntR ligand-binding domain-like	0.0093	48009	GntR ligand-binding domain-like	2hs5 A:94-231
9R	gi|288962213|ref|YP_003452508.1|	0050048	36-107	1.93e-19	46785	Winged helix DNA-binding domain	0.038	46804	GntR-like transcriptional regulators	1hw1 A:5-78
9R	gi|288962222|ref|YP_003452517.1|	0054060	120-246	3.92e-28	48008	GntR ligand-binding domain-like	0.0082	48009	GntR ligand-binding domain-like	2hs5 A:94-231
9R	gi|288962222|ref|YP_003452517.1|	0050048	45-115	1.09e-18	46785	Winged helix DNA-binding domain	0.037	46804	GntR-like transcriptional regulators	2hs5 A:25-93
9R	gi|288962545|ref|YP_003452840.1|	0050768	106-463	4.92e-74	53383	PLP-dependent transferases	0.00073	53384	AAT-like	1x0m A:26-428
9R	gi|288962545|ref|YP_003452840.1|	0050048	17-88	1.51e-16	46785	Winged helix DNA-binding domain	0.018	46804	GntR-like transcriptional regulators	1v4r A:1-100
9R	gi|288962703|ref|YP_003452997.1|	0050768	106-457	2.31e-79	53383	PLP-dependent transferases	0.00029	53384	AAT-like	1x0m A:26-428
9R	gi|288962703|ref|YP_003452997.1|	0050048	8-79	4.6e-19	46785	Winged helix DNA-binding domain	0.014	46804	GntR-like transcriptional regulators	1v4r A:1-100
9R	gi|288962817|ref|YP_003453111.1|	0054060	81-214	3.66e-25	48008	GntR ligand-binding domain-like	0.023	48009	GntR ligand-binding domain-like	1hw1 A:79-230
9R	gi|288962817|ref|YP_003453111.1|	0050048	6-96	8.79e-21	46785	Winged helix DNA-binding domain	0.0083	46804	GntR-like transcriptional regulators	2hs5 A:25-93
9R	gi|288962860|ref|YP_003453154.1|	0050696	72-458	9.31e-73	53383	PLP-dependent transferases	0.00063	53384	AAT-like	1x0m A:26-428
9R	gi|288962860|ref|YP_003453154.1|	0050048	12-82	1.24e-17	46785	Winged helix DNA-binding domain	0.023	46804	GntR-like transcriptional regulators	2hs5 A:25-93
9R	gi|288962931|ref|YP_003453225.1|	0054060	99-235	3.4e-30	48008	GntR ligand-binding domain-like	0.01	48009	GntR ligand-binding domain-like	2hs5 A:94-231
9R	gi|288962931|ref|YP_003453225.1|	0050048	9-78	4.25e-23	46785	Winged helix DNA-binding domain	0.01	46804	GntR-like transcriptional regulators	1hw1 A:5-78
9R	gi|288962977|ref|YP_003453271.1|	0054060	94-232	1.83e-27	48008	GntR ligand-binding domain-like	0.017	48009	GntR ligand-binding domain-like	2hs5 A:94-231
9R	gi|288962977|ref|YP_003453271.1|	0050048	2-77	7.35e-16	46785	Winged helix DNA-binding domain	0.027	46804	GntR-like transcriptional regulators	2hs5 A:25-93
9R	gi|288960091|ref|YP_003450431.1|	0049608	119-300	9.32e-46	55781	GAF domain-like	0.0000542	75513	IclR ligand-binding domain-like	1tf1 A:
9R	gi|288960091|ref|YP_003450431.1|	0048177	54-126	0.00000000000000337	46785	Winged helix DNA-binding domain	0.064	74676	Transcriptional regulator IclR, N-terminal domain	1mkm A:1-75
9R	gi|288960365|ref|YP_003450705.1|	0049608	158-334	1.77e-32	55781	GAF domain-like	0.0034	75513	IclR ligand-binding domain-like	1mkm A:76-246
9R	gi|288960365|ref|YP_003450705.1|	0048177	95-162	0.0000000000115	46785	Winged helix DNA-binding domain	0.065	74676	Transcriptional regulator IclR, N-terminal domain	1mkm A:1-75
9R	gi|288960658|ref|YP_003450998.1|	0049608	74-249	4.84e-32	55781	GAF domain-like	0.0059	75513	IclR ligand-binding domain-like	1td5 A:
9R	gi|288960658|ref|YP_003450998.1|	0048177	8-82	0.0000000000000315	46785	Winged helix DNA-binding domain	0.036	74676	Transcriptional regulator IclR, N-terminal domain	1mkm A:1-75
9R	gi|288961965|ref|YP_003452275.1|	0049608	92-274	1.24e-45	55781	GAF domain-like	0.0004	75513	IclR ligand-binding domain-like	1mkm A:76-246
9R	gi|288961965|ref|YP_003452275.1|	0048177	30-100	0.00000000000351	46785	Winged helix DNA-binding domain	0.074	74676	Transcriptional regulator IclR, N-terminal domain	1mkm A:1-75
9R	gi|288958447|ref|YP_003448788.1|	0039545	116-238	3.31e-30	51306	LexA/Signal peptidase	0.00039	51307	LexA-related	1jhf A:73-198
9R	gi|288958447|ref|YP_003448788.1|	0047587	2-68	4.61e-17	46785	Winged helix DNA-binding domain	0.035	46789	LexA repressor, N-terminal DNA-binding domain	1jhf A:2-72
9R	gi|288957099|ref|YP_003447440.1|	0052161	5-66	3.46e-20	46785	Winged helix DNA-binding domain	0.0059	68967	Lrp/AsnC-like transcriptional regulator N-terminal domain	1i1g A:2-61
9R	gi|288957099|ref|YP_003447440.1|	0049174	66-155	2.9e-18	54909	Dimeric alpha+beta barrel	0.01	69733	Lrp/AsnC-like transcriptional regulator C-terminal domain	1ri7 A:85-170
9R	gi|288959968|ref|YP_003450308.1|	0049174	66-154	1.88e-21	54909	Dimeric alpha+beta barrel	0.0018	69733	Lrp/AsnC-like transcriptional regulator C-terminal domain	1ri7 A:85-170
9R	gi|288959968|ref|YP_003450308.1|	0052161	5-63	2.7e-17	46785	Winged helix DNA-binding domain	0.0063	68967	Lrp/AsnC-like transcriptional regulator N-terminal domain	2cfx A:1-63
9R	gi|288960494|ref|YP_003450834.1|	0049174	91-180	5.63e-24	54909	Dimeric alpha+beta barrel	0.006	69733	Lrp/AsnC-like transcriptional regulator C-terminal domain	1ri7 A:85-170
9R	gi|288960494|ref|YP_003450834.1|	0049384	28-115	4.34e-19	46785	Winged helix DNA-binding domain	0.007	68967	Lrp/AsnC-like transcriptional regulator N-terminal domain	1ri7 A:25-84
9R	gi|288960640|ref|YP_003450980.1|	0052161	23-83	9.35e-17	46785	Winged helix DNA-binding domain	0.0087	68967	Lrp/AsnC-like transcriptional regulator N-terminal domain	1ri7 A:25-84
9R	gi|288960640|ref|YP_003450980.1|	0049174	86-173	0.00000000000000188	54909	Dimeric alpha+beta barrel	0.017	69733	Lrp/AsnC-like transcriptional regulator C-terminal domain	2cfx A:64-140
9R	gi|288960664|ref|YP_003451004.1|	0049595	93-238	7.85e-24	55781	GAF domain-like	0.015	75513	IclR ligand-binding domain-like	1tf1 A:
9R	gi|288960664|ref|YP_003451004.1|	0048177	23-94	0.000000000000623	46785	Winged helix DNA-binding domain	0.039	68967	Lrp/AsnC-like transcriptional regulator N-terminal domain	1ri7 A:25-84
9R	gi|288960736|ref|YP_003451076.1|	0052161	1-53	0.0000000000468	46785	Winged helix DNA-binding domain	0.007	68967	Lrp/AsnC-like transcriptional regulator N-terminal domain	1i1g A:2-61
9R	gi|288960736|ref|YP_003451076.1|	0049174	62-138	0.00000000697	54909	Dimeric alpha+beta barrel	0.009	69733	Lrp/AsnC-like transcriptional regulator C-terminal domain	1ri7 A:85-170
9R	gi|288961156|ref|YP_003451495.1|	0052161	16-75	0.0000000000000151	46785	Winged helix DNA-binding domain	0.0076	68967	Lrp/AsnC-like transcriptional regulator N-terminal domain	1ri7 A:25-84
9R	gi|288961156|ref|YP_003451495.1|	0049174	78-162	0.00000000000215	54909	Dimeric alpha+beta barrel	0.021	69733	Lrp/AsnC-like transcriptional regulator C-terminal domain	2cg4 A:67-152
9R	gi|288961286|ref|YP_003451625.1|	0049174	72-157	6.57e-21	54909	Dimeric alpha+beta barrel	0.0053	69733	Lrp/AsnC-like transcriptional regulator C-terminal domain	1ri7 A:85-170
9R	gi|288961286|ref|YP_003451625.1|	0049384	9-98	0.00000000000000207	46785	Winged helix DNA-binding domain	0.029	68967	Lrp/AsnC-like transcriptional regulator N-terminal domain	1ri7 A:25-84
9R	gi|288961356|ref|YP_003451695.1|	0049174	65-144	0.00000000000000134	54909	Dimeric alpha+beta barrel	0.0021	69733	Lrp/AsnC-like transcriptional regulator C-terminal domain	1ri7 A:85-170
9R	gi|288961356|ref|YP_003451695.1|	0052161	2-58	0.00000000000266	46785	Winged helix DNA-binding domain	0.01	68967	Lrp/AsnC-like transcriptional regulator N-terminal domain	1i1g A:2-61
9R	gi|288961558|ref|YP_003451868.1|	0049174	64-153	6.57e-22	54909	Dimeric alpha+beta barrel	0.0058	69733	Lrp/AsnC-like transcriptional regulator C-terminal domain	1ri7 A:85-170
9R	gi|288961558|ref|YP_003451868.1|	0052161	3-64	6.59e-17	46785	Winged helix DNA-binding domain	0.0089	68967	Lrp/AsnC-like transcriptional regulator N-terminal domain	1i1g A:2-61
9R	gi|288961859|ref|YP_003452169.1|	0052161	2-62	4.56e-19	46785	Winged helix DNA-binding domain	0.005	68967	Lrp/AsnC-like transcriptional regulator N-terminal domain	2cfx A:1-63
9R	gi|288961859|ref|YP_003452169.1|	0052160	65-144	2.82e-16	54909	Dimeric alpha+beta barrel	0.0075	69733	Lrp/AsnC-like transcriptional regulator C-terminal domain	2cfx A:64-140
9R	gi|288962319|ref|YP_003452614.1|	0049174	68-154	2.86e-17	54909	Dimeric alpha+beta barrel	0.005	69733	Lrp/AsnC-like transcriptional regulator C-terminal domain	1ri7 A:85-170
9R	gi|288962319|ref|YP_003452614.1|	0049384	4-82	5.47e-16	46785	Winged helix DNA-binding domain	0.0098	68967	Lrp/AsnC-like transcriptional regulator N-terminal domain	1ri7 A:25-84
9R	gi|288962353|ref|YP_003452648.1|	0049174	67-155	1.1e-21	54909	Dimeric alpha+beta barrel	0.0031	69733	Lrp/AsnC-like transcriptional regulator C-terminal domain	1ri7 A:85-170
9R	gi|288962353|ref|YP_003452648.1|	0052161	5-65	2.66e-17	46785	Winged helix DNA-binding domain	0.0045	68967	Lrp/AsnC-like transcriptional regulator N-terminal domain	2cfx A:1-63
9R	gi|288962481|ref|YP_003452776.1|	0049174	65-150	2.82e-20	54909	Dimeric alpha+beta barrel	0.0092	69733	Lrp/AsnC-like transcriptional regulator C-terminal domain	2cfx A:64-140
9R	gi|288962481|ref|YP_003452776.1|	0052161	3-59	9.34e-16	46785	Winged helix DNA-binding domain	0.01	68967	Lrp/AsnC-like transcriptional regulator N-terminal domain	1ri7 A:25-84
9R	gi|288962586|ref|YP_003452881.1|	0049174	62-140	5.5e-16	54909	Dimeric alpha+beta barrel	0.0018	69733	Lrp/AsnC-like transcriptional regulator C-terminal domain	1ri7 A:85-170
9R	gi|288962586|ref|YP_003452881.1|	0052161	1-55	0.00000000000423	46785	Winged helix DNA-binding domain	0.0087	68967	Lrp/AsnC-like transcriptional regulator N-terminal domain	1i1g A:2-61
9R	gi|288957074|ref|YP_003447415.1|	0045790	88-294	1.76e-43	53850	Periplasmic binding protein-like II	0.0061	53851	Phosphate binding protein-like	2fyi A:88-307
9R	gi|288957074|ref|YP_003447415.1|	0045910	1-111	2.52e-26	46785	Winged helix DNA-binding domain	0.0057	88979	LysR-like transcriptional regulators	1ixc A:1-89
9R	gi|288957085|ref|YP_003447426.1|	0045790	89-287	5.53e-36	53850	Periplasmic binding protein-like II	0.0032	53851	Phosphate binding protein-like	2fyi A:88-307
9R	gi|288957085|ref|YP_003447426.1|	0045910	1-110	6.22e-22	46785	Winged helix DNA-binding domain	0.005	88979	LysR-like transcriptional regulators	1ixc A:1-89
9R	gi|288957144|ref|YP_003447485.1|	0045790	88-296	3.86e-30	53850	Periplasmic binding protein-like II	0.0015	53851	Phosphate binding protein-like	1i6a A:
9R	gi|288957144|ref|YP_003447485.1|	0047461	1-85	1.03e-24	46785	Winged helix DNA-binding domain	0.001	88979	LysR-like transcriptional regulators	1ixc A:1-89
9R	gi|288957156|ref|YP_003447497.1|	0052508	10-89	1.73e-21	46785	Winged helix DNA-binding domain	0.013	88979	LysR-like transcriptional regulators	1ixc A:1-89
9R	gi|288957156|ref|YP_003447497.1|	0045790	97-299	1.48e-19	53850	Periplasmic binding protein-like II	0.024	53851	Phosphate binding protein-like	1uth A:
9R	gi|288957193|ref|YP_003447534.1|	0045790	93-284	1.86e-29	53850	Periplasmic binding protein-like II	0.0056	53851	Phosphate binding protein-like	1al3 A:
9R	gi|288957193|ref|YP_003447534.1|	0045910	7-114	5.14e-23	46785	Winged helix DNA-binding domain	0.0059	88979	LysR-like transcriptional regulators	1ixc A:1-89
9R	gi|288957541|ref|YP_003447882.1|	0045790	93-292	2.53e-34	53850	Periplasmic binding protein-like II	0.0092	53851	Phosphate binding protein-like	2esn A:92-303
9R	gi|288957541|ref|YP_003447882.1|	0052508	2-87	1.31e-22	46785	Winged helix DNA-binding domain	0.015	88979	LysR-like transcriptional regulators	1ixc A:1-89
9R	gi|288957940|ref|YP_003448281.1|	0045790	90-294	1.86e-46	53850	Periplasmic binding protein-like II	0.00092	53851	Phosphate binding protein-like	1al3 A:
9R	gi|288957940|ref|YP_003448281.1|	0047461	1-84	4.83e-23	46785	Winged helix DNA-binding domain	0.0038	88979	LysR-like transcriptional regulators	1ixc A:1-89
9R	gi|288957955|ref|YP_003448296.1|	0045790	93-296	7.42e-22	53850	Periplasmic binding protein-like II	0.0035	53851	Phosphate binding protein-like	2fyi A:88-307
9R	gi|288957955|ref|YP_003448296.1|	0047461	7-92	6.49e-22	46785	Winged helix DNA-binding domain	0.0069	88979	LysR-like transcriptional regulators	1ixc A:1-89
9R	gi|288957959|ref|YP_003448300.1|	0045790	91-300	1.21e-38	53850	Periplasmic binding protein-like II	0.0099	53851	Phosphate binding protein-like	2fyi A:88-307
9R	gi|288957959|ref|YP_003448300.1|	0045910	3-114	3.36e-22	46785	Winged helix DNA-binding domain	0.0072	88979	LysR-like transcriptional regulators	1ixc A:1-89
9R	gi|288957961|ref|YP_003448302.1|	0045790	90-292	2.35e-37	53850	Periplasmic binding protein-like II	0.01	53851	Phosphate binding protein-like	1al3 A:
9R	gi|288957961|ref|YP_003448302.1|	0047461	4-86	3.52e-21	46785	Winged helix DNA-binding domain	0.0078	88979	LysR-like transcriptional regulators	1ixc A:1-89
9R	gi|288958304|ref|YP_003448645.1|	0045790	92-297	1.1e-42	53850	Periplasmic binding protein-like II	0.013	53851	Phosphate binding protein-like	1ixc A:90-294
9R	gi|288958304|ref|YP_003448645.1|	0045910	9-114	1.41e-16	46785	Winged helix DNA-binding domain	0.022	88979	LysR-like transcriptional regulators	1ixc A:1-89
9R	gi|288958403|ref|YP_003448744.1|	0045790	92-293	1.99e-46	53850	Periplasmic binding protein-like II	0.0089	53851	Phosphate binding protein-like	1al3 A:
9R	gi|288958403|ref|YP_003448744.1|	0052508	3-86	2.06e-25	46785	Winged helix DNA-binding domain	0.0089	88979	LysR-like transcriptional regulators	1ixc A:1-89
9R	gi|288958798|ref|YP_003449139.1|	0045790	97-290	6.7e-18	53850	Periplasmic binding protein-like II	0.014	53851	Phosphate binding protein-like	1i6a A:
9R	gi|288958798|ref|YP_003449139.1|	0047461	7-89	6.33e-17	46785	Winged helix DNA-binding domain	0.0058	88979	LysR-like transcriptional regulators	1ixc A:1-89
9R	gi|288958842|ref|YP_003449183.1|	0045790	87-291	5.07e-27	53850	Periplasmic binding protein-like II	0.0037	53851	Phosphate binding protein-like	1al3 A:
9R	gi|288958842|ref|YP_003449183.1|	0047461	1-84	1.61e-21	46785	Winged helix DNA-binding domain	0.0045	88979	LysR-like transcriptional regulators	1ixc A:1-89
9R	gi|288958998|ref|YP_003449339.1|	0049998	91-301	1.76e-22	53850	Periplasmic binding protein-like II	0.013	53851	Phosphate binding protein-like	1pda A:3-219
9R	gi|288958998|ref|YP_003449339.1|	0045910	1-112	1.07e-17	46785	Winged helix DNA-binding domain	0.015	88979	LysR-like transcriptional regulators	1ixc A:1-89
9R	gi|288959230|ref|YP_003449571.1|	0045790	93-308	8.47e-41	53850	Periplasmic binding protein-like II	0.0072	53851	Phosphate binding protein-like	2esn A:92-303
9R	gi|288959230|ref|YP_003449571.1|	0052508	1-86	1.63e-19	46785	Winged helix DNA-binding domain	0.014	88979	LysR-like transcriptional regulators	1ixc A:1-89
9R	gi|288959242|ref|YP_003449583.1|	0045790	115-302	1.81e-31	53850	Periplasmic binding protein-like II	0.015	53851	Phosphate binding protein-like	1i6a A:
9R	gi|288959242|ref|YP_003449583.1|	0045910	23-137	4.18e-19	46785	Winged helix DNA-binding domain	0.0093	88979	LysR-like transcriptional regulators	1ixc A:1-89
9R	gi|288959436|ref|YP_003449777.1|	0045790	94-297	4.02e-27	53850	Periplasmic binding protein-like II	0.0026	53851	Phosphate binding protein-like	1i6a A:
9R	gi|288959436|ref|YP_003449777.1|	0045910	5-113	8.42e-24	46785	Winged helix DNA-binding domain	0.011	88979	LysR-like transcriptional regulators	1ixc A:1-89
9R	gi|288959485|ref|YP_003449826.1|	0052509	92-300	1.16e-27	53850	Periplasmic binding protein-like II	0.00041	53851	Phosphate binding protein-like	1uth A:
9R	gi|288959485|ref|YP_003449826.1|	0052508	8-84	1.13e-20	46785	Winged helix DNA-binding domain	0.0011	88979	LysR-like transcriptional regulators	2esn A:3-91
9R	gi|288959518|ref|YP_003449859.1|	0052509	102-300	1.65e-35	53850	Periplasmic binding protein-like II	0.00028	53851	Phosphate binding protein-like	1uth A:
9R	gi|288959518|ref|YP_003449859.1|	0052508	13-92	1.7e-16	46785	Winged helix DNA-binding domain	0.0051	88979	LysR-like transcriptional regulators	2esn A:3-91
9R	gi|288959528|ref|YP_003449869.1|	0045790	93-294	2.71e-34	53850	Periplasmic binding protein-like II	0.0084	53851	Phosphate binding protein-like	2fyi A:88-307
9R	gi|288959528|ref|YP_003449869.1|	0045910	6-116	3.63e-21	46785	Winged helix DNA-binding domain	0.0091	88979	LysR-like transcriptional regulators	1ixc A:1-89
9R	gi|288959747|ref|YP_003450087.1|	0045790	86-289	5.79e-30	53850	Periplasmic binding protein-like II	0.001	53851	Phosphate binding protein-like	1i6a A:
9R	gi|288959747|ref|YP_003450087.1|	0045910	3-102	4.89e-18	46785	Winged helix DNA-binding domain	0.0081	88979	LysR-like transcriptional regulators	1ixc A:1-89
9R	gi|288959951|ref|YP_003450291.1|	0045790	92-294	4.44e-43	53850	Periplasmic binding protein-like II	0.0011	53851	Phosphate binding protein-like	1i6a A:
9R	gi|288959951|ref|YP_003450291.1|	0045910	4-113	3.17e-24	46785	Winged helix DNA-binding domain	0.014	88979	LysR-like transcriptional regulators	1ixc A:1-89
9R	gi|288959982|ref|YP_003450322.1|	0045790	88-297	2.17e-40	53850	Periplasmic binding protein-like II	0.00087	53851	Phosphate binding protein-like	1i6a A:
9R	gi|288959982|ref|YP_003450322.1|	0045910	1-111	7.01e-25	46785	Winged helix DNA-binding domain	0.0024	88979	LysR-like transcriptional regulators	1ixc A:1-89
9R	gi|288960083|ref|YP_003450423.1|	0045790	90-295	8.22e-46	53850	Periplasmic binding protein-like II	0.01	53851	Phosphate binding protein-like	1i6a A:
9R	gi|288960083|ref|YP_003450423.1|	0047461	5-84	1.05e-19	46785	Winged helix DNA-binding domain	0.0082	88979	LysR-like transcriptional regulators	1ixc A:1-89
9R	gi|288960176|ref|YP_003450516.1|	0045790	94-303	2.17e-47	53850	Periplasmic binding protein-like II	0.0079	53851	Phosphate binding protein-like	2fyi A:88-307
9R	gi|288960176|ref|YP_003450516.1|	0045910	11-118	1.44e-22	46785	Winged helix DNA-binding domain	0.023	88979	LysR-like transcriptional regulators	1ixc A:1-89
9R	gi|288960202|ref|YP_003450542.1|	0045790	95-296	1.61e-35	53850	Periplasmic binding protein-like II	0.01	53851	Phosphate binding protein-like	2esn A:92-303
9R	gi|288960202|ref|YP_003450542.1|	0052508	3-84	3.41e-21	46785	Winged helix DNA-binding domain	0.011	88979	LysR-like transcriptional regulators	1ixc A:1-89
9R	gi|288960405|ref|YP_003450745.1|	0045790	95-289	4.5e-32	53850	Periplasmic binding protein-like II	0.00022	53851	Phosphate binding protein-like	1ixc A:90-294
9R	gi|288960405|ref|YP_003450745.1|	0047461	1-86	4.43e-26	46785	Winged helix DNA-binding domain	0.0026	88979	LysR-like transcriptional regulators	1ixc A:1-89
9R	gi|288960422|ref|YP_003450762.1|	0045790	90-298	1.76e-35	53850	Periplasmic binding protein-like II	0.012	53851	Phosphate binding protein-like	1i6a A:
9R	gi|288960422|ref|YP_003450762.1|	0047461	4-85	1.03e-16	46785	Winged helix DNA-binding domain	0.029	88979	LysR-like transcriptional regulators	1ixc A:1-89
9R	gi|288960457|ref|YP_003450797.1|	0045790	102-295	6.88e-26	53850	Periplasmic binding protein-like II	0.0036	53851	Phosphate binding protein-like	2fyi A:88-307
9R	gi|288960457|ref|YP_003450797.1|	0047461	15-99	2e-16	46785	Winged helix DNA-binding domain	0.01	88979	LysR-like transcriptional regulators	1ixc A:1-89
9R	gi|288960468|ref|YP_003450808.1|	0045790	91-295	2.04e-34	53850	Periplasmic binding protein-like II	0.00015	53851	Phosphate binding protein-like	1ixc A:90-294
9R	gi|288960468|ref|YP_003450808.1|	0047461	1-86	1.82e-25	46785	Winged helix DNA-binding domain	0.0017	88979	LysR-like transcriptional regulators	1ixc A:1-89
9R	gi|288960544|ref|YP_003450884.1|	0045790	95-297	3.44e-34	53850	Periplasmic binding protein-like II	0.013	53851	Phosphate binding protein-like	1ixc A:90-294
9R	gi|288960544|ref|YP_003450884.1|	0045910	6-117	4.87e-23	46785	Winged helix DNA-binding domain	0.0092	88979	LysR-like transcriptional regulators	1ixc A:1-89
9R	gi|288960625|ref|YP_003450965.1|	0045790	89-297	5.25e-49	53850	Periplasmic binding protein-like II	0.0061	53851	Phosphate binding protein-like	1al3 A:
9R	gi|288960625|ref|YP_003450965.1|	0045910	5-112	3.81e-22	46785	Winged helix DNA-binding domain	0.008	88979	LysR-like transcriptional regulators	1ixc A:1-89
9R	gi|288960703|ref|YP_003451043.1|	0049998	85-294	3.44e-35	53850	Periplasmic binding protein-like II	0.01	53851	Phosphate binding protein-like	1al3 A:
9R	gi|288960703|ref|YP_003451043.1|	0052508	2-82	3.25e-21	46785	Winged helix DNA-binding domain	0.027	88979	LysR-like transcriptional regulators	1ixc A:1-89
9R	gi|288960785|ref|YP_003451125.1|	0045790	94-294	1e-39	53850	Periplasmic binding protein-like II	0.0011	53851	Phosphate binding protein-like	1i6a A:
9R	gi|288960785|ref|YP_003451125.1|	0047461	4-88	9.85e-23	46785	Winged helix DNA-binding domain	0.0042	88979	LysR-like transcriptional regulators	1ixc A:1-89
9R	gi|288960796|ref|YP_003451136.1|	0045790	88-294	3.08e-49	53850	Periplasmic binding protein-like II	0.0044	53851	Phosphate binding protein-like	1al3 A:
9R	gi|288960796|ref|YP_003451136.1|	0045910	3-112	1.97e-24	46785	Winged helix DNA-binding domain	0.016	88979	LysR-like transcriptional regulators	1ixc A:1-89
9R	gi|288960843|ref|YP_003451183.1|	0045790	89-293	1.19e-38	53850	Periplasmic binding protein-like II	0.00055	53851	Phosphate binding protein-like	1i6a A:
9R	gi|288960843|ref|YP_003451183.1|	0047461	1-86	2.72e-22	46785	Winged helix DNA-binding domain	0.0019	88979	LysR-like transcriptional regulators	1ixc A:1-89
9R	gi|288960862|ref|YP_003451202.1|	0045790	90-296	1.06e-39	53850	Periplasmic binding protein-like II	0.0018	53851	Phosphate binding protein-like	1al3 A:
9R	gi|288960862|ref|YP_003451202.1|	0045910	1-113	1.09e-24	46785	Winged helix DNA-binding domain	0.006	88979	LysR-like transcriptional regulators	1ixc A:1-89
9R	gi|288961046|ref|YP_003451385.1|	0045790	86-296	4.03e-39	53850	Periplasmic binding protein-like II	0.015	53851	Phosphate binding protein-like	1i6a A:
9R	gi|288961046|ref|YP_003451385.1|	0045910	3-112	7.26e-19	46785	Winged helix DNA-binding domain	0.0039	88979	LysR-like transcriptional regulators	1ixc A:1-89
9R	gi|288961105|ref|YP_003451444.1|	0052509	89-314	4.34e-39	53850	Periplasmic binding protein-like II	0.00015	53851	Phosphate binding protein-like	1uth A:
9R	gi|288961105|ref|YP_003451444.1|	0052508	2-84	1.18e-16	46785	Winged helix DNA-binding domain	0.00079	88979	LysR-like transcriptional regulators	2esn A:3-91
9R	gi|288961126|ref|YP_003451465.1|	0047313	95-253	1.86e-23	53850	Periplasmic binding protein-like II	0.0067	53851	Phosphate binding protein-like	1al3 A:
9R	gi|288961126|ref|YP_003451465.1|	0045910	8-116	9.14e-23	46785	Winged helix DNA-binding domain	0.015	88979	LysR-like transcriptional regulators	1ixc A:1-89
9R	gi|288961151|ref|YP_003451490.1|	0045790	92-297	2.44e-42	53850	Periplasmic binding protein-like II	0.00089	53851	Phosphate binding protein-like	1i6a A:
9R	gi|288961151|ref|YP_003451490.1|	0045910	3-109	9.33e-24	46785	Winged helix DNA-binding domain	0.0036	88979	LysR-like transcriptional regulators	1ixc A:1-89
9R	gi|288961199|ref|YP_003451538.1|	0045790	102-314	2.33e-33	53850	Periplasmic binding protein-like II	0.0081	53851	Phosphate binding protein-like	2fyi A:88-307
9R	gi|288961199|ref|YP_003451538.1|	0047461	16-102	9.43e-22	46785	Winged helix DNA-binding domain	0.0081	88979	LysR-like transcriptional regulators	1ixc A:1-89
9R	gi|288961211|ref|YP_003451550.1|	0045790	139-341	2.35e-37	53850	Periplasmic binding protein-like II	0.01	53851	Phosphate binding protein-like	1al3 A:
9R	gi|288961211|ref|YP_003451550.1|	0045910	55-159	8.39e-22	46785	Winged helix DNA-binding domain	0.0057	88979	LysR-like transcriptional regulators	1ixc A:1-89
9R	gi|288961247|ref|YP_003451586.1|	0049998	92-300	4.27e-30	53850	Periplasmic binding protein-like II	0.0048	53851	Phosphate binding protein-like	1al3 A:
9R	gi|288961247|ref|YP_003451586.1|	0047461	10-95	6.53e-17	46785	Winged helix DNA-binding domain	0.0042	88979	LysR-like transcriptional regulators	1ixc A:1-89
9R	gi|288961277|ref|YP_003451616.1|	0045790	90-297	3.33e-40	53850	Periplasmic binding protein-like II	0.001	53851	Phosphate binding protein-like	2fyi A:88-307
9R	gi|288961277|ref|YP_003451616.1|	0047461	1-86	4.08e-19	46785	Winged helix DNA-binding domain	0.004	88979	LysR-like transcriptional regulators	1ixc A:1-89
9R	gi|288961315|ref|YP_003451654.1|	0045790	86-295	3.12e-32	53850	Periplasmic binding protein-like II	0.0014	53851	Phosphate binding protein-like	1i6a A:
9R	gi|288961315|ref|YP_003451654.1|	0047461	4-86	8.3e-18	46785	Winged helix DNA-binding domain	0.008	88979	LysR-like transcriptional regulators	1ixc A:1-89
9R	gi|288961457|ref|YP_003451796.1|	0045790	90-297	3.98e-43	53850	Periplasmic binding protein-like II	0.015	53851	Phosphate binding protein-like	1i6a A:
9R	gi|288961457|ref|YP_003451796.1|	0047461	4-87	1.39e-19	46785	Winged helix DNA-binding domain	0.0049	88979	LysR-like transcriptional regulators	1ixc A:1-89
9R	gi|288960878|ref|YP_003451217.1|	0045790	93-289	1.21e-31	53850	Periplasmic binding protein-like II	0.0042	53851	Phosphate binding protein-like	2fyi A:88-307
9R	gi|288960878|ref|YP_003451217.1|	0045910	6-114	8.16e-21	46785	Winged helix DNA-binding domain	0.01	88979	LysR-like transcriptional regulators	1ixc A:1-89
9R	gi|288960900|ref|YP_003451239.1|	0047462	90-274	2.31e-35	53850	Periplasmic binding protein-like II	0.00055	53851	Phosphate binding protein-like	1i6a A:
9R	gi|288960900|ref|YP_003451239.1|	0047461	1-84	7.07e-21	46785	Winged helix DNA-binding domain	0.0029	88979	LysR-like transcriptional regulators	1ixc A:1-89
9R	gi|288960933|ref|YP_003451272.1|	0052806	90-288	5.2e-27	53850	Periplasmic binding protein-like II	0.0045	53851	Phosphate binding protein-like	1al3 A:
9R	gi|288960933|ref|YP_003451272.1|	0052508	2-85	2.44e-22	46785	Winged helix DNA-binding domain	0.0046	88979	LysR-like transcriptional regulators	1ixc A:1-89
9R	gi|288961544|ref|YP_003451854.1|	0045790	94-303	1.32e-35	53850	Periplasmic binding protein-like II	0.000015	53851	Phosphate binding protein-like	1i6a A:
9R	gi|288961544|ref|YP_003451854.1|	0045910	6-116	2.4e-23	46785	Winged helix DNA-binding domain	0.003	88979	LysR-like transcriptional regulators	1ixc A:1-89
9R	gi|288961611|ref|YP_003451921.1|	0045790	96-295	3.62e-41	53850	Periplasmic binding protein-like II	0.013	53851	Phosphate binding protein-like	1i6a A:
9R	gi|288961611|ref|YP_003451921.1|	0045910	5-116	7.13e-22	46785	Winged helix DNA-binding domain	0.014	88979	LysR-like transcriptional regulators	1ixc A:1-89
9R	gi|288961631|ref|YP_003451941.1|	0045790	90-291	1.48e-39	53850	Periplasmic binding protein-like II	0.016	53851	Phosphate binding protein-like	2fyi A:88-307
9R	gi|288961631|ref|YP_003451941.1|	0045910	3-111	8.07e-22	46785	Winged helix DNA-binding domain	0.0034	88979	LysR-like transcriptional regulators	1ixc A:1-89
9R	gi|288961787|ref|YP_003452097.1|	0045790	93-295	1.34e-44	53850	Periplasmic binding protein-like II	0.01	53851	Phosphate binding protein-like	2fyi A:88-307
9R	gi|288961787|ref|YP_003452097.1|	0047461	4-87	1.82e-22	46785	Winged helix DNA-binding domain	0.0082	88979	LysR-like transcriptional regulators	1ixc A:1-89
9R	gi|288961835|ref|YP_003452145.1|	0045790	90-295	3.26e-43	53850	Periplasmic binding protein-like II	0.0075	53851	Phosphate binding protein-like	1al3 A:
9R	gi|288961835|ref|YP_003452145.1|	0045910	3-109	1.03e-21	46785	Winged helix DNA-binding domain	0.041	88979	LysR-like transcriptional regulators	1ixc A:1-89
9R	gi|288961861|ref|YP_003452171.1|	0045790	89-294	7.06e-33	53850	Periplasmic binding protein-like II	0.0025	53851	Phosphate binding protein-like	2fyi A:88-307
9R	gi|288961861|ref|YP_003452171.1|	0052508	2-80	1.09e-17	46785	Winged helix DNA-binding domain	0.017	88979	LysR-like transcriptional regulators	1ixc A:1-89
9R	gi|288961910|ref|YP_003452220.1|	0052509	90-294	9.23e-37	53850	Periplasmic binding protein-like II	0.00026	53851	Phosphate binding protein-like	1uth A:
9R	gi|288961910|ref|YP_003452220.1|	0052508	2-84	8.62e-19	46785	Winged helix DNA-binding domain	0.0016	88979	LysR-like transcriptional regulators	2esn A:3-91
9R	gi|288961975|ref|YP_003452285.1|	0045790	90-293	1.19e-50	53850	Periplasmic binding protein-like II	0.0071	53851	Phosphate binding protein-like	2fyi A:88-307
9R	gi|288961975|ref|YP_003452285.1|	0047461	4-86	1.55e-20	46785	Winged helix DNA-binding domain	0.018	88979	LysR-like transcriptional regulators	1ixc A:1-89
9R	gi|288962020|ref|YP_003452330.1|	0045790	95-301	2.35e-53	53850	Periplasmic binding protein-like II	0.01	53851	Phosphate binding protein-like	1al3 A:
9R	gi|288962020|ref|YP_003452330.1|	0045910	3-117	2.14e-24	46785	Winged helix DNA-binding domain	0.01	88979	LysR-like transcriptional regulators	1ixc A:1-89
9R	gi|288962029|ref|YP_003452339.1|	0045790	91-298	1.43e-36	53850	Periplasmic binding protein-like II	0.00062	53851	Phosphate binding protein-like	1i6a A:
9R	gi|288962029|ref|YP_003452339.1|	0047461	1-84	1.32e-23	46785	Winged helix DNA-binding domain	0.0064	88979	LysR-like transcriptional regulators	1ixc A:1-89
9R	gi|288962163|ref|YP_003452458.1|	0045790	91-299	2.17e-40	53850	Periplasmic binding protein-like II	0.0000104	53851	Phosphate binding protein-like	1i6a A:
9R	gi|288962163|ref|YP_003452458.1|	0045910	4-114	4.3e-20	46785	Winged helix DNA-binding domain	0.0058	88979	LysR-like transcriptional regulators	1ixc A:1-89
9R	gi|288962167|ref|YP_003452462.1|	0045790	92-298	5.79e-41	53850	Periplasmic binding protein-like II	0.0076	53851	Phosphate binding protein-like	2fyi A:88-307
9R	gi|288962167|ref|YP_003452462.1|	0045910	5-112	1.19e-19	46785	Winged helix DNA-binding domain	0.0077	88979	LysR-like transcriptional regulators	1ixc A:1-89
9R	gi|288962368|ref|YP_003452663.1|	0045790	90-304	2.17e-20	53850	Periplasmic binding protein-like II	0.015	53851	Phosphate binding protein-like	1i6a A:
9R	gi|288962368|ref|YP_003452663.1|	0047461	1-79	2.97e-20	46785	Winged helix DNA-binding domain	0.0058	88979	LysR-like transcriptional regulators	1ixc A:1-89
9R	gi|288962388|ref|YP_003452683.1|	0045790	101-301	6.15e-40	53850	Periplasmic binding protein-like II	0.015	53851	Phosphate binding protein-like	1i6a A:
9R	gi|288962388|ref|YP_003452683.1|	0052508	14-95	3.63e-21	46785	Winged helix DNA-binding domain	0.0039	88979	LysR-like transcriptional regulators	1ixc A:1-89
9R	gi|288962503|ref|YP_003452798.1|	0045790	87-286	5.25e-26	53850	Periplasmic binding protein-like II	0.0031	53851	Phosphate binding protein-like	1i6a A:
9R	gi|288962503|ref|YP_003452798.1|	0047461	3-87	3.43e-20	46785	Winged helix DNA-binding domain	0.0049	88979	LysR-like transcriptional regulators	1ixc A:1-89
9R	gi|288962547|ref|YP_003452842.1|	0052509	93-292	5.25e-35	53850	Periplasmic binding protein-like II	0.00013	53851	Phosphate binding protein-like	1uth A:
9R	gi|288962547|ref|YP_003452842.1|	0052508	2-83	5.44e-18	46785	Winged helix DNA-binding domain	0.0038	88979	LysR-like transcriptional regulators	2esn A:3-91
9R	gi|288962557|ref|YP_003452852.1|	0045790	92-291	4.52e-33	53850	Periplasmic binding protein-like II	0.011	53851	Phosphate binding protein-like	1uth A:
9R	gi|288962557|ref|YP_003452852.1|	0045910	4-113	3.32e-20	46785	Winged helix DNA-binding domain	0.0053	88979	LysR-like transcriptional regulators	1ixc A:1-89
9R	gi|288962577|ref|YP_003452872.1|	0052508	3-86	2.23e-21	46785	Winged helix DNA-binding domain	0.01	88979	LysR-like transcriptional regulators	1ixc A:1-89
9R	gi|288962593|ref|YP_003452888.1|	0045790	94-287	8.22e-32	53850	Periplasmic binding protein-like II	0.019	53851	Phosphate binding protein-like	2ons A:32-342
9R	gi|288962593|ref|YP_003452888.1|	0052508	2-85	7.02e-22	46785	Winged helix DNA-binding domain	0.014	88979	LysR-like transcriptional regulators	1ixc A:1-89
9R	gi|288962883|ref|YP_003453177.1|	0045790	91-291	1.14e-22	53850	Periplasmic binding protein-like II	0.0063	53851	Phosphate binding protein-like	2esn A:92-303
9R	gi|288962883|ref|YP_003453177.1|	0045910	6-114	3.36e-22	46785	Winged helix DNA-binding domain	0.0062	88979	LysR-like transcriptional regulators	1ixc A:1-89
9R	gi|288962923|ref|YP_003453217.1|	0052509	93-300	1.69e-36	53850	Periplasmic binding protein-like II	0.00015	53851	Phosphate binding protein-like	1uth A:
9R	gi|288962923|ref|YP_003453217.1|	0052508	8-88	2.84e-21	46785	Winged helix DNA-binding domain	0.0014	88979	LysR-like transcriptional regulators	2esn A:3-91
9R	gi|288962960|ref|YP_003453254.1|	0052806	103-310	1.33e-32	53850	Periplasmic binding protein-like II	0.0059	53851	Phosphate binding protein-like	1uth A:
9R	gi|288962960|ref|YP_003453254.1|	0045910	12-125	2.56e-21	46785	Winged helix DNA-binding domain	0.0057	88979	LysR-like transcriptional regulators	1ixc A:1-89
9R	gi|288963007|ref|YP_003453301.1|	0045790	92-295	6.65e-43	53850	Periplasmic binding protein-like II	0.0057	53851	Phosphate binding protein-like	1al3 A:
9R	gi|288963007|ref|YP_003453301.1|	0047461	7-89	4.13e-20	46785	Winged helix DNA-binding domain	0.0082	88979	LysR-like transcriptional regulators	2esn A:3-91
9R	gi|288957059|ref|YP_003447400.1|	0052801	37-124	6.52e-17	46785	Winged helix DNA-binding domain	0.03	63379	MarR-like transcriptional regulators	1jgs A:
9R	gi|288957401|ref|YP_003447742.1|	0052644	74-210	1.32e-29	46785	Winged helix DNA-binding domain	0.0021	63379	MarR-like transcriptional regulators	2fbk A:8-179
9R	gi|288957887|ref|YP_003448228.1|	0052801	2-146	5.01e-35	46785	Winged helix DNA-binding domain	0.0000573	63379	MarR-like transcriptional regulators	1z91 A:8-144
9R	gi|288958157|ref|YP_003448498.1|	0052801	12-155	1.62e-20	46785	Winged helix DNA-binding domain	0.03	63379	MarR-like transcriptional regulators	2fbk A:8-179
9R	gi|288958171|ref|YP_003448512.1|	0052801	42-177	1.88e-30	46785	Winged helix DNA-binding domain	0.0027	63379	MarR-like transcriptional regulators	2fbh A:8-144
9R	gi|288958207|ref|YP_003448548.1|	0052801	22-151	6.31e-28	46785	Winged helix DNA-binding domain	0.021	63379	MarR-like transcriptional regulators	3deu A:2-141
9R	gi|288958248|ref|YP_003448589.1|	0052644	6-142	1.51e-24	46785	Winged helix DNA-binding domain	0.0069	63379	MarR-like transcriptional regulators	1z91 A:8-144
9R	gi|288959309|ref|YP_003449650.1|	0052644	19-163	1.24e-29	46785	Winged helix DNA-binding domain	0.0049	63379	MarR-like transcriptional regulators	2fbk A:8-179
9R	gi|288959481|ref|YP_003449822.1|	0052644	30-165	4.69e-37	46785	Winged helix DNA-binding domain	0.0032	63379	MarR-like transcriptional regulators	2a61 A:5-143
9R	gi|288959655|ref|YP_003449996.1|	0052644	26-112	0.0000000000000103	46785	Winged helix DNA-binding domain	0.063	63379	MarR-like transcriptional regulators	2eth A:1-140
9R	gi|288959889|ref|YP_003450229.1|	0043525	26-163	1.05e-17	52172	CheY-like	0.0048	52173	CheY-related	1nxo A:
9R	gi|288959889|ref|YP_003450229.1|	0052644	265-329	0.000000000000416	46785	Winged helix DNA-binding domain	0.046	63379	MarR-like transcriptional regulators	2hr3 A:2-146
9R	gi|288960134|ref|YP_003450474.1|	0049608	111-298	8.83e-38	55781	GAF domain-like	0.00041	75513	IclR ligand-binding domain-like	1mkm A:76-246
9R	gi|288960134|ref|YP_003450474.1|	0048177	53-124	0.00000000000000711	46785	Winged helix DNA-binding domain	0.092	63379	MarR-like transcriptional regulators	1ub9 A:
9R	gi|288960399|ref|YP_003450739.1|	0054905	62-124	0.00000206	46785	Winged helix DNA-binding domain	0.059	63379	MarR-like transcriptional regulators	3deu A:2-141
9R	gi|288960455|ref|YP_003450795.1|	0052801	43-181	1.41e-17	46785	Winged helix DNA-binding domain	0.026	63379	MarR-like transcriptional regulators	1s3j A:
9R	gi|288960616|ref|YP_003450956.1|	0052644	50-185	8.59e-30	46785	Winged helix DNA-binding domain	0.0095	63379	MarR-like transcriptional regulators	1z91 A:8-144
9R	gi|288960798|ref|YP_003451138.1|	0052644	9-145	6.72e-33	46785	Winged helix DNA-binding domain	0.0008	63379	MarR-like transcriptional regulators	2fbh A:8-144
9R	gi|288960851|ref|YP_003451191.1|	0044501	7-163	5.4e-51	50475	FMN-binding split barrel	0.00012	50482	NADH:FMN oxidoreductase-like	1rz0 A:
9R	gi|288960851|ref|YP_003451191.1|	0052644	182-311	0.0000000000177	46785	Winged helix DNA-binding domain	0.049	63379	MarR-like transcriptional regulators	2fbh A:8-144
9R	gi|288961233|ref|YP_003451572.1|	0052644	30-167	2.55e-31	46785	Winged helix DNA-binding domain	0.01	63379	MarR-like transcriptional regulators	3deu A:2-141
9R	gi|288961295|ref|YP_003451634.1|	0052644	15-155	4.07e-29	46785	Winged helix DNA-binding domain	0.028	63379	MarR-like transcriptional regulators	2fbh A:8-144
9R	gi|288961321|ref|YP_003451660.1|	0052644	80-153	0.0000000000000396	46785	Winged helix DNA-binding domain	0.082	63379	MarR-like transcriptional regulators	3deu A:2-141
9R	gi|288960870|ref|YP_003451209.1|	0052644	68-143	0.0000309	46785	Winged helix DNA-binding domain	0.031	63379	MarR-like transcriptional regulators	2fbh A:8-144
9R	gi|288961982|ref|YP_003452292.1|	0052644	34-144	3.81e-17	46785	Winged helix DNA-binding domain	0.0098	63379	MarR-like transcriptional regulators	3deu A:2-141
9R	gi|288962028|ref|YP_003452338.1|	0040266	206-269	0.00000134	46785	Winged helix DNA-binding domain	0.08	63379	MarR-like transcriptional regulators	2eth A:1-140
9R	gi|288962078|ref|YP_003452373.1|	0052644	23-169	2.11e-31	46785	Winged helix DNA-binding domain	0.0016	63379	MarR-like transcriptional regulators	2fbk A:8-179
9R	gi|288962096|ref|YP_003452391.1|	0052801	12-154	7.52e-33	46785	Winged helix DNA-binding domain	0.00056	63379	MarR-like transcriptional regulators	2fbh A:8-144
9R	gi|288962244|ref|YP_003452539.1|	0052801	9-136	2.47e-18	46785	Winged helix DNA-binding domain	0.013	63379	MarR-like transcriptional regulators	2fbh A:8-144
9R	gi|288962453|ref|YP_003452748.1|	0052801	16-139	1.44e-19	46785	Winged helix DNA-binding domain	0.006	63379	MarR-like transcriptional regulators	3deu A:2-141
9R	gi|288962537|ref|YP_003452832.1|	0052644	7-134	6.45e-22	46785	Winged helix DNA-binding domain	0.03	63379	MarR-like transcriptional regulators	2hr3 A:2-146
9R	gi|288962537|ref|YP_003452832.1|	0052858	162-314	5.85e-20	55729	Acyl-CoA N-acyltransferases (Nat)	0.013	55730	N-acetyl transferase, NAT	2gan A:1-182
9R	gi|288962621|ref|YP_003452915.1|	0053037	176-266	0.000000118	46785	Winged helix DNA-binding domain	0.033	63379	MarR-like transcriptional regulators	2eth A:1-140
9R	gi|288956869|ref|YP_003447210.1|	0050342	20-142	9.11e-46	52172	CheY-like	0.000052	52173	CheY-related	1mvo A:
9R	gi|288956869|ref|YP_003447210.1|	0051385	143-244	2.63e-32	46894	C-terminal effector domain of the bipartite response regulators	0.00015	46895	PhoB-like	1qqi A:
9R	gi|288957299|ref|YP_003447640.1|	0050342	1-126	2.56e-40	52172	CheY-like	0.0001	52173	CheY-related	1nxo A:
9R	gi|288957299|ref|YP_003447640.1|	0051385	130-231	1.64e-24	46894	C-terminal effector domain of the bipartite response regulators	0.00054	46895	PhoB-like	1opc A:
9R	gi|288957332|ref|YP_003447673.1|	0050342	1-129	1.85e-36	52172	CheY-like	0.00023	52173	CheY-related	1kgs A:2-123
9R	gi|288957332|ref|YP_003447673.1|	0051385	126-221	1.39e-21	46894	C-terminal effector domain of the bipartite response regulators	0.0026	46895	PhoB-like	1ys7 A:128-233
9R	gi|288958205|ref|YP_003448546.1|	0050342	4-129	5.55e-41	52172	CheY-like	0.00012	52173	CheY-related	1b00 A:
9R	gi|288958205|ref|YP_003448546.1|	0048619	139-231	1.3e-20	46894	C-terminal effector domain of the bipartite response regulators	0.0014	46895	PhoB-like	1opc A:
9R	gi|288958491|ref|YP_003448832.1|	0050342	3-128	9.39e-32	52172	CheY-like	0.00036	52173	CheY-related	1zgz A:2-121
9R	gi|288958491|ref|YP_003448832.1|	0049014	152-245	6.8e-17	46894	C-terminal effector domain of the bipartite response regulators	0.0026	46895	PhoB-like	1opc A:
9R	gi|288959451|ref|YP_003449792.1|	0050342	3-130	1.71e-39	52172	CheY-like	0.00035	52173	CheY-related	1mvo A:
9R	gi|288959451|ref|YP_003449792.1|	0049014	135-235	3.4e-22	46894	C-terminal effector domain of the bipartite response regulators	0.00085	46895	PhoB-like	1opc A:
9R	gi|288959503|ref|YP_003449844.1|	0050342	3-126	3.13e-43	52172	CheY-like	0.00014	52173	CheY-related	1mvo A:
9R	gi|288959503|ref|YP_003449844.1|	0051385	136-237	8.5e-27	46894	C-terminal effector domain of the bipartite response regulators	0.00035	46895	PhoB-like	1opc A:
9R	gi|288959966|ref|YP_003450306.1|	0039925	7-126	1.85e-30	52172	CheY-like	0.0014	52173	CheY-related	1nxo A:
9R	gi|288959966|ref|YP_003450306.1|	0048684	142-242	0.0000000000000425	46894	C-terminal effector domain of the bipartite response regulators	0.0088	46895	PhoB-like	1opc A:
9R	gi|288960015|ref|YP_003450355.1|	0050342	1-125	4.41e-38	52172	CheY-like	0.0000767	52173	CheY-related	1kgs A:2-123
9R	gi|288960015|ref|YP_003450355.1|	0051385	119-215	6.52e-28	46894	C-terminal effector domain of the bipartite response regulators	0.001	46895	PhoB-like	1kgs A:124-225
9R	gi|288960040|ref|YP_003450380.1|	0050342	1-122	1.01e-38	52172	CheY-like	0.00045	52173	CheY-related	1kgs A:2-123
9R	gi|288960040|ref|YP_003450380.1|	0051385	124-218	1.93e-21	46894	C-terminal effector domain of the bipartite response regulators	0.0015	46895	PhoB-like	1kgs A:124-225
9R	gi|288960530|ref|YP_003450870.1|	0050342	4-130	9.96e-42	52172	CheY-like	0.00018	52173	CheY-related	1nxo A:
9R	gi|288960530|ref|YP_003450870.1|	0051385	130-231	3.12e-22	46894	C-terminal effector domain of the bipartite response regulators	0.0011	46895	PhoB-like	1opc A:
9R	gi|288961654|ref|YP_003451964.1|	0050342	2-124	1.57e-38	52172	CheY-like	0.00016	52173	CheY-related	1mvo A:
9R	gi|288961654|ref|YP_003451964.1|	0051385	125-226	2.98e-19	46894	C-terminal effector domain of the bipartite response regulators	0.0039	46895	PhoB-like	1ys7 A:128-233
9R	gi|288961886|ref|YP_003452196.1|	0050342	1-124	1.71e-43	52172	CheY-like	0.0000729	52173	CheY-related	1mvo A:
9R	gi|288961886|ref|YP_003452196.1|	0051385	130-226	1.53e-22	46894	C-terminal effector domain of the bipartite response regulators	0.002	46895	PhoB-like	1qqi A:
9R	gi|288961892|ref|YP_003452202.1|	0050342	21-143	1.27e-28	52172	CheY-like	0.0011	52173	CheY-related	1ys7 A:7-127
9R	gi|288961892|ref|YP_003452202.1|	0049014	164-258	2.41e-16	46894	C-terminal effector domain of the bipartite response regulators	0.0029	46895	PhoB-like	1opc A:
9R	gi|288961989|ref|YP_003452299.1|	0050342	1-122	4.98e-33	52172	CheY-like	0.0004	52173	CheY-related	1zgz A:2-121
9R	gi|288961989|ref|YP_003452299.1|	0049014	154-245	6.52e-16	46894	C-terminal effector domain of the bipartite response regulators	0.002	46895	PhoB-like	1opc A:
9R	gi|288962136|ref|YP_003452431.1|	0050342	2-125	6.4e-35	52172	CheY-like	0.0000962	52173	CheY-related	1zgz A:2-121
9R	gi|288962136|ref|YP_003452431.1|	0051385	126-228	7.09e-23	46894	C-terminal effector domain of the bipartite response regulators	0.001	46895	PhoB-like	1opc A:
9R	gi|288962489|ref|YP_003452784.1|	0050342	8-130	1.85e-24	52172	CheY-like	0.0029	52173	CheY-related	1kgs A:2-123
9R	gi|288962489|ref|YP_003452784.1|	0048619	163-247	0.0000000000000312	46894	C-terminal effector domain of the bipartite response regulators	0.0088	46895	PhoB-like	1p2f A:121-217
9R	gi|288962696|ref|YP_003452990.1|	0051385	119-225	4.54e-23	46894	C-terminal effector domain of the bipartite response regulators	0.0015	46895	PhoB-like	1ys7 A:128-233
9R	gi|288962696|ref|YP_003452990.1|	0050342	58-134	0.00000022	52172	CheY-like	0.006	52173	CheY-related	1ys7 A:7-127
9R	gi|288962855|ref|YP_003453149.1|	0050342	14-142	5.69e-40	52172	CheY-like	0.00012	52173	CheY-related	1mvo A:
9R	gi|288962855|ref|YP_003453149.1|	0051385	148-250	6.24e-19	46894	C-terminal effector domain of the bipartite response regulators	0.0036	46895	PhoB-like	1qqi A:
9R	gi|288962859|ref|YP_003453153.1|	0050342	2-123	1.12e-38	52172	CheY-like	0.000083	52173	CheY-related	1zgz A:2-121
9R	gi|288962859|ref|YP_003453153.1|	0049014	130-229	9.64e-24	46894	C-terminal effector domain of the bipartite response regulators	0.00074	46895	PhoB-like	1opc A:
9R	gi|288956979|ref|YP_003447320.1|	0051249	30-99	0.0000331	47413	lambda repressor-like DNA-binding domains	0.076	47432	SinR domain-like	1b0n A:1-68
9R	gi|288957020|ref|YP_003447361.1|	0039545	85-207	5.76e-24	51306	LexA/Signal peptidase	0.0047	51307	LexA-related	1f39 A:
9R	gi|288957020|ref|YP_003447361.1|	0054369	6-76	0.0000442	47413	lambda repressor-like DNA-binding domains	0.06	47432	SinR domain-like	2b5a A:1-77
9R	gi|288957071|ref|YP_003447412.1|	0051249	9-71	0.0000000136	47413	lambda repressor-like DNA-binding domains	0.069	47432	SinR domain-like	2bnm A:6-76
9R	gi|288957199|ref|YP_003447540.1|	0054537	26-70	0.000000000059	47413	lambda repressor-like DNA-binding domains	0.006	47432	SinR domain-like	2ppx A:30-91
9R	gi|288957911|ref|YP_003448252.1|	0049180	121-193	9.47e-26	47413	lambda repressor-like DNA-binding domains	0.043	47432	SinR domain-like	2b5a A:1-77
9R	gi|288958307|ref|YP_003448648.1|	0054369	67-118	0.0000000876	47413	lambda repressor-like DNA-binding domains	0.054	47432	SinR domain-like	1y7y A:5-73
9R	gi|288959078|ref|YP_003449419.1|	0051249	7-66	0.0000000000000349	47413	lambda repressor-like DNA-binding domains	0.015	47432	SinR domain-like	1y7y A:5-73
9R	gi|288959078|ref|YP_003449419.1|	0039545	114-217	0.0000000000981	51306	LexA/Signal peptidase	0.013	51307	LexA-related	1f39 A:
9R	gi|288959395|ref|YP_003449736.1|	0051249	3-62	0.00000000000059	47413	lambda repressor-like DNA-binding domains	0.059	47432	SinR domain-like	1b0n A:1-68
9R	gi|288959397|ref|YP_003449738.1|	0049120	177-269	3.14e-18	109709	KorB DNA-binding domain-like	0.0023	109710	KorB DNA-binding domain-like	1vz0 A:116-208
9R	gi|288959397|ref|YP_003449738.1|	0044920	90-187	9.94e-17	110849	ParB/Sulfiredoxin	0.001	110850	ParB-like nuclease domain	1vz0 A:23-115
9R	gi|288959397|ref|YP_003449738.1|	0051249	4-71	0.00000000000248	47413	lambda repressor-like DNA-binding domains	0.032	47432	SinR domain-like	1y7y A:5-73
9R	gi|288959693|ref|YP_003450034.1|	0049180	19-95	1.96e-28	47413	lambda repressor-like DNA-binding domains	0.082	47432	SinR domain-like	2b5a A:1-77
9R	gi|288959716|ref|YP_003450057.1|	0051908	2-58	0.00000000000509	47413	lambda repressor-like DNA-binding domains	0.018	47432	SinR domain-like	1b0n A:1-68
9R	gi|288959791|ref|YP_003450131.1|	0051249	4-70	7.04e-17	47413	lambda repressor-like DNA-binding domains	0.044	47432	SinR domain-like	2b5a A:1-77
9R	gi|288960030|ref|YP_003450370.1|	0049180	43-115	1.74e-21	47413	lambda repressor-like DNA-binding domains	0.039	47432	SinR domain-like	2b5a A:1-77
9R	gi|288962006|ref|YP_003452316.1|	0051249	4-71	0.00000000000000131	47413	lambda repressor-like DNA-binding domains	0.064	47432	SinR domain-like	1y7y A:5-73
9R	gi|288962158|ref|YP_003452453.1|	0051908	3-72	0.0000000000000174	47413	lambda repressor-like DNA-binding domains	0.04	47432	SinR domain-like	1b0n A:1-68
9R	gi|288962478|ref|YP_003452773.1|	0054323	2-65	2.76e-17	47413	lambda repressor-like DNA-binding domains	0.084	47432	SinR domain-like	2b5a A:1-77
9R	gi|288962615|ref|YP_003452909.1|	0051249	4-70	7.04e-17	47413	lambda repressor-like DNA-binding domains	0.044	47432	SinR domain-like	2b5a A:1-77
9R	gi|288957501|ref|YP_003447842.1|	0049523	63-127	1.95e-17	46689	Homeodomain-like	0.0089	46764	Tetracyclin repressor-like, N-terminal domain	2np3 A:35-99
9R	gi|288957501|ref|YP_003447842.1|	0053097	136-245	0.00000111	48498	Tetracyclin repressor-like, C-terminal domain	0.013	48499	Tetracyclin repressor-like, C-terminal domain	1t56 A:95-214
9R	gi|288957964|ref|YP_003448305.1|	0049523	6-83	1.85e-19	46689	Homeodomain-like	0.0051	46764	Tetracyclin repressor-like, N-terminal domain	1rkt A:2-82
9R	gi|288957964|ref|YP_003448305.1|	0052886	99-192	5.34e-16	48498	Tetracyclin repressor-like, C-terminal domain	0.0058	48499	Tetracyclin repressor-like, C-terminal domain	2gfn A:81-199
9R	gi|288958240|ref|YP_003448581.1|	0049523	10-84	4.19e-18	46689	Homeodomain-like	0.006	46764	Tetracyclin repressor-like, N-terminal domain	1z77 A:1-75
9R	gi|288958240|ref|YP_003448581.1|	0053097	87-202	0.000000000371	48498	Tetracyclin repressor-like, C-terminal domain	0.015	48499	Tetracyclin repressor-like, C-terminal domain	1v7b A:75-175
9R	gi|288958567|ref|YP_003448908.1|	0052885	27-85	0.00000000923	46689	Homeodomain-like	0.012	46764	Tetracyclin repressor-like, N-terminal domain	2np5 A:9-77
9R	gi|288958605|ref|YP_003448946.1|	0054341	12-78	2.29e-19	46689	Homeodomain-like	0.0073	46764	Tetracyclin repressor-like, N-terminal domain	1z77 A:1-75
9R	gi|288958605|ref|YP_003448946.1|	0052743	91-196	0.0000000000064	48498	Tetracyclin repressor-like, C-terminal domain	0.0053	48499	Tetracyclin repressor-like, C-terminal domain	1vi0 A:78-194
9R	gi|288958687|ref|YP_003449028.1|	0052647	19-90	8.72e-16	46689	Homeodomain-like	0.0063	46764	Tetracyclin repressor-like, N-terminal domain	1ui5 A:5-75
9R	gi|288958687|ref|YP_003449028.1|	0052849	91-180	0.0000000000122	48498	Tetracyclin repressor-like, C-terminal domain	0.015	48499	Tetracyclin repressor-like, C-terminal domain	2fd5 A:77-180
9R	gi|288958900|ref|YP_003449241.1|	0049523	3-81	0.0000000000000012	46689	Homeodomain-like	0.0074	46764	Tetracyclin repressor-like, N-terminal domain	2fbq A:2-80
9R	gi|288958900|ref|YP_003449241.1|	0049196	77-186	0.000000612	48498	Tetracyclin repressor-like, C-terminal domain	0.0057	48499	Tetracyclin repressor-like, C-terminal domain	1vi0 A:78-194
9R	gi|288959431|ref|YP_003449772.1|	0049195	9-76	2.1e-18	46689	Homeodomain-like	0.0035	46764	Tetracyclin repressor-like, N-terminal domain	1vi0 A:6-77
9R	gi|288959983|ref|YP_003450323.1|	0052655	4-62	0.000000000000718	46689	Homeodomain-like	0.0079	46764	Tetracyclin repressor-like, N-terminal domain	2g3b A:2-73
9R	gi|288960272|ref|YP_003450612.1|	0049523	27-84	2.39e-19	46689	Homeodomain-like	0.0068	46764	Tetracyclin repressor-like, N-terminal domain	2d6y A:7-74
9R	gi|288960272|ref|YP_003450612.1|	0052743	103-221	0.000000000000978	48498	Tetracyclin repressor-like, C-terminal domain	0.012	48499	Tetracyclin repressor-like, C-terminal domain	1vi0 A:78-194
9R	gi|288960591|ref|YP_003450931.1|	0049195	43-103	0.00000000000923	46689	Homeodomain-like	0.0082	46764	Tetracyclin repressor-like, N-terminal domain	1rkt A:2-82
9R	gi|288960591|ref|YP_003450931.1|	0049196	113-227	0.0000000000566	48498	Tetracyclin repressor-like, C-terminal domain	0.015	48499	Tetracyclin repressor-like, C-terminal domain	2g3b A:74-189
9R	gi|288961018|ref|YP_003451357.1|	0049523	20-80	0.000000000000016	46689	Homeodomain-like	0.015	46764	Tetracyclin repressor-like, N-terminal domain	1jt6 A:2-72
9R	gi|288961069|ref|YP_003451408.1|	0054341	17-81	0.0000000236	46689	Homeodomain-like	0.013	46764	Tetracyclin repressor-like, N-terminal domain	1vi0 A:6-77
9R	gi|288961225|ref|YP_003451564.1|	0049523	23-106	1.25e-18	46689	Homeodomain-like	0.0076	46764	Tetracyclin repressor-like, N-terminal domain	3c07 A:15-89
9R	gi|288961264|ref|YP_003451603.1|	0048742	30-135	0.0000000000000663	46689	Homeodomain-like	0.072	46764	Tetracyclin repressor-like, N-terminal domain	2fq4 A:9-77
9R	gi|288961264|ref|YP_003451603.1|	0046085	202-335	0.0000159	53098	Ribonuclease H-like	0.06	53107	Retroviral integrase, catalytic domain	1c6v A:
9R	gi|288961287|ref|YP_003451626.1|	0049523	3-80	2.46e-18	46689	Homeodomain-like	0.0039	46764	Tetracyclin repressor-like, N-terminal domain	1ui5 A:5-75
9R	gi|288961483|ref|YP_003451822.1|	0049523	17-85	0.000000000000159	46689	Homeodomain-like	0.0029	46764	Tetracyclin repressor-like, N-terminal domain	2fbq A:2-80
9R	gi|288961630|ref|YP_003451940.1|	0053066	78-192	1.17e-26	48498	Tetracyclin repressor-like, C-terminal domain	0.0038	48499	Tetracyclin repressor-like, C-terminal domain	2i10 A:79-194
9R	gi|288961630|ref|YP_003451940.1|	0049523	2-81	0.0000000000000339	46689	Homeodomain-like	0.007	46764	Tetracyclin repressor-like, N-terminal domain	2i10 A:10-78
9R	gi|288961681|ref|YP_003451991.1|	0052799	118-243	1.15e-34	48498	Tetracyclin repressor-like, C-terminal domain	0.0098	48499	Tetracyclin repressor-like, C-terminal domain	2d6y A:75-192
9R	gi|288961681|ref|YP_003451991.1|	0049523	41-116	4.41e-17	46689	Homeodomain-like	0.0021	46764	Tetracyclin repressor-like, N-terminal domain	2d6y A:7-74
9R	gi|288961745|ref|YP_003452055.1|	0049523	9-85	9.98e-18	46689	Homeodomain-like	0.004	46764	Tetracyclin repressor-like, N-terminal domain	1pb6 A:14-85
9R	gi|288961745|ref|YP_003452055.1|	0052743	83-202	0.00000114	48498	Tetracyclin repressor-like, C-terminal domain	0.017	48499	Tetracyclin repressor-like, C-terminal domain	1rkt A:83-205
9R	gi|288961772|ref|YP_003452082.1|	0053205	80-189	6.78e-21	48498	Tetracyclin repressor-like, C-terminal domain	0.01	48499	Tetracyclin repressor-like, C-terminal domain	2g3b A:74-189
9R	gi|288961772|ref|YP_003452082.1|	0049523	6-86	6.67e-18	46689	Homeodomain-like	0.0045	46764	Tetracyclin repressor-like, N-terminal domain	2gfn A:4-80
9R	gi|288961832|ref|YP_003452142.1|	0052656	81-186	9.39e-27	48498	Tetracyclin repressor-like, C-terminal domain	0.0013	48499	Tetracyclin repressor-like, C-terminal domain	2fd5 A:77-180
9R	gi|288961832|ref|YP_003452142.1|	0049195	2-76	1.33e-16	46689	Homeodomain-like	0.0092	46764	Tetracyclin repressor-like, N-terminal domain	1ui5 A:5-75
9R	gi|288962202|ref|YP_003452497.1|	0048726	109-231	7.05e-37	48498	Tetracyclin repressor-like, C-terminal domain	0.0000926	48499	Tetracyclin repressor-like, C-terminal domain	1pb6 A:86-211
9R	gi|288962202|ref|YP_003452497.1|	0049523	33-113	4.57e-21	46689	Homeodomain-like	0.002	46764	Tetracyclin repressor-like, N-terminal domain	1pb6 A:14-85
9R	gi|288962208|ref|YP_003452503.1|	0049195	8-79	0.000000000000133	46689	Homeodomain-like	0.0017	46764	Tetracyclin repressor-like, N-terminal domain	2i10 A:10-78
9R	gi|288962208|ref|YP_003452503.1|	0053066	89-192	0.000000000553	48498	Tetracyclin repressor-like, C-terminal domain	0.0058	48499	Tetracyclin repressor-like, C-terminal domain	2i10 A:79-194
9R	gi|288962343|ref|YP_003452638.1|	0049523	13-80	1.49e-17	46689	Homeodomain-like	0.004	46764	Tetracyclin repressor-like, N-terminal domain	1pb6 A:14-85
9R	gi|288962355|ref|YP_003452650.1|	0046275	202-251	0.000000000439	46689	Homeodomain-like	0.026	46759	AraC type transcriptional activator	1d5y A:57-121
9R	gi|288962355|ref|YP_003452650.1|	0047686	20-124	0.00000000418	51182	RmlC-like cupins	0.089	75035	Quercetin 2,3-dioxygenase-like	1y3t A:5-334
9R	gi|288962355|ref|YP_003452650.1|	0036286	151-197	0.000000436	46689	Homeodomain-like	0.03	46764	Tetracyclin repressor-like, N-terminal domain	2g3b A:2-73
9R	gi|288962470|ref|YP_003452765.1|	0049195	2-73	9.22e-19	46689	Homeodomain-like	0.0062	46764	Tetracyclin repressor-like, N-terminal domain	1vi0 A:6-77
9R	gi|288962470|ref|YP_003452765.1|	0050189	84-192	0.00000117	48498	Tetracyclin repressor-like, C-terminal domain	0.012	48499	Tetracyclin repressor-like, C-terminal domain	1vi0 A:78-194
9R	gi|288962513|ref|YP_003452808.1|	0049523	9-84	4.85e-18	46689	Homeodomain-like	0.0045	46764	Tetracyclin repressor-like, N-terminal domain	2oi8 A:8-86
9R	gi|288962513|ref|YP_003452808.1|	0052878	85-193	0.000000148	48498	Tetracyclin repressor-like, C-terminal domain	0.0056	48499	Tetracyclin repressor-like, C-terminal domain	1vi0 A:78-194
9R	gi|288962603|ref|YP_003452897.1|	0049523	17-92	4.04e-19	46689	Homeodomain-like	0.0034	46764	Tetracyclin repressor-like, N-terminal domain	1ui5 A:5-75
9R	gi|288962603|ref|YP_003452897.1|	0052743	97-217	0.0000000408	48498	Tetracyclin repressor-like, C-terminal domain	0.01	48499	Tetracyclin repressor-like, C-terminal domain	2fq4 A:78-192
9R	gi|288962604|ref|YP_003452898.1|	0049523	77-153	2.57e-19	46689	Homeodomain-like	0.0048	46764	Tetracyclin repressor-like, N-terminal domain	1vi0 A:6-77
9R	gi|288962604|ref|YP_003452898.1|	0052743	156-274	0.00000000000479	48498	Tetracyclin repressor-like, C-terminal domain	0.0073	48499	Tetracyclin repressor-like, C-terminal domain	2fq4 A:78-192
9R	gi|288957140|ref|YP_003447481.1|	0052726	51-114,230-282	0.000000887	52540	P-loop containing nucleoside triphosphate hydrolases	0.059	81269	Extended AAA-ATPase domain	2fna A:1-283
9R	gi|288957140|ref|YP_003447481.1|	0049944	626-695	0.00000287	46785	Winged helix DNA-binding domain	0.049	109680	TrmB-like	1sfx A:
