# Supplementary material for: Abundance, diversity and domain architecture variability in prokaryotic DNA-binding transcription factors
Source: PLoS One. 2018 Apr 3;13(4):e0195332. doi: 10.1371/journal.pone.0195332 (PMC5882156; doi:10.1371/journal.pone.0195332)
Supplement: S1 Dataset — The information of genomes and transcription factors is organized in a tabular format. The file S1_Dataset.zip contains 761 files, one per genome. The information is organized as follows: Genome ID, identifier from NCBI database; Supfam ID; physical position of the Domain; E-value; Supfam model assignment; Supfam description; E-value associated to the family; Family ID; Family ID; representative PDB associated to each assignment. (ZIP) [file pone.0195332.s005.zip › Genomes_assignments/Azotobacter_vinelandii_DJ_B.TFs]

4W	gi|226942650|ref|YP_002797723.1|	0046275	293-341	0.000000493	46689	Homeodomain-like	0.033	46759	AraC type transcriptional activator	1d5y A:57-121
4W	gi|226943003|ref|YP_002798076.1|	0036286	213-263	0.0000000645	46689	Homeodomain-like	0.067	46759	AraC type transcriptional activator	1bl0 A:9-62
4W	gi|226943358|ref|YP_002798431.1|	0036288	167-295	5.41e-21	55136	Probable bacterial effector-binding domain	0.051	75462	Gyrase inhibitory protein GyrI (SbmC, YeeB)	1jyh A:
4W	gi|226943358|ref|YP_002798431.1|	0046275	105-153	0.0000000000627	46689	Homeodomain-like	0.0074	46759	AraC type transcriptional activator	1d5y A:57-121
4W	gi|226943358|ref|YP_002798431.1|	0036286	51-102	0.000000000672	46689	Homeodomain-like	0.015	46759	AraC type transcriptional activator	1bl0 A:9-62
4W	gi|226943559|ref|YP_002798632.1|	0047686	40-170	0.000000000072	51182	RmlC-like cupins	0.061	89409	TM1287-like	1v70 A:
4W	gi|226943559|ref|YP_002798632.1|	0046275	242-287	0.00000000143	46689	Homeodomain-like	0.042	46759	AraC type transcriptional activator	1d5y A:57-121
4W	gi|226943754|ref|YP_002798827.1|	0046275	285-334	0.00000000000041	46689	Homeodomain-like	0.016	46759	AraC type transcriptional activator	1d5y A:57-121
4W	gi|226943775|ref|YP_002798848.1|	0046275	243-293	0.0000000000000222	46689	Homeodomain-like	0.018	46759	AraC type transcriptional activator	1d5y A:57-121
4W	gi|226943775|ref|YP_002798848.1|	0036286	191-239	0.0000000538	46689	Homeodomain-like	0.036	46759	AraC type transcriptional activator	1bl0 A:9-62
4W	gi|226943775|ref|YP_002798848.1|	0047686	38-95	0.0000741	51182	RmlC-like cupins	0.078	89409	TM1287-like	2f4p A:2-135
4W	gi|226944134|ref|YP_002799207.1|	0046275	240-290	0.0000000000000264	46689	Homeodomain-like	0.013	46759	AraC type transcriptional activator	1d5y A:57-121
4W	gi|226944134|ref|YP_002799207.1|	0036286	188-237	0.0000000418	46689	Homeodomain-like	0.033	46759	AraC type transcriptional activator	1bl0 A:9-62
4W	gi|226944134|ref|YP_002799207.1|	0052595	12-79	0.00000378	51182	RmlC-like cupins	0.064	89409	TM1287-like	2f4p A:2-135
4W	gi|226944137|ref|YP_002799210.1|	0046275	243-291	0.000000000000717	46689	Homeodomain-like	0.033	46759	AraC type transcriptional activator	1d5y A:57-121
4W	gi|226944137|ref|YP_002799210.1|	0047686	35-120	0.00000000623	51182	RmlC-like cupins	0.096	82191	Acireductone dioxygenase	1zrr A:1-179
4W	gi|226944456|ref|YP_002799529.1|	0046275	282-330	0.00000000000896	46689	Homeodomain-like	0.039	46759	AraC type transcriptional activator	1d5y A:57-121
4W	gi|226944818|ref|YP_002799891.1|	0046275	242-290	0.000000000000968	46689	Homeodomain-like	0.02	46759	AraC type transcriptional activator	1d5y A:57-121
4W	gi|226944818|ref|YP_002799891.1|	0036286	189-239	0.000000000037	46689	Homeodomain-like	0.032	46759	AraC type transcriptional activator	1bl0 A:9-62
4W	gi|226944818|ref|YP_002799891.1|	0052595	29-86	0.00000711	51182	RmlC-like cupins	0.038	51187	Germin/Seed storage 7S protein	1j58 A:
4W	gi|226944968|ref|YP_002800041.1|	0046275	260-309	0.000000000017	46689	Homeodomain-like	0.028	46759	AraC type transcriptional activator	1bl0 A:63-124
4W	gi|226944968|ref|YP_002800041.1|	0036286	207-257	0.00000000753	46689	Homeodomain-like	0.059	46764	Tetracyclin repressor-like, N-terminal domain	1t56 A:22-94
4W	gi|226945307|ref|YP_002800380.1|	0036286	142-191	0.00000000247	46689	Homeodomain-like	0.06	46764	Tetracyclin repressor-like, N-terminal domain	2hyj A:8-82
4W	gi|226945307|ref|YP_002800380.1|	0045977	193-239	0.0000000851	46689	Homeodomain-like	0.025	46759	AraC type transcriptional activator	1bl0 A:63-124
4W	gi|226945502|ref|YP_002800575.1|	0052668	4-189	7.08e-24	52317	Class I glutamine amidotransferase-like	0.046	52325	DJ-1/PfpI	2ab0 A:2-196
4W	gi|226945502|ref|YP_002800575.1|	0046275	260-311	0.00000000000408	46689	Homeodomain-like	0.021	46759	AraC type transcriptional activator	1d5y A:57-121
4W	gi|226945502|ref|YP_002800575.1|	0036286	207-258	0.0000000134	46689	Homeodomain-like	0.039	46759	AraC type transcriptional activator	1bl0 A:9-62
4W	gi|226946151|ref|YP_002801224.1|	0050342	8-134	8.82e-35	52172	CheY-like	0.0006	52173	CheY-related	1w25 A:2-140
4W	gi|226946151|ref|YP_002801224.1|	0046275	205-255	0.000000000000246	46689	Homeodomain-like	0.014	46759	AraC type transcriptional activator	1d5y A:57-121
4W	gi|226946151|ref|YP_002801224.1|	0035607	151-202	0.000000986	46689	Homeodomain-like	0.043	46759	AraC type transcriptional activator	1d5y A:3-56
4W	gi|226946262|ref|YP_002801335.1|	0046275	242-293	0.000000000000152	46689	Homeodomain-like	0.036	46759	AraC type transcriptional activator	1d5y A:57-121
4W	gi|226946262|ref|YP_002801335.1|	0036286	192-240	0.00000000000219	46689	Homeodomain-like	0.074	46759	AraC type transcriptional activator	1d5y A:3-56
4W	gi|226946637|ref|YP_002801710.1|	0046652	13-96	8.63e-31	57884	Ada DNA repair protein, N-terminal domain (N-Ada 10)	0.0000647	57885	Ada DNA repair protein, N-terminal domain (N-Ada 10)	1eyf A:
4W	gi|226946637|ref|YP_002801710.1|	0048993	273-353	9.55e-29	46767	Methylated DNA-protein cysteine methyltransferase, C-terminal domain	0.0000418	46768	Methylated DNA-protein cysteine methyltransferase, C-terminal domain	1sfe A:93-176
4W	gi|226946637|ref|YP_002801710.1|	0049381	194-272	1.1e-22	53155	Methylated DNA-protein cysteine methyltransferase domain	0.00028	53156	Methylated DNA-protein cysteine methyltransferase domain	1sfe A:12-92
4W	gi|226946637|ref|YP_002801710.1|	0036286	93-136	0.000000448	46689	Homeodomain-like	0.0076	46759	AraC type transcriptional activator	1bl0 A:9-62
4W	gi|226947120|ref|YP_002802193.1|	0051818	17-166	0.0000000000000235	51215	Regulatory protein AraC	0.008	51216	Regulatory protein AraC	2arc A:
4W	gi|226947120|ref|YP_002802193.1|	0046275	252-300	0.0000000000627	46689	Homeodomain-like	0.017	46759	AraC type transcriptional activator	1d5y A:57-121
4W	gi|226947120|ref|YP_002802193.1|	0036286	213-249	0.0000000672	46689	Homeodomain-like	0.026	46759	AraC type transcriptional activator	1bl0 A:9-62
4W	gi|226942709|ref|YP_002797782.1|	0050234	151-314	4.49e-33	53335	S-adenosyl-L-methionine-dependent methyltransferases	0.055	64111	Plant O-methyltransferase, C-terminal domain	1tw3 A:99-351
4W	gi|226942709|ref|YP_002797782.1|	0049944	11-207	4.96e-26	46785	Winged helix DNA-binding domain	0.032	46801	ArsR-like transcriptional regulators	1smt A:
4W	gi|226943954|ref|YP_002799027.1|	0049777	3-99	2.51e-19	46785	Winged helix DNA-binding domain	0.01	46801	ArsR-like transcriptional regulators	1smt A:
4W	gi|226944673|ref|YP_002799746.1|	0049777	7-87	1e-23	46785	Winged helix DNA-binding domain	0.0091	46801	ArsR-like transcriptional regulators	1smt A:
4W	gi|226945137|ref|YP_002800210.1|	0049777	2-99	1.71e-23	46785	Winged helix DNA-binding domain	0.021	46801	ArsR-like transcriptional regulators	1smt A:
4W	gi|226945825|ref|YP_002800898.1|	0049777	2-98	9.91e-22	46785	Winged helix DNA-binding domain	0.028	46801	ArsR-like transcriptional regulators	1smt A:
4W	gi|226946191|ref|YP_002801264.1|	0049777	21-86	0.0000000000288	46785	Winged helix DNA-binding domain	0.033	46801	ArsR-like transcriptional regulators	1smt A:
4W	gi|226946893|ref|YP_002801966.1|	0049777	19-104	1.83e-25	46785	Winged helix DNA-binding domain	0.025	46801	ArsR-like transcriptional regulators	1smt A:
4W	gi|226947215|ref|YP_002802288.1|	0049777	21-86	0.0000000000227	46785	Winged helix DNA-binding domain	0.039	46801	ArsR-like transcriptional regulators	1smt A:
4W	gi|226942760|ref|YP_002797833.1|	0035568	85-274	8.08e-57	55681	Class II aaRS and biotin synthetases	0.0000862	55707	Biotin holoenzyme synthetase	1bia A:64-270
4W	gi|226942760|ref|YP_002797833.1|	0045969	277-323	0.0000000366	50037	C-terminal domain of transcriptional repressors	0.0025	50038	Biotin repressor (BirA)	1bia A:271-317
4W	gi|226942760|ref|YP_002797833.1|	0045968	11-64	0.000000116	46785	Winged helix DNA-binding domain	0.008	46786	Biotin repressor-like	1bia A:1-63
4W	gi|226944100|ref|YP_002799173.1|	0054946	18-157	3.54e-31	51206	cAMP-binding domain-like	0.0061	51210	cAMP-binding domain	2gau A:10-151
4W	gi|226944100|ref|YP_002799173.1|	0052860	161-239	5.11e-17	46785	Winged helix DNA-binding domain	0.012	46796	CAP C-terminal domain-like	1hw5 A:138-208
4W	gi|226944293|ref|YP_002799366.1|	0054946	14-147	1.96e-28	51206	cAMP-binding domain-like	0.034	51210	cAMP-binding domain	1vp6 A:
4W	gi|226944293|ref|YP_002799366.1|	0048601	156-233	1.68e-19	46785	Winged helix DNA-binding domain	0.013	46796	CAP C-terminal domain-like	2oz6 A:143-213
4W	gi|226946621|ref|YP_002801694.1|	0054435	15-142	1.26e-37	51206	cAMP-binding domain-like	0.00000113	51210	cAMP-binding domain	2oz6 A:9-142
4W	gi|226946621|ref|YP_002801694.1|	0054434	144-212	7.34e-16	46785	Winged helix DNA-binding domain	0.000046	46796	CAP C-terminal domain-like	2oz6 A:143-213
4W	gi|226946708|ref|YP_002801781.1|	0046856	8-134	4.32e-23	51206	cAMP-binding domain-like	0.0012	51207	CO-sensing protein CooA, N-terminal domain	1ft9 A:2-133
4W	gi|226946708|ref|YP_002801781.1|	0048601	136-215	0.00000000000000798	46785	Winged helix DNA-binding domain	0.0072	46796	CAP C-terminal domain-like	1ft9 A:134-213
4W	gi|226942440|ref|YP_002797513.1|	0041617	209-453	1.28e-74	52540	P-loop containing nucleoside triphosphate hydrolases	0.00000052	81269	Extended AAA-ATPase domain	1ny5 A:138-384
4W	gi|226942440|ref|YP_002797513.1|	0046710	16-178	4.14e-22	55781	GAF domain-like	0.0052	55782	GAF domain	1mc0 A:402-555
4W	gi|226942440|ref|YP_002797513.1|	0037176	423-517	0.000000000000255	46689	Homeodomain-like	0.017	100918	FIS-like	1eto B:
4W	gi|226942842|ref|YP_002797915.1|	0037176	13-91	2.46e-22	46689	Homeodomain-like	0.00025	100918	FIS-like	1eto B:
4W	gi|226942949|ref|YP_002798022.1|	0041617	329-563	1.09e-58	52540	P-loop containing nucleoside triphosphate hydrolases	0.00000678	81269	Extended AAA-ATPase domain	1ny5 A:138-384
4W	gi|226942949|ref|YP_002798022.1|	0037176	534-626	6.77e-16	46689	Homeodomain-like	0.029	100918	FIS-like	1eto B:
4W	gi|226942949|ref|YP_002798022.1|	0049608	61-192	0.00000000235	55781	GAF domain-like	0.034	75513	IclR ligand-binding domain-like	1td5 A:
4W	gi|226942949|ref|YP_002798022.1|	0048248	228-306	0.00000000144	55785	PYP-like sensor domain (PAS domain)	0.078	82764	N-terminal PAS domain of Pas kinase	1ll8 A:
4W	gi|226943030|ref|YP_002798103.1|	0041617	236-471	1.39e-69	52540	P-loop containing nucleoside triphosphate hydrolases	0.00000154	81269	Extended AAA-ATPase domain	1ny5 A:138-384
4W	gi|226943030|ref|YP_002798103.1|	0037176	448-557	0.00000000941	46689	Homeodomain-like	0.037	100918	FIS-like	1ntc A:
4W	gi|226943030|ref|YP_002798103.1|	0054410	23-184	0.0000000335	111126	Ligand-binding domain in the NO signalling and Golgi transport	0.09	118076	TRAPP components	1wc9 A:
4W	gi|226943245|ref|YP_002798318.1|	0041617	152-388	1.05e-67	52540	P-loop containing nucleoside triphosphate hydrolases	0.00000194	81269	Extended AAA-ATPase domain	1ny5 A:138-384
4W	gi|226943245|ref|YP_002798318.1|	0043525	10-192	6.69e-37	52172	CheY-like	0.0012	52173	CheY-related	1ny5 A:1-137
4W	gi|226943245|ref|YP_002798318.1|	0037176	360-448	0.00000000478	46689	Homeodomain-like	0.051	100918	FIS-like	1ntc A:
4W	gi|226943273|ref|YP_002798346.1|	0041617	340-583	5.56e-63	52540	P-loop containing nucleoside triphosphate hydrolases	0.00000427	81269	Extended AAA-ATPase domain	1ny5 A:138-384
4W	gi|226943273|ref|YP_002798346.1|	0037176	554-652	0.000000000194	46689	Homeodomain-like	0.036	100918	FIS-like	1eto B:
4W	gi|226943479|ref|YP_002798552.1|	0048742	49-146	0.00000000932	46689	Homeodomain-like	0.081	100918	FIS-like	1g2h A:
4W	gi|226943484|ref|YP_002798557.1|	0048742	49-146	0.00000000932	46689	Homeodomain-like	0.081	100918	FIS-like	1g2h A:
4W	gi|226943768|ref|YP_002798841.1|	0048742	49-146	0.00000000932	46689	Homeodomain-like	0.081	100918	FIS-like	1g2h A:
4W	gi|226944175|ref|YP_002799248.1|	0048742	49-146	0.00000000932	46689	Homeodomain-like	0.081	100918	FIS-like	1g2h A:
4W	gi|226944543|ref|YP_002799616.1|	0048742	49-146	0.00000000932	46689	Homeodomain-like	0.081	100918	FIS-like	1g2h A:
4W	gi|226944632|ref|YP_002799705.1|	0048742	49-146	0.00000000932	46689	Homeodomain-like	0.081	100918	FIS-like	1g2h A:
4W	gi|226945146|ref|YP_002800219.1|	0048742	49-146	0.00000000932	46689	Homeodomain-like	0.081	100918	FIS-like	1g2h A:
4W	gi|226946190|ref|YP_002801263.1|	0048742	49-146	0.00000000932	46689	Homeodomain-like	0.081	100918	FIS-like	1g2h A:
4W	gi|226946964|ref|YP_002802037.1|	0048742	49-146	0.00000000932	46689	Homeodomain-like	0.081	100918	FIS-like	1g2h A:
4W	gi|226943876|ref|YP_002798949.1|	0041617	158-397	2e-67	52540	P-loop containing nucleoside triphosphate hydrolases	0.00000336	81269	Extended AAA-ATPase domain	1ny5 A:138-384
4W	gi|226943876|ref|YP_002798949.1|	0037176	367-463	0.000000000000194	46689	Homeodomain-like	0.043	100918	FIS-like	1ntc A:
4W	gi|226943876|ref|YP_002798949.1|	0048459	16-116	0.00000000000101	55785	PYP-like sensor domain (PAS domain)	0.072	55789	Heme-binding PAS domain	1ew0 A:
4W	gi|226943917|ref|YP_002798990.1|	0041617	143-374	3.26e-65	52540	P-loop containing nucleoside triphosphate hydrolases	0.0000037	81269	Extended AAA-ATPase domain	1ny5 A:138-384
4W	gi|226943917|ref|YP_002798990.1|	0043525	2-186	8.54e-46	52172	CheY-like	0.0000234	52173	CheY-related	1qkk A:
4W	gi|226943917|ref|YP_002798990.1|	0048440	354-434	0.000000000206	46689	Homeodomain-like	0.037	100918	FIS-like	1eto B:
4W	gi|226944197|ref|YP_002799270.1|	0041617	349-585	7.62e-66	52540	P-loop containing nucleoside triphosphate hydrolases	0.00000358	81269	Extended AAA-ATPase domain	1ny5 A:138-384
4W	gi|226944197|ref|YP_002799270.1|	0048440	561-651	0.000000000000461	46689	Homeodomain-like	0.018	100918	FIS-like	1eto B:
4W	gi|226944328|ref|YP_002799401.1|	0041617	14-248	1.58e-68	52540	P-loop containing nucleoside triphosphate hydrolases	0.00000144	81269	Extended AAA-ATPase domain	1ny5 A:138-384
4W	gi|226944328|ref|YP_002799401.1|	0037176	220-334	0.0000000372	46689	Homeodomain-like	0.02	100918	FIS-like	1eto B:
4W	gi|226944675|ref|YP_002799748.1|	0041617	198-439	1.7e-67	52540	P-loop containing nucleoside triphosphate hydrolases	0.000000764	81269	Extended AAA-ATPase domain	1ny5 A:138-384
4W	gi|226944675|ref|YP_002799748.1|	0046907	449-501	0.00000121	46689	Homeodomain-like	0.0037	100918	FIS-like	1g2h A:
4W	gi|226944675|ref|YP_002799748.1|	0048248	83-154	0.000000381	55785	PYP-like sensor domain (PAS domain)	0.06	55786	PYP-like	1nwz A:
4W	gi|226944727|ref|YP_002799800.1|	0041617	181-421	1.73e-73	52540	P-loop containing nucleoside triphosphate hydrolases	0.000000854	81269	Extended AAA-ATPase domain	1ny5 A:138-384
4W	gi|226944727|ref|YP_002799800.1|	0048136	9-149	0.00000000000549	55781	GAF domain-like	0.029	55782	GAF domain	1mc0 A:402-555
4W	gi|226944727|ref|YP_002799800.1|	0048440	392-480	0.0000139	46689	Homeodomain-like	0.045	100918	FIS-like	1ntc A:
4W	gi|226944971|ref|YP_002800044.1|	0041617	143-392	1.97e-65	52540	P-loop containing nucleoside triphosphate hydrolases	0.00000117	81269	Extended AAA-ATPase domain	1ny5 A:138-384
4W	gi|226944971|ref|YP_002800044.1|	0043525	4-193	9.53e-42	52172	CheY-like	0.00064	52173	CheY-related	1ny5 A:1-137
4W	gi|226944971|ref|YP_002800044.1|	0037176	364-465	0.000000000986	46689	Homeodomain-like	0.02	100918	FIS-like	1eto B:
4W	gi|226945147|ref|YP_002800220.1|	0041617	229-471	4.58e-70	52540	P-loop containing nucleoside triphosphate hydrolases	0.00000103	81269	Extended AAA-ATPase domain	1ny5 A:138-384
4W	gi|226945147|ref|YP_002800220.1|	0054410	43-181	0.000000000162	111126	Ligand-binding domain in the NO signalling and Golgi transport	0.018	160689	MJ1460-like	2oso A:5-156
4W	gi|226945147|ref|YP_002800220.1|	0037176	442-552	0.0000000175	46689	Homeodomain-like	0.023	100918	FIS-like	1eto B:
4W	gi|226945206|ref|YP_002800279.1|	0041617	349-592	8.37e-72	52540	P-loop containing nucleoside triphosphate hydrolases	0.00000106	81269	Extended AAA-ATPase domain	1ny5 A:138-384
4W	gi|226945206|ref|YP_002800279.1|	0037176	563-657	0.00000000000152	46689	Homeodomain-like	0.023	100918	FIS-like	1g2h A:
4W	gi|226945206|ref|YP_002800279.1|	0037219	217-319	0.000000153	55785	PYP-like sensor domain (PAS domain)	0.09	55789	Heme-binding PAS domain	1dp6 A:
4W	gi|226945206|ref|YP_002800279.1|	0048136	108-231	0.00000785	55781	GAF domain-like	0.043	75513	IclR ligand-binding domain-like	1mkm A:76-246
4W	gi|226945399|ref|YP_002800472.1|	0041617	181-424	5.46e-72	52540	P-loop containing nucleoside triphosphate hydrolases	0.00000107	81269	Extended AAA-ATPase domain	1ny5 A:138-384
4W	gi|226945399|ref|YP_002800472.1|	0048135	7-151	4.14e-18	55781	GAF domain-like	0.0093	55782	GAF domain	1f5m A:
4W	gi|226945399|ref|YP_002800472.1|	0037176	394-488	0.00000000000121	46689	Homeodomain-like	0.031	100918	FIS-like	1eto B:
4W	gi|226945489|ref|YP_002800562.1|	0041617	144-385	3.13e-65	52540	P-loop containing nucleoside triphosphate hydrolases	0.00000482	81269	Extended AAA-ATPase domain	1ny5 A:138-384
4W	gi|226945489|ref|YP_002800562.1|	0046907	419-471	0.00000000134	46689	Homeodomain-like	0.011	100918	FIS-like	1eto B:
4W	gi|226945489|ref|YP_002800562.1|	0043525	3-189	0.00000000234	52172	CheY-like	0.021	52173	CheY-related	1srr A:
4W	gi|226946201|ref|YP_002801274.1|	0041617	308-546	7.32e-60	52540	P-loop containing nucleoside triphosphate hydrolases	0.00000489	81269	Extended AAA-ATPase domain	1ny5 A:138-384
4W	gi|226946201|ref|YP_002801274.1|	0049608	55-197	0.00000000128	55781	GAF domain-like	0.027	75513	IclR ligand-binding domain-like	1tf1 A:
4W	gi|226946201|ref|YP_002801274.1|	0037176	516-605	0.0000000687	46689	Homeodomain-like	0.078	100918	FIS-like	1g2h A:
4W	gi|226946413|ref|YP_002801486.1|	0041617	25-262	2.85e-70	52540	P-loop containing nucleoside triphosphate hydrolases	0.000000787	81269	Extended AAA-ATPase domain	1ny5 A:138-384
4W	gi|226946413|ref|YP_002801486.1|	0037176	234-335	0.00000986	46689	Homeodomain-like	0.037	100918	FIS-like	1eto B:
4W	gi|226946602|ref|YP_002801675.1|	0041617	140-384	5.33e-73	52540	P-loop containing nucleoside triphosphate hydrolases	0.000000806	81269	Extended AAA-ATPase domain	1ny5 A:138-384
4W	gi|226946602|ref|YP_002801675.1|	0043525	5-186	2.42e-42	52172	CheY-like	0.0000255	52173	CheY-related	1krw A:
4W	gi|226946602|ref|YP_002801675.1|	0048440	381-465	1.66e-19	46689	Homeodomain-like	0.00048	100918	FIS-like	1ntc A:
4W	gi|226946717|ref|YP_002801790.1|	0041617	204-448	9.74e-73	52540	P-loop containing nucleoside triphosphate hydrolases	0.000000657	81269	Extended AAA-ATPase domain	1ny5 A:138-384
4W	gi|226946717|ref|YP_002801790.1|	0048135	29-176	2.4e-19	55781	GAF domain-like	0.011	55782	GAF domain	1f5m A:
4W	gi|226946717|ref|YP_002801790.1|	0037176	418-512	0.0000000000000103	46689	Homeodomain-like	0.029	100918	FIS-like	1eto B:
4W	gi|226946903|ref|YP_002801976.1|	0041617	218-461	1.68e-74	52540	P-loop containing nucleoside triphosphate hydrolases	0.000000521	81269	Extended AAA-ATPase domain	1ny5 A:138-384
4W	gi|226946903|ref|YP_002801976.1|	0046710	27-184	2.84e-20	55781	GAF domain-like	0.0059	55782	GAF domain	1mc0 A:402-555
4W	gi|226946903|ref|YP_002801976.1|	0037176	432-524	0.00000000000986	46689	Homeodomain-like	0.023	100918	FIS-like	1ntc A:
4W	gi|226947089|ref|YP_002802162.1|	0041617	211-451	3.47e-76	52540	P-loop containing nucleoside triphosphate hydrolases	0.000000686	81269	Extended AAA-ATPase domain	1ny5 A:138-384
4W	gi|226947089|ref|YP_002802162.1|	0046710	16-177	4.49e-20	55781	GAF domain-like	0.0099	55782	GAF domain	1mc0 A:402-555
4W	gi|226947089|ref|YP_002802162.1|	0037176	423-517	0.00000197	46689	Homeodomain-like	0.047	100918	FIS-like	1ntc A:
4W	gi|226942253|ref|YP_002797326.1|	0041150	23-155	3.89e-31	46785	Winged helix DNA-binding domain	0.028	101027	FUR-like	1mzb A:
4W	gi|226946324|ref|YP_002801397.1|	0041150	5-131	2.39e-42	46785	Winged helix DNA-binding domain	0.00000121	101027	FUR-like	1mzb A:
4W	gi|226943347|ref|YP_002798420.1|	0035780	60-315	6.67e-47	53822	Periplasmic binding protein-like I	0.0006	53823	L-arabinose binding protein-like	2nzu G:58-332
4W	gi|226943347|ref|YP_002798420.1|	0044558	2-58	0.000000000000141	47413	lambda repressor-like DNA-binding domains	0.0015	47438	GalR/LacI-like bacterial regulator	1uxd A:
4W	gi|226944272|ref|YP_002799345.1|	0035780	48-297	4.71e-57	53822	Periplasmic binding protein-like I	0.0001	53823	L-arabinose binding protein-like	2nzu G:58-332
4W	gi|226944272|ref|YP_002799345.1|	0051985	2-49	0.0000000000206	47413	lambda repressor-like DNA-binding domains	0.0061	47438	GalR/LacI-like bacterial regulator	2bjc A:1-62
4W	gi|226944697|ref|YP_002799770.1|	0043335	102-322	1.73e-26	53822	Periplasmic binding protein-like I	0.0041	53823	L-arabinose binding protein-like	2dri A:
4W	gi|226944697|ref|YP_002799770.1|	0051985	6-50	0.00000000354	47413	lambda repressor-like DNA-binding domains	0.014	47438	GalR/LacI-like bacterial regulator	2bjc A:1-62
4W	gi|226944764|ref|YP_002799837.1|	0035780	69-323	1.99e-59	53822	Periplasmic binding protein-like I	0.00024	53823	L-arabinose binding protein-like	1dbq A:
4W	gi|226944764|ref|YP_002799837.1|	0051985	11-70	0.0000000000000141	47413	lambda repressor-like DNA-binding domains	0.0035	47438	GalR/LacI-like bacterial regulator	2hsg A:2-58
4W	gi|226944806|ref|YP_002799879.1|	0035780	72-327	6.73e-57	53822	Periplasmic binding protein-like I	0.0000692	53823	L-arabinose binding protein-like	2nzu G:58-332
4W	gi|226944806|ref|YP_002799879.1|	0051985	15-73	0.00000000000000161	47413	lambda repressor-like DNA-binding domains	0.01	47438	GalR/LacI-like bacterial regulator	2hsg A:2-58
4W	gi|226945419|ref|YP_002800492.1|	0035780	50-297	5.1e-45	53822	Periplasmic binding protein-like I	0.0000775	53823	L-arabinose binding protein-like	1dbq A:
4W	gi|226945419|ref|YP_002800492.1|	0051985	2-51	0.00000000000122	47413	lambda repressor-like DNA-binding domains	0.0078	47438	GalR/LacI-like bacterial regulator	1efa A:2-60
4W	gi|226945444|ref|YP_002800517.1|	0035780	107-369	3.62e-52	53822	Periplasmic binding protein-like I	0.0000783	53823	L-arabinose binding protein-like	2nzu G:58-332
4W	gi|226945444|ref|YP_002800517.1|	0051985	48-107	0.0000000000000141	47413	lambda repressor-like DNA-binding domains	0.0048	47438	GalR/LacI-like bacterial regulator	2hsg A:2-58
4W	gi|226947014|ref|YP_002802087.1|	0043335	100-362	4.71e-31	53822	Periplasmic binding protein-like I	0.0038	53823	L-arabinose binding protein-like	2dri A:
4W	gi|226947014|ref|YP_002802087.1|	0051985	39-85	0.0000000000479	47413	lambda repressor-like DNA-binding domains	0.0061	47438	GalR/LacI-like bacterial regulator	2hsg A:2-58
4W	gi|226947159|ref|YP_002802232.1|	0036339	62-331	3.34e-43	53822	Periplasmic binding protein-like I	0.00041	53823	L-arabinose binding protein-like	2nzu G:58-332
4W	gi|226947159|ref|YP_002802232.1|	0051985	1-59	7.5e-16	47413	lambda repressor-like DNA-binding domains	0.0078	47438	GalR/LacI-like bacterial regulator	2bjc A:1-62
4W	gi|226943848|ref|YP_002798921.1|	0045682	1-124	1.57e-29	52172	CheY-like	0.00071	52173	CheY-related	1a04 A:5-142
4W	gi|226943848|ref|YP_002798921.1|	0048694	137-209	4.08e-20	46894	C-terminal effector domain of the bipartite response regulators	0.0039	46900	GerE-like (LuxR/UhpA family of transcriptional regulators)	1p4w A:
4W	gi|226944315|ref|YP_002799388.1|	0048694	111-185	7.82e-20	46894	C-terminal effector domain of the bipartite response regulators	0.0066	46900	GerE-like (LuxR/UhpA family of transcriptional regulators)	1yio A:131-200
4W	gi|226944315|ref|YP_002799388.1|	0037219	15-110	0.0000000000558	55785	PYP-like sensor domain (PAS domain)	0.033	55789	Heme-binding PAS domain	1v9y A:
4W	gi|226944589|ref|YP_002799662.1|	0045682	2-127	5.55e-32	52172	CheY-like	0.0014	52173	CheY-related	1a04 A:5-142
4W	gi|226944589|ref|YP_002799662.1|	0048694	128-206	7.82e-18	46894	C-terminal effector domain of the bipartite response regulators	0.015	46900	GerE-like (LuxR/UhpA family of transcriptional regulators)	1fse A:
4W	gi|226944620|ref|YP_002799693.1|	0043525	23-168	5.83e-32	52172	CheY-like	0.00012	52173	CheY-related	1yio A:3-130
4W	gi|226944620|ref|YP_002799693.1|	0048694	149-220	5.1e-20	46894	C-terminal effector domain of the bipartite response regulators	0.0056	46900	GerE-like (LuxR/UhpA family of transcriptional regulators)	1a04 A:150-216
4W	gi|226946038|ref|YP_002801111.1|	0048694	831-899	9.86e-20	46894	C-terminal effector domain of the bipartite response regulators	0.0028	46900	GerE-like (LuxR/UhpA family of transcriptional regulators)	1a04 A:150-216
4W	gi|226946038|ref|YP_002801111.1|	0047420	56-107,140-242	0.000000816	52540	P-loop containing nucleoside triphosphate hydrolases	0.047	52652	Nitrogenase iron protein-like	1yrb A:1-244
4W	gi|226946038|ref|YP_002801111.1|	0054057	432-464,499-609	0.0000725	48452	TPR-like	0.024	48453	Tetratricopeptide repeat (TPR)	1fch A:
4W	gi|226946140|ref|YP_002801213.1|	0045682	6-137	5.27e-33	52172	CheY-like	0.0004	52173	CheY-related	1a04 A:5-142
4W	gi|226946140|ref|YP_002801213.1|	0048694	142-205	1.12e-18	46894	C-terminal effector domain of the bipartite response regulators	0.0061	46900	GerE-like (LuxR/UhpA family of transcriptional regulators)	1a04 A:150-216
4W	gi|226942674|ref|YP_002797747.1|	0054060	100-239	6.54e-28	48008	GntR ligand-binding domain-like	0.01	48009	GntR ligand-binding domain-like	2hs5 A:94-231
4W	gi|226942674|ref|YP_002797747.1|	0050048	12-84	4.81e-21	46785	Winged helix DNA-binding domain	0.023	46804	GntR-like transcriptional regulators	1v4r A:1-100
4W	gi|226943869|ref|YP_002798942.1|	0054060	84-219	1.54e-28	48008	GntR ligand-binding domain-like	0.0043	48009	GntR ligand-binding domain-like	2hs5 A:94-231
4W	gi|226943869|ref|YP_002798942.1|	0050048	11-81	7.37e-17	46785	Winged helix DNA-binding domain	0.012	46804	GntR-like transcriptional regulators	2hs5 A:25-93
4W	gi|226944410|ref|YP_002799483.1|	0054060	86-225	1.7e-28	48008	GntR ligand-binding domain-like	0.014	48009	GntR ligand-binding domain-like	2hs5 A:94-231
4W	gi|226944410|ref|YP_002799483.1|	0050048	14-109	7.45e-19	46785	Winged helix DNA-binding domain	0.018	46804	GntR-like transcriptional regulators	2hs5 A:25-93
4W	gi|226944763|ref|YP_002799836.1|	0054060	93-227	1.12e-25	48008	GntR ligand-binding domain-like	0.0069	48009	GntR ligand-binding domain-like	2hs5 A:94-231
4W	gi|226944763|ref|YP_002799836.1|	0050048	1-77	1.07e-20	46785	Winged helix DNA-binding domain	0.042	46804	GntR-like transcriptional regulators	1v4r A:1-100
4W	gi|226945664|ref|YP_002800737.1|	0050768	96-455	6.6e-72	53383	PLP-dependent transferases	0.0002	53384	AAT-like	1x0m A:26-428
4W	gi|226945664|ref|YP_002800737.1|	0050048	2-73	4.7e-18	46785	Winged helix DNA-binding domain	0.005	46804	GntR-like transcriptional regulators	3bwg A:5-82
4W	gi|226946329|ref|YP_002801402.1|	0054060	97-238	2.56e-26	48008	GntR ligand-binding domain-like	0.0073	48009	GntR ligand-binding domain-like	2hs5 A:94-231
4W	gi|226946329|ref|YP_002801402.1|	0050048	5-76	7.18e-22	46785	Winged helix DNA-binding domain	0.019	46804	GntR-like transcriptional regulators	1hw1 A:5-78
4W	gi|226946357|ref|YP_002801430.1|	0054060	100-240	2.62e-24	48008	GntR ligand-binding domain-like	0.021	48009	GntR ligand-binding domain-like	1hw1 A:79-230
4W	gi|226946357|ref|YP_002801430.1|	0050048	10-81	3.2e-20	46785	Winged helix DNA-binding domain	0.046	46804	GntR-like transcriptional regulators	3bwg A:5-82
4W	gi|226946822|ref|YP_002801895.1|	0050696	64-457	2.13e-83	53383	PLP-dependent transferases	0.00011	53384	AAT-like	1x0m A:26-428
4W	gi|226946822|ref|YP_002801895.1|	0050048	3-73	3.22e-18	46785	Winged helix DNA-binding domain	0.019	46804	GntR-like transcriptional regulators	1hw1 A:5-78
4W	gi|226946923|ref|YP_002801996.1|	0054060	105-232	2.88e-26	48008	GntR ligand-binding domain-like	0.0096	48009	GntR ligand-binding domain-like	2hs5 A:94-231
4W	gi|226946923|ref|YP_002801996.1|	0050048	6-84	1.3e-19	46785	Winged helix DNA-binding domain	0.011	46804	GntR-like transcriptional regulators	2hs5 A:25-93
4W	gi|226947164|ref|YP_002802237.1|	0046667	263-418	0.000000000262	56024	Phospholipase D/nuclease	0.087	143860	Polyphosphate kinase C-terminal domain	1xdp A:502-688
4W	gi|226947164|ref|YP_002802237.1|	0046667	463-611	0.0000000292	56024	Phospholipase D/nuclease	0.038	143860	Polyphosphate kinase C-terminal domain	2o8r A:318-505
4W	gi|226947164|ref|YP_002802237.1|	0040266	25-96	0.00000623	46785	Winged helix DNA-binding domain	0.075	46804	GntR-like transcriptional regulators	1hw1 A:5-78
4W	gi|226945091|ref|YP_002800164.1|	0049595	80-250	7.85e-34	55781	GAF domain-like	0.00043	75513	IclR ligand-binding domain-like	1td5 A:
4W	gi|226945091|ref|YP_002800164.1|	0048177	6-76	3.78e-16	46785	Winged helix DNA-binding domain	0.036	74676	Transcriptional regulator IclR, N-terminal domain	1mkm A:1-75
4W	gi|226947167|ref|YP_002802240.1|	0040524	76-231	4.92e-32	100950	NagB/RpiA/CoA transferase-like	0.043	75176	D-ribose-5-phosphate isomerase (RpiA), catalytic domain	1uj6 A:3-131,A:206-227
4W	gi|226947167|ref|YP_002802240.1|	0043758	7-67	0.0000000000000626	46785	Winged helix DNA-binding domain	0.077	74676	Transcriptional regulator IclR, N-terminal domain	1mkm A:1-75
4W	gi|226943569|ref|YP_002798642.1|	0039545	79-201	2.44e-37	51306	LexA/Signal peptidase	0.00000747	51307	LexA-related	1jhf A:73-198
4W	gi|226943569|ref|YP_002798642.1|	0047587	3-69	1.61e-21	46785	Winged helix DNA-binding domain	0.00065	46789	LexA repressor, N-terminal DNA-binding domain	1jhf A:2-72
4W	gi|226942523|ref|YP_002797596.1|	0049498	96-390	6.76e-38	53067	Actin-like ATPase domain	0.0032	110636	ROK	1woq A:11-139
4W	gi|226942523|ref|YP_002797596.1|	0051507	24-88	0.000000000000147	46785	Winged helix DNA-binding domain	0.067	68967	Lrp/AsnC-like transcriptional regulator N-terminal domain	1ri7 A:25-84
4W	gi|226942718|ref|YP_002797791.1|	0040229	77-237	5.55e-18	100950	NagB/RpiA/CoA transferase-like	0.048	75176	D-ribose-5-phosphate isomerase (RpiA), catalytic domain	1ks2 A:2-126,A:199-219
4W	gi|226942718|ref|YP_002797791.1|	0043758	7-63	0.0000000106	46785	Winged helix DNA-binding domain	0.043	68967	Lrp/AsnC-like transcriptional regulator N-terminal domain	1i1g A:2-61
4W	gi|226943130|ref|YP_002798203.1|	0040517	4-94	1.56e-21	46785	Winged helix DNA-binding domain	0.007	68967	Lrp/AsnC-like transcriptional regulator N-terminal domain	2cfx A:1-63
4W	gi|226943130|ref|YP_002798203.1|	0049174	65-154	4.02e-20	54909	Dimeric alpha+beta barrel	0.0043	69733	Lrp/AsnC-like transcriptional regulator C-terminal domain	1ri7 A:85-170
4W	gi|226945703|ref|YP_002800776.1|	0052609	69-267	3.53e-31	140931	Fic-like	0.0045	140932	Fic-like	2f6s A:1-177
4W	gi|226945703|ref|YP_002800776.1|	0052579	301-355	0.0000642	46785	Winged helix DNA-binding domain	0.034	68967	Lrp/AsnC-like transcriptional regulator N-terminal domain	1ri7 A:25-84
4W	gi|226946586|ref|YP_002801659.1|	0040524	74-232	1.26e-27	100950	NagB/RpiA/CoA transferase-like	0.067	110513	IF2B-like	1vb5 A:
4W	gi|226946586|ref|YP_002801659.1|	0043758	3-67	4.97e-16	46785	Winged helix DNA-binding domain	0.074	68967	Lrp/AsnC-like transcriptional regulator N-terminal domain	2cfx A:1-63
4W	gi|226946654|ref|YP_002801727.1|	0052161	1-60	9.22e-19	46785	Winged helix DNA-binding domain	0.0055	68967	Lrp/AsnC-like transcriptional regulator N-terminal domain	1ri7 A:25-84
4W	gi|226946654|ref|YP_002801727.1|	0049174	61-150	7.91e-18	54909	Dimeric alpha+beta barrel	0.015	69733	Lrp/AsnC-like transcriptional regulator C-terminal domain	1ri7 A:85-170
4W	gi|226946806|ref|YP_002801879.1|	0049174	72-159	7.91e-21	54909	Dimeric alpha+beta barrel	0.0044	69733	Lrp/AsnC-like transcriptional regulator C-terminal domain	1ri7 A:85-170
4W	gi|226946806|ref|YP_002801879.1|	0052161	10-69	2.21e-17	46785	Winged helix DNA-binding domain	0.0063	68967	Lrp/AsnC-like transcriptional regulator N-terminal domain	1i1g A:2-61
4W	gi|226942367|ref|YP_002797440.1|	0045790	91-296	1.11e-42	53850	Periplasmic binding protein-like II	0.0011	53851	Phosphate binding protein-like	1i6a A:
4W	gi|226942367|ref|YP_002797440.1|	0052508	2-80	3.43e-20	46785	Winged helix DNA-binding domain	0.011	88979	LysR-like transcriptional regulators	1ixc A:1-89
4W	gi|226942374|ref|YP_002797447.1|	0049998	109-313	1.52e-26	53850	Periplasmic binding protein-like II	0.0068	53851	Phosphate binding protein-like	2esn A:92-303
4W	gi|226942374|ref|YP_002797447.1|	0052508	24-107	1.31e-21	46785	Winged helix DNA-binding domain	0.008	88979	LysR-like transcriptional regulators	1ixc A:1-89
4W	gi|226942532|ref|YP_002797605.1|	0045790	88-293	3.08e-27	53850	Periplasmic binding protein-like II	0.003	53851	Phosphate binding protein-like	2fyi A:88-307
4W	gi|226942532|ref|YP_002797605.1|	0047461	1-86	6.13e-18	46785	Winged helix DNA-binding domain	0.0031	88979	LysR-like transcriptional regulators	1ixc A:1-89
4W	gi|226942541|ref|YP_002797614.1|	0045790	89-299	2.35e-40	53850	Periplasmic binding protein-like II	0.0034	53851	Phosphate binding protein-like	1al3 A:
4W	gi|226942541|ref|YP_002797614.1|	0047461	6-87	3.77e-19	46785	Winged helix DNA-binding domain	0.0048	88979	LysR-like transcriptional regulators	1ixc A:1-89
4W	gi|226942562|ref|YP_002797635.1|	0045790	90-298	3.8e-40	53850	Periplasmic binding protein-like II	0.01	53851	Phosphate binding protein-like	1uth A:
4W	gi|226942562|ref|YP_002797635.1|	0047461	4-86	4.44e-23	46785	Winged helix DNA-binding domain	0.0073	88979	LysR-like transcriptional regulators	1ixc A:1-89
4W	gi|226942628|ref|YP_002797701.1|	0052806	89-289	1.18e-35	53850	Periplasmic binding protein-like II	0.00093	53851	Phosphate binding protein-like	1i6a A:
4W	gi|226942628|ref|YP_002797701.1|	0047461	1-87	1.05e-23	46785	Winged helix DNA-binding domain	0.0031	88979	LysR-like transcriptional regulators	1ixc A:1-89
4W	gi|226942808|ref|YP_002797881.1|	0045790	89-296	5.97e-44	53850	Periplasmic binding protein-like II	0.011	53851	Phosphate binding protein-like	1al3 A:
4W	gi|226942808|ref|YP_002797881.1|	0047461	4-84	1.02e-20	46785	Winged helix DNA-binding domain	0.0081	88979	LysR-like transcriptional regulators	1ixc A:1-89
4W	gi|226942961|ref|YP_002798034.1|	0052509	106-309	2.79e-30	53850	Periplasmic binding protein-like II	0.0033	53851	Phosphate binding protein-like	1al3 A:
4W	gi|226942961|ref|YP_002798034.1|	0052508	15-97	2.18e-20	46785	Winged helix DNA-binding domain	0.0066	88979	LysR-like transcriptional regulators	1ixc A:1-89
4W	gi|226942965|ref|YP_002798038.1|	0052509	92-296	1.71e-31	53850	Periplasmic binding protein-like II	0.0035	53851	Phosphate binding protein-like	1al3 A:
4W	gi|226942965|ref|YP_002798038.1|	0045910	1-112	3.59e-21	46785	Winged helix DNA-binding domain	0.0038	88979	LysR-like transcriptional regulators	1ixc A:1-89
4W	gi|226943002|ref|YP_002798075.1|	0045790	88-294	1.41e-34	53850	Periplasmic binding protein-like II	0.00015	53851	Phosphate binding protein-like	1ixc A:90-294
4W	gi|226943002|ref|YP_002798075.1|	0047461	1-81	4.23e-24	46785	Winged helix DNA-binding domain	0.0013	88979	LysR-like transcriptional regulators	1ixc A:1-89
4W	gi|226943019|ref|YP_002798092.1|	0045790	95-285	6.65e-31	53850	Periplasmic binding protein-like II	0.00049	53851	Phosphate binding protein-like	1ixc A:90-294
4W	gi|226943019|ref|YP_002798092.1|	0047461	3-89	4.54e-24	46785	Winged helix DNA-binding domain	0.00094	88979	LysR-like transcriptional regulators	1ixc A:1-89
4W	gi|226943053|ref|YP_002798126.1|	0045790	104-311	1.78e-36	53850	Periplasmic binding protein-like II	0.0034	53851	Phosphate binding protein-like	2fyi A:88-307
4W	gi|226943053|ref|YP_002798126.1|	0045910	13-122	7.62e-18	46785	Winged helix DNA-binding domain	0.016	88979	LysR-like transcriptional regulators	1ixc A:1-89
4W	gi|226943087|ref|YP_002798160.1|	0045790	97-302	4.52e-41	53850	Periplasmic binding protein-like II	0.01	53851	Phosphate binding protein-like	1al3 A:
4W	gi|226943087|ref|YP_002798160.1|	0047461	12-95	1.44e-19	46785	Winged helix DNA-binding domain	0.018	88979	LysR-like transcriptional regulators	1ixc A:1-89
4W	gi|226943173|ref|YP_002798246.1|	0052509	97-295	5.7e-32	53850	Periplasmic binding protein-like II	0.0014	53851	Phosphate binding protein-like	1i6a A:
4W	gi|226943173|ref|YP_002798246.1|	0052508	7-85	0.00000000000125	46785	Winged helix DNA-binding domain	0.01	88979	LysR-like transcriptional regulators	1ixc A:1-89
4W	gi|226943200|ref|YP_002798273.1|	0045790	87-289	1.45e-35	53850	Periplasmic binding protein-like II	0.0038	53851	Phosphate binding protein-like	1i6a A:
4W	gi|226943200|ref|YP_002798273.1|	0045910	1-110	7.26e-18	46785	Winged helix DNA-binding domain	0.012	88979	LysR-like transcriptional regulators	1ixc A:1-89
4W	gi|226943206|ref|YP_002798279.1|	0045790	90-296	1.07e-46	53850	Periplasmic binding protein-like II	0.0056	53851	Phosphate binding protein-like	2fyi A:88-307
4W	gi|226943206|ref|YP_002798279.1|	0047461	5-84	6.69e-20	46785	Winged helix DNA-binding domain	0.0067	88979	LysR-like transcriptional regulators	1ixc A:1-89
4W	gi|226943280|ref|YP_002798353.1|	0045790	115-322	5.07e-42	53850	Periplasmic binding protein-like II	0.013	53851	Phosphate binding protein-like	1uth A:
4W	gi|226943280|ref|YP_002798353.1|	0045910	28-136	7.99e-22	46785	Winged helix DNA-binding domain	0.0068	88979	LysR-like transcriptional regulators	1ixc A:1-89
4W	gi|226943516|ref|YP_002798589.1|	0045790	89-290	2.17e-36	53850	Periplasmic binding protein-like II	0.0015	53851	Phosphate binding protein-like	1al3 A:
4W	gi|226943516|ref|YP_002798589.1|	0045910	1-112	1.4e-21	46785	Winged helix DNA-binding domain	0.0078	88979	LysR-like transcriptional regulators	1ixc A:1-89
4W	gi|226943648|ref|YP_002798721.1|	0045790	93-305	1.12e-33	53850	Periplasmic binding protein-like II	0.011	53851	Phosphate binding protein-like	1eu8 A:
4W	gi|226943648|ref|YP_002798721.1|	0045910	8-115	1.48e-20	46785	Winged helix DNA-binding domain	0.0046	88979	LysR-like transcriptional regulators	1ixc A:1-89
4W	gi|226943764|ref|YP_002798837.1|	0045790	90-290	1.99e-37	53850	Periplasmic binding protein-like II	0.015	53851	Phosphate binding protein-like	1i6a A:
4W	gi|226943764|ref|YP_002798837.1|	0045910	5-113	2.12e-20	46785	Winged helix DNA-binding domain	0.0088	88979	LysR-like transcriptional regulators	1ixc A:1-89
4W	gi|226943787|ref|YP_002798860.1|	0045790	91-296	4.65e-40	53850	Periplasmic binding protein-like II	0.015	53851	Phosphate binding protein-like	1i6a A:
4W	gi|226943787|ref|YP_002798860.1|	0045910	6-112	6.53e-21	46785	Winged helix DNA-binding domain	0.022	88979	LysR-like transcriptional regulators	1ixc A:1-89
4W	gi|226943824|ref|YP_002798897.1|	0045790	93-293	2.11e-40	53850	Periplasmic binding protein-like II	0.0018	53851	Phosphate binding protein-like	1i6a A:
4W	gi|226943824|ref|YP_002798897.1|	0045910	5-115	3.53e-26	46785	Winged helix DNA-binding domain	0.0022	88979	LysR-like transcriptional regulators	1ixc A:1-89
4W	gi|226943891|ref|YP_002798964.1|	0045790	94-296	5.25e-45	53850	Periplasmic binding protein-like II	0.011	53851	Phosphate binding protein-like	2fyi A:88-307
4W	gi|226943891|ref|YP_002798964.1|	0047461	9-89	4.41e-20	46785	Winged helix DNA-binding domain	0.0067	88979	LysR-like transcriptional regulators	1ixc A:1-89
4W	gi|226944024|ref|YP_002799097.1|	0045790	88-287	1.02e-27	53850	Periplasmic binding protein-like II	0.0067	53851	Phosphate binding protein-like	1i6a A:
4W	gi|226944024|ref|YP_002799097.1|	0045910	1-106	1.98e-20	46785	Winged helix DNA-binding domain	0.0078	88979	LysR-like transcriptional regulators	1ixc A:1-89
4W	gi|226944030|ref|YP_002799103.1|	0045790	103-310	1.25e-30	53850	Periplasmic binding protein-like II	0.015	53851	Phosphate binding protein-like	2fyi A:88-307
4W	gi|226944030|ref|YP_002799103.1|	0047461	19-103	6.35e-18	46785	Winged helix DNA-binding domain	0.019	88979	LysR-like transcriptional regulators	1ixc A:1-89
4W	gi|226944182|ref|YP_002799255.1|	0052509	92-296	2.71e-42	53850	Periplasmic binding protein-like II	0.0000415	53851	Phosphate binding protein-like	1uth A:
4W	gi|226944182|ref|YP_002799255.1|	0052508	5-86	7e-18	46785	Winged helix DNA-binding domain	0.0033	88979	LysR-like transcriptional regulators	2esn A:3-91
4W	gi|226944184|ref|YP_002799257.1|	0045790	96-300	5.79e-41	53850	Periplasmic binding protein-like II	0.01	53851	Phosphate binding protein-like	2fyi A:88-307
4W	gi|226944184|ref|YP_002799257.1|	0045910	12-115	1.29e-22	46785	Winged helix DNA-binding domain	0.014	88979	LysR-like transcriptional regulators	1ixc A:1-89
4W	gi|226944239|ref|YP_002799312.1|	0045790	107-302	9.77e-33	53850	Periplasmic binding protein-like II	0.0041	53851	Phosphate binding protein-like	2fyi A:88-307
4W	gi|226944239|ref|YP_002799312.1|	0045910	20-130	1.32e-24	46785	Winged helix DNA-binding domain	0.004	88979	LysR-like transcriptional regulators	1ixc A:1-89
4W	gi|226944264|ref|YP_002799337.1|	0045790	64-251	1.77e-30	53850	Periplasmic binding protein-like II	0.0023	53851	Phosphate binding protein-like	1i6a A:
4W	gi|226944264|ref|YP_002799337.1|	0047461	2-59	0.0000000000816	46785	Winged helix DNA-binding domain	0.014	88979	LysR-like transcriptional regulators	1ixc A:1-89
4W	gi|226944404|ref|YP_002799477.1|	0045790	90-322	1.09e-43	53850	Periplasmic binding protein-like II	0.0000000587	53851	Phosphate binding protein-like	1al3 A:
4W	gi|226944404|ref|YP_002799477.1|	0047461	1-89	0.0000000000000121	46785	Winged helix DNA-binding domain	0.0062	88979	LysR-like transcriptional regulators	1ixc A:1-89
4W	gi|226944559|ref|YP_002799632.1|	0052509	92-296	1.86e-31	53850	Periplasmic binding protein-like II	0.0035	53851	Phosphate binding protein-like	1al3 A:
4W	gi|226944559|ref|YP_002799632.1|	0045910	1-112	3.59e-21	46785	Winged helix DNA-binding domain	0.0038	88979	LysR-like transcriptional regulators	1ixc A:1-89
4W	gi|226944562|ref|YP_002799635.1|	0045790	89-298	6.33e-43	53850	Periplasmic binding protein-like II	0.0053	53851	Phosphate binding protein-like	1al3 A:
4W	gi|226944562|ref|YP_002799635.1|	0045910	2-111	3.11e-18	46785	Winged helix DNA-binding domain	0.013	88979	LysR-like transcriptional regulators	1ixc A:1-89
4W	gi|226944582|ref|YP_002799655.1|	0045790	92-296	9.59e-36	53850	Periplasmic binding protein-like II	0.014	53851	Phosphate binding protein-like	2fyi A:88-307
4W	gi|226944582|ref|YP_002799655.1|	0052508	3-82	9.59e-20	46785	Winged helix DNA-binding domain	0.012	88979	LysR-like transcriptional regulators	1ixc A:1-89
4W	gi|226944668|ref|YP_002799741.1|	0045790	95-298	1.05e-39	53850	Periplasmic binding protein-like II	0.0073	53851	Phosphate binding protein-like	1al3 A:
4W	gi|226944668|ref|YP_002799741.1|	0047461	9-92	1.93e-18	46785	Winged helix DNA-binding domain	0.0094	88979	LysR-like transcriptional regulators	2esn A:3-91
4W	gi|226944681|ref|YP_002799754.1|	0045790	96-304	2.67e-41	53850	Periplasmic binding protein-like II	0.0019	53851	Phosphate binding protein-like	1al3 A:
4W	gi|226944681|ref|YP_002799754.1|	0045910	9-119	2.59e-20	46785	Winged helix DNA-binding domain	0.0043	88979	LysR-like transcriptional regulators	1ixc A:1-89
4W	gi|226944717|ref|YP_002799790.1|	0045790	78-285	2.95e-43	53850	Periplasmic binding protein-like II	0.0069	53851	Phosphate binding protein-like	2fyi A:88-307
4W	gi|226944717|ref|YP_002799790.1|	0047461	2-75	9.25e-18	46785	Winged helix DNA-binding domain	0.013	88979	LysR-like transcriptional regulators	1ixc A:1-89
4W	gi|226944725|ref|YP_002799798.1|	0045790	114-306	2.02e-30	53850	Periplasmic binding protein-like II	0.0074	53851	Phosphate binding protein-like	1i6a A:
4W	gi|226944725|ref|YP_002799798.1|	0045910	25-136	2.1e-22	46785	Winged helix DNA-binding domain	0.012	88979	LysR-like transcriptional regulators	1ixc A:1-89
4W	gi|226945151|ref|YP_002800224.1|	0047462	91-292	6.11e-34	53850	Periplasmic binding protein-like II	0.000033	53851	Phosphate binding protein-like	1ixc A:90-294
4W	gi|226945151|ref|YP_002800224.1|	0047461	1-82	2.52e-25	46785	Winged helix DNA-binding domain	0.00051	88979	LysR-like transcriptional regulators	1ixc A:1-89
4W	gi|226945164|ref|YP_002800237.1|	0045790	87-296	6.33e-28	53850	Periplasmic binding protein-like II	0.0033	53851	Phosphate binding protein-like	1i6a A:
4W	gi|226945164|ref|YP_002800237.1|	0045910	1-110	1.85e-18	46785	Winged helix DNA-binding domain	0.0049	88979	LysR-like transcriptional regulators	1ixc A:1-89
4W	gi|226945165|ref|YP_002800238.1|	0045790	89-298	7.78e-40	53850	Periplasmic binding protein-like II	0.0084	53851	Phosphate binding protein-like	1uth A:
4W	gi|226945165|ref|YP_002800238.1|	0047461	4-87	3.57e-20	46785	Winged helix DNA-binding domain	0.0073	88979	LysR-like transcriptional regulators	1ixc A:1-89
4W	gi|226945169|ref|YP_002800242.1|	0045790	90-295	5.07e-45	53850	Periplasmic binding protein-like II	0.0089	53851	Phosphate binding protein-like	1al3 A:
4W	gi|226945169|ref|YP_002800242.1|	0047461	5-83	8.55e-18	46785	Winged helix DNA-binding domain	0.0067	88979	LysR-like transcriptional regulators	1ixc A:1-89
4W	gi|226945188|ref|YP_002800261.1|	0045790	90-296	6.7e-46	53850	Periplasmic binding protein-like II	0.011	53851	Phosphate binding protein-like	2fyi A:88-307
4W	gi|226945188|ref|YP_002800261.1|	0047461	5-85	2.25e-20	46785	Winged helix DNA-binding domain	0.007	88979	LysR-like transcriptional regulators	1ixc A:1-89
4W	gi|226945192|ref|YP_002800265.1|	0045790	186-395	1.11e-38	53850	Periplasmic binding protein-like II	0.0017	53851	Phosphate binding protein-like	1i6a A:
4W	gi|226945192|ref|YP_002800265.1|	0047461	8-90	2.73e-20	46785	Winged helix DNA-binding domain	0.0089	88979	LysR-like transcriptional regulators	1ixc A:1-89
4W	gi|226945192|ref|YP_002800265.1|	0045910	97-207	0.0000000000000023	46785	Winged helix DNA-binding domain	0.01	88979	LysR-like transcriptional regulators	1ixc A:1-89
4W	gi|226945308|ref|YP_002800381.1|	0045790	91-296	2.71e-40	53850	Periplasmic binding protein-like II	0.017	53851	Phosphate binding protein-like	2esn A:92-303
4W	gi|226945308|ref|YP_002800381.1|	0047461	6-90	1.02e-19	46785	Winged helix DNA-binding domain	0.042	88979	LysR-like transcriptional regulators	1ixc A:1-89
4W	gi|226945309|ref|YP_002800382.1|	0045790	91-296	1.3e-41	53850	Periplasmic binding protein-like II	0.02	53851	Phosphate binding protein-like	1ii5 A:
4W	gi|226945309|ref|YP_002800382.1|	0047461	6-90	4.5e-22	46785	Winged helix DNA-binding domain	0.013	88979	LysR-like transcriptional regulators	1ixc A:1-89
4W	gi|226945427|ref|YP_002800500.1|	0045790	89-287	3.98e-38	53850	Periplasmic binding protein-like II	0.0022	53851	Phosphate binding protein-like	2fyi A:88-307
4W	gi|226945427|ref|YP_002800500.1|	0047461	1-87	1.56e-17	46785	Winged helix DNA-binding domain	0.01	88979	LysR-like transcriptional regulators	1ixc A:1-89
4W	gi|226945437|ref|YP_002800510.1|	0052509	93-295	2.17e-34	53850	Periplasmic binding protein-like II	0.00021	53851	Phosphate binding protein-like	2esn A:92-303
4W	gi|226945437|ref|YP_002800510.1|	0052508	7-89	2.52e-18	46785	Winged helix DNA-binding domain	0.0013	88979	LysR-like transcriptional regulators	2esn A:3-91
4W	gi|226945480|ref|YP_002800553.1|	0045790	88-288	3.12e-41	53850	Periplasmic binding protein-like II	0.00061	53851	Phosphate binding protein-like	1al3 A:
4W	gi|226945480|ref|YP_002800553.1|	0045910	1-110	4.38e-27	46785	Winged helix DNA-binding domain	0.0027	88979	LysR-like transcriptional regulators	1ixc A:1-89
4W	gi|226945600|ref|YP_002800673.1|	0045790	93-294	3.44e-34	53850	Periplasmic binding protein-like II	0.012	53851	Phosphate binding protein-like	2esn A:92-303
4W	gi|226945600|ref|YP_002800673.1|	0047461	7-89	5.88e-21	46785	Winged helix DNA-binding domain	0.011	88979	LysR-like transcriptional regulators	1ixc A:1-89
4W	gi|226945602|ref|YP_002800675.1|	0045790	96-298	7.14e-42	53850	Periplasmic binding protein-like II	0.013	53851	Phosphate binding protein-like	2esn A:92-303
4W	gi|226945602|ref|YP_002800675.1|	0047461	11-94	2.63e-21	46785	Winged helix DNA-binding domain	0.016	88979	LysR-like transcriptional regulators	2esn A:3-91
4W	gi|226945625|ref|YP_002800698.1|	0052806	88-291	2.79e-32	53850	Periplasmic binding protein-like II	0.0018	53851	Phosphate binding protein-like	1i6a A:
4W	gi|226945625|ref|YP_002800698.1|	0047461	1-86	2.2e-24	46785	Winged helix DNA-binding domain	0.0017	88979	LysR-like transcriptional regulators	1ixc A:1-89
4W	gi|226945632|ref|YP_002800705.1|	0052509	92-295	1.28e-39	53850	Periplasmic binding protein-like II	0.000059	53851	Phosphate binding protein-like	1uth A:
4W	gi|226945632|ref|YP_002800705.1|	0052508	5-86	3.33e-18	46785	Winged helix DNA-binding domain	0.0037	88979	LysR-like transcriptional regulators	2esn A:3-91
4W	gi|226945634|ref|YP_002800707.1|	0052806	88-291	8.22e-32	53850	Periplasmic binding protein-like II	0.001	53851	Phosphate binding protein-like	1i6a A:
4W	gi|226945634|ref|YP_002800707.1|	0047461	1-86	2.17e-24	46785	Winged helix DNA-binding domain	0.0021	88979	LysR-like transcriptional regulators	1ixc A:1-89
4W	gi|226945638|ref|YP_002800711.1|	0045790	90-292	4.71e-44	53850	Periplasmic binding protein-like II	0.014	53851	Phosphate binding protein-like	1al3 A:
4W	gi|226945638|ref|YP_002800711.1|	0047461	4-85	1.04e-20	46785	Winged helix DNA-binding domain	0.0055	88979	LysR-like transcriptional regulators	1ixc A:1-89
4W	gi|226945641|ref|YP_002800714.1|	0045790	93-302	4.48e-41	53850	Periplasmic binding protein-like II	0.017	53851	Phosphate binding protein-like	1i6a A:
4W	gi|226945641|ref|YP_002800714.1|	0047461	12-91	2.27e-20	46785	Winged helix DNA-binding domain	0.009	88979	LysR-like transcriptional regulators	1ixc A:1-89
4W	gi|226945839|ref|YP_002800912.1|	0045790	89-288	1.77e-20	53850	Periplasmic binding protein-like II	0.01	53851	Phosphate binding protein-like	1i6a A:
4W	gi|226945839|ref|YP_002800912.1|	0045910	1-106	1.95e-20	46785	Winged helix DNA-binding domain	0.0071	88979	LysR-like transcriptional regulators	1ixc A:1-89
4W	gi|226945847|ref|YP_002800920.1|	0045790	92-296	1.21e-39	53850	Periplasmic binding protein-like II	0.018	53851	Phosphate binding protein-like	2fyi A:88-307
4W	gi|226945847|ref|YP_002800920.1|	0047461	5-90	1.06e-21	46785	Winged helix DNA-binding domain	0.015	88979	LysR-like transcriptional regulators	1ixc A:1-89
4W	gi|226945871|ref|YP_002800944.1|	0045790	93-304	1.36e-36	53850	Periplasmic binding protein-like II	0.0013	53851	Phosphate binding protein-like	1i6a A:
4W	gi|226945871|ref|YP_002800944.1|	0045910	6-115	4.28e-21	46785	Winged helix DNA-binding domain	0.0069	88979	LysR-like transcriptional regulators	1ixc A:1-89
4W	gi|226945891|ref|YP_002800964.1|	0045790	91-295	5.23e-50	53850	Periplasmic binding protein-like II	0.00078	53851	Phosphate binding protein-like	2fyi A:88-307
4W	gi|226945891|ref|YP_002800964.1|	0045910	1-105	3.18e-20	46785	Winged helix DNA-binding domain	0.016	88979	LysR-like transcriptional regulators	2esn A:3-91
4W	gi|226946031|ref|YP_002801104.1|	0045790	93-292	2.17e-47	53850	Periplasmic binding protein-like II	0.0068	53851	Phosphate binding protein-like	2fyi A:88-307
4W	gi|226946031|ref|YP_002801104.1|	0045910	5-114	1.69e-24	46785	Winged helix DNA-binding domain	0.0066	88979	LysR-like transcriptional regulators	1ixc A:1-89
4W	gi|226946214|ref|YP_002801287.1|	0047461	6-87	8.16e-18	46785	Winged helix DNA-binding domain	0.0093	88979	LysR-like transcriptional regulators	1ixc A:1-89
4W	gi|226946214|ref|YP_002801287.1|	0045790	92-286	0.0000000000000139	53850	Periplasmic binding protein-like II	0.013	53851	Phosphate binding protein-like	1eu8 A:
4W	gi|226946235|ref|YP_002801308.1|	0045790	90-294	6.52e-44	53850	Periplasmic binding protein-like II	0.015	53851	Phosphate binding protein-like	2fyi A:88-307
4W	gi|226946235|ref|YP_002801308.1|	0045910	4-112	8.16e-21	46785	Winged helix DNA-binding domain	0.012	88979	LysR-like transcriptional regulators	1ixc A:1-89
4W	gi|226946347|ref|YP_002801420.1|	0045790	91-295	1.39e-46	53850	Periplasmic binding protein-like II	0.0053	53851	Phosphate binding protein-like	1al3 A:
4W	gi|226946347|ref|YP_002801420.1|	0047461	7-85	2.42e-19	46785	Winged helix DNA-binding domain	0.0037	88979	LysR-like transcriptional regulators	1ixc A:1-89
4W	gi|226946421|ref|YP_002801494.1|	0045790	94-294	5.6e-38	53850	Periplasmic binding protein-like II	0.0026	53851	Phosphate binding protein-like	2fyi A:88-307
4W	gi|226946421|ref|YP_002801494.1|	0045910	3-114	1.21e-22	46785	Winged helix DNA-binding domain	0.0052	88979	LysR-like transcriptional regulators	1ixc A:1-89
4W	gi|226946470|ref|YP_002801543.1|	0045790	89-288	8.69e-40	53850	Periplasmic binding protein-like II	0.00078	53851	Phosphate binding protein-like	2fyi A:88-307
4W	gi|226946470|ref|YP_002801543.1|	0047461	3-84	4.01e-23	46785	Winged helix DNA-binding domain	0.00065	88979	LysR-like transcriptional regulators	1ixc A:1-89
4W	gi|226946523|ref|YP_002801596.1|	0045790	92-293	2.04e-40	53850	Periplasmic binding protein-like II	0.0014	53851	Phosphate binding protein-like	1i6a A:
4W	gi|226946523|ref|YP_002801596.1|	0045910	6-115	4.14e-23	46785	Winged helix DNA-binding domain	0.006	88979	LysR-like transcriptional regulators	1ixc A:1-89
4W	gi|226946534|ref|YP_002801607.1|	0045790	91-301	2.02e-39	53850	Periplasmic binding protein-like II	0.00075	53851	Phosphate binding protein-like	1ixc A:90-294
4W	gi|226946534|ref|YP_002801607.1|	0047461	1-86	2.85e-26	46785	Winged helix DNA-binding domain	0.0011	88979	LysR-like transcriptional regulators	1ixc A:1-89
4W	gi|226946645|ref|YP_002801718.1|	0052509	88-293	1.28e-32	53850	Periplasmic binding protein-like II	0.00025	53851	Phosphate binding protein-like	1uth A:
4W	gi|226946645|ref|YP_002801718.1|	0052508	2-82	5.44e-17	46785	Winged helix DNA-binding domain	0.0042	88979	LysR-like transcriptional regulators	2esn A:3-91
4W	gi|226946655|ref|YP_002801728.1|	0045790	94-299	5.27e-38	53850	Periplasmic binding protein-like II	0.0011	53851	Phosphate binding protein-like	2fyi A:88-307
4W	gi|226946655|ref|YP_002801728.1|	0045910	3-116	1.03e-25	46785	Winged helix DNA-binding domain	0.0037	88979	LysR-like transcriptional regulators	1ixc A:1-89
4W	gi|226946675|ref|YP_002801748.1|	0045790	90-295	7.6e-37	53850	Periplasmic binding protein-like II	0.0007	53851	Phosphate binding protein-like	1i6a A:
4W	gi|226946675|ref|YP_002801748.1|	0047461	1-84	1.51e-21	46785	Winged helix DNA-binding domain	0.0029	88979	LysR-like transcriptional regulators	1ixc A:1-89
4W	gi|226946789|ref|YP_002801862.1|	0045790	90-292	1.34e-52	53850	Periplasmic binding protein-like II	0.008	53851	Phosphate binding protein-like	1al3 A:
4W	gi|226946789|ref|YP_002801862.1|	0045910	3-111	1.32e-21	46785	Winged helix DNA-binding domain	0.0038	88979	LysR-like transcriptional regulators	1ixc A:1-89
4W	gi|226946847|ref|YP_002801920.1|	0052806	88-295	1.9e-38	53850	Periplasmic binding protein-like II	0.0000115	53851	Phosphate binding protein-like	1i6a A:
4W	gi|226946847|ref|YP_002801920.1|	0047461	1-85	6.55e-20	46785	Winged helix DNA-binding domain	0.0027	88979	LysR-like transcriptional regulators	1ixc A:1-89
4W	gi|226946932|ref|YP_002802005.1|	0045790	87-304	7.74e-34	53850	Periplasmic binding protein-like II	0.00054	53851	Phosphate binding protein-like	1i6a A:
4W	gi|226946932|ref|YP_002802005.1|	0047461	1-84	1.43e-23	46785	Winged helix DNA-binding domain	0.001	88979	LysR-like transcriptional regulators	1ixc A:1-89
4W	gi|226947008|ref|YP_002802081.1|	0052806	88-287	1.76e-22	53850	Periplasmic binding protein-like II	0.012	53851	Phosphate binding protein-like	1al3 A:
4W	gi|226947008|ref|YP_002802081.1|	0047461	3-89	7.3e-21	46785	Winged helix DNA-binding domain	0.0073	88979	LysR-like transcriptional regulators	1ixc A:1-89
4W	gi|226947102|ref|YP_002802175.1|	0045910	1-108	8.71e-21	46785	Winged helix DNA-binding domain	0.0036	88979	LysR-like transcriptional regulators	1ixc A:1-89
4W	gi|226947102|ref|YP_002802175.1|	0052806	88-270	9.95e-20	53850	Periplasmic binding protein-like II	0.008	53851	Phosphate binding protein-like	2esn A:92-303
4W	gi|226947141|ref|YP_002802214.1|	0045790	91-295	4.95e-44	53850	Periplasmic binding protein-like II	0.0017	53851	Phosphate binding protein-like	1al3 A:
4W	gi|226947141|ref|YP_002802214.1|	0047461	1-82	7.24e-24	46785	Winged helix DNA-binding domain	0.0046	88979	LysR-like transcriptional regulators	1ixc A:1-89
4W	gi|226943507|ref|YP_002798580.1|	0049595	90-255	1.37e-46	55781	GAF domain-like	0.0005	75513	IclR ligand-binding domain-like	1mkm A:76-246
4W	gi|226943507|ref|YP_002798580.1|	0048177	14-81	0.000000000546	46785	Winged helix DNA-binding domain	0.076	63379	MarR-like transcriptional regulators	2a61 A:5-143
4W	gi|226943560|ref|YP_002798633.1|	0052644	21-160	2.1e-30	46785	Winged helix DNA-binding domain	0.0031	63379	MarR-like transcriptional regulators	3deu A:2-141
4W	gi|226943626|ref|YP_002798699.1|	0049595	85-258	3.14e-28	55781	GAF domain-like	0.0077	75513	IclR ligand-binding domain-like	1mkm A:76-246
4W	gi|226943626|ref|YP_002798699.1|	0048177	13-83	0.0000000000000109	46785	Winged helix DNA-binding domain	0.088	63379	MarR-like transcriptional regulators	1lj9 A:
4W	gi|226943647|ref|YP_002798720.1|	0052801	22-159	4.14e-33	46785	Winged helix DNA-binding domain	0.0000887	63379	MarR-like transcriptional regulators	1z91 A:8-144
4W	gi|226943747|ref|YP_002798820.1|	0052644	1-117	1.42e-26	46785	Winged helix DNA-binding domain	0.017	63379	MarR-like transcriptional regulators	3deu A:2-141
4W	gi|226943846|ref|YP_002798919.1|	0052644	10-132	3.41e-17	46785	Winged helix DNA-binding domain	0.034	63379	MarR-like transcriptional regulators	1jgs A:
4W	gi|226945284|ref|YP_002800357.1|	0052801	5-89	1.78e-18	46785	Winged helix DNA-binding domain	0.0000852	63379	MarR-like transcriptional regulators	2fbi A:5-140
4W	gi|226945338|ref|YP_002800411.1|	0052644	7-146	1.61e-29	46785	Winged helix DNA-binding domain	0.0000101	63379	MarR-like transcriptional regulators	2fbh A:8-144
4W	gi|226945546|ref|YP_002800619.1|	0052644	15-148	4.94e-29	46785	Winged helix DNA-binding domain	0.01	63379	MarR-like transcriptional regulators	1s3j A:
4W	gi|226946233|ref|YP_002801306.1|	0052609	103-300	1.83e-37	140931	Fic-like	0.0075	140932	Fic-like	2f6s A:1-177
4W	gi|226946233|ref|YP_002801306.1|	0052644	277-374	0.00000091	46785	Winged helix DNA-binding domain	0.037	63379	MarR-like transcriptional regulators	1jgs A:
4W	gi|226942667|ref|YP_002797740.1|	0050342	7-133	2.42e-41	52172	CheY-like	0.00039	52173	CheY-related	1mvo A:
4W	gi|226942667|ref|YP_002797740.1|	0051385	140-241	1.45e-26	46894	C-terminal effector domain of the bipartite response regulators	0.000021	46895	PhoB-like	1opc A:
4W	gi|226943549|ref|YP_002798622.1|	0050342	2-126	2.56e-39	52172	CheY-like	0.00013	52173	CheY-related	1mvo A:
4W	gi|226943549|ref|YP_002798622.1|	0051385	128-220	3.68e-25	46894	C-terminal effector domain of the bipartite response regulators	0.0013	46895	PhoB-like	1qqi A:
4W	gi|226943678|ref|YP_002798751.1|	0050342	4-124	8.11e-40	52172	CheY-like	0.00013	52173	CheY-related	1b00 A:
4W	gi|226943678|ref|YP_002798751.1|	0051385	123-223	1.9e-20	46894	C-terminal effector domain of the bipartite response regulators	0.007	46895	PhoB-like	1opc A:
4W	gi|226943977|ref|YP_002799050.1|	0050342	1-129	3.98e-39	52172	CheY-like	0.00013	52173	CheY-related	1ys7 A:7-127
4W	gi|226943977|ref|YP_002799050.1|	0051385	118-216	4.54e-24	46894	C-terminal effector domain of the bipartite response regulators	0.0016	46895	PhoB-like	1qqi A:
4W	gi|226944932|ref|YP_002800005.1|	0054521	1-118	4.13e-36	52172	CheY-like	0.00012	52173	CheY-related	2pl1 A:1-119
4W	gi|226944932|ref|YP_002800005.1|	0051385	123-217	6.8e-26	46894	C-terminal effector domain of the bipartite response regulators	0.00097	46895	PhoB-like	1qqi A:
4W	gi|226945181|ref|YP_002800254.1|	0050342	17-149	1.37e-36	52172	CheY-like	0.00023	52173	CheY-related	1mvo A:
4W	gi|226945181|ref|YP_002800254.1|	0051385	146-247	1.76e-22	46894	C-terminal effector domain of the bipartite response regulators	0.0065	46895	PhoB-like	1qqi A:
4W	gi|226946662|ref|YP_002801735.1|	0050342	29-150	6.69e-43	52172	CheY-like	0.00016	52173	CheY-related	1mvo A:
4W	gi|226946662|ref|YP_002801735.1|	0048619	163-259	9.64e-27	46894	C-terminal effector domain of the bipartite response regulators	0.0000338	46895	PhoB-like	1opc A:
4W	gi|226946942|ref|YP_002802015.1|	0050342	1-134	2.7e-37	52172	CheY-like	0.00016	52173	CheY-related	1kgs A:2-123
4W	gi|226946942|ref|YP_002802015.1|	0051385	123-219	3.68e-23	46894	C-terminal effector domain of the bipartite response regulators	0.0029	46895	PhoB-like	1kgs A:124-225
4W	gi|226942495|ref|YP_002797568.1|	0051908	10-67	0.00000000479	47413	lambda repressor-like DNA-binding domains	0.081	47432	SinR domain-like	2b5a A:1-77
4W	gi|226942583|ref|YP_002797656.1|	0054537	36-82	0.0000000000402	47413	lambda repressor-like DNA-binding domains	0.034	47432	SinR domain-like	2ppx A:30-91
4W	gi|226943841|ref|YP_002798914.1|	0051908	78-133	0.00000136	47413	lambda repressor-like DNA-binding domains	0.049	47432	SinR domain-like	2b5a A:1-77
4W	gi|226944157|ref|YP_002799230.1|	0051249	1-59	0.000000000000751	47413	lambda repressor-like DNA-binding domains	0.041	47432	SinR domain-like	1y7y A:5-73
4W	gi|226944843|ref|YP_002799916.1|	0054127	13-90	6.19e-23	47413	lambda repressor-like DNA-binding domains	0.0091	47432	SinR domain-like	2ict A:8-94
4W	gi|226945171|ref|YP_002800244.1|	0054537	46-89	0.000000000349	47413	lambda repressor-like DNA-binding domains	0.035	47432	SinR domain-like	2ppx A:30-91
4W	gi|226945261|ref|YP_002800334.1|	0054537	36-86	0.0000000000123	47413	lambda repressor-like DNA-binding domains	0.0063	47432	SinR domain-like	2ppx A:30-91
4W	gi|226945570|ref|YP_002800643.1|	0051249	9-58	0.0000000000000536	47413	lambda repressor-like DNA-binding domains	0.06	47432	SinR domain-like	1y7y A:5-73
4W	gi|226945651|ref|YP_002800724.1|	0051249	1-47	0.0000321	47413	lambda repressor-like DNA-binding domains	0.036	47432	SinR domain-like	1b0n A:1-68
4W	gi|226946232|ref|YP_002801305.1|	0054127	8-91	9.6e-24	47413	lambda repressor-like DNA-binding domains	0.005	47432	SinR domain-like	2ict A:8-94
4W	gi|226946381|ref|YP_002801454.1|	0054323	5-64	0.00000000000000118	47413	lambda repressor-like DNA-binding domains	0.072	47432	SinR domain-like	1y7y A:5-73
4W	gi|226946801|ref|YP_002801874.1|	0049374	67-182	4.19e-23	51182	RmlC-like cupins	0.07	89409	TM1287-like	1v70 A:
4W	gi|226946801|ref|YP_002801874.1|	0051249	1-65	0.00000000000000217	47413	lambda repressor-like DNA-binding domains	0.054	47432	SinR domain-like	1b0n A:1-68
4W	gi|226946885|ref|YP_002801958.1|	0054537	44-91	0.000000000901	47413	lambda repressor-like DNA-binding domains	0.022	47432	SinR domain-like	2ppx A:30-91
4W	gi|226946961|ref|YP_002802034.1|	0054323	4-68	0.00000000026	47413	lambda repressor-like DNA-binding domains	0.067	47432	SinR domain-like	1b0n A:1-68
4W	gi|226942213|ref|YP_002797286.1|	0054072	5-67	0.0000000041	46689	Homeodomain-like	0.012	46764	Tetracyclin repressor-like, N-terminal domain	3c07 A:15-89
4W	gi|226942231|ref|YP_002797304.1|	0043843	100-225	1.42e-30	48498	Tetracyclin repressor-like, C-terminal domain	0.0087	48499	Tetracyclin repressor-like, C-terminal domain	1t33 A:89-220
4W	gi|226942231|ref|YP_002797304.1|	0049523	22-91	2.36e-18	46689	Homeodomain-like	0.0031	46764	Tetracyclin repressor-like, N-terminal domain	2fbq A:2-80
4W	gi|226942385|ref|YP_002797458.1|	0035607	175-227	0.0000000000597	46689	Homeodomain-like	0.086	46690	Homeodomain	1x2m A:8-59
4W	gi|226942385|ref|YP_002797458.1|	0047686	41-199	0.0000000000208	51182	RmlC-like cupins	0.032	89409	TM1287-like	1yhf A:1-112
4W	gi|226942385|ref|YP_002797458.1|	0046275	230-276	0.000000115	46689	Homeodomain-like	0.073	46764	Tetracyclin repressor-like, N-terminal domain	2hku A:18-87
4W	gi|226942731|ref|YP_002797804.1|	0053066	81-194	1.08e-26	48498	Tetracyclin repressor-like, C-terminal domain	0.0016	48499	Tetracyclin repressor-like, C-terminal domain	2i10 A:79-194
4W	gi|226942731|ref|YP_002797804.1|	0049523	2-86	1.85e-18	46689	Homeodomain-like	0.0041	46764	Tetracyclin repressor-like, N-terminal domain	2i10 A:10-78
4W	gi|226943142|ref|YP_002798215.1|	0049195	1-68	3.04e-18	46689	Homeodomain-like	0.0049	46764	Tetracyclin repressor-like, N-terminal domain	1ui5 A:5-75
4W	gi|226943142|ref|YP_002798215.1|	0050189	96-200	0.00000000427	48498	Tetracyclin repressor-like, C-terminal domain	0.015	48499	Tetracyclin repressor-like, C-terminal domain	1vi0 A:78-194
4W	gi|226943570|ref|YP_002798643.1|	0052648	80-203	2.05e-33	48498	Tetracyclin repressor-like, C-terminal domain	0.00000791	48499	Tetracyclin repressor-like, C-terminal domain	2fbq A:81-214
4W	gi|226943570|ref|YP_002798643.1|	0049523	2-70	3.33e-17	46689	Homeodomain-like	0.0001	46764	Tetracyclin repressor-like, N-terminal domain	2fbq A:2-80
4W	gi|226943959|ref|YP_002799032.1|	0054073	65-178	2.48e-28	48498	Tetracyclin repressor-like, C-terminal domain	0.0065	48499	Tetracyclin repressor-like, C-terminal domain	2g7s A:77-192
4W	gi|226943959|ref|YP_002799032.1|	0052647	2-62	0.00000000000164	46689	Homeodomain-like	0.0088	46764	Tetracyclin repressor-like, N-terminal domain	1sgm A:5-77
4W	gi|226944594|ref|YP_002799667.1|	0054374	3-73	3.49e-16	46689	Homeodomain-like	0.0046	46764	Tetracyclin repressor-like, N-terminal domain	1vi0 A:6-77
4W	gi|226944621|ref|YP_002799694.1|	0043601	93-205	1.57e-26	48498	Tetracyclin repressor-like, C-terminal domain	0.0067	48499	Tetracyclin repressor-like, C-terminal domain	1sgm A:78-188
4W	gi|226944621|ref|YP_002799694.1|	0049523	18-90	0.00000000000108	46689	Homeodomain-like	0.0056	46764	Tetracyclin repressor-like, N-terminal domain	1sgm A:5-77
4W	gi|226944966|ref|YP_002800039.1|	0049195	2-46	0.000000441	46689	Homeodomain-like	0.023	46764	Tetracyclin repressor-like, N-terminal domain	1rkt A:2-82
4W	gi|226944968|ref|YP_002800041.1|	0046275	260-309	0.000000000017	46689	Homeodomain-like	0.028	46759	AraC type transcriptional activator	1bl0 A:63-124
4W	gi|226944968|ref|YP_002800041.1|	0036286	207-257	0.00000000753	46689	Homeodomain-like	0.059	46764	Tetracyclin repressor-like, N-terminal domain	1t56 A:22-94
4W	gi|226945307|ref|YP_002800380.1|	0036286	142-191	0.00000000247	46689	Homeodomain-like	0.06	46764	Tetracyclin repressor-like, N-terminal domain	2hyj A:8-82
4W	gi|226945307|ref|YP_002800380.1|	0045977	193-239	0.0000000851	46689	Homeodomain-like	0.025	46759	AraC type transcriptional activator	1bl0 A:63-124
4W	gi|226945320|ref|YP_002800393.1|	0048742	3-92	0.000000000000134	46689	Homeodomain-like	0.053	46764	Tetracyclin repressor-like, N-terminal domain	2g7l A:16-83
4W	gi|226945611|ref|YP_002800684.1|	0048742	3-92	0.00000000000000448	46689	Homeodomain-like	0.053	46764	Tetracyclin repressor-like, N-terminal domain	2g7l A:16-83
4W	gi|226945627|ref|YP_002800700.1|	0054374	16-89	0.00000000000000923	46689	Homeodomain-like	0.01	46764	Tetracyclin repressor-like, N-terminal domain	2id3 A:13-80
4W	gi|226945630|ref|YP_002800703.1|	0053066	62-176	5.64e-27	48498	Tetracyclin repressor-like, C-terminal domain	0.0013	48499	Tetracyclin repressor-like, C-terminal domain	2i10 A:79-194
4W	gi|226945630|ref|YP_002800703.1|	0049523	2-67	0.0000000002	46689	Homeodomain-like	0.0017	46764	Tetracyclin repressor-like, N-terminal domain	2i10 A:10-78
4W	gi|226945853|ref|YP_002800926.1|	0052799	95-220	3.11e-35	48498	Tetracyclin repressor-like, C-terminal domain	0.0068	48499	Tetracyclin repressor-like, C-terminal domain	2gen A:76-193
4W	gi|226945853|ref|YP_002800926.1|	0049523	15-95	6.98e-20	46689	Homeodomain-like	0.0025	46764	Tetracyclin repressor-like, N-terminal domain	2d6y A:7-74
4W	gi|226945980|ref|YP_002801053.1|	0052885	31-102	0.00000000000000328	46689	Homeodomain-like	0.0074	46764	Tetracyclin repressor-like, N-terminal domain	2gfn A:4-80
4W	gi|226946255|ref|YP_002801328.1|	0052655	1-72	0.0000000000000848	46689	Homeodomain-like	0.0097	46764	Tetracyclin repressor-like, N-terminal domain	2g3b A:2-73
4W	gi|226947162|ref|YP_002802235.1|	0052656	77-179	1.86e-21	48498	Tetracyclin repressor-like, C-terminal domain	0.0019	48499	Tetracyclin repressor-like, C-terminal domain	2fd5 A:77-180
4W	gi|226947162|ref|YP_002802235.1|	0049195	3-74	9.75e-19	46689	Homeodomain-like	0.0047	46764	Tetracyclin repressor-like, N-terminal domain	1ui5 A:5-75
