# Supplementary material for: Abundance, diversity and domain architecture variability in prokaryotic DNA-binding transcription factors
Source: PLoS One. 2018 Apr 3;13(4):e0195332. doi: 10.1371/journal.pone.0195332 (PMC5882156; doi:10.1371/journal.pone.0195332)
Supplement: S1 Dataset — The information of genomes and transcription factors is organized in a tabular format. The file S1_Dataset.zip contains 761 files, one per genome. The information is organized as follows: Genome ID, identifier from NCBI database; Supfam ID; physical position of the Domain; E-value; Supfam model assignment; Supfam description; E-value associated to the family; Family ID; Family ID; representative PDB associated to each assignment. (ZIP) [file pone.0195332.s005.zip › Genomes_assignments/Bacillus_amyloliquefaciens_DSM_7_B.TFs]

fW	gi|308172059|ref|YP_003918764.1|	0036959	268-523	1.45e-34	53807	Helical backbone metal receptor	0.0012	142789	TM0189-like	2phz A:20-296
fW	gi|308172059|ref|YP_003918764.1|	0046275	216-268	0.000000000121	46689	Homeodomain-like	0.014	46759	AraC type transcriptional activator	1bl0 A:9-62
fW	gi|308172059|ref|YP_003918764.1|	0036286	165-214	0.000000233	46689	Homeodomain-like	0.041	46759	AraC type transcriptional activator	1bl0 A:9-62
fW	gi|308172365|ref|YP_003919070.1|	0039814	128-290	8.11e-29	55136	Probable bacterial effector-binding domain	0.065	75462	Gyrase inhibitory protein GyrI (SbmC, YeeB)	1jyh A:
fW	gi|308172365|ref|YP_003919070.1|	0046275	57-115	0.000000000403	46689	Homeodomain-like	0.01	46759	AraC type transcriptional activator	1d5y A:57-121
fW	gi|308172365|ref|YP_003919070.1|	0036286	6-55	0.000000116	46689	Homeodomain-like	0.0062	46759	AraC type transcriptional activator	1bl0 A:9-62
fW	gi|308173058|ref|YP_003919763.1|	0051818	2-170	5.1e-21	51215	Regulatory protein AraC	0.01	51216	Regulatory protein AraC	2arc A:
fW	gi|308173058|ref|YP_003919763.1|	0045977	232-280	0.000000000228	46689	Homeodomain-like	0.023	46759	AraC type transcriptional activator	1bl0 A:63-124
fW	gi|308173058|ref|YP_003919763.1|	0036286	183-230	0.00000291	46689	Homeodomain-like	0.062	46759	AraC type transcriptional activator	1bl0 A:9-62
fW	gi|308175794|ref|YP_003922499.1|	0046652	7-90	1.7e-32	57884	Ada DNA repair protein, N-terminal domain (N-Ada 10)	0.00024	57885	Ada DNA repair protein, N-terminal domain (N-Ada 10)	1eyf A:
fW	gi|308175794|ref|YP_003922499.1|	0046275	136-184	0.0000000000116	46689	Homeodomain-like	0.011	46759	AraC type transcriptional activator	1d5y A:57-121
fW	gi|308175794|ref|YP_003922499.1|	0036286	83-133	0.0000000000376	46689	Homeodomain-like	0.021	46759	AraC type transcriptional activator	1bl0 A:9-62
fW	gi|308173870|ref|YP_003920575.1|	0046275	182-232	0.000000000000762	46689	Homeodomain-like	0.026	46759	AraC type transcriptional activator	1bl0 A:63-124
fW	gi|308173870|ref|YP_003920575.1|	0047686	17-86	0.00000000000605	51182	RmlC-like cupins	0.044	75035	Quercetin 2,3-dioxygenase-like	1y3t A:5-334
fW	gi|308173870|ref|YP_003920575.1|	0036286	135-179	0.000000448	46689	Homeodomain-like	0.038	46759	AraC type transcriptional activator	1bl0 A:9-62
fW	gi|308174220|ref|YP_003920925.1|	0045802	1-70	1.22e-23	46785	Winged helix DNA-binding domain	0.0000574	46792	Arginine repressor (ArgR), N-terminal DNA-binding domain	1f9n A:3-78
fW	gi|308174220|ref|YP_003920925.1|	0037457	80-148	1.57e-22	55252	C-terminal domain of arginine repressor	0.0000176	55253	C-terminal domain of arginine repressor	1f9n A:79-149
fW	gi|308172274|ref|YP_003918979.1|	0038492	197-294	3.01e-20	63520	PTS-regulatory domain, PRD	0.0026	63521	PTS-regulatory domain, PRD	1h99 A:54-168
fW	gi|308172274|ref|YP_003918979.1|	0038493	312-404	1.24e-18	63520	PTS-regulatory domain, PRD	0.0027	63521	PTS-regulatory domain, PRD	1h99 A:54-168
fW	gi|308172274|ref|YP_003918979.1|	0034911	536-681	0.00000000000000959	55804	Phoshotransferase/anion transport protein	0.0057	55805	IIA domain of mannitol-specific and ntr phosphotransferase EII	1a6j A:
fW	gi|308172274|ref|YP_003918979.1|	0050231	412-496	0.000000000000455	52794	PTS system IIB component-like	0.035	52795	PTS system, Lactose/Cellobiose specific IIB subunit	1vkr A:
fW	gi|308172274|ref|YP_003918979.1|	0039384	87-152	0.000000315	46785	Winged helix DNA-binding domain	0.057	46786	Biotin repressor-like	1j5y A:3-67
fW	gi|308172274|ref|YP_003918979.1|	0039384	1-45	0.0000424	46785	Winged helix DNA-binding domain	0.051	46792	Arginine repressor (ArgR), N-terminal DNA-binding domain	1f9n A:3-78
fW	gi|308172247|ref|YP_003918952.1|	0049777	4-94	7.02e-19	46785	Winged helix DNA-binding domain	0.018	46801	ArsR-like transcriptional regulators	1smt A:
fW	gi|308175588|ref|YP_003922293.1|	0049944	13-87	5.4e-28	46785	Winged helix DNA-binding domain	0.022	46801	ArsR-like transcriptional regulators	1smt A:
fW	gi|308175692|ref|YP_003922397.1|	0049777	4-100	0.00000000000000292	46785	Winged helix DNA-binding domain	0.044	46801	ArsR-like transcriptional regulators	1smt A:
fW	gi|308175738|ref|YP_003922443.1|	0049944	3-83	3.44e-27	46785	Winged helix DNA-binding domain	0.012	46801	ArsR-like transcriptional regulators	1r1u A:
fW	gi|308173839|ref|YP_003920544.1|	0049777	4-97	1.3e-20	46785	Winged helix DNA-binding domain	0.03	46801	ArsR-like transcriptional regulators	1r1u A:
fW	gi|308173874|ref|YP_003920579.1|	0049777	15-108	1.82e-26	46785	Winged helix DNA-binding domain	0.00076	46801	ArsR-like transcriptional regulators	1r1u A:
fW	gi|308174035|ref|YP_003920740.1|	0035568	72-276	2.86e-60	55681	Class II aaRS and biotin synthetases	0.0000284	55707	Biotin holoenzyme synthetase	1wqw A:1-188
fW	gi|308174035|ref|YP_003920740.1|	0045968	5-62	0.000000000107	46785	Winged helix DNA-binding domain	0.016	46786	Biotin repressor-like	1bia A:1-63
fW	gi|308174035|ref|YP_003920740.1|	0045969	283-324	0.0000824	50037	C-terminal domain of transcriptional repressors	0.0049	50038	Biotin repressor (BirA)	1wqw A:189-235
fW	gi|308174313|ref|YP_003921018.1|	0054707	71-205	9.98e-22	54631	CBS-domain pair	0.0011	54632	CBS-domain pair	1pvm A:1-142
fW	gi|308174313|ref|YP_003921018.1|	0043758	6-82	0.0000000000000116	46785	Winged helix DNA-binding domain	0.091	46786	Biotin repressor-like	1j5y A:3-67
fW	gi|308172274|ref|YP_003918979.1|	0038492	197-294	3.01e-20	63520	PTS-regulatory domain, PRD	0.0026	63521	PTS-regulatory domain, PRD	1h99 A:54-168
fW	gi|308172274|ref|YP_003918979.1|	0038493	312-404	1.24e-18	63520	PTS-regulatory domain, PRD	0.0027	63521	PTS-regulatory domain, PRD	1h99 A:54-168
fW	gi|308172274|ref|YP_003918979.1|	0034911	536-681	0.00000000000000959	55804	Phoshotransferase/anion transport protein	0.0057	55805	IIA domain of mannitol-specific and ntr phosphotransferase EII	1a6j A:
fW	gi|308172274|ref|YP_003918979.1|	0050231	412-496	0.000000000000455	52794	PTS system IIB component-like	0.035	52795	PTS system, Lactose/Cellobiose specific IIB subunit	1vkr A:
fW	gi|308172274|ref|YP_003918979.1|	0039384	87-152	0.000000315	46785	Winged helix DNA-binding domain	0.057	46786	Biotin repressor-like	1j5y A:3-67
fW	gi|308172274|ref|YP_003918979.1|	0039384	1-45	0.0000424	46785	Winged helix DNA-binding domain	0.051	46792	Arginine repressor (ArgR), N-terminal DNA-binding domain	1f9n A:3-78
fW	gi|308174377|ref|YP_003921082.1|	0045968	4-60	0.00000001	46785	Winged helix DNA-binding domain	0.072	46786	Biotin repressor-like	1bia A:1-63
fW	gi|308174486|ref|YP_003921191.1|	0039385	76-179	3.92e-37	75500	Putative transcriptional regulator TM1602, C-terminal domain	0.00016	75501	Putative transcriptional regulator TM1602, C-terminal domain	1j5y A:68-174
fW	gi|308174486|ref|YP_003921191.1|	0039384	10-66	0.00000000301	46785	Winged helix DNA-binding domain	0.0086	46786	Biotin repressor-like	1j5y A:3-67
fW	gi|308172925|ref|YP_003919630.1|	0051337	2-136	1.47e-36	46785	Winged helix DNA-binding domain	0.097	46786	Biotin repressor-like	1j5y A:3-67
fW	gi|308175582|ref|YP_003922287.1|	0050986	499-638	2.88e-30	55804	Phoshotransferase/anion transport protein	0.001	55805	IIA domain of mannitol-specific and ntr phosphotransferase EII	1a3a A:
fW	gi|308175582|ref|YP_003922287.1|	0038492	299-402	2.35e-24	63520	PTS-regulatory domain, PRD	0.001	63521	PTS-regulatory domain, PRD	1h99 A:54-168
fW	gi|308175582|ref|YP_003922287.1|	0038492	185-281	0.00000000000000144	63520	PTS-regulatory domain, PRD	0.0098	63521	PTS-regulatory domain, PRD	1h99 A:54-168
fW	gi|308175582|ref|YP_003922287.1|	0039384	2-64	0.000068	46785	Winged helix DNA-binding domain	0.07	46786	Biotin repressor-like	1j5y A:3-67
fW	gi|308175582|ref|YP_003922287.1|	0050231	409-487	0.00000785	52794	PTS system IIB component-like	0.06	52795	PTS system, Lactose/Cellobiose specific IIB subunit	1vkr A:
fW	gi|308175700|ref|YP_003922405.1|	0039384	2-63	0.0000000737	46785	Winged helix DNA-binding domain	0.055	46786	Biotin repressor-like	1j5y A:3-67
fW	gi|308174654|ref|YP_003921359.1|	0049384	2-85	0.0000000711	46785	Winged helix DNA-binding domain	0.079	46796	CAP C-terminal domain-like	2oz6 A:143-213
fW	gi|308173297|ref|YP_003920002.1|	0048600	27-140	6.42e-24	51206	cAMP-binding domain-like	0.0049	51210	cAMP-binding domain	1hw5 A:1-137
fW	gi|308173297|ref|YP_003920002.1|	0052860	150-218	0.0000363	46785	Winged helix DNA-binding domain	0.081	46796	CAP C-terminal domain-like	1ft9 A:134-213
fW	gi|308174198|ref|YP_003920903.1|	0041617	367-601	2.06e-66	52540	P-loop containing nucleoside triphosphate hydrolases	0.00000148	81269	Extended AAA-ATPase domain	1ny5 A:138-384
fW	gi|308174198|ref|YP_003920903.1|	0048459	104-215	7.15e-16	55785	PYP-like sensor domain (PAS domain)	0.029	55789	Heme-binding PAS domain	1v9y A:
fW	gi|308174198|ref|YP_003920903.1|	0048454	1-98	0.000000000000041	51735	NAD(P)-binding Rossmann-fold domains	0.032	51800	Glyceraldehyde-3-phosphate dehydrogenase-like, N-terminal domain	1nvm B:1-131,B:287-312
fW	gi|308174198|ref|YP_003920903.1|	0048459	217-336	0.0000000000000192	55785	PYP-like sensor domain (PAS domain)	0.051	55789	Heme-binding PAS domain	1dp6 A:
fW	gi|308174198|ref|YP_003920903.1|	0046907	631-683	0.0000000000152	46689	Homeodomain-like	0.066	100918	FIS-like	1g2h A:
fW	gi|308172676|ref|YP_003919381.1|	0041617	293-521	2.43e-62	52540	P-loop containing nucleoside triphosphate hydrolases	0.00000683	81269	Extended AAA-ATPase domain	1ny5 A:138-384
fW	gi|308172676|ref|YP_003919381.1|	0037176	500-597	0.000000000256	46689	Homeodomain-like	0.051	100918	FIS-like	1eto B:
fW	gi|308175608|ref|YP_003922313.1|	0049952	224-269	0.0000394	46689	Homeodomain-like	0.029	100918	FIS-like	1umq A:
fW	gi|308175739|ref|YP_003922444.1|	0041617	184-426	3.13e-63	52540	P-loop containing nucleoside triphosphate hydrolases	0.00000351	81269	Extended AAA-ATPase domain	1ny5 A:138-384
fW	gi|308175739|ref|YP_003922444.1|	0037176	396-498	0.0000000000000645	46689	Homeodomain-like	0.038	100918	FIS-like	1eto B:
fW	gi|308175739|ref|YP_003922444.1|	0048248	53-155	0.0000000116	55785	PYP-like sensor domain (PAS domain)	0.091	55789	Heme-binding PAS domain	1ew0 A:
fW	gi|308174139|ref|YP_003920844.1|	0041150	7-141	2.55e-38	46785	Winged helix DNA-binding domain	0.001	101027	FUR-like	1mzb A:
fW	gi|308174299|ref|YP_003921004.1|	0041150	5-133	3.74e-34	46785	Winged helix DNA-binding domain	0.0041	101027	FUR-like	1mzb A:
fW	gi|308172772|ref|YP_003919477.1|	0041150	8-137	1.64e-42	46785	Winged helix DNA-binding domain	0.0038	101027	FUR-like	1mzb A:
fW	gi|308172392|ref|YP_003919097.1|	0054369	27-84	0.00000141	47413	lambda repressor-like DNA-binding domains	0.089	47438	GalR/LacI-like bacterial regulator	1uxd A:
fW	gi|308174665|ref|YP_003921370.1|	0036339	63-333	1.26e-87	53822	Periplasmic binding protein-like I	0.00000000276	53823	L-arabinose binding protein-like	2nzu G:58-332
fW	gi|308174665|ref|YP_003921370.1|	0051985	3-61	7.82e-20	47413	lambda repressor-like DNA-binding domains	0.00019	47438	GalR/LacI-like bacterial regulator	2hsg A:2-58
fW	gi|308172645|ref|YP_003919350.1|	0036339	87-357	1.58e-76	53822	Periplasmic binding protein-like I	0.0000151	53823	L-arabinose binding protein-like	1dbq A:
fW	gi|308172645|ref|YP_003919350.1|	0051985	26-85	2.53e-16	47413	lambda repressor-like DNA-binding domains	0.0057	47438	GalR/LacI-like bacterial regulator	2bjc A:1-62
fW	gi|308173059|ref|YP_003919764.1|	0036339	62-337	8.08e-87	53822	Periplasmic binding protein-like I	0.00000637	53823	L-arabinose binding protein-like	2nzu G:58-332
fW	gi|308173059|ref|YP_003919764.1|	0051985	2-61	4.74e-19	47413	lambda repressor-like DNA-binding domains	0.002	47438	GalR/LacI-like bacterial regulator	2bjc A:1-62
fW	gi|308175198|ref|YP_003921903.1|	0035780	59-318	1.94e-64	53822	Periplasmic binding protein-like I	0.0000465	53823	L-arabinose binding protein-like	2nzu G:58-332
fW	gi|308175198|ref|YP_003921903.1|	0051985	2-61	9.01e-20	47413	lambda repressor-like DNA-binding domains	0.0018	47438	GalR/LacI-like bacterial regulator	2bjc A:1-62
fW	gi|308173211|ref|YP_003919916.1|	0036339	61-329	1.2e-70	53822	Periplasmic binding protein-like I	0.0000337	53823	L-arabinose binding protein-like	2nzu G:58-332
fW	gi|308173211|ref|YP_003919916.1|	0051985	1-59	1.23e-18	47413	lambda repressor-like DNA-binding domains	0.0024	47438	GalR/LacI-like bacterial regulator	2hsg A:2-58
fW	gi|308175327|ref|YP_003922032.1|	0035780	60-313	2.36e-62	53822	Periplasmic binding protein-like I	0.000071	53823	L-arabinose binding protein-like	2nzu G:58-332
fW	gi|308175327|ref|YP_003922032.1|	0051985	2-60	3.19e-18	47413	lambda repressor-like DNA-binding domains	0.0022	47438	GalR/LacI-like bacterial regulator	2bjc A:1-62
fW	gi|308173355|ref|YP_003920060.1|	0036339	61-321	2.55e-55	53822	Periplasmic binding protein-like I	0.0000533	53823	L-arabinose binding protein-like	2nzu G:58-332
fW	gi|308173355|ref|YP_003920060.1|	0051985	1-58	6.14e-18	47413	lambda repressor-like DNA-binding domains	0.0047	47438	GalR/LacI-like bacterial regulator	2hsg A:2-58
fW	gi|308175791|ref|YP_003922496.1|	0051985	1-60	1.22e-18	47413	lambda repressor-like DNA-binding domains	0.0031	47438	GalR/LacI-like bacterial regulator	1pru A:
fW	gi|308175791|ref|YP_003922496.1|	0035780	58-122	0.00000000000000578	53822	Periplasmic binding protein-like I	0.0067	53823	L-arabinose binding protein-like	2nzu G:58-332
fW	gi|308174538|ref|YP_003921243.1|	0048694	8-72	3.74e-23	46894	C-terminal effector domain of the bipartite response regulators	0.00012	46900	GerE-like (LuxR/UhpA family of transcriptional regulators)	1fse A:
fW	gi|308175281|ref|YP_003921986.1|	0045682	3-136	2.13e-34	52172	CheY-like	0.00066	52173	CheY-related	1a04 A:5-142
fW	gi|308175281|ref|YP_003921986.1|	0048694	152-227	2.07e-24	46894	C-terminal effector domain of the bipartite response regulators	0.0014	46900	GerE-like (LuxR/UhpA family of transcriptional regulators)	1fse A:
fW	gi|308172085|ref|YP_003918790.1|	0045682	1-128	3.13e-34	52172	CheY-like	0.00091	52173	CheY-related	1a04 A:5-142
fW	gi|308172085|ref|YP_003918790.1|	0048694	145-212	1.02e-19	46894	C-terminal effector domain of the bipartite response regulators	0.0032	46900	GerE-like (LuxR/UhpA family of transcriptional regulators)	1a04 A:150-216
fW	gi|308174858|ref|YP_003921563.1|	0045682	1-129	4.84e-20	52172	CheY-like	0.0032	52173	CheY-related	1a04 A:5-142
fW	gi|308174858|ref|YP_003921563.1|	0048694	147-210	1.5e-17	46894	C-terminal effector domain of the bipartite response regulators	0.005	46900	GerE-like (LuxR/UhpA family of transcriptional regulators)	1a04 A:150-216
fW	gi|308172920|ref|YP_003919625.1|	0045682	1-132	3.84e-34	52172	CheY-like	0.00033	52173	CheY-related	1a04 A:5-142
fW	gi|308172920|ref|YP_003919625.1|	0048694	133-207	1.19e-23	46894	C-terminal effector domain of the bipartite response regulators	0.0016	46900	GerE-like (LuxR/UhpA family of transcriptional regulators)	1a04 A:150-216
fW	gi|308175040|ref|YP_003921745.1|	0045682	1-131	7.12e-33	52172	CheY-like	0.00033	52173	CheY-related	1a04 A:5-142
fW	gi|308175040|ref|YP_003921745.1|	0048694	138-209	2.86e-24	46894	C-terminal effector domain of the bipartite response regulators	0.0028	46900	GerE-like (LuxR/UhpA family of transcriptional regulators)	1fse A:
fW	gi|308175073|ref|YP_003921778.1|	0045682	1-132	6.12e-31	52172	CheY-like	0.0012	52173	CheY-related	1a04 A:5-142
fW	gi|308175073|ref|YP_003921778.1|	0048694	144-207	0.00000000000000133	46894	C-terminal effector domain of the bipartite response regulators	0.0048	46900	GerE-like (LuxR/UhpA family of transcriptional regulators)	1fse A:
fW	gi|308175685|ref|YP_003922390.1|	0045682	1-129	1.17e-29	52172	CheY-like	0.00077	52173	CheY-related	1a04 A:5-142
fW	gi|308175685|ref|YP_003922390.1|	0048694	122-198	2.89e-18	46894	C-terminal effector domain of the bipartite response regulators	0.0027	46900	GerE-like (LuxR/UhpA family of transcriptional regulators)	1fse A:
fW	gi|308172248|ref|YP_003918953.1|	0050768	102-465	7.71e-69	53383	PLP-dependent transferases	0.0000757	53384	AAT-like	1x0m A:26-428
fW	gi|308172248|ref|YP_003918953.1|	0050048	15-87	2.72e-16	46785	Winged helix DNA-binding domain	0.038	46804	GntR-like transcriptional regulators	3bwg A:5-82
fW	gi|308172354|ref|YP_003919059.1|	0050696	98-461	1.6e-62	53383	PLP-dependent transferases	0.00096	53384	AAT-like	1vp4 A:
fW	gi|308172354|ref|YP_003919059.1|	0050048	21-91	7.22e-16	46785	Winged helix DNA-binding domain	0.02	46804	GntR-like transcriptional regulators	3bwg A:5-82
fW	gi|308172373|ref|YP_003919078.1|	0050696	82-458	4.87e-77	53383	PLP-dependent transferases	0.000089	53384	AAT-like	1x0m A:26-428
fW	gi|308172373|ref|YP_003919078.1|	0050048	8-81	1.27e-16	46785	Winged helix DNA-binding domain	0.046	46804	GntR-like transcriptional regulators	3bwg A:5-82
fW	gi|308172378|ref|YP_003919083.1|	0050696	95-461	2.01e-76	53383	PLP-dependent transferases	0.0000294	53384	AAT-like	1x0m A:26-428
fW	gi|308172378|ref|YP_003919083.1|	0050048	9-78	8.89e-17	46785	Winged helix DNA-binding domain	0.019	46804	GntR-like transcriptional regulators	1hw1 A:5-78
fW	gi|308172400|ref|YP_003919105.1|	0054060	80-217	1.15e-26	48008	GntR ligand-binding domain-like	0.0096	48009	GntR ligand-binding domain-like	2hs5 A:94-231
fW	gi|308172400|ref|YP_003919105.1|	0050048	6-78	3.29e-20	46785	Winged helix DNA-binding domain	0.015	46804	GntR-like transcriptional regulators	2hs5 A:25-93
fW	gi|308172407|ref|YP_003919112.1|	0054396	82-231	6.75e-46	64288	Chorismate lyase-like	0.00048	143473	UTRA domain	3bwg A:89-233
fW	gi|308172407|ref|YP_003919112.1|	0050048	1-70	0.00000000000000973	46785	Winged helix DNA-binding domain	0.019	46804	GntR-like transcriptional regulators	3bwg A:5-82
fW	gi|308172408|ref|YP_003919113.1|	0054060	92-220	1.7e-26	48008	GntR ligand-binding domain-like	0.0095	48009	GntR ligand-binding domain-like	2hs5 A:94-231
fW	gi|308172408|ref|YP_003919113.1|	0050048	5-109	4.38e-23	46785	Winged helix DNA-binding domain	0.012	46804	GntR-like transcriptional regulators	3bwg A:5-82
fW	gi|308174720|ref|YP_003921425.1|	0050048	5-79	7.21e-21	46785	Winged helix DNA-binding domain	0.023	46804	GntR-like transcriptional regulators	1v4r A:1-100
fW	gi|308172639|ref|YP_003919344.1|	0054396	75-234	3.77e-42	64288	Chorismate lyase-like	0.00000141	143473	UTRA domain	2ogg A:95-238
fW	gi|308172639|ref|YP_003919344.1|	0050048	3-77	4.06e-18	46785	Winged helix DNA-binding domain	0.059	46804	GntR-like transcriptional regulators	3bwg A:5-82
fW	gi|308174942|ref|YP_003921647.1|	0054662	61-238	6.28e-42	64288	Chorismate lyase-like	0.000000828	143473	UTRA domain	2ikk A:86-238
fW	gi|308174942|ref|YP_003921647.1|	0050048	1-82	5.24e-23	46785	Winged helix DNA-binding domain	0.016	46804	GntR-like transcriptional regulators	1hw1 A:5-78
fW	gi|308172893|ref|YP_003919598.1|	0050048	5-78	3.54e-19	46785	Winged helix DNA-binding domain	0.019	46804	GntR-like transcriptional regulators	1v4r A:1-100
fW	gi|308173063|ref|YP_003919768.1|	0050768	108-478	1.22e-91	53383	PLP-dependent transferases	0.00000599	53384	AAT-like	1x0m A:26-428
fW	gi|308173063|ref|YP_003919768.1|	0050048	7-87	6.04e-20	46785	Winged helix DNA-binding domain	0.018	46804	GntR-like transcriptional regulators	1hw1 A:5-78
fW	gi|308175150|ref|YP_003921855.1|	0036339	80-358	3.93e-61	53822	Periplasmic binding protein-like I	0.000049	53823	L-arabinose binding protein-like	1dbq A:
fW	gi|308175150|ref|YP_003921855.1|	0050048	3-71	6.5e-21	46785	Winged helix DNA-binding domain	0.0096	46804	GntR-like transcriptional regulators	3bwg A:5-82
fW	gi|308175162|ref|YP_003921867.1|	0054060	95-232	4.45e-31	48008	GntR ligand-binding domain-like	0.0079	48009	GntR ligand-binding domain-like	2hs5 A:94-231
fW	gi|308175162|ref|YP_003921867.1|	0050048	6-78	1.32e-19	46785	Winged helix DNA-binding domain	0.012	46804	GntR-like transcriptional regulators	1v4r A:1-100
fW	gi|308175238|ref|YP_003921943.1|	0054662	62-240	1.51e-53	64288	Chorismate lyase-like	0.00021	143473	UTRA domain	2ra5 A:66-245
fW	gi|308175238|ref|YP_003921943.1|	0050048	4-84	6.48e-25	46785	Winged helix DNA-binding domain	0.015	46804	GntR-like transcriptional regulators	1v4r A:1-100
fW	gi|308173645|ref|YP_003920350.1|	0054662	62-239	1.3e-39	64288	Chorismate lyase-like	0.002	143473	UTRA domain	3ddv A:3-145
fW	gi|308173645|ref|YP_003920350.1|	0050048	2-84	1.02e-21	46785	Winged helix DNA-binding domain	0.017	46804	GntR-like transcriptional regulators	1v4r A:1-100
fW	gi|308175773|ref|YP_003922478.1|	0054060	83-217	1.94e-19	48008	GntR ligand-binding domain-like	0.021	48009	GntR ligand-binding domain-like	1hw1 A:79-230
fW	gi|308175773|ref|YP_003922478.1|	0050048	15-81	9.57e-18	46785	Winged helix DNA-binding domain	0.03	46804	GntR-like transcriptional regulators	2hs5 A:25-93
fW	gi|308173924|ref|YP_003920629.1|	0054396	76-230	1e-38	64288	Chorismate lyase-like	0.00000118	143473	UTRA domain	3bwg A:89-233
fW	gi|308173924|ref|YP_003920629.1|	0054845	5-75	2.22e-16	46785	Winged helix DNA-binding domain	0.0000905	46804	GntR-like transcriptional regulators	3bwg A:5-82
fW	gi|308172268|ref|YP_003918973.1|	0049608	61-249	3.04e-47	55781	GAF domain-like	0.0000555	75513	IclR ligand-binding domain-like	1mkm A:76-246
fW	gi|308172268|ref|YP_003918973.1|	0048177	7-76	0.000000000000152	46785	Winged helix DNA-binding domain	0.012	74676	Transcriptional regulator IclR, N-terminal domain	1mkm A:1-75
fW	gi|308174623|ref|YP_003921328.1|	0054203	182-306	1.77e-30	54631	CBS-domain pair	0.00097	54632	CBS-domain pair	3ddj A:1-135
fW	gi|308174623|ref|YP_003921328.1|	0054151	72-185	7.72e-29	75138	HprK N-terminal domain-like	0.016	159447	DRTGG domain	2ioj A:206-325
fW	gi|308174623|ref|YP_003921328.1|	0051338	334-425	1.23e-16	54637	Thioesterase/thiol ester dehydrase-isomerase	0.037	89902	PaaI/YdiI-like	2cy9 A:13-139
fW	gi|308174623|ref|YP_003921328.1|	0042770	5-54	0.00000336	46785	Winged helix DNA-binding domain	0.047	74676	Transcriptional regulator IclR, N-terminal domain	1mkm A:1-75
fW	gi|308173762|ref|YP_003920467.1|	0039545	82-203	3.66e-36	51306	LexA/Signal peptidase	0.0003	51307	LexA-related	1jhf A:73-198
fW	gi|308173762|ref|YP_003920467.1|	0047587	3-70	1.16e-22	46785	Winged helix DNA-binding domain	0.034	46789	LexA repressor, N-terminal DNA-binding domain	1jhf A:2-72
fW	gi|308172282|ref|YP_003918987.1|	0052160	64-137	1.61e-16	54909	Dimeric alpha+beta barrel	0.0000319	69733	Lrp/AsnC-like transcriptional regulator C-terminal domain	2cfx A:64-140
fW	gi|308172282|ref|YP_003918987.1|	0052161	2-62	5.39e-16	46785	Winged helix DNA-binding domain	0.00029	68967	Lrp/AsnC-like transcriptional regulator N-terminal domain	2cfx A:1-63
fW	gi|308172539|ref|YP_003919244.1|	0052161	6-65	7.36e-17	46785	Winged helix DNA-binding domain	0.0049	68967	Lrp/AsnC-like transcriptional regulator N-terminal domain	2cfx A:1-63
fW	gi|308172539|ref|YP_003919244.1|	0052160	69-138	0.0000000000131	54909	Dimeric alpha+beta barrel	0.012	69733	Lrp/AsnC-like transcriptional regulator C-terminal domain	2cfx A:64-140
fW	gi|308174832|ref|YP_003921537.1|	0047284	66-147	2.01e-17	54909	Dimeric alpha+beta barrel	0.0042	69733	Lrp/AsnC-like transcriptional regulator C-terminal domain	1ri7 A:85-170
fW	gi|308174832|ref|YP_003921537.1|	0049173	3-61	0.000000161	46785	Winged helix DNA-binding domain	0.041	68967	Lrp/AsnC-like transcriptional regulator N-terminal domain	1i1g A:2-61
fW	gi|308175346|ref|YP_003922051.1|	0052161	11-71	0.00000000000000238	46785	Winged helix DNA-binding domain	0.0038	68967	Lrp/AsnC-like transcriptional regulator N-terminal domain	1i1g A:2-61
fW	gi|308175346|ref|YP_003922051.1|	0049174	74-156	0.00000000000402	54909	Dimeric alpha+beta barrel	0.013	69733	Lrp/AsnC-like transcriptional regulator C-terminal domain	1ri7 A:85-170
fW	gi|308175533|ref|YP_003922238.1|	0045968	4-59	0.00000000000516	46785	Winged helix DNA-binding domain	0.066	68967	Lrp/AsnC-like transcriptional regulator N-terminal domain	2cg4 A:4-66
fW	gi|308173403|ref|YP_003920108.1|	0040524	75-230	6.59e-32	100950	NagB/RpiA/CoA transferase-like	0.057	75176	D-ribose-5-phosphate isomerase (RpiA), catalytic domain	1lk5 A:1-130,A:211-229
fW	gi|308173403|ref|YP_003920108.1|	0043758	5-67	0.00000000000000391	46785	Winged helix DNA-binding domain	0.068	68967	Lrp/AsnC-like transcriptional regulator N-terminal domain	1i1g A:2-61
fW	gi|308175680|ref|YP_003922385.1|	0040524	72-233	1.78e-32	100950	NagB/RpiA/CoA transferase-like	0.063	75176	D-ribose-5-phosphate isomerase (RpiA), catalytic domain	1lk5 A:1-130,A:211-229
fW	gi|308175680|ref|YP_003922385.1|	0043758	5-58	0.0000000000159	46785	Winged helix DNA-binding domain	0.061	68967	Lrp/AsnC-like transcriptional regulator N-terminal domain	1ri7 A:25-84
fW	gi|308174169|ref|YP_003920874.1|	0045790	89-286	2.82e-34	53850	Periplasmic binding protein-like II	0.0015	53851	Phosphate binding protein-like	1al3 A:
fW	gi|308174169|ref|YP_003920874.1|	0045910	1-111	4.73e-21	46785	Winged helix DNA-binding domain	0.01	88979	LysR-like transcriptional regulators	1ixc A:1-89
fW	gi|308172213|ref|YP_003918918.1|	0052806	90-289	5.97e-32	53850	Periplasmic binding protein-like II	0.00074	53851	Phosphate binding protein-like	1i6a A:
fW	gi|308172213|ref|YP_003918918.1|	0047461	1-88	1.64e-21	46785	Winged helix DNA-binding domain	0.0015	88979	LysR-like transcriptional regulators	1ixc A:1-89
fW	gi|308174411|ref|YP_003921116.1|	0045790	90-291	7.97e-40	53850	Periplasmic binding protein-like II	0.00056	53851	Phosphate binding protein-like	1i6a A:
fW	gi|308174411|ref|YP_003921116.1|	0047461	1-82	6.53e-18	46785	Winged helix DNA-binding domain	0.01	88979	LysR-like transcriptional regulators	1ixc A:1-89
fW	gi|308172930|ref|YP_003919635.1|	0045790	92-287	3.15e-28	53850	Periplasmic binding protein-like II	0.0023	53851	Phosphate binding protein-like	1i6a A:
fW	gi|308172930|ref|YP_003919635.1|	0047461	1-87	1.33e-21	46785	Winged helix DNA-binding domain	0.0066	88979	LysR-like transcriptional regulators	1ixc A:1-89
fW	gi|308175103|ref|YP_003921808.1|	0045790	86-294	6.12e-28	53850	Periplasmic binding protein-like II	0.00091	53851	Phosphate binding protein-like	1al3 A:
fW	gi|308175103|ref|YP_003921808.1|	0047461	1-86	3.76e-20	46785	Winged helix DNA-binding domain	0.0038	88979	LysR-like transcriptional regulators	1ixc A:1-89
fW	gi|308175152|ref|YP_003921857.1|	0045910	1-111	5.65e-25	46785	Winged helix DNA-binding domain	0.0044	88979	LysR-like transcriptional regulators	1ixc A:1-89
fW	gi|308175152|ref|YP_003921857.1|	0045790	91-210	1.86e-23	53850	Periplasmic binding protein-like II	0.0006	53851	Phosphate binding protein-like	1i6a A:
fW	gi|308175200|ref|YP_003921905.1|	0045790	88-284	1.27e-28	53850	Periplasmic binding protein-like II	0.0031	53851	Phosphate binding protein-like	1al3 A:
fW	gi|308175200|ref|YP_003921905.1|	0045910	1-111	9.33e-22	46785	Winged helix DNA-binding domain	0.012	88979	LysR-like transcriptional regulators	1ixc A:1-89
fW	gi|308175337|ref|YP_003922042.1|	0045790	91-291	5.85e-39	53850	Periplasmic binding protein-like II	0.00043	53851	Phosphate binding protein-like	1ixc A:90-294
fW	gi|308175337|ref|YP_003922042.1|	0047461	1-85	1.87e-22	46785	Winged helix DNA-binding domain	0.00087	88979	LysR-like transcriptional regulators	1ixc A:1-89
fW	gi|308173381|ref|YP_003920086.1|	0045790	88-290	1.03e-26	53850	Periplasmic binding protein-like II	0.0044	53851	Phosphate binding protein-like	2fyi A:88-307
fW	gi|308173381|ref|YP_003920086.1|	0045910	2-111	8.26e-19	46785	Winged helix DNA-binding domain	0.0062	88979	LysR-like transcriptional regulators	1ixc A:1-89
fW	gi|308175487|ref|YP_003922192.1|	0045790	90-294	2.17e-39	53850	Periplasmic binding protein-like II	0.00072	53851	Phosphate binding protein-like	1al3 A:
fW	gi|308175487|ref|YP_003922192.1|	0045910	3-111	1.02e-20	46785	Winged helix DNA-binding domain	0.0089	88979	LysR-like transcriptional regulators	1ixc A:1-89
fW	gi|308175559|ref|YP_003922264.1|	0045790	90-292	8.57e-46	53850	Periplasmic binding protein-like II	0.00068	53851	Phosphate binding protein-like	1i6a A:
fW	gi|308175559|ref|YP_003922264.1|	0045910	1-111	4.82e-24	46785	Winged helix DNA-binding domain	0.0037	88979	LysR-like transcriptional regulators	1ixc A:1-89
fW	gi|308173843|ref|YP_003920548.1|	0045790	88-296	3.14e-41	53850	Periplasmic binding protein-like II	0.0003	53851	Phosphate binding protein-like	1i6a A:
fW	gi|308173843|ref|YP_003920548.1|	0047461	1-84	1.28e-23	46785	Winged helix DNA-binding domain	0.0018	88979	LysR-like transcriptional regulators	1ixc A:1-89
fW	gi|308173964|ref|YP_003920669.1|	0052801	10-137	8.54e-27	46785	Winged helix DNA-binding domain	0.0039	63379	MarR-like transcriptional regulators	1s3j A:
fW	gi|308172081|ref|YP_003918786.1|	0052801	27-141	7.1e-24	46785	Winged helix DNA-binding domain	0.024	63379	MarR-like transcriptional regulators	2a61 A:5-143
fW	gi|308172170|ref|YP_003918875.1|	0052801	9-149	2.3e-25	46785	Winged helix DNA-binding domain	0.0062	63379	MarR-like transcriptional regulators	2a61 A:5-143
fW	gi|308172255|ref|YP_003918960.1|	0054053	90-196	5.23e-21	160387	NosL/MerB-like	0.0086	160388	NosL-like	2hpu A:35-160
fW	gi|308172255|ref|YP_003918960.1|	0043758	14-69	0.000000000104	46785	Winged helix DNA-binding domain	0.091	63379	MarR-like transcriptional regulators	1s3j A:
fW	gi|308174537|ref|YP_003921242.1|	0052801	14-143	2.47e-30	46785	Winged helix DNA-binding domain	0.00085	63379	MarR-like transcriptional regulators	2a61 A:5-143
fW	gi|308172583|ref|YP_003919288.1|	0052644	22-160	4.1e-29	46785	Winged helix DNA-binding domain	0.0095	63379	MarR-like transcriptional regulators	2fbi A:5-140
fW	gi|308172694|ref|YP_003919399.1|	0049308	24-155	3.62e-26	46785	Winged helix DNA-binding domain	0.0053	63379	MarR-like transcriptional regulators	2eth A:1-140
fW	gi|308172887|ref|YP_003919592.1|	0052801	11-145	6.95e-23	46785	Winged helix DNA-binding domain	0.006	63379	MarR-like transcriptional regulators	1s3j A:
fW	gi|308175020|ref|YP_003921725.1|	0049308	14-142	3.71e-30	46785	Winged helix DNA-binding domain	0.0000105	63379	MarR-like transcriptional regulators	1s3j A:
fW	gi|308172983|ref|YP_003919688.1|	0042156	20-131	1.44e-22	46785	Winged helix DNA-binding domain	0.00000266	63379	MarR-like transcriptional regulators	2fxa A:6-167
fW	gi|308173033|ref|YP_003919738.1|	0040517	39-163	2.94e-23	46785	Winged helix DNA-binding domain	0.055	63379	MarR-like transcriptional regulators	2bv6 A:5-140
fW	gi|308173182|ref|YP_003919887.1|	0040517	6-148	9.93e-24	46785	Winged helix DNA-binding domain	0.06	63379	MarR-like transcriptional regulators	1lnw A:
fW	gi|308173191|ref|YP_003919896.1|	0040517	20-138	5.38e-21	46785	Winged helix DNA-binding domain	0.024	63379	MarR-like transcriptional regulators	1p4x A:126-250
fW	gi|308175377|ref|YP_003922082.1|	0052801	4-135	1.59e-31	46785	Winged helix DNA-binding domain	0.0069	63379	MarR-like transcriptional regulators	3deu A:2-141
fW	gi|308173290|ref|YP_003919995.1|	0052801	25-167	3.8e-35	46785	Winged helix DNA-binding domain	0.0000049	63379	MarR-like transcriptional regulators	1z91 A:8-144
fW	gi|308173310|ref|YP_003920015.1|	0052801	13-144	8.32e-31	46785	Winged helix DNA-binding domain	0.0056	63379	MarR-like transcriptional regulators	2a61 A:5-143
fW	gi|308173337|ref|YP_003920042.1|	0052801	3-142	1.02e-32	46785	Winged helix DNA-binding domain	0.0068	63379	MarR-like transcriptional regulators	2eth A:1-140
fW	gi|308175472|ref|YP_003922177.1|	0049308	16-138	2.47e-25	46785	Winged helix DNA-binding domain	0.0061	63379	MarR-like transcriptional regulators	1s3j A:
fW	gi|308173647|ref|YP_003920352.1|	0052801	8-144	5.46e-27	46785	Winged helix DNA-binding domain	0.0049	63379	MarR-like transcriptional regulators	2eth A:1-140
fW	gi|308175778|ref|YP_003922483.1|	0052644	11-140	8.35e-30	46785	Winged helix DNA-binding domain	0.0096	63379	MarR-like transcriptional regulators	3deu A:2-141
fW	gi|308175780|ref|YP_003922485.1|	0040517	4-143	1.17e-32	46785	Winged helix DNA-binding domain	0.00000518	63379	MarR-like transcriptional regulators	1lj9 A:
fW	gi|308173866|ref|YP_003920571.1|	0052801	10-147	1.04e-24	46785	Winged helix DNA-binding domain	0.035	63379	MarR-like transcriptional regulators	1jgs A:
fW	gi|308175750|ref|YP_003922455.1|	0050342	1-126	2.28e-44	52172	CheY-like	0.0000182	52173	CheY-related	1nxo A:
fW	gi|308175750|ref|YP_003922455.1|	0051385	131-231	1.62e-31	46894	C-terminal effector domain of the bipartite response regulators	0.00088	46895	PhoB-like	1ys7 A:128-233
fW	gi|308172233|ref|YP_003918938.1|	0050342	1-125	2.56e-39	52172	CheY-like	0.00011	52173	CheY-related	1nxo A:
fW	gi|308172233|ref|YP_003918938.1|	0051385	127-225	2.78e-30	46894	C-terminal effector domain of the bipartite response regulators	0.0012	46895	PhoB-like	1qqi A:
fW	gi|308174605|ref|YP_003921310.1|	0050342	2-122	8.11e-44	52172	CheY-like	0.00000324	52173	CheY-related	1mvo A:
fW	gi|308174605|ref|YP_003921310.1|	0051385	133-233	2.38e-30	46894	C-terminal effector domain of the bipartite response regulators	0.00074	46895	PhoB-like	1ys7 A:128-233
fW	gi|308174713|ref|YP_003921418.1|	0050342	1-128	2.56e-32	52172	CheY-like	0.00051	52173	CheY-related	1mvo A:
fW	gi|308174713|ref|YP_003921418.1|	0049014	131-222	4.54e-23	46894	C-terminal effector domain of the bipartite response regulators	0.0043	46895	PhoB-like	1kgs A:124-225
fW	gi|308172614|ref|YP_003919319.1|	0043525	2-119	1.04e-26	52172	CheY-like	0.0021	52173	CheY-related	1yio A:3-130
fW	gi|308172614|ref|YP_003919319.1|	0052669	138-228	0.0000000000201	46894	C-terminal effector domain of the bipartite response regulators	0.0077	46895	PhoB-like	2ff4 A:10-104
fW	gi|308175031|ref|YP_003921736.1|	0050342	2-126	2.56e-32	52172	CheY-like	0.00031	52173	CheY-related	1mvo A:
fW	gi|308175031|ref|YP_003921736.1|	0051385	130-223	2.01e-21	46894	C-terminal effector domain of the bipartite response regulators	0.0021	46895	PhoB-like	1ys7 A:128-233
fW	gi|308175054|ref|YP_003921759.1|	0043525	1-136	1.27e-38	52172	CheY-like	0.00026	52173	CheY-related	1mvo A:
fW	gi|308175054|ref|YP_003921759.1|	0051385	131-230	3.12e-27	46894	C-terminal effector domain of the bipartite response regulators	0.001	46895	PhoB-like	1qqi A:
fW	gi|308175221|ref|YP_003921926.1|	0043525	3-152	1.38e-42	52172	CheY-like	0.00014	52173	CheY-related	1mvo A:
fW	gi|308175221|ref|YP_003921926.1|	0051385	121-222	2.1e-27	46894	C-terminal effector domain of the bipartite response regulators	0.0011	46895	PhoB-like	1qqi A:
fW	gi|308173214|ref|YP_003919919.1|	0054521	3-116	1.57e-28	52172	CheY-like	0.00058	52173	CheY-related	1nxo A:
fW	gi|308173214|ref|YP_003919919.1|	0051385	127-221	3.68e-23	46894	C-terminal effector domain of the bipartite response regulators	0.0027	46895	PhoB-like	1qqi A:
fW	gi|308175110|ref|YP_003921815.1|	0051249	10-70	0.000000000113	47413	lambda repressor-like DNA-binding domains	0.065	47432	SinR domain-like	1utx A:
fW	gi|308175181|ref|YP_003921886.1|	0054369	2-65	2.28e-16	47413	lambda repressor-like DNA-binding domains	0.0024	47432	SinR domain-like	1b0n A:1-68
fW	gi|308175181|ref|YP_003921886.1|	0045856	123-147	0.0000183	47406	SinR repressor dimerisation domain-like	0.0039	47407	SinR repressor dimerisation domain-like	1b0n B:
fW	gi|308174147|ref|YP_003920852.1|	0051249	4-66	0.0000000000000992	47413	lambda repressor-like DNA-binding domains	0.029	47432	SinR domain-like	1b0n A:1-68
fW	gi|308172100|ref|YP_003918805.1|	0051249	16-73	0.000000000483	47413	lambda repressor-like DNA-binding domains	0.04	47432	SinR domain-like	2b5a A:1-77
fW	gi|308174211|ref|YP_003920916.1|	0051249	5-71	0.00000000127	47413	lambda repressor-like DNA-binding domains	0.02	47432	SinR domain-like	1utx A:
fW	gi|308174255|ref|YP_003920960.1|	0051249	2-69	1.69e-18	47413	lambda repressor-like DNA-binding domains	0.00021	47432	SinR domain-like	1b0n A:1-68
fW	gi|308174255|ref|YP_003920960.1|	0045854	76-109	0.00000000000131	47406	SinR repressor dimerisation domain-like	0.00031	47407	SinR repressor dimerisation domain-like	1b0n A:74-108
fW	gi|308172437|ref|YP_003919142.1|	0050823	9-63	0.0000149	47413	lambda repressor-like DNA-binding domains	0.071	47432	SinR domain-like	2b5a A:1-77
fW	gi|308172718|ref|YP_003919423.1|	0045765	5-66	0.000000000948	47413	lambda repressor-like DNA-binding domains	0.038	47432	SinR domain-like	1b0n A:1-68
fW	gi|308172719|ref|YP_003919424.1|	0051908	2-43	0.0000000375	47413	lambda repressor-like DNA-binding domains	0.045	47432	SinR domain-like	2b5a A:1-77
fW	gi|308172787|ref|YP_003919492.1|	0051249	10-71	0.0000000000138	47413	lambda repressor-like DNA-binding domains	0.037	47432	SinR domain-like	1utx A:
fW	gi|308172823|ref|YP_003919528.1|	0054323	7-58	0.00000000000366	47413	lambda repressor-like DNA-binding domains	0.051	47432	SinR domain-like	2b5a A:1-77
fW	gi|308174994|ref|YP_003921699.1|	0051908	4-57	0.0000000256	47413	lambda repressor-like DNA-binding domains	0.051	47432	SinR domain-like	2b5a A:1-77
fW	gi|308174995|ref|YP_003921700.1|	0051249	2-65	0.00000000861	47413	lambda repressor-like DNA-binding domains	0.052	47432	SinR domain-like	1utx A:
fW	gi|308172877|ref|YP_003919582.1|	0049999	2-64	0.00000000000000129	47413	lambda repressor-like DNA-binding domains	0.02	47432	SinR domain-like	1utx A:
fW	gi|308175112|ref|YP_003921817.1|	0051249	2-66	4.23e-17	47413	lambda repressor-like DNA-binding domains	0.071	47432	SinR domain-like	1y7y A:5-73
fW	gi|308175491|ref|YP_003922196.1|	0049999	2-63	2.44e-17	47413	lambda repressor-like DNA-binding domains	0.0042	47432	SinR domain-like	1utx A:
fW	gi|308173654|ref|YP_003920359.1|	0051249	2-75	0.0000000593	47413	lambda repressor-like DNA-binding domains	0.035	47432	SinR domain-like	1b0n A:1-68
fW	gi|308172244|ref|YP_003918949.1|	0049195	3-64	0.00000000000000359	46689	Homeodomain-like	0.01	46764	Tetracyclin repressor-like, N-terminal domain	2fx0 A:4-76
fW	gi|308174414|ref|YP_003921119.1|	0054341	4-69	4.54e-16	46689	Homeodomain-like	0.006	46764	Tetracyclin repressor-like, N-terminal domain	3c07 A:15-89
fW	gi|308172376|ref|YP_003919081.1|	0052743	81-193	1.5e-25	48498	Tetracyclin repressor-like, C-terminal domain	0.00000318	48499	Tetracyclin repressor-like, C-terminal domain	2fq4 A:78-192
fW	gi|308172376|ref|YP_003919081.1|	0054341	10-68	0.00000000000000249	46689	Homeodomain-like	0.00034	46764	Tetracyclin repressor-like, N-terminal domain	2fq4 A:9-77
fW	gi|308172412|ref|YP_003919117.1|	0049523	4-82	3.28e-17	46689	Homeodomain-like	0.0034	46764	Tetracyclin repressor-like, N-terminal domain	1vi0 A:6-77
fW	gi|308172412|ref|YP_003919117.1|	0050189	79-191	0.0000000000978	48498	Tetracyclin repressor-like, C-terminal domain	0.0089	48499	Tetracyclin repressor-like, C-terminal domain	1vi0 A:78-194
fW	gi|308174551|ref|YP_003921256.1|	0050189	80-193	6.4e-28	48498	Tetracyclin repressor-like, C-terminal domain	0.00000309	48499	Tetracyclin repressor-like, C-terminal domain	1vi0 A:78-194
fW	gi|308174551|ref|YP_003921256.1|	0049523	7-84	1.94e-17	46689	Homeodomain-like	0.0000848	46764	Tetracyclin repressor-like, N-terminal domain	1vi0 A:6-77
fW	gi|308172556|ref|YP_003919261.1|	0049195	3-68	1.6e-18	46689	Homeodomain-like	0.0043	46764	Tetracyclin repressor-like, N-terminal domain	1ui5 A:5-75
fW	gi|308174646|ref|YP_003921351.1|	0049523	4-73	2.15e-17	46689	Homeodomain-like	0.0034	46764	Tetracyclin repressor-like, N-terminal domain	2fx0 A:4-76
fW	gi|308172952|ref|YP_003919657.1|	0053205	79-193	2.56e-25	48498	Tetracyclin repressor-like, C-terminal domain	0.0031	48499	Tetracyclin repressor-like, C-terminal domain	2gfn A:81-199
fW	gi|308172952|ref|YP_003919657.1|	0049523	3-83	6.31e-16	46689	Homeodomain-like	0.0017	46764	Tetracyclin repressor-like, N-terminal domain	2np5 A:9-77
fW	gi|308175034|ref|YP_003921739.1|	0049523	3-77	1.4e-19	46689	Homeodomain-like	0.0047	46764	Tetracyclin repressor-like, N-terminal domain	1pb6 A:14-85
fW	gi|308172999|ref|YP_003919704.1|	0049523	4-77	2.64e-17	46689	Homeodomain-like	0.0052	46764	Tetracyclin repressor-like, N-terminal domain	1z77 A:1-75
fW	gi|308172999|ref|YP_003919704.1|	0048726	81-183	0.0000000000163	48498	Tetracyclin repressor-like, C-terminal domain	0.0074	48499	Tetracyclin repressor-like, C-terminal domain	2g3b A:74-189
fW	gi|308173036|ref|YP_003919741.1|	0047678	85-196	6.23e-40	48498	Tetracyclin repressor-like, C-terminal domain	0.00067	48499	Tetracyclin repressor-like, C-terminal domain	1jt6 A:73-187
fW	gi|308173036|ref|YP_003919741.1|	0049523	10-89	1.85e-19	46689	Homeodomain-like	0.0014	46764	Tetracyclin repressor-like, N-terminal domain	1jt6 A:2-72
fW	gi|308175239|ref|YP_003921944.1|	0043601	79-185	1.11e-23	48498	Tetracyclin repressor-like, C-terminal domain	0.000017	48499	Tetracyclin repressor-like, C-terminal domain	1sgm A:78-188
fW	gi|308175239|ref|YP_003921944.1|	0049392	7-72	4.98e-16	46689	Homeodomain-like	0.00021	46764	Tetracyclin repressor-like, N-terminal domain	1sgm A:5-77
fW	gi|308175250|ref|YP_003921955.1|	0054341	3-67	0.00000000000000133	46689	Homeodomain-like	0.0071	46764	Tetracyclin repressor-like, N-terminal domain	1z77 A:1-75
fW	gi|308175549|ref|YP_003922254.1|	0049195	5-67	0.00000000000000874	46689	Homeodomain-like	0.0081	46764	Tetracyclin repressor-like, N-terminal domain	1ui5 A:5-75
fW	gi|308175688|ref|YP_003922393.1|	0054341	8-70	0.000000000000354	46689	Homeodomain-like	0.011	46764	Tetracyclin repressor-like, N-terminal domain	2g3b A:2-73
fW	gi|308175688|ref|YP_003922393.1|	0054157	201-269	0.000000000000848	46689	Homeodomain-like	0.0067	46764	Tetracyclin repressor-like, N-terminal domain	2iu5 A:1-71
fW	gi|308173723|ref|YP_003920428.1|	0054157	6-64	0.0000000000000648	46689	Homeodomain-like	0.0076	46764	Tetracyclin repressor-like, N-terminal domain	2iu5 A:1-71
fW	gi|308173871|ref|YP_003920576.1|	0051586	79-183	1.56e-18	48498	Tetracyclin repressor-like, C-terminal domain	0.00033	48499	Tetracyclin repressor-like, C-terminal domain	1zk8 A:78-182
fW	gi|308173871|ref|YP_003920576.1|	0051585	8-70	0.0000000375	46689	Homeodomain-like	0.002	46764	Tetracyclin repressor-like, N-terminal domain	1zk8 A:6-77
fW	gi|308173226|ref|YP_003919931.1|	0043758	42-102	0.000000108	46785	Winged helix DNA-binding domain	0.063	109680	TrmB-like	2d1h A:1-109
fW	gi|308175366|ref|YP_003922071.1|	0040524	75-233	6.28e-26	100950	NagB/RpiA/CoA transferase-like	0.061	110513	IF2B-like	1vb5 A:
fW	gi|308175366|ref|YP_003922071.1|	0043758	4-78	0.0000000000000849	46785	Winged helix DNA-binding domain	0.063	109680	TrmB-like	2d1h A:1-109
