# Supplementary material for: Abundance, diversity and domain architecture variability in prokaryotic DNA-binding transcription factors
Source: PLoS One. 2018 Apr 3;13(4):e0195332. doi: 10.1371/journal.pone.0195332 (PMC5882156; doi:10.1371/journal.pone.0195332)
Supplement: S1 Dataset — The information of genomes and transcription factors is organized in a tabular format. The file S1_Dataset.zip contains 761 files, one per genome. The information is organized as follows: Genome ID, identifier from NCBI database; Supfam ID; physical position of the Domain; E-value; Supfam model assignment; Supfam description; E-value associated to the family; Family ID; Family ID; representative PDB associated to each assignment. (ZIP) [file pone.0195332.s005.zip › Genomes_assignments/Bacillus_anthracis_str._CDC_684_B.TFs]

5L	gi|227812864|ref|YP_002812873.1|	0046275	59-110	0.0000000000000538	46689	Homeodomain-like	0.0029	46759	AraC type transcriptional activator	1d5y A:57-121
5L	gi|227812864|ref|YP_002812873.1|	0036286	7-57	0.0000000000412	46689	Homeodomain-like	0.011	46759	AraC type transcriptional activator	1bl0 A:9-62
5L	gi|227814605|ref|YP_002814614.1|	0046275	55-103	0.0000000108	46689	Homeodomain-like	0.0061	46759	AraC type transcriptional activator	1d5y A:57-121
5L	gi|227814605|ref|YP_002814614.1|	0036286	2-52	0.000000573	46689	Homeodomain-like	0.0052	46759	AraC type transcriptional activator	1bl0 A:9-62
5L	gi|227814143|ref|YP_002814152.1|	0039814	137-295	1.4e-36	55136	Probable bacterial effector-binding domain	0.0017	75462	Gyrase inhibitory protein GyrI (SbmC, YeeB)	1jyh A:
5L	gi|227814143|ref|YP_002814152.1|	0046275	65-115	0.00000000000672	46689	Homeodomain-like	0.01	46759	AraC type transcriptional activator	1bl0 A:63-124
5L	gi|227814143|ref|YP_002814152.1|	0036286	12-62	0.000000000466	46689	Homeodomain-like	0.012	46759	AraC type transcriptional activator	1bl0 A:9-62
5L	gi|227813891|ref|YP_002813900.1|	0046275	220-272	0.000000000000806	46689	Homeodomain-like	0.028	46759	AraC type transcriptional activator	1bl0 A:63-124
5L	gi|227813891|ref|YP_002813900.1|	0051818	14-151	0.000000101	51215	Regulatory protein AraC	0.026	51216	Regulatory protein AraC	2arc A:
5L	gi|227813891|ref|YP_002813900.1|	0035607	167-218	0.0000762	46689	Homeodomain-like	0.07	46759	AraC type transcriptional activator	1bl0 A:9-62
5L	gi|227813359|ref|YP_002813368.1|	0046652	8-89	1.01e-30	57884	Ada DNA repair protein, N-terminal domain (N-Ada 10)	0.00026	57885	Ada DNA repair protein, N-terminal domain (N-Ada 10)	1eyf A:
5L	gi|227813359|ref|YP_002813368.1|	0046275	136-185	0.00000000000403	46689	Homeodomain-like	0.018	46759	AraC type transcriptional activator	1d5y A:57-121
5L	gi|227813359|ref|YP_002813368.1|	0036286	83-134	0.0000000000255	46689	Homeodomain-like	0.013	46759	AraC type transcriptional activator	1bl0 A:9-62
5L	gi|227817281|ref|YP_002817290.1|	0043525	1-129	1.18e-28	52172	CheY-like	0.0019	52173	CheY-related	1srr A:
5L	gi|227817281|ref|YP_002817290.1|	0046275	180-229	0.0000000000538	46689	Homeodomain-like	0.024	46759	AraC type transcriptional activator	1bl0 A:9-62
5L	gi|227817281|ref|YP_002817290.1|	0036286	128-179	0.000000116	46689	Homeodomain-like	0.028	46759	AraC type transcriptional activator	1d5y A:3-56
5L	gi|227813993|ref|YP_002814002.1|	0046275	5-40	0.00000000206	46689	Homeodomain-like	0.032	46759	AraC type transcriptional activator	1d5y A:57-121
5L	gi|227816039|ref|YP_002816048.1|	0046275	58-115	0.00000000000000103	46689	Homeodomain-like	0.0024	46759	AraC type transcriptional activator	1d5y A:57-121
5L	gi|227816039|ref|YP_002816048.1|	0039814	133-248	0.000000000000115	55136	Probable bacterial effector-binding domain	0.06	75462	Gyrase inhibitory protein GyrI (SbmC, YeeB)	1jyh A:
5L	gi|227816039|ref|YP_002816048.1|	0036286	7-56	0.000000000215	46689	Homeodomain-like	0.021	46759	AraC type transcriptional activator	1bl0 A:9-62
5L	gi|227813238|ref|YP_002813247.1|	0052592	76-185	4.16e-26	54637	Thioesterase/thiol ester dehydrase-isomerase	0.0000227	89902	PaaI/YdiI-like	2f41 A:73-183
5L	gi|227813238|ref|YP_002813247.1|	0037456	7-57	0.0000484	46785	Winged helix DNA-binding domain	0.069	46792	Arginine repressor (ArgR), N-terminal DNA-binding domain	1b4a A:4-78
5L	gi|227816951|ref|YP_002816960.1|	0035347	5-78	5.45e-25	46785	Winged helix DNA-binding domain	0.0000724	46792	Arginine repressor (ArgR), N-terminal DNA-binding domain	1f9n A:3-78
5L	gi|227816951|ref|YP_002816960.1|	0037457	80-149	1.96e-22	55252	C-terminal domain of arginine repressor	0.0000503	55253	C-terminal domain of arginine repressor	1b4b A:
5L	gi|227817495|ref|YP_002817504.1|	0043758	10-58	0.00000000517	46785	Winged helix DNA-binding domain	0.085	46792	Arginine repressor (ArgR), N-terminal DNA-binding domain	1b4a A:4-78
5L	gi|227816534|ref|YP_002816543.1|	0049777	29-122	5.23e-29	46785	Winged helix DNA-binding domain	0.0015	46801	ArsR-like transcriptional regulators	1smt A:
5L	gi|227816518|ref|YP_002816527.1|	0049777	7-93	7.34e-24	46785	Winged helix DNA-binding domain	0.024	46801	ArsR-like transcriptional regulators	1smt A:
5L	gi|227815173|ref|YP_002815182.1|	0049777	2-93	2.72e-17	46785	Winged helix DNA-binding domain	0.031	46801	ArsR-like transcriptional regulators	1smt A:
5L	gi|227814825|ref|YP_002814834.1|	0049944	14-86	2.29e-19	46785	Winged helix DNA-binding domain	0.073	46801	ArsR-like transcriptional regulators	1r1u A:
5L	gi|227814207|ref|YP_002814216.1|	0049944	268-342	0.0000000000000012	46785	Winged helix DNA-binding domain	0.036	46801	ArsR-like transcriptional regulators	1r1u A:
5L	gi|227814099|ref|YP_002814108.1|	0049777	5-86	4.3e-19	46785	Winged helix DNA-binding domain	0.045	46801	ArsR-like transcriptional regulators	1smt A:
5L	gi|227814006|ref|YP_002814015.1|	0049777	4-85	3.45e-24	46785	Winged helix DNA-binding domain	0.0043	46801	ArsR-like transcriptional regulators	1u2w A:12-119
5L	gi|227813912|ref|YP_002813921.1|	0049777	8-95	4.73e-18	46785	Winged helix DNA-binding domain	0.045	46801	ArsR-like transcriptional regulators	1smt A:
5L	gi|227813743|ref|YP_002813752.1|	0049777	5-90	1.18e-20	46785	Winged helix DNA-binding domain	0.023	46801	ArsR-like transcriptional regulators	1smt A:
5L	gi|227813663|ref|YP_002813672.1|	0049777	17-100	4.42e-20	46785	Winged helix DNA-binding domain	0.084	46801	ArsR-like transcriptional regulators	1r1u A:
5L	gi|227817019|ref|YP_002817028.1|	0053261	1-204	5.98e-24	46785	Winged helix DNA-binding domain	0.098	46801	ArsR-like transcriptional regulators	1r1u A:
5L	gi|227817034|ref|YP_002817043.1|	0049777	5-95	1.33e-22	46785	Winged helix DNA-binding domain	0.013	46801	ArsR-like transcriptional regulators	1smt A:
5L	gi|227817204|ref|YP_002817213.1|	0049944	20-102	1.15e-23	46785	Winged helix DNA-binding domain	0.013	46801	ArsR-like transcriptional regulators	1r1u A:
5L	gi|227817501|ref|YP_002817510.1|	0049944	8-93	5.6e-25	46785	Winged helix DNA-binding domain	0.035	46801	ArsR-like transcriptional regulators	1smt A:
5L	gi|227811586|ref|YP_002811597.1|	0049777	5-95	9.83e-20	46785	Winged helix DNA-binding domain	0.039	46801	ArsR-like transcriptional regulators	1smt A:
5L	gi|227811382|ref|YP_002808744.1|	0049777	4-96	0.00000000000000315	46785	Winged helix DNA-binding domain	0.049	46801	ArsR-like transcriptional regulators	1r1u A:
5L	gi|227815616|ref|YP_002815625.1|	0035568	72-276	2.32e-62	55681	Class II aaRS and biotin synthetases	0.0000248	55707	Biotin holoenzyme synthetase	1wqw A:1-188
5L	gi|227815616|ref|YP_002815625.1|	0045968	3-61	0.00000000138	46785	Winged helix DNA-binding domain	0.025	46786	Biotin repressor-like	1bia A:1-63
5L	gi|227815616|ref|YP_002815625.1|	0050688	282-325	0.0000105	50037	C-terminal domain of transcriptional repressors	0.0066	50038	Biotin repressor (BirA)	1bia A:271-317
5L	gi|227814528|ref|YP_002814537.1|	0045968	4-60	0.00000987	46785	Winged helix DNA-binding domain	0.06	46786	Biotin repressor-like	1bia A:1-63
5L	gi|227817212|ref|YP_002817221.1|	0039385	77-179	5.75e-38	75500	Putative transcriptional regulator TM1602, C-terminal domain	0.00024	75501	Putative transcriptional regulator TM1602, C-terminal domain	1j5y A:68-174
5L	gi|227817212|ref|YP_002817221.1|	0039384	10-69	0.0000000000376	46785	Winged helix DNA-binding domain	0.0058	46786	Biotin repressor-like	1j5y A:3-67
5L	gi|227813732|ref|YP_002813741.1|	0039384	1-63	0.0000000331	46785	Winged helix DNA-binding domain	0.04	46786	Biotin repressor-like	1j5y A:3-67
5L	gi|227817073|ref|YP_002817082.1|	0054707	74-205	2.02e-23	54631	CBS-domain pair	0.0018	54632	CBS-domain pair	1pvm A:1-142
5L	gi|227817073|ref|YP_002817082.1|	0043758	5-79	0.000000000000337	46785	Winged helix DNA-binding domain	0.067	46786	Biotin repressor-like	1j5y A:3-67
5L	gi|227815704|ref|YP_002815713.1|	0048600	3-113	1.03e-18	51206	cAMP-binding domain-like	0.015	51210	cAMP-binding domain	1hw5 A:1-137
5L	gi|227815704|ref|YP_002815713.1|	0054434	120-163	0.0000726	46785	Winged helix DNA-binding domain	0.034	46796	CAP C-terminal domain-like	1hw5 A:138-208
5L	gi|227815048|ref|YP_002815057.1|	0048600	9-137	2.62e-30	51206	cAMP-binding domain-like	0.01	51210	cAMP-binding domain	2gau A:10-151
5L	gi|227815048|ref|YP_002815057.1|	0048601	140-223	8.99e-24	46785	Winged helix DNA-binding domain	0.015	46796	CAP C-terminal domain-like	1ft9 A:134-213
5L	gi|227813714|ref|YP_002813723.1|	0048600	21-140	3.8e-26	51206	cAMP-binding domain-like	0.022	51210	cAMP-binding domain	1o5l A:1-129
5L	gi|227813714|ref|YP_002813723.1|	0048601	151-226	0.000000000454	46785	Winged helix DNA-binding domain	0.035	46796	CAP C-terminal domain-like	2coh A:118-199
5L	gi|227818177|ref|YP_002818186.1|	0048600	27-138	1.7e-24	51206	cAMP-binding domain-like	0.0086	51210	cAMP-binding domain	1hw5 A:1-137
5L	gi|227818177|ref|YP_002818186.1|	0052860	151-219	0.000000762	46785	Winged helix DNA-binding domain	0.039	46796	CAP C-terminal domain-like	2gau A:152-232
5L	gi|227812991|ref|YP_002813000.1|	0041617	148-389	9.23e-65	52540	P-loop containing nucleoside triphosphate hydrolases	0.000000986	81269	Extended AAA-ATPase domain	1ny5 A:138-384
5L	gi|227812991|ref|YP_002813000.1|	0048459	11-111	0.000000000000279	55785	PYP-like sensor domain (PAS domain)	0.038	55789	Heme-binding PAS domain	1ew0 A:
5L	gi|227812991|ref|YP_002813000.1|	0046907	401-446	0.00000125	46689	Homeodomain-like	0.049	100918	FIS-like	1g2h A:
5L	gi|227816639|ref|YP_002816648.1|	0041617	148-390	2.35e-63	52540	P-loop containing nucleoside triphosphate hydrolases	0.00000389	81269	Extended AAA-ATPase domain	1ny5 A:138-384
5L	gi|227816639|ref|YP_002816648.1|	0037176	361-465	0.00000000000000148	46689	Homeodomain-like	0.034	100918	FIS-like	1eto B:
5L	gi|227816639|ref|YP_002816648.1|	0048459	9-121	0.00000165	55785	PYP-like sensor domain (PAS domain)	0.045	55789	Heme-binding PAS domain	1v9y A:
5L	gi|227815862|ref|YP_002815871.1|	0037176	256-335	0.0000108	46689	Homeodomain-like	0.037	100918	FIS-like	1umq A:
5L	gi|227814884|ref|YP_002814893.1|	0041617	152-394	5.22e-65	52540	P-loop containing nucleoside triphosphate hydrolases	0.00000146	81269	Extended AAA-ATPase domain	1ny5 A:138-384
5L	gi|227814884|ref|YP_002814893.1|	0037176	364-455	3.41e-18	46689	Homeodomain-like	0.021	100918	FIS-like	1eto B:
5L	gi|227814884|ref|YP_002814893.1|	0048248	7-112	0.000000000000558	55785	PYP-like sensor domain (PAS domain)	0.057	55789	Heme-binding PAS domain	1ew0 A:
5L	gi|227814427|ref|YP_002814436.1|	0041617	307-545	3.2e-66	52540	P-loop containing nucleoside triphosphate hydrolases	0.00000265	81269	Extended AAA-ATPase domain	1ny5 A:138-384
5L	gi|227814427|ref|YP_002814436.1|	0049952	571-616	0.00000000272	46689	Homeodomain-like	0.046	100918	FIS-like	1eto B:
5L	gi|227814352|ref|YP_002814361.1|	0041617	239-480	1.69e-70	52540	P-loop containing nucleoside triphosphate hydrolases	0.000000468	81269	Extended AAA-ATPase domain	1ny5 A:138-384
5L	gi|227814352|ref|YP_002814361.1|	0037176	451-552	0.0000000000000125	46689	Homeodomain-like	0.023	100918	FIS-like	1ntc A:
5L	gi|227814352|ref|YP_002814361.1|	0037219	94-201	0.00000000134	55785	PYP-like sensor domain (PAS domain)	0.057	55789	Heme-binding PAS domain	1v9y A:
5L	gi|227816943|ref|YP_002816952.1|	0041617	368-614	2.24e-67	52540	P-loop containing nucleoside triphosphate hydrolases	0.00000181	81269	Extended AAA-ATPase domain	1ny5 A:138-384
5L	gi|227816943|ref|YP_002816952.1|	0048248	121-215	5.32e-16	55785	PYP-like sensor domain (PAS domain)	0.021	55789	Heme-binding PAS domain	1dp6 A:
5L	gi|227816943|ref|YP_002816952.1|	0048248	236-336	0.00000000000000314	55785	PYP-like sensor domain (PAS domain)	0.059	55789	Heme-binding PAS domain	1v9y A:
5L	gi|227816943|ref|YP_002816952.1|	0037176	583-682	0.0000000000026	46689	Homeodomain-like	0.037	100918	FIS-like	1eto B:
5L	gi|227816943|ref|YP_002816952.1|	0048454	1-86	0.0000000000252	51735	NAD(P)-binding Rossmann-fold domains	0.036	51800	Glyceraldehyde-3-phosphate dehydrogenase-like, N-terminal domain	1nvm B:1-131,B:287-312
5L	gi|227816590|ref|YP_002816599.1|	0041150	8-138	1.56e-43	46785	Winged helix DNA-binding domain	0.0022	101027	FUR-like	1mzb A:
5L	gi|227816870|ref|YP_002816879.1|	0041150	6-142	8.16e-38	46785	Winged helix DNA-binding domain	0.0011	101027	FUR-like	1mzb A:
5L	gi|227817055|ref|YP_002817064.1|	0041150	5-133	1.63e-32	46785	Winged helix DNA-binding domain	0.0039	101027	FUR-like	1mzb A:
5L	gi|227812882|ref|YP_002812891.1|	0036339	61-325	2.36e-58	53822	Periplasmic binding protein-like I	0.0000606	53823	L-arabinose binding protein-like	2nzu G:58-332
5L	gi|227812882|ref|YP_002812891.1|	0051985	1-60	5.55e-18	47413	lambda repressor-like DNA-binding domains	0.0026	47438	GalR/LacI-like bacterial regulator	1pru A:
5L	gi|227816465|ref|YP_002816474.1|	0036339	60-323	1.53e-81	53822	Periplasmic binding protein-like I	0.000016	53823	L-arabinose binding protein-like	2nzu G:58-332
5L	gi|227816465|ref|YP_002816474.1|	0051985	2-59	5.63e-18	47413	lambda repressor-like DNA-binding domains	0.0021	47438	GalR/LacI-like bacterial regulator	1pru A:
5L	gi|227816374|ref|YP_002816383.1|	0035780	59-311	2.19e-64	53822	Periplasmic binding protein-like I	0.0000874	53823	L-arabinose binding protein-like	2nzu G:58-332
5L	gi|227816374|ref|YP_002816383.1|	0051985	3-59	0.0000000000000711	47413	lambda repressor-like DNA-binding domains	0.0041	47438	GalR/LacI-like bacterial regulator	1efa A:2-60
5L	gi|227814683|ref|YP_002814692.1|	0036339	63-330	2.16e-78	53822	Periplasmic binding protein-like I	0.00000887	53823	L-arabinose binding protein-like	1dbq A:
5L	gi|227814683|ref|YP_002814692.1|	0051985	2-60	8.45e-17	47413	lambda repressor-like DNA-binding domains	0.0017	47438	GalR/LacI-like bacterial regulator	2bjc A:1-62
5L	gi|227813931|ref|YP_002813940.1|	0036339	60-329	1.52e-66	53822	Periplasmic binding protein-like I	0.00000968	53823	L-arabinose binding protein-like	2nzu G:58-332
5L	gi|227813931|ref|YP_002813940.1|	0051985	1-59	8.06e-18	47413	lambda repressor-like DNA-binding domains	0.0032	47438	GalR/LacI-like bacterial regulator	1vpw A:3-58
5L	gi|227816786|ref|YP_002816795.1|	0036339	61-338	1.58e-74	53822	Periplasmic binding protein-like I	0.0000398	53823	L-arabinose binding protein-like	2nzu G:58-332
5L	gi|227816786|ref|YP_002816795.1|	0051985	2-60	1.48e-17	47413	lambda repressor-like DNA-binding domains	0.0033	47438	GalR/LacI-like bacterial regulator	2hsg A:2-58
5L	gi|227816883|ref|YP_002816892.1|	0053227	58-287	6.42e-37	53822	Periplasmic binding protein-like I	0.001	53823	L-arabinose binding protein-like	2nzu G:58-332
5L	gi|227816883|ref|YP_002816892.1|	0051985	1-59	1.48e-17	47413	lambda repressor-like DNA-binding domains	0.0032	47438	GalR/LacI-like bacterial regulator	1pru A:
5L	gi|227817469|ref|YP_002817478.1|	0036339	62-332	2.55e-90	53822	Periplasmic binding protein-like I	0.0000000043	53823	L-arabinose binding protein-like	2nzu G:58-332
5L	gi|227817469|ref|YP_002817478.1|	0051985	2-60	8.44e-20	47413	lambda repressor-like DNA-binding domains	0.00019	47438	GalR/LacI-like bacterial regulator	2hsg A:2-58
5L	gi|227816064|ref|YP_002816073.1|	0035780	58-321	4.71e-70	53822	Periplasmic binding protein-like I	0.0000174	53823	L-arabinose binding protein-like	2nzu G:58-332
5L	gi|227816064|ref|YP_002816073.1|	0051985	2-59	1.44e-17	47413	lambda repressor-like DNA-binding domains	0.005	47438	GalR/LacI-like bacterial regulator	1efa A:2-60
5L	gi|227816985|ref|YP_002816994.1|	0036339	61-325	1.18e-59	53822	Periplasmic binding protein-like I	0.0000528	53823	L-arabinose binding protein-like	2nzu G:58-332
5L	gi|227816985|ref|YP_002816994.1|	0051985	1-59	5.98e-18	47413	lambda repressor-like DNA-binding domains	0.0049	47438	GalR/LacI-like bacterial regulator	2hsg A:2-58
5L	gi|227818170|ref|YP_002818179.1|	0036339	61-325	5.14e-55	53822	Periplasmic binding protein-like I	0.000027	53823	L-arabinose binding protein-like	2nzu G:58-332
5L	gi|227818170|ref|YP_002818179.1|	0051985	1-60	3.02e-17	47413	lambda repressor-like DNA-binding domains	0.0061	47438	GalR/LacI-like bacterial regulator	2bjc A:1-62
5L	gi|227815714|ref|YP_002815723.1|	0045682	1-134	3.56e-32	52172	CheY-like	0.00028	52173	CheY-related	1a04 A:5-142
5L	gi|227815714|ref|YP_002815723.1|	0048694	138-208	1.46e-24	46894	C-terminal effector domain of the bipartite response regulators	0.0022	46900	GerE-like (LuxR/UhpA family of transcriptional regulators)	1fse A:
5L	gi|227815387|ref|YP_002815396.1|	0045682	1-130	1.42e-32	52172	CheY-like	0.0011	52173	CheY-related	1a04 A:5-142
5L	gi|227815387|ref|YP_002815396.1|	0048694	150-207	8.5e-16	46894	C-terminal effector domain of the bipartite response regulators	0.0041	46900	GerE-like (LuxR/UhpA family of transcriptional regulators)	1fse A:
5L	gi|227814920|ref|YP_002814929.1|	0045682	1-131	1.07e-35	52172	CheY-like	0.00064	52173	CheY-related	1a04 A:5-142
5L	gi|227814920|ref|YP_002814929.1|	0048694	142-207	3.4e-23	46894	C-terminal effector domain of the bipartite response regulators	0.0018	46900	GerE-like (LuxR/UhpA family of transcriptional regulators)	1fse A:
5L	gi|227817270|ref|YP_002817279.1|	0048694	7-72	4.76e-23	46894	C-terminal effector domain of the bipartite response regulators	0.0000893	46900	GerE-like (LuxR/UhpA family of transcriptional regulators)	1fse A:
5L	gi|227818115|ref|YP_002818124.1|	0045682	1-128	1.99e-30	52172	CheY-like	0.00066	52173	CheY-related	1a04 A:5-142
5L	gi|227818115|ref|YP_002818124.1|	0048694	129-200	4.42e-19	46894	C-terminal effector domain of the bipartite response regulators	0.0033	46900	GerE-like (LuxR/UhpA family of transcriptional regulators)	1fse A:
5L	gi|227818179|ref|YP_002818188.1|	0045682	1-134	6.69e-38	52172	CheY-like	0.00049	52173	CheY-related	1a04 A:5-142
5L	gi|227818179|ref|YP_002818188.1|	0048694	146-215	2.52e-22	46894	C-terminal effector domain of the bipartite response regulators	0.0019	46900	GerE-like (LuxR/UhpA family of transcriptional regulators)	1a04 A:150-216
5L	gi|227812833|ref|YP_002812842.1|	0054060	86-225	4.97e-19	48008	GntR ligand-binding domain-like	0.02	48009	GntR ligand-binding domain-like	2hs5 A:94-231
5L	gi|227812833|ref|YP_002812842.1|	0050048	14-84	0.0000000000000623	46785	Winged helix DNA-binding domain	0.015	46804	GntR-like transcriptional regulators	2hs5 A:25-93
5L	gi|227816547|ref|YP_002816556.1|	0050696	75-462	3.78e-75	53383	PLP-dependent transferases	0.0000263	53384	AAT-like	1x0m A:26-428
5L	gi|227816547|ref|YP_002816556.1|	0050048	9-88	5.45e-17	46785	Winged helix DNA-binding domain	0.032	46804	GntR-like transcriptional regulators	2hs5 A:25-93
5L	gi|227816500|ref|YP_002816509.1|	0054662	55-235	1.73e-43	64288	Chorismate lyase-like	0.000061	143473	UTRA domain	2ogg A:95-238
5L	gi|227816500|ref|YP_002816509.1|	0050048	2-71	1.77e-19	46785	Winged helix DNA-binding domain	0.0036	46804	GntR-like transcriptional regulators	3bwg A:5-82
5L	gi|227815858|ref|YP_002815867.1|	0054060	74-211	1.96e-29	48008	GntR ligand-binding domain-like	0.005	48009	GntR ligand-binding domain-like	2hs5 A:94-231
5L	gi|227815858|ref|YP_002815867.1|	0050048	1-57	3.67e-17	46785	Winged helix DNA-binding domain	0.017	46804	GntR-like transcriptional regulators	1v4r A:1-100
5L	gi|227815797|ref|YP_002815806.1|	0050048	4-87	1.42e-22	46785	Winged helix DNA-binding domain	0.015	46804	GntR-like transcriptional regulators	1v4r A:1-100
5L	gi|227815417|ref|YP_002815426.1|	0050048	10-96	2.44e-18	46785	Winged helix DNA-binding domain	0.037	46804	GntR-like transcriptional regulators	2hs5 A:25-93
5L	gi|227815417|ref|YP_002815426.1|	0054060	83-216	5.49e-17	48008	GntR ligand-binding domain-like	0.013	48009	GntR ligand-binding domain-like	2hs5 A:94-231
5L	gi|227815051|ref|YP_002815060.1|	0050048	6-87	6.06e-22	46785	Winged helix DNA-binding domain	0.021	46804	GntR-like transcriptional regulators	1v4r A:1-100
5L	gi|227814602|ref|YP_002814611.1|	0050768	64-444	3.86e-66	53383	PLP-dependent transferases	0.000031	53384	AAT-like	1x0m A:26-428
5L	gi|227814602|ref|YP_002814611.1|	0050048	3-75	5.45e-16	46785	Winged helix DNA-binding domain	0.0077	46804	GntR-like transcriptional regulators	3bwg A:5-82
5L	gi|227814576|ref|YP_002814585.1|	0050696	109-478	1.02e-83	53383	PLP-dependent transferases	0.00000422	53384	AAT-like	1x0m A:26-428
5L	gi|227814576|ref|YP_002814585.1|	0050048	7-80	6.73e-21	46785	Winged helix DNA-binding domain	0.021	46804	GntR-like transcriptional regulators	3bwg A:5-82
5L	gi|227814450|ref|YP_002814459.1|	0050696	79-474	6.54e-87	53383	PLP-dependent transferases	0.00000464	53384	AAT-like	1x0m A:26-428
5L	gi|227814450|ref|YP_002814459.1|	0050048	7-78	1.11e-17	46785	Winged helix DNA-binding domain	0.018	46804	GntR-like transcriptional regulators	3bwg A:5-82
5L	gi|227814150|ref|YP_002814159.1|	0050048	7-85	2.18e-20	46785	Winged helix DNA-binding domain	0.016	46804	GntR-like transcriptional regulators	3bwg A:5-82
5L	gi|227814138|ref|YP_002814147.1|	0050768	111-475	1.48e-93	53383	PLP-dependent transferases	0.0000104	53384	AAT-like	1x0m A:26-428
5L	gi|227814138|ref|YP_002814147.1|	0050048	6-79	1.76e-22	46785	Winged helix DNA-binding domain	0.02	46804	GntR-like transcriptional regulators	1hw1 A:5-78
5L	gi|227813342|ref|YP_002813351.1|	0050768	108-475	6.74e-96	53383	PLP-dependent transferases	0.00000527	53384	AAT-like	1x0m A:26-428
5L	gi|227813342|ref|YP_002813351.1|	0050048	6-77	2.38e-19	46785	Winged helix DNA-binding domain	0.026	46804	GntR-like transcriptional regulators	1hw1 A:5-78
5L	gi|227816856|ref|YP_002816865.1|	0050048	6-78	2.23e-20	46785	Winged helix DNA-binding domain	0.015	46804	GntR-like transcriptional regulators	3bwg A:5-82
5L	gi|227816996|ref|YP_002817005.1|	0050048	6-80	1e-21	46785	Winged helix DNA-binding domain	0.02	46804	GntR-like transcriptional regulators	3bwg A:5-82
5L	gi|227817387|ref|YP_002817396.1|	0050048	3-86	5.09e-20	46785	Winged helix DNA-binding domain	0.018	46804	GntR-like transcriptional regulators	3bwg A:5-82
5L	gi|227813298|ref|YP_002813307.1|	0054662	63-239	3.14e-38	64288	Chorismate lyase-like	0.0063	143473	UTRA domain	2ra5 A:66-245
5L	gi|227813298|ref|YP_002813307.1|	0050048	5-84	6e-23	46785	Winged helix DNA-binding domain	0.012	46804	GntR-like transcriptional regulators	1v4r A:1-100
5L	gi|227813766|ref|YP_002813775.1|	0050048	6-50	0.0000000222	46785	Winged helix DNA-binding domain	0.032	46804	GntR-like transcriptional regulators	2hs5 A:25-93
5L	gi|227814286|ref|YP_002814295.1|	0050048	8-77	0.0000000000000196	46785	Winged helix DNA-binding domain	0.018	46804	GntR-like transcriptional regulators	3bwg A:5-82
5L	gi|227814515|ref|YP_002814524.1|	0050048	2-65	1.79e-17	46785	Winged helix DNA-binding domain	0.02	46804	GntR-like transcriptional regulators	1hw1 A:5-78
5L	gi|227815095|ref|YP_002815104.1|	0050768	103-463	2.34e-76	53383	PLP-dependent transferases	0.0000806	53384	AAT-like	1x0m A:26-428
5L	gi|227815095|ref|YP_002815104.1|	0050048	10-87	9.47e-23	46785	Winged helix DNA-binding domain	0.014	46804	GntR-like transcriptional regulators	2hs5 A:25-93
5L	gi|227815607|ref|YP_002815616.1|	0054094	130-195	1.83e-19	158499	DnaD domain-like	0.0054	158500	DnaD domain	2i5u A:2-75
5L	gi|227815607|ref|YP_002815616.1|	0040517	16-135	0.0000839	46785	Winged helix DNA-binding domain	0.034	46804	GntR-like transcriptional regulators	1hw1 A:5-78
5L	gi|227817637|ref|YP_002817646.1|	0054662	65-239	5.02e-29	64288	Chorismate lyase-like	0.0025	143473	UTRA domain	2ra5 A:66-245
5L	gi|227817637|ref|YP_002817646.1|	0050048	10-81	2.83e-19	46785	Winged helix DNA-binding domain	0.033	46804	GntR-like transcriptional regulators	1hw1 A:5-78
5L	gi|227816482|ref|YP_002816491.1|	0045968	1-60	0.00000000391	46785	Winged helix DNA-binding domain	0.054	74676	Transcriptional regulator IclR, N-terminal domain	1mkm A:1-75
5L	gi|227814103|ref|YP_002814112.1|	0049608	60-248	7.85e-44	55781	GAF domain-like	0.0001	75513	IclR ligand-binding domain-like	1mkm A:76-246
5L	gi|227814103|ref|YP_002814112.1|	0048177	6-75	0.000000000000113	46785	Winged helix DNA-binding domain	0.026	74676	Transcriptional regulator IclR, N-terminal domain	1mkm A:1-75
5L	gi|227817398|ref|YP_002817407.1|	0042770	5-54	0.000000118	46785	Winged helix DNA-binding domain	0.057	74676	Transcriptional regulator IclR, N-terminal domain	1mkm A:1-75
5L	gi|227817398|ref|YP_002817407.1|	0054151	72-110	0.00000327	75138	HprK N-terminal domain-like	0.07	159447	DRTGG domain	2ioj A:206-325
5L	gi|227813477|ref|YP_002813486.1|	0039545	99-221	5.23e-36	51306	LexA/Signal peptidase	0.00018	51307	LexA-related	1jhf A:73-198
5L	gi|227813477|ref|YP_002813486.1|	0047587	20-87	2.49e-24	46785	Winged helix DNA-binding domain	0.021	46789	LexA repressor, N-terminal DNA-binding domain	1jhf A:2-72
5L	gi|227816299|ref|YP_002816308.1|	0049174	69-156	3.62e-18	54909	Dimeric alpha+beta barrel	0.002	69733	Lrp/AsnC-like transcriptional regulator C-terminal domain	1ri7 A:85-170
5L	gi|227816299|ref|YP_002816308.1|	0052161	8-69	0.00000000000000107	46785	Winged helix DNA-binding domain	0.0076	68967	Lrp/AsnC-like transcriptional regulator N-terminal domain	2cfx A:1-63
5L	gi|227815790|ref|YP_002815799.1|	0052161	2-62	2.29e-17	46785	Winged helix DNA-binding domain	0.0013	68967	Lrp/AsnC-like transcriptional regulator N-terminal domain	2cfx A:1-63
5L	gi|227815790|ref|YP_002815799.1|	0052160	67-137	0.00000000000000617	54909	Dimeric alpha+beta barrel	0.00039	69733	Lrp/AsnC-like transcriptional regulator C-terminal domain	2cfx A:64-140
5L	gi|227814423|ref|YP_002814432.1|	0044389	81-232	8.27e-19	100950	NagB/RpiA/CoA transferase-like	0.071	74656	CoA transferase alpha subunit-like	1poi A:
5L	gi|227814423|ref|YP_002814432.1|	0043758	4-59	0.000000000000973	46785	Winged helix DNA-binding domain	0.089	68967	Lrp/AsnC-like transcriptional regulator N-terminal domain	1i1g A:2-61
5L	gi|227814000|ref|YP_002814009.1|	0052161	6-65	0.000000000000082	46785	Winged helix DNA-binding domain	0.0091	68967	Lrp/AsnC-like transcriptional regulator N-terminal domain	2cfx A:1-63
5L	gi|227814000|ref|YP_002814009.1|	0052160	71-139	0.00000000000456	54909	Dimeric alpha+beta barrel	0.011	69733	Lrp/AsnC-like transcriptional regulator C-terminal domain	2cfx A:64-140
5L	gi|227813903|ref|YP_002813912.1|	0052161	1-59	0.00000000000000114	46785	Winged helix DNA-binding domain	0.0043	68967	Lrp/AsnC-like transcriptional regulator N-terminal domain	2cfx A:1-63
5L	gi|227813903|ref|YP_002813912.1|	0052160	64-135	0.00000000000402	54909	Dimeric alpha+beta barrel	0.0063	69733	Lrp/AsnC-like transcriptional regulator C-terminal domain	2cfx A:64-140
5L	gi|227813382|ref|YP_002813391.1|	0040524	74-231	2.93e-36	100950	NagB/RpiA/CoA transferase-like	0.071	110513	IF2B-like	1vb5 A:
5L	gi|227813382|ref|YP_002813391.1|	0043758	5-78	0.00000000000000652	46785	Winged helix DNA-binding domain	0.078	68967	Lrp/AsnC-like transcriptional regulator N-terminal domain	1i1g A:2-61
5L	gi|227817671|ref|YP_002817680.1|	0047284	64-145	1.88e-16	54909	Dimeric alpha+beta barrel	0.0059	69733	Lrp/AsnC-like transcriptional regulator C-terminal domain	1ri7 A:85-170
5L	gi|227817671|ref|YP_002817680.1|	0049173	1-58	0.000000191	46785	Winged helix DNA-binding domain	0.033	68967	Lrp/AsnC-like transcriptional regulator N-terminal domain	1i1g A:2-61
5L	gi|227817702|ref|YP_002817711.1|	0040266	25-112	0.0000749	46785	Winged helix DNA-binding domain	0.055	68967	Lrp/AsnC-like transcriptional regulator N-terminal domain	1i1g A:2-61
5L	gi|227813821|ref|YP_002813830.1|	0049498	85-247	3.54e-18	53067	Actin-like ATPase domain	0.0077	110636	ROK	1z6r A:82-210
5L	gi|227813821|ref|YP_002813830.1|	0051507	14-78	0.0000000557	46785	Winged helix DNA-binding domain	0.065	68967	Lrp/AsnC-like transcriptional regulator N-terminal domain	2cg4 A:4-66
5L	gi|227812877|ref|YP_002812886.1|	0045790	88-282	1.07e-32	53850	Periplasmic binding protein-like II	0.00095	53851	Phosphate binding protein-like	2fyi A:88-307
5L	gi|227812877|ref|YP_002812886.1|	0045910	1-101	1.85e-22	46785	Winged helix DNA-binding domain	0.0046	88979	LysR-like transcriptional regulators	1ixc A:1-89
5L	gi|227815263|ref|YP_002815272.1|	0045790	91-288	2.02e-35	53850	Periplasmic binding protein-like II	0.00097	53851	Phosphate binding protein-like	1i6a A:
5L	gi|227815263|ref|YP_002815272.1|	0045910	1-112	1.87e-21	46785	Winged helix DNA-binding domain	0.0055	88979	LysR-like transcriptional regulators	1ixc A:1-89
5L	gi|227814755|ref|YP_002814764.1|	0045790	85-286	1.36e-34	53850	Periplasmic binding protein-like II	0.0036	53851	Phosphate binding protein-like	2fyi A:88-307
5L	gi|227814755|ref|YP_002814764.1|	0045910	1-109	7.01e-22	46785	Winged helix DNA-binding domain	0.0046	88979	LysR-like transcriptional regulators	1ixc A:1-89
5L	gi|227814751|ref|YP_002814760.1|	0045790	93-295	2.32e-46	53850	Periplasmic binding protein-like II	0.00039	53851	Phosphate binding protein-like	1i6a A:
5L	gi|227814751|ref|YP_002814760.1|	0047461	5-89	3.64e-24	46785	Winged helix DNA-binding domain	0.0044	88979	LysR-like transcriptional regulators	1ixc A:1-89
5L	gi|227814034|ref|YP_002814043.1|	0052806	93-286	3.86e-29	53850	Periplasmic binding protein-like II	0.0016	53851	Phosphate binding protein-like	1i6a A:
5L	gi|227814034|ref|YP_002814043.1|	0047461	1-85	5.44e-22	46785	Winged helix DNA-binding domain	0.0045	88979	LysR-like transcriptional regulators	1ixc A:1-89
5L	gi|227813941|ref|YP_002813950.1|	0052806	87-289	8.93e-33	53850	Periplasmic binding protein-like II	0.003	53851	Phosphate binding protein-like	2fyi A:88-307
5L	gi|227813941|ref|YP_002813950.1|	0047461	1-87	1.27e-22	46785	Winged helix DNA-binding domain	0.0021	88979	LysR-like transcriptional regulators	1ixc A:1-89
5L	gi|227813683|ref|YP_002813692.1|	0045790	87-295	4.09e-44	53850	Periplasmic binding protein-like II	0.00079	53851	Phosphate binding protein-like	1al3 A:
5L	gi|227813683|ref|YP_002813692.1|	0047461	1-84	1.36e-18	46785	Winged helix DNA-binding domain	0.0078	88979	LysR-like transcriptional regulators	1ixc A:1-89
5L	gi|227813670|ref|YP_002813679.1|	0045790	88-279	9.87e-34	53850	Periplasmic binding protein-like II	0.0027	53851	Phosphate binding protein-like	1al3 A:
5L	gi|227813670|ref|YP_002813679.1|	0045910	1-110	4.46e-22	46785	Winged helix DNA-binding domain	0.0041	88979	LysR-like transcriptional regulators	1ixc A:1-89
5L	gi|227813502|ref|YP_002813511.1|	0045790	89-291	1.09e-34	53850	Periplasmic binding protein-like II	0.00044	53851	Phosphate binding protein-like	1ixc A:90-294
5L	gi|227813502|ref|YP_002813511.1|	0047461	1-86	1.84e-24	46785	Winged helix DNA-binding domain	0.0013	88979	LysR-like transcriptional regulators	1ixc A:1-89
5L	gi|227816756|ref|YP_002816765.1|	0052806	98-289	7.84e-27	53850	Periplasmic binding protein-like II	0.0035	53851	Phosphate binding protein-like	1i6a A:
5L	gi|227816756|ref|YP_002816765.1|	0045910	8-120	1.45e-20	46785	Winged helix DNA-binding domain	0.0068	88979	LysR-like transcriptional regulators	1ixc A:1-89
5L	gi|227817442|ref|YP_002817451.1|	0045790	88-266	1.99e-23	53850	Periplasmic binding protein-like II	0.00093	53851	Phosphate binding protein-like	1i6a A:
5L	gi|227817442|ref|YP_002817451.1|	0047461	1-87	7.32e-20	46785	Winged helix DNA-binding domain	0.0017	88979	LysR-like transcriptional regulators	1ixc A:1-89
5L	gi|227817935|ref|YP_002817944.1|	0045790	90-294	2.41e-44	53850	Periplasmic binding protein-like II	0.0018	53851	Phosphate binding protein-like	1i6a A:
5L	gi|227817935|ref|YP_002817944.1|	0045910	1-111	7.11e-25	46785	Winged helix DNA-binding domain	0.0067	88979	LysR-like transcriptional regulators	1ixc A:1-89
5L	gi|227817979|ref|YP_002817988.1|	0045790	99-292	7.29e-37	53850	Periplasmic binding protein-like II	0.00056	53851	Phosphate binding protein-like	1i6a A:
5L	gi|227817979|ref|YP_002817988.1|	0047461	1-85	5.66e-22	46785	Winged helix DNA-binding domain	0.0031	88979	LysR-like transcriptional regulators	1ixc A:1-89
5L	gi|227815243|ref|YP_002815252.1|	0045910	1-106	8.16e-19	46785	Winged helix DNA-binding domain	0.0068	88979	LysR-like transcriptional regulators	1ixc A:1-89
5L	gi|227815243|ref|YP_002815252.1|	0052509	90-245	0.00000000814	53850	Periplasmic binding protein-like II	0.048	159818	PG0945 N-terminal domain-like	2p0s A:48-183
5L	gi|227815441|ref|YP_002815450.1|	0045790	90-295	5.43e-39	53850	Periplasmic binding protein-like II	0.00072	53851	Phosphate binding protein-like	1i6a A:
5L	gi|227815441|ref|YP_002815450.1|	0045910	2-110	2.54e-16	46785	Winged helix DNA-binding domain	0.02	88979	LysR-like transcriptional regulators	1ixc A:1-89
5L	gi|227812983|ref|YP_002812992.1|	0054842	17-136	6.41e-29	46785	Winged helix DNA-binding domain	0.0068	63379	MarR-like transcriptional regulators	1jgs A:
5L	gi|227816468|ref|YP_002816477.1|	0052801	3-143	1.59e-32	46785	Winged helix DNA-binding domain	0.00048	63379	MarR-like transcriptional regulators	1s3j A:
5L	gi|227816385|ref|YP_002816394.1|	0040517	23-151	2.58e-18	46785	Winged helix DNA-binding domain	0.03	63379	MarR-like transcriptional regulators	2bv6 A:5-140
5L	gi|227816358|ref|YP_002816367.1|	0052644	9-140	2.88e-24	46785	Winged helix DNA-binding domain	0.0093	63379	MarR-like transcriptional regulators	3cta A:5-89
5L	gi|227816184|ref|YP_002816193.1|	0052644	4-139	2.06e-24	46785	Winged helix DNA-binding domain	0.013	63379	MarR-like transcriptional regulators	2a61 A:5-143
5L	gi|227816111|ref|YP_002816120.1|	0052801	8-144	8.61e-29	46785	Winged helix DNA-binding domain	0.012	63379	MarR-like transcriptional regulators	2a61 A:5-143
5L	gi|227816102|ref|YP_002816111.1|	0042156	19-130	8.24e-23	46785	Winged helix DNA-binding domain	0.0000096	63379	MarR-like transcriptional regulators	2fxa A:6-167
5L	gi|227815818|ref|YP_002815827.1|	0052801	8-145	1.82e-34	46785	Winged helix DNA-binding domain	0.0045	63379	MarR-like transcriptional regulators	2a61 A:5-143
5L	gi|227815239|ref|YP_002815248.1|	0052644	9-138	2.66e-30	46785	Winged helix DNA-binding domain	0.0063	63379	MarR-like transcriptional regulators	1jgs A:
5L	gi|227814704|ref|YP_002814713.1|	0052801	8-142	4.08e-26	46785	Winged helix DNA-binding domain	0.019	63379	MarR-like transcriptional regulators	3deu A:2-141
5L	gi|227814334|ref|YP_002814343.1|	0041905	14-75	0.00000108	46785	Winged helix DNA-binding domain	0.071	63379	MarR-like transcriptional regulators	3bro A:3-137
5L	gi|227814159|ref|YP_002814168.1|	0052644	21-140	1.42e-27	46785	Winged helix DNA-binding domain	0.0087	63379	MarR-like transcriptional regulators	1lj9 A:
5L	gi|227813987|ref|YP_002813996.1|	0054842	7-136	1.94e-32	46785	Winged helix DNA-binding domain	0.0042	63379	MarR-like transcriptional regulators	2fbh A:8-144
5L	gi|227813950|ref|YP_002813959.1|	0040517	4-142	7.13e-31	46785	Winged helix DNA-binding domain	0.00000314	63379	MarR-like transcriptional regulators	1lj9 A:
5L	gi|227813877|ref|YP_002813886.1|	0052801	5-138	1.87e-29	46785	Winged helix DNA-binding domain	0.002	63379	MarR-like transcriptional regulators	2fbh A:8-144
5L	gi|227816860|ref|YP_002816869.1|	0052801	8-138	1.14e-28	46785	Winged helix DNA-binding domain	0.014	63379	MarR-like transcriptional regulators	3deu A:2-141
5L	gi|227816904|ref|YP_002816913.1|	0052801	28-143	3.69e-27	46785	Winged helix DNA-binding domain	0.007	63379	MarR-like transcriptional regulators	1z91 A:8-144
5L	gi|227817247|ref|YP_002817256.1|	0052801	4-144	3.86e-35	46785	Winged helix DNA-binding domain	0.0000533	63379	MarR-like transcriptional regulators	1z91 A:8-144
5L	gi|227817730|ref|YP_002817739.1|	0053261	7-188	1.3e-34	46785	Winged helix DNA-binding domain	0.069	63379	MarR-like transcriptional regulators	2eth A:1-140
5L	gi|227817816|ref|YP_002817825.1|	0052644	5-135	6.47e-31	46785	Winged helix DNA-binding domain	0.018	63379	MarR-like transcriptional regulators	2bv6 A:5-140
5L	gi|227815766|ref|YP_002815775.1|	0052801	4-130	1.96e-24	46785	Winged helix DNA-binding domain	0.0074	63379	MarR-like transcriptional regulators	1s3j A:
5L	gi|227815426|ref|YP_002815435.1|	0040517	9-86	1.8e-16	46785	Winged helix DNA-binding domain	0.021	63379	MarR-like transcriptional regulators	1z91 A:8-144
5L	gi|227812952|ref|YP_002812961.1|	0050342	2-130	1.34e-40	52172	CheY-like	0.00012	52173	CheY-related	1mvo A:
5L	gi|227812952|ref|YP_002812961.1|	0051385	131-231	4.25e-32	46894	C-terminal effector domain of the bipartite response regulators	0.00095	46895	PhoB-like	1qqi A:
5L	gi|227816558|ref|YP_002816567.1|	0050342	1-124	4.55e-39	52172	CheY-like	0.00018	52173	CheY-related	1kgs A:2-123
5L	gi|227816558|ref|YP_002816567.1|	0051385	123-221	3.12e-25	46894	C-terminal effector domain of the bipartite response regulators	0.0017	46895	PhoB-like	1ys7 A:128-233
5L	gi|227816035|ref|YP_002816044.1|	0050342	4-125	6.4e-37	52172	CheY-like	0.00024	52173	CheY-related	1mvo A:
5L	gi|227816035|ref|YP_002816044.1|	0051385	131-232	1.93e-26	46894	C-terminal effector domain of the bipartite response regulators	0.0013	46895	PhoB-like	1p2f A:121-217
5L	gi|227814973|ref|YP_002814982.1|	0050342	2-129	1.27e-39	52172	CheY-like	0.00014	52173	CheY-related	1nxo A:
5L	gi|227814973|ref|YP_002814982.1|	0051385	127-225	4.82e-31	46894	C-terminal effector domain of the bipartite response regulators	0.00034	46895	PhoB-like	1ys7 A:128-233
5L	gi|227814629|ref|YP_002814638.1|	0050342	2-126	5.12e-41	52172	CheY-like	0.0000631	52173	CheY-related	1mvo A:
5L	gi|227814629|ref|YP_002814638.1|	0051385	128-229	3.12e-29	46894	C-terminal effector domain of the bipartite response regulators	0.0041	46895	PhoB-like	1ys7 A:128-233
5L	gi|227814590|ref|YP_002814599.1|	0054521	3-118	5.27e-33	52172	CheY-like	0.00029	52173	CheY-related	1nxo A:
5L	gi|227814590|ref|YP_002814599.1|	0049014	128-226	2.3e-23	46894	C-terminal effector domain of the bipartite response regulators	0.0028	46895	PhoB-like	1qqi A:
5L	gi|227814132|ref|YP_002814141.1|	0054521	4-116	2.99e-29	52172	CheY-like	0.00078	52173	CheY-related	1xhf A:2-122
5L	gi|227814132|ref|YP_002814141.1|	0048684	125-217	2.07e-16	46894	C-terminal effector domain of the bipartite response regulators	0.0028	46895	PhoB-like	1kgs A:124-225
5L	gi|227817220|ref|YP_002817229.1|	0050342	1-123	6.69e-34	52172	CheY-like	0.00027	52173	CheY-related	1mvo A:
5L	gi|227817220|ref|YP_002817229.1|	0049014	128-226	5.1e-26	46894	C-terminal effector domain of the bipartite response regulators	0.0021	46895	PhoB-like	1qqi A:
5L	gi|227817319|ref|YP_002817328.1|	0050342	2-128	3.42e-40	52172	CheY-like	0.00012	52173	CheY-related	1nxo A:
5L	gi|227817319|ref|YP_002817328.1|	0051385	127-228	2.21e-32	46894	C-terminal effector domain of the bipartite response regulators	0.00072	46895	PhoB-like	1p2f A:121-217
5L	gi|227817373|ref|YP_002817382.1|	0050342	2-130	3.84e-44	52172	CheY-like	0.0000077	52173	CheY-related	1mvo A:
5L	gi|227817373|ref|YP_002817382.1|	0051385	133-233	8.5e-31	46894	C-terminal effector domain of the bipartite response regulators	0.00051	46895	PhoB-like	1ys7 A:128-233
5L	gi|227817460|ref|YP_002817469.1|	0050342	1-129	1.39e-40	52172	CheY-like	0.00012	52173	CheY-related	1mvo A:
5L	gi|227817460|ref|YP_002817469.1|	0051385	128-228	4.82e-30	46894	C-terminal effector domain of the bipartite response regulators	0.00064	46895	PhoB-like	1qqi A:
5L	gi|227817627|ref|YP_002817636.1|	0050342	1-123	6.83e-35	52172	CheY-like	0.00021	52173	CheY-related	1nxo A:
5L	gi|227817627|ref|YP_002817636.1|	0049014	128-227	9.92e-23	46894	C-terminal effector domain of the bipartite response regulators	0.0016	46895	PhoB-like	1qqi A:
5L	gi|227817862|ref|YP_002817871.1|	0051385	123-223	5.39e-28	46894	C-terminal effector domain of the bipartite response regulators	0.00094	46895	PhoB-like	1ys7 A:128-233
5L	gi|227817862|ref|YP_002817871.1|	0050342	2-129	9.96e-27	52172	CheY-like	0.00039	52173	CheY-related	1nxo A:
5L	gi|227818235|ref|YP_002818244.1|	0050342	1-123	5.83e-45	52172	CheY-like	0.0000204	52173	CheY-related	1nxo A:
5L	gi|227818235|ref|YP_002818244.1|	0051385	130-230	5.95e-32	46894	C-terminal effector domain of the bipartite response regulators	0.00073	46895	PhoB-like	1ys7 A:128-233
5L	gi|227815677|ref|YP_002815686.1|	0050342	3-124	3.13e-42	52172	CheY-like	0.00013	52173	CheY-related	1mvo A:
5L	gi|227815677|ref|YP_002815686.1|	0051385	133-234	1.91e-31	46894	C-terminal effector domain of the bipartite response regulators	0.001	46895	PhoB-like	1qqi A:
5L	gi|227815224|ref|YP_002815233.1|	0043525	4-161	8.54e-43	52172	CheY-like	0.00023	52173	CheY-related	1mvo A:
5L	gi|227815224|ref|YP_002815233.1|	0052669	130-222	3.91e-20	46894	C-terminal effector domain of the bipartite response regulators	0.0019	46895	PhoB-like	1qqi A:
5L	gi|227815305|ref|YP_002815314.1|	0050342	3-131	1.01e-41	52172	CheY-like	0.0002	52173	CheY-related	1nxo A:
5L	gi|227815305|ref|YP_002815314.1|	0051385	134-230	4.25e-27	46894	C-terminal effector domain of the bipartite response regulators	0.0018	46895	PhoB-like	1p2f A:121-217
5L	gi|227816544|ref|YP_002816553.1|	0050342	1-120	4.98e-42	52172	CheY-like	0.00018	52173	CheY-related	1mvo A:
5L	gi|227816544|ref|YP_002816553.1|	0051385	120-221	6.52e-26	46894	C-terminal effector domain of the bipartite response regulators	0.0017	46895	PhoB-like	1qqi A:
5L	gi|227812749|ref|YP_002812758.1|	0051249	4-65	6.44e-18	47413	lambda repressor-like DNA-binding domains	0.031	47432	SinR domain-like	1b0n A:1-68
5L	gi|227813061|ref|YP_002813070.1|	0049999	2-62	4.5e-18	47413	lambda repressor-like DNA-binding domains	0.0059	47432	SinR domain-like	1utx A:
5L	gi|227813106|ref|YP_002813115.1|	0050823	1-65	0.0000000000000619	47413	lambda repressor-like DNA-binding domains	0.036	47432	SinR domain-like	1utx A:
5L	gi|227813107|ref|YP_002813116.1|	0049180	2-67	0.0000000000000268	47413	lambda repressor-like DNA-binding domains	0.055	47432	SinR domain-like	1b0n A:1-68
5L	gi|227816443|ref|YP_002816452.1|	0051249	1-67	1.1e-16	47413	lambda repressor-like DNA-binding domains	0.014	47432	SinR domain-like	1utx A:
5L	gi|227816434|ref|YP_002816443.1|	0049999	5-64	2.36e-19	47413	lambda repressor-like DNA-binding domains	0.014	47432	SinR domain-like	1utx A:
5L	gi|227815895|ref|YP_002815904.1|	0049999	2-63	3.49e-18	47413	lambda repressor-like DNA-binding domains	0.01	47432	SinR domain-like	1utx A:
5L	gi|227815879|ref|YP_002815888.1|	0051249	2-66	6.76e-19	47413	lambda repressor-like DNA-binding domains	0.0012	47432	SinR domain-like	1b0n A:1-68
5L	gi|227815879|ref|YP_002815888.1|	0045854	72-106	0.00000000000000994	47406	SinR repressor dimerisation domain-like	0.00072	47407	SinR repressor dimerisation domain-like	1b0n A:74-108
5L	gi|227815444|ref|YP_002815453.1|	0051249	2-68	4.79e-16	47413	lambda repressor-like DNA-binding domains	0.056	47432	SinR domain-like	1b0n A:1-68
5L	gi|227815444|ref|YP_002815453.1|	0042932	186-393	0.0000000155	48452	TPR-like	0.043	48453	Tetratricopeptide repeat (TPR)	1elw A:
5L	gi|227815396|ref|YP_002815405.1|	0049374	57-181	3.57e-25	51182	RmlC-like cupins	0.054	89406	Hypothetical protein TM1112	1lkn A:
5L	gi|227815396|ref|YP_002815405.1|	0050823	3-72	2e-18	47413	lambda repressor-like DNA-binding domains	0.024	47432	SinR domain-like	1b0n A:1-68
5L	gi|227814865|ref|YP_002814874.1|	0049999	3-62	0.00000000000479	47413	lambda repressor-like DNA-binding domains	0.018	47432	SinR domain-like	1utx A:
5L	gi|227814774|ref|YP_002814783.1|	0049374	57-184	1.6e-24	51182	RmlC-like cupins	0.059	89409	TM1287-like	2f4p A:2-135
5L	gi|227814774|ref|YP_002814783.1|	0051249	2-68	3.22e-17	47413	lambda repressor-like DNA-binding domains	0.024	47432	SinR domain-like	1b0n A:1-68
5L	gi|227814666|ref|YP_002814675.1|	0049999	2-64	1.77e-19	47413	lambda repressor-like DNA-binding domains	0.0044	47432	SinR domain-like	1utx A:
5L	gi|227814067|ref|YP_002814076.1|	0051249	3-65	0.00000000000000131	47413	lambda repressor-like DNA-binding domains	0.019	47432	SinR domain-like	1b0n A:1-68
5L	gi|227813967|ref|YP_002813976.1|	0049999	2-61	1.96e-18	47413	lambda repressor-like DNA-binding domains	0.0044	47432	SinR domain-like	1utx A:
5L	gi|227813831|ref|YP_002813840.1|	0050823	5-66	4.29e-18	47413	lambda repressor-like DNA-binding domains	0.012	47432	SinR domain-like	1utx A:
5L	gi|227813432|ref|YP_002813441.1|	0051711	3-59	0.00000000000211	47413	lambda repressor-like DNA-binding domains	0.04	47432	SinR domain-like	2b5a A:1-77
5L	gi|227813403|ref|YP_002813412.1|	0051908	4-60	0.00000146	47413	lambda repressor-like DNA-binding domains	0.077	47432	SinR domain-like	1b0n A:1-68
5L	gi|227813309|ref|YP_002813318.1|	0051249	1-73	0.000000626	47413	lambda repressor-like DNA-binding domains	0.054	47432	SinR domain-like	1b0n A:1-68
5L	gi|227813160|ref|YP_002813169.1|	0051249	1-64	0.0000000000011	47413	lambda repressor-like DNA-binding domains	0.028	47432	SinR domain-like	1utx A:
5L	gi|227816689|ref|YP_002816698.1|	0050823	6-68	0.0000000000000212	47413	lambda repressor-like DNA-binding domains	0.053	47432	SinR domain-like	1utx A:
5L	gi|227817141|ref|YP_002817150.1|	0049374	54-171	2.23e-21	51182	RmlC-like cupins	0.035	89409	TM1287-like	1v70 A:
5L	gi|227817141|ref|YP_002817150.1|	0051249	1-67	2.53e-16	47413	lambda repressor-like DNA-binding domains	0.03	47432	SinR domain-like	1b0n A:1-68
5L	gi|227817411|ref|YP_002817420.1|	0049999	2-64	7.32e-18	47413	lambda repressor-like DNA-binding domains	0.0026	47432	SinR domain-like	1utx A:
5L	gi|227817802|ref|YP_002817811.1|	0051249	1-69	5.36e-18	47413	lambda repressor-like DNA-binding domains	0.0063	47432	SinR domain-like	1utx A:
5L	gi|227817933|ref|YP_002817942.1|	0049999	3-63	1.21e-18	47413	lambda repressor-like DNA-binding domains	0.0039	47432	SinR domain-like	1utx A:
5L	gi|227818018|ref|YP_002818027.1|	0049999	2-60	9.38e-18	47413	lambda repressor-like DNA-binding domains	0.0057	47432	SinR domain-like	1utx A:
5L	gi|227815994|ref|YP_002816003.1|	0051844	5-65	0.00000000000000177	47413	lambda repressor-like DNA-binding domains	0.075	47432	SinR domain-like	2b5a A:1-77
5L	gi|227815994|ref|YP_002816003.1|	0042932	115-256	0.000000000656	48452	TPR-like	0.029	48453	Tetratricopeptide repeat (TPR)	2fbn A:22-174
5L	gi|227818114|ref|YP_002818123.1|	0051844	5-64	0.00000000000124	47413	lambda repressor-like DNA-binding domains	0.025	47432	SinR domain-like	2b5a A:1-77
5L	gi|227811485|ref|YP_002811496.1|	0049999	3-63	4.56e-18	47413	lambda repressor-like DNA-binding domains	0.0024	47432	SinR domain-like	1utx A:
5L	gi|227811447|ref|YP_002811458.1|	0054127	509-553	0.0000139	47413	lambda repressor-like DNA-binding domains	0.059	47432	SinR domain-like	2ict A:8-94
5L	gi|227811346|ref|YP_002808708.1|	0054323	15-74	0.00000119	47413	lambda repressor-like DNA-binding domains	0.094	47432	SinR domain-like	2ict A:8-94
5L	gi|227813059|ref|YP_002813068.1|	0047678	78-191	6.16e-38	48498	Tetracyclin repressor-like, C-terminal domain	0.0029	48499	Tetracyclin repressor-like, C-terminal domain	1jt6 A:73-187
5L	gi|227813059|ref|YP_002813068.1|	0049523	1-72	4.82e-17	46689	Homeodomain-like	0.0019	46764	Tetracyclin repressor-like, N-terminal domain	1jt6 A:2-72
5L	gi|227816295|ref|YP_002816304.1|	0054157	3-61	0.0000000000000165	46689	Homeodomain-like	0.0058	46764	Tetracyclin repressor-like, N-terminal domain	1vi0 A:6-77
5L	gi|227816295|ref|YP_002816304.1|	0050189	76-171	0.000000000000231	48498	Tetracyclin repressor-like, C-terminal domain	0.0095	48499	Tetracyclin repressor-like, C-terminal domain	2g3b A:74-189
5L	gi|227816198|ref|YP_002816207.1|	0054157	10-75	0.0000000000135	46689	Homeodomain-like	0.01	46764	Tetracyclin repressor-like, N-terminal domain	2iu5 A:1-71
5L	gi|227816131|ref|YP_002816140.1|	0049195	1-64	0.00000000000000286	46689	Homeodomain-like	0.0052	46764	Tetracyclin repressor-like, N-terminal domain	2i10 A:10-78
5L	gi|227816131|ref|YP_002816140.1|	0053066	80-189	0.000000000000151	48498	Tetracyclin repressor-like, C-terminal domain	0.0078	48499	Tetracyclin repressor-like, C-terminal domain	2fq4 A:78-192
5L	gi|227816095|ref|YP_002816104.1|	0049195	5-64	2.87e-16	46689	Homeodomain-like	0.0053	46764	Tetracyclin repressor-like, N-terminal domain	2o7o A:2-67
5L	gi|227816095|ref|YP_002816104.1|	0052831	81-172	0.0000222	48498	Tetracyclin repressor-like, C-terminal domain	0.006	48499	Tetracyclin repressor-like, C-terminal domain	1rkt A:83-205
5L	gi|227816070|ref|YP_002816079.1|	0049523	4-78	1.46e-17	46689	Homeodomain-like	0.0041	46764	Tetracyclin repressor-like, N-terminal domain	1z77 A:1-75
5L	gi|227816070|ref|YP_002816079.1|	0050189	76-189	0.000000000000138	48498	Tetracyclin repressor-like, C-terminal domain	0.0089	48499	Tetracyclin repressor-like, C-terminal domain	2g3b A:74-189
5L	gi|227815449|ref|YP_002815458.1|	0049195	6-70	3.64e-16	46689	Homeodomain-like	0.0044	46764	Tetracyclin repressor-like, N-terminal domain	1jt6 A:2-72
5L	gi|227815449|ref|YP_002815458.1|	0053205	88-187	0.000000000000133	48498	Tetracyclin repressor-like, C-terminal domain	0.0044	48499	Tetracyclin repressor-like, C-terminal domain	2gfn A:81-199
5L	gi|227815252|ref|YP_002815261.1|	0049523	13-90	1.85e-16	46689	Homeodomain-like	0.005	46764	Tetracyclin repressor-like, N-terminal domain	1z77 A:1-75
5L	gi|227815252|ref|YP_002815261.1|	0049196	99-200	0.00000000272	48498	Tetracyclin repressor-like, C-terminal domain	0.012	48499	Tetracyclin repressor-like, C-terminal domain	1rkt A:83-205
5L	gi|227815016|ref|YP_002815025.1|	0049195	3-72	0.00000000000000103	46689	Homeodomain-like	0.0078	46764	Tetracyclin repressor-like, N-terminal domain	1z77 A:1-75
5L	gi|227815016|ref|YP_002815025.1|	0050189	81-193	0.000000000376	48498	Tetracyclin repressor-like, C-terminal domain	0.0056	48499	Tetracyclin repressor-like, C-terminal domain	1vi0 A:78-194
5L	gi|227814782|ref|YP_002814791.1|	0049523	11-96	7.18e-19	46689	Homeodomain-like	0.013	46764	Tetracyclin repressor-like, N-terminal domain	1jt6 A:2-72
5L	gi|227814782|ref|YP_002814791.1|	0049196	121-204	0.0000000356	48498	Tetracyclin repressor-like, C-terminal domain	0.01	48499	Tetracyclin repressor-like, C-terminal domain	1rkt A:83-205
5L	gi|227814713|ref|YP_002814722.1|	0049195	6-67	2.29e-19	46689	Homeodomain-like	0.0033	46764	Tetracyclin repressor-like, N-terminal domain	3c07 A:15-89
5L	gi|227814713|ref|YP_002814722.1|	0049196	84-195	0.000000125	48498	Tetracyclin repressor-like, C-terminal domain	0.011	48499	Tetracyclin repressor-like, C-terminal domain	2fx0 A:77-198
5L	gi|227814659|ref|YP_002814668.1|	0052799	77-196	3.63e-28	48498	Tetracyclin repressor-like, C-terminal domain	0.000000298	48499	Tetracyclin repressor-like, C-terminal domain	2fx0 A:77-198
5L	gi|227814659|ref|YP_002814668.1|	0052798	5-62	0.00000000000000123	46689	Homeodomain-like	0.0000815	46764	Tetracyclin repressor-like, N-terminal domain	2fx0 A:4-76
5L	gi|227814646|ref|YP_002814655.1|	0049523	15-82	4.93e-18	46689	Homeodomain-like	0.0023	46764	Tetracyclin repressor-like, N-terminal domain	1vi0 A:6-77
5L	gi|227814646|ref|YP_002814655.1|	0052743	99-215	0.000000001	48498	Tetracyclin repressor-like, C-terminal domain	0.0048	48499	Tetracyclin repressor-like, C-terminal domain	2fq4 A:78-192
5L	gi|227814433|ref|YP_002814442.1|	0049546	87-202	6.1e-29	48498	Tetracyclin repressor-like, C-terminal domain	0.0037	48499	Tetracyclin repressor-like, C-terminal domain	1t56 A:95-214
5L	gi|227814433|ref|YP_002814442.1|	0049195	8-80	0.00000000000000426	46689	Homeodomain-like	0.0032	46764	Tetracyclin repressor-like, N-terminal domain	1vi0 A:6-77
5L	gi|227814272|ref|YP_002814281.1|	0049195	2-76	0.000000000000018	46689	Homeodomain-like	0.0067	46764	Tetracyclin repressor-like, N-terminal domain	1jt6 A:2-72
5L	gi|227814243|ref|YP_002814252.1|	0054341	4-66	2.34e-17	46689	Homeodomain-like	0.0038	46764	Tetracyclin repressor-like, N-terminal domain	1vi0 A:6-77
5L	gi|227814243|ref|YP_002814252.1|	0049196	78-186	0.0000000004	48498	Tetracyclin repressor-like, C-terminal domain	0.0077	48499	Tetracyclin repressor-like, C-terminal domain	2fq4 A:78-192
5L	gi|227814088|ref|YP_002814097.1|	0054157	8-71	1.7e-16	46689	Homeodomain-like	0.0082	46764	Tetracyclin repressor-like, N-terminal domain	1ui5 A:5-75
5L	gi|227813866|ref|YP_002813875.1|	0052843	2-59	0.0000000000108	46689	Homeodomain-like	0.011	46764	Tetracyclin repressor-like, N-terminal domain	2oi8 A:8-86
5L	gi|227813866|ref|YP_002813875.1|	0050189	95-183	0.000000000274	48498	Tetracyclin repressor-like, C-terminal domain	0.0038	48499	Tetracyclin repressor-like, C-terminal domain	1vi0 A:78-194
5L	gi|227813735|ref|YP_002813744.1|	0043601	77-191	9.24e-20	48498	Tetracyclin repressor-like, C-terminal domain	0.0077	48499	Tetracyclin repressor-like, C-terminal domain	1rkt A:83-205
5L	gi|227813735|ref|YP_002813744.1|	0049523	6-81	0.0000000000000513	46689	Homeodomain-like	0.0061	46764	Tetracyclin repressor-like, N-terminal domain	1sgm A:5-77
5L	gi|227813574|ref|YP_002813583.1|	0049523	5-84	3.44e-17	46689	Homeodomain-like	0.013	46764	Tetracyclin repressor-like, N-terminal domain	1pb6 A:14-85
5L	gi|227816986|ref|YP_002816995.1|	0049195	2-66	0.00000000000000146	46689	Homeodomain-like	0.007	46764	Tetracyclin repressor-like, N-terminal domain	2i10 A:10-78
5L	gi|227817267|ref|YP_002817276.1|	0054157	12-65	0.000000000304	46689	Homeodomain-like	0.026	46764	Tetracyclin repressor-like, N-terminal domain	2oi8 A:8-86
5L	gi|227817306|ref|YP_002817315.1|	0050189	78-189	5.04e-26	48498	Tetracyclin repressor-like, C-terminal domain	0.0000186	48499	Tetracyclin repressor-like, C-terminal domain	1vi0 A:78-194
5L	gi|227817306|ref|YP_002817315.1|	0049523	4-80	1.59e-17	46689	Homeodomain-like	0.0002	46764	Tetracyclin repressor-like, N-terminal domain	1vi0 A:6-77
5L	gi|227817354|ref|YP_002817363.1|	0054157	9-76	9.98e-18	46689	Homeodomain-like	0.0094	46764	Tetracyclin repressor-like, N-terminal domain	2fq4 A:9-77
5L	gi|227817777|ref|YP_002817786.1|	0051586	79-180	1.93e-26	48498	Tetracyclin repressor-like, C-terminal domain	0.00000123	48499	Tetracyclin repressor-like, C-terminal domain	1zk8 A:78-182
5L	gi|227817777|ref|YP_002817786.1|	0051585	7-74	0.0000000000139	46689	Homeodomain-like	0.0000663	46764	Tetracyclin repressor-like, N-terminal domain	1zk8 A:6-77
5L	gi|227818103|ref|YP_002818112.1|	0049523	18-88	4.04e-16	46689	Homeodomain-like	0.0035	46764	Tetracyclin repressor-like, N-terminal domain	1z77 A:1-75
5L	gi|227818103|ref|YP_002818112.1|	0049196	92-203	0.0000000119	48498	Tetracyclin repressor-like, C-terminal domain	0.015	48499	Tetracyclin repressor-like, C-terminal domain	1vi0 A:78-194
5L	gi|227818204|ref|YP_002818213.1|	0049195	3-69	6.16e-19	46689	Homeodomain-like	0.0067	46764	Tetracyclin repressor-like, N-terminal domain	1z77 A:1-75
5L	gi|227813913|ref|YP_002813922.1|	0052743	53-165	1.69e-26	48498	Tetracyclin repressor-like, C-terminal domain	0.0000008	48499	Tetracyclin repressor-like, C-terminal domain	2fq4 A:78-192
5L	gi|227813913|ref|YP_002813922.1|	0054341	2-39	0.00000000489	46689	Homeodomain-like	0.00065	46764	Tetracyclin repressor-like, N-terminal domain	2fq4 A:9-77
5L	gi|227816187|ref|YP_002816196.1|	0049195	3-69	1.33e-16	46689	Homeodomain-like	0.0041	46764	Tetracyclin repressor-like, N-terminal domain	3c07 A:15-89
5L	gi|227816187|ref|YP_002816196.1|	0043601	77-188	5.34e-16	48498	Tetracyclin repressor-like, C-terminal domain	0.0075	48499	Tetracyclin repressor-like, C-terminal domain	1rkt A:83-205
5L	gi|227817445|ref|YP_002817454.1|	0049523	3-71	3.44e-18	46689	Homeodomain-like	0.0032	46764	Tetracyclin repressor-like, N-terminal domain	2fx0 A:4-76
5L	gi|227811366|ref|YP_002808728.1|	0043601	77-191	6.85e-20	48498	Tetracyclin repressor-like, C-terminal domain	0.0075	48499	Tetracyclin repressor-like, C-terminal domain	1rkt A:83-205
5L	gi|227811366|ref|YP_002808728.1|	0049523	6-81	0.0000000000000487	46689	Homeodomain-like	0.0061	46764	Tetracyclin repressor-like, N-terminal domain	1sgm A:5-77
5L	gi|227811474|ref|YP_002811485.1|	0049195	7-72	0.000000000000369	46689	Homeodomain-like	0.0072	46764	Tetracyclin repressor-like, N-terminal domain	2i10 A:10-78
5L	gi|227813005|ref|YP_002813014.1|	0051507	366-416	0.0000808	46785	Winged helix DNA-binding domain	0.043	109680	TrmB-like	2d1h A:1-109
5L	gi|227815453|ref|YP_002815462.1|	0049384	2-97	0.000000000337	46785	Winged helix DNA-binding domain	0.093	109680	TrmB-like	1sfx A:
5L	gi|227817962|ref|YP_002817971.1|	0041617	98-322	9e-35	52540	P-loop containing nucleoside triphosphate hydrolases	0.00056	81269	Extended AAA-ATPase domain	1ny5 A:138-384
5L	gi|227817962|ref|YP_002817971.1|	0038492	428-528	2.62e-23	63520	PTS-regulatory domain, PRD	0.00095	63521	PTS-regulatory domain, PRD	1h99 A:54-168
5L	gi|227817962|ref|YP_002817971.1|	0042268	539-660	5.76e-20	53062	PTS system fructose IIA component-like	0.012	53063	EIIA-man component-like	1pdo A:
5L	gi|227817962|ref|YP_002817971.1|	0038492	792-885	0.0000000000000011	63520	PTS-regulatory domain, PRD	0.01	63521	PTS-regulatory domain, PRD	1h99 A:169-275
5L	gi|227817962|ref|YP_002817971.1|	0042079	17-61	0.0000412	46785	Winged helix DNA-binding domain	0.033	109680	TrmB-like	2d1h A:1-109
