# Supplementary material for: Abundance, diversity and domain architecture variability in prokaryotic DNA-binding transcription factors
Source: PLoS One. 2018 Apr 3;13(4):e0195332. doi: 10.1371/journal.pone.0195332 (PMC5882156; doi:10.1371/journal.pone.0195332)
Supplement: S1 Dataset — The information of genomes and transcription factors is organized in a tabular format. The file S1_Dataset.zip contains 761 files, one per genome. The information is organized as follows: Genome ID, identifier from NCBI database; Supfam ID; physical position of the Domain; E-value; Supfam model assignment; Supfam description; E-value associated to the family; Family ID; Family ID; representative PDB associated to each assignment. (ZIP) [file pone.0195332.s005.zip › Genomes_assignments/Bacillus_atrophaeus_1942_B.TFs]

gD	gi|311070816|ref|YP_003975739.1|	0036959	266-525	6.67e-37	53807	Helical backbone metal receptor	0.0015	142789	TM0189-like	2phz A:20-296
gD	gi|311070816|ref|YP_003975739.1|	0046275	217-267	0.00000000000851	46689	Homeodomain-like	0.015	46759	AraC type transcriptional activator	1bl0 A:9-62
gD	gi|311070816|ref|YP_003975739.1|	0036286	166-214	0.000000278	46689	Homeodomain-like	0.024	46759	AraC type transcriptional activator	1bl0 A:9-62
gD	gi|311068582|ref|YP_003973505.1|	0045977	184-234	0.000000000043	46689	Homeodomain-like	0.013	46759	AraC type transcriptional activator	1bl0 A:63-124
gD	gi|311068582|ref|YP_003973505.1|	0043192	19-103	0.00000000000429	51182	RmlC-like cupins	0.029	75035	Quercetin 2,3-dioxygenase-like	1y3t A:5-334
gD	gi|311068582|ref|YP_003973505.1|	0036286	138-181	0.000000582	46689	Homeodomain-like	0.03	46759	AraC type transcriptional activator	1bl0 A:9-62
gD	gi|311070884|ref|YP_003975807.1|	0036286	5-55	0.000000000000313	46689	Homeodomain-like	0.0075	46759	AraC type transcriptional activator	1d5y A:3-56
gD	gi|311070884|ref|YP_003975807.1|	0046275	57-105	0.0000000000255	46689	Homeodomain-like	0.0028	46759	AraC type transcriptional activator	1d5y A:57-121
gD	gi|311068675|ref|YP_003973598.1|	0039814	128-290	9.16e-32	55136	Probable bacterial effector-binding domain	0.048	75462	Gyrase inhibitory protein GyrI (SbmC, YeeB)	1jyh A:
gD	gi|311068675|ref|YP_003973598.1|	0046275	57-113	0.0000000000264	46689	Homeodomain-like	0.0099	46759	AraC type transcriptional activator	1d5y A:57-121
gD	gi|311068675|ref|YP_003973598.1|	0036286	7-55	0.0000000211	46689	Homeodomain-like	0.009	46759	AraC type transcriptional activator	1bl0 A:9-62
gD	gi|311067569|ref|YP_003972492.1|	0051818	1-169	1.7e-21	51215	Regulatory protein AraC	0.019	51216	Regulatory protein AraC	2arc A:
gD	gi|311067569|ref|YP_003972492.1|	0045977	232-280	0.000000000309	46689	Homeodomain-like	0.015	46759	AraC type transcriptional activator	1bl0 A:63-124
gD	gi|311067569|ref|YP_003972492.1|	0036286	184-230	0.00000278	46689	Homeodomain-like	0.065	46759	AraC type transcriptional activator	1d5y A:3-56
gD	gi|311070624|ref|YP_003975547.1|	0046652	8-88	1.44e-31	57884	Ada DNA repair protein, N-terminal domain (N-Ada 10)	0.00018	57885	Ada DNA repair protein, N-terminal domain (N-Ada 10)	1eyf A:
gD	gi|311070624|ref|YP_003975547.1|	0046275	135-182	0.000000000188	46689	Homeodomain-like	0.016	46759	AraC type transcriptional activator	1d5y A:57-121
gD	gi|311070624|ref|YP_003975547.1|	0036286	82-132	0.000000000851	46689	Homeodomain-like	0.012	46759	AraC type transcriptional activator	1bl0 A:9-62
gD	gi|311067179|ref|YP_003972102.1|	0043525	1-148	9.25e-32	52172	CheY-like	0.0016	52173	CheY-related	1s8n A:
gD	gi|311067179|ref|YP_003972102.1|	0046275	318-370	0.00000000134	46689	Homeodomain-like	0.028	46759	AraC type transcriptional activator	1d5y A:57-121
gD	gi|311067184|ref|YP_003972107.1|	0046275	721-769	0.0000000000687	46689	Homeodomain-like	0.02	46759	AraC type transcriptional activator	1d5y A:57-121
gD	gi|311067184|ref|YP_003972107.1|	0036286	670-719	0.000000204	46689	Homeodomain-like	0.025	46759	AraC type transcriptional activator	1bl0 A:9-62
gD	gi|311068407|ref|YP_003973330.1|	0036286	6-51	0.0000806	46689	Homeodomain-like	0.0076	46759	AraC type transcriptional activator	1bl0 A:9-62
gD	gi|311069026|ref|YP_003973949.1|	0035347	5-78	4.54e-24	46785	Winged helix DNA-binding domain	0.0000262	46792	Arginine repressor (ArgR), N-terminal DNA-binding domain	1f9n A:3-78
gD	gi|311069026|ref|YP_003973949.1|	0037457	80-148	2.75e-22	55252	C-terminal domain of arginine repressor	0.000016	55253	C-terminal domain of arginine repressor	1f9n A:79-149
gD	gi|311069616|ref|YP_003974539.1|	0040524	74-234	9.1e-37	100950	NagB/RpiA/CoA transferase-like	0.069	75176	D-ribose-5-phosphate isomerase (RpiA), catalytic domain	1lk5 A:1-130,A:211-229
gD	gi|311069616|ref|YP_003974539.1|	0043758	5-64	0.000000000000884	46785	Winged helix DNA-binding domain	0.075	46792	Arginine repressor (ArgR), N-terminal DNA-binding domain	1f9n A:3-78
gD	gi|311070838|ref|YP_003975761.1|	0049777	86-188	1.91e-20	46785	Winged helix DNA-binding domain	0.019	46801	ArsR-like transcriptional regulators	1r1u A:
gD	gi|311068589|ref|YP_003973512.1|	0049777	14-108	2.1e-26	46785	Winged helix DNA-binding domain	0.00071	46801	ArsR-like transcriptional regulators	1r1u A:
gD	gi|311071053|ref|YP_003975976.1|	0049777	4-94	6.58e-19	46785	Winged helix DNA-binding domain	0.024	46801	ArsR-like transcriptional regulators	1smt A:
gD	gi|311071083|ref|YP_003976006.1|	0038492	196-294	6.02e-22	63520	PTS-regulatory domain, PRD	0.0023	63521	PTS-regulatory domain, PRD	1h99 A:54-168
gD	gi|311071083|ref|YP_003976006.1|	0038493	308-404	1.11e-18	63520	PTS-regulatory domain, PRD	0.0047	63521	PTS-regulatory domain, PRD	1h99 A:54-168
gD	gi|311071083|ref|YP_003976006.1|	0034911	543-682	0.00000000000000401	55804	Phoshotransferase/anion transport protein	0.0047	55805	IIA domain of mannitol-specific and ntr phosphotransferase EII	1a6j A:
gD	gi|311071083|ref|YP_003976006.1|	0050231	412-496	0.000000000000403	52794	PTS system IIB component-like	0.034	52795	PTS system, Lactose/Cellobiose specific IIB subunit	1vkr A:
gD	gi|311071083|ref|YP_003976006.1|	0039384	87-152	0.000000255	46785	Winged helix DNA-binding domain	0.088	46801	ArsR-like transcriptional regulators	1u2w A:12-119
gD	gi|311071083|ref|YP_003976006.1|	0039384	1-45	0.0000635	46785	Winged helix DNA-binding domain	0.095	68967	Lrp/AsnC-like transcriptional regulator N-terminal domain	2cg4 A:4-66
gD	gi|311067017|ref|YP_003971940.1|	0049944	11-84	9.75e-24	46785	Winged helix DNA-binding domain	0.062	46801	ArsR-like transcriptional regulators	1u2w A:12-119
gD	gi|311070572|ref|YP_003975495.1|	0049944	3-83	1.62e-26	46785	Winged helix DNA-binding domain	0.012	46801	ArsR-like transcriptional regulators	1r1u A:
gD	gi|311070615|ref|YP_003975538.1|	0051401	111-212	6.28e-27	52821	Rhodanese/Cell cycle control phosphatase	0.041	52827	Multidomain sulfurtransferase (rhodanese)	1yt8 A:243-372
gD	gi|311070615|ref|YP_003975538.1|	0049944	8-179	5.46e-22	46785	Winged helix DNA-binding domain	0.011	46801	ArsR-like transcriptional regulators	1smt A:
gD	gi|311069538|ref|YP_003974461.1|	0049944	264-348	6.37e-20	46785	Winged helix DNA-binding domain	0.088	46801	ArsR-like transcriptional regulators	1smt A:
gD	gi|311068587|ref|YP_003973510.1|	0045968	4-58	0.0000000834	46785	Winged helix DNA-binding domain	0.063	46786	Biotin repressor-like	1j5y A:3-67
gD	gi|311068758|ref|YP_003973681.1|	0035568	72-277	1.16e-62	55681	Class II aaRS and biotin synthetases	0.0000386	55707	Biotin holoenzyme synthetase	1wqw A:1-188
gD	gi|311068758|ref|YP_003973681.1|	0045968	4-62	0.0000000000758	46785	Winged helix DNA-binding domain	0.0099	46786	Biotin repressor-like	1bia A:1-63
gD	gi|311070114|ref|YP_003975037.1|	0050986	546-693	3.4e-39	55804	Phoshotransferase/anion transport protein	0.00022	55805	IIA domain of mannitol-specific and ntr phosphotransferase EII	1a3a A:
gD	gi|311070114|ref|YP_003975037.1|	0038493	302-400	2.35e-18	63520	PTS-regulatory domain, PRD	0.0044	63521	PTS-regulatory domain, PRD	1h99 A:169-275
gD	gi|311070114|ref|YP_003975037.1|	0038492	193-287	0.000000000000379	63520	PTS-regulatory domain, PRD	0.012	63521	PTS-regulatory domain, PRD	1h99 A:54-168
gD	gi|311070114|ref|YP_003975037.1|	0050231	411-485	0.00000000293	52794	PTS system IIB component-like	0.025	52795	PTS system, Lactose/Cellobiose specific IIB subunit	1vkr A:
gD	gi|311070114|ref|YP_003975037.1|	0039384	1-46	0.0000141	46785	Winged helix DNA-binding domain	0.081	46786	Biotin repressor-like	1j5y A:3-67
gD	gi|311069281|ref|YP_003974204.1|	0039385	77-178	4.84e-36	75500	Putative transcriptional regulator TM1602, C-terminal domain	0.00026	75501	Putative transcriptional regulator TM1602, C-terminal domain	1j5y A:68-174
gD	gi|311069281|ref|YP_003974204.1|	0039384	10-68	0.00000000933	46785	Winged helix DNA-binding domain	0.0061	46786	Biotin repressor-like	1j5y A:3-67
gD	gi|311070378|ref|YP_003975301.1|	0050986	501-639	6.67e-31	55804	Phoshotransferase/anion transport protein	0.0016	55805	IIA domain of mannitol-specific and ntr phosphotransferase EII	1a3a A:
gD	gi|311070378|ref|YP_003975301.1|	0038492	298-402	1.01e-23	63520	PTS-regulatory domain, PRD	0.001	63521	PTS-regulatory domain, PRD	1h99 A:54-168
gD	gi|311070378|ref|YP_003975301.1|	0038492	174-281	3.01e-19	63520	PTS-regulatory domain, PRD	0.0078	63521	PTS-regulatory domain, PRD	1h99 A:54-168
gD	gi|311070378|ref|YP_003975301.1|	0039384	2-64	0.000000051	46785	Winged helix DNA-binding domain	0.054	46786	Biotin repressor-like	1j5y A:3-67
gD	gi|311070378|ref|YP_003975301.1|	0050231	409-490	0.00000141	52794	PTS system IIB component-like	0.043	52795	PTS system, Lactose/Cellobiose specific IIB subunit	1vkr A:
gD	gi|311068452|ref|YP_003973375.1|	0045968	4-60	0.0000000545	46785	Winged helix DNA-binding domain	0.044	46786	Biotin repressor-like	1bia A:1-63
gD	gi|311070250|ref|YP_003975173.1|	0048600	16-145	2.49e-30	51206	cAMP-binding domain-like	0.0077	51210	cAMP-binding domain	2oz6 A:9-142
gD	gi|311070250|ref|YP_003975173.1|	0048601	147-234	3.01e-19	46785	Winged helix DNA-binding domain	0.024	46796	CAP C-terminal domain-like	2coh A:118-199
gD	gi|311067298|ref|YP_003972221.1|	0041617	297-527	5.03e-61	52540	P-loop containing nucleoside triphosphate hydrolases	0.00000392	81269	Extended AAA-ATPase domain	1ny5 A:138-384
gD	gi|311067298|ref|YP_003972221.1|	0037176	504-601	0.00000000000282	46689	Homeodomain-like	0.042	100918	FIS-like	1eto B:
gD	gi|311067298|ref|YP_003972221.1|	0049608	64-203	0.0000114	55781	GAF domain-like	0.026	55782	GAF domain	1f5m A:
gD	gi|311069010|ref|YP_003973933.1|	0041617	367-612	9.16e-66	52540	P-loop containing nucleoside triphosphate hydrolases	0.00000165	81269	Extended AAA-ATPase domain	1ny5 A:138-384
gD	gi|311069010|ref|YP_003973933.1|	0048459	104-215	9.95e-16	55785	PYP-like sensor domain (PAS domain)	0.029	55789	Heme-binding PAS domain	1v9y A:
gD	gi|311069010|ref|YP_003973933.1|	0048454	1-101	0.00000000000000447	51735	NAD(P)-binding Rossmann-fold domains	0.079	51800	Glyceraldehyde-3-phosphate dehydrogenase-like, N-terminal domain	1nvm B:1-131,B:287-312
gD	gi|311069010|ref|YP_003973933.1|	0048459	217-336	0.00000000000000192	55785	PYP-like sensor domain (PAS domain)	0.085	55786	PYP-like	1otd A:
gD	gi|311069010|ref|YP_003973933.1|	0046907	633-686	0.0000000000139	46689	Homeodomain-like	0.07	100918	FIS-like	1g2h A:
gD	gi|311070425|ref|YP_003975348.1|	0041617	148-391	8.31e-69	52540	P-loop containing nucleoside triphosphate hydrolases	0.00000116	81269	Extended AAA-ATPase domain	1ny5 A:138-384
gD	gi|311070425|ref|YP_003975348.1|	0037176	363-464	0.000000000627	46689	Homeodomain-like	0.019	100918	FIS-like	1ntc A:
gD	gi|311070425|ref|YP_003975348.1|	0048248	11-87	0.000000000147	55785	PYP-like sensor domain (PAS domain)	0.061	55786	PYP-like	1otd A:
gD	gi|311070573|ref|YP_003975496.1|	0041617	119-361	3.15e-63	52540	P-loop containing nucleoside triphosphate hydrolases	0.00000425	81269	Extended AAA-ATPase domain	1ny5 A:138-384
gD	gi|311070573|ref|YP_003975496.1|	0037176	331-433	0.0000000000179	46689	Homeodomain-like	0.046	100918	FIS-like	1umq A:
gD	gi|311070573|ref|YP_003975496.1|	0048644	1-91	0.0000112	55785	PYP-like sensor domain (PAS domain)	0.087	88853	Flavin-binding PAS domain	1byw A:
gD	gi|311067354|ref|YP_003972277.1|	0041150	8-137	3.6e-42	46785	Winged helix DNA-binding domain	0.0042	101027	FUR-like	1mzb A:
gD	gi|311070928|ref|YP_003975851.1|	0041150	7-136	3.47e-39	46785	Winged helix DNA-binding domain	0.0042	101027	FUR-like	1mzb A:
gD	gi|311068950|ref|YP_003973873.1|	0041150	7-141	8.55e-38	46785	Winged helix DNA-binding domain	0.0011	101027	FUR-like	1mzb A:
gD	gi|311069111|ref|YP_003974034.1|	0041150	5-133	4.79e-34	46785	Winged helix DNA-binding domain	0.0026	101027	FUR-like	1mzb A:
gD	gi|311067571|ref|YP_003972494.1|	0036339	62-334	1.41e-85	53822	Periplasmic binding protein-like I	0.00000647	53823	L-arabinose binding protein-like	2nzu G:58-332
gD	gi|311067571|ref|YP_003972494.1|	0051985	2-61	7.62e-19	47413	lambda repressor-like DNA-binding domains	0.0012	47438	GalR/LacI-like bacterial regulator	2bjc A:1-62
gD	gi|311068724|ref|YP_003973647.1|	0035780	65-327	9.82e-60	53822	Periplasmic binding protein-like I	0.0001	53823	L-arabinose binding protein-like	2nzu G:58-332
gD	gi|311068724|ref|YP_003973647.1|	0051985	7-66	0.0000000000000022	47413	lambda repressor-like DNA-binding domains	0.0057	47438	GalR/LacI-like bacterial regulator	2bjc A:1-62
gD	gi|311067727|ref|YP_003972650.1|	0036339	61-329	1.21e-71	53822	Periplasmic binding protein-like I	0.0000226	53823	L-arabinose binding protein-like	1dbq A:
gD	gi|311067727|ref|YP_003972650.1|	0051985	1-59	4.78e-18	47413	lambda repressor-like DNA-binding domains	0.0025	47438	GalR/LacI-like bacterial regulator	2hsg A:2-58
gD	gi|311070099|ref|YP_003975022.1|	0036339	60-323	4.71e-64	53822	Periplasmic binding protein-like I	0.0000775	53823	L-arabinose binding protein-like	2nzu G:58-332
gD	gi|311070099|ref|YP_003975022.1|	0051985	1-59	2.72e-19	47413	lambda repressor-like DNA-binding domains	0.0018	47438	GalR/LacI-like bacterial regulator	1pru A:
gD	gi|311067902|ref|YP_003972825.1|	0035780	59-310	2.75e-55	53822	Periplasmic binding protein-like I	0.0000292	53823	L-arabinose binding protein-like	2nzu G:58-332
gD	gi|311067902|ref|YP_003972825.1|	0051985	1-59	1.35e-16	47413	lambda repressor-like DNA-binding domains	0.0054	47438	GalR/LacI-like bacterial regulator	1pru A:
gD	gi|311069473|ref|YP_003974396.1|	0036339	63-333	6.67e-88	53822	Periplasmic binding protein-like I	0.00000000217	53823	L-arabinose binding protein-like	2nzu G:58-332
gD	gi|311069473|ref|YP_003974396.1|	0051985	3-61	7.82e-20	47413	lambda repressor-like DNA-binding domains	0.00019	47438	GalR/LacI-like bacterial regulator	2hsg A:2-58
gD	gi|311070622|ref|YP_003975545.1|	0035780	58-299	2.36e-42	53822	Periplasmic binding protein-like I	0.00017	53823	L-arabinose binding protein-like	2nzu G:58-332
gD	gi|311070622|ref|YP_003975545.1|	0051985	1-60	2.44e-17	47413	lambda repressor-like DNA-binding domains	0.0024	47438	GalR/LacI-like bacterial regulator	1pru A:
gD	gi|311067267|ref|YP_003972190.1|	0036339	68-336	3.46e-79	53822	Periplasmic binding protein-like I	0.00000971	53823	L-arabinose binding protein-like	2nzu G:58-332
gD	gi|311067267|ref|YP_003972190.1|	0051985	7-66	2.18e-16	47413	lambda repressor-like DNA-binding domains	0.0061	47438	GalR/LacI-like bacterial regulator	2bjc A:1-62
gD	gi|311069333|ref|YP_003974256.1|	0048694	8-72	3.4e-23	46894	C-terminal effector domain of the bipartite response regulators	0.00012	46900	GerE-like (LuxR/UhpA family of transcriptional regulators)	1fse A:
gD	gi|311069668|ref|YP_003974591.1|	0045682	1-127	4.13e-21	52172	CheY-like	0.0044	52173	CheY-related	1a04 A:5-142
gD	gi|311069668|ref|YP_003974591.1|	0048694	144-211	1.67e-16	46894	C-terminal effector domain of the bipartite response regulators	0.0074	46900	GerE-like (LuxR/UhpA family of transcriptional regulators)	1a04 A:150-216
gD	gi|311067417|ref|YP_003972340.1|	0045682	1-131	3.56e-34	52172	CheY-like	0.00029	52173	CheY-related	1a04 A:5-142
gD	gi|311067417|ref|YP_003972340.1|	0048694	130-209	2.89e-23	46894	C-terminal effector domain of the bipartite response regulators	0.0022	46900	GerE-like (LuxR/UhpA family of transcriptional regulators)	1fse A:
gD	gi|311068596|ref|YP_003973519.1|	0045682	1-129	2.56e-29	52172	CheY-like	0.00067	52173	CheY-related	1a04 A:5-142
gD	gi|311068596|ref|YP_003973519.1|	0048694	121-198	1.46e-19	46894	C-terminal effector domain of the bipartite response regulators	0.002	46900	GerE-like (LuxR/UhpA family of transcriptional regulators)	1fse A:
gD	gi|311069822|ref|YP_003974745.1|	0045682	1-131	7.68e-32	52172	CheY-like	0.00055	52173	CheY-related	1a04 A:5-142
gD	gi|311069822|ref|YP_003974745.1|	0048694	136-210	9.52e-24	46894	C-terminal effector domain of the bipartite response regulators	0.0031	46900	GerE-like (LuxR/UhpA family of transcriptional regulators)	1fse A:
gD	gi|311070055|ref|YP_003974978.1|	0045682	3-136	2.13e-34	52172	CheY-like	0.00066	52173	CheY-related	1a04 A:5-142
gD	gi|311070055|ref|YP_003974978.1|	0048694	152-227	3.33e-24	46894	C-terminal effector domain of the bipartite response regulators	0.0014	46900	GerE-like (LuxR/UhpA family of transcriptional regulators)	1fse A:
gD	gi|311070407|ref|YP_003975330.1|	0045682	5-132	2.85e-33	52172	CheY-like	0.00025	52173	CheY-related	1a04 A:5-142
gD	gi|311070407|ref|YP_003975330.1|	0048694	149-217	4.08e-21	46894	C-terminal effector domain of the bipartite response regulators	0.0032	46900	GerE-like (LuxR/UhpA family of transcriptional regulators)	1fse A:
gD	gi|311067076|ref|YP_003971999.1|	0045682	382-514	8.11e-33	52172	CheY-like	0.00059	52173	CheY-related	1a04 A:5-142
gD	gi|311067076|ref|YP_003971999.1|	0035339	257-373	8.77e-19	55874	ATPase domain of HSP90 chaperone/DNA topoisomerase II/histidine kinase	0.023	55884	Histidine kinase	1l0o A:
gD	gi|311067076|ref|YP_003971999.1|	0048694	531-595	1.5e-17	46894	C-terminal effector domain of the bipartite response regulators	0.003	46900	GerE-like (LuxR/UhpA family of transcriptional regulators)	1fse A:
gD	gi|311067079|ref|YP_003972002.1|	0048694	93-157	4.08e-18	46894	C-terminal effector domain of the bipartite response regulators	0.0047	46900	GerE-like (LuxR/UhpA family of transcriptional regulators)	1fse A:
gD	gi|311067079|ref|YP_003972002.1|	0043525	1-129	0.000000000000925	52172	CheY-like	0.0076	52173	CheY-related	1mvo A:
gD	gi|311067149|ref|YP_003972072.1|	0045682	1-120	3.27e-26	52172	CheY-like	0.0018	52173	CheY-related	1a04 A:5-142
gD	gi|311067149|ref|YP_003972072.1|	0048694	128-198	3.2e-17	46894	C-terminal effector domain of the bipartite response regulators	0.0034	46900	GerE-like (LuxR/UhpA family of transcriptional regulators)	1fse A:
gD	gi|311067389|ref|YP_003972312.1|	0050048	4-88	6.07e-20	46785	Winged helix DNA-binding domain	0.019	46804	GntR-like transcriptional regulators	1v4r A:1-100
gD	gi|311070889|ref|YP_003975812.1|	0054662	55-230	5.34e-46	64288	Chorismate lyase-like	0.0043	143473	UTRA domain	2ra5 A:66-245
gD	gi|311070889|ref|YP_003975812.1|	0050048	4-76	1.31e-20	46785	Winged helix DNA-binding domain	0.021	46804	GntR-like transcriptional regulators	3bwg A:5-82
gD	gi|311070902|ref|YP_003975825.1|	0054060	99-228	2.62e-21	48008	GntR ligand-binding domain-like	0.0094	48009	GntR ligand-binding domain-like	2hs5 A:94-231
gD	gi|311070902|ref|YP_003975825.1|	0050048	12-82	3.6e-17	46785	Winged helix DNA-binding domain	0.03	46804	GntR-like transcriptional regulators	3bwg A:5-82
gD	gi|311069772|ref|YP_003974695.1|	0054662	61-238	1.15e-42	64288	Chorismate lyase-like	0.000000401	143473	UTRA domain	2ikk A:86-238
gD	gi|311069772|ref|YP_003974695.1|	0050048	1-82	7.32e-22	46785	Winged helix DNA-binding domain	0.014	46804	GntR-like transcriptional regulators	2hs5 A:25-93
gD	gi|311071014|ref|YP_003975937.1|	0050768	62-439	4.41e-72	53383	PLP-dependent transferases	0.0000335	53384	AAT-like	1x0m A:26-428
gD	gi|311071014|ref|YP_003975937.1|	0050048	3-70	8.35e-16	46785	Winged helix DNA-binding domain	0.007	46804	GntR-like transcriptional regulators	3bwg A:5-82
gD	gi|311071054|ref|YP_003975977.1|	0050696	102-470	5.15e-69	53383	PLP-dependent transferases	0.0000833	53384	AAT-like	1x0m A:26-428
gD	gi|311071054|ref|YP_003975977.1|	0050048	16-84	1.66e-16	46785	Winged helix DNA-binding domain	0.045	46804	GntR-like transcriptional regulators	1hw1 A:5-78
gD	gi|311069924|ref|YP_003974847.1|	0036339	80-357	3.21e-64	53822	Periplasmic binding protein-like I	0.0000413	53823	L-arabinose binding protein-like	1dbq A:
gD	gi|311069924|ref|YP_003974847.1|	0050048	3-71	2.33e-21	46785	Winged helix DNA-binding domain	0.011	46804	GntR-like transcriptional regulators	3bwg A:5-82
gD	gi|311069933|ref|YP_003974856.1|	0054060	74-213	6.8e-30	48008	GntR ligand-binding domain-like	0.0079	48009	GntR ligand-binding domain-like	2hs5 A:94-231
gD	gi|311069933|ref|YP_003974856.1|	0050048	2-57	0.00000000000000137	46785	Winged helix DNA-binding domain	0.012	46804	GntR-like transcriptional regulators	1v4r A:1-100
gD	gi|311070011|ref|YP_003974934.1|	0054662	62-240	3.93e-53	64288	Chorismate lyase-like	0.00028	143473	UTRA domain	2ra5 A:66-245
gD	gi|311070011|ref|YP_003974934.1|	0050048	4-86	1.46e-25	46785	Winged helix DNA-binding domain	0.014	46804	GntR-like transcriptional regulators	1hw1 A:5-78
gD	gi|311069185|ref|YP_003974108.1|	0050048	6-80	1.16e-20	46785	Winged helix DNA-binding domain	0.012	46804	GntR-like transcriptional regulators	3bwg A:5-82
gD	gi|311069270|ref|YP_003974193.1|	0054662	58-236	1.37e-44	64288	Chorismate lyase-like	0.00099	143473	UTRA domain	2ra5 A:66-245
gD	gi|311069270|ref|YP_003974193.1|	0050048	5-74	1.64e-19	46785	Winged helix DNA-binding domain	0.013	46804	GntR-like transcriptional regulators	1hw1 A:5-78
gD	gi|311067010|ref|YP_003971933.1|	0050696	83-457	8.16e-65	53383	PLP-dependent transferases	0.0019	53384	AAT-like	1wst A:13-415
gD	gi|311067010|ref|YP_003971933.1|	0050048	22-90	5.29e-17	46785	Winged helix DNA-binding domain	0.01	46804	GntR-like transcriptional regulators	3bwg A:5-82
gD	gi|311067014|ref|YP_003971937.1|	0050696	86-462	4.69e-78	53383	PLP-dependent transferases	0.0000299	53384	AAT-like	1x0m A:26-428
gD	gi|311067014|ref|YP_003971937.1|	0050048	9-78	1.15e-16	46785	Winged helix DNA-binding domain	0.021	46804	GntR-like transcriptional regulators	3bwg A:5-82
gD	gi|311067029|ref|YP_003971952.1|	0050768	104-478	1.36e-89	53383	PLP-dependent transferases	0.00000438	53384	AAT-like	1x0m A:26-428
gD	gi|311067029|ref|YP_003971952.1|	0050048	9-87	2.69e-21	46785	Winged helix DNA-binding domain	0.011	46804	GntR-like transcriptional regulators	1hw1 A:5-78
gD	gi|311070504|ref|YP_003975427.1|	0040524	72-232	2.72e-32	100950	NagB/RpiA/CoA transferase-like	0.081	110513	IF2B-like	1vb5 A:
gD	gi|311070504|ref|YP_003975427.1|	0043758	5-66	0.00000000000232	46785	Winged helix DNA-binding domain	0.065	46804	GntR-like transcriptional regulators	3bwg A:5-82
gD	gi|311067057|ref|YP_003971980.1|	0050048	5-78	5.45e-23	46785	Winged helix DNA-binding domain	0.01	46804	GntR-like transcriptional regulators	3bwg A:5-82
gD	gi|311067057|ref|YP_003971980.1|	0054060	92-224	1.39e-23	48008	GntR ligand-binding domain-like	0.015	48009	GntR ligand-binding domain-like	2hs5 A:94-231
gD	gi|311068205|ref|YP_003973128.1|	0050048	2-86	2.53e-23	46785	Winged helix DNA-binding domain	0.019	46804	GntR-like transcriptional regulators	1v4r A:1-100
gD	gi|311068205|ref|YP_003973128.1|	0054662	62-151	1.57e-18	64288	Chorismate lyase-like	0.0061	143473	UTRA domain	2ra5 A:66-245
gD	gi|311070527|ref|YP_003975450.1|	0054060	86-224	1.99e-19	48008	GntR ligand-binding domain-like	0.019	48009	GntR ligand-binding domain-like	2hs5 A:94-231
gD	gi|311070527|ref|YP_003975450.1|	0050048	14-84	0.00000000000121	46785	Winged helix DNA-binding domain	0.016	46804	GntR-like transcriptional regulators	2hs5 A:25-93
gD	gi|311069535|ref|YP_003974458.1|	0050048	5-83	1.68e-20	46785	Winged helix DNA-binding domain	0.017	46804	GntR-like transcriptional regulators	1v4r A:1-100
gD	gi|311070607|ref|YP_003975530.1|	0054060	77-214	2.41e-23	48008	GntR ligand-binding domain-like	0.01	48009	GntR ligand-binding domain-like	2hs5 A:94-231
gD	gi|311070607|ref|YP_003975530.1|	0050048	7-69	0.00000000000000423	46785	Winged helix DNA-binding domain	0.049	46804	GntR-like transcriptional regulators	2hs5 A:25-93
gD	gi|311070618|ref|YP_003975541.1|	0050768	102-459	9.97e-74	53383	PLP-dependent transferases	0.000063	53384	AAT-like	1x0m A:26-428
gD	gi|311070618|ref|YP_003975541.1|	0050048	8-81	2.51e-18	46785	Winged helix DNA-binding domain	0.057	46804	GntR-like transcriptional regulators	3bwg A:5-82
gD	gi|311070627|ref|YP_003975550.1|	0054060	83-216	1.31e-24	48008	GntR ligand-binding domain-like	0.0093	48009	GntR ligand-binding domain-like	1hw1 A:79-230
gD	gi|311070627|ref|YP_003975550.1|	0050048	14-81	4.56e-18	46785	Winged helix DNA-binding domain	0.017	46804	GntR-like transcriptional regulators	2hs5 A:25-93
gD	gi|311067263|ref|YP_003972186.1|	0054396	75-234	1.55e-42	64288	Chorismate lyase-like	0.000000318	143473	UTRA domain	2ogg A:95-238
gD	gi|311067263|ref|YP_003972186.1|	0050048	3-77	7.21e-16	46785	Winged helix DNA-binding domain	0.025	46804	GntR-like transcriptional regulators	3bwg A:5-82
gD	gi|311071076|ref|YP_003975999.1|	0049608	61-249	2.7e-47	55781	GAF domain-like	0.0000419	75513	IclR ligand-binding domain-like	1mkm A:76-246
gD	gi|311071076|ref|YP_003975999.1|	0048177	6-76	0.0000000000000305	46785	Winged helix DNA-binding domain	0.029	74676	Transcriptional regulator IclR, N-terminal domain	1mkm A:1-75
gD	gi|311069425|ref|YP_003974348.1|	0054203	182-307	4.93e-30	54631	CBS-domain pair	0.00086	54632	CBS-domain pair	3ddj A:1-135
gD	gi|311069425|ref|YP_003974348.1|	0054151	72-185	5.36e-29	75138	HprK N-terminal domain-like	0.016	159447	DRTGG domain	2ioj A:206-325
gD	gi|311069425|ref|YP_003974348.1|	0051338	338-433	6.54e-18	54637	Thioesterase/thiol ester dehydrase-isomerase	0.031	89902	PaaI/YdiI-like	2cy9 A:13-139
gD	gi|311069425|ref|YP_003974348.1|	0042770	5-54	0.00000387	46785	Winged helix DNA-binding domain	0.055	74676	Transcriptional regulator IclR, N-terminal domain	1mkm A:1-75
gD	gi|311068351|ref|YP_003973274.1|	0039545	82-203	6.8e-36	51306	LexA/Signal peptidase	0.00032	51307	LexA-related	1jhf A:73-198
gD	gi|311068351|ref|YP_003973274.1|	0047587	3-70	1.82e-22	46785	Winged helix DNA-binding domain	0.039	46789	LexA repressor, N-terminal DNA-binding domain	1jhf A:2-72
gD	gi|311071061|ref|YP_003975984.1|	0054053	83-189	9.42e-21	160387	NosL/MerB-like	0.0083	160388	NosL-like	2hpu A:35-160
gD	gi|311071061|ref|YP_003975984.1|	0039384	1-55	0.000000416	46785	Winged helix DNA-binding domain	0.064	68967	Lrp/AsnC-like transcriptional regulator N-terminal domain	1ri7 A:25-84
gD	gi|311071083|ref|YP_003976006.1|	0038492	196-294	6.02e-22	63520	PTS-regulatory domain, PRD	0.0023	63521	PTS-regulatory domain, PRD	1h99 A:54-168
gD	gi|311071083|ref|YP_003976006.1|	0038493	308-404	1.11e-18	63520	PTS-regulatory domain, PRD	0.0047	63521	PTS-regulatory domain, PRD	1h99 A:54-168
gD	gi|311071083|ref|YP_003976006.1|	0034911	543-682	0.00000000000000401	55804	Phoshotransferase/anion transport protein	0.0047	55805	IIA domain of mannitol-specific and ntr phosphotransferase EII	1a6j A:
gD	gi|311071083|ref|YP_003976006.1|	0050231	412-496	0.000000000000403	52794	PTS system IIB component-like	0.034	52795	PTS system, Lactose/Cellobiose specific IIB subunit	1vkr A:
gD	gi|311071083|ref|YP_003976006.1|	0039384	87-152	0.000000255	46785	Winged helix DNA-binding domain	0.088	46801	ArsR-like transcriptional regulators	1u2w A:12-119
gD	gi|311071083|ref|YP_003976006.1|	0039384	1-45	0.0000635	46785	Winged helix DNA-binding domain	0.095	68967	Lrp/AsnC-like transcriptional regulator N-terminal domain	2cg4 A:4-66
gD	gi|311071094|ref|YP_003976017.1|	0052160	64-137	3.75e-17	54909	Dimeric alpha+beta barrel	0.0000271	69733	Lrp/AsnC-like transcriptional regulator C-terminal domain	2cfx A:64-140
gD	gi|311071094|ref|YP_003976017.1|	0052161	2-62	9.94e-16	46785	Winged helix DNA-binding domain	0.00022	68967	Lrp/AsnC-like transcriptional regulator N-terminal domain	2cfx A:1-63
gD	gi|311070120|ref|YP_003975043.1|	0052161	11-71	0.00000000000000277	46785	Winged helix DNA-binding domain	0.003	68967	Lrp/AsnC-like transcriptional regulator N-terminal domain	1i1g A:2-61
gD	gi|311070120|ref|YP_003975043.1|	0047284	73-151	0.000000000000563	54909	Dimeric alpha+beta barrel	0.012	69733	Lrp/AsnC-like transcriptional regulator C-terminal domain	1ri7 A:85-170
gD	gi|311067953|ref|YP_003972876.1|	0040524	75-232	1.05e-31	100950	NagB/RpiA/CoA transferase-like	0.064	75176	D-ribose-5-phosphate isomerase (RpiA), catalytic domain	1lk5 A:1-130,A:211-229
gD	gi|311067953|ref|YP_003972876.1|	0043758	5-61	0.00000000000000148	46785	Winged helix DNA-binding domain	0.054	68967	Lrp/AsnC-like transcriptional regulator N-terminal domain	1i1g A:2-61
gD	gi|311066999|ref|YP_003971922.1|	0050048	6-80	3.36e-20	46785	Winged helix DNA-binding domain	0.055	68967	Lrp/AsnC-like transcriptional regulator N-terminal domain	1i1g A:2-61
gD	gi|311066999|ref|YP_003971922.1|	0054060	82-208	0.0000000000000288	48008	GntR ligand-binding domain-like	0.028	48009	GntR ligand-binding domain-like	2hs5 A:94-231
gD	gi|311067032|ref|YP_003971955.1|	0052161	1-62	0.0000000000000281	46785	Winged helix DNA-binding domain	0.0021	68967	Lrp/AsnC-like transcriptional regulator N-terminal domain	2cfx A:1-63
gD	gi|311067032|ref|YP_003971955.1|	0052160	64-136	0.000000429	54909	Dimeric alpha+beta barrel	0.015	69733	Lrp/AsnC-like transcriptional regulator C-terminal domain	2cfx A:64-140
gD	gi|311067127|ref|YP_003972050.1|	0052161	1-59	5.33e-16	46785	Winged helix DNA-binding domain	0.0063	68967	Lrp/AsnC-like transcriptional regulator N-terminal domain	2cfx A:1-63
gD	gi|311067127|ref|YP_003972050.1|	0052160	62-132	0.0000000000912	54909	Dimeric alpha+beta barrel	0.0089	69733	Lrp/AsnC-like transcriptional regulator C-terminal domain	2cfx A:64-140
gD	gi|311069640|ref|YP_003974563.1|	0047284	66-147	4.02e-18	54909	Dimeric alpha+beta barrel	0.0037	69733	Lrp/AsnC-like transcriptional regulator C-terminal domain	1ri7 A:85-170
gD	gi|311069640|ref|YP_003974563.1|	0049173	3-61	0.00000016	46785	Winged helix DNA-binding domain	0.031	68967	Lrp/AsnC-like transcriptional regulator N-terminal domain	1i1g A:2-61
gD	gi|311067427|ref|YP_003972350.1|	0045790	87-286	2.05e-27	53850	Periplasmic binding protein-like II	0.0038	53851	Phosphate binding protein-like	2fyi A:88-307
gD	gi|311067427|ref|YP_003972350.1|	0047461	1-87	5.15e-22	46785	Winged helix DNA-binding domain	0.0094	88979	LysR-like transcriptional regulators	1ixc A:1-89
gD	gi|311071020|ref|YP_003975943.1|	0052806	89-289	1.72e-30	53850	Periplasmic binding protein-like II	0.0019	53851	Phosphate binding protein-like	1i6a A:
gD	gi|311071020|ref|YP_003975943.1|	0047461	1-88	1.05e-21	46785	Winged helix DNA-binding domain	0.0012	88979	LysR-like transcriptional regulators	1ixc A:1-89
gD	gi|311069926|ref|YP_003974849.1|	0045790	92-289	5.12e-36	53850	Periplasmic binding protein-like II	0.00032	53851	Phosphate binding protein-like	1i6a A:
gD	gi|311069926|ref|YP_003974849.1|	0045910	1-111	5.78e-23	46785	Winged helix DNA-binding domain	0.0042	88979	LysR-like transcriptional regulators	1ixc A:1-89
gD	gi|311069960|ref|YP_003974883.1|	0045790	87-294	6.3e-44	53850	Periplasmic binding protein-like II	0.00056	53851	Phosphate binding protein-like	2fyi A:88-307
gD	gi|311069960|ref|YP_003974883.1|	0047461	1-85	6.05e-22	46785	Winged helix DNA-binding domain	0.0071	88979	LysR-like transcriptional regulators	1ixc A:1-89
gD	gi|311070110|ref|YP_003975033.1|	0045790	88-289	1.59e-39	53850	Periplasmic binding protein-like II	0.00039	53851	Phosphate binding protein-like	1ixc A:90-294
gD	gi|311070110|ref|YP_003975033.1|	0047461	1-85	1.75e-24	46785	Winged helix DNA-binding domain	0.00094	88979	LysR-like transcriptional regulators	1ixc A:1-89
gD	gi|311070125|ref|YP_003975048.1|	0045790	88-293	8.55e-38	53850	Periplasmic binding protein-like II	0.00058	53851	Phosphate binding protein-like	1i6a A:
gD	gi|311070125|ref|YP_003975048.1|	0047461	1-84	2.29e-18	46785	Winged helix DNA-binding domain	0.0067	88979	LysR-like transcriptional regulators	1ixc A:1-89
gD	gi|311067929|ref|YP_003972852.1|	0045790	88-290	4.22e-27	53850	Periplasmic binding protein-like II	0.0044	53851	Phosphate binding protein-like	2fyi A:88-307
gD	gi|311067929|ref|YP_003972852.1|	0047461	1-87	6.48e-19	46785	Winged helix DNA-binding domain	0.006	88979	LysR-like transcriptional regulators	1ixc A:1-89
gD	gi|311070283|ref|YP_003975206.1|	0045790	90-294	8.25e-41	53850	Periplasmic binding protein-like II	0.00079	53851	Phosphate binding protein-like	1al3 A:
gD	gi|311070283|ref|YP_003975206.1|	0045910	3-111	3.63e-21	46785	Winged helix DNA-binding domain	0.0089	88979	LysR-like transcriptional regulators	1ixc A:1-89
gD	gi|311069187|ref|YP_003974110.1|	0045790	91-288	2.78e-30	53850	Periplasmic binding protein-like II	0.0026	53851	Phosphate binding protein-like	1al3 A:
gD	gi|311069187|ref|YP_003974110.1|	0047461	1-85	2.85e-20	46785	Winged helix DNA-binding domain	0.0052	88979	LysR-like transcriptional regulators	1ixc A:1-89
gD	gi|311069193|ref|YP_003974116.1|	0045790	91-293	5.87e-40	53850	Periplasmic binding protein-like II	0.00085	53851	Phosphate binding protein-like	1al3 A:
gD	gi|311069193|ref|YP_003974116.1|	0047461	1-82	1.47e-19	46785	Winged helix DNA-binding domain	0.0044	88979	LysR-like transcriptional regulators	1ixc A:1-89
gD	gi|311070342|ref|YP_003975265.1|	0045790	90-292	5.58e-46	53850	Periplasmic binding protein-like II	0.00066	53851	Phosphate binding protein-like	1i6a A:
gD	gi|311070342|ref|YP_003975265.1|	0045910	1-111	1.36e-23	46785	Winged helix DNA-binding domain	0.0031	88979	LysR-like transcriptional regulators	1ixc A:1-89
gD	gi|311069464|ref|YP_003974387.1|	0045790	88-282	3.72e-30	53850	Periplasmic binding protein-like II	0.0019	53851	Phosphate binding protein-like	2fyi A:88-307
gD	gi|311069464|ref|YP_003974387.1|	0045910	1-100	9.61e-22	46785	Winged helix DNA-binding domain	0.0064	88979	LysR-like transcriptional regulators	1ixc A:1-89
gD	gi|311068418|ref|YP_003973341.1|	0045790	88-284	1.07e-36	53850	Periplasmic binding protein-like II	0.00074	53851	Phosphate binding protein-like	1i6a A:
gD	gi|311068418|ref|YP_003973341.1|	0045910	2-110	4.08e-22	46785	Winged helix DNA-binding domain	0.0066	88979	LysR-like transcriptional regulators	1ixc A:1-89
gD	gi|311068422|ref|YP_003973345.1|	0045790	88-296	7.06e-42	53850	Periplasmic binding protein-like II	0.00039	53851	Phosphate binding protein-like	1i6a A:
gD	gi|311068422|ref|YP_003973345.1|	0047461	1-84	1.23e-23	46785	Winged helix DNA-binding domain	0.0019	88979	LysR-like transcriptional regulators	1ixc A:1-89
gD	gi|311067321|ref|YP_003972244.1|	0052644	27-154	2.32e-26	46785	Winged helix DNA-binding domain	0.0045	63379	MarR-like transcriptional regulators	2eth A:1-140
gD	gi|311070849|ref|YP_003975772.1|	0052801	29-141	4.18e-23	46785	Winged helix DNA-binding domain	0.019	63379	MarR-like transcriptional regulators	2hr3 A:2-146
gD	gi|311067383|ref|YP_003972306.1|	0052801	9-144	6.34e-23	46785	Winged helix DNA-binding domain	0.0071	63379	MarR-like transcriptional regulators	1s3j A:
gD	gi|311067488|ref|YP_003972411.1|	0042156	21-131	6.18e-23	46785	Winged helix DNA-binding domain	0.00000234	63379	MarR-like transcriptional regulators	2fxa A:6-167
gD	gi|311069803|ref|YP_003974726.1|	0049308	9-139	2.89e-31	46785	Winged helix DNA-binding domain	0.00000274	63379	MarR-like transcriptional regulators	1s3j A:
gD	gi|311070959|ref|YP_003975882.1|	0052801	9-148	1.88e-24	46785	Winged helix DNA-binding domain	0.0068	63379	MarR-like transcriptional regulators	2a61 A:5-143
gD	gi|311070997|ref|YP_003975920.1|	0040517	21-135	4.93e-23	46785	Winged helix DNA-binding domain	0.012	63379	MarR-like transcriptional regulators	1z91 A:8-144
gD	gi|311067544|ref|YP_003972467.1|	0052801	33-163	1.68e-22	46785	Winged helix DNA-binding domain	0.05	63379	MarR-like transcriptional regulators	1lnw A:
gD	gi|311068681|ref|YP_003973604.1|	0052801	10-137	1.46e-26	46785	Winged helix DNA-binding domain	0.0042	63379	MarR-like transcriptional regulators	1s3j A:
gD	gi|311069852|ref|YP_003974775.1|	0052644	19-139	4.07e-27	46785	Winged helix DNA-binding domain	0.011	63379	MarR-like transcriptional regulators	1s3j A:
gD	gi|311069878|ref|YP_003974801.1|	0052801	6-141	5.37e-33	46785	Winged helix DNA-binding domain	0.0033	63379	MarR-like transcriptional regulators	1lnw A:
gD	gi|311069954|ref|YP_003974877.1|	0052801	12-147	1.47e-24	46785	Winged helix DNA-binding domain	0.019	63379	MarR-like transcriptional regulators	3deu A:2-141
gD	gi|311067742|ref|YP_003972665.1|	0043758	53-92	0.0000000752	46785	Winged helix DNA-binding domain	0.044	63379	MarR-like transcriptional regulators	3cta A:5-89
gD	gi|311067815|ref|YP_003972738.1|	0052801	4-146	4.87e-33	46785	Winged helix DNA-binding domain	0.00000348	63379	MarR-like transcriptional regulators	1z91 A:8-144
gD	gi|311067841|ref|YP_003972764.1|	0052801	13-143	6.25e-32	46785	Winged helix DNA-binding domain	0.0056	63379	MarR-like transcriptional regulators	2a61 A:5-143
gD	gi|311067880|ref|YP_003972803.1|	0052801	8-143	1.01e-32	46785	Winged helix DNA-binding domain	0.0034	63379	MarR-like transcriptional regulators	1s3j A:
gD	gi|311070154|ref|YP_003975077.1|	0052801	5-136	2.27e-31	46785	Winged helix DNA-binding domain	0.0063	63379	MarR-like transcriptional regulators	3deu A:2-141
gD	gi|311070275|ref|YP_003975198.1|	0052644	9-138	3.42e-27	46785	Winged helix DNA-binding domain	0.0056	63379	MarR-like transcriptional regulators	1s3j A:
gD	gi|311070361|ref|YP_003975284.1|	0052801	36-169	1.03e-26	46785	Winged helix DNA-binding domain	0.0077	63379	MarR-like transcriptional regulators	2bv6 A:5-140
gD	gi|311067005|ref|YP_003971928.1|	0040517	4-140	2.97e-31	46785	Winged helix DNA-binding domain	0.00000452	63379	MarR-like transcriptional regulators	1lj9 A:
gD	gi|311067023|ref|YP_003971946.1|	0052801	35-145	4.01e-20	46785	Winged helix DNA-binding domain	0.0083	63379	MarR-like transcriptional regulators	2a61 A:5-143
gD	gi|311069332|ref|YP_003974255.1|	0052801	14-143	9.1e-30	46785	Winged helix DNA-binding domain	0.00098	63379	MarR-like transcriptional regulators	2a61 A:5-143
gD	gi|311067054|ref|YP_003971977.1|	0040266	30-149	5.17e-20	46785	Winged helix DNA-binding domain	0.02	63379	MarR-like transcriptional regulators	3deu A:2-141
gD	gi|311067092|ref|YP_003972015.1|	0052644	30-159	1.32e-30	46785	Winged helix DNA-binding domain	0.0054	63379	MarR-like transcriptional regulators	3deu A:2-141
gD	gi|311069457|ref|YP_003974380.1|	0052644	19-146	5.75e-29	46785	Winged helix DNA-binding domain	0.0095	63379	MarR-like transcriptional regulators	2a61 A:5-143
gD	gi|311069458|ref|YP_003974381.1|	0052801	3-115	1.89e-28	46785	Winged helix DNA-binding domain	0.0066	63379	MarR-like transcriptional regulators	3deu A:2-141
gD	gi|311067207|ref|YP_003972130.1|	0052506	8-95	0.0000000000000353	46785	Winged helix DNA-binding domain	0.0029	63379	MarR-like transcriptional regulators	1ub9 A:
gD	gi|311069756|ref|YP_003974679.1|	0049014	2-98	1.25e-20	46894	C-terminal effector domain of the bipartite response regulators	0.0022	46895	PhoB-like	1opc A:
gD	gi|311070908|ref|YP_003975831.1|	0050342	27-151	2.85e-38	52172	CheY-like	0.0000915	52173	CheY-related	1nxo A:
gD	gi|311070908|ref|YP_003975831.1|	0051385	156-255	1.9e-30	46894	C-terminal effector domain of the bipartite response regulators	0.0012	46895	PhoB-like	1p2f A:121-217
gD	gi|311069813|ref|YP_003974736.1|	0050342	2-127	1.85e-31	52172	CheY-like	0.00026	52173	CheY-related	1mvo A:
gD	gi|311069813|ref|YP_003974736.1|	0051385	130-223	1.42e-21	46894	C-terminal effector domain of the bipartite response regulators	0.0024	46895	PhoB-like	1qqi A:
gD	gi|311069837|ref|YP_003974760.1|	0043525	1-169	1.85e-39	52172	CheY-like	0.00033	52173	CheY-related	1mvo A:
gD	gi|311069837|ref|YP_003974760.1|	0052669	137-228	1.87e-21	46894	C-terminal effector domain of the bipartite response regulators	0.0014	46895	PhoB-like	1qqi A:
gD	gi|311069979|ref|YP_003974902.1|	0050342	1-124	1.99e-35	52172	CheY-like	0.00029	52173	CheY-related	1nxo A:
gD	gi|311069979|ref|YP_003974902.1|	0049014	130-229	1.81e-25	46894	C-terminal effector domain of the bipartite response regulators	0.0014	46895	PhoB-like	1qqi A:
gD	gi|311069407|ref|YP_003974330.1|	0050342	2-126	1.08e-43	52172	CheY-like	0.00000229	52173	CheY-related	1mvo A:
gD	gi|311069407|ref|YP_003974330.1|	0051385	133-234	5.67e-31	46894	C-terminal effector domain of the bipartite response regulators	0.00078	46895	PhoB-like	1p2f A:121-217
gD	gi|311070584|ref|YP_003975507.1|	0050342	1-126	8.82e-45	52172	CheY-like	0.0000176	52173	CheY-related	1nxo A:
gD	gi|311070584|ref|YP_003975507.1|	0051385	131-231	1.4e-31	46894	C-terminal effector domain of the bipartite response regulators	0.00082	46895	PhoB-like	1ys7 A:128-233
gD	gi|311069529|ref|YP_003974452.1|	0050342	1-127	1.99e-33	52172	CheY-like	0.00032	52173	CheY-related	1nxo A:
gD	gi|311069529|ref|YP_003974452.1|	0049014	133-222	5.39e-21	46894	C-terminal effector domain of the bipartite response regulators	0.0055	46895	PhoB-like	1kgs A:124-225
gD	gi|311070610|ref|YP_003975533.1|	0050342	3-129	5.69e-36	52172	CheY-like	0.00013	52173	CheY-related	1nxo A:
gD	gi|311070610|ref|YP_003975533.1|	0051385	130-232	9.64e-30	46894	C-terminal effector domain of the bipartite response regulators	0.0014	46895	PhoB-like	1qqi A:
gD	gi|311070540|ref|YP_003975463.1|	0051249	1-71	0.0000000000000031	47413	lambda repressor-like DNA-binding domains	0.0024	47432	SinR domain-like	2b5a A:1-77
gD	gi|311068482|ref|YP_003973405.1|	0054323	11-69	0.0000000000222	47413	lambda repressor-like DNA-binding domains	0.026	47432	SinR domain-like	1b0n A:1-68
gD	gi|311068486|ref|YP_003973409.1|	0051249	3-63	0.00000532	47413	lambda repressor-like DNA-binding domains	0.053	47432	SinR domain-like	1b0n A:1-68
gD	gi|311068503|ref|YP_003973426.1|	0054323	2-64	0.000000285	47413	lambda repressor-like DNA-binding domains	0.026	47432	SinR domain-like	1utx A:
gD	gi|311067372|ref|YP_003972295.1|	0049999	2-63	1.64e-16	47413	lambda repressor-like DNA-binding domains	0.014	47432	SinR domain-like	1utx A:
gD	gi|311069887|ref|YP_003974810.1|	0051249	10-70	0.0000000000295	47413	lambda repressor-like DNA-binding domains	0.053	47432	SinR domain-like	1utx A:
gD	gi|311069888|ref|YP_003974811.1|	0051249	1-64	8.56e-17	47413	lambda repressor-like DNA-binding domains	0.095	47432	SinR domain-like	1y7y A:5-73
gD	gi|311069952|ref|YP_003974875.1|	0051249	2-64	1.21e-16	47413	lambda repressor-like DNA-binding domains	0.0026	47432	SinR domain-like	1b0n A:1-68
gD	gi|311069952|ref|YP_003974875.1|	0045856	123-147	0.000012	47406	SinR repressor dimerisation domain-like	0.0041	47407	SinR repressor dimerisation domain-like	1b0n B:
gD	gi|311071093|ref|YP_003976016.1|	0049999	3-61	1.8e-16	47413	lambda repressor-like DNA-binding domains	0.0087	47432	SinR domain-like	1utx A:
gD	gi|311068869|ref|YP_003973792.1|	0054323	29-92	0.000000000225	47413	lambda repressor-like DNA-binding domains	0.061	47432	SinR domain-like	1y7y A:5-73
gD	gi|311071151|ref|YP_003976074.1|	0051249	1-67	1.37e-19	47413	lambda repressor-like DNA-binding domains	0.053	47432	SinR domain-like	1b0n A:1-68
gD	gi|311068957|ref|YP_003973880.1|	0051249	4-66	0.0000000000000158	47413	lambda repressor-like DNA-binding domains	0.033	47432	SinR domain-like	1b0n A:1-68
gD	gi|311069063|ref|YP_003973986.1|	0045855	1-64	2.17e-18	47413	lambda repressor-like DNA-binding domains	0.0002	47432	SinR domain-like	1b0n A:1-68
gD	gi|311069063|ref|YP_003973986.1|	0045854	74-107	0.00000000000123	47406	SinR repressor dimerisation domain-like	0.00028	47407	SinR repressor dimerisation domain-like	1b0n A:74-108
gD	gi|311068213|ref|YP_003973136.1|	0051249	2-75	0.000000313	47413	lambda repressor-like DNA-binding domains	0.026	47432	SinR domain-like	1b0n A:1-68
gD	gi|311068347|ref|YP_003973270.1|	0051711	4-67	0.0000000109	47413	lambda repressor-like DNA-binding domains	0.043	47432	SinR domain-like	1utx A:
gD	gi|311070727|ref|YP_003975650.1|	0051249	4-70	3.07e-18	47413	lambda repressor-like DNA-binding domains	0.04	47432	SinR domain-like	1y7y A:5-73
gD	gi|311068580|ref|YP_003973503.1|	0049195	15-82	1.75e-19	46689	Homeodomain-like	0.0028	46764	Tetracyclin repressor-like, N-terminal domain	1vi0 A:6-77
gD	gi|311068584|ref|YP_003973507.1|	0051586	79-183	7.41e-19	48498	Tetracyclin repressor-like, C-terminal domain	0.00025	48499	Tetracyclin repressor-like, C-terminal domain	1zk8 A:78-182
gD	gi|311068584|ref|YP_003973507.1|	0051585	8-71	0.0000000000436	46689	Homeodomain-like	0.0018	46764	Tetracyclin repressor-like, N-terminal domain	1zk8 A:6-77
gD	gi|311070922|ref|YP_003975845.1|	0043601	78-187	1.28e-21	48498	Tetracyclin repressor-like, C-terminal domain	0.000036	48499	Tetracyclin repressor-like, C-terminal domain	1sgm A:78-188
gD	gi|311070922|ref|YP_003975845.1|	0049392	5-71	0.00000000000000108	46689	Homeodomain-like	0.0003	46764	Tetracyclin repressor-like, N-terminal domain	1sgm A:5-77
gD	gi|311069816|ref|YP_003974739.1|	0049523	3-76	1.07e-19	46689	Homeodomain-like	0.0056	46764	Tetracyclin repressor-like, N-terminal domain	1pb6 A:14-85
gD	gi|311067504|ref|YP_003972427.1|	0049523	4-79	2.23e-17	46689	Homeodomain-like	0.0053	46764	Tetracyclin repressor-like, N-terminal domain	1z77 A:1-75
gD	gi|311067504|ref|YP_003972427.1|	0050189	77-189	0.00000000000168	48498	Tetracyclin repressor-like, C-terminal domain	0.011	48499	Tetracyclin repressor-like, C-terminal domain	2g3b A:74-189
gD	gi|311069881|ref|YP_003974804.1|	0052843	3-54	0.000000000264	46689	Homeodomain-like	0.018	46764	Tetracyclin repressor-like, N-terminal domain	2fq4 A:9-77
gD	gi|311069881|ref|YP_003974804.1|	0050189	92-178	0.00000563	48498	Tetracyclin repressor-like, C-terminal domain	0.016	48499	Tetracyclin repressor-like, C-terminal domain	1vi0 A:78-194
gD	gi|311071048|ref|YP_003975971.1|	0049195	3-64	0.0000000000000616	46689	Homeodomain-like	0.014	46764	Tetracyclin repressor-like, N-terminal domain	2fx0 A:4-76
gD	gi|311069964|ref|YP_003974887.1|	0049523	4-82	5.08e-17	46689	Homeodomain-like	0.0034	46764	Tetracyclin repressor-like, N-terminal domain	1vi0 A:6-77
gD	gi|311069964|ref|YP_003974887.1|	0050189	80-191	0.0000000000017	48498	Tetracyclin repressor-like, C-terminal domain	0.0061	48499	Tetracyclin repressor-like, C-terminal domain	1vi0 A:78-194
gD	gi|311070022|ref|YP_003974945.1|	0054341	4-66	5.64e-16	46689	Homeodomain-like	0.0068	46764	Tetracyclin repressor-like, N-terminal domain	1vi0 A:6-77
gD	gi|311069197|ref|YP_003974120.1|	0054341	5-73	5.99e-17	46689	Homeodomain-like	0.0049	46764	Tetracyclin repressor-like, N-terminal domain	1z77 A:1-75
gD	gi|311069197|ref|YP_003974120.1|	0050189	78-186	0.000000635	48498	Tetracyclin repressor-like, C-terminal domain	0.0081	48499	Tetracyclin repressor-like, C-terminal domain	2gen A:76-193
gD	gi|311070333|ref|YP_003975256.1|	0049195	5-67	0.00000000000000364	46689	Homeodomain-like	0.01	46764	Tetracyclin repressor-like, N-terminal domain	1ui5 A:5-75
gD	gi|311069346|ref|YP_003974269.1|	0050189	78-188	5.24e-30	48498	Tetracyclin repressor-like, C-terminal domain	0.00000253	48499	Tetracyclin repressor-like, C-terminal domain	1vi0 A:78-194
gD	gi|311069346|ref|YP_003974269.1|	0049523	5-81	2.43e-17	46689	Homeodomain-like	0.0000833	46764	Tetracyclin repressor-like, N-terminal domain	1vi0 A:6-77
gD	gi|311069375|ref|YP_003974298.1|	0054341	12-84	3.74e-17	46689	Homeodomain-like	0.011	46764	Tetracyclin repressor-like, N-terminal domain	1vi0 A:6-77
gD	gi|311069375|ref|YP_003974298.1|	0049196	89-196	0.000000124	48498	Tetracyclin repressor-like, C-terminal domain	0.0086	48499	Tetracyclin repressor-like, C-terminal domain	2fq4 A:78-192
gD	gi|311070513|ref|YP_003975436.1|	0054157	202-271	0.00000000000017	46689	Homeodomain-like	0.0055	46764	Tetracyclin repressor-like, N-terminal domain	2iu5 A:1-71
gD	gi|311070513|ref|YP_003975436.1|	0054341	8-72	0.0000000000254	46689	Homeodomain-like	0.015	46764	Tetracyclin repressor-like, N-terminal domain	2g3b A:2-73
gD	gi|311070519|ref|YP_003975442.1|	0043601	79-186	1.48e-25	48498	Tetracyclin repressor-like, C-terminal domain	0.00000218	48499	Tetracyclin repressor-like, C-terminal domain	1sgm A:78-188
gD	gi|311070519|ref|YP_003975442.1|	0049392	6-74	1.49e-16	46689	Homeodomain-like	0.0000469	46764	Tetracyclin repressor-like, N-terminal domain	1sgm A:5-77
gD	gi|311068231|ref|YP_003973154.1|	0053205	79-194	3.71e-23	48498	Tetracyclin repressor-like, C-terminal domain	0.0034	48499	Tetracyclin repressor-like, C-terminal domain	2gfn A:81-199
gD	gi|311068231|ref|YP_003973154.1|	0049523	2-85	1.1e-17	46689	Homeodomain-like	0.0018	46764	Tetracyclin repressor-like, N-terminal domain	2np5 A:9-77
gD	gi|311069449|ref|YP_003974372.1|	0049523	4-71	5.64e-16	46689	Homeodomain-like	0.0035	46764	Tetracyclin repressor-like, N-terminal domain	2fx0 A:4-76
gD	gi|311067145|ref|YP_003972068.1|	0049195	3-69	1.23e-18	46689	Homeodomain-like	0.0054	46764	Tetracyclin repressor-like, N-terminal domain	1z77 A:1-75
gD	gi|311068254|ref|YP_003973177.1|	0050080	102-176	0.00000000000000382	48498	Tetracyclin repressor-like, C-terminal domain	0.0066	48499	Tetracyclin repressor-like, C-terminal domain	1v7b A:75-175
gD	gi|311068254|ref|YP_003973177.1|	0049523	3-72	0.0000000000000128	46689	Homeodomain-like	0.0082	46764	Tetracyclin repressor-like, N-terminal domain	1v7b A:1-74
gD	gi|311070143|ref|YP_003975066.1|	0044389	74-231	2.88e-27	100950	NagB/RpiA/CoA transferase-like	0.069	110513	IF2B-like	1vb5 A:
gD	gi|311070143|ref|YP_003975066.1|	0043758	4-77	0.0000000000000923	46785	Winged helix DNA-binding domain	0.058	109680	TrmB-like	2d1h A:1-109
