# Supplementary material for: Abundance, diversity and domain architecture variability in prokaryotic DNA-binding transcription factors
Source: PLoS One. 2018 Apr 3;13(4):e0195332. doi: 10.1371/journal.pone.0195332 (PMC5882156; doi:10.1371/journal.pone.0195332)
Supplement: S1 Dataset — The information of genomes and transcription factors is organized in a tabular format. The file S1_Dataset.zip contains 761 files, one per genome. The information is organized as follows: Genome ID, identifier from NCBI database; Supfam ID; physical position of the Domain; E-value; Supfam model assignment; Supfam description; E-value associated to the family; Family ID; Family ID; representative PDB associated to each assignment. (ZIP) [file pone.0195332.s005.zip › Genomes_assignments/Bacillus_cereus_subsp._cytotoxis_NVH_391-98_B.TFs]

0w	gi|152975273|ref|YP_001374790.1|	0046275	240-290	0.000003	46689	Homeodomain-like	0.036	46759	AraC type transcriptional activator	1bl0 A:63-124
0w	gi|152976817|ref|YP_001376334.1|	0046275	360-409	0.000000000000762	46689	Homeodomain-like	0.023	46759	AraC type transcriptional activator	1d5y A:57-121
0w	gi|152976817|ref|YP_001376334.1|	0036286	307-357	0.0000000986	46689	Homeodomain-like	0.031	46759	AraC type transcriptional activator	1bl0 A:9-62
0w	gi|152977328|ref|YP_001376845.1|	0046275	183-232	0.000000000000197	46689	Homeodomain-like	0.015	46759	AraC type transcriptional activator	1bl0 A:63-124
0w	gi|152977328|ref|YP_001376845.1|	0036286	133-181	0.0000000597	46689	Homeodomain-like	0.022	46759	AraC type transcriptional activator	1bl0 A:9-62
0w	gi|152977061|ref|YP_001376578.1|	0043758	10-58	0.00000000517	46785	Winged helix DNA-binding domain	0.085	46792	Arginine repressor (ArgR), N-terminal DNA-binding domain	1b4a A:4-78
0w	gi|152974183|ref|YP_001373700.1|	0045802	1-69	9.52e-20	46785	Winged helix DNA-binding domain	0.0041	46792	Arginine repressor (ArgR), N-terminal DNA-binding domain	1f9n A:3-78
0w	gi|152974183|ref|YP_001373700.1|	0037457	80-145	1.57e-18	55252	C-terminal domain of arginine repressor	0.00027	55253	C-terminal domain of arginine repressor	1b4b A:
0w	gi|152976220|ref|YP_001375737.1|	0052592	76-185	1.09e-25	54637	Thioesterase/thiol ester dehydrase-isomerase	0.0000243	89902	PaaI/YdiI-like	2f41 A:73-183
0w	gi|152976220|ref|YP_001375737.1|	0037456	7-57	0.0000218	46785	Winged helix DNA-binding domain	0.052	46792	Arginine repressor (ArgR), N-terminal DNA-binding domain	1b4a A:4-78
0w	gi|152976579|ref|YP_001376096.1|	0035347	5-78	6.28e-25	46785	Winged helix DNA-binding domain	0.0000724	46792	Arginine repressor (ArgR), N-terminal DNA-binding domain	1f9n A:3-78
0w	gi|152976579|ref|YP_001376096.1|	0037457	80-149	2.35e-22	55252	C-terminal domain of arginine repressor	0.0000461	55253	C-terminal domain of arginine repressor	1b4b A:
0w	gi|152974342|ref|YP_001373859.1|	0049777	28-122	7.87e-29	46785	Winged helix DNA-binding domain	0.0012	46801	ArsR-like transcriptional regulators	1smt A:
0w	gi|152974358|ref|YP_001373875.1|	0049777	6-93	1.79e-23	46785	Winged helix DNA-binding domain	0.027	46801	ArsR-like transcriptional regulators	1smt A:
0w	gi|152975389|ref|YP_001374906.1|	0049944	8-81	5.22e-24	46785	Winged helix DNA-binding domain	0.018	46801	ArsR-like transcriptional regulators	1r1u A:
0w	gi|152975588|ref|YP_001375105.1|	0049777	3-86	5.64e-19	46785	Winged helix DNA-binding domain	0.027	46801	ArsR-like transcriptional regulators	1smt A:
0w	gi|152976692|ref|YP_001376209.1|	0049777	5-95	1.97e-22	46785	Winged helix DNA-binding domain	0.013	46801	ArsR-like transcriptional regulators	1smt A:
0w	gi|152977066|ref|YP_001376583.1|	0049944	8-93	1.95e-22	46785	Winged helix DNA-binding domain	0.027	46801	ArsR-like transcriptional regulators	1smt A:
0w	gi|152977138|ref|YP_001376655.1|	0049944	12-97	4.69e-21	46785	Winged helix DNA-binding domain	0.016	46801	ArsR-like transcriptional regulators	1r1u A:
0w	gi|152975061|ref|YP_001374578.1|	0035568	72-276	5.09e-61	55681	Class II aaRS and biotin synthetases	0.0000293	55707	Biotin holoenzyme synthetase	1wqw A:1-188
0w	gi|152975061|ref|YP_001374578.1|	0045968	3-61	0.00000000136	46785	Winged helix DNA-binding domain	0.027	46786	Biotin repressor-like	1bia A:1-63
0w	gi|152975061|ref|YP_001374578.1|	0050688	282-324	0.0000302	50037	C-terminal domain of transcriptional repressors	0.0068	50038	Biotin repressor (BirA)	1bia A:271-317
0w	gi|152976728|ref|YP_001376245.1|	0054707	75-206	2.02e-24	54631	CBS-domain pair	0.0018	54632	CBS-domain pair	2yzi A:4-135
0w	gi|152976728|ref|YP_001376245.1|	0043758	6-80	0.000000000000209	46785	Winged helix DNA-binding domain	0.071	46786	Biotin repressor-like	1j5y A:3-67
0w	gi|152976848|ref|YP_001376365.1|	0039385	78-179	9.42e-38	75500	Putative transcriptional regulator TM1602, C-terminal domain	0.00024	75501	Putative transcriptional regulator TM1602, C-terminal domain	1j5y A:68-174
0w	gi|152976848|ref|YP_001376365.1|	0039384	10-69	0.000000000113	46785	Winged helix DNA-binding domain	0.0064	46786	Biotin repressor-like	1j5y A:3-67
0w	gi|152977118|ref|YP_001376635.1|	0045968	2-57	0.000000000413	46785	Winged helix DNA-binding domain	0.06	46786	Biotin repressor-like	1j5y A:3-67
0w	gi|152974188|ref|YP_001373705.1|	0048600	22-147	1.3e-30	51206	cAMP-binding domain-like	0.022	51210	cAMP-binding domain	2coh A:6-117
0w	gi|152974188|ref|YP_001373705.1|	0048601	150-227	1.7e-16	46785	Winged helix DNA-binding domain	0.02	46796	CAP C-terminal domain-like	1hw5 A:138-208
0w	gi|152974975|ref|YP_001374492.1|	0048600	3-113	1.57e-20	51206	cAMP-binding domain-like	0.018	51210	cAMP-binding domain	1hw5 A:1-137
0w	gi|152974975|ref|YP_001374492.1|	0054434	120-163	0.0000363	46785	Winged helix DNA-binding domain	0.024	46796	CAP C-terminal domain-like	1hw5 A:138-208
0w	gi|152977088|ref|YP_001376605.1|	0048600	8-137	5.5e-30	51206	cAMP-binding domain-like	0.012	51210	cAMP-binding domain	1o5l A:1-129
0w	gi|152977088|ref|YP_001376605.1|	0048601	140-225	6.47e-24	46785	Winged helix DNA-binding domain	0.011	46796	CAP C-terminal domain-like	1ft9 A:134-213
0w	gi|152974145|ref|YP_001373662.1|	0041617	148-388	2.95e-65	52540	P-loop containing nucleoside triphosphate hydrolases	0.000000805	81269	Extended AAA-ATPase domain	1ny5 A:138-384
0w	gi|152974145|ref|YP_001373662.1|	0048459	8-111	0.0000000000000681	55785	PYP-like sensor domain (PAS domain)	0.042	55789	Heme-binding PAS domain	1ew0 A:
0w	gi|152974145|ref|YP_001373662.1|	0046907	401-446	0.000000896	46689	Homeodomain-like	0.047	100918	FIS-like	1g2h A:
0w	gi|152975472|ref|YP_001374989.1|	0041617	154-395	2.27e-66	52540	P-loop containing nucleoside triphosphate hydrolases	0.00000151	81269	Extended AAA-ATPase domain	1ny5 A:138-384
0w	gi|152975472|ref|YP_001374989.1|	0037176	366-456	5.02e-17	46689	Homeodomain-like	0.027	100918	FIS-like	1eto B:
0w	gi|152975472|ref|YP_001374989.1|	0048248	9-114	0.00000000000454	55785	PYP-like sensor domain (PAS domain)	0.058	55789	Heme-binding PAS domain	1ew0 A:
0w	gi|152976572|ref|YP_001376089.1|	0041617	368-608	1.47e-68	52540	P-loop containing nucleoside triphosphate hydrolases	0.00000147	81269	Extended AAA-ATPase domain	1ny5 A:138-384
0w	gi|152976572|ref|YP_001376089.1|	0048459	109-216	4.89e-16	55785	PYP-like sensor domain (PAS domain)	0.029	55789	Heme-binding PAS domain	1dp6 A:
0w	gi|152976572|ref|YP_001376089.1|	0048248	236-336	0.0000000000000401	55785	PYP-like sensor domain (PAS domain)	0.058	55789	Heme-binding PAS domain	1v9y A:
0w	gi|152976572|ref|YP_001376089.1|	0048454	1-98	0.000000000000599	51735	NAD(P)-binding Rossmann-fold domains	0.045	51800	Glyceraldehyde-3-phosphate dehydrogenase-like, N-terminal domain	2czc A:1-139,A:302-334
0w	gi|152976572|ref|YP_001376089.1|	0037176	583-682	0.0000000000152	46689	Homeodomain-like	0.027	100918	FIS-like	1g2h A:
0w	gi|152974292|ref|YP_001373809.1|	0041150	8-138	1.25e-43	46785	Winged helix DNA-binding domain	0.0024	101027	FUR-like	1mzb A:
0w	gi|152976501|ref|YP_001376018.1|	0041150	6-142	3.23e-38	46785	Winged helix DNA-binding domain	0.001	101027	FUR-like	1mzb A:
0w	gi|152976712|ref|YP_001376229.1|	0041150	5-133	2.95e-33	46785	Winged helix DNA-binding domain	0.0036	101027	FUR-like	1mzb A:
0w	gi|152974386|ref|YP_001373903.1|	0036339	60-323	2.94e-81	53822	Periplasmic binding protein-like I	0.0000174	53823	L-arabinose binding protein-like	2nzu G:58-332
0w	gi|152974386|ref|YP_001373903.1|	0051985	2-59	1.04e-17	47413	lambda repressor-like DNA-binding domains	0.0024	47438	GalR/LacI-like bacterial regulator	1pru A:
0w	gi|152974650|ref|YP_001374167.1|	0036339	60-330	2.17e-69	53822	Periplasmic binding protein-like I	0.0000183	53823	L-arabinose binding protein-like	2nzu G:58-332
0w	gi|152974650|ref|YP_001374167.1|	0051985	2-59	1.51e-17	47413	lambda repressor-like DNA-binding domains	0.005	47438	GalR/LacI-like bacterial regulator	1efa A:2-60
0w	gi|152976423|ref|YP_001375940.1|	0036339	61-337	2.36e-76	53822	Periplasmic binding protein-like I	0.0000341	53823	L-arabinose binding protein-like	2nzu G:58-332
0w	gi|152976423|ref|YP_001375940.1|	0051985	2-60	1.34e-17	47413	lambda repressor-like DNA-binding domains	0.0033	47438	GalR/LacI-like bacterial regulator	2hsg A:2-58
0w	gi|152976514|ref|YP_001376031.1|	0053227	57-307	7.46e-50	53822	Periplasmic binding protein-like I	0.00035	53823	L-arabinose binding protein-like	2nzu G:58-332
0w	gi|152976514|ref|YP_001376031.1|	0051985	1-59	1.5e-18	47413	lambda repressor-like DNA-binding domains	0.0026	47438	GalR/LacI-like bacterial regulator	1pru A:
0w	gi|152976612|ref|YP_001376129.1|	0036339	61-325	2.36e-59	53822	Periplasmic binding protein-like I	0.0000435	53823	L-arabinose binding protein-like	2nzu G:58-332
0w	gi|152976612|ref|YP_001376129.1|	0051985	1-59	1.83e-17	47413	lambda repressor-like DNA-binding domains	0.0049	47438	GalR/LacI-like bacterial regulator	2bjc A:1-62
0w	gi|152976784|ref|YP_001376301.1|	0036339	95-361	7.85e-63	53822	Periplasmic binding protein-like I	0.0000197	53823	L-arabinose binding protein-like	2nzu G:58-332
0w	gi|152976784|ref|YP_001376301.1|	0051985	36-93	7.13e-16	47413	lambda repressor-like DNA-binding domains	0.0041	47438	GalR/LacI-like bacterial regulator	2bjc A:1-62
0w	gi|152977035|ref|YP_001376552.1|	0036339	62-332	3.08e-90	53822	Periplasmic binding protein-like I	0.00000000463	53823	L-arabinose binding protein-like	2nzu G:58-332
0w	gi|152977035|ref|YP_001376552.1|	0051985	2-60	8.44e-20	47413	lambda repressor-like DNA-binding domains	0.00019	47438	GalR/LacI-like bacterial regulator	2hsg A:2-58
0w	gi|152974058|ref|YP_001373575.1|	0045682	1-131	6.69e-34	52172	CheY-like	0.00035	52173	CheY-related	1a04 A:5-142
0w	gi|152974058|ref|YP_001373575.1|	0048694	149-217	2.55e-21	46894	C-terminal effector domain of the bipartite response regulators	0.0023	46900	GerE-like (LuxR/UhpA family of transcriptional regulators)	1a04 A:150-216
0w	gi|152974520|ref|YP_001374037.1|	0045682	11-140	6.4e-23	52172	CheY-like	0.0074	52173	CheY-related	1a04 A:5-142
0w	gi|152974520|ref|YP_001374037.1|	0048694	157-223	0.0000000000000476	46894	C-terminal effector domain of the bipartite response regulators	0.011	46900	GerE-like (LuxR/UhpA family of transcriptional regulators)	1fse A:
0w	gi|152974963|ref|YP_001374480.1|	0045682	1-134	4.84e-32	52172	CheY-like	0.00028	52173	CheY-related	1a04 A:5-142
0w	gi|152974963|ref|YP_001374480.1|	0048694	138-209	4.76e-25	46894	C-terminal effector domain of the bipartite response regulators	0.0031	46900	GerE-like (LuxR/UhpA family of transcriptional regulators)	1fse A:
0w	gi|152975216|ref|YP_001374733.1|	0048694	63-127	0.0000245	46894	C-terminal effector domain of the bipartite response regulators	0.0085	46900	GerE-like (LuxR/UhpA family of transcriptional regulators)	1yio A:131-200
0w	gi|152976905|ref|YP_001376422.1|	0048694	7-72	3.13e-23	46894	C-terminal effector domain of the bipartite response regulators	0.00012	46900	GerE-like (LuxR/UhpA family of transcriptional regulators)	1fse A:
0w	gi|152977535|ref|YP_001377052.1|	0045682	1-128	9.82e-31	52172	CheY-like	0.00068	52173	CheY-related	1a04 A:5-142
0w	gi|152977535|ref|YP_001377052.1|	0048694	127-200	1.77e-19	46894	C-terminal effector domain of the bipartite response regulators	0.0028	46900	GerE-like (LuxR/UhpA family of transcriptional regulators)	1fse A:
0w	gi|152974827|ref|YP_001374344.1|	0054060	74-210	1.05e-30	48008	GntR ligand-binding domain-like	0.004	48009	GntR ligand-binding domain-like	2hs5 A:94-231
0w	gi|152974827|ref|YP_001374344.1|	0050048	1-57	3.45e-17	46785	Winged helix DNA-binding domain	0.017	46804	GntR-like transcriptional regulators	1v4r A:1-100
0w	gi|152974881|ref|YP_001374398.1|	0050048	4-85	1.32e-21	46785	Winged helix DNA-binding domain	0.017	46804	GntR-like transcriptional regulators	1v4r A:1-100
0w	gi|152975210|ref|YP_001374727.1|	0050048	11-81	1.43e-17	46785	Winged helix DNA-binding domain	0.061	46804	GntR-like transcriptional regulators	2hs5 A:25-93
0w	gi|152975210|ref|YP_001374727.1|	0054060	89-216	0.0000000000000314	48008	GntR ligand-binding domain-like	0.016	48009	GntR ligand-binding domain-like	2hs5 A:94-231
0w	gi|152975356|ref|YP_001374873.1|	0050768	89-463	5.26e-78	53383	PLP-dependent transferases	0.00017	53384	AAT-like	1x0m A:26-428
0w	gi|152975356|ref|YP_001374873.1|	0050048	9-82	8.31e-23	46785	Winged helix DNA-binding domain	0.016	46804	GntR-like transcriptional regulators	1hw1 A:5-78
0w	gi|152975636|ref|YP_001375153.1|	0050768	101-473	1.92e-84	53383	PLP-dependent transferases	0.0000275	53384	AAT-like	1x0m A:26-428
0w	gi|152975636|ref|YP_001375153.1|	0050048	6-85	1.86e-20	46785	Winged helix DNA-binding domain	0.01	46804	GntR-like transcriptional regulators	3bwg A:5-82
0w	gi|152975793|ref|YP_001375310.1|	0050696	71-477	7.13e-93	53383	PLP-dependent transferases	0.0000143	53384	AAT-like	1x0m A:26-428
0w	gi|152975793|ref|YP_001375310.1|	0050048	6-79	5.95e-22	46785	Winged helix DNA-binding domain	0.023	46804	GntR-like transcriptional regulators	1hw1 A:5-78
0w	gi|152976086|ref|YP_001375603.1|	0050768	101-458	1.47e-71	53383	PLP-dependent transferases	0.0000644	53384	AAT-like	1x0m A:26-428
0w	gi|152976086|ref|YP_001375603.1|	0050048	9-85	7.32e-18	46785	Winged helix DNA-binding domain	0.054	46804	GntR-like transcriptional regulators	1v4r A:1-100
0w	gi|152976158|ref|YP_001375675.1|	0054662	63-239	2.2e-38	64288	Chorismate lyase-like	0.0053	143473	UTRA domain	2ra5 A:66-245
0w	gi|152976158|ref|YP_001375675.1|	0050048	5-84	4e-23	46785	Winged helix DNA-binding domain	0.011	46804	GntR-like transcriptional regulators	1v4r A:1-100
0w	gi|152976463|ref|YP_001375980.1|	0054662	44-224	4.4e-59	64288	Chorismate lyase-like	0.00023	143473	UTRA domain	2ra5 A:66-245
0w	gi|152976463|ref|YP_001375980.1|	0050048	2-60	9.81e-20	46785	Winged helix DNA-binding domain	0.016	46804	GntR-like transcriptional regulators	3bwg A:5-82
0w	gi|152976486|ref|YP_001376003.1|	0050048	6-78	6.12e-21	46785	Winged helix DNA-binding domain	0.017	46804	GntR-like transcriptional regulators	3bwg A:5-82
0w	gi|152976619|ref|YP_001376136.1|	0050048	6-87	9.89e-23	46785	Winged helix DNA-binding domain	0.021	46804	GntR-like transcriptional regulators	1v4r A:1-100
0w	gi|152976983|ref|YP_001376500.1|	0050048	3-85	3.68e-20	46785	Winged helix DNA-binding domain	0.016	46804	GntR-like transcriptional regulators	3bwg A:5-82
0w	gi|152975069|ref|YP_001374586.1|	0054094	130-195	1.12e-19	158499	DnaD domain-like	0.0053	158500	DnaD domain	2i5u A:2-75
0w	gi|152975069|ref|YP_001374586.1|	0047587	29-87	0.00000947	46785	Winged helix DNA-binding domain	0.092	46789	LexA repressor, N-terminal DNA-binding domain	1jhf A:2-72
0w	gi|152976068|ref|YP_001375585.1|	0039545	82-204	5.76e-36	51306	LexA/Signal peptidase	0.00018	51307	LexA-related	1jhf A:73-198
0w	gi|152976068|ref|YP_001375585.1|	0047587	3-70	2.08e-24	46785	Winged helix DNA-binding domain	0.021	46789	LexA repressor, N-terminal DNA-binding domain	1jhf A:2-72
0w	gi|152974504|ref|YP_001374021.1|	0049174	69-156	3.22e-18	54909	Dimeric alpha+beta barrel	0.002	69733	Lrp/AsnC-like transcriptional regulator C-terminal domain	1ri7 A:85-170
0w	gi|152974504|ref|YP_001374021.1|	0052161	8-69	1.37e-16	46785	Winged helix DNA-binding domain	0.0084	68967	Lrp/AsnC-like transcriptional regulator N-terminal domain	2cfx A:1-63
0w	gi|152974857|ref|YP_001374374.1|	0040524	75-240	1.67e-30	100950	NagB/RpiA/CoA transferase-like	0.067	110513	IF2B-like	1vb5 A:
0w	gi|152974857|ref|YP_001374374.1|	0043758	6-77	0.0000000000304	46785	Winged helix DNA-binding domain	0.072	68967	Lrp/AsnC-like transcriptional regulator N-terminal domain	1i1g A:2-61
0w	gi|152974888|ref|YP_001374405.1|	0052161	2-62	3.26e-17	46785	Winged helix DNA-binding domain	0.001	68967	Lrp/AsnC-like transcriptional regulator N-terminal domain	2cfx A:1-63
0w	gi|152974888|ref|YP_001374405.1|	0052160	67-137	0.00000000000000509	54909	Dimeric alpha+beta barrel	0.0004	69733	Lrp/AsnC-like transcriptional regulator C-terminal domain	2cfx A:64-140
0w	gi|152975710|ref|YP_001375227.1|	0052160	63-136	0.0000000000000155	54909	Dimeric alpha+beta barrel	0.0094	69733	Lrp/AsnC-like transcriptional regulator C-terminal domain	2cfx A:64-140
0w	gi|152975710|ref|YP_001375227.1|	0049384	1-83	0.00000000000000296	46785	Winged helix DNA-binding domain	0.0039	68967	Lrp/AsnC-like transcriptional regulator N-terminal domain	1ri7 A:25-84
0w	gi|152975807|ref|YP_001375324.1|	0049608	60-249	2.81e-45	55781	GAF domain-like	0.0000976	75513	IclR ligand-binding domain-like	1mkm A:76-246
0w	gi|152975807|ref|YP_001375324.1|	0048177	6-75	0.000000000000378	46785	Winged helix DNA-binding domain	0.087	68967	Lrp/AsnC-like transcriptional regulator N-terminal domain	1ri7 A:25-84
0w	gi|152976990|ref|YP_001376507.1|	0054203	182-306	1.39e-30	54631	CBS-domain pair	0.00092	54632	CBS-domain pair	2ef7 A:1-127
0w	gi|152976990|ref|YP_001376507.1|	0054151	72-185	2.75e-29	75138	HprK N-terminal domain-like	0.0084	159447	DRTGG domain	2ioj A:206-325
0w	gi|152976990|ref|YP_001376507.1|	0051338	339-436	0.00000000000000244	54637	Thioesterase/thiol ester dehydrase-isomerase	0.037	89902	PaaI/YdiI-like	2cy9 A:13-139
0w	gi|152976990|ref|YP_001376507.1|	0042770	5-54	0.000000298	46785	Winged helix DNA-binding domain	0.097	68967	Lrp/AsnC-like transcriptional regulator N-terminal domain	1i1g A:2-61
0w	gi|152977196|ref|YP_001376713.1|	0047284	64-145	6.44e-17	54909	Dimeric alpha+beta barrel	0.0054	69733	Lrp/AsnC-like transcriptional regulator C-terminal domain	1ri7 A:85-170
0w	gi|152977196|ref|YP_001376713.1|	0049173	1-58	0.000000182	46785	Winged helix DNA-binding domain	0.032	68967	Lrp/AsnC-like transcriptional regulator N-terminal domain	2cfx A:1-63
0w	gi|152974121|ref|YP_001373638.1|	0045790	89-282	1.27e-33	53850	Periplasmic binding protein-like II	0.0019	53851	Phosphate binding protein-like	1i6a A:
0w	gi|152974121|ref|YP_001373638.1|	0045910	1-110	8.84e-21	46785	Winged helix DNA-binding domain	0.011	88979	LysR-like transcriptional regulators	1ixc A:1-89
0w	gi|152974772|ref|YP_001374289.1|	0045790	87-290	4.34e-35	53850	Periplasmic binding protein-like II	0.00095	53851	Phosphate binding protein-like	1al3 A:
0w	gi|152974772|ref|YP_001374289.1|	0047461	1-87	3.01e-24	46785	Winged helix DNA-binding domain	0.00084	88979	LysR-like transcriptional regulators	1ixc A:1-89
0w	gi|152975527|ref|YP_001375044.1|	0045910	1-102	3.68e-20	46785	Winged helix DNA-binding domain	0.0068	88979	LysR-like transcriptional regulators	1ixc A:1-89
0w	gi|152975527|ref|YP_001375044.1|	0052509	88-246	0.0000000109	53850	Periplasmic binding protein-like II	0.016	53851	Phosphate binding protein-like	1i6a A:
0w	gi|152975931|ref|YP_001375448.1|	0045790	89-284	4.27e-33	53850	Periplasmic binding protein-like II	0.0015	53851	Phosphate binding protein-like	1al3 A:
0w	gi|152975931|ref|YP_001375448.1|	0045910	1-110	5.44e-23	46785	Winged helix DNA-binding domain	0.0053	88979	LysR-like transcriptional regulators	1ixc A:1-89
0w	gi|152976044|ref|YP_001375561.1|	0045790	89-291	1.69e-34	53850	Periplasmic binding protein-like II	0.00036	53851	Phosphate binding protein-like	1ixc A:90-294
0w	gi|152976044|ref|YP_001375561.1|	0047461	1-86	6.82e-25	46785	Winged helix DNA-binding domain	0.0012	88979	LysR-like transcriptional regulators	1ixc A:1-89
0w	gi|152976396|ref|YP_001375913.1|	0045790	91-282	5.91e-26	53850	Periplasmic binding protein-like II	0.0041	53851	Phosphate binding protein-like	1al3 A:
0w	gi|152976396|ref|YP_001375913.1|	0045910	2-111	1.84e-20	46785	Winged helix DNA-binding domain	0.0058	88979	LysR-like transcriptional regulators	1ixc A:1-89
0w	gi|152977017|ref|YP_001376534.1|	0052806	88-268	5.97e-25	53850	Periplasmic binding protein-like II	0.001	53851	Phosphate binding protein-like	1i6a A:
0w	gi|152977017|ref|YP_001376534.1|	0047461	1-85	1.25e-19	46785	Winged helix DNA-binding domain	0.0025	88979	LysR-like transcriptional regulators	1ixc A:1-89
0w	gi|152977391|ref|YP_001376908.1|	0045790	90-295	4.83e-44	53850	Periplasmic binding protein-like II	0.0014	53851	Phosphate binding protein-like	1i6a A:
0w	gi|152977391|ref|YP_001376908.1|	0045910	1-111	1.26e-24	46785	Winged helix DNA-binding domain	0.0059	88979	LysR-like transcriptional regulators	1ixc A:1-89
0w	gi|152974384|ref|YP_001373901.1|	0052801	7-142	1.9e-31	46785	Winged helix DNA-binding domain	0.00067	63379	MarR-like transcriptional regulators	1s3j A:
0w	gi|152974454|ref|YP_001373971.1|	0052801	29-152	8.62e-18	46785	Winged helix DNA-binding domain	0.054	63379	MarR-like transcriptional regulators	1s3j A:
0w	gi|152974627|ref|YP_001374144.1|	0042156	19-130	3.3e-23	46785	Winged helix DNA-binding domain	0.00000851	63379	MarR-like transcriptional regulators	2fxa A:6-167
0w	gi|152974864|ref|YP_001374381.1|	0052801	18-159	6.56e-34	46785	Winged helix DNA-binding domain	0.0045	63379	MarR-like transcriptional regulators	2a61 A:5-143
0w	gi|152974916|ref|YP_001374433.1|	0052801	9-139	6.4e-25	46785	Winged helix DNA-binding domain	0.0048	63379	MarR-like transcriptional regulators	1s3j A:
0w	gi|152975204|ref|YP_001374721.1|	0040517	14-128	2.02e-22	46785	Winged helix DNA-binding domain	0.018	63379	MarR-like transcriptional regulators	2bv6 A:5-140
0w	gi|152975570|ref|YP_001375087.1|	0052644	7-142	3.16e-26	46785	Winged helix DNA-binding domain	0.028	63379	MarR-like transcriptional regulators	1z91 A:8-144
0w	gi|152975690|ref|YP_001375207.1|	0040517	54-160	1.33e-16	46785	Winged helix DNA-binding domain	0.094	63379	MarR-like transcriptional regulators	1s3j A:
0w	gi|152975846|ref|YP_001375363.1|	0052801	5-138	1.65e-30	46785	Winged helix DNA-binding domain	0.0023	63379	MarR-like transcriptional regulators	2fbh A:8-144
0w	gi|152976112|ref|YP_001375629.1|	0040524	74-228	6.59e-37	100950	NagB/RpiA/CoA transferase-like	0.032	110513	IF2B-like	1vb5 A:
0w	gi|152976112|ref|YP_001375629.1|	0043758	5-78	0.00000000000000681	46785	Winged helix DNA-binding domain	0.088	63379	MarR-like transcriptional regulators	1s3j A:
0w	gi|152976491|ref|YP_001376008.1|	0052801	8-138	7.49e-28	46785	Winged helix DNA-binding domain	0.012	63379	MarR-like transcriptional regulators	2eth A:1-140
0w	gi|152976534|ref|YP_001376051.1|	0052801	30-143	6.34e-27	46785	Winged helix DNA-binding domain	0.0044	63379	MarR-like transcriptional regulators	1z91 A:8-144
0w	gi|152977301|ref|YP_001376818.1|	0052644	5-135	5.19e-31	46785	Winged helix DNA-binding domain	0.0097	63379	MarR-like transcriptional regulators	1z91 A:8-144
0w	gi|152974099|ref|YP_001373616.1|	0050342	16-141	1.57e-40	52172	CheY-like	0.00014	52173	CheY-related	1mvo A:
0w	gi|152974099|ref|YP_001373616.1|	0051385	144-242	3.4e-30	46894	C-terminal effector domain of the bipartite response regulators	0.0017	46895	PhoB-like	1p2f A:121-217
0w	gi|152974106|ref|YP_001373623.1|	0050342	2-130	6.69e-43	52172	CheY-like	0.0000907	52173	CheY-related	1mvo A:
0w	gi|152974106|ref|YP_001373623.1|	0051385	130-231	1.81e-32	46894	C-terminal effector domain of the bipartite response regulators	0.00069	46895	PhoB-like	1qqi A:
0w	gi|152974334|ref|YP_001373851.1|	0050342	1-120	7.26e-43	52172	CheY-like	0.00018	52173	CheY-related	1mvo A:
0w	gi|152974334|ref|YP_001373851.1|	0051385	120-221	8.51e-26	46894	C-terminal effector domain of the bipartite response regulators	0.0022	46895	PhoB-like	1qqi A:
0w	gi|152974657|ref|YP_001374174.1|	0050342	3-132	5.41e-37	52172	CheY-like	0.00029	52173	CheY-related	1mvo A:
0w	gi|152974657|ref|YP_001374174.1|	0049014	132-232	3.97e-27	46894	C-terminal effector domain of the bipartite response regulators	0.0015	46895	PhoB-like	1qqi A:
0w	gi|152975000|ref|YP_001374517.1|	0050342	3-124	8.4e-43	52172	CheY-like	0.0001	52173	CheY-related	1mvo A:
0w	gi|152975000|ref|YP_001374517.1|	0051385	132-234	6.06e-32	46894	C-terminal effector domain of the bipartite response regulators	0.00084	46895	PhoB-like	1qqi A:
0w	gi|152975246|ref|YP_001374763.1|	0048619	1-59	1.05e-17	46894	C-terminal effector domain of the bipartite response regulators	0.0056	46895	PhoB-like	1qqi A:
0w	gi|152975591|ref|YP_001375108.1|	0050342	2-131	1.57e-41	52172	CheY-like	0.0000626	52173	CheY-related	1mvo A:
0w	gi|152975591|ref|YP_001375108.1|	0051385	131-230	3.97e-29	46894	C-terminal effector domain of the bipartite response regulators	0.004	46895	PhoB-like	1ys7 A:128-233
0w	gi|152976855|ref|YP_001376372.1|	0050342	1-124	3.13e-33	52172	CheY-like	0.00035	52173	CheY-related	1nxo A:
0w	gi|152976855|ref|YP_001376372.1|	0049014	128-226	1.05e-25	46894	C-terminal effector domain of the bipartite response regulators	0.0022	46895	PhoB-like	1qqi A:
0w	gi|152976930|ref|YP_001376447.1|	0050342	2-129	6.83e-40	52172	CheY-like	0.00011	52173	CheY-related	1nxo A:
0w	gi|152976930|ref|YP_001376447.1|	0051385	127-228	4.82e-32	46894	C-terminal effector domain of the bipartite response regulators	0.00053	46895	PhoB-like	1p2f A:121-217
0w	gi|152976971|ref|YP_001376488.1|	0050342	2-129	3.13e-43	52172	CheY-like	0.00000831	52173	CheY-related	1mvo A:
0w	gi|152976971|ref|YP_001376488.1|	0051385	133-232	1.53e-31	46894	C-terminal effector domain of the bipartite response regulators	0.00076	46895	PhoB-like	1ys7 A:128-233
0w	gi|152977169|ref|YP_001376686.1|	0050342	1-123	5.41e-35	52172	CheY-like	0.00023	52173	CheY-related	1nxo A:
0w	gi|152977169|ref|YP_001376686.1|	0049014	128-226	1.96e-21	46894	C-terminal effector domain of the bipartite response regulators	0.0028	46895	PhoB-like	1qqi A:
0w	gi|152977665|ref|YP_001377182.1|	0050342	1-123	5.69e-45	52172	CheY-like	0.0000204	52173	CheY-related	1nxo A:
0w	gi|152977665|ref|YP_001377182.1|	0051385	130-230	5.32e-32	46894	C-terminal effector domain of the bipartite response regulators	0.00075	46895	PhoB-like	1ys7 A:128-233
0w	gi|152973923|ref|YP_001373440.1|	0051249	2-50	0.000000000000697	47413	lambda repressor-like DNA-binding domains	0.037	47432	SinR domain-like	1b0n A:1-68
0w	gi|152974255|ref|YP_001373772.1|	0051908	5-70	0.00000000000177	47413	lambda repressor-like DNA-binding domains	0.023	47432	SinR domain-like	2ict A:8-94
0w	gi|152974315|ref|YP_001373832.1|	0051249	2-58	0.0000000000164	47413	lambda repressor-like DNA-binding domains	0.054	47432	SinR domain-like	1b0n A:1-68
0w	gi|152974402|ref|YP_001373919.1|	0051249	1-67	3.49e-17	47413	lambda repressor-like DNA-binding domains	0.016	47432	SinR domain-like	1utx A:
0w	gi|152974571|ref|YP_001374088.1|	0051249	2-67	3.38e-18	47413	lambda repressor-like DNA-binding domains	0.016	47432	SinR domain-like	1y7y A:5-73
0w	gi|152974807|ref|YP_001374324.1|	0051249	2-65	7.24e-19	47413	lambda repressor-like DNA-binding domains	0.0012	47432	SinR domain-like	1b0n A:1-68
0w	gi|152974807|ref|YP_001374324.1|	0045854	72-106	0.0000000000000602	47406	SinR repressor dimerisation domain-like	0.00085	47407	SinR repressor dimerisation domain-like	1b0n A:74-108
0w	gi|152975865|ref|YP_001375382.1|	0051249	1-65	6.97e-19	47413	lambda repressor-like DNA-binding domains	0.017	47432	SinR domain-like	1utx A:
0w	gi|152975886|ref|YP_001375403.1|	0049999	2-62	4.79e-20	47413	lambda repressor-like DNA-binding domains	0.0026	47432	SinR domain-like	1utx A:
0w	gi|152976148|ref|YP_001375665.1|	0051249	1-72	0.0000000279	47413	lambda repressor-like DNA-binding domains	0.051	47432	SinR domain-like	1b0n A:1-68
0w	gi|152976291|ref|YP_001375808.1|	0054323	4-62	0.0000000000000563	47413	lambda repressor-like DNA-binding domains	0.029	47432	SinR domain-like	1utx A:
0w	gi|152976676|ref|YP_001376193.1|	0051711	3-42	0.000000242	47413	lambda repressor-like DNA-binding domains	0.078	47432	SinR domain-like	2b5a A:1-77
0w	gi|152976677|ref|YP_001376194.1|	0051249	5-64	0.0000000146	47413	lambda repressor-like DNA-binding domains	0.052	47432	SinR domain-like	1b0n A:1-68
0w	gi|152976782|ref|YP_001376299.1|	0049374	54-171	9.81e-21	51182	RmlC-like cupins	0.024	89409	TM1287-like	1v70 A:
0w	gi|152976782|ref|YP_001376299.1|	0051249	1-66	3.1e-16	47413	lambda repressor-like DNA-binding domains	0.023	47432	SinR domain-like	1b0n A:1-68
0w	gi|152977389|ref|YP_001376906.1|	0049999	3-63	1.15e-17	47413	lambda repressor-like DNA-binding domains	0.0033	47432	SinR domain-like	1utx A:
0w	gi|152977534|ref|YP_001377051.1|	0051844	5-64	0.000000000000535	47413	lambda repressor-like DNA-binding domains	0.023	47432	SinR domain-like	2b5a A:1-77
0w	gi|152977534|ref|YP_001377051.1|	0054057	156-253	0.000000000316	48452	TPR-like	0.055	48453	Tetratricopeptide repeat (TPR)	1p5q A:258-427
0w	gi|152977640|ref|YP_001377157.1|	0051711	3-60	0.0000000213	47413	lambda repressor-like DNA-binding domains	0.029	47432	SinR domain-like	1b0n A:1-68
0w	gi|152977654|ref|YP_001377171.1|	0051249	3-72	3.1e-17	47413	lambda repressor-like DNA-binding domains	0.014	47432	SinR domain-like	2b5a A:1-77
0w	gi|152977656|ref|YP_001377173.1|	0054369	4-59	0.0000000474	47413	lambda repressor-like DNA-binding domains	0.042	47432	SinR domain-like	1b0n A:1-68
0w	gi|152974039|ref|YP_001373556.1|	0054341	4-60	0.000000000000169	46689	Homeodomain-like	0.0071	46764	Tetracyclin repressor-like, N-terminal domain	2o7o A:2-67
0w	gi|152974212|ref|YP_001373729.1|	0047678	78-191	5.64e-40	48498	Tetracyclin repressor-like, C-terminal domain	0.0029	48499	Tetracyclin repressor-like, C-terminal domain	1jt6 A:73-187
0w	gi|152974212|ref|YP_001373729.1|	0049523	2-75	1.28e-17	46689	Homeodomain-like	0.0016	46764	Tetracyclin repressor-like, N-terminal domain	1jt6 A:2-72
0w	gi|152974248|ref|YP_001373765.1|	0049195	18-84	7.48e-16	46689	Homeodomain-like	0.0022	46764	Tetracyclin repressor-like, N-terminal domain	1z77 A:1-75
0w	gi|152974646|ref|YP_001374163.1|	0049523	4-76	5.82e-17	46689	Homeodomain-like	0.0057	46764	Tetracyclin repressor-like, N-terminal domain	1z77 A:1-75
0w	gi|152974646|ref|YP_001374163.1|	0050189	76-189	0.0000000000000121	48498	Tetracyclin repressor-like, C-terminal domain	0.0095	48499	Tetracyclin repressor-like, C-terminal domain	2g3b A:74-189
0w	gi|152975193|ref|YP_001374710.1|	0049195	6-72	1.23e-17	46689	Homeodomain-like	0.0056	46764	Tetracyclin repressor-like, N-terminal domain	1vi0 A:6-77
0w	gi|152975193|ref|YP_001374710.1|	0053205	89-180	0.0000000000222	48498	Tetracyclin repressor-like, C-terminal domain	0.0093	48499	Tetracyclin repressor-like, C-terminal domain	2gfn A:81-199
0w	gi|152975225|ref|YP_001374742.1|	0049523	7-86	2.72e-20	46689	Homeodomain-like	0.0046	46764	Tetracyclin repressor-like, N-terminal domain	1ui5 A:5-75
0w	gi|152975225|ref|YP_001374742.1|	0052831	93-197	0.0000000000934	48498	Tetracyclin repressor-like, C-terminal domain	0.0067	48499	Tetracyclin repressor-like, C-terminal domain	2g3b A:74-189
0w	gi|152975605|ref|YP_001375122.1|	0047678	81-194	6.67e-39	48498	Tetracyclin repressor-like, C-terminal domain	0.0081	48499	Tetracyclin repressor-like, C-terminal domain	1jt6 A:73-187
0w	gi|152975605|ref|YP_001375122.1|	0049523	2-85	6.16e-20	46689	Homeodomain-like	0.0031	46764	Tetracyclin repressor-like, N-terminal domain	1jt6 A:2-72
0w	gi|152976613|ref|YP_001376130.1|	0049195	3-66	0.00000000000000325	46689	Homeodomain-like	0.007	46764	Tetracyclin repressor-like, N-terminal domain	2i10 A:10-78
0w	gi|152976613|ref|YP_001376130.1|	0049196	98-190	0.000000215	48498	Tetracyclin repressor-like, C-terminal domain	0.011	48499	Tetracyclin repressor-like, C-terminal domain	2g7s A:77-192
0w	gi|152976899|ref|YP_001376416.1|	0049195	6-81	5.49e-19	46689	Homeodomain-like	0.0046	46764	Tetracyclin repressor-like, N-terminal domain	1z77 A:1-75
0w	gi|152976899|ref|YP_001376416.1|	0051586	89-209	0.00000000237	48498	Tetracyclin repressor-like, C-terminal domain	0.0069	48499	Tetracyclin repressor-like, C-terminal domain	1zk8 A:78-182
0w	gi|152976923|ref|YP_001376440.1|	0050189	78-187	1.2e-26	48498	Tetracyclin repressor-like, C-terminal domain	0.000015	48499	Tetracyclin repressor-like, C-terminal domain	1vi0 A:78-194
0w	gi|152976923|ref|YP_001376440.1|	0049523	4-82	8.72e-18	46689	Homeodomain-like	0.0002	46764	Tetracyclin repressor-like, N-terminal domain	1vi0 A:6-77
0w	gi|152976953|ref|YP_001376470.1|	0054157	9-76	1.4e-17	46689	Homeodomain-like	0.0094	46764	Tetracyclin repressor-like, N-terminal domain	2fq4 A:9-77
0w	gi|152977019|ref|YP_001376536.1|	0049523	3-72	4.29e-18	46689	Homeodomain-like	0.0041	46764	Tetracyclin repressor-like, N-terminal domain	2fbq A:2-80
0w	gi|152977019|ref|YP_001376536.1|	0050189	77-162	0.00000000834	48498	Tetracyclin repressor-like, C-terminal domain	0.01	48499	Tetracyclin repressor-like, C-terminal domain	2fq4 A:78-192
0w	gi|152977337|ref|YP_001376854.1|	0054157	6-67	0.000000000000115	46689	Homeodomain-like	0.01	46764	Tetracyclin repressor-like, N-terminal domain	2iu5 A:1-71
0w	gi|152977341|ref|YP_001376858.1|	0054157	12-74	4.99e-16	46689	Homeodomain-like	0.0066	46764	Tetracyclin repressor-like, N-terminal domain	2iu5 A:1-71
0w	gi|152977341|ref|YP_001376858.1|	0050189	127-193	0.00000000427	48498	Tetracyclin repressor-like, C-terminal domain	0.013	48499	Tetracyclin repressor-like, C-terminal domain	2gfn A:81-199
0w	gi|152977526|ref|YP_001377043.1|	0049523	18-88	4.09e-16	46689	Homeodomain-like	0.0035	46764	Tetracyclin repressor-like, N-terminal domain	1z77 A:1-75
0w	gi|152977526|ref|YP_001377043.1|	0049196	92-203	0.00000000697	48498	Tetracyclin repressor-like, C-terminal domain	0.018	48499	Tetracyclin repressor-like, C-terminal domain	2fx0 A:77-198
0w	gi|152977614|ref|YP_001377131.1|	0049195	3-68	3.18e-18	46689	Homeodomain-like	0.0067	46764	Tetracyclin repressor-like, N-terminal domain	1z77 A:1-75
0w	gi|152977651|ref|YP_001377168.1|	0052924	1-138	6.8e-41	53041	Resolvase-like	0.00012	53042	gamma,delta resolvase, catalytic domain	2gm4 A:1-140
0w	gi|152977651|ref|YP_001377168.1|	0038534	142-189	0.0000986	46689	Homeodomain-like	0.052	46764	Tetracyclin repressor-like, N-terminal domain	2fq4 A:9-77
0w	gi|152975702|ref|YP_001375219.1|	0041905	14-75	0.000000153	46785	Winged helix DNA-binding domain	0.081	109680	TrmB-like	1sfx A:
0w	gi|152977418|ref|YP_001376935.1|	0041617	98-322	2.39e-36	52540	P-loop containing nucleoside triphosphate hydrolases	0.00073	81269	Extended AAA-ATPase domain	1ny5 A:138-384
0w	gi|152977418|ref|YP_001376935.1|	0038492	427-527	2.49e-23	63520	PTS-regulatory domain, PRD	0.001	63521	PTS-regulatory domain, PRD	1h99 A:54-168
0w	gi|152977418|ref|YP_001376935.1|	0042268	538-659	6.28e-19	53062	PTS system fructose IIA component-like	0.011	53063	EIIA-man component-like	1pdo A:
0w	gi|152977418|ref|YP_001376935.1|	0038492	791-886	2.88e-16	63520	PTS-regulatory domain, PRD	0.01	63521	PTS-regulatory domain, PRD	1h99 A:54-168
0w	gi|152977418|ref|YP_001376935.1|	0042079	13-61	0.0000023	46785	Winged helix DNA-binding domain	0.036	109680	TrmB-like	2d1h A:1-109
