# Supplementary material for: Abundance, diversity and domain architecture variability in prokaryotic DNA-binding transcription factors
Source: PLoS One. 2018 Apr 3;13(4):e0195332. doi: 10.1371/journal.pone.0195332 (PMC5882156; doi:10.1371/journal.pone.0195332)
Supplement: S1 Dataset — The information of genomes and transcription factors is organized in a tabular format. The file S1_Dataset.zip contains 761 files, one per genome. The information is organized as follows: Genome ID, identifier from NCBI database; Supfam ID; physical position of the Domain; E-value; Supfam model assignment; Supfam description; E-value associated to the family; Family ID; Family ID; representative PDB associated to each assignment. (ZIP) [file pone.0195332.s005.zip › Genomes_assignments/Bacillus_clausii_KSM-K16_B.TFs]

x4	gi|56962028|ref|YP_173750.1|	0051818	11-153	5.1e-23	51215	Regulatory protein AraC	0.012	51216	Regulatory protein AraC	2arc A:
x4	gi|56962028|ref|YP_173750.1|	0036286	169-218	0.00000000323	46689	Homeodomain-like	0.054	46759	AraC type transcriptional activator	1d5y A:3-56
x4	gi|56962028|ref|YP_173750.1|	0045977	220-269	0.00000000941	46689	Homeodomain-like	0.046	46759	AraC type transcriptional activator	1d5y A:57-121
x4	gi|56962127|ref|YP_173850.1|	0046275	286-332	0.00000000125	46689	Homeodomain-like	0.048	46759	AraC type transcriptional activator	1d5y A:57-121
x4	gi|56962153|ref|YP_173876.1|	0046275	267-318	0.000000000000143	46689	Homeodomain-like	0.013	46759	AraC type transcriptional activator	1d5y A:57-121
x4	gi|56962153|ref|YP_173876.1|	0048019	59-127	0.00000000000356	51182	RmlC-like cupins	0.079	117315	Probable transcriptional regulator VC1968, C-terminal domain	1y9q A:83-181
x4	gi|56962158|ref|YP_173881.1|	0046275	217-268	0.0000000000122	46689	Homeodomain-like	0.014	46759	AraC type transcriptional activator	1d5y A:57-121
x4	gi|56962158|ref|YP_173881.1|	0051818	24-152	0.0000000000418	51215	Regulatory protein AraC	0.029	51216	Regulatory protein AraC	2arc A:
x4	gi|56962158|ref|YP_173881.1|	0035607	164-215	0.000000303	46689	Homeodomain-like	0.058	46690	Homeodomain	2hdd B:
x4	gi|56962164|ref|YP_173887.1|	0043525	2-150	4.98e-27	52172	CheY-like	0.0025	52173	CheY-related	1kgs A:2-123
x4	gi|56962164|ref|YP_173887.1|	0046275	317-366	0.00000000000309	46689	Homeodomain-like	0.017	46759	AraC type transcriptional activator	1bl0 A:63-124
x4	gi|56962164|ref|YP_173887.1|	0036286	265-315	0.000000986	46689	Homeodomain-like	0.033	46759	AraC type transcriptional activator	1bl0 A:9-62
x4	gi|56962183|ref|YP_173906.1|	0046275	229-281	0.000000000000251	46689	Homeodomain-like	0.01	46759	AraC type transcriptional activator	1d5y A:57-121
x4	gi|56962183|ref|YP_173906.1|	0048019	30-93	0.00000000000193	51182	RmlC-like cupins	0.044	89409	TM1287-like	1yhf A:1-112
x4	gi|56962183|ref|YP_173906.1|	0036286	178-226	0.00000000331	46689	Homeodomain-like	0.025	46759	AraC type transcriptional activator	1d5y A:3-56
x4	gi|56962217|ref|YP_173940.1|	0053799	28-180	2.85e-16	51182	RmlC-like cupins	0.057	75035	Quercetin 2,3-dioxygenase-like	1y3t A:5-334
x4	gi|56962217|ref|YP_173940.1|	0046275	238-287	0.00000000000376	46689	Homeodomain-like	0.012	46759	AraC type transcriptional activator	1bl0 A:63-124
x4	gi|56962217|ref|YP_173940.1|	0036286	186-235	0.00000000188	46689	Homeodomain-like	0.012	46759	AraC type transcriptional activator	1bl0 A:9-62
x4	gi|56962329|ref|YP_174054.1|	0051818	43-178	1.03e-21	51215	Regulatory protein AraC	0.0057	51216	Regulatory protein AraC	2arc A:
x4	gi|56962329|ref|YP_174054.1|	0046275	255-303	0.000000000003	46689	Homeodomain-like	0.024	46759	AraC type transcriptional activator	1bl0 A:9-62
x4	gi|56962458|ref|YP_174184.1|	0046275	235-285	0.00000000000262	46689	Homeodomain-like	0.032	46759	AraC type transcriptional activator	1d5y A:57-121
x4	gi|56962458|ref|YP_174184.1|	0051818	18-171	0.00000000000128	51215	Regulatory protein AraC	0.014	51216	Regulatory protein AraC	2arc A:
x4	gi|56962458|ref|YP_174184.1|	0036286	185-233	0.0000000000126	46689	Homeodomain-like	0.044	46759	AraC type transcriptional activator	1d5y A:3-56
x4	gi|56962500|ref|YP_174226.1|	0043525	8-140	2.85e-28	52172	CheY-like	0.0044	52173	CheY-related	1qkk A:
x4	gi|56962500|ref|YP_174226.1|	0046275	358-406	0.000000000000116	46689	Homeodomain-like	0.013	46759	AraC type transcriptional activator	1bl0 A:63-124
x4	gi|56962500|ref|YP_174226.1|	0036286	309-356	0.00000403	46689	Homeodomain-like	0.024	46759	AraC type transcriptional activator	1bl0 A:9-62
x4	gi|56962507|ref|YP_174233.1|	0046275	232-282	0.00000000000627	46689	Homeodomain-like	0.011	46759	AraC type transcriptional activator	1d5y A:57-121
x4	gi|56962507|ref|YP_174233.1|	0036286	181-229	0.00000000000128	46689	Homeodomain-like	0.014	46759	AraC type transcriptional activator	1bl0 A:9-62
x4	gi|56962507|ref|YP_174233.1|	0051818	15-166	0.0000000000314	51215	Regulatory protein AraC	0.012	51216	Regulatory protein AraC	2arc A:
x4	gi|56962895|ref|YP_174622.1|	0046275	234-282	0.0000000000000836	46689	Homeodomain-like	0.039	46759	AraC type transcriptional activator	1d5y A:57-121
x4	gi|56962895|ref|YP_174622.1|	0051818	31-115	0.00000000000106	51215	Regulatory protein AraC	0.015	51216	Regulatory protein AraC	2arc A:
x4	gi|56962895|ref|YP_174622.1|	0036286	182-230	0.000000218	46689	Homeodomain-like	0.027	46759	AraC type transcriptional activator	1d5y A:3-56
x4	gi|56962906|ref|YP_174633.1|	0043525	1-141	1.57e-36	52172	CheY-like	0.004	52173	CheY-related	1u0s Y:
x4	gi|56962906|ref|YP_174633.1|	0046275	444-492	0.000000000148	46689	Homeodomain-like	0.028	46759	AraC type transcriptional activator	1d5y A:57-121
x4	gi|56962906|ref|YP_174633.1|	0036286	392-441	0.0000358	46689	Homeodomain-like	0.022	46759	AraC type transcriptional activator	1bl0 A:9-62
x4	gi|56962914|ref|YP_174641.1|	0051818	21-155	8.5e-16	51215	Regulatory protein AraC	0.01	51216	Regulatory protein AraC	2arc A:
x4	gi|56962914|ref|YP_174641.1|	0046275	231-282	0.0000000000197	46689	Homeodomain-like	0.0088	46759	AraC type transcriptional activator	1bl0 A:63-124
x4	gi|56962914|ref|YP_174641.1|	0036286	181-229	0.00000000797	46689	Homeodomain-like	0.02	46759	AraC type transcriptional activator	1d5y A:3-56
x4	gi|56962915|ref|YP_174642.1|	0046275	712-761	0.000000000000193	46689	Homeodomain-like	0.011	46759	AraC type transcriptional activator	1d5y A:57-121
x4	gi|56962915|ref|YP_174642.1|	0036286	663-710	0.000000726	46689	Homeodomain-like	0.039	46759	AraC type transcriptional activator	1d5y A:3-56
x4	gi|56962983|ref|YP_174710.1|	0051818	31-194	1.03e-21	51215	Regulatory protein AraC	0.0045	51216	Regulatory protein AraC	2arc A:
x4	gi|56962983|ref|YP_174710.1|	0046275	263-314	0.0000000000627	46689	Homeodomain-like	0.015	46759	AraC type transcriptional activator	1d5y A:57-121
x4	gi|56962983|ref|YP_174710.1|	0036286	212-259	0.000000636	46689	Homeodomain-like	0.0087	46759	AraC type transcriptional activator	1bl0 A:9-62
x4	gi|56963171|ref|YP_174901.1|	0051818	1-151	2.75e-21	51215	Regulatory protein AraC	0.0046	51216	Regulatory protein AraC	2arc A:
x4	gi|56963171|ref|YP_174901.1|	0046275	221-270	0.00000000538	46689	Homeodomain-like	0.068	46759	AraC type transcriptional activator	1bl0 A:63-124
x4	gi|56963171|ref|YP_174901.1|	0036286	168-219	0.0000224	46689	Homeodomain-like	0.014	46759	AraC type transcriptional activator	1d5y A:3-56
x4	gi|56963185|ref|YP_174916.1|	0046275	210-257	0.0000000941	46689	Homeodomain-like	0.046	46759	AraC type transcriptional activator	1d5y A:57-121
x4	gi|56963221|ref|YP_174952.1|	0047686	29-197	0.00000000000427	51182	RmlC-like cupins	0.054	75035	Quercetin 2,3-dioxygenase-like	1y3t A:5-334
x4	gi|56963221|ref|YP_174952.1|	0046275	224-271	0.000000000108	46689	Homeodomain-like	0.026	46759	AraC type transcriptional activator	1d5y A:57-121
x4	gi|56963727|ref|YP_175458.1|	0039814	122-280	3.92e-31	55136	Probable bacterial effector-binding domain	0.075	75462	Gyrase inhibitory protein GyrI (SbmC, YeeB)	1jyh A:
x4	gi|56963727|ref|YP_175458.1|	0046275	51-108	0.00000000000806	46689	Homeodomain-like	0.015	46759	AraC type transcriptional activator	1bl0 A:63-124
x4	gi|56963727|ref|YP_175458.1|	0036286	4-49	0.00000000193	46689	Homeodomain-like	0.0028	46759	AraC type transcriptional activator	1d5y A:3-56
x4	gi|56964557|ref|YP_176288.1|	0039814	128-289	4.71e-29	55136	Probable bacterial effector-binding domain	0.024	75462	Gyrase inhibitory protein GyrI (SbmC, YeeB)	1jyh A:
x4	gi|56964557|ref|YP_176288.1|	0046275	57-114	0.0000000000448	46689	Homeodomain-like	0.0096	46759	AraC type transcriptional activator	1d5y A:57-121
x4	gi|56964557|ref|YP_176288.1|	0036286	7-55	0.0000000022	46689	Homeodomain-like	0.01	46759	AraC type transcriptional activator	1bl0 A:9-62
x4	gi|56964732|ref|YP_176463.1|	0046275	220-265	0.0000000000582	46689	Homeodomain-like	0.031	46759	AraC type transcriptional activator	1d5y A:57-121
x4	gi|56964732|ref|YP_176463.1|	0036286	167-217	0.000000000555	46689	Homeodomain-like	0.035	46759	AraC type transcriptional activator	1d5y A:3-56
x4	gi|56964917|ref|YP_176648.1|	0046652	28-108	1.31e-31	57884	Ada DNA repair protein, N-terminal domain (N-Ada 10)	0.00022	57885	Ada DNA repair protein, N-terminal domain (N-Ada 10)	1eyf A:
x4	gi|56964917|ref|YP_176648.1|	0046275	154-202	0.0000000000175	46689	Homeodomain-like	0.021	46759	AraC type transcriptional activator	1d5y A:57-121
x4	gi|56964917|ref|YP_176648.1|	0036286	102-153	0.000000000103	46689	Homeodomain-like	0.013	46759	AraC type transcriptional activator	1bl0 A:9-62
x4	gi|56965039|ref|YP_176770.1|	0051818	26-166	0.0000000000000667	51215	Regulatory protein AraC	0.012	51216	Regulatory protein AraC	2arc A:
x4	gi|56965039|ref|YP_176770.1|	0046275	236-286	0.0000000000233	46689	Homeodomain-like	0.018	46759	AraC type transcriptional activator	1bl0 A:63-124
x4	gi|56965039|ref|YP_176770.1|	0036286	184-234	0.00000034	46689	Homeodomain-like	0.0081	46759	AraC type transcriptional activator	1bl0 A:9-62
x4	gi|56965042|ref|YP_176773.1|	0046275	134-183	0.0000000000000672	46689	Homeodomain-like	0.014	46759	AraC type transcriptional activator	1d5y A:57-121
x4	gi|56965042|ref|YP_176773.1|	0036286	83-132	0.0000000166	46689	Homeodomain-like	0.011	46759	AraC type transcriptional activator	1bl0 A:9-62
x4	gi|56965049|ref|YP_176780.1|	0043706	16-135	0.00000000000000292	51182	RmlC-like cupins	0.06	51187	Germin/Seed storage 7S protein	1fxz A:297-470
x4	gi|56965049|ref|YP_176780.1|	0046275	245-297	0.00000000000219	46689	Homeodomain-like	0.038	46759	AraC type transcriptional activator	1d5y A:57-121
x4	gi|56965049|ref|YP_176780.1|	0036286	192-240	0.00000168	46689	Homeodomain-like	0.034	46759	AraC type transcriptional activator	1d5y A:3-56
x4	gi|56965093|ref|YP_176825.1|	0048997	1-132	4.98e-17	52172	CheY-like	0.0084	52173	CheY-related	1dz3 A:
x4	gi|56965093|ref|YP_176825.1|	0046275	436-484	0.0000000000143	46689	Homeodomain-like	0.011	46759	AraC type transcriptional activator	1bl0 A:9-62
x4	gi|56965237|ref|YP_176969.1|	0036286	7-55	0.00000000134	46689	Homeodomain-like	0.021	46759	AraC type transcriptional activator	1bl0 A:9-62
x4	gi|56965237|ref|YP_176969.1|	0046275	58-108	0.00000000336	46689	Homeodomain-like	0.025	46759	AraC type transcriptional activator	1d5y A:57-121
x4	gi|56965250|ref|YP_176982.1|	0036959	250-506	3.3e-33	53807	Helical backbone metal receptor	0.0016	142789	TM0189-like	2phz A:20-296
x4	gi|56965250|ref|YP_176982.1|	0046275	202-251	0.00000000000121	46689	Homeodomain-like	0.011	46759	AraC type transcriptional activator	1d5y A:57-121
x4	gi|56965250|ref|YP_176982.1|	0036286	151-198	0.000000806	46689	Homeodomain-like	0.018	46759	AraC type transcriptional activator	1bl0 A:9-62
x4	gi|56965291|ref|YP_177023.1|	0046275	80-133	0.0000000000000202	46689	Homeodomain-like	0.0053	46759	AraC type transcriptional activator	1d5y A:57-121
x4	gi|56965291|ref|YP_177023.1|	0036286	29-78	0.00000000000878	46689	Homeodomain-like	0.0056	46759	AraC type transcriptional activator	1bl0 A:9-62
x4	gi|56965349|ref|YP_177081.1|	0043525	11-141	5.83e-33	52172	CheY-like	0.0018	52173	CheY-related	1krw A:
x4	gi|56965349|ref|YP_177081.1|	0046275	198-246	0.00000000000493	46689	Homeodomain-like	0.021	46759	AraC type transcriptional activator	1d5y A:57-121
x4	gi|56965349|ref|YP_177081.1|	0036286	145-195	0.000000026	46689	Homeodomain-like	0.049	46759	AraC type transcriptional activator	1d5y A:3-56
x4	gi|56965408|ref|YP_177140.1|	0043525	1-138	1.71e-32	52172	CheY-like	0.00095	52173	CheY-related	1dz3 A:
x4	gi|56965408|ref|YP_177140.1|	0046275	203-249	0.000000000017	46689	Homeodomain-like	0.02	46759	AraC type transcriptional activator	1bl0 A:9-62
x4	gi|56964225|ref|YP_175956.1|	0035347	5-78	3.18e-24	46785	Winged helix DNA-binding domain	0.0000808	46792	Arginine repressor (ArgR), N-terminal DNA-binding domain	1f9n A:3-78
x4	gi|56964225|ref|YP_175956.1|	0037457	80-149	3.14e-22	55252	C-terminal domain of arginine repressor	0.0000896	55253	C-terminal domain of arginine repressor	1b4b A:
x4	gi|56964561|ref|YP_176292.1|	0039384	7-63	0.000000000196	46785	Winged helix DNA-binding domain	0.085	46792	Arginine repressor (ArgR), N-terminal DNA-binding domain	1b4a A:4-78
x4	gi|56962050|ref|YP_173772.1|	0049777	28-116	1.73e-26	46785	Winged helix DNA-binding domain	0.0013	46801	ArsR-like transcriptional regulators	1u2w A:12-119
x4	gi|56962606|ref|YP_174332.1|	0049777	6-94	4.85e-24	46785	Winged helix DNA-binding domain	0.01	46801	ArsR-like transcriptional regulators	1smt A:
x4	gi|56962609|ref|YP_174335.1|	0049944	9-83	1.85e-23	46785	Winged helix DNA-binding domain	0.044	46801	ArsR-like transcriptional regulators	1smt A:
x4	gi|56962617|ref|YP_174343.1|	0049944	269-347	8.02e-17	46785	Winged helix DNA-binding domain	0.021	46801	ArsR-like transcriptional regulators	1r1u A:
x4	gi|56962622|ref|YP_174348.1|	0049944	8-102	7.8e-24	46785	Winged helix DNA-binding domain	0.045	46801	ArsR-like transcriptional regulators	1smt A:
x4	gi|56962946|ref|YP_174673.1|	0049777	7-88	4.14e-17	46785	Winged helix DNA-binding domain	0.031	46801	ArsR-like transcriptional regulators	1smt A:
x4	gi|56963153|ref|YP_174880.1|	0049777	3-97	6.65e-20	46785	Winged helix DNA-binding domain	0.023	46801	ArsR-like transcriptional regulators	1r1u A:
x4	gi|56963582|ref|YP_175313.1|	0049944	1-189	4.06e-29	46785	Winged helix DNA-binding domain	0.027	46801	ArsR-like transcriptional regulators	1smt A:
x4	gi|56965152|ref|YP_176884.1|	0049777	5-99	1.71e-26	46785	Winged helix DNA-binding domain	0.001	46801	ArsR-like transcriptional regulators	1r1u A:
x4	gi|56965473|ref|YP_177205.1|	0049944	3-82	3.16e-27	46785	Winged helix DNA-binding domain	0.0097	46801	ArsR-like transcriptional regulators	1r1u A:
x4	gi|56962224|ref|YP_173947.1|	0038492	285-385	2.09e-17	63520	PTS-regulatory domain, PRD	0.0057	63521	PTS-regulatory domain, PRD	1h99 A:54-168
x4	gi|56962224|ref|YP_173947.1|	0034911	483-606	0.0000000000000082	55804	Phoshotransferase/anion transport protein	0.0027	55805	IIA domain of mannitol-specific and ntr phosphotransferase EII	1a6j A:
x4	gi|56962224|ref|YP_173947.1|	0039384	4-49	0.000000324	46785	Winged helix DNA-binding domain	0.081	46786	Biotin repressor-like	1bia A:1-63
x4	gi|56962631|ref|YP_174357.1|	0038493	291-387	4.84e-17	63520	PTS-regulatory domain, PRD	0.0046	63521	PTS-regulatory domain, PRD	1h99 A:54-168
x4	gi|56962631|ref|YP_174357.1|	0034911	487-618	0.00000000000000994	55804	Phoshotransferase/anion transport protein	0.0045	55805	IIA domain of mannitol-specific and ntr phosphotransferase EII	1a3a A:
x4	gi|56962631|ref|YP_174357.1|	0039384	4-62	0.0000114	46785	Winged helix DNA-binding domain	0.054	46786	Biotin repressor-like	1j5y A:3-67
x4	gi|56962631|ref|YP_174357.1|	0038492	184-280	0.00000209	63520	PTS-regulatory domain, PRD	0.014	63521	PTS-regulatory domain, PRD	1h99 A:54-168
x4	gi|56962657|ref|YP_174383.1|	0050986	509-624	2.44e-20	55804	Phoshotransferase/anion transport protein	0.0018	55805	IIA domain of mannitol-specific and ntr phosphotransferase EII	1a3a A:
x4	gi|56962657|ref|YP_174383.1|	0038492	288-381	1.03e-16	63520	PTS-regulatory domain, PRD	0.0072	63521	PTS-regulatory domain, PRD	1h99 A:54-168
x4	gi|56962657|ref|YP_174383.1|	0050231	392-479	0.00000000126	52794	PTS system IIB component-like	0.06	52795	PTS system, Lactose/Cellobiose specific IIB subunit	1vkr A:
x4	gi|56962657|ref|YP_174383.1|	0039384	2-64	0.0000204	46785	Winged helix DNA-binding domain	0.088	46786	Biotin repressor-like	1j5y A:3-67
x4	gi|56963173|ref|YP_174903.1|	0038493	300-396	0.00000000000288	63520	PTS-regulatory domain, PRD	0.0056	63521	PTS-regulatory domain, PRD	1h99 A:169-275
x4	gi|56963173|ref|YP_174903.1|	0050231	407-490	0.000000235	52794	PTS system IIB component-like	0.037	52795	PTS system, Lactose/Cellobiose specific IIB subunit	1vkr A:
x4	gi|56963173|ref|YP_174903.1|	0039384	93-154	0.00000335	46785	Winged helix DNA-binding domain	0.029	46786	Biotin repressor-like	1j5y A:3-67
x4	gi|56963310|ref|YP_175041.1|	0039385	74-177	1.57e-32	75500	Putative transcriptional regulator TM1602, C-terminal domain	0.00017	75501	Putative transcriptional regulator TM1602, C-terminal domain	1j5y A:68-174
x4	gi|56963310|ref|YP_175041.1|	0039384	8-67	0.000000000272	46785	Winged helix DNA-binding domain	0.0077	46786	Biotin repressor-like	1j5y A:3-67
x4	gi|56963451|ref|YP_175182.1|	0054707	72-207	3.03e-21	54631	CBS-domain pair	0.0015	54632	CBS-domain pair	2yzi A:4-135
x4	gi|56963451|ref|YP_175182.1|	0043758	5-79	0.000000000000287	46785	Winged helix DNA-binding domain	0.045	46786	Biotin repressor-like	1j5y A:3-67
x4	gi|56963833|ref|YP_175564.1|	0035568	68-271	4.6e-58	55681	Class II aaRS and biotin synthetases	0.00011	55707	Biotin holoenzyme synthetase	1wqw A:1-188
x4	gi|56963833|ref|YP_175564.1|	0045968	4-55	0.000000000107	46785	Winged helix DNA-binding domain	0.018	46786	Biotin repressor-like	1bia A:1-63
x4	gi|56964911|ref|YP_176642.1|	0045968	4-56	0.0000000118	46785	Winged helix DNA-binding domain	0.041	46786	Biotin repressor-like	1j5y A:3-67
x4	gi|56965148|ref|YP_176880.1|	0045968	2-57	0.0000000000214	46785	Winged helix DNA-binding domain	0.025	46786	Biotin repressor-like	1j5y A:3-67
x4	gi|56962347|ref|YP_174072.1|	0049608	67-244	1.18e-45	55781	GAF domain-like	0.00013	75513	IclR ligand-binding domain-like	1mkm A:76-246
x4	gi|56962347|ref|YP_174072.1|	0048177	3-76	0.0000000000000455	46785	Winged helix DNA-binding domain	0.062	46796	CAP C-terminal domain-like	3e5u A:148-227
x4	gi|56965205|ref|YP_176937.1|	0049498	76-386	2.99e-49	53067	Actin-like ATPase domain	0.00036	110636	ROK	1z05 A:209-405
x4	gi|56965205|ref|YP_176937.1|	0051455	4-67	0.000000000000139	46785	Winged helix DNA-binding domain	0.079	46796	CAP C-terminal domain-like	1ft9 A:134-213
x4	gi|56965288|ref|YP_177020.1|	0040266	8-114	0.0000000324	46785	Winged helix DNA-binding domain	0.089	46796	CAP C-terminal domain-like	2oz6 A:143-213
x4	gi|56961798|ref|YP_173520.1|	0041617	147-388	2.71e-65	52540	P-loop containing nucleoside triphosphate hydrolases	0.00000397	81269	Extended AAA-ATPase domain	1ny5 A:138-384
x4	gi|56961798|ref|YP_173520.1|	0037176	360-460	0.000000000000003	46689	Homeodomain-like	0.029	100918	FIS-like	1umq A:
x4	gi|56961798|ref|YP_173520.1|	0048459	5-120	0.0000000000514	55785	PYP-like sensor domain (PAS domain)	0.045	55786	PYP-like	1otd A:
x4	gi|56961827|ref|YP_173549.1|	0041617	140-373	1.47e-68	52540	P-loop containing nucleoside triphosphate hydrolases	0.00000123	81269	Extended AAA-ATPase domain	1ny5 A:138-384
x4	gi|56961827|ref|YP_173549.1|	0043525	1-184	2.42e-31	52172	CheY-like	0.00058	52173	CheY-related	1ny5 A:1-137
x4	gi|56961827|ref|YP_173549.1|	0037176	349-392,429-478	0.00000851	46689	Homeodomain-like	0.029	100918	FIS-like	1ntc A:
x4	gi|56962090|ref|YP_173813.1|	0054514	5-182	1.83e-44	159800	PrpR receptor domain-like	0.00072	159801	PrpR receptor domain-like	2pju A:11-196
x4	gi|56962090|ref|YP_173813.1|	0037176	451-531	0.00000000000000609	46689	Homeodomain-like	0.035	100918	FIS-like	1eto B:
x4	gi|56962106|ref|YP_173829.1|	0041617	266-510	1.46e-69	52540	P-loop containing nucleoside triphosphate hydrolases	0.00000188	81269	Extended AAA-ATPase domain	1ny5 A:138-384
x4	gi|56962106|ref|YP_173829.1|	0048459	118-225	0.00000000000256	55785	PYP-like sensor domain (PAS domain)	0.049	55786	PYP-like	1otd A:
x4	gi|56962106|ref|YP_173829.1|	0049952	516-565	0.0000000000753	46689	Homeodomain-like	0.027	100918	FIS-like	1eto B:
x4	gi|56962233|ref|YP_173956.1|	0041617	136-382	1.46e-69	52540	P-loop containing nucleoside triphosphate hydrolases	0.00000151	81269	Extended AAA-ATPase domain	1ny5 A:138-384
x4	gi|56962233|ref|YP_173956.1|	0048248	5-95	0.000000000000117	55785	PYP-like sensor domain (PAS domain)	0.046	55786	PYP-like	1mzu A:
x4	gi|56962233|ref|YP_173956.1|	0037176	351-451	0.0000000000266	46689	Homeodomain-like	0.019	100918	FIS-like	1ntc A:
x4	gi|56962354|ref|YP_174079.1|	0037176	459-488	0.0000184	46689	Homeodomain-like	0.027	100918	FIS-like	1umq A:
x4	gi|56962738|ref|YP_174464.1|	0041617	206-442	7.94e-72	52540	P-loop containing nucleoside triphosphate hydrolases	0.00000105	81269	Extended AAA-ATPase domain	1ny5 A:138-384
x4	gi|56962738|ref|YP_174464.1|	0037176	420-511	0.000000000000896	46689	Homeodomain-like	0.019	100918	FIS-like	1ntc A:
x4	gi|56962738|ref|YP_174464.1|	0037219	64-175	0.0000000000103	55785	PYP-like sensor domain (PAS domain)	0.047	55789	Heme-binding PAS domain	1ew0 A:
x4	gi|56964219|ref|YP_175950.1|	0041617	344-578	1.21e-67	52540	P-loop containing nucleoside triphosphate hydrolases	0.00000203	81269	Extended AAA-ATPase domain	1ny5 A:138-384
x4	gi|56964219|ref|YP_175950.1|	0048459	199-313	0.00000000000000122	55785	PYP-like sensor domain (PAS domain)	0.08	55789	Heme-binding PAS domain	1v9y A:
x4	gi|56964219|ref|YP_175950.1|	0037176	559-656	0.00000000000337	46689	Homeodomain-like	0.043	100918	FIS-like	1eto B:
x4	gi|56964219|ref|YP_175950.1|	0046377	106-204	0.0000000279	55785	PYP-like sensor domain (PAS domain)	0.018	55789	Heme-binding PAS domain	1v9y A:
x4	gi|56964552|ref|YP_176283.1|	0041617	350-594	4.4e-71	52540	P-loop containing nucleoside triphosphate hydrolases	0.00000159	81269	Extended AAA-ATPase domain	1ny5 A:138-384
x4	gi|56964552|ref|YP_176283.1|	0049952	591-644	0.0000000000956	46689	Homeodomain-like	0.027	100918	FIS-like	1eto B:
x4	gi|56963094|ref|YP_174821.1|	0041150	8-138	8.93e-42	46785	Winged helix DNA-binding domain	0.0047	101027	FUR-like	1mzb A:
x4	gi|56963469|ref|YP_175200.1|	0041150	6-134	9.16e-34	46785	Winged helix DNA-binding domain	0.0035	101027	FUR-like	1mzb A:
x4	gi|56963545|ref|YP_175276.1|	0041150	6-140	1.79e-35	46785	Winged helix DNA-binding domain	0.0013	101027	FUR-like	1mzb A:
x4	gi|56962074|ref|YP_173797.1|	0044558	3-59	0.0000000000000289	47413	lambda repressor-like DNA-binding domains	0.0072	47438	GalR/LacI-like bacterial regulator	1uxd A:
x4	gi|56962082|ref|YP_173805.1|	0035780	59-314	2.16e-48	53822	Periplasmic binding protein-like I	0.00047	53823	L-arabinose binding protein-like	2nzu G:58-332
x4	gi|56962082|ref|YP_173805.1|	0051985	2-61	1.52e-17	47413	lambda repressor-like DNA-binding domains	0.0035	47438	GalR/LacI-like bacterial regulator	2hsg A:2-58
x4	gi|56962094|ref|YP_173817.1|	0036339	75-332	4.07e-51	53822	Periplasmic binding protein-like I	0.00026	53823	L-arabinose binding protein-like	2nzu G:58-332
x4	gi|56962094|ref|YP_173817.1|	0051985	1-59	7.74e-16	47413	lambda repressor-like DNA-binding domains	0.0079	47438	GalR/LacI-like bacterial regulator	2hsg A:2-58
x4	gi|56962811|ref|YP_174537.1|	0036339	60-333	2.94e-69	53822	Periplasmic binding protein-like I	0.000023	53823	L-arabinose binding protein-like	2nzu G:58-332
x4	gi|56962811|ref|YP_174537.1|	0051985	1-59	8.44e-20	47413	lambda repressor-like DNA-binding domains	0.00076	47438	GalR/LacI-like bacterial regulator	1pru A:
x4	gi|56962939|ref|YP_174666.1|	0036339	65-328	9.62e-63	53822	Periplasmic binding protein-like I	0.0000355	53823	L-arabinose binding protein-like	2nzu G:58-332
x4	gi|56962939|ref|YP_174666.1|	0051985	4-64	2.82e-16	47413	lambda repressor-like DNA-binding domains	0.0039	47438	GalR/LacI-like bacterial regulator	2hsg A:2-58
x4	gi|56963337|ref|YP_175068.1|	0036339	60-335	3.62e-71	53822	Periplasmic binding protein-like I	0.0000332	53823	L-arabinose binding protein-like	2nzu G:58-332
x4	gi|56963337|ref|YP_175068.1|	0051985	1-59	2.65e-18	47413	lambda repressor-like DNA-binding domains	0.0028	47438	GalR/LacI-like bacterial regulator	1pru A:
x4	gi|56964528|ref|YP_176259.1|	0036339	62-332	7.61e-90	53822	Periplasmic binding protein-like I	0.00000000955	53823	L-arabinose binding protein-like	2nzu G:58-332
x4	gi|56964528|ref|YP_176259.1|	0051985	3-60	3.66e-20	47413	lambda repressor-like DNA-binding domains	0.0002	47438	GalR/LacI-like bacterial regulator	2hsg A:2-58
x4	gi|56964884|ref|YP_176615.1|	0035780	62-317	1.22e-66	53822	Periplasmic binding protein-like I	0.0000535	53823	L-arabinose binding protein-like	2nzu G:58-332
x4	gi|56964884|ref|YP_176615.1|	0051985	5-64	2.15e-19	47413	lambda repressor-like DNA-binding domains	0.0023	47438	GalR/LacI-like bacterial regulator	2bjc A:1-62
x4	gi|56965120|ref|YP_176852.1|	0036339	63-334	2.72e-70	53822	Periplasmic binding protein-like I	0.0000374	53823	L-arabinose binding protein-like	1dbq A:
x4	gi|56965120|ref|YP_176852.1|	0051985	3-62	6.95e-17	47413	lambda repressor-like DNA-binding domains	0.0025	47438	GalR/LacI-like bacterial regulator	1pru A:
x4	gi|56965144|ref|YP_176876.1|	0036339	73-339	1.96e-64	53822	Periplasmic binding protein-like I	0.0000288	53823	L-arabinose binding protein-like	1dbq A:
x4	gi|56965144|ref|YP_176876.1|	0051985	6-64	1.13e-17	47413	lambda repressor-like DNA-binding domains	0.0032	47438	GalR/LacI-like bacterial regulator	2hsg A:2-58
x4	gi|56965235|ref|YP_176967.1|	0043335	60-330	1.41e-26	53822	Periplasmic binding protein-like I	0.0037	53823	L-arabinose binding protein-like	1rpj A:
x4	gi|56965235|ref|YP_176967.1|	0051985	2-58	2.73e-16	47413	lambda repressor-like DNA-binding domains	0.0044	47438	GalR/LacI-like bacterial regulator	2hsg A:2-58
x4	gi|56965240|ref|YP_176972.1|	0036339	63-335	1.81e-75	53822	Periplasmic binding protein-like I	0.00000702	53823	L-arabinose binding protein-like	2nzu G:58-332
x4	gi|56965240|ref|YP_176972.1|	0051985	2-61	9.52e-18	47413	lambda repressor-like DNA-binding domains	0.0016	47438	GalR/LacI-like bacterial regulator	2hsg A:2-58
x4	gi|56965283|ref|YP_177015.1|	0035780	70-316	2.78e-37	53822	Periplasmic binding protein-like I	0.00067	53823	L-arabinose binding protein-like	1dbq A:
x4	gi|56965283|ref|YP_177015.1|	0044558	3-57	0.000000000000403	47413	lambda repressor-like DNA-binding domains	0.0052	47438	GalR/LacI-like bacterial regulator	2hsg A:2-58
x4	gi|56965311|ref|YP_177043.1|	0036339	61-323	1.45e-78	53822	Periplasmic binding protein-like I	0.00000909	53823	L-arabinose binding protein-like	2nzu G:58-332
x4	gi|56965311|ref|YP_177043.1|	0051985	1-59	7.41e-17	47413	lambda repressor-like DNA-binding domains	0.002	47438	GalR/LacI-like bacterial regulator	1pru A:
x4	gi|56965364|ref|YP_177096.1|	0036339	62-331	2.55e-57	53822	Periplasmic binding protein-like I	0.00012	53823	L-arabinose binding protein-like	1dbq A:
x4	gi|56965364|ref|YP_177096.1|	0036955	2-56	4.9e-18	47413	lambda repressor-like DNA-binding domains	0.0017	47438	GalR/LacI-like bacterial regulator	2bjc A:1-62
x4	gi|56965526|ref|YP_177259.1|	0035780	58-320	5.22e-66	53822	Periplasmic binding protein-like I	0.0000398	53823	L-arabinose binding protein-like	2nzu G:58-332
x4	gi|56965526|ref|YP_177259.1|	0051985	2-59	0.00000000000000166	47413	lambda repressor-like DNA-binding domains	0.0059	47438	GalR/LacI-like bacterial regulator	2bjc A:1-62
x4	gi|56965785|ref|YP_177519.1|	0036339	63-338	3.21e-74	53822	Periplasmic binding protein-like I	0.0000426	53823	L-arabinose binding protein-like	2nzu G:58-332
x4	gi|56965785|ref|YP_177519.1|	0051985	3-61	8.81e-18	47413	lambda repressor-like DNA-binding domains	0.0044	47438	GalR/LacI-like bacterial regulator	2hsg A:2-58
x4	gi|56962495|ref|YP_174221.1|	0045682	1-131	1.85e-31	52172	CheY-like	0.0012	52173	CheY-related	1a04 A:5-142
x4	gi|56962495|ref|YP_174221.1|	0048694	144-213	2.21e-21	46894	C-terminal effector domain of the bipartite response regulators	0.0034	46900	GerE-like (LuxR/UhpA family of transcriptional regulators)	1yio A:131-200
x4	gi|56962510|ref|YP_174236.1|	0045682	1-131	9.68e-29	52172	CheY-like	0.00084	52173	CheY-related	1s8n A:
x4	gi|56962510|ref|YP_174236.1|	0048694	121-198	2.01e-19	46894	C-terminal effector domain of the bipartite response regulators	0.004	46900	GerE-like (LuxR/UhpA family of transcriptional regulators)	1fse A:
x4	gi|56962819|ref|YP_174545.1|	0043525	1-118	3.27e-36	52172	CheY-like	0.0014	52173	CheY-related	1u0s Y:
x4	gi|56962819|ref|YP_174545.1|	0048694	141-209	2.07e-19	46894	C-terminal effector domain of the bipartite response regulators	0.0021	46900	GerE-like (LuxR/UhpA family of transcriptional regulators)	1fse A:
x4	gi|56963198|ref|YP_174929.1|	0045682	1-130	3.27e-33	52172	CheY-like	0.001	52173	CheY-related	1a04 A:5-142
x4	gi|56963198|ref|YP_174929.1|	0048694	138-209	5.1e-22	46894	C-terminal effector domain of the bipartite response regulators	0.0026	46900	GerE-like (LuxR/UhpA family of transcriptional regulators)	1a04 A:150-216
x4	gi|56963890|ref|YP_175621.1|	0045682	1-131	9.39e-35	52172	CheY-like	0.0013	52173	CheY-related	1a04 A:5-142
x4	gi|56963890|ref|YP_175621.1|	0048694	133-201	6.46e-20	46894	C-terminal effector domain of the bipartite response regulators	0.0034	46900	GerE-like (LuxR/UhpA family of transcriptional regulators)	1fse A:
x4	gi|56964425|ref|YP_176156.1|	0048694	8-71	4.42e-22	46894	C-terminal effector domain of the bipartite response regulators	0.00025	46900	GerE-like (LuxR/UhpA family of transcriptional regulators)	1fse A:
x4	gi|56964850|ref|YP_176581.1|	0045682	8-140	5.83e-33	52172	CheY-like	0.00048	52173	CheY-related	1a04 A:5-142
x4	gi|56964850|ref|YP_176581.1|	0048694	162-231	1.16e-20	46894	C-terminal effector domain of the bipartite response regulators	0.0014	46900	GerE-like (LuxR/UhpA family of transcriptional regulators)	1fse A:
x4	gi|56964906|ref|YP_176637.1|	0045682	1-132	3.27e-36	52172	CheY-like	0.00058	52173	CheY-related	1a04 A:5-142
x4	gi|56964906|ref|YP_176637.1|	0048694	133-210	8.16e-22	46894	C-terminal effector domain of the bipartite response regulators	0.002	46900	GerE-like (LuxR/UhpA family of transcriptional regulators)	1a04 A:150-216
x4	gi|56965096|ref|YP_176828.1|	0045682	1-132	8.11e-27	52172	CheY-like	0.0011	52173	CheY-related	1a04 A:5-142
x4	gi|56965096|ref|YP_176828.1|	0048694	124-201	4.08e-16	46894	C-terminal effector domain of the bipartite response regulators	0.0041	46900	GerE-like (LuxR/UhpA family of transcriptional regulators)	1fse A:
x4	gi|56965136|ref|YP_176868.1|	0045682	1-132	6.4e-33	52172	CheY-like	0.00063	52173	CheY-related	1a04 A:5-142
x4	gi|56965136|ref|YP_176868.1|	0048694	139-206	1.09e-21	46894	C-terminal effector domain of the bipartite response regulators	0.0028	46900	GerE-like (LuxR/UhpA family of transcriptional regulators)	1fse A:
x4	gi|56965228|ref|YP_176960.1|	0048694	127-191	0.000000000000156	46894	C-terminal effector domain of the bipartite response regulators	0.0041	46900	GerE-like (LuxR/UhpA family of transcriptional regulators)	1fse A:
x4	gi|56965228|ref|YP_176960.1|	0048997	2-118	0.00000041	52172	CheY-like	0.0072	52173	CheY-related	2pl1 A:1-119
x4	gi|56962042|ref|YP_173764.1|	0050048	6-85	1.11e-21	46785	Winged helix DNA-binding domain	0.014	46804	GntR-like transcriptional regulators	3bwg A:5-82
x4	gi|56962230|ref|YP_173953.1|	0050696	97-462	1.69e-71	53383	PLP-dependent transferases	0.00016	53384	AAT-like	1x0m A:26-428
x4	gi|56962230|ref|YP_173953.1|	0050048	13-85	3.32e-19	46785	Winged helix DNA-binding domain	0.027	46804	GntR-like transcriptional regulators	3bwg A:5-82
x4	gi|56962250|ref|YP_173974.1|	0054060	99-227	1.26e-23	48008	GntR ligand-binding domain-like	0.0075	48009	GntR ligand-binding domain-like	2hs5 A:94-231
x4	gi|56962250|ref|YP_173974.1|	0050048	11-83	2.14e-17	46785	Winged helix DNA-binding domain	0.022	46804	GntR-like transcriptional regulators	1hw1 A:5-78
x4	gi|56962253|ref|YP_173977.1|	0054060	91-222	1.83e-24	48008	GntR ligand-binding domain-like	0.01	48009	GntR ligand-binding domain-like	2hs5 A:94-231
x4	gi|56962253|ref|YP_173977.1|	0050048	1-77	2.5e-21	46785	Winged helix DNA-binding domain	0.0095	46804	GntR-like transcriptional regulators	2hs5 A:25-93
x4	gi|56962269|ref|YP_173993.1|	0054662	60-233	1.15e-39	64288	Chorismate lyase-like	0.0011	143473	UTRA domain	3bwg A:89-233
x4	gi|56962269|ref|YP_173993.1|	0050048	4-74	7.52e-18	46785	Winged helix DNA-binding domain	0.012	46804	GntR-like transcriptional regulators	1hw1 A:5-78
x4	gi|56962322|ref|YP_174047.1|	0054060	66-208	1.54e-25	48008	GntR ligand-binding domain-like	0.0079	48009	GntR ligand-binding domain-like	2hs5 A:94-231
x4	gi|56962322|ref|YP_174047.1|	0050048	2-64	0.0000000000000158	46785	Winged helix DNA-binding domain	0.011	46804	GntR-like transcriptional regulators	2hs5 A:25-93
x4	gi|56962380|ref|YP_174105.1|	0054060	86-210	8.11e-20	48008	GntR ligand-binding domain-like	0.018	48009	GntR ligand-binding domain-like	2hs5 A:94-231
x4	gi|56962380|ref|YP_174105.1|	0050048	13-80	2.12e-18	46785	Winged helix DNA-binding domain	0.014	46804	GntR-like transcriptional regulators	2hs5 A:25-93
x4	gi|56962396|ref|YP_174122.1|	0050048	5-78	7.31e-16	46785	Winged helix DNA-binding domain	0.015	46804	GntR-like transcriptional regulators	3bwg A:5-82
x4	gi|56962419|ref|YP_174145.1|	0054662	63-242	3.93e-45	64288	Chorismate lyase-like	0.0016	143473	UTRA domain	2ra5 A:66-245
x4	gi|56962419|ref|YP_174145.1|	0050048	8-84	4.49e-22	46785	Winged helix DNA-binding domain	0.02	46804	GntR-like transcriptional regulators	1hw1 A:5-78
x4	gi|56962445|ref|YP_174171.1|	0054440	75-305	1.63e-70	53850	Periplasmic binding protein-like II	0.0000328	53851	Phosphate binding protein-like	2ozz A:1-228
x4	gi|56962445|ref|YP_174171.1|	0039384	15-71	0.0000109	46785	Winged helix DNA-binding domain	0.032	46804	GntR-like transcriptional regulators	3bwg A:5-82
x4	gi|56962614|ref|YP_174340.1|	0054060	80-217	2.46e-26	48008	GntR ligand-binding domain-like	0.0084	48009	GntR ligand-binding domain-like	2hs5 A:94-231
x4	gi|56962614|ref|YP_174340.1|	0050048	8-78	4.09e-18	46785	Winged helix DNA-binding domain	0.034	46804	GntR-like transcriptional regulators	2hs5 A:25-93
x4	gi|56962752|ref|YP_174478.1|	0054060	124-261	1.83e-29	48008	GntR ligand-binding domain-like	0.0045	48009	GntR ligand-binding domain-like	2hs5 A:94-231
x4	gi|56962752|ref|YP_174478.1|	0050048	34-106	8.13e-20	46785	Winged helix DNA-binding domain	0.013	46804	GntR-like transcriptional regulators	1v4r A:1-100
x4	gi|56962973|ref|YP_174700.1|	0050768	102-468	1.49e-82	53383	PLP-dependent transferases	0.0000178	53384	AAT-like	1x0m A:26-428
x4	gi|56962973|ref|YP_174700.1|	0050048	6-88	1.43e-22	46785	Winged helix DNA-binding domain	0.0078	46804	GntR-like transcriptional regulators	1hw1 A:5-78
x4	gi|56963037|ref|YP_174764.1|	0054396	74-233	2.51e-46	64288	Chorismate lyase-like	0.0000299	143473	UTRA domain	2ogg A:95-238
x4	gi|56963037|ref|YP_174764.1|	0050048	3-76	2.56e-20	46785	Winged helix DNA-binding domain	0.021	46804	GntR-like transcriptional regulators	1hw1 A:5-78
x4	gi|56963225|ref|YP_174956.1|	0050048	2-82	1.54e-18	46785	Winged helix DNA-binding domain	0.0078	46804	GntR-like transcriptional regulators	1v4r A:1-100
x4	gi|56963251|ref|YP_174982.1|	0054662	61-232	3.45e-33	64288	Chorismate lyase-like	0.0031	143473	UTRA domain	2ooi A:73-233
x4	gi|56963251|ref|YP_174982.1|	0050048	1-85	1.68e-20	46785	Winged helix DNA-binding domain	0.025	46804	GntR-like transcriptional regulators	3bwg A:5-82
x4	gi|56963253|ref|YP_174984.1|	0054662	63-236	3.14e-56	64288	Chorismate lyase-like	0.00075	143473	UTRA domain	2ra5 A:66-245
x4	gi|56963253|ref|YP_174984.1|	0050048	1-85	4.67e-23	46785	Winged helix DNA-binding domain	0.016	46804	GntR-like transcriptional regulators	2hs5 A:25-93
x4	gi|56963842|ref|YP_175573.1|	0054662	58-235	1.88e-46	64288	Chorismate lyase-like	0.0015	143473	UTRA domain	3ddv A:3-145
x4	gi|56963842|ref|YP_175573.1|	0050048	5-82	1.09e-19	46785	Winged helix DNA-binding domain	0.01	46804	GntR-like transcriptional regulators	3bwg A:5-82
x4	gi|56963974|ref|YP_175705.1|	0054662	58-234	2.51e-36	64288	Chorismate lyase-like	0.0013	143473	UTRA domain	2ra5 A:66-245
x4	gi|56963974|ref|YP_175705.1|	0050048	4-80	9.98e-21	46785	Winged helix DNA-binding domain	0.028	46804	GntR-like transcriptional regulators	1hw1 A:5-78
x4	gi|56964487|ref|YP_176218.1|	0054060	95-220	1.8e-25	48008	GntR ligand-binding domain-like	0.019	48009	GntR ligand-binding domain-like	2hs5 A:94-231
x4	gi|56964487|ref|YP_176218.1|	0050048	5-75	4.69e-18	46785	Winged helix DNA-binding domain	0.054	46804	GntR-like transcriptional regulators	3bwg A:5-82
x4	gi|56964494|ref|YP_176225.1|	0054203	182-310	4.55e-30	54631	CBS-domain pair	0.0015	54632	CBS-domain pair	2yvx A:132-275
x4	gi|56964494|ref|YP_176225.1|	0054151	72-185	3.53e-28	75138	HprK N-terminal domain-like	0.0081	159447	DRTGG domain	2ioj A:206-325
x4	gi|56964494|ref|YP_176225.1|	0051338	333-432	7.99e-18	54637	Thioesterase/thiol ester dehydrase-isomerase	0.084	54638	4HBT-like	1vpm A:
x4	gi|56964494|ref|YP_176225.1|	0042770	5-54	0.0000013	46785	Winged helix DNA-binding domain	0.083	46804	GntR-like transcriptional regulators	1v4r A:1-100
x4	gi|56964780|ref|YP_176511.1|	0054060	88-222	1.2e-28	48008	GntR ligand-binding domain-like	0.02	48009	GntR ligand-binding domain-like	2hs5 A:94-231
x4	gi|56964780|ref|YP_176511.1|	0050048	18-85	2.57e-18	46785	Winged helix DNA-binding domain	0.035	46804	GntR-like transcriptional regulators	2hs5 A:25-93
x4	gi|56964896|ref|YP_176627.1|	0050048	4-78	0.00000000000113	46785	Winged helix DNA-binding domain	0.032	46804	GntR-like transcriptional regulators	1v4r A:1-100
x4	gi|56965171|ref|YP_176903.1|	0050048	6-87	1.81e-18	46785	Winged helix DNA-binding domain	0.01	46804	GntR-like transcriptional regulators	3bwg A:5-82
x4	gi|56965676|ref|YP_177410.1|	0050048	10-84	8.52e-22	46785	Winged helix DNA-binding domain	0.013	46804	GntR-like transcriptional regulators	3bwg A:5-82
x4	gi|56965694|ref|YP_177428.1|	0050768	102-476	7.43e-91	53383	PLP-dependent transferases	0.00000581	53384	AAT-like	1x0m A:26-428
x4	gi|56965694|ref|YP_177428.1|	0050048	6-80	2.21e-21	46785	Winged helix DNA-binding domain	0.0094	46804	GntR-like transcriptional regulators	3bwg A:5-82
x4	gi|56965796|ref|YP_177530.1|	0054060	98-231	1.6e-26	48008	GntR ligand-binding domain-like	0.0078	48009	GntR ligand-binding domain-like	2hs5 A:94-231
x4	gi|56965796|ref|YP_177530.1|	0050048	6-79	1.33e-20	46785	Winged helix DNA-binding domain	0.019	46804	GntR-like transcriptional regulators	1v4r A:1-100
x4	gi|56965797|ref|YP_177531.1|	0054060	94-228	1.46e-26	48008	GntR ligand-binding domain-like	0.013	48009	GntR ligand-binding domain-like	2hs5 A:94-231
x4	gi|56965797|ref|YP_177531.1|	0050048	6-77	5.26e-23	46785	Winged helix DNA-binding domain	0.015	46804	GntR-like transcriptional regulators	1hw1 A:5-78
x4	gi|56965805|ref|YP_177539.1|	0054060	80-206	1.7e-20	48008	GntR ligand-binding domain-like	0.021	48009	GntR ligand-binding domain-like	2hs5 A:94-231
x4	gi|56965805|ref|YP_177539.1|	0050048	8-77	1.82e-17	46785	Winged helix DNA-binding domain	0.012	46804	GntR-like transcriptional regulators	2hs5 A:25-93
x4	gi|56965839|ref|YP_177573.1|	0054060	71-201	2.09e-24	48008	GntR ligand-binding domain-like	0.0099	48009	GntR ligand-binding domain-like	2hs5 A:94-231
x4	gi|56965839|ref|YP_177573.1|	0050048	5-72	0.00000000000000753	46785	Winged helix DNA-binding domain	0.018	46804	GntR-like transcriptional regulators	1hw1 A:5-78
x4	gi|56962297|ref|YP_174022.1|	0049608	69-247	7.19e-50	55781	GAF domain-like	0.00011	75513	IclR ligand-binding domain-like	1tf1 A:
x4	gi|56962297|ref|YP_174022.1|	0048177	3-76	0.000000000000525	46785	Winged helix DNA-binding domain	0.05	74676	Transcriptional regulator IclR, N-terminal domain	1mkm A:1-75
x4	gi|56962883|ref|YP_174610.1|	0049595	77-250	2.09e-36	55781	GAF domain-like	0.00056	75513	IclR ligand-binding domain-like	1mkm A:76-246
x4	gi|56962883|ref|YP_174610.1|	0048177	7-79	0.00000000000554	46785	Winged helix DNA-binding domain	0.033	74676	Transcriptional regulator IclR, N-terminal domain	1mkm A:1-75
x4	gi|56963937|ref|YP_175668.1|	0049608	72-247	1.18e-41	55781	GAF domain-like	0.00038	75513	IclR ligand-binding domain-like	1tf1 A:
x4	gi|56963937|ref|YP_175668.1|	0048177	7-80	0.0000000000000322	46785	Winged helix DNA-binding domain	0.079	74676	Transcriptional regulator IclR, N-terminal domain	1mkm A:1-75
x4	gi|56965386|ref|YP_177118.1|	0049608	71-251	2.29e-45	55781	GAF domain-like	0.00013	75513	IclR ligand-binding domain-like	1mkm A:76-246
x4	gi|56965386|ref|YP_177118.1|	0048177	9-77	0.0000000000414	46785	Winged helix DNA-binding domain	0.022	74676	Transcriptional regulator IclR, N-terminal domain	1mkm A:1-75
x4	gi|56963932|ref|YP_175663.1|	0039545	86-205	1.4e-36	51306	LexA/Signal peptidase	0.00031	51307	LexA-related	1jhf A:73-198
x4	gi|56963932|ref|YP_175663.1|	0047587	3-70	8.35e-24	46785	Winged helix DNA-binding domain	0.02	46789	LexA repressor, N-terminal DNA-binding domain	1jhf A:2-72
x4	gi|56962201|ref|YP_173924.1|	0040524	71-231	7.22e-34	100950	NagB/RpiA/CoA transferase-like	0.038	75176	D-ribose-5-phosphate isomerase (RpiA), catalytic domain	1lk5 A:1-130,A:211-229
x4	gi|56962201|ref|YP_173924.1|	0043758	9-59	0.0000000000253	46785	Winged helix DNA-binding domain	0.067	68967	Lrp/AsnC-like transcriptional regulator N-terminal domain	1ri7 A:25-84
x4	gi|56962432|ref|YP_174158.1|	0040524	77-233	1.83e-34	100950	NagB/RpiA/CoA transferase-like	0.05	110513	IF2B-like	1vb5 A:
x4	gi|56962432|ref|YP_174158.1|	0043758	4-75	0.000000000000343	46785	Winged helix DNA-binding domain	0.072	68967	Lrp/AsnC-like transcriptional regulator N-terminal domain	1i1g A:2-61
x4	gi|56962927|ref|YP_174654.1|	0053957	62-314	6.58e-67	100950	NagB/RpiA/CoA transferase-like	0.00000792	159545	SorC sugar-binding domain-like	3efb A:11-265
x4	gi|56962927|ref|YP_174654.1|	0052364	6-59	0.000000871	46785	Winged helix DNA-binding domain	0.065	68967	Lrp/AsnC-like transcriptional regulator N-terminal domain	1i1g A:2-61
x4	gi|56962975|ref|YP_174702.1|	0052161	2-62	7.59e-17	46785	Winged helix DNA-binding domain	0.00094	68967	Lrp/AsnC-like transcriptional regulator N-terminal domain	2cfx A:1-63
x4	gi|56962975|ref|YP_174702.1|	0052160	64-137	0.00000000000000147	54909	Dimeric alpha+beta barrel	0.00012	69733	Lrp/AsnC-like transcriptional regulator C-terminal domain	2cfx A:64-140
x4	gi|56963041|ref|YP_174768.1|	0040524	74-231	1.59e-34	100950	NagB/RpiA/CoA transferase-like	0.079	110513	IF2B-like	1vb5 A:
x4	gi|56963041|ref|YP_174768.1|	0043758	5-78	0.00000000000000636	46785	Winged helix DNA-binding domain	0.064	68967	Lrp/AsnC-like transcriptional regulator N-terminal domain	1i1g A:2-61
x4	gi|56963186|ref|YP_174917.1|	0052644	36-151	1.66e-17	46785	Winged helix DNA-binding domain	0.064	68967	Lrp/AsnC-like transcriptional regulator N-terminal domain	1i1g A:2-61
x4	gi|56964477|ref|YP_176208.1|	0052161	1-60	0.0000000000000309	46785	Winged helix DNA-binding domain	0.0084	68967	Lrp/AsnC-like transcriptional regulator N-terminal domain	1i1g A:2-61
x4	gi|56964477|ref|YP_176208.1|	0052160	64-136	0.00000000000139	54909	Dimeric alpha+beta barrel	0.013	69733	Lrp/AsnC-like transcriptional regulator C-terminal domain	2cfx A:64-140
x4	gi|56964678|ref|YP_176409.1|	0047284	66-146	1.34e-17	54909	Dimeric alpha+beta barrel	0.0038	69733	Lrp/AsnC-like transcriptional regulator C-terminal domain	1ri7 A:85-170
x4	gi|56964678|ref|YP_176409.1|	0052161	1-60	0.0000000128	46785	Winged helix DNA-binding domain	0.025	68967	Lrp/AsnC-like transcriptional regulator N-terminal domain	1i1g A:2-61
x4	gi|56964859|ref|YP_176590.1|	0047284	63-142	0.0000000000011	54909	Dimeric alpha+beta barrel	0.0028	69733	Lrp/AsnC-like transcriptional regulator C-terminal domain	1ri7 A:85-170
x4	gi|56964859|ref|YP_176590.1|	0052161	3-63	0.000000000018	46785	Winged helix DNA-binding domain	0.0043	68967	Lrp/AsnC-like transcriptional regulator N-terminal domain	1i1g A:2-61
x4	gi|56964982|ref|YP_176713.1|	0040524	72-231	1.12e-28	100950	NagB/RpiA/CoA transferase-like	0.038	75176	D-ribose-5-phosphate isomerase (RpiA), catalytic domain	1lk5 A:1-130,A:211-229
x4	gi|56964982|ref|YP_176713.1|	0043758	4-58	0.000000000000185	46785	Winged helix DNA-binding domain	0.075	68967	Lrp/AsnC-like transcriptional regulator N-terminal domain	1i1g A:2-61
x4	gi|56965335|ref|YP_177067.1|	0040524	74-234	7.64e-35	100950	NagB/RpiA/CoA transferase-like	0.049	75176	D-ribose-5-phosphate isomerase (RpiA), catalytic domain	1lk5 A:1-130,A:211-229
x4	gi|56965335|ref|YP_177067.1|	0043758	4-77	5.06e-16	46785	Winged helix DNA-binding domain	0.07	68967	Lrp/AsnC-like transcriptional regulator N-terminal domain	1i1g A:2-61
x4	gi|56965374|ref|YP_177106.1|	0040524	78-240	3.66e-27	100950	NagB/RpiA/CoA transferase-like	0.059	110513	IF2B-like	1vb5 A:
x4	gi|56965374|ref|YP_177106.1|	0043758	5-60	0.00000000000000112	46785	Winged helix DNA-binding domain	0.045	68967	Lrp/AsnC-like transcriptional regulator N-terminal domain	1i1g A:2-61
x4	gi|56962171|ref|YP_173894.1|	0045790	90-290	4.83e-37	53850	Periplasmic binding protein-like II	0.0013	53851	Phosphate binding protein-like	1i6a A:
x4	gi|56962171|ref|YP_173894.1|	0045910	2-112	6.17e-19	46785	Winged helix DNA-binding domain	0.051	88979	LysR-like transcriptional regulators	1ixc A:1-89
x4	gi|56962401|ref|YP_174127.1|	0045790	89-287	1.45e-27	53850	Periplasmic binding protein-like II	0.0029	53851	Phosphate binding protein-like	2fyi A:88-307
x4	gi|56962401|ref|YP_174127.1|	0045910	1-111	5.45e-19	46785	Winged helix DNA-binding domain	0.025	88979	LysR-like transcriptional regulators	1ixc A:1-89
x4	gi|56962714|ref|YP_174440.1|	0045790	92-301	3.26e-32	53850	Periplasmic binding protein-like II	0.002	53851	Phosphate binding protein-like	1al3 A:
x4	gi|56962714|ref|YP_174440.1|	0047461	5-88	4.84e-19	46785	Winged helix DNA-binding domain	0.0092	88979	LysR-like transcriptional regulators	1ixc A:1-89
x4	gi|56962992|ref|YP_174719.1|	0045790	91-292	1.8e-45	53850	Periplasmic binding protein-like II	0.00058	53851	Phosphate binding protein-like	1al3 A:
x4	gi|56962992|ref|YP_174719.1|	0052508	2-83	7.63e-22	46785	Winged helix DNA-binding domain	0.011	88979	LysR-like transcriptional regulators	1ixc A:1-89
x4	gi|56963568|ref|YP_175299.1|	0045790	86-283	2.17e-24	53850	Periplasmic binding protein-like II	0.0055	53851	Phosphate binding protein-like	1al3 A:
x4	gi|56963568|ref|YP_175299.1|	0045910	8-110	1.03e-17	46785	Winged helix DNA-binding domain	0.019	88979	LysR-like transcriptional regulators	1ixc A:1-89
x4	gi|56964953|ref|YP_176684.1|	0045790	88-284	4.62e-34	53850	Periplasmic binding protein-like II	0.0019	53851	Phosphate binding protein-like	1i6a A:
x4	gi|56964953|ref|YP_176684.1|	0045910	1-109	2.4e-23	46785	Winged helix DNA-binding domain	0.0088	88979	LysR-like transcriptional regulators	1ixc A:1-89
x4	gi|56965027|ref|YP_176758.1|	0045790	88-288	1.27e-27	53850	Periplasmic binding protein-like II	0.0025	53851	Phosphate binding protein-like	1i6a A:
x4	gi|56965027|ref|YP_176758.1|	0045910	1-111	2.72e-18	46785	Winged helix DNA-binding domain	0.018	88979	LysR-like transcriptional regulators	1ixc A:1-89
x4	gi|56965153|ref|YP_176885.1|	0045790	89-296	1.71e-39	53850	Periplasmic binding protein-like II	0.00044	53851	Phosphate binding protein-like	1i6a A:
x4	gi|56965153|ref|YP_176885.1|	0047461	1-84	1.15e-22	46785	Winged helix DNA-binding domain	0.0028	88979	LysR-like transcriptional regulators	1ixc A:1-89
x4	gi|56965162|ref|YP_176894.1|	0045790	87-259	1.21e-35	53850	Periplasmic binding protein-like II	0.0006	53851	Phosphate binding protein-like	1al3 A:
x4	gi|56965162|ref|YP_176894.1|	0045910	1-110	1.25e-20	46785	Winged helix DNA-binding domain	0.0066	88979	LysR-like transcriptional regulators	1ixc A:1-89
x4	gi|56965197|ref|YP_176929.1|	0045790	86-279	4.34e-37	53850	Periplasmic binding protein-like II	0.0026	53851	Phosphate binding protein-like	1i6a A:
x4	gi|56965197|ref|YP_176929.1|	0045910	1-109	1.72e-20	46785	Winged helix DNA-binding domain	0.01	88979	LysR-like transcriptional regulators	1ixc A:1-89
x4	gi|56965424|ref|YP_177156.1|	0045790	88-287	4.44e-31	53850	Periplasmic binding protein-like II	0.0043	53851	Phosphate binding protein-like	2fyi A:88-307
x4	gi|56965424|ref|YP_177156.1|	0045910	1-111	1.03e-20	46785	Winged helix DNA-binding domain	0.011	88979	LysR-like transcriptional regulators	1ixc A:1-89
x4	gi|56965472|ref|YP_177204.1|	0045790	90-294	1.58e-38	53850	Periplasmic binding protein-like II	0.0011	53851	Phosphate binding protein-like	1al3 A:
x4	gi|56965472|ref|YP_177204.1|	0045910	1-109	7.62e-22	46785	Winged helix DNA-binding domain	0.0051	88979	LysR-like transcriptional regulators	1ixc A:1-89
x4	gi|56965800|ref|YP_177534.1|	0045790	88-290	1.76e-24	53850	Periplasmic binding protein-like II	0.0084	53851	Phosphate binding protein-like	1uth A:
x4	gi|56965800|ref|YP_177534.1|	0047461	1-86	2e-22	46785	Winged helix DNA-binding domain	0.0049	88979	LysR-like transcriptional regulators	1ixc A:1-89
x4	gi|56962512|ref|YP_174238.1|	0052801	12-143	2.15e-32	46785	Winged helix DNA-binding domain	0.0028	63379	MarR-like transcriptional regulators	2a61 A:5-143
x4	gi|56962724|ref|YP_174450.1|	0040517	38-151	3.27e-21	46785	Winged helix DNA-binding domain	0.029	63379	MarR-like transcriptional regulators	3deu A:2-141
x4	gi|56962766|ref|YP_174492.1|	0040524	74-233	5.37e-30	100950	NagB/RpiA/CoA transferase-like	0.081	75176	D-ribose-5-phosphate isomerase (RpiA), catalytic domain	1lk5 A:1-130,A:211-229
x4	gi|56962766|ref|YP_174492.1|	0043758	5-65	0.00000000000719	46785	Winged helix DNA-binding domain	0.044	63379	MarR-like transcriptional regulators	1s3j A:
x4	gi|56963157|ref|YP_174884.1|	0040517	28-155	1.11e-22	46785	Winged helix DNA-binding domain	0.064	63379	MarR-like transcriptional regulators	2eth A:1-140
x4	gi|56963294|ref|YP_175025.1|	0042156	15-125	7.87e-22	46785	Winged helix DNA-binding domain	0.0000192	63379	MarR-like transcriptional regulators	2fxa A:6-167
x4	gi|56963848|ref|YP_175579.1|	0040517	14-132	5.01e-23	46785	Winged helix DNA-binding domain	0.02	63379	MarR-like transcriptional regulators	2a61 A:5-143
x4	gi|56964422|ref|YP_176153.1|	0052801	3-148	1.57e-31	46785	Winged helix DNA-binding domain	0.0016	63379	MarR-like transcriptional regulators	2a61 A:5-143
x4	gi|56965006|ref|YP_176737.1|	0040517	3-142	6.2e-33	46785	Winged helix DNA-binding domain	0.00000439	63379	MarR-like transcriptional regulators	1lj9 A:
x4	gi|56962036|ref|YP_173758.1|	0050342	1-124	1.28e-32	52172	CheY-like	0.00058	52173	CheY-related	1b00 A:
x4	gi|56962036|ref|YP_173758.1|	0051385	120-219	9.92e-23	46894	C-terminal effector domain of the bipartite response regulators	0.0014	46895	PhoB-like	1qqi A:
x4	gi|56962979|ref|YP_174706.1|	0050342	1-123	1.71e-33	52172	CheY-like	0.00026	52173	CheY-related	1mvo A:
x4	gi|56962979|ref|YP_174706.1|	0051385	123-219	2.72e-22	46894	C-terminal effector domain of the bipartite response regulators	0.0021	46895	PhoB-like	1kgs A:124-225
x4	gi|56963288|ref|YP_175019.1|	0050342	2-130	1.99e-33	52172	CheY-like	0.00026	52173	CheY-related	1nxo A:
x4	gi|56963288|ref|YP_175019.1|	0051385	125-223	7.09e-21	46894	C-terminal effector domain of the bipartite response regulators	0.002	46895	PhoB-like	1qqi A:
x4	gi|56963624|ref|YP_175355.1|	0050342	2-125	2.56e-36	52172	CheY-like	0.00017	52173	CheY-related	1mvo A:
x4	gi|56963624|ref|YP_175355.1|	0051385	120-223	4.04e-29	46894	C-terminal effector domain of the bipartite response regulators	0.00043	46895	PhoB-like	1p2f A:121-217
x4	gi|56964476|ref|YP_176207.1|	0050342	3-126	2.99e-43	52172	CheY-like	0.0000139	52173	CheY-related	1mvo A:
x4	gi|56964476|ref|YP_176207.1|	0051385	132-234	4.46e-33	46894	C-terminal effector domain of the bipartite response regulators	0.00091	46895	PhoB-like	1ys7 A:128-233
x4	gi|56964991|ref|YP_176722.1|	0050342	1-128	3.42e-36	52172	CheY-like	0.00033	52173	CheY-related	1nxo A:
x4	gi|56964991|ref|YP_176722.1|	0051385	128-228	2.18e-25	46894	C-terminal effector domain of the bipartite response regulators	0.002	46895	PhoB-like	1qqi A:
x4	gi|56965244|ref|YP_176976.1|	0044369	7-102	9.56e-22	49879	SMAD/FHA domain	0.0025	49885	FHA domain	2csw A:8-139
x4	gi|56965244|ref|YP_176976.1|	0051385	120-219	0.00000000000000122	46894	C-terminal effector domain of the bipartite response regulators	0.0079	46895	PhoB-like	1qqi A:
x4	gi|56965403|ref|YP_177135.1|	0050342	2-127	7.83e-38	52172	CheY-like	0.00012	52173	CheY-related	1mvo A:
x4	gi|56965403|ref|YP_177135.1|	0051385	129-229	6.52e-26	46894	C-terminal effector domain of the bipartite response regulators	0.0018	46895	PhoB-like	1qqi A:
x4	gi|56965856|ref|YP_177590.1|	0050342	2-124	1.15e-43	52172	CheY-like	0.0000252	52173	CheY-related	1mvo A:
x4	gi|56965856|ref|YP_177590.1|	0051385	128-229	1.62e-29	46894	C-terminal effector domain of the bipartite response regulators	0.00061	46895	PhoB-like	1ys7 A:128-233
x4	gi|56961968|ref|YP_173690.1|	0054323	5-71	5.63e-18	47413	lambda repressor-like DNA-binding domains	0.06	47432	SinR domain-like	2b5a A:1-77
x4	gi|56961997|ref|YP_173719.1|	0049999	2-61	9.65e-19	47413	lambda repressor-like DNA-binding domains	0.012	47432	SinR domain-like	1utx A:
x4	gi|56962741|ref|YP_174467.1|	0049999	3-64	4.29e-18	47413	lambda repressor-like DNA-binding domains	0.0067	47432	SinR domain-like	1utx A:
x4	gi|56963131|ref|YP_174858.1|	0051249	1-49	0.000000507	47413	lambda repressor-like DNA-binding domains	0.059	47432	SinR domain-like	1b0n A:1-68
x4	gi|56963132|ref|YP_174859.1|	0051908	3-48	0.000000245	47413	lambda repressor-like DNA-binding domains	0.053	47432	SinR domain-like	2b5a A:1-77
x4	gi|56963510|ref|YP_175241.1|	0051249	6-63	4.29e-16	47413	lambda repressor-like DNA-binding domains	0.027	47432	SinR domain-like	1b0n A:1-68
x4	gi|56963616|ref|YP_175347.1|	0051249	6-67	0.0000000000000067	47413	lambda repressor-like DNA-binding domains	0.063	47432	SinR domain-like	2b5a A:1-77
x4	gi|56963968|ref|YP_175699.1|	0051249	2-75	0.00000113	47413	lambda repressor-like DNA-binding domains	0.061	47432	SinR domain-like	1b0n A:1-68
x4	gi|56964620|ref|YP_176351.1|	0054369	7-73	0.00000000751	47413	lambda repressor-like DNA-binding domains	0.059	47432	SinR domain-like	1y7y A:5-73
x4	gi|56964628|ref|YP_176359.1|	0039545	84-204	3.01e-31	51306	LexA/Signal peptidase	0.0012	51307	LexA-related	1jhf A:73-198
x4	gi|56964628|ref|YP_176359.1|	0051249	3-73	2.17e-18	47413	lambda repressor-like DNA-binding domains	0.043	47432	SinR domain-like	1utx A:
x4	gi|56964891|ref|YP_176622.1|	0050823	2-68	1.1e-17	47413	lambda repressor-like DNA-binding domains	0.044	47432	SinR domain-like	1y7y A:5-73
x4	gi|56965325|ref|YP_177057.1|	0050823	2-67	9.12e-17	47413	lambda repressor-like DNA-binding domains	0.095	47432	SinR domain-like	1y7y A:5-73
x4	gi|56962038|ref|YP_173760.1|	0049523	3-78	1.45e-20	46689	Homeodomain-like	0.004	46764	Tetracyclin repressor-like, N-terminal domain	2fbq A:2-80
x4	gi|56962199|ref|YP_173922.1|	0049195	3-68	0.00000000000000748	46689	Homeodomain-like	0.0053	46764	Tetracyclin repressor-like, N-terminal domain	1vi0 A:6-77
x4	gi|56962199|ref|YP_173922.1|	0050189	76-187	0.0000000000287	48498	Tetracyclin repressor-like, C-terminal domain	0.0059	48499	Tetracyclin repressor-like, C-terminal domain	1vi0 A:78-194
x4	gi|56962408|ref|YP_174134.1|	0054157	28-91	0.0000000000000137	46689	Homeodomain-like	0.007	46764	Tetracyclin repressor-like, N-terminal domain	2iu5 A:1-71
x4	gi|56962716|ref|YP_174442.1|	0049523	2-71	3.8e-17	46689	Homeodomain-like	0.0059	46764	Tetracyclin repressor-like, N-terminal domain	1jt6 A:2-72
x4	gi|56963017|ref|YP_174744.1|	0052647	3-71	9.75e-16	46689	Homeodomain-like	0.0089	46764	Tetracyclin repressor-like, N-terminal domain	1ui5 A:5-75
x4	gi|56963017|ref|YP_174744.1|	0049196	78-193	0.000000002	48498	Tetracyclin repressor-like, C-terminal domain	0.0099	48499	Tetracyclin repressor-like, C-terminal domain	2i10 A:79-194
x4	gi|56963161|ref|YP_174889.1|	0054341	8-78	0.00000000000102	46689	Homeodomain-like	0.019	46764	Tetracyclin repressor-like, N-terminal domain	2fq4 A:9-77
x4	gi|56963161|ref|YP_174889.1|	0052743	84-195	0.000000000111	48498	Tetracyclin repressor-like, C-terminal domain	0.0071	48499	Tetracyclin repressor-like, C-terminal domain	1vi0 A:78-194
x4	gi|56963188|ref|YP_174919.1|	0047678	75-191	1.5e-33	48498	Tetracyclin repressor-like, C-terminal domain	0.0063	48499	Tetracyclin repressor-like, C-terminal domain	1jt6 A:73-187
x4	gi|56963188|ref|YP_174919.1|	0049523	4-67	1.28e-17	46689	Homeodomain-like	0.001	46764	Tetracyclin repressor-like, N-terminal domain	1jt6 A:2-72
x4	gi|56963243|ref|YP_174974.1|	0049195	3-68	0.00000000000000205	46689	Homeodomain-like	0.0063	46764	Tetracyclin repressor-like, N-terminal domain	2gen A:6-75
x4	gi|56963375|ref|YP_175106.1|	0049195	5-69	8.74e-18	46689	Homeodomain-like	0.0022	46764	Tetracyclin repressor-like, N-terminal domain	1vi0 A:6-77
x4	gi|56963375|ref|YP_175106.1|	0050189	87-176	0.00000000445	48498	Tetracyclin repressor-like, C-terminal domain	0.011	48499	Tetracyclin repressor-like, C-terminal domain	2gen A:76-193
x4	gi|56963705|ref|YP_175436.1|	0049195	3-67	0.00000000000000115	46689	Homeodomain-like	0.0032	46764	Tetracyclin repressor-like, N-terminal domain	1vi0 A:6-77
x4	gi|56963705|ref|YP_175436.1|	0050189	74-167	0.0000000089	48498	Tetracyclin repressor-like, C-terminal domain	0.012	48499	Tetracyclin repressor-like, C-terminal domain	2g7s A:77-192
x4	gi|56964437|ref|YP_176168.1|	0050189	81-193	2.5e-26	48498	Tetracyclin repressor-like, C-terminal domain	0.0000592	48499	Tetracyclin repressor-like, C-terminal domain	1vi0 A:78-194
x4	gi|56964437|ref|YP_176168.1|	0049523	3-80	8.74e-18	46689	Homeodomain-like	0.00031	46764	Tetracyclin repressor-like, N-terminal domain	1vi0 A:6-77
x4	gi|56964518|ref|YP_176249.1|	0052647	3-74	4.16e-18	46689	Homeodomain-like	0.0048	46764	Tetracyclin repressor-like, N-terminal domain	2fbq A:2-80
x4	gi|56964701|ref|YP_176432.1|	0047022	190-494	1.1e-27	51905	FAD/NAD(P)-binding domain	0.013	51943	FAD/NAD-linked reductases, N-terminal and central domains	1d7y A:116-236
x4	gi|56964701|ref|YP_176432.1|	0049195	6-66	3.03e-16	46689	Homeodomain-like	0.002	46764	Tetracyclin repressor-like, N-terminal domain	1ui5 A:5-75
x4	gi|56964951|ref|YP_176682.1|	0054341	26-85	0.00000000000000294	46689	Homeodomain-like	0.0048	46764	Tetracyclin repressor-like, N-terminal domain	1z77 A:1-75
x4	gi|56964951|ref|YP_176682.1|	0050189	108-223	0.000000000311	48498	Tetracyclin repressor-like, C-terminal domain	0.01	48499	Tetracyclin repressor-like, C-terminal domain	2fq4 A:78-192
x4	gi|56965030|ref|YP_176761.1|	0049195	4-74	1.8e-16	46689	Homeodomain-like	0.0035	46764	Tetracyclin repressor-like, N-terminal domain	1vi0 A:6-77
x4	gi|56965030|ref|YP_176761.1|	0052886	81-189	0.000000000000302	48498	Tetracyclin repressor-like, C-terminal domain	0.0052	48499	Tetracyclin repressor-like, C-terminal domain	2gfn A:81-199
x4	gi|56965078|ref|YP_176810.1|	0049196	79-196	1.81e-17	48498	Tetracyclin repressor-like, C-terminal domain	0.0052	48499	Tetracyclin repressor-like, C-terminal domain	1rkt A:83-205
x4	gi|56965078|ref|YP_176810.1|	0052848	3-68	0.00000000000000631	46689	Homeodomain-like	0.0035	46764	Tetracyclin repressor-like, N-terminal domain	2i10 A:10-78
x4	gi|56965168|ref|YP_176900.1|	0049523	3-76	1.2e-19	46689	Homeodomain-like	0.005	46764	Tetracyclin repressor-like, N-terminal domain	1ui5 A:5-75
x4	gi|56965192|ref|YP_176924.1|	0054341	25-76	0.000000000000105	46689	Homeodomain-like	0.0022	46764	Tetracyclin repressor-like, N-terminal domain	2fq4 A:9-77
x4	gi|56965192|ref|YP_176924.1|	0052743	93-203	0.00000000867	48498	Tetracyclin repressor-like, C-terminal domain	0.0095	48499	Tetracyclin repressor-like, C-terminal domain	2fq4 A:78-192
x4	gi|56965222|ref|YP_176954.1|	0049523	7-77	0.0000000000000277	46689	Homeodomain-like	0.01	46764	Tetracyclin repressor-like, N-terminal domain	1vi0 A:6-77
x4	gi|56965222|ref|YP_176954.1|	0050189	84-196	0.000000138	48498	Tetracyclin repressor-like, C-terminal domain	0.015	48499	Tetracyclin repressor-like, C-terminal domain	1vi0 A:78-194
x4	gi|56965395|ref|YP_177127.1|	0049195	4-58	0.00000000000000364	46689	Homeodomain-like	0.0038	46764	Tetracyclin repressor-like, N-terminal domain	1jt6 A:2-72
x4	gi|56965467|ref|YP_177199.1|	0053066	79-190	2.22e-16	48498	Tetracyclin repressor-like, C-terminal domain	0.0069	48499	Tetracyclin repressor-like, C-terminal domain	2i10 A:79-194
x4	gi|56965467|ref|YP_177199.1|	0049523	2-83	0.000000000000118	46689	Homeodomain-like	0.0042	46764	Tetracyclin repressor-like, N-terminal domain	2i10 A:10-78
x4	gi|56965646|ref|YP_177380.1|	0049523	17-95	1.21e-17	46689	Homeodomain-like	0.0051	46764	Tetracyclin repressor-like, N-terminal domain	3c07 A:15-89
x4	gi|56965646|ref|YP_177380.1|	0049196	90-202	0.00000000437	48498	Tetracyclin repressor-like, C-terminal domain	0.014	48499	Tetracyclin repressor-like, C-terminal domain	1vi0 A:78-194
x4	gi|56965817|ref|YP_177551.1|	0054157	6-73	0.000000000000399	46689	Homeodomain-like	0.0092	46764	Tetracyclin repressor-like, N-terminal domain	2iu5 A:1-71
