# Supplementary material for: Abundance, diversity and domain architecture variability in prokaryotic DNA-binding transcription factors
Source: PLoS One. 2018 Apr 3;13(4):e0195332. doi: 10.1371/journal.pone.0195332 (PMC5882156; doi:10.1371/journal.pone.0195332)
Supplement: S1 Dataset — The information of genomes and transcription factors is organized in a tabular format. The file S1_Dataset.zip contains 761 files, one per genome. The information is organized as follows: Genome ID, identifier from NCBI database; Supfam ID; physical position of the Domain; E-value; Supfam model assignment; Supfam description; E-value associated to the family; Family ID; Family ID; representative PDB associated to each assignment. (ZIP) [file pone.0195332.s005.zip › Genomes_assignments/Bacillus_halodurans_C-125_B.TFs]

bh	gi|15612957|ref|NP_241260.1|	0046652	3-74	6.93e-30	57884	Ada DNA repair protein, N-terminal domain (N-Ada 10)	0.00028	57885	Ada DNA repair protein, N-terminal domain (N-Ada 10)	1eyf A:
bh	gi|15612957|ref|NP_241260.1|	0046275	131-180	0.000000000000196	46689	Homeodomain-like	0.026	46759	AraC type transcriptional activator	1bl0 A:63-124
bh	gi|15612957|ref|NP_241260.1|	0036286	78-128	0.00000000475	46689	Homeodomain-like	0.039	46759	AraC type transcriptional activator	1bl0 A:9-62
bh	gi|15612964|ref|NP_241267.1|	0039814	143-299	4.45e-35	55136	Probable bacterial effector-binding domain	0.0025	75462	Gyrase inhibitory protein GyrI (SbmC, YeeB)	1jyh A:
bh	gi|15612964|ref|NP_241267.1|	0046275	59-110	0.00000000000166	46689	Homeodomain-like	0.009	46759	AraC type transcriptional activator	1d5y A:57-121
bh	gi|15612964|ref|NP_241267.1|	0036286	7-57	0.0000000000672	46689	Homeodomain-like	0.0081	46759	AraC type transcriptional activator	1bl0 A:9-62
bh	gi|15613046|ref|NP_241349.1|	0046275	717-766	0.0000000000148	46689	Homeodomain-like	0.011	46759	AraC type transcriptional activator	1d5y A:57-121
bh	gi|15613046|ref|NP_241349.1|	0035607	668-714	0.00000296	46689	Homeodomain-like	0.015	46759	AraC type transcriptional activator	1bl0 A:9-62
bh	gi|15613157|ref|NP_241460.1|	0039814	128-281	4.97e-27	55136	Probable bacterial effector-binding domain	0.039	55140	Rob transcription factor, C-terminal domain	1d5y A:122-294
bh	gi|15613157|ref|NP_241460.1|	0046275	57-116	0.000000000000851	46689	Homeodomain-like	0.0096	46759	AraC type transcriptional activator	1d5y A:57-121
bh	gi|15613157|ref|NP_241460.1|	0036286	5-55	0.00000000305	46689	Homeodomain-like	0.011	46759	AraC type transcriptional activator	1d5y A:3-56
bh	gi|15613274|ref|NP_241577.1|	0051818	2-136	0.00000000000000209	51215	Regulatory protein AraC	0.0064	51216	Regulatory protein AraC	2arc A:
bh	gi|15613274|ref|NP_241577.1|	0046275	206-256	0.0000000000000138	46689	Homeodomain-like	0.026	46759	AraC type transcriptional activator	1bl0 A:63-124
bh	gi|15613274|ref|NP_241577.1|	0035607	153-202	0.00000213	46689	Homeodomain-like	0.067	46759	AraC type transcriptional activator	1bl0 A:9-62
bh	gi|15613287|ref|NP_241590.1|	0043192	38-157	0.00000000000000376	51182	RmlC-like cupins	0.044	89409	TM1287-like	1o4t A:
bh	gi|15613287|ref|NP_241590.1|	0046275	242-291	0.00000000000202	46689	Homeodomain-like	0.01	46759	AraC type transcriptional activator	1d5y A:57-121
bh	gi|15613287|ref|NP_241590.1|	0036286	189-240	0.0000000251	46689	Homeodomain-like	0.053	46759	AraC type transcriptional activator	1d5y A:3-56
bh	gi|15613356|ref|NP_241659.1|	0043525	1-122	4.41e-30	52172	CheY-like	0.0051	52173	CheY-related	1a04 A:5-142
bh	gi|15613356|ref|NP_241659.1|	0045977	455-504	0.000000000762	46689	Homeodomain-like	0.064	46759	AraC type transcriptional activator	1d5y A:57-121
bh	gi|15613356|ref|NP_241659.1|	0036286	402-453	0.00000206	46689	Homeodomain-like	0.022	46759	AraC type transcriptional activator	1bl0 A:9-62
bh	gi|15613414|ref|NP_241717.1|	0036286	7-55	0.000000000000507	46689	Homeodomain-like	0.0071	46759	AraC type transcriptional activator	1d5y A:3-56
bh	gi|15613414|ref|NP_241717.1|	0046275	58-111	0.000000000121	46689	Homeodomain-like	0.016	46759	AraC type transcriptional activator	1d5y A:57-121
bh	gi|15613552|ref|NP_241855.1|	0046275	220-271	0.000000000000269	46689	Homeodomain-like	0.044	46759	AraC type transcriptional activator	1bl0 A:63-124
bh	gi|15613552|ref|NP_241855.1|	0035607	167-218	0.0000000184	46689	Homeodomain-like	0.055	46759	AraC type transcriptional activator	1bl0 A:9-62
bh	gi|15613686|ref|NP_241989.1|	0043525	1-147	5.98e-32	52172	CheY-like	0.0057	52173	CheY-related	1a04 A:5-142
bh	gi|15613686|ref|NP_241989.1|	0046275	476-524	0.00000000108	46689	Homeodomain-like	0.027	46759	AraC type transcriptional activator	1bl0 A:9-62
bh	gi|15613686|ref|NP_241989.1|	0036286	423-474	0.0000000538	46689	Homeodomain-like	0.013	46759	AraC type transcriptional activator	1d5y A:3-56
bh	gi|15614349|ref|NP_242652.1|	0046275	181-230	0.0000000000381	46689	Homeodomain-like	0.044	46759	AraC type transcriptional activator	1d5y A:57-121
bh	gi|15614349|ref|NP_242652.1|	0036286	133-179	0.00000000296	46689	Homeodomain-like	0.023	46759	AraC type transcriptional activator	1d5y A:3-56
bh	gi|15614349|ref|NP_242652.1|	0043585	16-75	0.0000000335	51182	RmlC-like cupins	0.058	101976	TM1459-like	1vj2 A:
bh	gi|15614469|ref|NP_242772.1|	0043585	30-98	0.0000000000000738	51182	RmlC-like cupins	0.073	51187	Germin/Seed storage 7S protein	1j58 A:
bh	gi|15614469|ref|NP_242772.1|	0046275	240-287	0.000000000000157	46689	Homeodomain-like	0.0062	46759	AraC type transcriptional activator	1d5y A:57-121
bh	gi|15614469|ref|NP_242772.1|	0036286	186-236	0.000000000836	46689	Homeodomain-like	0.031	46759	AraC type transcriptional activator	1d5y A:3-56
bh	gi|15614473|ref|NP_242776.1|	0043525	1-141	3.27e-35	52172	CheY-like	0.0022	52173	CheY-related	1u0s Y:
bh	gi|15614473|ref|NP_242776.1|	0046275	450-500	0.0000000000627	46689	Homeodomain-like	0.025	46759	AraC type transcriptional activator	1bl0 A:63-124
bh	gi|15614473|ref|NP_242776.1|	0036286	398-446	0.00000538	46689	Homeodomain-like	0.024	46759	AraC type transcriptional activator	1d5y A:3-56
bh	gi|15614521|ref|NP_242824.1|	0046275	457-508	0.00000000000493	46689	Homeodomain-like	0.031	46759	AraC type transcriptional activator	1bl0 A:9-62
bh	gi|15614521|ref|NP_242824.1|	0035607	404-454	0.0000385	46689	Homeodomain-like	0.029	46759	AraC type transcriptional activator	1bl0 A:9-62
bh	gi|15614672|ref|NP_242975.1|	0043525	1-165	1.32e-35	52172	CheY-like	0.0026	52173	CheY-related	1u0s Y:
bh	gi|15614672|ref|NP_242975.1|	0046275	473-522	0.000000000000941	46689	Homeodomain-like	0.02	46759	AraC type transcriptional activator	1bl0 A:63-124
bh	gi|15614672|ref|NP_242975.1|	0036286	423-471	0.000000555	46689	Homeodomain-like	0.038	46759	AraC type transcriptional activator	1bl0 A:9-62
bh	gi|15614792|ref|NP_243095.1|	0051818	9-159	9.81e-30	51215	Regulatory protein AraC	0.004	51216	Regulatory protein AraC	2arc A:
bh	gi|15614792|ref|NP_243095.1|	0046275	229-279	0.000000000148	46689	Homeodomain-like	0.042	46759	AraC type transcriptional activator	1d5y A:57-121
bh	gi|15614792|ref|NP_243095.1|	0036286	176-227	0.000000000986	46689	Homeodomain-like	0.0091	46759	AraC type transcriptional activator	1d5y A:3-56
bh	gi|15615291|ref|NP_243594.1|	0043525	1-126	1.71e-31	52172	CheY-like	0.0013	52173	CheY-related	1u0s Y:
bh	gi|15615291|ref|NP_243594.1|	0046275	452-502	0.000000000000224	46689	Homeodomain-like	0.016	46759	AraC type transcriptional activator	1d5y A:57-121
bh	gi|15615291|ref|NP_243594.1|	0036286	401-450	0.0000000547	46689	Homeodomain-like	0.037	46759	AraC type transcriptional activator	1bl0 A:9-62
bh	gi|15616005|ref|NP_244310.1|	0046275	151-200	0.0000000000000273	46689	Homeodomain-like	0.019	46759	AraC type transcriptional activator	1bl0 A:63-124
bh	gi|15616005|ref|NP_244310.1|	0036286	98-146	0.0000233	46689	Homeodomain-like	0.038	46759	AraC type transcriptional activator	1d5y A:3-56
bh	gi|15616068|ref|NP_244373.1|	0039814	130-292	5.23e-31	55136	Probable bacterial effector-binding domain	0.058	55140	Rob transcription factor, C-terminal domain	1d5y A:122-294
bh	gi|15616068|ref|NP_244373.1|	0046275	57-106	0.000000000000296	46689	Homeodomain-like	0.0067	46759	AraC type transcriptional activator	1d5y A:57-121
bh	gi|15616068|ref|NP_244373.1|	0036286	7-55	0.000000000408	46689	Homeodomain-like	0.0069	46759	AraC type transcriptional activator	1bl0 A:9-62
bh	gi|15616196|ref|NP_244501.1|	0036288	181-293	2.96e-29	55136	Probable bacterial effector-binding domain	0.024	55140	Rob transcription factor, C-terminal domain	1d5y A:122-294
bh	gi|15616196|ref|NP_244501.1|	0046275	57-106	0.0000000000000319	46689	Homeodomain-like	0.0029	46759	AraC type transcriptional activator	1d5y A:57-121
bh	gi|15616196|ref|NP_244501.1|	0036286	5-55	0.000000000000466	46689	Homeodomain-like	0.0052	46759	AraC type transcriptional activator	1bl0 A:9-62
bh	gi|15616241|ref|NP_244546.1|	0043525	1-130	6.26e-36	52172	CheY-like	0.0043	52173	CheY-related	1krw A:
bh	gi|15616241|ref|NP_244546.1|	0046275	207-255	0.00000000000000399	46689	Homeodomain-like	0.014	46759	AraC type transcriptional activator	1d5y A:57-121
bh	gi|15616241|ref|NP_244546.1|	0036286	155-204	0.00000000179	46689	Homeodomain-like	0.019	46759	AraC type transcriptional activator	1d5y A:3-56
bh	gi|15616264|ref|NP_244569.1|	0051818	5-155	1.31e-18	51215	Regulatory protein AraC	0.0083	51216	Regulatory protein AraC	2arc A:
bh	gi|15616264|ref|NP_244569.1|	0046275	226-274	0.00000000193	46689	Homeodomain-like	0.017	46759	AraC type transcriptional activator	1bl0 A:63-124
bh	gi|15616264|ref|NP_244569.1|	0036286	173-222	0.0000582	46689	Homeodomain-like	0.014	46759	AraC type transcriptional activator	1bl0 A:9-62
bh	gi|15616404|ref|NP_244709.1|	0043525	1-169	1.57e-35	52172	CheY-like	0.0013	52173	CheY-related	1u0s Y:
bh	gi|15616404|ref|NP_244709.1|	0046275	467-517	0.000000000000166	46689	Homeodomain-like	0.016	46759	AraC type transcriptional activator	1d5y A:57-121
bh	gi|15616404|ref|NP_244709.1|	0036286	416-465	0.00000000251	46689	Homeodomain-like	0.027	46759	AraC type transcriptional activator	1bl0 A:9-62
bh	gi|15613389|ref|NP_241692.1|	0040524	74-229	2.85e-35	100950	NagB/RpiA/CoA transferase-like	0.065	110513	IF2B-like	1vb5 A:
bh	gi|15613389|ref|NP_241692.1|	0043758	5-78	0.0000000000000105	46785	Winged helix DNA-binding domain	0.057	46792	Arginine repressor (ArgR), N-terminal DNA-binding domain	1b4a A:4-78
bh	gi|15615340|ref|NP_243643.1|	0035347	5-78	3.69e-24	46785	Winged helix DNA-binding domain	0.0000615	46792	Arginine repressor (ArgR), N-terminal DNA-binding domain	1b4a A:4-78
bh	gi|15615340|ref|NP_243643.1|	0037457	80-149	2.75e-23	55252	C-terminal domain of arginine repressor	0.0000879	55253	C-terminal domain of arginine repressor	1b4b A:
bh	gi|15612954|ref|NP_241257.1|	0049777	4-87	0.00000000000000175	46785	Winged helix DNA-binding domain	0.058	46801	ArsR-like transcriptional regulators	1smt A:
bh	gi|15613240|ref|NP_241543.1|	0049944	1-188	8.83e-28	46785	Winged helix DNA-binding domain	0.028	46801	ArsR-like transcriptional regulators	1r1u A:
bh	gi|15613257|ref|NP_241560.1|	0049944	3-98	6.51e-27	46785	Winged helix DNA-binding domain	0.051	46801	ArsR-like transcriptional regulators	1r1u A:
bh	gi|15613508|ref|NP_241811.1|	0049944	4-85	4.9e-26	46785	Winged helix DNA-binding domain	0.0067	46801	ArsR-like transcriptional regulators	1r1u A:
bh	gi|15614609|ref|NP_242912.1|	0053261	293-399	0.00000869	46785	Winged helix DNA-binding domain	0.056	46801	ArsR-like transcriptional regulators	1r1u A:
bh	gi|15614649|ref|NP_242952.1|	0049944	5-100	2.51e-26	46785	Winged helix DNA-binding domain	0.081	46801	ArsR-like transcriptional regulators	1smt A:
bh	gi|15615558|ref|NP_243862.1|	0049777	12-92	9.69e-25	46785	Winged helix DNA-binding domain	0.0055	46801	ArsR-like transcriptional regulators	1u2w A:12-119
bh	gi|15615562|ref|NP_243866.1|	0049944	12-106	1.08e-24	46785	Winged helix DNA-binding domain	0.021	46801	ArsR-like transcriptional regulators	1smt A:
bh	gi|15616599|ref|NP_244905.1|	0049777	20-110	1.43e-26	46785	Winged helix DNA-binding domain	0.00047	46801	ArsR-like transcriptional regulators	1u2w A:12-119
bh	gi|15612974|ref|NP_241277.1|	0039384	2-62	0.000000000546	46785	Winged helix DNA-binding domain	0.039	46786	Biotin repressor-like	1j5y A:3-67
bh	gi|15613779|ref|NP_242082.1|	0039385	75-177	2.09e-35	75500	Putative transcriptional regulator TM1602, C-terminal domain	0.00016	75501	Putative transcriptional regulator TM1602, C-terminal domain	1j5y A:68-174
bh	gi|15613779|ref|NP_242082.1|	0039384	8-67	0.000000000932	46785	Winged helix DNA-binding domain	0.004	46786	Biotin repressor-like	1j5y A:3-67
bh	gi|15613935|ref|NP_242238.1|	0054707	71-207	2.91e-22	54631	CBS-domain pair	0.0017	54632	CBS-domain pair	2yzi A:4-135
bh	gi|15613935|ref|NP_242238.1|	0043758	5-80	0.000000000000155	46785	Winged helix DNA-binding domain	0.048	46786	Biotin repressor-like	1j5y A:3-67
bh	gi|15614248|ref|NP_242551.1|	0035568	69-273	2.49e-62	55681	Class II aaRS and biotin synthetases	0.0001	55707	Biotin holoenzyme synthetase	1wqw A:1-188
bh	gi|15614248|ref|NP_242551.1|	0045968	8-58	0.00000000117	46785	Winged helix DNA-binding domain	0.017	46786	Biotin repressor-like	1bia A:1-63
bh	gi|15614248|ref|NP_242551.1|	0050688	277-321	0.00000595	50037	C-terminal domain of transcriptional repressors	0.0053	50038	Biotin repressor (BirA)	1bia A:271-317
bh	gi|15614452|ref|NP_242755.1|	0039384	1-62	0.00000000103	46785	Winged helix DNA-binding domain	0.034	46786	Biotin repressor-like	1j5y A:3-67
bh	gi|15612794|ref|NP_241097.1|	0048600	14-144	1.3e-30	51206	cAMP-binding domain-like	0.0083	51210	cAMP-binding domain	2oz6 A:9-142
bh	gi|15612794|ref|NP_241097.1|	0048601	146-233	1.03e-20	46785	Winged helix DNA-binding domain	0.017	46796	CAP C-terminal domain-like	1ft9 A:134-213
bh	gi|15613100|ref|NP_241403.1|	0041617	140-377	1.15e-69	52540	P-loop containing nucleoside triphosphate hydrolases	0.0000016	81269	Extended AAA-ATPase domain	1ny5 A:138-384
bh	gi|15613100|ref|NP_241403.1|	0043525	1-184	8.68e-33	52172	CheY-like	0.00052	52173	CheY-related	1ny5 A:1-137
bh	gi|15613100|ref|NP_241403.1|	0037176	349-392,429-478	0.0000043	46689	Homeodomain-like	0.033	100918	FIS-like	1ntc A:
bh	gi|15613555|ref|NP_241858.1|	0041617	153-386	1.01e-67	52540	P-loop containing nucleoside triphosphate hydrolases	0.00000134	81269	Extended AAA-ATPase domain	1ny5 A:138-384
bh	gi|15613555|ref|NP_241858.1|	0048459	7-116	5.58e-16	55785	PYP-like sensor domain (PAS domain)	0.035	55789	Heme-binding PAS domain	1ew0 A:
bh	gi|15613555|ref|NP_241858.1|	0046907	403-452	0.00000394	46689	Homeodomain-like	0.017	100918	FIS-like	1g2h A:
bh	gi|15614298|ref|NP_242601.1|	0037176	489-520	0.0000806	46689	Homeodomain-like	0.024	100918	FIS-like	1umq A:
bh	gi|15614389|ref|NP_242692.1|	0041617	313-546	6.02e-66	52540	P-loop containing nucleoside triphosphate hydrolases	0.0000022	81269	Extended AAA-ATPase domain	1ny5 A:138-384
bh	gi|15614389|ref|NP_242692.1|	0049952	576-622	0.00000000627	46689	Homeodomain-like	0.039	100918	FIS-like	1eto B:
bh	gi|15614389|ref|NP_242692.1|	0049608	63-198	0.0000000137	55781	GAF domain-like	0.044	55782	GAF domain	1f5m A:
bh	gi|15615087|ref|NP_243390.1|	0046085	159-308	1.52e-24	53098	Ribonuclease H-like	0.017	53107	Retroviral integrase, catalytic domain	1c6v A:
bh	gi|15615087|ref|NP_243390.1|	0048742	6-111	0.00000394	46689	Homeodomain-like	0.062	100918	FIS-like	1g2h A:
bh	gi|15616065|ref|NP_244370.1|	0046085	159-308	1.52e-24	53098	Ribonuclease H-like	0.017	53107	Retroviral integrase, catalytic domain	1c6v A:
bh	gi|15616065|ref|NP_244370.1|	0048742	6-111	0.00000394	46689	Homeodomain-like	0.062	100918	FIS-like	1g2h A:
bh	gi|15616512|ref|NP_244818.1|	0046085	159-308	1.52e-24	53098	Ribonuclease H-like	0.017	53107	Retroviral integrase, catalytic domain	1c6v A:
bh	gi|15616512|ref|NP_244818.1|	0048742	6-111	0.00000394	46689	Homeodomain-like	0.062	100918	FIS-like	1g2h A:
bh	gi|15615302|ref|NP_243605.1|	0041617	213-460	5.56e-73	52540	P-loop containing nucleoside triphosphate hydrolases	0.000000654	81269	Extended AAA-ATPase domain	1ny5 A:138-384
bh	gi|15615302|ref|NP_243605.1|	0037176	427-525	0.0000000000000197	46689	Homeodomain-like	0.019	100918	FIS-like	1eto B:
bh	gi|15615302|ref|NP_243605.1|	0037219	64-178	0.0000000000435	55785	PYP-like sensor domain (PAS domain)	0.024	55789	Heme-binding PAS domain	1dp6 A:
bh	gi|15615329|ref|NP_243632.1|	0041617	366-612	5.43e-65	52540	P-loop containing nucleoside triphosphate hydrolases	0.00000245	81269	Extended AAA-ATPase domain	1ny5 A:138-384
bh	gi|15615329|ref|NP_243632.1|	0037219	104-218	0.00000000000000279	55785	PYP-like sensor domain (PAS domain)	0.024	55789	Heme-binding PAS domain	1dp6 A:
bh	gi|15615329|ref|NP_243632.1|	0048454	1-116	0.00000000000000833	51735	NAD(P)-binding Rossmann-fold domains	0.045	51800	Glyceraldehyde-3-phosphate dehydrogenase-like, N-terminal domain	1nvm B:1-131,B:287-312
bh	gi|15615329|ref|NP_243632.1|	0048248	234-334	0.0000000000000471	55785	PYP-like sensor domain (PAS domain)	0.092	55786	PYP-like	1mzu A:
bh	gi|15615329|ref|NP_243632.1|	0037176	581-681	0.00000000000941	46689	Homeodomain-like	0.037	100918	FIS-like	1eto B:
bh	gi|15615510|ref|NP_243814.1|	0041617	141-384	4.38e-70	52540	P-loop containing nucleoside triphosphate hydrolases	0.000000667	81269	Extended AAA-ATPase domain	1ny5 A:138-384
bh	gi|15615510|ref|NP_243814.1|	0043525	1-183	1.42e-40	52172	CheY-like	0.00064	52173	CheY-related	1ny5 A:1-137
bh	gi|15615510|ref|NP_243814.1|	0037176	355-448	0.000000000000381	46689	Homeodomain-like	0.015	100918	FIS-like	1ntc A:
bh	gi|15616461|ref|NP_244767.1|	0041617	252-489	1.85e-67	52540	P-loop containing nucleoside triphosphate hydrolases	0.00000211	81269	Extended AAA-ATPase domain	1ny5 A:138-384
bh	gi|15616461|ref|NP_244767.1|	0037176	467-558	0.000000000000121	46689	Homeodomain-like	0.021	100918	FIS-like	1eto B:
bh	gi|15616461|ref|NP_244767.1|	0048248	115-209	0.0000000000262	55785	PYP-like sensor domain (PAS domain)	0.051	55789	Heme-binding PAS domain	1dp6 A:
bh	gi|15616461|ref|NP_244767.1|	0048248	9-62	0.00000119	55785	PYP-like sensor domain (PAS domain)	0.041	55786	PYP-like	1mzu A:
bh	gi|15616506|ref|NP_244812.1|	0041617	146-389	2.76e-66	52540	P-loop containing nucleoside triphosphate hydrolases	0.00000151	81269	Extended AAA-ATPase domain	1ny5 A:138-384
bh	gi|15616506|ref|NP_244812.1|	0037176	359-476	0.000000000000941	46689	Homeodomain-like	0.051	100918	FIS-like	1ntc A:
bh	gi|15616506|ref|NP_244812.1|	0048459	10-119	0.0000000247	55785	PYP-like sensor domain (PAS domain)	0.058	55786	PYP-like	1otd A:
bh	gi|15613514|ref|NP_241817.1|	0041150	9-138	2.64e-42	46785	Winged helix DNA-binding domain	0.0055	101027	FUR-like	1mzb A:
bh	gi|15613959|ref|NP_242262.1|	0041150	5-133	1.56e-34	46785	Winged helix DNA-binding domain	0.0055	101027	FUR-like	1mzb A:
bh	gi|15614090|ref|NP_242393.1|	0041150	7-141	6.61e-38	46785	Winged helix DNA-binding domain	0.0012	101027	FUR-like	1mzb A:
bh	gi|15613464|ref|NP_241767.1|	0035780	59-320	4.32e-53	53822	Periplasmic binding protein-like I	0.00018	53823	L-arabinose binding protein-like	2nzu G:58-332
bh	gi|15613464|ref|NP_241767.1|	0051985	2-60	1.41e-18	47413	lambda repressor-like DNA-binding domains	0.0036	47438	GalR/LacI-like bacterial regulator	2bjc A:1-62
bh	gi|15613813|ref|NP_242116.1|	0036339	60-332	1.85e-78	53822	Periplasmic binding protein-like I	0.00000751	53823	L-arabinose binding protein-like	2nzu G:58-332
bh	gi|15613813|ref|NP_242116.1|	0051985	1-59	2.43e-19	47413	lambda repressor-like DNA-binding domains	0.0043	47438	GalR/LacI-like bacterial regulator	1pru A:
bh	gi|15614079|ref|NP_242382.1|	0036339	63-334	3.81e-76	53822	Periplasmic binding protein-like I	0.00000338	53823	L-arabinose binding protein-like	2nzu G:58-332
bh	gi|15614079|ref|NP_242382.1|	0051985	2-61	1.5e-17	47413	lambda repressor-like DNA-binding domains	0.001	47438	GalR/LacI-like bacterial regulator	2hsg A:2-58
bh	gi|15614418|ref|NP_242721.1|	0035780	57-317	1.04e-65	53822	Periplasmic binding protein-like I	0.0000247	53823	L-arabinose binding protein-like	2nzu G:58-332
bh	gi|15614418|ref|NP_242721.1|	0051985	1-59	2.91e-16	47413	lambda repressor-like DNA-binding domains	0.0031	47438	GalR/LacI-like bacterial regulator	2bjc A:1-62
bh	gi|15614491|ref|NP_242794.1|	0036339	61-333	5.07e-75	53822	Periplasmic binding protein-like I	0.00000535	53823	L-arabinose binding protein-like	1dbq A:
bh	gi|15614491|ref|NP_242794.1|	0051985	1-59	4.94e-16	47413	lambda repressor-like DNA-binding domains	0.0029	47438	GalR/LacI-like bacterial regulator	2bjc A:1-62
bh	gi|15614581|ref|NP_242884.1|	0053227	58-329	3e-42	53822	Periplasmic binding protein-like I	0.00011	53823	L-arabinose binding protein-like	1dbq A:
bh	gi|15614581|ref|NP_242884.1|	0044558	3-52	0.000000000000169	47413	lambda repressor-like DNA-binding domains	0.0069	47438	GalR/LacI-like bacterial regulator	2hsg A:2-58
bh	gi|15614782|ref|NP_243085.1|	0036339	61-330	1.81e-85	53822	Periplasmic binding protein-like I	0.00000566	53823	L-arabinose binding protein-like	2nzu G:58-332
bh	gi|15614782|ref|NP_243085.1|	0051985	2-60	3.11e-17	47413	lambda repressor-like DNA-binding domains	0.0013	47438	GalR/LacI-like bacterial regulator	2hsg A:2-58
bh	gi|15614790|ref|NP_243093.1|	0035780	64-328	1.61e-51	53822	Periplasmic binding protein-like I	0.00018	53823	L-arabinose binding protein-like	2nzu G:58-332
bh	gi|15614790|ref|NP_243093.1|	0044558	3-48	0.00000000000366	47413	lambda repressor-like DNA-binding domains	0.0044	47438	GalR/LacI-like bacterial regulator	1pru A:
bh	gi|15614876|ref|NP_243179.1|	0036339	59-329	8.34e-94	53822	Periplasmic binding protein-like I	0.00000187	53823	L-arabinose binding protein-like	2nzu G:58-332
bh	gi|15614876|ref|NP_243179.1|	0051985	2-58	7.79e-17	47413	lambda repressor-like DNA-binding domains	0.005	47438	GalR/LacI-like bacterial regulator	2hsg A:2-58
bh	gi|15615486|ref|NP_243789.1|	0036339	61-339	2.52e-76	53822	Periplasmic binding protein-like I	0.0000196	53823	L-arabinose binding protein-like	2nzu G:58-332
bh	gi|15615486|ref|NP_243789.1|	0051985	2-60	3.6e-18	47413	lambda repressor-like DNA-binding domains	0.0037	47438	GalR/LacI-like bacterial regulator	2hsg A:2-58
bh	gi|15615792|ref|NP_244096.1|	0036339	89-352	2.51e-71	53822	Periplasmic binding protein-like I	0.0000277	53823	L-arabinose binding protein-like	1dbq A:
bh	gi|15615792|ref|NP_244096.1|	0051985	4-59	0.00000000000000563	47413	lambda repressor-like DNA-binding domains	0.0041	47438	GalR/LacI-like bacterial regulator	2hsg A:2-58
bh	gi|15615803|ref|NP_244107.1|	0036339	62-332	2.54e-89	53822	Periplasmic binding protein-like I	0.00000000682	53823	L-arabinose binding protein-like	2nzu G:58-332
bh	gi|15615803|ref|NP_244107.1|	0051985	3-60	2.03e-20	47413	lambda repressor-like DNA-binding domains	0.00018	47438	GalR/LacI-like bacterial regulator	2hsg A:2-58
bh	gi|15616254|ref|NP_244559.1|	0036339	60-335	2.9e-79	53822	Periplasmic binding protein-like I	0.000021	53823	L-arabinose binding protein-like	1dbq A:
bh	gi|15616254|ref|NP_244559.1|	0051985	1-59	1.95e-19	47413	lambda repressor-like DNA-binding domains	0.003	47438	GalR/LacI-like bacterial regulator	1pru A:
bh	gi|15616289|ref|NP_244594.1|	0036339	61-324	2.16e-81	53822	Periplasmic binding protein-like I	0.00000842	53823	L-arabinose binding protein-like	2nzu G:58-332
bh	gi|15616289|ref|NP_244594.1|	0051985	1-59	1.13e-17	47413	lambda repressor-like DNA-binding domains	0.0014	47438	GalR/LacI-like bacterial regulator	1pru A:
bh	gi|15613144|ref|NP_241447.1|	0045682	1-129	2.85e-31	52172	CheY-like	0.001	52173	CheY-related	1a04 A:5-142
bh	gi|15613144|ref|NP_241447.1|	0048694	129-201	8.84e-18	46894	C-terminal effector domain of the bipartite response regulators	0.002	46900	GerE-like (LuxR/UhpA family of transcriptional regulators)	1fse A:
bh	gi|15613614|ref|NP_241917.1|	0045682	1-131	5.41e-35	52172	CheY-like	0.00075	52173	CheY-related	1a04 A:5-142
bh	gi|15613614|ref|NP_241917.1|	0048694	141-210	2.07e-20	46894	C-terminal effector domain of the bipartite response regulators	0.0036	46900	GerE-like (LuxR/UhpA family of transcriptional regulators)	1fse A:
bh	gi|15613763|ref|NP_242066.1|	0045682	1-134	8.97e-33	52172	CheY-like	0.00046	52173	CheY-related	1a04 A:5-142
bh	gi|15613763|ref|NP_242066.1|	0048694	136-208	1.05e-22	46894	C-terminal effector domain of the bipartite response regulators	0.0026	46900	GerE-like (LuxR/UhpA family of transcriptional regulators)	1a04 A:150-216
bh	gi|15614660|ref|NP_242963.1|	0045682	1-130	1.57e-35	52172	CheY-like	0.00055	52173	CheY-related	1a04 A:5-142
bh	gi|15614660|ref|NP_242963.1|	0048694	136-209	1.05e-20	46894	C-terminal effector domain of the bipartite response regulators	0.0032	46900	GerE-like (LuxR/UhpA family of transcriptional regulators)	1a04 A:150-216
bh	gi|15614681|ref|NP_242984.1|	0048694	289-352	8.84e-17	46894	C-terminal effector domain of the bipartite response regulators	0.0053	46900	GerE-like (LuxR/UhpA family of transcriptional regulators)	1fse A:
bh	gi|15614681|ref|NP_242984.1|	0054249	85-156	0.0000932	55781	GAF domain-like	0.0069	55782	GAF domain	2k2n A:31-200
bh	gi|15614686|ref|NP_242989.1|	0045682	4-131	1.01e-30	52172	CheY-like	0.00051	52173	CheY-related	1a04 A:5-142
bh	gi|15614686|ref|NP_242989.1|	0048694	155-221	5.78e-19	46894	C-terminal effector domain of the bipartite response regulators	0.0025	46900	GerE-like (LuxR/UhpA family of transcriptional regulators)	1fse A:
bh	gi|15614776|ref|NP_243079.1|	0045682	1-134	1.57e-36	52172	CheY-like	0.00044	52173	CheY-related	1a04 A:5-142
bh	gi|15614776|ref|NP_243079.1|	0048694	142-212	3.74e-24	46894	C-terminal effector domain of the bipartite response regulators	0.0021	46900	GerE-like (LuxR/UhpA family of transcriptional regulators)	1fse A:
bh	gi|15615637|ref|NP_243941.1|	0048694	8-72	5.1e-23	46894	C-terminal effector domain of the bipartite response regulators	0.00016	46900	GerE-like (LuxR/UhpA family of transcriptional regulators)	1fse A:
bh	gi|15616190|ref|NP_244495.1|	0045682	9-141	8.4e-34	52172	CheY-like	0.00035	52173	CheY-related	1a04 A:5-142
bh	gi|15616190|ref|NP_244495.1|	0048694	165-233	3.74e-22	46894	C-terminal effector domain of the bipartite response regulators	0.0015	46900	GerE-like (LuxR/UhpA family of transcriptional regulators)	1fse A:
bh	gi|15612946|ref|NP_241249.1|	0050048	5-85	6.96e-19	46785	Winged helix DNA-binding domain	0.028	46804	GntR-like transcriptional regulators	1v4r A:1-100
bh	gi|15612982|ref|NP_241285.1|	0054662	61-239	1.27e-57	64288	Chorismate lyase-like	0.00023	143473	UTRA domain	2ra5 A:66-245
bh	gi|15612982|ref|NP_241285.1|	0050048	1-83	6.27e-25	46785	Winged helix DNA-binding domain	0.017	46804	GntR-like transcriptional regulators	3bwg A:5-82
bh	gi|15612995|ref|NP_241298.1|	0050768	97-480	1.01e-88	53383	PLP-dependent transferases	0.00000401	53384	AAT-like	1x0m A:26-428
bh	gi|15612995|ref|NP_241298.1|	0050048	8-87	1.96e-21	46785	Winged helix DNA-binding domain	0.0092	46804	GntR-like transcriptional regulators	1hw1 A:5-78
bh	gi|15613141|ref|NP_241444.1|	0050768	112-468	5.25e-81	53383	PLP-dependent transferases	0.0000385	53384	AAT-like	1x0m A:26-428
bh	gi|15613141|ref|NP_241444.1|	0050048	9-83	9.35e-19	46785	Winged helix DNA-binding domain	0.044	46804	GntR-like transcriptional regulators	1hw1 A:5-78
bh	gi|15613149|ref|NP_241452.1|	0054440	75-306	2.11e-72	53850	Periplasmic binding protein-like II	0.0000979	53851	Phosphate binding protein-like	2ozz A:1-228
bh	gi|15613149|ref|NP_241452.1|	0050048	25-80	0.00000924	46785	Winged helix DNA-binding domain	0.096	46804	GntR-like transcriptional regulators	1v4r A:1-100
bh	gi|15613214|ref|NP_241517.1|	0050048	6-85	2.08e-21	46785	Winged helix DNA-binding domain	0.017	46804	GntR-like transcriptional regulators	3bwg A:5-82
bh	gi|15613436|ref|NP_241739.1|	0054396	73-233	7.07e-43	64288	Chorismate lyase-like	0.00000654	143473	UTRA domain	2ogg A:95-238
bh	gi|15613436|ref|NP_241739.1|	0050048	3-76	5.15e-19	46785	Winged helix DNA-binding domain	0.021	46804	GntR-like transcriptional regulators	3bwg A:5-82
bh	gi|15613477|ref|NP_241780.1|	0054662	61-240	1.13e-47	64288	Chorismate lyase-like	0.0013	143473	UTRA domain	2ikk A:86-238
bh	gi|15613477|ref|NP_241780.1|	0050048	7-82	5.47e-22	46785	Winged helix DNA-binding domain	0.019	46804	GntR-like transcriptional regulators	1hw1 A:5-78
bh	gi|15613625|ref|NP_241928.1|	0054060	83-208	4.71e-22	48008	GntR ligand-binding domain-like	0.013	48009	GntR ligand-binding domain-like	2hs5 A:94-231
bh	gi|15613625|ref|NP_241928.1|	0050048	11-78	4.94e-18	46785	Winged helix DNA-binding domain	0.02	46804	GntR-like transcriptional regulators	2hs5 A:25-93
bh	gi|15613727|ref|NP_242030.1|	0050048	9-82	1.86e-22	46785	Winged helix DNA-binding domain	0.013	46804	GntR-like transcriptional regulators	3bwg A:5-82
bh	gi|15614398|ref|NP_242701.1|	0054060	74-212	3.66e-32	48008	GntR ligand-binding domain-like	0.0039	48009	GntR ligand-binding domain-like	2hs5 A:94-231
bh	gi|15614398|ref|NP_242701.1|	0050048	1-57	4.03e-17	46785	Winged helix DNA-binding domain	0.02	46804	GntR-like transcriptional regulators	1v4r A:1-100
bh	gi|15614438|ref|NP_242741.1|	0036339	84-367	8.52e-62	53822	Periplasmic binding protein-like I	0.0000783	53823	L-arabinose binding protein-like	1dbq A:
bh	gi|15614438|ref|NP_242741.1|	0050048	3-71	2.87e-19	46785	Winged helix DNA-binding domain	0.025	46804	GntR-like transcriptional regulators	2hs5 A:25-93
bh	gi|15614503|ref|NP_242806.1|	0050768	97-385	4.95e-76	53383	PLP-dependent transferases	0.0000923	53384	AAT-like	1x0m A:26-428
bh	gi|15614503|ref|NP_242806.1|	0050048	7-81	1.17e-21	46785	Winged helix DNA-binding domain	0.032	46804	GntR-like transcriptional regulators	1hw1 A:5-78
bh	gi|15614957|ref|NP_243260.1|	0054662	60-238	5.65e-38	64288	Chorismate lyase-like	0.0014	143473	UTRA domain	3ddv A:3-145
bh	gi|15614957|ref|NP_243260.1|	0050048	4-82	4.18e-24	46785	Winged helix DNA-binding domain	0.024	46804	GntR-like transcriptional regulators	1v4r A:1-100
bh	gi|15615210|ref|NP_243513.1|	0050048	3-84	0.00000000000000104	46785	Winged helix DNA-binding domain	0.014	46804	GntR-like transcriptional regulators	1v4r A:1-100
bh	gi|15615258|ref|NP_243561.1|	0050768	100-460	3.45e-72	53383	PLP-dependent transferases	0.0000504	53384	AAT-like	1x0m A:26-428
bh	gi|15615258|ref|NP_243561.1|	0050048	8-89	7.77e-22	46785	Winged helix DNA-binding domain	0.02	46804	GntR-like transcriptional regulators	1v4r A:1-100
bh	gi|15615729|ref|NP_244033.1|	0054060	93-216	1.26e-22	48008	GntR ligand-binding domain-like	0.026	48009	GntR ligand-binding domain-like	2hs5 A:94-231
bh	gi|15615729|ref|NP_244033.1|	0050048	5-74	6.21e-20	46785	Winged helix DNA-binding domain	0.033	46804	GntR-like transcriptional regulators	3bwg A:5-82
bh	gi|15615737|ref|NP_244041.1|	0054151	72-185	7.72e-31	75138	HprK N-terminal domain-like	0.0096	159447	DRTGG domain	2ioj A:206-325
bh	gi|15615737|ref|NP_244041.1|	0054203	182-307	2.65e-29	54631	CBS-domain pair	0.0011	54632	CBS-domain pair	3ddj A:1-135
bh	gi|15615737|ref|NP_244041.1|	0051338	338-435	2.64e-18	54637	Thioesterase/thiol ester dehydrase-isomerase	0.058	89902	PaaI/YdiI-like	2cy9 A:13-139
bh	gi|15615737|ref|NP_244041.1|	0042770	5-54	0.00000204	46785	Winged helix DNA-binding domain	0.081	46804	GntR-like transcriptional regulators	1v4r A:1-100
bh	gi|15615885|ref|NP_244189.1|	0054662	61-235	8.95e-45	64288	Chorismate lyase-like	0.001	143473	UTRA domain	2ra5 A:66-245
bh	gi|15615885|ref|NP_244189.1|	0050048	4-75	2.14e-23	46785	Winged helix DNA-binding domain	0.012	46804	GntR-like transcriptional regulators	1hw1 A:5-78
bh	gi|15616054|ref|NP_244359.1|	0050048	5-78	8.58e-17	46785	Winged helix DNA-binding domain	0.011	46804	GntR-like transcriptional regulators	3bwg A:5-82
bh	gi|15616479|ref|NP_244785.1|	0054662	77-255	7.69e-46	64288	Chorismate lyase-like	0.00055	143473	UTRA domain	3bwg A:89-233
bh	gi|15616479|ref|NP_244785.1|	0050048	23-100	8.52e-17	46785	Winged helix DNA-binding domain	0.022	46804	GntR-like transcriptional regulators	3bwg A:5-82
bh	gi|15614382|ref|NP_242685.1|	0049608	61-249	6.41e-49	55781	GAF domain-like	0.0000614	75513	IclR ligand-binding domain-like	1mkm A:76-246
bh	gi|15614382|ref|NP_242685.1|	0048177	7-76	0.0000000000000539	46785	Winged helix DNA-binding domain	0.036	74676	Transcriptional regulator IclR, N-terminal domain	1mkm A:1-75
bh	gi|15614700|ref|NP_243003.1|	0049608	60-249	3.73e-57	55781	GAF domain-like	0.0000366	75513	IclR ligand-binding domain-like	1mkm A:76-246
bh	gi|15614700|ref|NP_243003.1|	0048177	2-76	3.18e-18	46785	Winged helix DNA-binding domain	0.014	74676	Transcriptional regulator IclR, N-terminal domain	1mkm A:1-75
bh	gi|15616287|ref|NP_244592.1|	0049608	60-250	1.31e-53	55781	GAF domain-like	0.000031	75513	IclR ligand-binding domain-like	1mkm A:76-246
bh	gi|15616287|ref|NP_244592.1|	0048177	2-76	7.93e-20	46785	Winged helix DNA-binding domain	0.014	74676	Transcriptional regulator IclR, N-terminal domain	1mkm A:1-75
bh	gi|15614919|ref|NP_243222.1|	0039545	84-204	8.72e-38	51306	LexA/Signal peptidase	0.00029	51307	LexA-related	1jhf A:73-198
bh	gi|15614919|ref|NP_243222.1|	0047587	3-70	2.08e-24	46785	Winged helix DNA-binding domain	0.016	46789	LexA repressor, N-terminal DNA-binding domain	1jhf A:2-72
bh	gi|15612775|ref|NP_241078.1|	0052160	63-136	4.02e-17	54909	Dimeric alpha+beta barrel	0.0052	69733	Lrp/AsnC-like transcriptional regulator C-terminal domain	2cfx A:64-140
bh	gi|15612775|ref|NP_241078.1|	0049384	1-70	0.00000000000000338	46785	Winged helix DNA-binding domain	0.017	68967	Lrp/AsnC-like transcriptional regulator N-terminal domain	2cfx A:1-63
bh	gi|15612783|ref|NP_241086.1|	0034911	555-699	2.22e-38	55804	Phoshotransferase/anion transport protein	0.0018	55805	IIA domain of mannitol-specific and ntr phosphotransferase EII	1a3a A:
bh	gi|15612783|ref|NP_241086.1|	0038493	309-408	2.88e-24	63520	PTS-regulatory domain, PRD	0.0036	63521	PTS-regulatory domain, PRD	1h99 A:54-168
bh	gi|15612783|ref|NP_241086.1|	0038492	198-295	2.62e-16	63520	PTS-regulatory domain, PRD	0.0067	63521	PTS-regulatory domain, PRD	1h99 A:54-168
bh	gi|15612783|ref|NP_241086.1|	0050231	417-499	0.000000000000994	52794	PTS system IIB component-like	0.049	52795	PTS system, Lactose/Cellobiose specific IIB subunit	1vkr A:
bh	gi|15612783|ref|NP_241086.1|	0039384	1-53	0.000000327	46785	Winged helix DNA-binding domain	0.046	68967	Lrp/AsnC-like transcriptional regulator N-terminal domain	1i1g A:2-61
bh	gi|15612986|ref|NP_241289.1|	0052161	2-63	5.62e-18	46785	Winged helix DNA-binding domain	0.00096	68967	Lrp/AsnC-like transcriptional regulator N-terminal domain	2cfx A:1-63
bh	gi|15612986|ref|NP_241289.1|	0052160	64-137	0.00000000000000536	54909	Dimeric alpha+beta barrel	0.00017	69733	Lrp/AsnC-like transcriptional regulator C-terminal domain	2cfx A:64-140
bh	gi|15613410|ref|NP_241713.1|	0040524	78-234	5.34e-28	100950	NagB/RpiA/CoA transferase-like	0.065	75176	D-ribose-5-phosphate isomerase (RpiA), catalytic domain	1uj6 A:3-131,A:206-227
bh	gi|15613410|ref|NP_241713.1|	0043758	6-80	0.00000000000000944	46785	Winged helix DNA-binding domain	0.054	68967	Lrp/AsnC-like transcriptional regulator N-terminal domain	1i1g A:2-61
bh	gi|15613431|ref|NP_241734.1|	0047284	65-142	1.88e-17	54909	Dimeric alpha+beta barrel	0.006	69733	Lrp/AsnC-like transcriptional regulator C-terminal domain	1i1g A:62-141
bh	gi|15613431|ref|NP_241734.1|	0052161	2-62	7.76e-16	46785	Winged helix DNA-binding domain	0.0055	68967	Lrp/AsnC-like transcriptional regulator N-terminal domain	1i1g A:2-61
bh	gi|15614731|ref|NP_243034.1|	0040524	78-234	3.03e-29	100950	NagB/RpiA/CoA transferase-like	0.038	75176	D-ribose-5-phosphate isomerase (RpiA), catalytic domain	1lk5 A:1-130,A:211-229
bh	gi|15614731|ref|NP_243034.1|	0043758	5-59	0.0000000000000125	46785	Winged helix DNA-binding domain	0.045	68967	Lrp/AsnC-like transcriptional regulator N-terminal domain	1i1g A:2-61
bh	gi|15615314|ref|NP_243617.1|	0043525	7-152	5.12e-36	52172	CheY-like	0.0026	52173	CheY-related	1a04 A:5-142
bh	gi|15615314|ref|NP_243617.1|	0048861	161-212	0.000000278	46785	Winged helix DNA-binding domain	0.084	68967	Lrp/AsnC-like transcriptional regulator N-terminal domain	2cfx A:1-63
bh	gi|15615774|ref|NP_244078.1|	0049777	199-295	8.51e-18	46785	Winged helix DNA-binding domain	0.074	68967	Lrp/AsnC-like transcriptional regulator N-terminal domain	1ri7 A:25-84
bh	gi|15615913|ref|NP_244217.1|	0047284	65-145	4.83e-18	54909	Dimeric alpha+beta barrel	0.0046	69733	Lrp/AsnC-like transcriptional regulator C-terminal domain	1ri7 A:85-170
bh	gi|15615913|ref|NP_244217.1|	0049173	1-58	0.000000211	46785	Winged helix DNA-binding domain	0.027	68967	Lrp/AsnC-like transcriptional regulator N-terminal domain	1ri7 A:25-84
bh	gi|15616203|ref|NP_244508.1|	0047284	63-142	0.0000000000000129	54909	Dimeric alpha+beta barrel	0.0037	69733	Lrp/AsnC-like transcriptional regulator C-terminal domain	1ri7 A:85-170
bh	gi|15616203|ref|NP_244508.1|	0052161	3-62	0.0000000000241	46785	Winged helix DNA-binding domain	0.0085	68967	Lrp/AsnC-like transcriptional regulator N-terminal domain	1i1g A:2-61
bh	gi|15616439|ref|NP_244744.1|	0052161	1-60	0.000000000000014	46785	Winged helix DNA-binding domain	0.0091	68967	Lrp/AsnC-like transcriptional regulator N-terminal domain	2cfx A:1-63
bh	gi|15616439|ref|NP_244744.1|	0052160	64-135	0.000000000000105	54909	Dimeric alpha+beta barrel	0.013	69733	Lrp/AsnC-like transcriptional regulator C-terminal domain	2cfx A:64-140
bh	gi|15616449|ref|NP_244755.1|	0053261	217-297	0.0000000000000149	46785	Winged helix DNA-binding domain	0.07	68967	Lrp/AsnC-like transcriptional regulator N-terminal domain	1ri7 A:25-84
bh	gi|15613402|ref|NP_241705.1|	0045790	87-280	1.55e-29	53850	Periplasmic binding protein-like II	0.0025	53851	Phosphate binding protein-like	1i6a A:
bh	gi|15613402|ref|NP_241705.1|	0045910	1-110	6.96e-22	46785	Winged helix DNA-binding domain	0.0041	88979	LysR-like transcriptional regulators	1ixc A:1-89
bh	gi|15614350|ref|NP_242653.1|	0052806	88-277	3.38e-23	53850	Periplasmic binding protein-like II	0.004	53851	Phosphate binding protein-like	1i6a A:
bh	gi|15614350|ref|NP_242653.1|	0045910	1-111	2.41e-22	46785	Winged helix DNA-binding domain	0.012	88979	LysR-like transcriptional regulators	1ixc A:1-89
bh	gi|15614665|ref|NP_242968.1|	0045790	88-296	5.12e-40	53850	Periplasmic binding protein-like II	0.00024	53851	Phosphate binding protein-like	1i6a A:
bh	gi|15614665|ref|NP_242968.1|	0047461	1-84	7.3e-23	46785	Winged helix DNA-binding domain	0.003	88979	LysR-like transcriptional regulators	1ixc A:1-89
bh	gi|15614680|ref|NP_242983.1|	0045790	91-289	3.04e-36	53850	Periplasmic binding protein-like II	0.00097	53851	Phosphate binding protein-like	1i6a A:
bh	gi|15614680|ref|NP_242983.1|	0045910	3-111	2.68e-23	46785	Winged helix DNA-binding domain	0.012	88979	LysR-like transcriptional regulators	1ixc A:1-89
bh	gi|15615275|ref|NP_243578.1|	0045790	90-293	4.98e-43	53850	Periplasmic binding protein-like II	0.00088	53851	Phosphate binding protein-like	2fyi A:88-307
bh	gi|15615275|ref|NP_243578.1|	0047461	1-86	1.53e-22	46785	Winged helix DNA-binding domain	0.017	88979	LysR-like transcriptional regulators	1ixc A:1-89
bh	gi|15616487|ref|NP_244793.1|	0045790	88-283	2.9e-33	53850	Periplasmic binding protein-like II	0.0027	53851	Phosphate binding protein-like	2fyi A:88-307
bh	gi|15616487|ref|NP_244793.1|	0045910	2-110	1.41e-19	46785	Winged helix DNA-binding domain	0.01	88979	LysR-like transcriptional regulators	1ixc A:1-89
bh	gi|15613208|ref|NP_241511.1|	0040517	3-130	4.02e-25	46785	Winged helix DNA-binding domain	0.018	63379	MarR-like transcriptional regulators	2fbk A:8-179
bh	gi|15613748|ref|NP_242051.1|	0042156	17-122	1.99e-21	46785	Winged helix DNA-binding domain	0.0000117	63379	MarR-like transcriptional regulators	2fxa A:6-167
bh	gi|15614606|ref|NP_242909.1|	0040266	303-381	0.000000123	46785	Winged helix DNA-binding domain	0.071	63379	MarR-like transcriptional regulators	2hr3 A:2-146
bh	gi|15614624|ref|NP_242927.1|	0052644	17-148	3.07e-29	46785	Winged helix DNA-binding domain	0.0064	63379	MarR-like transcriptional regulators	2eth A:1-140
bh	gi|15614727|ref|NP_243030.1|	0052801	5-142	3.13e-30	46785	Winged helix DNA-binding domain	0.0027	63379	MarR-like transcriptional regulators	3bro A:3-137
bh	gi|15614739|ref|NP_243042.1|	0052644	8-139	5.85e-33	46785	Winged helix DNA-binding domain	0.007	63379	MarR-like transcriptional regulators	2bv6 A:5-140
bh	gi|15615634|ref|NP_243938.1|	0052801	8-142	5.73e-32	46785	Winged helix DNA-binding domain	0.001	63379	MarR-like transcriptional regulators	2a61 A:5-143
bh	gi|15615639|ref|NP_243943.1|	0040517	4-138	4.18e-31	46785	Winged helix DNA-binding domain	0.0000055	63379	MarR-like transcriptional regulators	1lj9 A:
bh	gi|15616377|ref|NP_244682.1|	0052801	4-143	3.6e-21	46785	Winged helix DNA-binding domain	0.021	63379	MarR-like transcriptional regulators	2a61 A:5-143
bh	gi|15616606|ref|NP_244912.1|	0052644	10-147	3.8e-29	46785	Winged helix DNA-binding domain	0.007	63379	MarR-like transcriptional regulators	2a61 A:5-143
bh	gi|15612834|ref|NP_241137.1|	0050342	1-126	1.14e-32	52172	CheY-like	0.00039	52173	CheY-related	1nxo A:
bh	gi|15612834|ref|NP_241137.1|	0051385	126-226	8.22e-23	46894	C-terminal effector domain of the bipartite response regulators	0.0047	46895	PhoB-like	1qqi A:
bh	gi|15612851|ref|NP_241154.1|	0054521	3-118	1.85e-32	52172	CheY-like	0.00054	52173	CheY-related	1b00 A:
bh	gi|15612851|ref|NP_241154.1|	0051385	118-220	9.64e-23	46894	C-terminal effector domain of the bipartite response regulators	0.0011	46895	PhoB-like	1qqi A:
bh	gi|15613318|ref|NP_241621.1|	0054521	2-118	2.7e-34	52172	CheY-like	0.00025	52173	CheY-related	1nxo A:
bh	gi|15613318|ref|NP_241621.1|	0049014	127-226	7.65e-25	46894	C-terminal effector domain of the bipartite response regulators	0.0011	46895	PhoB-like	1qqi A:
bh	gi|15613383|ref|NP_241686.1|	0050342	4-130	4.55e-38	52172	CheY-like	0.000095	52173	CheY-related	1nxo A:
bh	gi|15613383|ref|NP_241686.1|	0051385	129-230	3.12e-31	46894	C-terminal effector domain of the bipartite response regulators	0.00076	46895	PhoB-like	1p2f A:121-217
bh	gi|15613716|ref|NP_242019.1|	0050342	2-129	7.12e-41	52172	CheY-like	0.00025	52173	CheY-related	1mvo A:
bh	gi|15613716|ref|NP_242019.1|	0051385	129-231	7.37e-26	46894	C-terminal effector domain of the bipartite response regulators	0.0019	46895	PhoB-like	1qqi A:
bh	gi|15613735|ref|NP_242038.1|	0050342	3-132	1.17e-34	52172	CheY-like	0.00031	52173	CheY-related	1xhf A:2-122
bh	gi|15613735|ref|NP_242038.1|	0051385	126-224	4.25e-21	46894	C-terminal effector domain of the bipartite response regulators	0.0026	46895	PhoB-like	1qqi A:
bh	gi|15614143|ref|NP_242446.1|	0050342	3-125	2.56e-44	52172	CheY-like	0.0000783	52173	CheY-related	1mvo A:
bh	gi|15614143|ref|NP_242446.1|	0051385	132-234	2.27e-32	46894	C-terminal effector domain of the bipartite response regulators	0.00063	46895	PhoB-like	1qqi A:
bh	gi|15614340|ref|NP_242643.1|	0037914	16-106	4.78e-25	49879	SMAD/FHA domain	0.0021	49885	FHA domain	1uht A:
bh	gi|15614340|ref|NP_242643.1|	0051385	131-228	0.0000000000000368	46894	C-terminal effector domain of the bipartite response regulators	0.0042	46895	PhoB-like	1p2f A:121-217
bh	gi|15614579|ref|NP_242882.1|	0043525	3-82	1.18e-22	52172	CheY-like	0.0031	52173	CheY-related	1u0s Y:
bh	gi|15614579|ref|NP_242882.1|	0052670	212-334	2.92e-17	48452	TPR-like	0.026	48453	Tetratricopeptide repeat (TPR)	1kt1 A:254-421
bh	gi|15614579|ref|NP_242882.1|	0052669	115-177	0.00000000105	46894	C-terminal effector domain of the bipartite response regulators	0.013	46895	PhoB-like	2ff4 A:10-104
bh	gi|15615264|ref|NP_243567.1|	0050342	1-121	4.13e-32	52172	CheY-like	0.0002	52173	CheY-related	1nxo A:
bh	gi|15615264|ref|NP_243567.1|	0051385	125-225	3.12e-24	46894	C-terminal effector domain of the bipartite response regulators	0.0025	46895	PhoB-like	1qqi A:
bh	gi|15615719|ref|NP_244023.1|	0050342	2-128	5.41e-44	52172	CheY-like	0.00000871	52173	CheY-related	1mvo A:
bh	gi|15615719|ref|NP_244023.1|	0051385	132-233	1.28e-34	46894	C-terminal effector domain of the bipartite response regulators	0.00066	46895	PhoB-like	1ys7 A:128-233
bh	gi|15615988|ref|NP_244293.1|	0050342	3-124	2.13e-35	52172	CheY-like	0.0002	52173	CheY-related	1mvo A:
bh	gi|15615988|ref|NP_244293.1|	0051385	136-236	1.05e-27	46894	C-terminal effector domain of the bipartite response regulators	0.00086	46895	PhoB-like	1qqi A:
bh	gi|15616473|ref|NP_244779.1|	0050342	1-129	1.99e-36	52172	CheY-like	0.00039	52173	CheY-related	1mvo A:
bh	gi|15616473|ref|NP_244779.1|	0049014	129-222	5.1e-21	46894	C-terminal effector domain of the bipartite response regulators	0.0045	46895	PhoB-like	1p2f A:121-217
bh	gi|15616589|ref|NP_244895.1|	0050342	2-126	1.04e-44	52172	CheY-like	0.0000165	52173	CheY-related	1nxo A:
bh	gi|15616589|ref|NP_244895.1|	0051385	130-229	1.62e-30	46894	C-terminal effector domain of the bipartite response regulators	0.00065	46895	PhoB-like	1ys7 A:128-233
bh	gi|15612659|ref|NP_240962.1|	0050823	5-70	3.75e-17	47413	lambda repressor-like DNA-binding domains	0.013	47432	SinR domain-like	1b0n A:1-68
bh	gi|15612908|ref|NP_241211.1|	0050823	3-69	2.65e-16	47413	lambda repressor-like DNA-binding domains	0.06	47432	SinR domain-like	1y7y A:5-73
bh	gi|15612909|ref|NP_241212.1|	0051249	4-71	0.00000000535	47413	lambda repressor-like DNA-binding domains	0.023	47432	SinR domain-like	1y7y A:5-73
bh	gi|15612927|ref|NP_241230.1|	0049999	2-61	4.02e-18	47413	lambda repressor-like DNA-binding domains	0.0092	47432	SinR domain-like	1utx A:
bh	gi|15613023|ref|NP_241326.1|	0051249	6-72	2.23e-18	47413	lambda repressor-like DNA-binding domains	0.0092	47432	SinR domain-like	1utx A:
bh	gi|15613507|ref|NP_241810.1|	0051249	3-68	0.00000000000000732	47413	lambda repressor-like DNA-binding domains	0.029	47432	SinR domain-like	1b0n A:1-68
bh	gi|15614007|ref|NP_242310.1|	0051249	3-62	0.0000000000000059	47413	lambda repressor-like DNA-binding domains	0.035	47432	SinR domain-like	1b0n A:1-68
bh	gi|15614688|ref|NP_242991.1|	0051249	1-67	1.58e-17	47413	lambda repressor-like DNA-binding domains	0.00064	47432	SinR domain-like	1b0n A:1-68
bh	gi|15614688|ref|NP_242991.1|	0045854	75-109	0.0000000000000615	47406	SinR repressor dimerisation domain-like	0.00093	47407	SinR repressor dimerisation domain-like	1b0n A:74-108
bh	gi|15614951|ref|NP_243254.1|	0051249	2-68	0.000012	47413	lambda repressor-like DNA-binding domains	0.028	47432	SinR domain-like	1b0n A:1-68
bh	gi|15616110|ref|NP_244415.1|	0054127	8-68	0.0000000356	47413	lambda repressor-like DNA-binding domains	0.045	47432	SinR domain-like	1b0n A:1-68
bh	gi|15616111|ref|NP_244416.1|	0051249	4-67	6.17e-16	47413	lambda repressor-like DNA-binding domains	0.042	47432	SinR domain-like	1b0n A:1-68
bh	gi|15612880|ref|NP_241183.1|	0054072	4-70	0.0000000000616	46689	Homeodomain-like	0.0064	46764	Tetracyclin repressor-like, N-terminal domain	2g7l A:16-83
bh	gi|15612916|ref|NP_241219.1|	0049195	4-71	7.48e-17	46689	Homeodomain-like	0.0059	46764	Tetracyclin repressor-like, N-terminal domain	1vi0 A:6-77
bh	gi|15612916|ref|NP_241219.1|	0053205	83-193	0.000000000635	48498	Tetracyclin repressor-like, C-terminal domain	0.0084	48499	Tetracyclin repressor-like, C-terminal domain	1rkt A:83-205
bh	gi|15612991|ref|NP_241294.1|	0049195	1-74	3.07e-18	46689	Homeodomain-like	0.0046	46764	Tetracyclin repressor-like, N-terminal domain	1vi0 A:6-77
bh	gi|15613143|ref|NP_241446.1|	0049195	2-71	8.48e-18	46689	Homeodomain-like	0.0025	46764	Tetracyclin repressor-like, N-terminal domain	1vi0 A:6-77
bh	gi|15613143|ref|NP_241446.1|	0050189	95-192	0.000000000582	48498	Tetracyclin repressor-like, C-terminal domain	0.012	48499	Tetracyclin repressor-like, C-terminal domain	1vi0 A:78-194
bh	gi|15613282|ref|NP_241585.1|	0054157	6-73	0.00000000000000499	46689	Homeodomain-like	0.011	46764	Tetracyclin repressor-like, N-terminal domain	2iu5 A:1-71
bh	gi|15613550|ref|NP_241853.1|	0049523	10-80	7.7e-17	46689	Homeodomain-like	0.0029	46764	Tetracyclin repressor-like, N-terminal domain	1rkt A:2-82
bh	gi|15613550|ref|NP_241853.1|	0049196	85-188	0.000000232	48498	Tetracyclin repressor-like, C-terminal domain	0.0051	48499	Tetracyclin repressor-like, C-terminal domain	2fx0 A:77-198
bh	gi|15613565|ref|NP_241868.1|	0049523	4-86	1.5e-19	46689	Homeodomain-like	0.009	46764	Tetracyclin repressor-like, N-terminal domain	2fx0 A:4-76
bh	gi|15614399|ref|NP_242702.1|	0049195	5-71	1.55e-16	46689	Homeodomain-like	0.0091	46764	Tetracyclin repressor-like, N-terminal domain	3c07 A:15-89
bh	gi|15614442|ref|NP_242745.1|	0041617	243-489	1.29e-76	52540	P-loop containing nucleoside triphosphate hydrolases	0.000000731	81269	Extended AAA-ATPase domain	1ny5 A:138-384
bh	gi|15614442|ref|NP_242745.1|	0037176	458-554	0.0001	46689	Homeodomain-like	0.053	46764	Tetracyclin repressor-like, N-terminal domain	2o7o A:2-67
bh	gi|15614450|ref|NP_242753.1|	0049523	3-71	1.5e-18	46689	Homeodomain-like	0.0072	46764	Tetracyclin repressor-like, N-terminal domain	3c07 A:15-89
bh	gi|15614528|ref|NP_242831.1|	0049523	7-63	0.0000000000000378	46689	Homeodomain-like	0.0091	46764	Tetracyclin repressor-like, N-terminal domain	2i10 A:10-78
bh	gi|15614666|ref|NP_242969.1|	0054341	7-74	0.0000000000125	46689	Homeodomain-like	0.016	46764	Tetracyclin repressor-like, N-terminal domain	1vi0 A:6-77
bh	gi|15614708|ref|NP_243011.1|	0049523	4-78	1.64e-19	46689	Homeodomain-like	0.0038	46764	Tetracyclin repressor-like, N-terminal domain	1pb6 A:14-85
bh	gi|15614708|ref|NP_243011.1|	0049196	93-192	0.0000356	48498	Tetracyclin repressor-like, C-terminal domain	0.012	48499	Tetracyclin repressor-like, C-terminal domain	2g3b A:74-189
bh	gi|15615520|ref|NP_243824.1|	0050189	76-188	2.49e-23	48498	Tetracyclin repressor-like, C-terminal domain	0.0035	48499	Tetracyclin repressor-like, C-terminal domain	1vi0 A:78-194
bh	gi|15615520|ref|NP_243824.1|	0049523	3-81	2.1e-18	46689	Homeodomain-like	0.0046	46764	Tetracyclin repressor-like, N-terminal domain	3c07 A:15-89
bh	gi|15615664|ref|NP_243968.1|	0050189	79-193	1.2e-26	48498	Tetracyclin repressor-like, C-terminal domain	0.0000139	48499	Tetracyclin repressor-like, C-terminal domain	1vi0 A:78-194
bh	gi|15615664|ref|NP_243968.1|	0049523	3-84	2.14e-19	46689	Homeodomain-like	0.00021	46764	Tetracyclin repressor-like, N-terminal domain	1vi0 A:6-77
bh	gi|15615769|ref|NP_244073.1|	0049523	6-76	0.00000000000000226	46689	Homeodomain-like	0.0032	46764	Tetracyclin repressor-like, N-terminal domain	2fbq A:2-80
bh	gi|15615769|ref|NP_244073.1|	0050189	83-164	0.000000000723	48498	Tetracyclin repressor-like, C-terminal domain	0.013	48499	Tetracyclin repressor-like, C-terminal domain	2fq4 A:78-192
bh	gi|15615894|ref|NP_244198.1|	0049523	4-85	1.33e-18	46689	Homeodomain-like	0.0091	46764	Tetracyclin repressor-like, N-terminal domain	2fx0 A:4-76
bh	gi|15615956|ref|NP_244260.1|	0054157	3-63	0.000000000000018	46689	Homeodomain-like	0.00076	46764	Tetracyclin repressor-like, N-terminal domain	2iu5 A:1-71
bh	gi|15615977|ref|NP_244282.1|	0047022	192-495	1.18e-27	51905	FAD/NAD(P)-binding domain	0.0085	51943	FAD/NAD-linked reductases, N-terminal and central domains	1xhc A:104-225
bh	gi|15615977|ref|NP_244282.1|	0049195	4-68	4.24e-16	46689	Homeodomain-like	0.005	46764	Tetracyclin repressor-like, N-terminal domain	1z77 A:1-75
bh	gi|15615977|ref|NP_244282.1|	0050189	83-168	0.00000462	48498	Tetracyclin repressor-like, C-terminal domain	0.01	48499	Tetracyclin repressor-like, C-terminal domain	2fq4 A:78-192
bh	gi|15616295|ref|NP_244600.1|	0049195	3-74	2.62e-16	46689	Homeodomain-like	0.0058	46764	Tetracyclin repressor-like, N-terminal domain	3c07 A:15-89
bh	gi|15616295|ref|NP_244600.1|	0051586	81-170	0.00000267	48498	Tetracyclin repressor-like, C-terminal domain	0.013	48499	Tetracyclin repressor-like, C-terminal domain	1zk8 A:78-182
bh	gi|15616359|ref|NP_244664.1|	0049523	8-86	4.44e-17	46689	Homeodomain-like	0.0056	46764	Tetracyclin repressor-like, N-terminal domain	1z77 A:1-75
bh	gi|15616359|ref|NP_244664.1|	0049196	82-196	0.000000002	48498	Tetracyclin repressor-like, C-terminal domain	0.013	48499	Tetracyclin repressor-like, C-terminal domain	1rkt A:83-205
bh	gi|15616527|ref|NP_244833.1|	0046055	127-293	0.000000000129	53098	Ribonuclease H-like	0.028	53107	Retroviral integrase, catalytic domain	1b9d A:
bh	gi|15616527|ref|NP_244833.1|	0048742	5-99	0.000000197	46689	Homeodomain-like	0.097	46764	Tetracyclin repressor-like, N-terminal domain	2fq4 A:9-77
bh	gi|15613364|ref|NP_241667.1|	0040524	82-239	1.72e-33	100950	NagB/RpiA/CoA transferase-like	0.087	74656	CoA transferase alpha subunit-like	1k6d A:
bh	gi|15613364|ref|NP_241667.1|	0043758	10-83	6.45e-17	46785	Winged helix DNA-binding domain	0.073	109680	TrmB-like	2d1h A:1-109
bh	gi|15615991|ref|NP_244296.1|	0053261	8-189	2.38e-33	46785	Winged helix DNA-binding domain	0.065	109680	TrmB-like	1sfx A:
