# Supplementary material for: Abundance, diversity and domain architecture variability in prokaryotic DNA-binding transcription factors
Source: PLoS One. 2018 Apr 3;13(4):e0195332. doi: 10.1371/journal.pone.0195332 (PMC5882156; doi:10.1371/journal.pone.0195332)
Supplement: S1 Dataset — The information of genomes and transcription factors is organized in a tabular format. The file S1_Dataset.zip contains 761 files, one per genome. The information is organized as follows: Genome ID, identifier from NCBI database; Supfam ID; physical position of the Domain; E-value; Supfam model assignment; Supfam description; E-value associated to the family; Family ID; Family ID; representative PDB associated to each assignment. (ZIP) [file pone.0195332.s005.zip › Genomes_assignments/Bacillus_licheniformis_DSM_13_=_ATCC_14580_B.TFs]

ekn	gi|163119227|ref|YP_077679.2|	0043525	5-131	8.25e-33	52172	CheY-like	0.0015	52173	CheY-related	1a04 A:5-142
ekn	gi|163119227|ref|YP_077679.2|	0046275	341-389	0.0000000000000806	46689	Homeodomain-like	0.011	46759	AraC type transcriptional activator	1d5y A:57-121
ekn	gi|163119271|ref|YP_077904.2|	0036288	128-289	7.85e-32	55136	Probable bacterial effector-binding domain	0.085	55140	Rob transcription factor, C-terminal domain	1d5y A:122-294
ekn	gi|163119271|ref|YP_077904.2|	0046275	57-107	0.0000000000000264	46689	Homeodomain-like	0.0029	46759	AraC type transcriptional activator	1d5y A:57-121
ekn	gi|163119271|ref|YP_077904.2|	0036286	4-55	0.00000000000896	46689	Homeodomain-like	0.005	46759	AraC type transcriptional activator	1d5y A:3-56
ekn	gi|52079297|ref|YP_078088.1|	0051818	27-158	1.15e-17	51215	Regulatory protein AraC	0.014	51216	Regulatory protein AraC	2arc A:
ekn	gi|52079297|ref|YP_078088.1|	0046275	228-278	0.000000000000358	46689	Homeodomain-like	0.013	46759	AraC type transcriptional activator	1bl0 A:63-124
ekn	gi|52079297|ref|YP_078088.1|	0036286	175-226	0.000000176	46689	Homeodomain-like	0.018	46759	AraC type transcriptional activator	1bl0 A:9-62
ekn	gi|52079427|ref|YP_078218.1|	0039814	128-289	5.23e-31	55136	Probable bacterial effector-binding domain	0.083	75462	Gyrase inhibitory protein GyrI (SbmC, YeeB)	1jyh A:
ekn	gi|52079427|ref|YP_078218.1|	0046275	57-115	0.000000000000582	46689	Homeodomain-like	0.0059	46759	AraC type transcriptional activator	1d5y A:57-121
ekn	gi|52079427|ref|YP_078218.1|	0036286	7-55	0.000000184	46689	Homeodomain-like	0.01	46759	AraC type transcriptional activator	1bl0 A:9-62
ekn	gi|52079586|ref|YP_078377.1|	0051818	7-170	1.44e-20	51215	Regulatory protein AraC	0.012	51216	Regulatory protein AraC	2arc A:
ekn	gi|52079586|ref|YP_078377.1|	0045977	233-282	0.000000000193	46689	Homeodomain-like	0.023	46759	AraC type transcriptional activator	1bl0 A:63-124
ekn	gi|52079586|ref|YP_078377.1|	0036286	183-229	0.000000242	46689	Homeodomain-like	0.037	46759	AraC type transcriptional activator	1bl0 A:9-62
ekn	gi|52079765|ref|YP_078556.1|	0043525	1-136	8.82e-32	52172	CheY-like	0.0019	52173	CheY-related	1dz3 A:
ekn	gi|52079765|ref|YP_078556.1|	0046275	332-383	0.0000013	46689	Homeodomain-like	0.017	46759	AraC type transcriptional activator	1bl0 A:63-124
ekn	gi|52079770|ref|YP_078561.1|	0045977	707-755	0.000000000269	46689	Homeodomain-like	0.019	46759	AraC type transcriptional activator	1bl0 A:63-124
ekn	gi|52079770|ref|YP_078561.1|	0036286	655-705	0.00000000951	46689	Homeodomain-like	0.019	46759	AraC type transcriptional activator	1bl0 A:9-62
ekn	gi|52081170|ref|YP_079961.1|	0046275	279-330	0.00000000000233	46689	Homeodomain-like	0.044	46759	AraC type transcriptional activator	1d5y A:57-121
ekn	gi|163119567|ref|YP_079978.2|	0046652	9-87	4.32e-31	57884	Ada DNA repair protein, N-terminal domain (N-Ada 10)	0.00025	57885	Ada DNA repair protein, N-terminal domain (N-Ada 10)	1eyf A:
ekn	gi|163119567|ref|YP_079978.2|	0046275	135-182	0.0000000000305	46689	Homeodomain-like	0.025	46759	AraC type transcriptional activator	1d5y A:57-121
ekn	gi|163119567|ref|YP_079978.2|	0036286	83-132	0.0000000000597	46689	Homeodomain-like	0.0078	46759	AraC type transcriptional activator	1bl0 A:9-62
ekn	gi|52081513|ref|YP_080304.1|	0046275	715-763	0.000000000582	46689	Homeodomain-like	0.029	46759	AraC type transcriptional activator	1d5y A:57-121
ekn	gi|52081513|ref|YP_080304.1|	0035607	666-712	0.00000149	46689	Homeodomain-like	0.043	46759	AraC type transcriptional activator	1bl0 A:9-62
ekn	gi|52081513|ref|YP_080304.1|	0048676	201-258	0.0000432	103190	Sensory domain-like	0.021	103191	Sensory domain of two-component sensor kinase	1p0z A:
ekn	gi|52082194|ref|YP_080985.1|	0036959	265-525	1.06e-41	53807	Helical backbone metal receptor	0.0024	142789	TM0189-like	2phz A:20-296
ekn	gi|52082194|ref|YP_080985.1|	0046275	216-266	0.000000000202	46689	Homeodomain-like	0.02	46759	AraC type transcriptional activator	1bl0 A:9-62
ekn	gi|52082194|ref|YP_080985.1|	0036286	165-213	0.000000143	46689	Homeodomain-like	0.021	46759	AraC type transcriptional activator	1d5y A:3-56
ekn	gi|52080191|ref|YP_078982.1|	0052592	74-183	7.03e-27	54637	Thioesterase/thiol ester dehydrase-isomerase	0.00000688	89902	PaaI/YdiI-like	2f41 A:73-183
ekn	gi|52080191|ref|YP_078982.1|	0037456	5-51	0.0000635	46785	Winged helix DNA-binding domain	0.085	46792	Arginine repressor (ArgR), N-terminal DNA-binding domain	1b4a A:4-78
ekn	gi|52080958|ref|YP_079749.1|	0035347	5-78	1.09e-24	46785	Winged helix DNA-binding domain	0.0000352	46792	Arginine repressor (ArgR), N-terminal DNA-binding domain	1f9n A:3-78
ekn	gi|52080958|ref|YP_079749.1|	0035348	80-149	3.79e-22	55252	C-terminal domain of arginine repressor	0.0000271	55253	C-terminal domain of arginine repressor	1f9n A:79-149
ekn	gi|163119718|ref|YP_081234.2|	0037456	3-76	3.06e-20	46785	Winged helix DNA-binding domain	0.0035	46792	Arginine repressor (ArgR), N-terminal DNA-binding domain	1f9n A:3-78
ekn	gi|163119718|ref|YP_081234.2|	0035348	80-145	2.62e-20	55252	C-terminal domain of arginine repressor	0.00032	55253	C-terminal domain of arginine repressor	1b4b A:
ekn	gi|163119195|ref|YP_077466.2|	0049777	6-60	0.0000000000000127	46785	Winged helix DNA-binding domain	0.07	46801	ArsR-like transcriptional regulators	1r1u A:
ekn	gi|52078918|ref|YP_077709.1|	0049777	5-88	2.59e-19	46785	Winged helix DNA-binding domain	0.013	46801	ArsR-like transcriptional regulators	1r1u A:
ekn	gi|52078951|ref|YP_077742.1|	0038492	194-284	1.7e-22	63520	PTS-regulatory domain, PRD	0.0016	63521	PTS-regulatory domain, PRD	1h99 A:54-168
ekn	gi|52078951|ref|YP_077742.1|	0038492	297-396	1.96e-19	63520	PTS-regulatory domain, PRD	0.0029	63521	PTS-regulatory domain, PRD	1h99 A:54-168
ekn	gi|52078951|ref|YP_077742.1|	0034911	523-670	7.15e-17	55804	Phoshotransferase/anion transport protein	0.0099	55805	IIA domain of mannitol-specific and ntr phosphotransferase EII	1a6j A:
ekn	gi|52078951|ref|YP_077742.1|	0050231	404-486	0.00000000000513	52794	PTS system IIB component-like	0.044	52795	PTS system, Lactose/Cellobiose specific IIB subunit	1vkr A:
ekn	gi|52078951|ref|YP_077742.1|	0039384	78-141	0.000000982	46785	Winged helix DNA-binding domain	0.055	46801	ArsR-like transcriptional regulators	1u2w A:12-119
ekn	gi|163119290|ref|YP_078012.2|	0049944	3-83	3.64e-28	46785	Winged helix DNA-binding domain	0.014	46801	ArsR-like transcriptional regulators	1r1u A:
ekn	gi|52080496|ref|YP_079287.1|	0049944	11-90	6.26e-24	46785	Winged helix DNA-binding domain	0.07	46801	ArsR-like transcriptional regulators	1smt A:
ekn	gi|52080570|ref|YP_079361.1|	0049777	15-108	9.08e-26	46785	Winged helix DNA-binding domain	0.001	46801	ArsR-like transcriptional regulators	1r1u A:
ekn	gi|52081280|ref|YP_080071.1|	0049944	8-92	4.36e-26	46785	Winged helix DNA-binding domain	0.015	46801	ArsR-like transcriptional regulators	1smt A:
ekn	gi|52082014|ref|YP_080805.1|	0049777	6-89	2.36e-20	46785	Winged helix DNA-binding domain	0.015	46801	ArsR-like transcriptional regulators	1smt A:
ekn	gi|163119267|ref|YP_077880.2|	0039384	1-63	0.000000000064	46785	Winged helix DNA-binding domain	0.053	46786	Biotin repressor-like	1j5y A:3-67
ekn	gi|52079599|ref|YP_078390.1|	0039384	3-61	0.0000000000395	46785	Winged helix DNA-binding domain	0.036	46786	Biotin repressor-like	1j5y A:3-67
ekn	gi|52079695|ref|YP_078486.1|	0039384	1-63	0.00000000225	46785	Winged helix DNA-binding domain	0.034	46786	Biotin repressor-like	1j5y A:3-67
ekn	gi|52080568|ref|YP_079359.1|	0045968	3-58	0.000000017	46785	Winged helix DNA-binding domain	0.074	46786	Biotin repressor-like	1j5y A:3-67
ekn	gi|52080752|ref|YP_079543.1|	0035568	72-277	3.31e-62	55681	Class II aaRS and biotin synthetases	0.0000435	55707	Biotin holoenzyme synthetase	1wqw A:1-188
ekn	gi|52080752|ref|YP_079543.1|	0045968	3-61	0.00000000462	46785	Winged helix DNA-binding domain	0.011	46786	Biotin repressor-like	1bia A:1-63
ekn	gi|52080752|ref|YP_079543.1|	0045969	281-324	0.0000165	50037	C-terminal domain of transcriptional repressors	0.0044	50038	Biotin repressor (BirA)	1wqw A:189-235
ekn	gi|52081071|ref|YP_079862.1|	0054707	87-223	3.28e-23	54631	CBS-domain pair	0.00095	54632	CBS-domain pair	1pvm A:1-142
ekn	gi|52081071|ref|YP_079862.1|	0043758	23-99	0.0000000000000256	46785	Winged helix DNA-binding domain	0.091	46786	Biotin repressor-like	1j5y A:3-67
ekn	gi|52081269|ref|YP_080060.1|	0039385	82-186	4.58e-37	75500	Putative transcriptional regulator TM1602, C-terminal domain	0.00016	75501	Putative transcriptional regulator TM1602, C-terminal domain	1j5y A:68-174
ekn	gi|52081269|ref|YP_080060.1|	0039384	17-74	0.000000000953	46785	Winged helix DNA-binding domain	0.0053	46786	Biotin repressor-like	1j5y A:3-67
ekn	gi|52082377|ref|YP_081168.1|	0034850	503-640	9.16e-27	55804	Phoshotransferase/anion transport protein	0.0035	55805	IIA domain of mannitol-specific and ntr phosphotransferase EII	1a3a A:
ekn	gi|52082377|ref|YP_081168.1|	0038492	305-403	2.75e-22	63520	PTS-regulatory domain, PRD	0.0016	63521	PTS-regulatory domain, PRD	1h99 A:54-168
ekn	gi|52082377|ref|YP_081168.1|	0038492	175-282	3.53e-20	63520	PTS-regulatory domain, PRD	0.0057	63521	PTS-regulatory domain, PRD	1h99 A:54-168
ekn	gi|52082377|ref|YP_081168.1|	0050231	410-491	0.0000011	52794	PTS system IIB component-like	0.046	52795	PTS system, Lactose/Cellobiose specific IIB subunit	1vkr A:
ekn	gi|52082377|ref|YP_081168.1|	0039384	2-64	0.0000141	46785	Winged helix DNA-binding domain	0.054	46786	Biotin repressor-like	1j5y A:3-67
ekn	gi|52080453|ref|YP_079244.1|	0048600	14-144	1.7e-29	51206	cAMP-binding domain-like	0.0063	51210	cAMP-binding domain	2oz6 A:9-142
ekn	gi|52080453|ref|YP_079244.1|	0048601	146-232	1.84e-20	46785	Winged helix DNA-binding domain	0.026	46796	CAP C-terminal domain-like	1hw5 A:138-208
ekn	gi|52080456|ref|YP_079247.1|	0054946	2-138	1.24e-36	51206	cAMP-binding domain-like	0.014	51210	cAMP-binding domain	2oz6 A:9-142
ekn	gi|52080456|ref|YP_079247.1|	0048601	144-220	8.24e-22	46785	Winged helix DNA-binding domain	0.01	46796	CAP C-terminal domain-like	1hw5 A:138-208
ekn	gi|52082448|ref|YP_081239.1|	0048600	23-148	4.98e-32	51206	cAMP-binding domain-like	0.0053	51210	cAMP-binding domain	2coh A:6-117
ekn	gi|52082448|ref|YP_081239.1|	0048601	151-224	1.79e-16	46785	Winged helix DNA-binding domain	0.029	46796	CAP C-terminal domain-like	3e5u A:148-227
ekn	gi|52078869|ref|YP_077660.1|	0041617	143-385	2.61e-64	52540	P-loop containing nucleoside triphosphate hydrolases	0.00000241	81269	Extended AAA-ATPase domain	1ny5 A:138-384
ekn	gi|52078869|ref|YP_077660.1|	0037176	355-463	0.000000000000645	46689	Homeodomain-like	0.033	100918	FIS-like	1umq A:
ekn	gi|52078869|ref|YP_077660.1|	0048248	12-114	0.00000000000209	55785	PYP-like sensor domain (PAS domain)	0.027	55786	PYP-like	1otd A:
ekn	gi|52079285|ref|YP_078076.1|	0041617	310-543	9.55e-66	52540	P-loop containing nucleoside triphosphate hydrolases	0.00000281	81269	Extended AAA-ATPase domain	1ny5 A:138-384
ekn	gi|52079285|ref|YP_078076.1|	0037176	517-611	0.000000000102	46689	Homeodomain-like	0.027	100918	FIS-like	1eto B:
ekn	gi|52079285|ref|YP_078076.1|	0049608	67-205	0.000000169	55781	GAF domain-like	0.044	55782	GAF domain	1f5m A:
ekn	gi|52079465|ref|YP_078256.1|	0037176	204-269	0.00000255	46689	Homeodomain-like	0.016	100918	FIS-like	1umq A:
ekn	gi|52080948|ref|YP_079739.1|	0041617	367-614	1.36e-68	52540	P-loop containing nucleoside triphosphate hydrolases	0.000000994	81269	Extended AAA-ATPase domain	1ny5 A:138-384
ekn	gi|52080948|ref|YP_079739.1|	0048459	217-336	7.85e-16	55785	PYP-like sensor domain (PAS domain)	0.095	55786	PYP-like	1nwz A:
ekn	gi|52080948|ref|YP_079739.1|	0037219	104-219	0.00000000000000129	55785	PYP-like sensor domain (PAS domain)	0.013	55789	Heme-binding PAS domain	1v9y A:
ekn	gi|52080948|ref|YP_079739.1|	0037176	582-682	0.00000000000403	46689	Homeodomain-like	0.05	100918	FIS-like	1g2h A:
ekn	gi|52080948|ref|YP_079739.1|	0048454	1-103	0.0000000000765	51735	NAD(P)-binding Rossmann-fold domains	0.041	51800	Glyceraldehyde-3-phosphate dehydrogenase-like, N-terminal domain	1nvm B:1-131,B:287-312
ekn	gi|52082000|ref|YP_080791.1|	0054514	1-182	1.03e-54	159800	PrpR receptor domain-like	0.00069	159801	PrpR receptor domain-like	2pju A:11-196
ekn	gi|52082000|ref|YP_080791.1|	0041617	303-512	1.7e-25	52540	P-loop containing nucleoside triphosphate hydrolases	0.00033	81269	Extended AAA-ATPase domain	1ny5 A:138-384
ekn	gi|52082000|ref|YP_080791.1|	0037176	482-570	0.00000000000166	46689	Homeodomain-like	0.034	100918	FIS-like	1eto B:
ekn	gi|52079333|ref|YP_078124.1|	0041150	8-137	1.04e-41	46785	Winged helix DNA-binding domain	0.0033	101027	FUR-like	1mzb A:
ekn	gi|52080349|ref|YP_079140.1|	0041150	10-139	2.85e-37	46785	Winged helix DNA-binding domain	0.003	101027	FUR-like	1mzb A:
ekn	gi|52080870|ref|YP_079661.1|	0041150	7-142	6.35e-39	46785	Winged helix DNA-binding domain	0.00095	101027	FUR-like	1mzb A:
ekn	gi|52081045|ref|YP_079836.1|	0041150	5-133	2.56e-34	46785	Winged helix DNA-binding domain	0.0035	101027	FUR-like	1mzb A:
ekn	gi|52082400|ref|YP_081191.1|	0041150	5-130	5.36e-35	46785	Winged helix DNA-binding domain	0.0039	101027	FUR-like	1mzb A:
ekn	gi|52079093|ref|YP_077884.1|	0036339	71-315	2.55e-51	53822	Periplasmic binding protein-like I	0.00016	53823	L-arabinose binding protein-like	1dbq A:
ekn	gi|52079093|ref|YP_077884.1|	0051985	1-59	3.09e-17	47413	lambda repressor-like DNA-binding domains	0.0025	47438	GalR/LacI-like bacterial regulator	1pru A:
ekn	gi|52079547|ref|YP_078338.1|	0035780	64-333	2.16e-51	53822	Periplasmic binding protein-like I	0.0003	53823	L-arabinose binding protein-like	1dbq A:
ekn	gi|52079547|ref|YP_078338.1|	0051985	1-57	0.0000000000553	47413	lambda repressor-like DNA-binding domains	0.0058	47438	GalR/LacI-like bacterial regulator	2hsg A:2-58
ekn	gi|52079588|ref|YP_078379.1|	0036339	62-336	2.69e-87	53822	Periplasmic binding protein-like I	0.00000702	53823	L-arabinose binding protein-like	1dbq A:
ekn	gi|52079588|ref|YP_078379.1|	0051985	2-61	2.96e-19	47413	lambda repressor-like DNA-binding domains	0.0014	47438	GalR/LacI-like bacterial regulator	2bjc A:1-62
ekn	gi|52079984|ref|YP_078775.1|	0036339	61-323	1.1e-53	53822	Periplasmic binding protein-like I	0.0000752	53823	L-arabinose binding protein-like	2nzu G:58-332
ekn	gi|52079984|ref|YP_078775.1|	0051985	1-59	5.63e-17	47413	lambda repressor-like DNA-binding domains	0.0036	47438	GalR/LacI-like bacterial regulator	2hsg A:2-58
ekn	gi|52080493|ref|YP_079284.1|	0035780	59-309	5.57e-48	53822	Periplasmic binding protein-like I	0.000091	53823	L-arabinose binding protein-like	2nzu G:58-332
ekn	gi|52080493|ref|YP_079284.1|	0051985	2-60	3.27e-18	47413	lambda repressor-like DNA-binding domains	0.0017	47438	GalR/LacI-like bacterial regulator	2hsg A:2-58
ekn	gi|52081474|ref|YP_080265.1|	0036339	63-333	5.98e-86	53822	Periplasmic binding protein-like I	0.00000000251	53823	L-arabinose binding protein-like	2nzu G:58-332
ekn	gi|52081474|ref|YP_080265.1|	0051985	2-61	5.63e-20	47413	lambda repressor-like DNA-binding domains	0.00018	47438	GalR/LacI-like bacterial regulator	2hsg A:2-58
ekn	gi|52081818|ref|YP_080609.1|	0036339	71-330	1.28e-72	53822	Periplasmic binding protein-like I	0.00002	53823	L-arabinose binding protein-like	1dbq A:
ekn	gi|52081818|ref|YP_080609.1|	0051985	2-60	3.3e-18	47413	lambda repressor-like DNA-binding domains	0.0027	47438	GalR/LacI-like bacterial regulator	2hsg A:2-58
ekn	gi|52082118|ref|YP_080909.1|	0035780	66-332	1.1e-59	53822	Periplasmic binding protein-like I	0.0000917	53823	L-arabinose binding protein-like	2nzu G:58-332
ekn	gi|52082118|ref|YP_080909.1|	0051985	8-67	0.00000000000000907	47413	lambda repressor-like DNA-binding domains	0.0053	47438	GalR/LacI-like bacterial regulator	2hsg A:2-58
ekn	gi|52082130|ref|YP_080921.1|	0036339	60-323	8.83e-65	53822	Periplasmic binding protein-like I	0.0000504	53823	L-arabinose binding protein-like	2nzu G:58-332
ekn	gi|52082130|ref|YP_080921.1|	0051985	1-59	1.59e-18	47413	lambda repressor-like DNA-binding domains	0.0015	47438	GalR/LacI-like bacterial regulator	1pru A:
ekn	gi|52082233|ref|YP_081024.1|	0036339	63-329	1.37e-61	53822	Periplasmic binding protein-like I	0.00003	53823	L-arabinose binding protein-like	2nzu G:58-332
ekn	gi|52082233|ref|YP_081024.1|	0051985	1-59	3.12e-19	47413	lambda repressor-like DNA-binding domains	0.0026	47438	GalR/LacI-like bacterial regulator	2hsg A:2-58
ekn	gi|52082464|ref|YP_081255.1|	0035780	59-318	7.66e-65	53822	Periplasmic binding protein-like I	0.0000606	53823	L-arabinose binding protein-like	2nzu G:58-332
ekn	gi|52082464|ref|YP_081255.1|	0051985	2-60	5.63e-20	47413	lambda repressor-like DNA-binding domains	0.0022	47438	GalR/LacI-like bacterial regulator	2bjc A:1-62
ekn	gi|163119728|ref|YP_081354.2|	0053227	58-329	5.14e-45	53822	Periplasmic binding protein-like I	0.0002	53823	L-arabinose binding protein-like	1dbq A:
ekn	gi|163119728|ref|YP_081354.2|	0044558	3-51	0.000000000000152	47413	lambda repressor-like DNA-binding domains	0.0059	47438	GalR/LacI-like bacterial regulator	2hsg A:2-58
ekn	gi|163119203|ref|YP_077502.2|	0048694	96-165	0.0000000000000112	46894	C-terminal effector domain of the bipartite response regulators	0.0059	46900	GerE-like (LuxR/UhpA family of transcriptional regulators)	1fse A:
ekn	gi|52079413|ref|YP_078204.1|	0043525	1-138	2.56e-36	52172	CheY-like	0.0012	52173	CheY-related	1u0s Y:
ekn	gi|52079413|ref|YP_078204.1|	0048694	137-211	5.1e-23	46894	C-terminal effector domain of the bipartite response regulators	0.0016	46900	GerE-like (LuxR/UhpA family of transcriptional regulators)	1fse A:
ekn	gi|52081142|ref|YP_079933.1|	0045682	1-131	3.13e-31	52172	CheY-like	0.00069	52173	CheY-related	1u0s Y:
ekn	gi|52081142|ref|YP_079933.1|	0048694	137-211	2.65e-21	46894	C-terminal effector domain of the bipartite response regulators	0.0039	46900	GerE-like (LuxR/UhpA family of transcriptional regulators)	1fse A:
ekn	gi|52081161|ref|YP_079952.1|	0045682	1-129	5.98e-28	52172	CheY-like	0.00083	52173	CheY-related	1s8n A:
ekn	gi|52081161|ref|YP_079952.1|	0048694	122-198	6.8e-20	46894	C-terminal effector domain of the bipartite response regulators	0.0019	46900	GerE-like (LuxR/UhpA family of transcriptional regulators)	1fse A:
ekn	gi|52081342|ref|YP_080133.1|	0048694	8-72	3.4e-23	46894	C-terminal effector domain of the bipartite response regulators	0.00012	46900	GerE-like (LuxR/UhpA family of transcriptional regulators)	1fse A:
ekn	gi|52081663|ref|YP_080454.1|	0045682	1-130	1.71e-22	52172	CheY-like	0.0034	52173	CheY-related	1a04 A:5-142
ekn	gi|52081663|ref|YP_080454.1|	0048694	144-211	3.74e-16	46894	C-terminal effector domain of the bipartite response regulators	0.0072	46900	GerE-like (LuxR/UhpA family of transcriptional regulators)	1fse A:
ekn	gi|163119642|ref|YP_080588.2|	0045682	1-119	2.99e-32	52172	CheY-like	0.00056	52173	CheY-related	1a04 A:5-142
ekn	gi|163119642|ref|YP_080588.2|	0048694	136-210	1.53e-23	46894	C-terminal effector domain of the bipartite response regulators	0.0023	46900	GerE-like (LuxR/UhpA family of transcriptional regulators)	1a04 A:150-216
ekn	gi|52082083|ref|YP_080874.1|	0045682	3-136	3.42e-34	52172	CheY-like	0.00066	52173	CheY-related	1a04 A:5-142
ekn	gi|52082083|ref|YP_080874.1|	0048694	152-227	2.21e-24	46894	C-terminal effector domain of the bipartite response regulators	0.0014	46900	GerE-like (LuxR/UhpA family of transcriptional regulators)	1fse A:
ekn	gi|163119694|ref|YP_081082.2|	0045682	1-130	1.2e-30	52172	CheY-like	0.0014	52173	CheY-related	1a04 A:5-142
ekn	gi|163119694|ref|YP_081082.2|	0048694	149-206	2.89e-16	46894	C-terminal effector domain of the bipartite response regulators	0.0035	46900	GerE-like (LuxR/UhpA family of transcriptional regulators)	1fse A:
ekn	gi|52082321|ref|YP_081112.1|	0043525	1-140	4.27e-23	52172	CheY-like	0.01	52173	CheY-related	1a04 A:5-142
ekn	gi|52082321|ref|YP_081112.1|	0048694	133-206	1.16e-16	46894	C-terminal effector domain of the bipartite response regulators	0.0095	46900	GerE-like (LuxR/UhpA family of transcriptional regulators)	1a04 A:150-216
ekn	gi|52082354|ref|YP_081145.1|	0045682	1-131	1.27e-35	52172	CheY-like	0.00041	52173	CheY-related	1a04 A:5-142
ekn	gi|52082354|ref|YP_081145.1|	0048694	136-209	1.05e-18	46894	C-terminal effector domain of the bipartite response regulators	0.0059	46900	GerE-like (LuxR/UhpA family of transcriptional regulators)	1a04 A:150-216
ekn	gi|52082580|ref|YP_081371.1|	0045682	1-128	3.27e-29	52172	CheY-like	0.0014	52173	CheY-related	1dz3 A:
ekn	gi|52082580|ref|YP_081371.1|	0048694	128-200	1.19e-19	46894	C-terminal effector domain of the bipartite response regulators	0.0019	46900	GerE-like (LuxR/UhpA family of transcriptional regulators)	1fse A:
ekn	gi|52078674|ref|YP_077465.1|	0050048	6-80	4.15e-22	46785	Winged helix DNA-binding domain	0.011	46804	GntR-like transcriptional regulators	3bwg A:5-82
ekn	gi|52078742|ref|YP_077533.1|	0054060	99-228	1.78e-21	48008	GntR ligand-binding domain-like	0.011	48009	GntR ligand-binding domain-like	2hs5 A:94-231
ekn	gi|52078742|ref|YP_077533.1|	0050048	13-82	8.75e-18	46785	Winged helix DNA-binding domain	0.04	46804	GntR-like transcriptional regulators	1v4r A:1-100
ekn	gi|52078788|ref|YP_077579.1|	0054662	58-236	2.98e-46	64288	Chorismate lyase-like	0.001	143473	UTRA domain	3ddv A:3-145
ekn	gi|52078788|ref|YP_077579.1|	0050048	5-79	1.36e-20	46785	Winged helix DNA-binding domain	0.011	46804	GntR-like transcriptional regulators	1hw1 A:5-78
ekn	gi|52078854|ref|YP_077645.1|	0050768	65-445	3.34e-74	53383	PLP-dependent transferases	0.0000593	53384	AAT-like	1x0m A:26-428
ekn	gi|52078854|ref|YP_077645.1|	0050048	2-76	4.74e-18	46785	Winged helix DNA-binding domain	0.0038	46804	GntR-like transcriptional regulators	3bwg A:5-82
ekn	gi|52078919|ref|YP_077710.1|	0050768	101-469	1.75e-68	53383	PLP-dependent transferases	0.00038	53384	AAT-like	1x0m A:26-428
ekn	gi|52078919|ref|YP_077710.1|	0050048	13-82	4.19e-20	46785	Winged helix DNA-binding domain	0.023	46804	GntR-like transcriptional regulators	1hw1 A:5-78
ekn	gi|52078933|ref|YP_077724.1|	0054060	79-210	1.52e-23	48008	GntR ligand-binding domain-like	0.0071	48009	GntR ligand-binding domain-like	2hs5 A:94-231
ekn	gi|52078933|ref|YP_077724.1|	0050048	5-77	4.85e-18	46785	Winged helix DNA-binding domain	0.021	46804	GntR-like transcriptional regulators	2hs5 A:25-93
ekn	gi|52079232|ref|YP_078023.1|	0054396	75-234	2.51e-43	64288	Chorismate lyase-like	0.00000118	143473	UTRA domain	2ogg A:95-238
ekn	gi|52079232|ref|YP_078023.1|	0050048	3-77	5.34e-19	46785	Winged helix DNA-binding domain	0.021	46804	GntR-like transcriptional regulators	3bwg A:5-82
ekn	gi|52079428|ref|YP_078219.1|	0050768	89-462	2.45e-82	53383	PLP-dependent transferases	0.00013	53384	AAT-like	1x0m A:26-428
ekn	gi|52079428|ref|YP_078219.1|	0050048	7-82	7.81e-20	46785	Winged helix DNA-binding domain	0.016	46804	GntR-like transcriptional regulators	1hw1 A:5-78
ekn	gi|52079752|ref|YP_078543.1|	0050048	4-77	1.59e-19	46785	Winged helix DNA-binding domain	0.019	46804	GntR-like transcriptional regulators	1hw1 A:5-78
ekn	gi|52079752|ref|YP_078543.1|	0054060	81-208	7.32e-19	48008	GntR ligand-binding domain-like	0.03	48009	GntR ligand-binding domain-like	2hs5 A:94-231
ekn	gi|52080289|ref|YP_079080.1|	0054662	62-239	4.24e-38	64288	Chorismate lyase-like	0.0025	143473	UTRA domain	3ddv A:3-145
ekn	gi|52080289|ref|YP_079080.1|	0050048	6-85	1.18e-20	46785	Winged helix DNA-binding domain	0.029	46804	GntR-like transcriptional regulators	1hw1 A:5-78
ekn	gi|52080436|ref|YP_079227.1|	0036339	82-358	8.78e-58	53822	Periplasmic binding protein-like I	0.000068	53823	L-arabinose binding protein-like	1dbq A:
ekn	gi|52080436|ref|YP_079227.1|	0050048	3-71	5.28e-19	46785	Winged helix DNA-binding domain	0.023	46804	GntR-like transcriptional regulators	1v4r A:1-100
ekn	gi|52080486|ref|YP_079277.1|	0050048	6-100	9.11e-22	46785	Winged helix DNA-binding domain	0.019	46804	GntR-like transcriptional regulators	3bwg A:5-82
ekn	gi|52080922|ref|YP_079713.1|	0054662	54-232	3.45e-41	64288	Chorismate lyase-like	0.00057	143473	UTRA domain	3bwg A:89-233
ekn	gi|52080922|ref|YP_079713.1|	0050048	2-74	5.76e-17	46785	Winged helix DNA-binding domain	0.019	46804	GntR-like transcriptional regulators	3bwg A:5-82
ekn	gi|52081530|ref|YP_080321.1|	0050048	5-79	7.23e-21	46785	Winged helix DNA-binding domain	0.02	46804	GntR-like transcriptional regulators	1v4r A:1-100
ekn	gi|163119612|ref|YP_080368.2|	0036339	84-364	4.57e-68	53822	Periplasmic binding protein-like I	0.0000365	53823	L-arabinose binding protein-like	1dbq A:
ekn	gi|163119612|ref|YP_080368.2|	0050048	2-71	4.68e-19	46785	Winged helix DNA-binding domain	0.014	46804	GntR-like transcriptional regulators	2hs5 A:25-93
ekn	gi|52081811|ref|YP_080602.1|	0054060	83-219	2.3e-21	48008	GntR ligand-binding domain-like	0.022	48009	GntR ligand-binding domain-like	1hw1 A:79-230
ekn	gi|52081811|ref|YP_080602.1|	0050048	13-81	9.12e-18	46785	Winged helix DNA-binding domain	0.035	46804	GntR-like transcriptional regulators	2hs5 A:25-93
ekn	gi|52081860|ref|YP_080651.1|	0040524	74-234	1.47e-34	100950	NagB/RpiA/CoA transferase-like	0.059	75176	D-ribose-5-phosphate isomerase (RpiA), catalytic domain	1lk5 A:1-130,A:211-229
ekn	gi|52081860|ref|YP_080651.1|	0043758	5-68	0.000000000000128	46785	Winged helix DNA-binding domain	0.067	46804	GntR-like transcriptional regulators	1hw1 A:5-78
ekn	gi|52081972|ref|YP_080763.1|	0054060	95-234	1.83e-30	48008	GntR ligand-binding domain-like	0.0056	48009	GntR ligand-binding domain-like	2hs5 A:94-231
ekn	gi|52081972|ref|YP_080763.1|	0050048	6-84	1.26e-20	46785	Winged helix DNA-binding domain	0.011	46804	GntR-like transcriptional regulators	1v4r A:1-100
ekn	gi|52082380|ref|YP_081171.1|	0054060	81-217	4.97e-23	48008	GntR ligand-binding domain-like	0.023	48009	GntR ligand-binding domain-like	2hs5 A:94-231
ekn	gi|52082380|ref|YP_081171.1|	0050048	6-78	0.00000000000000134	46785	Winged helix DNA-binding domain	0.058	46804	GntR-like transcriptional regulators	1hw1 A:5-78
ekn	gi|52082568|ref|YP_081359.1|	0054060	86-224	4.97e-17	48008	GntR ligand-binding domain-like	0.02	48009	GntR ligand-binding domain-like	2hs5 A:94-231
ekn	gi|52082568|ref|YP_081359.1|	0050048	14-84	0.000000000000139	46785	Winged helix DNA-binding domain	0.017	46804	GntR-like transcriptional regulators	2hs5 A:25-93
ekn	gi|52082624|ref|YP_081415.1|	0054662	61-240	4.4e-59	64288	Chorismate lyase-like	0.0001	143473	UTRA domain	2ra5 A:66-245
ekn	gi|52082624|ref|YP_081415.1|	0050048	1-84	2.05e-22	46785	Winged helix DNA-binding domain	0.019	46804	GntR-like transcriptional regulators	3bwg A:5-82
ekn	gi|52078948|ref|YP_077739.1|	0049608	61-248	8.5e-46	55781	GAF domain-like	0.0000857	75513	IclR ligand-binding domain-like	1mkm A:76-246
ekn	gi|52078948|ref|YP_077739.1|	0048177	6-76	0.0000000000000497	46785	Winged helix DNA-binding domain	0.033	74676	Transcriptional regulator IclR, N-terminal domain	1mkm A:1-75
ekn	gi|163119594|ref|YP_080221.2|	0054203	182-307	4.8e-30	54631	CBS-domain pair	0.0012	54632	CBS-domain pair	3ddj A:1-135
ekn	gi|163119594|ref|YP_080221.2|	0054151	72-185	2.22e-29	75138	HprK N-terminal domain-like	0.012	159447	DRTGG domain	2ioj A:206-325
ekn	gi|163119594|ref|YP_080221.2|	0051338	340-435	1.38e-17	54637	Thioesterase/thiol ester dehydrase-isomerase	0.025	89902	PaaI/YdiI-like	2cy9 A:13-139
ekn	gi|163119594|ref|YP_080221.2|	0042770	5-54	0.00000169	46785	Winged helix DNA-binding domain	0.075	74676	Transcriptional regulator IclR, N-terminal domain	1mkm A:1-75
ekn	gi|52082148|ref|YP_080939.1|	0040524	76-232	2.44e-29	100950	NagB/RpiA/CoA transferase-like	0.088	110513	IF2B-like	1vb5 A:
ekn	gi|52082148|ref|YP_080939.1|	0043758	4-68	0.0000000000000182	46785	Winged helix DNA-binding domain	0.066	74676	Transcriptional regulator IclR, N-terminal domain	1mkm A:1-75
ekn	gi|52082361|ref|YP_081152.1|	0049608	76-247	1.63e-50	55781	GAF domain-like	0.00024	75513	IclR ligand-binding domain-like	1tf1 A:
ekn	gi|52082361|ref|YP_081152.1|	0048177	3-76	0.00000000000000101	46785	Winged helix DNA-binding domain	0.028	74676	Transcriptional regulator IclR, N-terminal domain	1mkm A:1-75
ekn	gi|52080407|ref|YP_079198.1|	0039545	83-204	6.45e-36	51306	LexA/Signal peptidase	0.00033	51307	LexA-related	1jhf A:73-198
ekn	gi|52080407|ref|YP_079198.1|	0047587	3-70	6.39e-23	46785	Winged helix DNA-binding domain	0.03	46789	LexA repressor, N-terminal DNA-binding domain	1jhf A:2-72
ekn	gi|52081888|ref|YP_080679.1|	0047587	3-65	2.95e-17	46785	Winged helix DNA-binding domain	0.017	46789	LexA repressor, N-terminal DNA-binding domain	1jhf A:2-72
ekn	gi|52078927|ref|YP_077718.1|	0054053	81-187	1.54e-25	160387	NosL/MerB-like	0.006	160388	NosL-like	2hpu A:35-160
ekn	gi|52078927|ref|YP_077718.1|	0049173	6-56	0.00000000144	46785	Winged helix DNA-binding domain	0.069	68967	Lrp/AsnC-like transcriptional regulator N-terminal domain	1i1g A:2-61
ekn	gi|52078960|ref|YP_077751.1|	0052160	64-137	3.62e-16	54909	Dimeric alpha+beta barrel	0.0000292	69733	Lrp/AsnC-like transcriptional regulator C-terminal domain	2cfx A:64-140
ekn	gi|52078960|ref|YP_077751.1|	0052161	2-62	3.77e-16	46785	Winged helix DNA-binding domain	0.00038	68967	Lrp/AsnC-like transcriptional regulator N-terminal domain	2cfx A:1-63
ekn	gi|52080350|ref|YP_079141.1|	0050048	6-79	5.77e-22	46785	Winged helix DNA-binding domain	0.069	68967	Lrp/AsnC-like transcriptional regulator N-terminal domain	1i1g A:2-61
ekn	gi|52080350|ref|YP_079141.1|	0054060	81-213	1.31e-19	48008	GntR ligand-binding domain-like	0.021	48009	GntR ligand-binding domain-like	2hs5 A:94-231
ekn	gi|52081465|ref|YP_080256.1|	0052161	1-61	0.00000000000000182	46785	Winged helix DNA-binding domain	0.0035	68967	Lrp/AsnC-like transcriptional regulator N-terminal domain	2cfx A:1-63
ekn	gi|52081465|ref|YP_080256.1|	0052160	64-136	0.0000000362	54909	Dimeric alpha+beta barrel	0.025	69733	Lrp/AsnC-like transcriptional regulator C-terminal domain	2cfx A:64-140
ekn	gi|52081635|ref|YP_080426.1|	0047284	66-147	4.83e-18	54909	Dimeric alpha+beta barrel	0.0036	69733	Lrp/AsnC-like transcriptional regulator C-terminal domain	1ri7 A:85-170
ekn	gi|52081635|ref|YP_080426.1|	0049173	3-61	0.000000167	46785	Winged helix DNA-binding domain	0.045	68967	Lrp/AsnC-like transcriptional regulator N-terminal domain	1i1g A:2-61
ekn	gi|52082140|ref|YP_080931.1|	0052161	11-71	0.00000000000000287	46785	Winged helix DNA-binding domain	0.0031	68967	Lrp/AsnC-like transcriptional regulator N-terminal domain	1i1g A:2-61
ekn	gi|52082140|ref|YP_080931.1|	0047284	73-151	0.000000000000349	54909	Dimeric alpha+beta barrel	0.011	69733	Lrp/AsnC-like transcriptional regulator C-terminal domain	1ri7 A:85-170
ekn	gi|52082155|ref|YP_080946.1|	0053957	60-314	4.61e-68	100950	NagB/RpiA/CoA transferase-like	0.00000336	159545	SorC sugar-binding domain-like	3efb A:11-265
ekn	gi|52082155|ref|YP_080946.1|	0052364	17-58	0.0000939	46785	Winged helix DNA-binding domain	0.071	68967	Lrp/AsnC-like transcriptional regulator N-terminal domain	1ri7 A:25-84
ekn	gi|52082533|ref|YP_081324.1|	0040524	72-232	2.41e-32	100950	NagB/RpiA/CoA transferase-like	0.07	110513	IF2B-like	1vb5 A:
ekn	gi|52082533|ref|YP_081324.1|	0043758	8-65	0.000000000000975	46785	Winged helix DNA-binding domain	0.062	68967	Lrp/AsnC-like transcriptional regulator N-terminal domain	1ri7 A:25-84
ekn	gi|52078690|ref|YP_077481.1|	0049998	83-290	2.17e-32	53850	Periplasmic binding protein-like II	0.0017	53851	Phosphate binding protein-like	1i6a A:
ekn	gi|52078690|ref|YP_077481.1|	0045910	1-111	4.42e-24	46785	Winged helix DNA-binding domain	0.0045	88979	LysR-like transcriptional regulators	1ixc A:1-89
ekn	gi|52078770|ref|YP_077561.1|	0045790	88-292	2.93e-36	53850	Periplasmic binding protein-like II	0.00081	53851	Phosphate binding protein-like	1i6a A:
ekn	gi|52078770|ref|YP_077561.1|	0045910	1-110	7.39e-21	46785	Winged helix DNA-binding domain	0.0028	88979	LysR-like transcriptional regulators	1ixc A:1-89
ekn	gi|52078873|ref|YP_077664.1|	0052806	89-289	1.43e-27	53850	Periplasmic binding protein-like II	0.0017	53851	Phosphate binding protein-like	1al3 A:
ekn	gi|52078873|ref|YP_077664.1|	0047461	1-88	1.04e-21	46785	Winged helix DNA-binding domain	0.0012	88979	LysR-like transcriptional regulators	1ixc A:1-89
ekn	gi|52079029|ref|YP_077820.1|	0045790	86-289	7.36e-33	53850	Periplasmic binding protein-like II	0.0056	53851	Phosphate binding protein-like	1uth A:
ekn	gi|52079029|ref|YP_077820.1|	0045910	1-108	2.93e-18	46785	Winged helix DNA-binding domain	0.0084	88979	LysR-like transcriptional regulators	1ixc A:1-89
ekn	gi|163119317|ref|YP_078212.2|	0045790	87-289	4.02e-30	53850	Periplasmic binding protein-like II	0.0027	53851	Phosphate binding protein-like	2fyi A:88-307
ekn	gi|163119317|ref|YP_078212.2|	0047461	1-87	9.49e-23	46785	Winged helix DNA-binding domain	0.0066	88979	LysR-like transcriptional regulators	1ixc A:1-89
ekn	gi|52079705|ref|YP_078496.1|	0045790	89-293	1.45e-38	53850	Periplasmic binding protein-like II	0.0011	53851	Phosphate binding protein-like	1i6a A:
ekn	gi|52079705|ref|YP_078496.1|	0047461	1-87	2.31e-21	46785	Winged helix DNA-binding domain	0.0085	88979	LysR-like transcriptional regulators	1ixc A:1-89
ekn	gi|52080014|ref|YP_078805.1|	0045790	88-288	3.74e-26	53850	Periplasmic binding protein-like II	0.0048	53851	Phosphate binding protein-like	2fyi A:88-307
ekn	gi|52080014|ref|YP_078805.1|	0047461	1-87	8.58e-18	46785	Winged helix DNA-binding domain	0.0053	88979	LysR-like transcriptional regulators	1ixc A:1-89
ekn	gi|52080534|ref|YP_079325.1|	0045790	88-297	2.59e-41	53850	Periplasmic binding protein-like II	0.00047	53851	Phosphate binding protein-like	1i6a A:
ekn	gi|52080534|ref|YP_079325.1|	0047461	1-84	3.15e-23	46785	Winged helix DNA-binding domain	0.0019	88979	LysR-like transcriptional regulators	1ixc A:1-89
ekn	gi|52081196|ref|YP_079987.1|	0045790	89-292	3.72e-44	53850	Periplasmic binding protein-like II	0.00048	53851	Phosphate binding protein-like	1i6a A:
ekn	gi|52081196|ref|YP_079987.1|	0047461	1-84	3.52e-20	46785	Winged helix DNA-binding domain	0.0077	88979	LysR-like transcriptional regulators	1ixc A:1-89
ekn	gi|52081519|ref|YP_080310.1|	0045790	86-294	1.56e-41	53850	Periplasmic binding protein-like II	0.001	53851	Phosphate binding protein-like	1i6a A:
ekn	gi|52081519|ref|YP_080310.1|	0045910	1-110	1.56e-20	46785	Winged helix DNA-binding domain	0.01	88979	LysR-like transcriptional regulators	1ixc A:1-89
ekn	gi|52081814|ref|YP_080605.1|	0045790	90-296	5.52e-42	53850	Periplasmic binding protein-like II	0.00036	53851	Phosphate binding protein-like	1i6a A:
ekn	gi|52081814|ref|YP_080605.1|	0047461	1-86	3.46e-23	46785	Winged helix DNA-binding domain	0.0052	88979	LysR-like transcriptional regulators	1ixc A:1-89
ekn	gi|52082138|ref|YP_080929.1|	0045790	91-287	1.32e-37	53850	Periplasmic binding protein-like II	0.001	53851	Phosphate binding protein-like	2fyi A:88-307
ekn	gi|52082138|ref|YP_080929.1|	0047461	1-85	9.62e-23	46785	Winged helix DNA-binding domain	0.0011	88979	LysR-like transcriptional regulators	1ixc A:1-89
ekn	gi|52078752|ref|YP_077543.1|	0052801	10-137	1.46e-26	46785	Winged helix DNA-binding domain	0.0046	63379	MarR-like transcriptional regulators	1s3j A:
ekn	gi|52078831|ref|YP_077622.1|	0052644	17-133	7.16e-25	46785	Winged helix DNA-binding domain	0.023	63379	MarR-like transcriptional regulators	2fbk A:8-179
ekn	gi|52078893|ref|YP_077684.1|	0052858	155-285	3.88e-27	55729	Acyl-CoA N-acyltransferases (Nat)	0.0035	55730	N-acetyl transferase, NAT	1yx0 A:1-151
ekn	gi|52078893|ref|YP_077684.1|	0040517	14-145	6.93e-23	46785	Winged helix DNA-binding domain	0.012	63379	MarR-like transcriptional regulators	2bv6 A:5-140
ekn	gi|52079022|ref|YP_077813.1|	0040517	3-142	6.93e-33	46785	Winged helix DNA-binding domain	0.00000427	63379	MarR-like transcriptional regulators	1lj9 A:
ekn	gi|52079103|ref|YP_077894.1|	0052801	32-166	3.64e-28	46785	Winged helix DNA-binding domain	0.0065	63379	MarR-like transcriptional regulators	2a61 A:5-143
ekn	gi|52079486|ref|YP_078277.1|	0042156	21-131	1.31e-22	46785	Winged helix DNA-binding domain	0.00000303	63379	MarR-like transcriptional regulators	2fxa A:6-167
ekn	gi|52079699|ref|YP_078490.1|	0052801	9-148	4.49e-25	46785	Winged helix DNA-binding domain	0.0097	63379	MarR-like transcriptional regulators	1jgs A:
ekn	gi|52079721|ref|YP_078512.1|	0039384	55-99	0.0000025	46785	Winged helix DNA-binding domain	0.066	63379	MarR-like transcriptional regulators	3cta A:5-89
ekn	gi|52079813|ref|YP_078604.1|	0052801	5-145	3.55e-35	46785	Winged helix DNA-binding domain	0.0000106	63379	MarR-like transcriptional regulators	1z91 A:8-144
ekn	gi|52079886|ref|YP_078677.1|	0052801	12-143	2.11e-31	46785	Winged helix DNA-binding domain	0.0074	63379	MarR-like transcriptional regulators	2a61 A:5-143
ekn	gi|163119391|ref|YP_078707.2|	0052801	9-146	1.16e-33	46785	Winged helix DNA-binding domain	0.0035	63379	MarR-like transcriptional regulators	1s3j A:
ekn	gi|52080080|ref|YP_078871.1|	0040517	32-157	2.17e-20	46785	Winged helix DNA-binding domain	0.059	63379	MarR-like transcriptional regulators	2bv6 A:5-140
ekn	gi|52080398|ref|YP_079189.1|	0052801	13-146	3.28e-30	46785	Winged helix DNA-binding domain	0.0056	63379	MarR-like transcriptional regulators	1s3j A:
ekn	gi|52080537|ref|YP_079328.1|	0052644	13-145	4.69e-27	46785	Winged helix DNA-binding domain	0.011	63379	MarR-like transcriptional regulators	2eth A:1-140
ekn	gi|52080545|ref|YP_079336.1|	0040517	15-147	2.4e-26	46785	Winged helix DNA-binding domain	0.0077	63379	MarR-like transcriptional regulators	2fbi A:5-140
ekn	gi|52080558|ref|YP_079349.1|	0040517	34-151	6.72e-20	46785	Winged helix DNA-binding domain	0.062	63379	MarR-like transcriptional regulators	2fbi A:5-140
ekn	gi|52080675|ref|YP_079466.1|	0052801	11-139	4.42e-29	46785	Winged helix DNA-binding domain	0.0056	63379	MarR-like transcriptional regulators	1s3j A:
ekn	gi|52080743|ref|YP_079534.1|	0054094	130-195	1.57e-19	158499	DnaD domain-like	0.0051	158500	DnaD domain	2i5u A:2-75
ekn	gi|52080743|ref|YP_079534.1|	0047587	29-84	0.0000681	46785	Winged helix DNA-binding domain	0.038	63379	MarR-like transcriptional regulators	2fbh A:8-144
ekn	gi|52081341|ref|YP_080132.1|	0052801	15-145	4.96e-32	46785	Winged helix DNA-binding domain	0.0007	63379	MarR-like transcriptional regulators	2a61 A:5-143
ekn	gi|52081448|ref|YP_080239.1|	0052801	18-138	3.91e-24	46785	Winged helix DNA-binding domain	0.015	63379	MarR-like transcriptional regulators	1lj9 A:
ekn	gi|52081870|ref|YP_080661.1|	0052644	28-156	4.12e-21	46785	Winged helix DNA-binding domain	0.019	63379	MarR-like transcriptional regulators	1lnw A:
ekn	gi|52082041|ref|YP_080832.1|	0049308	40-154	2.88e-25	46785	Winged helix DNA-binding domain	0.0032	63379	MarR-like transcriptional regulators	1s3j A:
ekn	gi|52082166|ref|YP_080957.1|	0052801	5-139	1.4e-30	46785	Winged helix DNA-binding domain	0.0055	63379	MarR-like transcriptional regulators	2fbh A:8-144
ekn	gi|52082280|ref|YP_081071.1|	0049608	69-256	7.19e-46	55781	GAF domain-like	0.00031	75513	IclR ligand-binding domain-like	1mkm A:76-246
ekn	gi|52082280|ref|YP_081071.1|	0048177	12-82	0.0000000000000114	46785	Winged helix DNA-binding domain	0.069	63379	MarR-like transcriptional regulators	2a61 A:5-143
ekn	gi|52082385|ref|YP_081176.1|	0045981	3-100	6.42e-27	46785	Winged helix DNA-binding domain	0.073	63379	MarR-like transcriptional regulators	1z91 A:8-144
ekn	gi|52078768|ref|YP_077559.1|	0050342	1-122	1.22e-33	52172	CheY-like	0.00039	52173	CheY-related	1mvo A:
ekn	gi|52078768|ref|YP_077559.1|	0051385	125-219	3.97e-22	46894	C-terminal effector domain of the bipartite response regulators	0.0026	46895	PhoB-like	1kgs A:124-225
ekn	gi|52078905|ref|YP_077696.1|	0050342	1-120	5.41e-37	52172	CheY-like	0.00013	52173	CheY-related	1mvo A:
ekn	gi|52078905|ref|YP_077696.1|	0051385	123-226	2.32e-31	46894	C-terminal effector domain of the bipartite response regulators	0.0015	46895	PhoB-like	1qqi A:
ekn	gi|163119258|ref|YP_077832.2|	0043525	1-124	1.42e-28	52172	CheY-like	0.0036	52173	CheY-related	1yio A:3-130
ekn	gi|163119258|ref|YP_077832.2|	0052669	136-228	0.00000000000652	46894	C-terminal effector domain of the bipartite response regulators	0.0084	46895	PhoB-like	1kgs A:124-225
ekn	gi|52079560|ref|YP_078351.1|	0050342	1-124	2.56e-42	52172	CheY-like	0.00024	52173	CheY-related	1mvo A:
ekn	gi|52079560|ref|YP_078351.1|	0051385	120-218	4.54e-25	46894	C-terminal effector domain of the bipartite response regulators	0.0015	46895	PhoB-like	1qqi A:
ekn	gi|52080824|ref|YP_079615.1|	0050342	2-127	4.7e-39	52172	CheY-like	0.0000959	52173	CheY-related	1mvo A:
ekn	gi|52080824|ref|YP_079615.1|	0051385	136-229	8.66e-30	46894	C-terminal effector domain of the bipartite response regulators	0.00094	46895	PhoB-like	1ys7 A:128-233
ekn	gi|163119589|ref|YP_080203.2|	0054521	4-120	1.01e-42	52172	CheY-like	0.00000415	52173	CheY-related	1mvo A:
ekn	gi|163119589|ref|YP_080203.2|	0051385	134-234	2.64e-31	46894	C-terminal effector domain of the bipartite response regulators	0.00081	46895	PhoB-like	1p2f A:121-217
ekn	gi|52081787|ref|YP_080578.1|	0050342	2-125	9.82e-33	52172	CheY-like	0.00019	52173	CheY-related	1nxo A:
ekn	gi|52081787|ref|YP_080578.1|	0051385	137-221	2.81e-23	46894	C-terminal effector domain of the bipartite response regulators	0.0021	46895	PhoB-like	1qqi A:
ekn	gi|52081822|ref|YP_080613.1|	0043525	1-149	2.7e-38	52172	CheY-like	0.00059	52173	CheY-related	1mvo A:
ekn	gi|52081822|ref|YP_080613.1|	0049014	135-233	8.22e-27	46894	C-terminal effector domain of the bipartite response regulators	0.0015	46895	PhoB-like	1qqi A:
ekn	gi|52082494|ref|YP_081285.1|	0050342	1-124	2.56e-34	52172	CheY-like	0.00038	52173	CheY-related	1nxo A:
ekn	gi|52082494|ref|YP_081285.1|	0049014	134-223	3.4e-22	46894	C-terminal effector domain of the bipartite response regulators	0.0041	46895	PhoB-like	1qqi A:
ekn	gi|52082553|ref|YP_081344.1|	0050342	1-127	1.01e-33	52172	CheY-like	0.00031	52173	CheY-related	1mvo A:
ekn	gi|52082553|ref|YP_081344.1|	0049014	128-227	9.35e-23	46894	C-terminal effector domain of the bipartite response regulators	0.0029	46895	PhoB-like	1qqi A:
ekn	gi|52082613|ref|YP_081404.1|	0050342	2-126	7.68e-44	52172	CheY-like	0.0000207	52173	CheY-related	1nxo A:
ekn	gi|52082613|ref|YP_081404.1|	0051385	130-230	5.74e-32	46894	C-terminal effector domain of the bipartite response regulators	0.0008	46895	PhoB-like	1ys7 A:128-233
ekn	gi|52078575|ref|YP_077366.1|	0051249	4-65	1.72e-17	47413	lambda repressor-like DNA-binding domains	0.033	47432	SinR domain-like	1b0n A:1-68
ekn	gi|52078710|ref|YP_077501.1|	0051249	6-62	0.0000000000912	47413	lambda repressor-like DNA-binding domains	0.063	47432	SinR domain-like	2b5a A:1-77
ekn	gi|163119252|ref|YP_077808.2|	0051249	8-73	1.64e-17	47413	lambda repressor-like DNA-binding domains	0.024	47432	SinR domain-like	1utx A:
ekn	gi|52079084|ref|YP_077875.1|	0051249	6-70	0.000000000000676	47413	lambda repressor-like DNA-binding domains	0.084	47432	SinR domain-like	2ict A:8-94
ekn	gi|52079187|ref|YP_077978.1|	0050823	3-67	6.76e-18	47413	lambda repressor-like DNA-binding domains	0.014	47432	SinR domain-like	1utx A:
ekn	gi|52079357|ref|YP_078148.1|	0051249	3-65	1.42e-17	47413	lambda repressor-like DNA-binding domains	0.012	47432	SinR domain-like	1utx A:
ekn	gi|52079411|ref|YP_078202.1|	0049999	3-63	1.1e-18	47413	lambda repressor-like DNA-binding domains	0.0063	47432	SinR domain-like	1utx A:
ekn	gi|163119364|ref|YP_078510.2|	0050823	3-62	0.000000000000161	47413	lambda repressor-like DNA-binding domains	0.018	47432	SinR domain-like	1y7y A:5-73
ekn	gi|52079831|ref|YP_078622.1|	0054369	3-66	0.00000000169	47413	lambda repressor-like DNA-binding domains	0.048	47432	SinR domain-like	1utx A:
ekn	gi|52080296|ref|YP_079087.1|	0051249	1-74	0.0000000127	47413	lambda repressor-like DNA-binding domains	0.035	47432	SinR domain-like	1b0n A:1-68
ekn	gi|52080997|ref|YP_079788.1|	0045855	1-65	1.61e-18	47413	lambda repressor-like DNA-binding domains	0.00019	47432	SinR domain-like	1b0n A:1-68
ekn	gi|52080997|ref|YP_079788.1|	0045854	74-108	0.000000000000275	47406	SinR repressor dimerisation domain-like	0.00038	47407	SinR repressor dimerisation domain-like	1b0n A:74-108
ekn	gi|163119660|ref|YP_080737.2|	0051249	11-71	0.0000000000124	47413	lambda repressor-like DNA-binding domains	0.056	47432	SinR domain-like	2ict A:8-94
ekn	gi|163119661|ref|YP_080738.2|	0051249	1-65	4.51e-17	47413	lambda repressor-like DNA-binding domains	0.06	47432	SinR domain-like	1y7y A:5-73
ekn	gi|52081948|ref|YP_080739.1|	0051249	1-66	8.55e-18	47413	lambda repressor-like DNA-binding domains	0.085	47432	SinR domain-like	1y7y A:5-73
ekn	gi|52081992|ref|YP_080783.1|	0051249	2-64	1.69e-18	47413	lambda repressor-like DNA-binding domains	0.0034	47432	SinR domain-like	1b0n A:1-68
ekn	gi|52081992|ref|YP_080783.1|	0045856	123-147	0.0000288	47406	SinR repressor dimerisation domain-like	0.0049	47407	SinR repressor dimerisation domain-like	1b0n B:
ekn	gi|52082408|ref|YP_081199.1|	0049999	24-84	2.06e-16	47413	lambda repressor-like DNA-binding domains	0.0053	47432	SinR domain-like	1utx A:
ekn	gi|163119714|ref|YP_081218.2|	0051249	4-67	0.0000000000000126	47413	lambda repressor-like DNA-binding domains	0.04	47432	SinR domain-like	1b0n A:1-68
ekn	gi|52078802|ref|YP_077593.1|	0049195	4-78	0.0000000000000259	46689	Homeodomain-like	0.01	46764	Tetracyclin repressor-like, N-terminal domain	1vi0 A:6-77
ekn	gi|52078802|ref|YP_077593.1|	0049196	89-194	0.000000504	48498	Tetracyclin repressor-like, C-terminal domain	0.015	48499	Tetracyclin repressor-like, C-terminal domain	1rkt A:83-205
ekn	gi|163119230|ref|YP_077705.2|	0049195	3-63	0.00000000000000116	46689	Homeodomain-like	0.0074	46764	Tetracyclin repressor-like, N-terminal domain	1pb6 A:14-85
ekn	gi|52079011|ref|YP_077802.1|	0054157	3-70	0.0000000000000169	46689	Homeodomain-like	0.0095	46764	Tetracyclin repressor-like, N-terminal domain	2iu5 A:1-71
ekn	gi|52079070|ref|YP_077861.1|	0051515	78-201	4.89e-28	48498	Tetracyclin repressor-like, C-terminal domain	0.0053	48499	Tetracyclin repressor-like, C-terminal domain	1z77 A:76-200
ekn	gi|52079070|ref|YP_077861.1|	0049523	8-69	2.41e-18	46689	Homeodomain-like	0.0024	46764	Tetracyclin repressor-like, N-terminal domain	1z77 A:1-75
ekn	gi|163119275|ref|YP_077929.2|	0054157	1-40	0.0000000144	46689	Homeodomain-like	0.02	46764	Tetracyclin repressor-like, N-terminal domain	2iu5 A:1-71
ekn	gi|52079169|ref|YP_077960.1|	0049523	3-77	1.99e-19	46689	Homeodomain-like	0.0048	46764	Tetracyclin repressor-like, N-terminal domain	1vi0 A:6-77
ekn	gi|52079270|ref|YP_078061.1|	0054341	2-58	0.00000000000000709	46689	Homeodomain-like	0.0065	46764	Tetracyclin repressor-like, N-terminal domain	1ui5 A:5-75
ekn	gi|52079437|ref|YP_078228.1|	0049523	3-60	1.55e-17	46689	Homeodomain-like	0.0078	46764	Tetracyclin repressor-like, N-terminal domain	1z77 A:1-75
ekn	gi|52079437|ref|YP_078228.1|	0050189	79-185	0.00000203	48498	Tetracyclin repressor-like, C-terminal domain	0.012	48499	Tetracyclin repressor-like, C-terminal domain	1vi0 A:78-194
ekn	gi|163119333|ref|YP_078293.2|	0049523	3-77	9.71e-17	46689	Homeodomain-like	0.0052	46764	Tetracyclin repressor-like, N-terminal domain	1z77 A:1-75
ekn	gi|163119333|ref|YP_078293.2|	0050189	82-189	0.00000000000323	48498	Tetracyclin repressor-like, C-terminal domain	0.013	48499	Tetracyclin repressor-like, C-terminal domain	1vi0 A:78-194
ekn	gi|52079713|ref|YP_078504.1|	0043601	79-190	2.43e-21	48498	Tetracyclin repressor-like, C-terminal domain	0.00017	48499	Tetracyclin repressor-like, C-terminal domain	1sgm A:78-188
ekn	gi|52079713|ref|YP_078504.1|	0049392	6-74	7.7e-17	46689	Homeodomain-like	0.00041	46764	Tetracyclin repressor-like, N-terminal domain	1sgm A:5-77
ekn	gi|52080331|ref|YP_079122.1|	0053066	78-193	7.53e-19	48498	Tetracyclin repressor-like, C-terminal domain	0.0074	48499	Tetracyclin repressor-like, C-terminal domain	2i10 A:79-194
ekn	gi|52080331|ref|YP_079122.1|	0049195	1-75	0.00000000000000549	46689	Homeodomain-like	0.0033	46764	Tetracyclin repressor-like, N-terminal domain	2i10 A:10-78
ekn	gi|52080357|ref|YP_079148.1|	0049195	4-70	2.34e-18	46689	Homeodomain-like	0.0028	46764	Tetracyclin repressor-like, N-terminal domain	1vi0 A:6-77
ekn	gi|52080357|ref|YP_079148.1|	0050189	88-194	0.000000000105	48498	Tetracyclin repressor-like, C-terminal domain	0.011	48499	Tetracyclin repressor-like, C-terminal domain	2g3b A:74-189
ekn	gi|52080387|ref|YP_079178.1|	0049523	5-82	9.23e-17	46689	Homeodomain-like	0.0038	46764	Tetracyclin repressor-like, N-terminal domain	1vi0 A:6-77
ekn	gi|52080387|ref|YP_079178.1|	0050189	79-192	0.000000000000756	48498	Tetracyclin repressor-like, C-terminal domain	0.0059	48499	Tetracyclin repressor-like, C-terminal domain	1vi0 A:78-194
ekn	gi|52080397|ref|YP_079188.1|	0049195	2-70	1.75e-19	46689	Homeodomain-like	0.0039	46764	Tetracyclin repressor-like, N-terminal domain	1vi0 A:6-77
ekn	gi|52080397|ref|YP_079188.1|	0052886	83-186	6.82e-16	48498	Tetracyclin repressor-like, C-terminal domain	0.004	48499	Tetracyclin repressor-like, C-terminal domain	2gfn A:81-199
ekn	gi|52080557|ref|YP_079348.1|	0054374	3-71	2.14e-16	46689	Homeodomain-like	0.0046	46764	Tetracyclin repressor-like, N-terminal domain	3c07 A:15-89
ekn	gi|52080557|ref|YP_079348.1|	0053205	75-194	6.97e-16	48498	Tetracyclin repressor-like, C-terminal domain	0.0054	48499	Tetracyclin repressor-like, C-terminal domain	2np5 A:78-195
ekn	gi|52080564|ref|YP_079355.1|	0051586	80-184	8.15e-24	48498	Tetracyclin repressor-like, C-terminal domain	0.0000715	48499	Tetracyclin repressor-like, C-terminal domain	1zk8 A:78-182
ekn	gi|52080564|ref|YP_079355.1|	0051585	7-73	0.0000000000262	46689	Homeodomain-like	0.00075	46764	Tetracyclin repressor-like, N-terminal domain	1zk8 A:6-77
ekn	gi|52080612|ref|YP_079403.1|	0054157	7-72	1.59e-16	46689	Homeodomain-like	0.0051	46764	Tetracyclin repressor-like, N-terminal domain	2iu5 A:1-71
ekn	gi|52080879|ref|YP_079670.1|	0049195	6-75	5.13e-16	46689	Homeodomain-like	0.0065	46764	Tetracyclin repressor-like, N-terminal domain	1pb6 A:14-85
ekn	gi|52080879|ref|YP_079670.1|	0050189	90-191	0.0000000000182	48498	Tetracyclin repressor-like, C-terminal domain	0.011	48499	Tetracyclin repressor-like, C-terminal domain	2gfn A:81-199
ekn	gi|52081200|ref|YP_079991.1|	0054341	3-72	1.4e-16	46689	Homeodomain-like	0.0048	46764	Tetracyclin repressor-like, N-terminal domain	1vi0 A:6-77
ekn	gi|52081200|ref|YP_079991.1|	0050189	82-187	0.00000000345	48498	Tetracyclin repressor-like, C-terminal domain	0.0093	48499	Tetracyclin repressor-like, C-terminal domain	1vi0 A:78-194
ekn	gi|163119580|ref|YP_080147.2|	0050189	78-191	9.69e-29	48498	Tetracyclin repressor-like, C-terminal domain	0.00000602	48499	Tetracyclin repressor-like, C-terminal domain	1vi0 A:78-194
ekn	gi|163119580|ref|YP_080147.2|	0049523	5-82	8.25e-17	46689	Homeodomain-like	0.00012	46764	Tetracyclin repressor-like, N-terminal domain	1vi0 A:6-77
ekn	gi|52081458|ref|YP_080249.1|	0049523	7-77	3.39e-17	46689	Homeodomain-like	0.0032	46764	Tetracyclin repressor-like, N-terminal domain	2fx0 A:4-76
ekn	gi|52081458|ref|YP_080249.1|	0048726	85-203	0.000000133	48498	Tetracyclin repressor-like, C-terminal domain	0.0077	48499	Tetracyclin repressor-like, C-terminal domain	2fx0 A:77-198
ekn	gi|52081619|ref|YP_080410.1|	0049195	3-64	1.2e-17	46689	Homeodomain-like	0.0071	46764	Tetracyclin repressor-like, N-terminal domain	1z0x A:4-71
ekn	gi|52081738|ref|YP_080529.1|	0053205	78-193	2.82e-24	48498	Tetracyclin repressor-like, C-terminal domain	0.003	48499	Tetracyclin repressor-like, C-terminal domain	2np5 A:78-195
ekn	gi|52081738|ref|YP_080529.1|	0052885	5-74	0.000000000000848	46689	Homeodomain-like	0.0029	46764	Tetracyclin repressor-like, N-terminal domain	2np5 A:9-77
ekn	gi|52081790|ref|YP_080581.1|	0049523	4-78	2.93e-20	46689	Homeodomain-like	0.0052	46764	Tetracyclin repressor-like, N-terminal domain	1vi0 A:6-77
