# Supplementary material for: Abundance, diversity and domain architecture variability in prokaryotic DNA-binding transcription factors
Source: PLoS One. 2018 Apr 3;13(4):e0195332. doi: 10.1371/journal.pone.0195332 (PMC5882156; doi:10.1371/journal.pone.0195332)
Supplement: S1 Dataset — The information of genomes and transcription factors is organized in a tabular format. The file S1_Dataset.zip contains 761 files, one per genome. The information is organized as follows: Genome ID, identifier from NCBI database; Supfam ID; physical position of the Domain; E-value; Supfam model assignment; Supfam description; E-value associated to the family; Family ID; Family ID; representative PDB associated to each assignment. (ZIP) [file pone.0195332.s005.zip › Genomes_assignments/Bacillus_megaterium_QM_B1551_B.TFs]

aO	gi|294497395|ref|YP_003561095.1|	0043525	1-155	6.55e-32	52172	CheY-like	0.0051	52173	CheY-related	1ny5 A:1-137
aO	gi|294497395|ref|YP_003561095.1|	0045977	476-524	0.00000000000376	46689	Homeodomain-like	0.043	46759	AraC type transcriptional activator	1d5y A:57-121
aO	gi|294497395|ref|YP_003561095.1|	0035607	425-473	0.0000349	46689	Homeodomain-like	0.013	46759	AraC type transcriptional activator	1bl0 A:9-62
aO	gi|294497455|ref|YP_003561155.1|	0046275	236-285	0.0000000000000986	46689	Homeodomain-like	0.016	46759	AraC type transcriptional activator	1bl0 A:9-62
aO	gi|294497455|ref|YP_003561155.1|	0051818	53-169	0.0000000000017	51215	Regulatory protein AraC	0.0098	51216	Regulatory protein AraC	2arc A:
aO	gi|294497455|ref|YP_003561155.1|	0036286	190-234	0.000000000448	46689	Homeodomain-like	0.019	46759	AraC type transcriptional activator	1d5y A:3-56
aO	gi|294498444|ref|YP_003562144.1|	0039814	130-292	1.26e-30	55136	Probable bacterial effector-binding domain	0.029	75462	Gyrase inhibitory protein GyrI (SbmC, YeeB)	1jyh A:
aO	gi|294498444|ref|YP_003562144.1|	0046275	57-107	0.000000000000251	46689	Homeodomain-like	0.0048	46759	AraC type transcriptional activator	1d5y A:57-121
aO	gi|294498444|ref|YP_003562144.1|	0036286	6-55	0.00000000121	46689	Homeodomain-like	0.0044	46759	AraC type transcriptional activator	1bl0 A:9-62
aO	gi|294498568|ref|YP_003562268.1|	0046275	294-343	0.000000000103	46689	Homeodomain-like	0.029	46759	AraC type transcriptional activator	1bl0 A:63-124
aO	gi|294498568|ref|YP_003562268.1|	0035607	240-289	0.00000152	46689	Homeodomain-like	0.066	46759	AraC type transcriptional activator	1bl0 A:9-62
aO	gi|294498933|ref|YP_003562633.1|	0051818	4-153	3.14e-24	51215	Regulatory protein AraC	0.0073	51216	Regulatory protein AraC	2arc A:
aO	gi|294498933|ref|YP_003562633.1|	0046275	222-271	0.0000000000762	46689	Homeodomain-like	0.023	46759	AraC type transcriptional activator	1d5y A:57-121
aO	gi|294498933|ref|YP_003562633.1|	0036286	170-220	0.0000116	46689	Homeodomain-like	0.048	46759	AraC type transcriptional activator	1bl0 A:9-62
aO	gi|294498975|ref|YP_003562675.1|	0046275	184-232	0.000000000000502	46689	Homeodomain-like	0.015	46759	AraC type transcriptional activator	1bl0 A:63-124
aO	gi|294498975|ref|YP_003562675.1|	0036286	136-181	0.0000000224	46689	Homeodomain-like	0.02	46759	AraC type transcriptional activator	1bl0 A:9-62
aO	gi|294498975|ref|YP_003562675.1|	0043706	16-75	0.000000775	51182	RmlC-like cupins	0.048	101976	TM1459-like	1vj2 A:
aO	gi|294500002|ref|YP_003563702.1|	0051818	23-152	7.72e-26	51215	Regulatory protein AraC	0.0037	51216	Regulatory protein AraC	2arc A:
aO	gi|294500002|ref|YP_003563702.1|	0045977	220-268	0.000000000762	46689	Homeodomain-like	0.026	46759	AraC type transcriptional activator	1bl0 A:63-124
aO	gi|294500002|ref|YP_003563702.1|	0036286	170-217	0.0000000941	46689	Homeodomain-like	0.014	46759	AraC type transcriptional activator	1bl0 A:9-62
aO	gi|294500045|ref|YP_003563745.1|	0046275	242-292	0.00000000000309	46689	Homeodomain-like	0.0092	46759	AraC type transcriptional activator	1d5y A:57-121
aO	gi|294500045|ref|YP_003563745.1|	0047686	37-108	0.00000000000306	51182	RmlC-like cupins	0.047	89409	TM1287-like	1o4t A:
aO	gi|294500045|ref|YP_003563745.1|	0036286	189-240	0.000000582	46689	Homeodomain-like	0.043	46759	AraC type transcriptional activator	1d5y A:3-56
aO	gi|294500522|ref|YP_003564222.1|	0039814	128-290	1.23e-32	55136	Probable bacterial effector-binding domain	0.027	75462	Gyrase inhibitory protein GyrI (SbmC, YeeB)	1jyh A:
aO	gi|294500522|ref|YP_003564222.1|	0046275	57-110	0.0000000000193	46689	Homeodomain-like	0.01	46759	AraC type transcriptional activator	1d5y A:57-121
aO	gi|294500522|ref|YP_003564222.1|	0036286	6-55	0.0000000376	46689	Homeodomain-like	0.0095	46759	AraC type transcriptional activator	1bl0 A:9-62
aO	gi|294505786|ref|YP_003569846.1|	0039814	128-290	7.32e-31	55136	Probable bacterial effector-binding domain	0.032	75462	Gyrase inhibitory protein GyrI (SbmC, YeeB)	1jyh A:
aO	gi|294505786|ref|YP_003569846.1|	0046275	57-115	0.000000000000538	46689	Homeodomain-like	0.01	46759	AraC type transcriptional activator	1d5y A:57-121
aO	gi|294505786|ref|YP_003569846.1|	0036286	6-55	0.0000000806	46689	Homeodomain-like	0.01	46759	AraC type transcriptional activator	1bl0 A:9-62
aO	gi|294508959|ref|YP_003565848.1|	0051818	30-167	0.00000000000000196	51215	Regulatory protein AraC	0.017	51216	Regulatory protein AraC	2arc A:
aO	gi|294508959|ref|YP_003565848.1|	0046275	240-287	0.0000000000448	46689	Homeodomain-like	0.016	46759	AraC type transcriptional activator	1d5y A:57-121
aO	gi|294508959|ref|YP_003565848.1|	0035607	187-237	0.0000000108	46689	Homeodomain-like	0.012	46759	AraC type transcriptional activator	1bl0 A:9-62
aO	gi|294509039|ref|YP_003565928.1|	0036286	193-243	0.0000000000112	46689	Homeodomain-like	0.076	46764	Tetracyclin repressor-like, N-terminal domain	2g7g A:9-73
aO	gi|294509039|ref|YP_003565928.1|	0046275	245-296	0.000000000115	46689	Homeodomain-like	0.026	46759	AraC type transcriptional activator	1bl0 A:63-124
aO	gi|294501197|ref|YP_003564897.1|	0035347	5-78	8.17e-25	46785	Winged helix DNA-binding domain	0.0000672	46792	Arginine repressor (ArgR), N-terminal DNA-binding domain	1b4a A:4-78
aO	gi|294501197|ref|YP_003564897.1|	0037457	80-149	3.01e-23	55252	C-terminal domain of arginine repressor	0.0000356	55253	C-terminal domain of arginine repressor	1f9n A:79-149
aO	gi|294501578|ref|YP_003565278.1|	0043758	11-61	0.000000027	46785	Winged helix DNA-binding domain	0.051	46792	Arginine repressor (ArgR), N-terminal DNA-binding domain	1b4a A:4-78
aO	gi|294500970|ref|YP_003564670.1|	0052592	74-181	9.49e-25	54637	Thioesterase/thiol ester dehydrase-isomerase	0.0000621	89902	PaaI/YdiI-like	2f41 A:73-183
aO	gi|294500970|ref|YP_003564670.1|	0037456	5-52	0.00000121	46785	Winged helix DNA-binding domain	0.052	46792	Arginine repressor (ArgR), N-terminal DNA-binding domain	1b4a A:4-78
aO	gi|294498682|ref|YP_003562382.1|	0049944	9-83	6e-24	46785	Winged helix DNA-binding domain	0.014	46801	ArsR-like transcriptional regulators	1r1u A:
aO	gi|294499892|ref|YP_003563592.1|	0049777	19-110	2.05e-25	46785	Winged helix DNA-binding domain	0.00033	46801	ArsR-like transcriptional regulators	1u2w A:12-119
aO	gi|294497192|ref|YP_003560892.1|	0049777	9-100	9.09e-26	46785	Winged helix DNA-binding domain	0.0017	46801	ArsR-like transcriptional regulators	1smt A:
aO	gi|294497847|ref|YP_003561547.1|	0049944	3-81	3.55e-28	46785	Winged helix DNA-binding domain	0.017	46801	ArsR-like transcriptional regulators	1r1u A:
aO	gi|294498508|ref|YP_003562208.1|	0049944	8-82	5.09e-25	46785	Winged helix DNA-binding domain	0.014	46801	ArsR-like transcriptional regulators	1smt A:
aO	gi|294498509|ref|YP_003562209.1|	0049777	10-91	3.75e-25	46785	Winged helix DNA-binding domain	0.0048	46801	ArsR-like transcriptional regulators	1u2w A:12-119
aO	gi|294498902|ref|YP_003562602.1|	0049777	13-93	3.9e-22	46785	Winged helix DNA-binding domain	0.032	46801	ArsR-like transcriptional regulators	1smt A:
aO	gi|294499168|ref|YP_003562868.1|	0049944	9-94	6.28e-25	46785	Winged helix DNA-binding domain	0.039	46801	ArsR-like transcriptional regulators	1smt A:
aO	gi|294499787|ref|YP_003563487.1|	0049777	5-93	8.81e-21	46785	Winged helix DNA-binding domain	0.016	46801	ArsR-like transcriptional regulators	1r1u A:
aO	gi|294499836|ref|YP_003563536.1|	0049777	4-101	2.69e-21	46785	Winged helix DNA-binding domain	0.016	46801	ArsR-like transcriptional regulators	1r1u A:
aO	gi|294509151|ref|YP_003566079.1|	0049944	1-191	7.55e-25	46785	Winged helix DNA-binding domain	0.016	46801	ArsR-like transcriptional regulators	1smt A:
aO	gi|294501284|ref|YP_003564984.1|	0054707	73-205	9.35e-24	54631	CBS-domain pair	0.0011	54632	CBS-domain pair	2rc3 A:23-149
aO	gi|294501284|ref|YP_003564984.1|	0043758	6-82	0.0000000000000721	46785	Winged helix DNA-binding domain	0.048	46786	Biotin repressor-like	1j5y A:3-67
aO	gi|294497788|ref|YP_003561488.1|	0050986	523-668	3.01e-37	55804	Phoshotransferase/anion transport protein	0.00066	55805	IIA domain of mannitol-specific and ntr phosphotransferase EII	1a3a A:
aO	gi|294497788|ref|YP_003561488.1|	0038493	289-385	2.09e-22	63520	PTS-regulatory domain, PRD	0.004	63521	PTS-regulatory domain, PRD	1h99 A:169-275
aO	gi|294497788|ref|YP_003561488.1|	0050231	393-471	0.00000000000131	52794	PTS system IIB component-like	0.02	52795	PTS system, Lactose/Cellobiose specific IIB subunit	1vkr A:
aO	gi|294497788|ref|YP_003561488.1|	0039384	2-66	0.000000754	46785	Winged helix DNA-binding domain	0.033	68967	Lrp/AsnC-like transcriptional regulator N-terminal domain	2cg4 A:4-66
aO	gi|294497788|ref|YP_003561488.1|	0038492	183-276	0.0000123	63520	PTS-regulatory domain, PRD	0.015	63521	PTS-regulatory domain, PRD	1h99 A:54-168
aO	gi|294497788|ref|YP_003561488.1|	0039384	89-131	0.0000652	46785	Winged helix DNA-binding domain	0.05	46786	Biotin repressor-like	1j5y A:3-67
aO	gi|294498155|ref|YP_003561855.1|	0035568	73-277	3.48e-62	55681	Class II aaRS and biotin synthetases	0.0000243	55707	Biotin holoenzyme synthetase	1wqw A:1-188
aO	gi|294498155|ref|YP_003561855.1|	0045968	2-62	0.00000000017	46785	Winged helix DNA-binding domain	0.02	46786	Biotin repressor-like	1bia A:1-63
aO	gi|294501391|ref|YP_003565091.1|	0039385	77-179	3.53e-36	75500	Putative transcriptional regulator TM1602, C-terminal domain	0.00025	75501	Putative transcriptional regulator TM1602, C-terminal domain	1j5y A:68-174
aO	gi|294501391|ref|YP_003565091.1|	0039384	9-68	0.0000000000372	46785	Winged helix DNA-binding domain	0.0065	46786	Biotin repressor-like	1j5y A:3-67
aO	gi|294497444|ref|YP_003561144.1|	0054946	8-138	2.23e-29	51206	cAMP-binding domain-like	0.01	51210	cAMP-binding domain	1hw5 A:1-137
aO	gi|294497444|ref|YP_003561144.1|	0048601	142-228	2.3e-21	46785	Winged helix DNA-binding domain	0.012	46796	CAP C-terminal domain-like	1hw5 A:138-208
aO	gi|294497603|ref|YP_003561303.1|	0043525	5-136	5.83e-37	52172	CheY-like	0.0017	52173	CheY-related	1a04 A:5-142
aO	gi|294497603|ref|YP_003561303.1|	0039384	164-210	0.0000182	46785	Winged helix DNA-binding domain	0.067	46796	CAP C-terminal domain-like	1hw5 A:138-208
aO	gi|294500344|ref|YP_003564044.1|	0054017	12-131	1.13e-22	51206	cAMP-binding domain-like	0.006	51210	cAMP-binding domain	1hw5 A:1-137
aO	gi|294500344|ref|YP_003564044.1|	0048601	138-207	2.01e-16	46785	Winged helix DNA-binding domain	0.017	46796	CAP C-terminal domain-like	2h6c A:148-226
aO	gi|294500345|ref|YP_003564045.1|	0054017	8-129	2.36e-22	51206	cAMP-binding domain-like	0.0057	51210	cAMP-binding domain	1hw5 A:1-137
aO	gi|294500345|ref|YP_003564045.1|	0048601	133-201	0.0000000000000977	46785	Winged helix DNA-binding domain	0.036	46796	CAP C-terminal domain-like	3e5u A:148-227
aO	gi|294500405|ref|YP_003564105.1|	0048600	26-141	4.84e-28	51206	cAMP-binding domain-like	0.029	51210	cAMP-binding domain	2gau A:10-151
aO	gi|294500405|ref|YP_003564105.1|	0048601	150-217	0.00000314	46785	Winged helix DNA-binding domain	0.049	46796	CAP C-terminal domain-like	2h6c A:148-226
aO	gi|294497352|ref|YP_003561052.1|	0049952	238-269	0.0000193	46689	Homeodomain-like	0.014	100918	FIS-like	1umq A:
aO	gi|294497839|ref|YP_003561539.1|	0041617	156-399	1.43e-67	52540	P-loop containing nucleoside triphosphate hydrolases	0.00000112	81269	Extended AAA-ATPase domain	1ny5 A:138-384
aO	gi|294497839|ref|YP_003561539.1|	0037176	369-462	0.00000017	46689	Homeodomain-like	0.029	100918	FIS-like	1g2h A:
aO	gi|294497839|ref|YP_003561539.1|	0048459	15-114	0.000000152	55785	PYP-like sensor domain (PAS domain)	0.05	88853	Flavin-binding PAS domain	1n9l A:
aO	gi|294498646|ref|YP_003562346.1|	0041617	311-534	1.2e-65	52540	P-loop containing nucleoside triphosphate hydrolases	0.00000247	81269	Extended AAA-ATPase domain	1ny5 A:138-384
aO	gi|294498646|ref|YP_003562346.1|	0049952	576-625	0.00000000466	46689	Homeodomain-like	0.036	100918	FIS-like	1eto B:
aO	gi|294498646|ref|YP_003562346.1|	0049608	66-204	0.0000126	55781	GAF domain-like	0.027	55782	GAF domain	1f5m A:
aO	gi|294498652|ref|YP_003562352.1|	0041617	324-569	2.23e-67	52540	P-loop containing nucleoside triphosphate hydrolases	0.00000195	81269	Extended AAA-ATPase domain	1ny5 A:138-384
aO	gi|294498652|ref|YP_003562352.1|	0054514	3-187	1.06e-35	159800	PrpR receptor domain-like	0.0024	159801	PrpR receptor domain-like	2pju A:11-196
aO	gi|294498652|ref|YP_003562352.1|	0037176	539-632	0.000000000000212	46689	Homeodomain-like	0.043	100918	FIS-like	1eto B:
aO	gi|294498652|ref|YP_003562352.1|	0046377	211-308	0.0000000723	55785	PYP-like sensor domain (PAS domain)	0.0083	55789	Heme-binding PAS domain	1v9y A:
aO	gi|294499017|ref|YP_003562717.1|	0041617	144-386	3.34e-69	52540	P-loop containing nucleoside triphosphate hydrolases	0.00000134	81269	Extended AAA-ATPase domain	1ny5 A:138-384
aO	gi|294499017|ref|YP_003562717.1|	0037219	3-110	0.0000000000144	55785	PYP-like sensor domain (PAS domain)	0.097	160669	BphP N-terminal domain-like	2vea A:4-130
aO	gi|294499017|ref|YP_003562717.1|	0046907	408-457	0.00000000627	46689	Homeodomain-like	0.037	100918	FIS-like	1g2h A:
aO	gi|294499428|ref|YP_003563128.1|	0041617	113-347	2.13e-66	52540	P-loop containing nucleoside triphosphate hydrolases	0.00000196	81269	Extended AAA-ATPase domain	1ny5 A:138-384
aO	gi|294499428|ref|YP_003563128.1|	0046907	362-414	0.00000024	46689	Homeodomain-like	0.02	100918	FIS-like	1g2h A:
aO	gi|294500823|ref|YP_003564523.1|	0041617	151-391	4.83e-66	52540	P-loop containing nucleoside triphosphate hydrolases	0.00000109	81269	Extended AAA-ATPase domain	1ny5 A:138-384
aO	gi|294500823|ref|YP_003564523.1|	0037219	8-119	0.0000000000349	55785	PYP-like sensor domain (PAS domain)	0.085	55789	Heme-binding PAS domain	1v9y A:
aO	gi|294500823|ref|YP_003564523.1|	0046907	403-449	0.00000133	46689	Homeodomain-like	0.019	100918	FIS-like	1g2h A:
aO	gi|294501188|ref|YP_003564888.1|	0041617	367-606	8.42e-68	52540	P-loop containing nucleoside triphosphate hydrolases	0.00000167	81269	Extended AAA-ATPase domain	1ny5 A:138-384
aO	gi|294501188|ref|YP_003564888.1|	0048459	104-215	3.84e-18	55785	PYP-like sensor domain (PAS domain)	0.018	55789	Heme-binding PAS domain	1dp6 A:
aO	gi|294501188|ref|YP_003564888.1|	0048459	217-336	0.00000000000000366	55785	PYP-like sensor domain (PAS domain)	0.053	55789	Heme-binding PAS domain	1v9y A:
aO	gi|294501188|ref|YP_003564888.1|	0037176	582-683	0.0000000000466	46689	Homeodomain-like	0.032	100918	FIS-like	1g2h A:
aO	gi|294501188|ref|YP_003564888.1|	0048454	1-133	0.000000000234	51735	NAD(P)-binding Rossmann-fold domains	0.072	51800	Glyceraldehyde-3-phosphate dehydrogenase-like, N-terminal domain	1nvm B:1-131,B:287-312
aO	gi|294501794|ref|YP_003565494.1|	0041617	252-494	1.24e-62	52540	P-loop containing nucleoside triphosphate hydrolases	0.0000024	81269	Extended AAA-ATPase domain	1ny5 A:138-384
aO	gi|294501794|ref|YP_003565494.1|	0037176	464-553	7.17e-16	46689	Homeodomain-like	0.0077	100918	FIS-like	1eto B:
aO	gi|294501794|ref|YP_003565494.1|	0037219	124-227	0.00000000000209	55785	PYP-like sensor domain (PAS domain)	0.028	55789	Heme-binding PAS domain	1ew0 A:
aO	gi|294497231|ref|YP_003560931.1|	0041150	7-137	3.2e-41	46785	Winged helix DNA-binding domain	0.0047	101027	FUR-like	1mzb A:
aO	gi|294501143|ref|YP_003564843.1|	0041150	6-141	1.5e-39	46785	Winged helix DNA-binding domain	0.00093	101027	FUR-like	1mzb A:
aO	gi|294501268|ref|YP_003564968.1|	0041150	5-132	1.58e-32	46785	Winged helix DNA-binding domain	0.0062	101027	FUR-like	1mzb A:
aO	gi|294497277|ref|YP_003560977.1|	0036339	62-330	7.85e-78	53822	Periplasmic binding protein-like I	0.00000796	53823	L-arabinose binding protein-like	1dbq A:
aO	gi|294497277|ref|YP_003560977.1|	0051985	2-60	1.45e-16	47413	lambda repressor-like DNA-binding domains	0.0015	47438	GalR/LacI-like bacterial regulator	2bjc A:1-62
aO	gi|294497284|ref|YP_003560984.1|	0036339	61-330	2.36e-83	53822	Periplasmic binding protein-like I	0.00000965	53823	L-arabinose binding protein-like	2nzu G:58-332
aO	gi|294497284|ref|YP_003560984.1|	0051985	2-60	1.62e-16	47413	lambda repressor-like DNA-binding domains	0.0013	47438	GalR/LacI-like bacterial regulator	1efa A:2-60
aO	gi|294497428|ref|YP_003561128.1|	0036339	63-338	8.57e-81	53822	Periplasmic binding protein-like I	0.00000887	53823	L-arabinose binding protein-like	2nzu G:58-332
aO	gi|294497428|ref|YP_003561128.1|	0051985	3-60	6.49e-18	47413	lambda repressor-like DNA-binding domains	0.0036	47438	GalR/LacI-like bacterial regulator	1efa A:2-60
aO	gi|294497688|ref|YP_003561388.1|	0036339	60-323	1.26e-65	53822	Periplasmic binding protein-like I	0.0000571	53823	L-arabinose binding protein-like	2nzu G:58-332
aO	gi|294497688|ref|YP_003561388.1|	0051985	1-59	1.88e-18	47413	lambda repressor-like DNA-binding domains	0.0017	47438	GalR/LacI-like bacterial regulator	2hsg A:2-58
aO	gi|294497717|ref|YP_003561417.1|	0036339	68-338	2.36e-77	53822	Periplasmic binding protein-like I	0.0000189	53823	L-arabinose binding protein-like	2nzu G:58-332
aO	gi|294497717|ref|YP_003561417.1|	0051985	7-66	1.37e-16	47413	lambda repressor-like DNA-binding domains	0.0048	47438	GalR/LacI-like bacterial regulator	2bjc A:1-62
aO	gi|294498348|ref|YP_003562048.1|	0035780	59-321	3.73e-64	53822	Periplasmic binding protein-like I	0.000033	53823	L-arabinose binding protein-like	2nzu G:58-332
aO	gi|294498348|ref|YP_003562048.1|	0051985	2-61	1.65e-19	47413	lambda repressor-like DNA-binding domains	0.0024	47438	GalR/LacI-like bacterial regulator	1pru A:
aO	gi|294498537|ref|YP_003562237.1|	0036339	60-329	3.08e-91	53822	Periplasmic binding protein-like I	0.00000242	53823	L-arabinose binding protein-like	2nzu G:58-332
aO	gi|294498537|ref|YP_003562237.1|	0051985	1-58	2.34e-17	47413	lambda repressor-like DNA-binding domains	0.0018	47438	GalR/LacI-like bacterial regulator	1pru A:
aO	gi|294498909|ref|YP_003562609.1|	0036339	82-341	6.13e-64	53822	Periplasmic binding protein-like I	0.0000405	53823	L-arabinose binding protein-like	2nzu G:58-332
aO	gi|294498909|ref|YP_003562609.1|	0051985	4-62	5.28e-18	47413	lambda repressor-like DNA-binding domains	0.0032	47438	GalR/LacI-like bacterial regulator	2bjc A:1-62
aO	gi|294498986|ref|YP_003562686.1|	0035780	58-310	1.96e-57	53822	Periplasmic binding protein-like I	0.0000406	53823	L-arabinose binding protein-like	2nzu G:58-332
aO	gi|294498986|ref|YP_003562686.1|	0051985	1-60	1.29e-16	47413	lambda repressor-like DNA-binding domains	0.0059	47438	GalR/LacI-like bacterial regulator	1pru A:
aO	gi|294499513|ref|YP_003563213.1|	0035780	67-331	8.25e-53	53822	Periplasmic binding protein-like I	0.00011	53823	L-arabinose binding protein-like	2nzu G:58-332
aO	gi|294499513|ref|YP_003563213.1|	0051985	1-49	0.000000000000938	47413	lambda repressor-like DNA-binding domains	0.0034	47438	GalR/LacI-like bacterial regulator	1pru A:
aO	gi|294499699|ref|YP_003563399.1|	0036339	65-334	1.68e-73	53822	Periplasmic binding protein-like I	0.0000177	53823	L-arabinose binding protein-like	2nzu G:58-332
aO	gi|294499699|ref|YP_003563399.1|	0051985	3-63	9.01e-17	47413	lambda repressor-like DNA-binding domains	0.0029	47438	GalR/LacI-like bacterial regulator	1pru A:
aO	gi|294499975|ref|YP_003563675.1|	0035780	57-315	1.85e-59	53822	Periplasmic binding protein-like I	0.0000526	53823	L-arabinose binding protein-like	2nzu G:58-332
aO	gi|294499975|ref|YP_003563675.1|	0051985	1-59	7.74e-16	47413	lambda repressor-like DNA-binding domains	0.0043	47438	GalR/LacI-like bacterial regulator	1uxd A:
aO	gi|294500220|ref|YP_003563920.1|	0036339	61-331	1.32e-92	53822	Periplasmic binding protein-like I	0.00000323	53823	L-arabinose binding protein-like	2nzu G:58-332
aO	gi|294500220|ref|YP_003563920.1|	0051985	3-60	1.76e-16	47413	lambda repressor-like DNA-binding domains	0.0046	47438	GalR/LacI-like bacterial regulator	2bjc A:1-62
aO	gi|294500444|ref|YP_003564144.1|	0036339	63-332	2.69e-58	53822	Periplasmic binding protein-like I	0.0000608	53823	L-arabinose binding protein-like	2nzu G:58-332
aO	gi|294500444|ref|YP_003564144.1|	0051985	3-60	1.02e-16	47413	lambda repressor-like DNA-binding domains	0.0042	47438	GalR/LacI-like bacterial regulator	2hsg A:2-58
aO	gi|294500681|ref|YP_003564381.1|	0036339	60-335	7.57e-82	53822	Periplasmic binding protein-like I	0.0000149	53823	L-arabinose binding protein-like	1dbq A:
aO	gi|294500681|ref|YP_003564381.1|	0051985	1-59	1.55e-19	47413	lambda repressor-like DNA-binding domains	0.003	47438	GalR/LacI-like bacterial regulator	2bjc A:1-62
aO	gi|294501554|ref|YP_003565254.1|	0036339	62-332	5.89e-90	53822	Periplasmic binding protein-like I	0.000000000121	53823	L-arabinose binding protein-like	2nzu G:58-332
aO	gi|294501554|ref|YP_003565254.1|	0051985	2-60	2.96e-19	47413	lambda repressor-like DNA-binding domains	0.00015	47438	GalR/LacI-like bacterial regulator	2hsg A:2-58
aO	gi|294501945|ref|YP_003565645.1|	0036339	68-333	5.39e-57	53822	Periplasmic binding protein-like I	0.0000778	53823	L-arabinose binding protein-like	2nzu G:58-332
aO	gi|294501945|ref|YP_003565645.1|	0044558	6-63	0.00000000000000103	47413	lambda repressor-like DNA-binding domains	0.0044	47438	GalR/LacI-like bacterial regulator	2hsg A:2-58
aO	gi|294498256|ref|YP_003561956.1|	0045682	1-129	4.84e-30	52172	CheY-like	0.00061	52173	CheY-related	1s8n A:
aO	gi|294498256|ref|YP_003561956.1|	0048694	126-199	5.78e-20	46894	C-terminal effector domain of the bipartite response regulators	0.0025	46900	GerE-like (LuxR/UhpA family of transcriptional regulators)	1fse A:
aO	gi|294501457|ref|YP_003565157.1|	0048694	7-72	2.21e-23	46894	C-terminal effector domain of the bipartite response regulators	0.00012	46900	GerE-like (LuxR/UhpA family of transcriptional regulators)	1fse A:
aO	gi|294501833|ref|YP_003565533.1|	0045682	2-133	1.07e-34	52172	CheY-like	0.00055	52173	CheY-related	1a04 A:5-142
aO	gi|294501833|ref|YP_003565533.1|	0048694	150-225	1.77e-24	46894	C-terminal effector domain of the bipartite response regulators	0.0014	46900	GerE-like (LuxR/UhpA family of transcriptional regulators)	1fse A:
aO	gi|294498204|ref|YP_003561904.1|	0045682	1-134	4.84e-34	52172	CheY-like	0.00031	52173	CheY-related	1a04 A:5-142
aO	gi|294498204|ref|YP_003561904.1|	0048694	138-207	3.37e-23	46894	C-terminal effector domain of the bipartite response regulators	0.0018	46900	GerE-like (LuxR/UhpA family of transcriptional regulators)	1fse A:
aO	gi|294499258|ref|YP_003562958.1|	0045682	1-133	3.7e-37	52172	CheY-like	0.00032	52173	CheY-related	1a04 A:5-142
aO	gi|294499258|ref|YP_003562958.1|	0048694	141-211	1.19e-22	46894	C-terminal effector domain of the bipartite response regulators	0.0022	46900	GerE-like (LuxR/UhpA family of transcriptional regulators)	1fse A:
aO	gi|294499414|ref|YP_003563114.1|	0045700	1-130	2.42e-31	52172	CheY-like	0.0013	52173	CheY-related	1a04 A:5-142
aO	gi|294499414|ref|YP_003563114.1|	0048694	147-207	3.4e-17	46894	C-terminal effector domain of the bipartite response regulators	0.0035	46900	GerE-like (LuxR/UhpA family of transcriptional regulators)	1fse A:
aO	gi|294500004|ref|YP_003563704.1|	0045682	3-121	1.18e-32	52172	CheY-like	0.00035	52173	CheY-related	1a04 A:5-142
aO	gi|294500004|ref|YP_003563704.1|	0048694	142-212	5.1e-23	46894	C-terminal effector domain of the bipartite response regulators	0.0028	46900	GerE-like (LuxR/UhpA family of transcriptional regulators)	1a04 A:150-216
aO	gi|294509070|ref|YP_003565959.1|	0045682	2-129	1.41e-28	52172	CheY-like	0.00089	52173	CheY-related	1a04 A:5-142
aO	gi|294509070|ref|YP_003565959.1|	0048694	131-199	2.24e-17	46894	C-terminal effector domain of the bipartite response regulators	0.0042	46900	GerE-like (LuxR/UhpA family of transcriptional regulators)	1fse A:
aO	gi|161353813|ref|YP_001568990.1|	0048694	42-104	0.0000000000442	46894	C-terminal effector domain of the bipartite response regulators	0.0061	46900	GerE-like (LuxR/UhpA family of transcriptional regulators)	1fse A:
aO	gi|294497939|ref|YP_003561639.1|	0054662	61-240	1.3e-58	64288	Chorismate lyase-like	0.00029	143473	UTRA domain	3ddv A:3-145
aO	gi|294497939|ref|YP_003561639.1|	0050048	1-86	2.49e-26	46785	Winged helix DNA-binding domain	0.011	46804	GntR-like transcriptional regulators	1hw1 A:5-78
aO	gi|294499165|ref|YP_003562865.1|	0054662	62-239	2.2e-44	64288	Chorismate lyase-like	0.0000192	143473	UTRA domain	2ikk A:86-238
aO	gi|294499165|ref|YP_003562865.1|	0050048	4-81	4.09e-22	46785	Winged helix DNA-binding domain	0.021	46804	GntR-like transcriptional regulators	2hs5 A:25-93
aO	gi|294500751|ref|YP_003564451.1|	0050048	6-85	0.00000000000000188	46785	Winged helix DNA-binding domain	0.025	46804	GntR-like transcriptional regulators	3bwg A:5-82
aO	gi|294497613|ref|YP_003561313.1|	0050768	107-464	2.89e-79	53383	PLP-dependent transferases	0.0000824	53384	AAT-like	1wst A:13-415
aO	gi|294497613|ref|YP_003561313.1|	0050048	7-88	2.41e-22	46785	Winged helix DNA-binding domain	0.045	46804	GntR-like transcriptional regulators	1hw1 A:5-78
aO	gi|294497725|ref|YP_003561425.1|	0054396	74-234	7.54e-43	64288	Chorismate lyase-like	0.00000479	143473	UTRA domain	2ogg A:95-238
aO	gi|294497725|ref|YP_003561425.1|	0050048	4-72	5.04e-20	46785	Winged helix DNA-binding domain	0.02	46804	GntR-like transcriptional regulators	3bwg A:5-82
aO	gi|294497913|ref|YP_003561613.1|	0054060	73-197	1.75e-26	48008	GntR ligand-binding domain-like	0.0066	48009	GntR ligand-binding domain-like	2hs5 A:94-231
aO	gi|294497913|ref|YP_003561613.1|	0050048	5-65	0.0000000000155	46785	Winged helix DNA-binding domain	0.06	46804	GntR-like transcriptional regulators	1hw1 A:5-78
aO	gi|294498004|ref|YP_003561704.1|	0054060	95-234	1.33e-30	48008	GntR ligand-binding domain-like	0.0053	48009	GntR ligand-binding domain-like	2hs5 A:94-231
aO	gi|294498004|ref|YP_003561704.1|	0050048	5-78	1.13e-20	46785	Winged helix DNA-binding domain	0.012	46804	GntR-like transcriptional regulators	1v4r A:1-100
aO	gi|294498276|ref|YP_003561976.1|	0054662	61-236	1.3e-32	64288	Chorismate lyase-like	0.0043	143473	UTRA domain	3cnv A:98-259
aO	gi|294498276|ref|YP_003561976.1|	0050048	6-83	6.01e-19	46785	Winged helix DNA-binding domain	0.019	46804	GntR-like transcriptional regulators	1hw1 A:5-78
aO	gi|294498374|ref|YP_003562074.1|	0054396	77-228	3.93e-39	64288	Chorismate lyase-like	0.00023	143473	UTRA domain	2ooi A:73-233
aO	gi|294498374|ref|YP_003562074.1|	0054845	7-77	1.69e-17	46785	Winged helix DNA-binding domain	0.0037	46804	GntR-like transcriptional regulators	3bwg A:5-82
aO	gi|294498411|ref|YP_003562111.1|	0050048	7-81	6.75e-25	46785	Winged helix DNA-binding domain	0.01	46804	GntR-like transcriptional regulators	3bwg A:5-82
aO	gi|294498411|ref|YP_003562111.1|	0054060	98-235	3.92e-25	48008	GntR ligand-binding domain-like	0.011	48009	GntR ligand-binding domain-like	1hw1 A:79-230
aO	gi|294498587|ref|YP_003562287.1|	0050768	73-440	2.36e-71	53383	PLP-dependent transferases	0.0000639	53384	AAT-like	1wst A:13-415
aO	gi|294498587|ref|YP_003562287.1|	0050048	3-73	1.56e-16	46785	Winged helix DNA-binding domain	0.018	46804	GntR-like transcriptional regulators	3bwg A:5-82
aO	gi|294498657|ref|YP_003562357.1|	0054060	100-229	1.94e-21	48008	GntR ligand-binding domain-like	0.016	48009	GntR ligand-binding domain-like	2hs5 A:94-231
aO	gi|294498657|ref|YP_003562357.1|	0050048	13-82	5.77e-18	46785	Winged helix DNA-binding domain	0.024	46804	GntR-like transcriptional regulators	1hw1 A:5-78
aO	gi|294498722|ref|YP_003562422.1|	0050048	5-78	2.19e-21	46785	Winged helix DNA-binding domain	0.016	46804	GntR-like transcriptional regulators	2hs5 A:25-93
aO	gi|294498722|ref|YP_003562422.1|	0054060	79-208	1.18e-21	48008	GntR ligand-binding domain-like	0.01	48009	GntR ligand-binding domain-like	2hs5 A:94-231
aO	gi|294498811|ref|YP_003562511.1|	0050048	10-77	1.01e-18	46785	Winged helix DNA-binding domain	0.0094	46804	GntR-like transcriptional regulators	2hs5 A:25-93
aO	gi|294498811|ref|YP_003562511.1|	0054060	82-200	0.0000000000112	48008	GntR ligand-binding domain-like	0.021	48009	GntR ligand-binding domain-like	2hs5 A:94-231
aO	gi|294498953|ref|YP_003562653.1|	0050768	90-478	4.43e-89	53383	PLP-dependent transferases	0.0000101	53384	AAT-like	1x0m A:26-428
aO	gi|294498953|ref|YP_003562653.1|	0050048	6-89	4.54e-17	46785	Winged helix DNA-binding domain	0.0097	46804	GntR-like transcriptional regulators	1hw1 A:5-78
aO	gi|294499028|ref|YP_003562728.1|	0050048	5-79	6.25e-21	46785	Winged helix DNA-binding domain	0.041	46804	GntR-like transcriptional regulators	3bwg A:5-82
aO	gi|294499186|ref|YP_003562886.1|	0050768	106-475	1.53e-90	53383	PLP-dependent transferases	0.00000511	53384	AAT-like	1x0m A:26-428
aO	gi|294499186|ref|YP_003562886.1|	0050048	7-82	2.65e-20	46785	Winged helix DNA-binding domain	0.018	46804	GntR-like transcriptional regulators	1hw1 A:5-78
aO	gi|294499465|ref|YP_003563165.1|	0050768	110-475	3.23e-97	53383	PLP-dependent transferases	0.00000409	53384	AAT-like	1x0m A:26-428
aO	gi|294499465|ref|YP_003563165.1|	0050048	6-78	1.11e-20	46785	Winged helix DNA-binding domain	0.016	46804	GntR-like transcriptional regulators	1hw1 A:5-78
aO	gi|294499576|ref|YP_003563276.1|	0054060	55-194	6.28e-20	48008	GntR ligand-binding domain-like	0.005	48009	GntR ligand-binding domain-like	2hs5 A:94-231
aO	gi|294499576|ref|YP_003563276.1|	0050048	2-53	0.000000000012	46785	Winged helix DNA-binding domain	0.021	46804	GntR-like transcriptional regulators	1v4r A:1-100
aO	gi|294499622|ref|YP_003563322.1|	0054060	80-213	5.23e-27	48008	GntR ligand-binding domain-like	0.01	48009	GntR ligand-binding domain-like	2hs5 A:94-231
aO	gi|294499622|ref|YP_003563322.1|	0050048	6-78	7.61e-20	46785	Winged helix DNA-binding domain	0.011	46804	GntR-like transcriptional regulators	1hw1 A:5-78
aO	gi|294499730|ref|YP_003563430.1|	0050768	65-440	2.89e-75	53383	PLP-dependent transferases	0.0000421	53384	AAT-like	1wst A:13-415
aO	gi|294499730|ref|YP_003563430.1|	0050048	4-69	0.00000000000000383	46785	Winged helix DNA-binding domain	0.015	46804	GntR-like transcriptional regulators	3bwg A:5-82
aO	gi|294499812|ref|YP_003563512.1|	0050768	90-473	7.01e-91	53383	PLP-dependent transferases	0.0000197	53384	AAT-like	1x0m A:26-428
aO	gi|294499812|ref|YP_003563512.1|	0050048	8-80	7.63e-20	46785	Winged helix DNA-binding domain	0.0077	46804	GntR-like transcriptional regulators	3bwg A:5-82
aO	gi|294500108|ref|YP_003563808.1|	0054396	76-228	4.4e-39	64288	Chorismate lyase-like	0.00000103	143473	UTRA domain	3bwg A:89-233
aO	gi|294500108|ref|YP_003563808.1|	0054845	5-75	7.56e-16	46785	Winged helix DNA-binding domain	0.0000832	46804	GntR-like transcriptional regulators	3bwg A:5-82
aO	gi|294500228|ref|YP_003563928.1|	0040524	74-230	5.13e-33	100950	NagB/RpiA/CoA transferase-like	0.043	110513	IF2B-like	1vb5 A:
aO	gi|294500228|ref|YP_003563928.1|	0043758	4-58	0.0000000000364	46785	Winged helix DNA-binding domain	0.069	46804	GntR-like transcriptional regulators	3bwg A:5-82
aO	gi|294500271|ref|YP_003563971.1|	0054060	93-227	1.75e-26	48008	GntR ligand-binding domain-like	0.012	48009	GntR ligand-binding domain-like	2hs5 A:94-231
aO	gi|294500271|ref|YP_003563971.1|	0050048	5-77	3.81e-22	46785	Winged helix DNA-binding domain	0.017	46804	GntR-like transcriptional regulators	1hw1 A:5-78
aO	gi|294500299|ref|YP_003563999.1|	0036339	82-359	1.71e-59	53822	Periplasmic binding protein-like I	0.0000569	53823	L-arabinose binding protein-like	1dbq A:
aO	gi|294500299|ref|YP_003563999.1|	0050048	3-71	1.18e-18	46785	Winged helix DNA-binding domain	0.031	46804	GntR-like transcriptional regulators	1hw1 A:5-78
aO	gi|294500391|ref|YP_003564091.1|	0054662	64-243	4.08e-40	64288	Chorismate lyase-like	0.001	143473	UTRA domain	3ddv A:3-145
aO	gi|294500391|ref|YP_003564091.1|	0050048	8-80	1.73e-21	46785	Winged helix DNA-binding domain	0.011	46804	GntR-like transcriptional regulators	1hw1 A:5-78
aO	gi|294500661|ref|YP_003564361.1|	0050048	12-85	2.43e-20	46785	Winged helix DNA-binding domain	0.04	46804	GntR-like transcriptional regulators	1hw1 A:5-78
aO	gi|294500661|ref|YP_003564361.1|	0054060	87-215	0.0000000000000188	48008	GntR ligand-binding domain-like	0.019	48009	GntR ligand-binding domain-like	2hs5 A:94-231
aO	gi|294500709|ref|YP_003564409.1|	0050696	89-464	6.22e-83	53383	PLP-dependent transferases	0.000071	53384	AAT-like	1x0m A:26-428
aO	gi|294500709|ref|YP_003564409.1|	0050048	9-88	1.54e-17	46785	Winged helix DNA-binding domain	0.053	46804	GntR-like transcriptional regulators	1v4r A:1-100
aO	gi|294500878|ref|YP_003564578.1|	0054662	62-239	9.58e-38	64288	Chorismate lyase-like	0.0032	143473	UTRA domain	2ra5 A:66-245
aO	gi|294500878|ref|YP_003564578.1|	0050048	5-83	1.17e-22	46785	Winged helix DNA-binding domain	0.021	46804	GntR-like transcriptional regulators	2hs5 A:25-93
aO	gi|294501513|ref|YP_003565213.1|	0050048	5-75	3.16e-20	46785	Winged helix DNA-binding domain	0.025	46804	GntR-like transcriptional regulators	1v4r A:1-100
aO	gi|294499611|ref|YP_003563311.1|	0049608	65-253	2.22e-55	55781	GAF domain-like	0.00003	75513	IclR ligand-binding domain-like	1mkm A:76-246
aO	gi|294499611|ref|YP_003563311.1|	0048177	7-80	4.94e-17	46785	Winged helix DNA-binding domain	0.014	74676	Transcriptional regulator IclR, N-terminal domain	1mkm A:1-75
aO	gi|294501520|ref|YP_003565220.1|	0054203	182-307	2.53e-29	54631	CBS-domain pair	0.0013	54632	CBS-domain pair	2ef7 A:1-127
aO	gi|294501520|ref|YP_003565220.1|	0054151	72-185	3.66e-29	75138	HprK N-terminal domain-like	0.0074	159447	DRTGG domain	2ioj A:206-325
aO	gi|294501520|ref|YP_003565220.1|	0051338	338-431	3.66e-17	54637	Thioesterase/thiol ester dehydrase-isomerase	0.034	89902	PaaI/YdiI-like	2cy9 A:13-139
aO	gi|294501520|ref|YP_003565220.1|	0042770	5-54	0.0000000504	46785	Winged helix DNA-binding domain	0.047	74676	Transcriptional regulator IclR, N-terminal domain	1mkm A:1-75
aO	gi|294497678|ref|YP_003561378.1|	0049595	84-247	1.18e-44	55781	GAF domain-like	0.00014	75513	IclR ligand-binding domain-like	1td5 A:
aO	gi|294497678|ref|YP_003561378.1|	0048177	4-67	0.000000000000322	46785	Winged helix DNA-binding domain	0.013	74676	Transcriptional regulator IclR, N-terminal domain	1mkm A:1-75
aO	gi|294499241|ref|YP_003562941.1|	0049608	61-250	7.85e-46	55781	GAF domain-like	0.0000976	75513	IclR ligand-binding domain-like	1mkm A:76-246
aO	gi|294499241|ref|YP_003562941.1|	0048177	6-77	0.0000000000000341	46785	Winged helix DNA-binding domain	0.03	74676	Transcriptional regulator IclR, N-terminal domain	1mkm A:1-75
aO	gi|294499967|ref|YP_003563667.1|	0040524	78-238	2.09e-30	100950	NagB/RpiA/CoA transferase-like	0.057	75176	D-ribose-5-phosphate isomerase (RpiA), catalytic domain	1ks2 A:2-126,A:199-219
aO	gi|294499967|ref|YP_003563667.1|	0043758	6-71	0.000000000000405	46785	Winged helix DNA-binding domain	0.066	74676	Transcriptional regulator IclR, N-terminal domain	1mkm A:1-75
aO	gi|294500382|ref|YP_003564082.1|	0049608	68-247	2.88e-47	55781	GAF domain-like	0.00018	75513	IclR ligand-binding domain-like	1mkm A:76-246
aO	gi|294500382|ref|YP_003564082.1|	0048177	3-76	7.64e-16	46785	Winged helix DNA-binding domain	0.022	74676	Transcriptional regulator IclR, N-terminal domain	1mkm A:1-75
aO	gi|294508919|ref|YP_003565808.1|	0049944	17-63	0.00000223	46785	Winged helix DNA-binding domain	0.02	74676	Transcriptional regulator IclR, N-terminal domain	1mkm A:1-75
aO	gi|294500838|ref|YP_003564538.1|	0039545	81-202	2.96e-36	51306	LexA/Signal peptidase	0.00031	51307	LexA-related	1jhf A:73-198
aO	gi|294500838|ref|YP_003564538.1|	0047587	1-69	5.4e-23	46785	Winged helix DNA-binding domain	0.018	46789	LexA repressor, N-terminal DNA-binding domain	1jhf A:2-72
aO	gi|294497180|ref|YP_003560880.1|	0051337	2-136	2.15e-38	46785	Winged helix DNA-binding domain	0.095	46789	LexA repressor, N-terminal DNA-binding domain	1jhf A:2-72
aO	gi|294498893|ref|YP_003562593.1|	0040524	75-231	8.27e-33	100950	NagB/RpiA/CoA transferase-like	0.043	110513	IF2B-like	1vb5 A:
aO	gi|294498893|ref|YP_003562593.1|	0043758	5-61	0.00000000000000478	46785	Winged helix DNA-binding domain	0.056	68967	Lrp/AsnC-like transcriptional regulator N-terminal domain	1ri7 A:25-84
aO	gi|294500653|ref|YP_003564353.1|	0052161	2-61	4.28e-17	46785	Winged helix DNA-binding domain	0.00059	68967	Lrp/AsnC-like transcriptional regulator N-terminal domain	2cfx A:1-63
aO	gi|294500653|ref|YP_003564353.1|	0052160	64-137	0.000000000000295	54909	Dimeric alpha+beta barrel	0.00037	69733	Lrp/AsnC-like transcriptional regulator C-terminal domain	2cfx A:64-140
aO	gi|294501358|ref|YP_003565058.1|	0051337	2-126	2.12e-32	46785	Winged helix DNA-binding domain	0.079	68967	Lrp/AsnC-like transcriptional regulator N-terminal domain	1ri7 A:25-84
aO	gi|294497289|ref|YP_003560989.1|	0052161	1-62	0.00000000000000152	46785	Winged helix DNA-binding domain	0.0026	68967	Lrp/AsnC-like transcriptional regulator N-terminal domain	2cfx A:1-63
aO	gi|294497289|ref|YP_003560989.1|	0052160	65-135	0.000000518	54909	Dimeric alpha+beta barrel	0.023	69733	Lrp/AsnC-like transcriptional regulator C-terminal domain	2cfx A:64-140
aO	gi|294497526|ref|YP_003561226.1|	0052160	64-137	0.00000000000000644	54909	Dimeric alpha+beta barrel	0.0097	69733	Lrp/AsnC-like transcriptional regulator C-terminal domain	2cfx A:64-140
aO	gi|294497526|ref|YP_003561226.1|	0052161	1-60	0.00000000000000494	46785	Winged helix DNA-binding domain	0.0052	68967	Lrp/AsnC-like transcriptional regulator N-terminal domain	1ri7 A:25-84
aO	gi|294497788|ref|YP_003561488.1|	0050986	523-668	3.01e-37	55804	Phoshotransferase/anion transport protein	0.00066	55805	IIA domain of mannitol-specific and ntr phosphotransferase EII	1a3a A:
aO	gi|294497788|ref|YP_003561488.1|	0038493	289-385	2.09e-22	63520	PTS-regulatory domain, PRD	0.004	63521	PTS-regulatory domain, PRD	1h99 A:169-275
aO	gi|294497788|ref|YP_003561488.1|	0050231	393-471	0.00000000000131	52794	PTS system IIB component-like	0.02	52795	PTS system, Lactose/Cellobiose specific IIB subunit	1vkr A:
aO	gi|294497788|ref|YP_003561488.1|	0039384	2-66	0.000000754	46785	Winged helix DNA-binding domain	0.033	68967	Lrp/AsnC-like transcriptional regulator N-terminal domain	2cg4 A:4-66
aO	gi|294497788|ref|YP_003561488.1|	0038492	183-276	0.0000123	63520	PTS-regulatory domain, PRD	0.015	63521	PTS-regulatory domain, PRD	1h99 A:54-168
aO	gi|294497788|ref|YP_003561488.1|	0039384	89-131	0.0000652	46785	Winged helix DNA-binding domain	0.05	46786	Biotin repressor-like	1j5y A:3-67
aO	gi|294498456|ref|YP_003562156.1|	0052160	38-108	0.0000000000000241	54909	Dimeric alpha+beta barrel	0.0097	69733	Lrp/AsnC-like transcriptional regulator C-terminal domain	2cfx A:64-140
aO	gi|294498456|ref|YP_003562156.1|	0052161	2-33	0.00000831	46785	Winged helix DNA-binding domain	0.011	68967	Lrp/AsnC-like transcriptional regulator N-terminal domain	1i1g A:2-61
aO	gi|294500277|ref|YP_003563977.1|	0040524	73-231	1.19e-22	100950	NagB/RpiA/CoA transferase-like	0.052	110513	IF2B-like	1vb5 A:
aO	gi|294500277|ref|YP_003563977.1|	0043758	4-61	0.00000000000428	46785	Winged helix DNA-binding domain	0.057	68967	Lrp/AsnC-like transcriptional regulator N-terminal domain	1i1g A:2-61
aO	gi|294500412|ref|YP_003564112.1|	0052161	1-59	9.48e-17	46785	Winged helix DNA-binding domain	0.0037	68967	Lrp/AsnC-like transcriptional regulator N-terminal domain	2cfx A:1-63
aO	gi|294500412|ref|YP_003564112.1|	0052160	65-134	0.00000000000147	54909	Dimeric alpha+beta barrel	0.0048	69733	Lrp/AsnC-like transcriptional regulator C-terminal domain	2cfx A:64-140
aO	gi|294501662|ref|YP_003565362.1|	0047284	66-147	3.62e-17	54909	Dimeric alpha+beta barrel	0.005	69733	Lrp/AsnC-like transcriptional regulator C-terminal domain	1ri7 A:85-170
aO	gi|294501662|ref|YP_003565362.1|	0052161	3-60	0.000000246	46785	Winged helix DNA-binding domain	0.016	68967	Lrp/AsnC-like transcriptional regulator N-terminal domain	2cfx A:1-63
aO	gi|294497622|ref|YP_003561322.1|	0045790	87-284	1.36e-29	53850	Periplasmic binding protein-like II	0.0037	53851	Phosphate binding protein-like	2fyi A:88-307
aO	gi|294497622|ref|YP_003561322.1|	0045910	1-110	3.76e-20	46785	Winged helix DNA-binding domain	0.017	88979	LysR-like transcriptional regulators	1ixc A:1-89
aO	gi|294498074|ref|YP_003561774.1|	0045790	90-290	2.41e-45	53850	Periplasmic binding protein-like II	0.0004	53851	Phosphate binding protein-like	1i6a A:
aO	gi|294498074|ref|YP_003561774.1|	0045910	1-110	6.1e-24	46785	Winged helix DNA-binding domain	0.0058	88979	LysR-like transcriptional regulators	1ixc A:1-89
aO	gi|294498096|ref|YP_003561796.1|	0045790	89-290	5.02e-31	53850	Periplasmic binding protein-like II	0.0044	53851	Phosphate binding protein-like	2fyi A:88-307
aO	gi|294498096|ref|YP_003561796.1|	0045910	6-111	1.25e-18	46785	Winged helix DNA-binding domain	0.0066	88979	LysR-like transcriptional regulators	1ixc A:1-89
aO	gi|294497022|ref|YP_003560722.1|	0045790	87-290	1.13e-29	53850	Periplasmic binding protein-like II	0.003	53851	Phosphate binding protein-like	1i6a A:
aO	gi|294497022|ref|YP_003560722.1|	0045910	1-109	2.04e-19	46785	Winged helix DNA-binding domain	0.003	88979	LysR-like transcriptional regulators	1ixc A:1-89
aO	gi|294497482|ref|YP_003561182.1|	0045790	97-290	1.18e-33	53850	Periplasmic binding protein-like II	0.001	53851	Phosphate binding protein-like	1i6a A:
aO	gi|294497482|ref|YP_003561182.1|	0047461	1-87	4.62e-20	46785	Winged helix DNA-binding domain	0.0056	88979	LysR-like transcriptional regulators	1ixc A:1-89
aO	gi|294497737|ref|YP_003561437.1|	0045790	105-287	1.23e-19	53850	Periplasmic binding protein-like II	0.013	53851	Phosphate binding protein-like	2fyi A:88-307
aO	gi|294497737|ref|YP_003561437.1|	0052508	1-79	4.79e-17	46785	Winged helix DNA-binding domain	0.015	88979	LysR-like transcriptional regulators	2esn A:3-91
aO	gi|294497798|ref|YP_003561498.1|	0045790	88-283	2.31e-20	53850	Periplasmic binding protein-like II	0.0057	53851	Phosphate binding protein-like	1al3 A:
aO	gi|294497798|ref|YP_003561498.1|	0047461	1-80	8.27e-20	46785	Winged helix DNA-binding domain	0.0091	88979	LysR-like transcriptional regulators	1ixc A:1-89
aO	gi|294498218|ref|YP_003561918.1|	0052509	91-269	1.81e-26	53850	Periplasmic binding protein-like II	0.0023	53851	Phosphate binding protein-like	1i6a A:
aO	gi|294498218|ref|YP_003561918.1|	0045910	1-108	9.91e-21	46785	Winged helix DNA-binding domain	0.0025	88979	LysR-like transcriptional regulators	1ixc A:1-89
aO	gi|294498428|ref|YP_003562128.1|	0045790	105-314	9.05e-41	53850	Periplasmic binding protein-like II	0.00042	53851	Phosphate binding protein-like	1al3 A:
aO	gi|294498428|ref|YP_003562128.1|	0045910	19-128	2.36e-18	46785	Winged helix DNA-binding domain	0.01	88979	LysR-like transcriptional regulators	1ixc A:1-89
aO	gi|294498462|ref|YP_003562162.1|	0045790	88-289	1.06e-32	53850	Periplasmic binding protein-like II	0.0022	53851	Phosphate binding protein-like	1i6a A:
aO	gi|294498462|ref|YP_003562162.1|	0045910	2-99	5.44e-20	46785	Winged helix DNA-binding domain	0.006	88979	LysR-like transcriptional regulators	1ixc A:1-89
aO	gi|294498518|ref|YP_003562218.1|	0045790	83-281	2.85e-29	53850	Periplasmic binding protein-like II	0.0023	53851	Phosphate binding protein-like	2fyi A:88-307
aO	gi|294498518|ref|YP_003562218.1|	0045910	1-106	2.36e-20	46785	Winged helix DNA-binding domain	0.0072	88979	LysR-like transcriptional regulators	1ixc A:1-89
aO	gi|294498704|ref|YP_003562404.1|	0045790	92-292	8.58e-27	53850	Periplasmic binding protein-like II	0.0028	53851	Phosphate binding protein-like	2fyi A:88-307
aO	gi|294498704|ref|YP_003562404.1|	0045910	1-113	3.48e-19	46785	Winged helix DNA-binding domain	0.011	88979	LysR-like transcriptional regulators	1ixc A:1-89
aO	gi|294498860|ref|YP_003562560.1|	0045790	88-296	5.16e-41	53850	Periplasmic binding protein-like II	0.00034	53851	Phosphate binding protein-like	1i6a A:
aO	gi|294498860|ref|YP_003562560.1|	0047461	1-84	4.66e-23	46785	Winged helix DNA-binding domain	0.0019	88979	LysR-like transcriptional regulators	1ixc A:1-89
aO	gi|294499027|ref|YP_003562727.1|	0045790	89-289	5.6e-43	53850	Periplasmic binding protein-like II	0.00071	53851	Phosphate binding protein-like	2fyi A:88-307
aO	gi|294499027|ref|YP_003562727.1|	0045910	3-111	2.73e-21	46785	Winged helix DNA-binding domain	0.012	88979	LysR-like transcriptional regulators	1ixc A:1-89
aO	gi|294499100|ref|YP_003562800.1|	0045790	94-298	7.82e-40	53850	Periplasmic binding protein-like II	0.0004	53851	Phosphate binding protein-like	1i6a A:
aO	gi|294499100|ref|YP_003562800.1|	0047461	5-87	8.16e-20	46785	Winged helix DNA-binding domain	0.0037	88979	LysR-like transcriptional regulators	1ixc A:1-89
aO	gi|294499397|ref|YP_003563097.1|	0052806	93-288	1.16e-27	53850	Periplasmic binding protein-like II	0.002	53851	Phosphate binding protein-like	1al3 A:
aO	gi|294499397|ref|YP_003563097.1|	0047461	1-85	3.25e-20	46785	Winged helix DNA-binding domain	0.001	88979	LysR-like transcriptional regulators	1ixc A:1-89
aO	gi|294499564|ref|YP_003563264.1|	0045790	86-294	2.29e-42	53850	Periplasmic binding protein-like II	0.00069	53851	Phosphate binding protein-like	1i6a A:
aO	gi|294499564|ref|YP_003563264.1|	0045910	1-110	3.18e-21	46785	Winged helix DNA-binding domain	0.033	88979	LysR-like transcriptional regulators	1ixc A:1-89
aO	gi|294499810|ref|YP_003563510.1|	0045790	89-291	2.29e-41	53850	Periplasmic binding protein-like II	0.00042	53851	Phosphate binding protein-like	1i6a A:
aO	gi|294499810|ref|YP_003563510.1|	0047461	1-86	5.53e-23	46785	Winged helix DNA-binding domain	0.007	88979	LysR-like transcriptional regulators	1ixc A:1-89
aO	gi|294500105|ref|YP_003563805.1|	0045790	90-287	3.84e-36	53850	Periplasmic binding protein-like II	0.0011	53851	Phosphate binding protein-like	1i6a A:
aO	gi|294500105|ref|YP_003563805.1|	0045910	3-110	3.06e-20	46785	Winged helix DNA-binding domain	0.012	88979	LysR-like transcriptional regulators	1ixc A:1-89
aO	gi|294500119|ref|YP_003563819.1|	0045790	88-292	1.06e-41	53850	Periplasmic binding protein-like II	0.00016	53851	Phosphate binding protein-like	1i6a A:
aO	gi|294500119|ref|YP_003563819.1|	0047461	1-83	2.21e-19	46785	Winged helix DNA-binding domain	0.0048	88979	LysR-like transcriptional regulators	1ixc A:1-89
aO	gi|294500216|ref|YP_003563916.1|	0045910	2-108	4.76e-25	46785	Winged helix DNA-binding domain	0.005	88979	LysR-like transcriptional regulators	1ixc A:1-89
aO	gi|294500216|ref|YP_003563916.1|	0045790	87-279	1.55e-21	53850	Periplasmic binding protein-like II	0.0094	53851	Phosphate binding protein-like	1i6a A:
aO	gi|294500372|ref|YP_003564072.1|	0045790	87-287	5.84e-36	53850	Periplasmic binding protein-like II	0.0011	53851	Phosphate binding protein-like	1i6a A:
aO	gi|294500372|ref|YP_003564072.1|	0045910	1-110	1.94e-24	46785	Winged helix DNA-binding domain	0.0055	88979	LysR-like transcriptional regulators	1ixc A:1-89
aO	gi|294500410|ref|YP_003564110.1|	0052509	87-286	1.33e-22	53850	Periplasmic binding protein-like II	0.0028	53851	Phosphate binding protein-like	1i6a A:
aO	gi|294500410|ref|YP_003564110.1|	0045910	2-109	2.03e-16	46785	Winged helix DNA-binding domain	0.0077	88979	LysR-like transcriptional regulators	1ixc A:1-89
aO	gi|294500447|ref|YP_003564147.1|	0052806	87-277	6.7e-20	53850	Periplasmic binding protein-like II	0.01	53851	Phosphate binding protein-like	1i6a A:
aO	gi|294500447|ref|YP_003564147.1|	0047461	1-86	1.84e-16	46785	Winged helix DNA-binding domain	0.0095	88979	LysR-like transcriptional regulators	1ixc A:1-89
aO	gi|294500470|ref|YP_003564170.1|	0045790	86-293	1.05e-40	53850	Periplasmic binding protein-like II	0.00068	53851	Phosphate binding protein-like	1i6a A:
aO	gi|294500470|ref|YP_003564170.1|	0047461	1-84	1.01e-17	46785	Winged helix DNA-binding domain	0.0091	88979	LysR-like transcriptional regulators	1ixc A:1-89
aO	gi|294500490|ref|YP_003564190.1|	0045790	90-297	1.71e-25	53850	Periplasmic binding protein-like II	0.0019	53851	Phosphate binding protein-like	1al3 A:
aO	gi|294500490|ref|YP_003564190.1|	0047461	1-86	6.59e-25	46785	Winged helix DNA-binding domain	0.0053	88979	LysR-like transcriptional regulators	1ixc A:1-89
aO	gi|294500546|ref|YP_003564246.1|	0045790	89-282	2.31e-28	53850	Periplasmic binding protein-like II	0.0048	53851	Phosphate binding protein-like	2fyi A:88-307
aO	gi|294500546|ref|YP_003564246.1|	0045910	1-111	1.82e-19	46785	Winged helix DNA-binding domain	0.013	88979	LysR-like transcriptional regulators	1ixc A:1-89
aO	gi|294500702|ref|YP_003564402.1|	0045790	89-294	1.9e-39	53850	Periplasmic binding protein-like II	0.0012	53851	Phosphate binding protein-like	1i6a A:
aO	gi|294500702|ref|YP_003564402.1|	0047461	1-84	1.33e-22	46785	Winged helix DNA-binding domain	0.0031	88979	LysR-like transcriptional regulators	1ixc A:1-89
aO	gi|294508937|ref|YP_003565826.1|	0045790	88-296	8.07e-42	53850	Periplasmic binding protein-like II	0.00037	53851	Phosphate binding protein-like	1i6a A:
aO	gi|294508937|ref|YP_003565826.1|	0047461	1-84	1.88e-21	46785	Winged helix DNA-binding domain	0.0045	88979	LysR-like transcriptional regulators	1ixc A:1-89
aO	gi|294508977|ref|YP_003565866.1|	0045790	88-302	2.08e-37	53850	Periplasmic binding protein-like II	0.00045	53851	Phosphate binding protein-like	1i6a A:
aO	gi|294508977|ref|YP_003565866.1|	0047461	1-87	5.33e-19	46785	Winged helix DNA-binding domain	0.0043	88979	LysR-like transcriptional regulators	1ixc A:1-89
aO	gi|294497687|ref|YP_003561387.1|	0049308	11-140	9.26e-31	46785	Winged helix DNA-binding domain	0.0018	63379	MarR-like transcriptional regulators	1s3j A:
aO	gi|294498398|ref|YP_003562098.1|	0040517	4-142	5.04e-31	46785	Winged helix DNA-binding domain	0.00000527	63379	MarR-like transcriptional regulators	1lj9 A:
aO	gi|294499214|ref|YP_003562914.1|	0052644	38-151	1.6e-25	46785	Winged helix DNA-binding domain	0.0069	63379	MarR-like transcriptional regulators	1s3j A:
aO	gi|294499338|ref|YP_003563038.1|	0040517	22-131	1.15e-20	46785	Winged helix DNA-binding domain	0.045	63379	MarR-like transcriptional regulators	1hsj A:373-487
aO	gi|294500558|ref|YP_003564258.1|	0052801	4-136	1.37e-30	46785	Winged helix DNA-binding domain	0.0044	63379	MarR-like transcriptional regulators	2fbh A:8-144
aO	gi|294497682|ref|YP_003561382.1|	0052644	34-145	3.27e-25	46785	Winged helix DNA-binding domain	0.0055	63379	MarR-like transcriptional regulators	2bv6 A:5-140
aO	gi|294497945|ref|YP_003561645.1|	0052801	9-143	3.37e-26	46785	Winged helix DNA-binding domain	0.021	63379	MarR-like transcriptional regulators	2a61 A:5-143
aO	gi|294497982|ref|YP_003561682.1|	0052801	6-138	4.14e-27	46785	Winged helix DNA-binding domain	0.0053	63379	MarR-like transcriptional regulators	1s3j A:
aO	gi|294498028|ref|YP_003561728.1|	0052801	9-149	2.35e-33	46785	Winged helix DNA-binding domain	0.0057	63379	MarR-like transcriptional regulators	2a61 A:5-143
aO	gi|294498285|ref|YP_003561985.1|	0052801	13-148	5.3e-28	46785	Winged helix DNA-binding domain	0.0043	63379	MarR-like transcriptional regulators	1s3j A:
aO	gi|294498288|ref|YP_003561988.1|	0040517	13-137	6.5e-28	46785	Winged helix DNA-binding domain	0.0057	63379	MarR-like transcriptional regulators	1s3j A:
aO	gi|294498384|ref|YP_003562084.1|	0052801	26-140	3.06e-21	46785	Winged helix DNA-binding domain	0.01	63379	MarR-like transcriptional regulators	2eth A:1-140
aO	gi|294498494|ref|YP_003562194.1|	0052801	4-144	7.53e-24	46785	Winged helix DNA-binding domain	0.017	63379	MarR-like transcriptional regulators	2eth A:1-140
aO	gi|294498650|ref|YP_003562350.1|	0042156	20-128	6.83e-21	46785	Winged helix DNA-binding domain	0.0000729	63379	MarR-like transcriptional regulators	2fxa A:6-167
aO	gi|294498871|ref|YP_003562571.1|	0052801	24-142	2.56e-23	46785	Winged helix DNA-binding domain	0.011	63379	MarR-like transcriptional regulators	2eth A:1-140
aO	gi|294499035|ref|YP_003562735.1|	0053759	9-140	1.03e-33	46785	Winged helix DNA-binding domain	0.0000119	63379	MarR-like transcriptional regulators	1z91 A:8-144
aO	gi|294499155|ref|YP_003562855.1|	0052801	34-145	2.59e-19	46785	Winged helix DNA-binding domain	0.004	63379	MarR-like transcriptional regulators	2a61 A:5-143
aO	gi|294499282|ref|YP_003562982.1|	0052801	9-142	7.53e-30	46785	Winged helix DNA-binding domain	0.0051	63379	MarR-like transcriptional regulators	1jgs A:
aO	gi|294499446|ref|YP_003563146.1|	0052801	18-139	4.86e-25	46785	Winged helix DNA-binding domain	0.011	63379	MarR-like transcriptional regulators	1lj9 A:
aO	gi|294499857|ref|YP_003563557.1|	0049308	14-139	2.15e-28	46785	Winged helix DNA-binding domain	0.0000331	63379	MarR-like transcriptional regulators	1s3j A:
aO	gi|294500168|ref|YP_003563868.1|	0052801	11-154	4.34e-25	46785	Winged helix DNA-binding domain	0.013	63379	MarR-like transcriptional regulators	2a61 A:5-143
aO	gi|294500312|ref|YP_003564012.1|	0052801	9-137	2.15e-28	46785	Winged helix DNA-binding domain	0.0032	63379	MarR-like transcriptional regulators	1s3j A:
aO	gi|294500638|ref|YP_003564338.1|	0042156	22-130	1.28e-18	46785	Winged helix DNA-binding domain	0.0000222	63379	MarR-like transcriptional regulators	2fxa A:6-167
aO	gi|294501443|ref|YP_003565143.1|	0052801	11-145	1.93e-31	46785	Winged helix DNA-binding domain	0.00075	63379	MarR-like transcriptional regulators	2a61 A:5-143
aO	gi|294501740|ref|YP_003565440.1|	0052644	13-138	2.61e-27	46785	Winged helix DNA-binding domain	0.011	63379	MarR-like transcriptional regulators	2a61 A:5-143
aO	gi|28894908|ref|NP_799503.1|	0043935	11-95	0.00000011	46785	Winged helix DNA-binding domain	0.058	63379	MarR-like transcriptional regulators	1hsj A:373-487
aO	gi|294498815|ref|YP_003562515.1|	0050342	1-121	7.83e-37	52172	CheY-like	0.00025	52173	CheY-related	1mvo A:
aO	gi|294498815|ref|YP_003562515.1|	0051385	127-222	1.55e-26	46894	C-terminal effector domain of the bipartite response regulators	0.0019	46895	PhoB-like	1qqi A:
aO	gi|294497140|ref|YP_003560840.1|	0050342	2-132	1.02e-41	52172	CheY-like	0.00016	52173	CheY-related	1nxo A:
aO	gi|294497140|ref|YP_003560840.1|	0051385	129-228	2.04e-32	46894	C-terminal effector domain of the bipartite response regulators	0.00066	46895	PhoB-like	1ys7 A:128-233
aO	gi|294498670|ref|YP_003562370.1|	0050342	1-126	2.7e-39	52172	CheY-like	0.00021	52173	CheY-related	1mvo A:
aO	gi|294498670|ref|YP_003562370.1|	0051385	121-223	9.14e-25	46894	C-terminal effector domain of the bipartite response regulators	0.0024	46895	PhoB-like	1qqi A:
aO	gi|294498958|ref|YP_003562658.1|	0054709	2-243	5.51e-32	53474	alpha/beta-Hydrolases	0.021	53531	Haloperoxidase	1hkh A:
aO	gi|294498958|ref|YP_003562658.1|	0052669	320-381	0.00000136	46894	C-terminal effector domain of the bipartite response regulators	0.01	46895	PhoB-like	2ff4 A:10-104
aO	gi|294499355|ref|YP_003563055.1|	0050342	1-127	3.13e-39	52172	CheY-like	0.0001	52173	CheY-related	1mvo A:
aO	gi|294499355|ref|YP_003563055.1|	0051385	125-226	3.12e-30	46894	C-terminal effector domain of the bipartite response regulators	0.001	46895	PhoB-like	1qqi A:
aO	gi|294499648|ref|YP_003563348.1|	0050342	2-124	2.99e-39	52172	CheY-like	0.0000547	52173	CheY-related	1mvo A:
aO	gi|294499648|ref|YP_003563348.1|	0051385	131-223	4.73e-26	46894	C-terminal effector domain of the bipartite response regulators	0.001	46895	PhoB-like	1ys7 A:128-233
aO	gi|294499798|ref|YP_003563498.1|	0037914	14-101	9.18e-20	49879	SMAD/FHA domain	0.0024	49885	FHA domain	1uht A:
aO	gi|294499798|ref|YP_003563498.1|	0049014	127-219	0.0000000000013	46894	C-terminal effector domain of the bipartite response regulators	0.0049	46895	PhoB-like	1kgs A:124-225
aO	gi|294500085|ref|YP_003563785.1|	0050342	1-122	1.05e-34	52172	CheY-like	0.00049	52173	CheY-related	1mvo A:
aO	gi|294500085|ref|YP_003563785.1|	0049014	128-222	8.5e-23	46894	C-terminal effector domain of the bipartite response regulators	0.0049	46895	PhoB-like	1qqi A:
aO	gi|294500618|ref|YP_003564318.1|	0050342	1-123	1.99e-35	52172	CheY-like	0.00056	52173	CheY-related	1nxo A:
aO	gi|294500618|ref|YP_003564318.1|	0049014	127-221	6.24e-25	46894	C-terminal effector domain of the bipartite response regulators	0.004	46895	PhoB-like	1qqi A:
aO	gi|294500657|ref|YP_003564357.1|	0054521	4-119	1.71e-32	52172	CheY-like	0.00015	52173	CheY-related	1nxo A:
aO	gi|294500657|ref|YP_003564357.1|	0051385	125-220	5.95e-25	46894	C-terminal effector domain of the bipartite response regulators	0.001	46895	PhoB-like	1ys7 A:128-233
aO	gi|294501112|ref|YP_003564812.1|	0050342	3-125	5.27e-43	52172	CheY-like	0.0000891	52173	CheY-related	1mvo A:
aO	gi|294501112|ref|YP_003564812.1|	0051385	135-235	6.06e-32	46894	C-terminal effector domain of the bipartite response regulators	0.00077	46895	PhoB-like	1qqi A:
aO	gi|294501502|ref|YP_003565202.1|	0050342	2-132	1.14e-43	52172	CheY-like	0.00000661	52173	CheY-related	1mvo A:
aO	gi|294501502|ref|YP_003565202.1|	0051385	131-232	2.66e-32	46894	C-terminal effector domain of the bipartite response regulators	0.00059	46895	PhoB-like	1ys7 A:128-233
aO	gi|294501956|ref|YP_003565656.1|	0050342	3-124	1.85e-39	52172	CheY-like	0.00029	52173	CheY-related	1mvo A:
aO	gi|294501956|ref|YP_003565656.1|	0051385	132-225	2.18e-24	46894	C-terminal effector domain of the bipartite response regulators	0.0011	46895	PhoB-like	1ys7 A:128-233
aO	gi|294501968|ref|YP_003565668.1|	0050342	2-128	2.99e-44	52172	CheY-like	0.0000182	52173	CheY-related	1nxo A:
aO	gi|294501968|ref|YP_003565668.1|	0051385	130-230	1.96e-32	46894	C-terminal effector domain of the bipartite response regulators	0.00067	46895	PhoB-like	1ys7 A:128-233
aO	gi|294498960|ref|YP_003562660.1|	0051249	1-66	1.05e-17	47413	lambda repressor-like DNA-binding domains	0.0022	47432	SinR domain-like	1b0n A:1-68
aO	gi|294498960|ref|YP_003562660.1|	0045854	75-107	0.000000000119	47406	SinR repressor dimerisation domain-like	0.0013	47407	SinR repressor dimerisation domain-like	1b0n A:74-108
aO	gi|294497044|ref|YP_003560744.1|	0049374	55-176	2.78e-21	51182	RmlC-like cupins	0.068	101979	YlbA-like	1rc6 A:
aO	gi|294497044|ref|YP_003560744.1|	0051249	1-65	1.97e-18	47413	lambda repressor-like DNA-binding domains	0.072	47432	SinR domain-like	1b0n A:1-68
aO	gi|294497610|ref|YP_003561310.1|	0051249	1-67	0.00000000000000107	47413	lambda repressor-like DNA-binding domains	0.014	47432	SinR domain-like	1utx A:
aO	gi|294497869|ref|YP_003561569.1|	0051249	2-65	1.9e-16	47413	lambda repressor-like DNA-binding domains	0.0058	47432	SinR domain-like	1b0n A:1-68
aO	gi|294497869|ref|YP_003561569.1|	0045854	77-110	0.00000353	47406	SinR repressor dimerisation domain-like	0.0033	47407	SinR repressor dimerisation domain-like	1b0n A:74-108
aO	gi|294498706|ref|YP_003562406.1|	0051908	1-65	0.00000000000000236	47413	lambda repressor-like DNA-binding domains	0.017	47432	SinR domain-like	1y7y A:5-73
aO	gi|294499832|ref|YP_003563532.1|	0051249	3-66	0.000000000000067	47413	lambda repressor-like DNA-binding domains	0.019	47432	SinR domain-like	1b0n A:1-68
aO	gi|294500115|ref|YP_003563815.1|	0049374	57-181	1.06e-24	51182	RmlC-like cupins	0.023	89406	Hypothetical protein TM1112	1lkn A:
aO	gi|294500115|ref|YP_003563815.1|	0051249	3-68	2.11e-16	47413	lambda repressor-like DNA-binding domains	0.027	47432	SinR domain-like	1b0n A:1-68
aO	gi|294500289|ref|YP_003563989.1|	0049999	2-63	4.83e-20	47413	lambda repressor-like DNA-binding domains	0.0093	47432	SinR domain-like	1utx A:
aO	gi|294500363|ref|YP_003564063.1|	0054369	31-85	0.0000053	47413	lambda repressor-like DNA-binding domains	0.082	47432	SinR domain-like	1b0n A:1-68
aO	gi|294500383|ref|YP_003564083.1|	0049999	11-73	2.2e-18	47413	lambda repressor-like DNA-binding domains	0.0076	47432	SinR domain-like	1utx A:
aO	gi|294500520|ref|YP_003564220.1|	0051249	8-71	0.0000000000479	47413	lambda repressor-like DNA-binding domains	0.028	47432	SinR domain-like	1utx A:
aO	gi|294500868|ref|YP_003564568.1|	0051249	4-78	0.00000000873	47413	lambda repressor-like DNA-binding domains	0.028	47432	SinR domain-like	1y7y A:5-73
aO	gi|294672673|ref|YP_003560574.1|	0054127	5-66	0.000000145	47413	lambda repressor-like DNA-binding domains	0.019	47432	SinR domain-like	1utx A:
aO	gi|294663015|ref|YP_003565985.1|	0051711	13-60	0.0000000282	47413	lambda repressor-like DNA-binding domains	0.055	47432	SinR domain-like	1utx A:
aO	gi|294509098|ref|YP_003566026.1|	0045855	15-60	0.0000064	47413	lambda repressor-like DNA-binding domains	0.035	47432	SinR domain-like	1utx A:
aO	gi|294509161|ref|YP_003566089.1|	0049999	13-75	2.31e-18	47413	lambda repressor-like DNA-binding domains	0.0092	47432	SinR domain-like	1utx A:
aO	gi|294508920|ref|YP_003565809.1|	0051711	8-59	0.00000176	47413	lambda repressor-like DNA-binding domains	0.054	47432	SinR domain-like	1b0n A:1-68
aO	gi|294509007|ref|YP_003565896.1|	0050823	4-57	0.00000000375	47413	lambda repressor-like DNA-binding domains	0.096	47432	SinR domain-like	2b5a A:1-77
aO	gi|294509034|ref|YP_003565923.1|	0054369	32-84	0.0000263	47413	lambda repressor-like DNA-binding domains	0.056	47432	SinR domain-like	2b5a A:1-77
aO	gi|161353810|ref|YP_001568987.1|	0051908	28-88	0.00000000000000845	47413	lambda repressor-like DNA-binding domains	0.017	47432	SinR domain-like	1y7y A:5-73
aO	gi|294501469|ref|YP_003565169.1|	0050189	78-191	1.7e-28	48498	Tetracyclin repressor-like, C-terminal domain	0.0000113	48499	Tetracyclin repressor-like, C-terminal domain	1vi0 A:78-194
aO	gi|294501469|ref|YP_003565169.1|	0049523	3-82	7.77e-18	46689	Homeodomain-like	0.00017	46764	Tetracyclin repressor-like, N-terminal domain	1vi0 A:6-77
aO	gi|294497294|ref|YP_003560994.1|	0043601	77-186	1.14e-16	48498	Tetracyclin repressor-like, C-terminal domain	0.0003	48499	Tetracyclin repressor-like, C-terminal domain	1sgm A:78-188
aO	gi|294497294|ref|YP_003560994.1|	0049392	6-72	3.28e-16	46689	Homeodomain-like	0.00057	46764	Tetracyclin repressor-like, N-terminal domain	1sgm A:5-77
aO	gi|294497391|ref|YP_003561091.1|	0049523	4-77	9.71e-18	46689	Homeodomain-like	0.0065	46764	Tetracyclin repressor-like, N-terminal domain	1pb6 A:14-85
aO	gi|294497391|ref|YP_003561091.1|	0050189	84-188	0.000000000556	48498	Tetracyclin repressor-like, C-terminal domain	0.0098	48499	Tetracyclin repressor-like, C-terminal domain	2fq4 A:78-192
aO	gi|294497534|ref|YP_003561234.1|	0051586	78-185	1.87e-20	48498	Tetracyclin repressor-like, C-terminal domain	0.0000481	48499	Tetracyclin repressor-like, C-terminal domain	1zk8 A:78-182
aO	gi|294497534|ref|YP_003561234.1|	0051585	9-74	0.000000000872	46689	Homeodomain-like	0.0009	46764	Tetracyclin repressor-like, N-terminal domain	1zk8 A:6-77
aO	gi|294497628|ref|YP_003561328.1|	0049523	5-80	8.98e-18	46689	Homeodomain-like	0.0026	46764	Tetracyclin repressor-like, N-terminal domain	1vi0 A:6-77
aO	gi|294497628|ref|YP_003561328.1|	0050189	80-192	0.00000000593	48498	Tetracyclin repressor-like, C-terminal domain	0.012	48499	Tetracyclin repressor-like, C-terminal domain	1vi0 A:78-194
aO	gi|294497763|ref|YP_003561463.1|	0049523	5-75	4e-17	46689	Homeodomain-like	0.008	46764	Tetracyclin repressor-like, N-terminal domain	2i10 A:10-78
aO	gi|294497763|ref|YP_003561463.1|	0049196	79-195	0.000000000296	48498	Tetracyclin repressor-like, C-terminal domain	0.011	48499	Tetracyclin repressor-like, C-terminal domain	1rkt A:83-205
aO	gi|294498082|ref|YP_003561782.1|	0049195	3-75	2.36e-17	46689	Homeodomain-like	0.0028	46764	Tetracyclin repressor-like, N-terminal domain	1z77 A:1-75
aO	gi|294498082|ref|YP_003561782.1|	0049196	99-196	0.0000000036	48498	Tetracyclin repressor-like, C-terminal domain	0.011	48499	Tetracyclin repressor-like, C-terminal domain	1t56 A:95-214
aO	gi|294498406|ref|YP_003562106.1|	0054341	3-62	4.49e-16	46689	Homeodomain-like	0.0059	46764	Tetracyclin repressor-like, N-terminal domain	1a6i A:2-67
aO	gi|294498406|ref|YP_003562106.1|	0050189	88-191	0.0000169	48498	Tetracyclin repressor-like, C-terminal domain	0.013	48499	Tetracyclin repressor-like, C-terminal domain	2fx0 A:77-198
aO	gi|294498450|ref|YP_003562150.1|	0049523	15-95	1.85e-18	46689	Homeodomain-like	0.0058	46764	Tetracyclin repressor-like, N-terminal domain	1z77 A:1-75
aO	gi|294498450|ref|YP_003562150.1|	0049196	99-205	0.0000184	48498	Tetracyclin repressor-like, C-terminal domain	0.014	48499	Tetracyclin repressor-like, C-terminal domain	2g7s A:77-192
aO	gi|294498573|ref|YP_003562273.1|	0054157	11-73	0.0000000000000344	46689	Homeodomain-like	0.01	46764	Tetracyclin repressor-like, N-terminal domain	1ui5 A:5-75
aO	gi|294498577|ref|YP_003562277.1|	0054157	5-72	0.00000000000000667	46689	Homeodomain-like	0.0068	46764	Tetracyclin repressor-like, N-terminal domain	2iu5 A:1-71
aO	gi|294498625|ref|YP_003562325.1|	0049523	6-63	0.000000000000014	46689	Homeodomain-like	0.0076	46764	Tetracyclin repressor-like, N-terminal domain	1t56 A:22-94
aO	gi|294498919|ref|YP_003562619.1|	0047678	81-194	2.28e-27	48498	Tetracyclin repressor-like, C-terminal domain	0.0015	48499	Tetracyclin repressor-like, C-terminal domain	1jt6 A:73-187
aO	gi|294498919|ref|YP_003562619.1|	0049523	3-76	2.62e-19	46689	Homeodomain-like	0.0012	46764	Tetracyclin repressor-like, N-terminal domain	1jt6 A:2-72
aO	gi|294499113|ref|YP_003562813.1|	0050189	75-185	3.93e-21	48498	Tetracyclin repressor-like, C-terminal domain	0.0064	48499	Tetracyclin repressor-like, C-terminal domain	1rkt A:83-205
aO	gi|294499113|ref|YP_003562813.1|	0049195	2-67	1.3e-16	46689	Homeodomain-like	0.0051	46764	Tetracyclin repressor-like, N-terminal domain	1z77 A:1-75
aO	gi|294499651|ref|YP_003563351.1|	0054157	7-75	5.13e-18	46689	Homeodomain-like	0.0083	46764	Tetracyclin repressor-like, N-terminal domain	2o7o A:2-67
aO	gi|294499873|ref|YP_003563573.1|	0049523	3-82	3.49e-20	46689	Homeodomain-like	0.003	46764	Tetracyclin repressor-like, N-terminal domain	1vi0 A:6-77
aO	gi|294499933|ref|YP_003563633.1|	0050080	94-173	0.00000000000000712	48498	Tetracyclin repressor-like, C-terminal domain	0.0068	48499	Tetracyclin repressor-like, C-terminal domain	1v7b A:75-175
aO	gi|294499933|ref|YP_003563633.1|	0049523	3-74	0.000000000000103	46689	Homeodomain-like	0.0053	46764	Tetracyclin repressor-like, N-terminal domain	1z77 A:1-75
aO	gi|294499994|ref|YP_003563694.1|	0054341	6-73	2.94e-17	46689	Homeodomain-like	0.0046	46764	Tetracyclin repressor-like, N-terminal domain	1vi0 A:6-77
aO	gi|294499994|ref|YP_003563694.1|	0050189	81-163	0.00000519	48498	Tetracyclin repressor-like, C-terminal domain	0.01	48499	Tetracyclin repressor-like, C-terminal domain	2d6y A:75-192
aO	gi|294500011|ref|YP_003563711.1|	0049195	2-65	0.000000000113	46689	Homeodomain-like	0.0022	46764	Tetracyclin repressor-like, N-terminal domain	1rkt A:2-82
aO	gi|294500327|ref|YP_003564027.1|	0049195	9-81	4.57e-17	46689	Homeodomain-like	0.0027	46764	Tetracyclin repressor-like, N-terminal domain	1vi0 A:6-77
aO	gi|294500327|ref|YP_003564027.1|	0049546	91-203	0.0000000000000016	48498	Tetracyclin repressor-like, C-terminal domain	0.0084	48499	Tetracyclin repressor-like, C-terminal domain	1t56 A:95-214
aO	gi|294500402|ref|YP_003564102.1|	0053066	80-190	6.99e-18	48498	Tetracyclin repressor-like, C-terminal domain	0.0096	48499	Tetracyclin repressor-like, C-terminal domain	1sgm A:78-188
aO	gi|294500402|ref|YP_003564102.1|	0049195	2-73	3.33e-16	46689	Homeodomain-like	0.0028	46764	Tetracyclin repressor-like, N-terminal domain	2i10 A:10-78
aO	gi|294500440|ref|YP_003564140.1|	0049523	2-67	0.0000000000108	46689	Homeodomain-like	0.021	46764	Tetracyclin repressor-like, N-terminal domain	1ui5 A:5-75
aO	gi|294500440|ref|YP_003564140.1|	0050189	95-182	0.0000000000311	48498	Tetracyclin repressor-like, C-terminal domain	0.003	48499	Tetracyclin repressor-like, C-terminal domain	1vi0 A:78-194
aO	gi|294500456|ref|YP_003564156.1|	0054157	9-75	0.00000000000000975	46689	Homeodomain-like	0.0085	46764	Tetracyclin repressor-like, N-terminal domain	1vi0 A:6-77
aO	gi|294500676|ref|YP_003564376.1|	0049195	3-66	3.34e-17	46689	Homeodomain-like	0.0058	46764	Tetracyclin repressor-like, N-terminal domain	1rkt A:2-82
aO	gi|294500700|ref|YP_003564400.1|	0043601	78-185	4.79e-23	48498	Tetracyclin repressor-like, C-terminal domain	0.0000299	48499	Tetracyclin repressor-like, C-terminal domain	1sgm A:78-188
aO	gi|294500700|ref|YP_003564400.1|	0049392	5-70	7.18e-16	46689	Homeodomain-like	0.00017	46764	Tetracyclin repressor-like, N-terminal domain	1sgm A:5-77
aO	gi|294501543|ref|YP_003565243.1|	0049523	5-76	3.08e-17	46689	Homeodomain-like	0.0028	46764	Tetracyclin repressor-like, N-terminal domain	2fbq A:2-80
aO	gi|294501543|ref|YP_003565243.1|	0052799	79-173	0.0000000133	48498	Tetracyclin repressor-like, C-terminal domain	0.0055	48499	Tetracyclin repressor-like, C-terminal domain	2fx0 A:77-198
aO	gi|294501731|ref|YP_003565431.1|	0049195	3-68	2.46e-18	46689	Homeodomain-like	0.0035	46764	Tetracyclin repressor-like, N-terminal domain	1jt6 A:2-72
aO	gi|294501893|ref|YP_003565593.1|	0049523	18-90	5.99e-16	46689	Homeodomain-like	0.004	46764	Tetracyclin repressor-like, N-terminal domain	1z77 A:1-75
aO	gi|294501893|ref|YP_003565593.1|	0049196	92-201	0.000000289	48498	Tetracyclin repressor-like, C-terminal domain	0.02	48499	Tetracyclin repressor-like, C-terminal domain	1rkt A:83-205
aO	gi|294509108|ref|YP_003566036.1|	0054157	7-65	0.0000000000000077	46689	Homeodomain-like	0.0081	46764	Tetracyclin repressor-like, N-terminal domain	2iu5 A:1-71
aO	gi|294508974|ref|YP_003565863.1|	0049523	2-80	0.000000000000002	46689	Homeodomain-like	0.0066	46764	Tetracyclin repressor-like, N-terminal domain	1vi0 A:6-77
aO	gi|294508974|ref|YP_003565863.1|	0052799	82-173	0.0000689	48498	Tetracyclin repressor-like, C-terminal domain	0.012	48499	Tetracyclin repressor-like, C-terminal domain	2fx0 A:77-198
aO	gi|294509039|ref|YP_003565928.1|	0036286	193-243	0.0000000000112	46689	Homeodomain-like	0.076	46764	Tetracyclin repressor-like, N-terminal domain	2g7g A:9-73
aO	gi|294509039|ref|YP_003565928.1|	0046275	245-296	0.000000000115	46689	Homeodomain-like	0.026	46759	AraC type transcriptional activator	1bl0 A:63-124
aO	gi|294497156|ref|YP_003560856.1|	0043525	1-136	3.56e-39	52172	CheY-like	0.004	52173	CheY-related	1dz3 A:
aO	gi|294497156|ref|YP_003560856.1|	0053261	169-239	0.000000381	46785	Winged helix DNA-binding domain	0.037	109680	TrmB-like	2d1h A:1-109
aO	gi|294497535|ref|YP_003561235.1|	0050986	495-633	1.96e-31	55804	Phoshotransferase/anion transport protein	0.00082	55805	IIA domain of mannitol-specific and ntr phosphotransferase EII	1a3a A:
aO	gi|294497535|ref|YP_003561235.1|	0038492	292-396	1.57e-24	63520	PTS-regulatory domain, PRD	0.002	63521	PTS-regulatory domain, PRD	1h99 A:54-168
aO	gi|294497535|ref|YP_003561235.1|	0038492	168-275	1.07e-17	63520	PTS-regulatory domain, PRD	0.009	63521	PTS-regulatory domain, PRD	1h99 A:169-275
aO	gi|294497535|ref|YP_003561235.1|	0039384	83-127	0.0000526	46785	Winged helix DNA-binding domain	0.088	109680	TrmB-like	2d1h A:1-109
aO	gi|294499451|ref|YP_003563151.1|	0040524	72-228	8.37e-27	100950	NagB/RpiA/CoA transferase-like	0.065	75176	D-ribose-5-phosphate isomerase (RpiA), catalytic domain	1uj6 A:3-131,A:206-227
aO	gi|294499451|ref|YP_003563151.1|	0043758	4-60	0.00000000012	46785	Winged helix DNA-binding domain	0.087	109680	TrmB-like	2d1h A:1-109
aO	gi|294499992|ref|YP_003563692.1|	0039384	4-63	0.0000000134	46785	Winged helix DNA-binding domain	0.065	109680	TrmB-like	2d1h A:1-109
aO	gi|294508950|ref|YP_003565839.1|	0040524	76-234	5.02e-29	100950	NagB/RpiA/CoA transferase-like	0.058	110513	IF2B-like	1vb5 A:
aO	gi|294508950|ref|YP_003565839.1|	0043758	6-59	0.0000000000439	46785	Winged helix DNA-binding domain	0.068	109680	TrmB-like	2d1h A:1-109
