# Supplementary material for: Abundance, diversity and domain architecture variability in prokaryotic DNA-binding transcription factors
Source: PLoS One. 2018 Apr 3;13(4):e0195332. doi: 10.1371/journal.pone.0195332 (PMC5882156; doi:10.1371/journal.pone.0195332)
Supplement: S1 Dataset — The information of genomes and transcription factors is organized in a tabular format. The file S1_Dataset.zip contains 761 files, one per genome. The information is organized as follows: Genome ID, identifier from NCBI database; Supfam ID; physical position of the Domain; E-value; Supfam model assignment; Supfam description; E-value associated to the family; Family ID; Family ID; representative PDB associated to each assignment. (ZIP) [file pone.0195332.s005.zip › Genomes_assignments/Bacillus_pseudofirmus_OF4_B.TFs]

aN	gi|288554796|ref|YP_003426731.1|	0046275	202-251	0.0000000493	46689	Homeodomain-like	0.042	46759	AraC type transcriptional activator	1bl0 A:9-62
aN	gi|288554796|ref|YP_003426731.1|	0035607	150-198	0.00000000872	46689	Homeodomain-like	0.034	46759	AraC type transcriptional activator	1bl0 A:9-62
aN	gi|288556337|ref|YP_003428272.1|	0046275	436-484	0.00000000188	46689	Homeodomain-like	0.033	46759	AraC type transcriptional activator	1bl0 A:9-62
aN	gi|288556337|ref|YP_003428272.1|	0045700	1-116	0.00000000234	52172	CheY-like	0.008	52173	CheY-related	1a04 A:5-142
aN	gi|288556337|ref|YP_003428272.1|	0036286	384-431	0.0000329	46689	Homeodomain-like	0.039	46759	AraC type transcriptional activator	1bl0 A:9-62
aN	gi|288556506|ref|YP_003428441.1|	0039814	127-289	2.88e-28	55136	Probable bacterial effector-binding domain	0.0089	75462	Gyrase inhibitory protein GyrI (SbmC, YeeB)	1jyh A:
aN	gi|288556506|ref|YP_003428441.1|	0046275	55-104	0.0000000000152	46689	Homeodomain-like	0.025	46759	AraC type transcriptional activator	1d5y A:57-121
aN	gi|288556506|ref|YP_003428441.1|	0036286	3-53	0.000000824	46689	Homeodomain-like	0.0081	46759	AraC type transcriptional activator	1bl0 A:9-62
aN	gi|288553100|ref|YP_003425035.1|	0052592	73-180	7.84e-23	54637	Thioesterase/thiol ester dehydrase-isomerase	0.0000475	89902	PaaI/YdiI-like	2f41 A:73-183
aN	gi|288553100|ref|YP_003425035.1|	0037456	5-51	0.0000376	46785	Winged helix DNA-binding domain	0.063	46792	Arginine repressor (ArgR), N-terminal DNA-binding domain	1b4a A:4-78
aN	gi|288553322|ref|YP_003425257.1|	0035347	5-78	5.17e-23	46785	Winged helix DNA-binding domain	0.0000802	46792	Arginine repressor (ArgR), N-terminal DNA-binding domain	1b4a A:4-78
aN	gi|288553322|ref|YP_003425257.1|	0037457	80-149	4.45e-24	55252	C-terminal domain of arginine repressor	0.0000634	55253	C-terminal domain of arginine repressor	1f9n A:79-149
aN	gi|288553831|ref|YP_003425766.1|	0039384	7-65	0.000000000439	46785	Winged helix DNA-binding domain	0.095	46792	Arginine repressor (ArgR), N-terminal DNA-binding domain	1b4a A:4-78
aN	gi|288553561|ref|YP_003425496.1|	0049944	8-88	4.49e-26	46785	Winged helix DNA-binding domain	0.013	46801	ArsR-like transcriptional regulators	1r1u A:
aN	gi|288553562|ref|YP_003425497.1|	0049777	8-96	1.32e-25	46785	Winged helix DNA-binding domain	0.0085	46801	ArsR-like transcriptional regulators	1u2w A:12-119
aN	gi|288555239|ref|YP_003427174.1|	0049944	264-344	7.14e-17	46785	Winged helix DNA-binding domain	0.035	46801	ArsR-like transcriptional regulators	1smt A:
aN	gi|288555430|ref|YP_003427365.1|	0049944	1-189	3.26e-29	46785	Winged helix DNA-binding domain	0.031	46801	ArsR-like transcriptional regulators	1r1u A:
aN	gi|288556316|ref|YP_003428251.1|	0049777	27-116	3.57e-23	46785	Winged helix DNA-binding domain	0.0000818	46801	ArsR-like transcriptional regulators	1u2w A:12-119
aN	gi|288557186|ref|YP_003429253.1|	0049777	19-115	1.61e-27	46785	Winged helix DNA-binding domain	0.0000226	46801	ArsR-like transcriptional regulators	1u2w A:12-119
aN	gi|288561499|ref|YP_003428905.1|	0049777	19-112	3.24e-26	46785	Winged helix DNA-binding domain	0.000055	46801	ArsR-like transcriptional regulators	1u2w A:12-119
aN	gi|288554048|ref|YP_003425983.1|	0038492	310-410	2.49e-17	63520	PTS-regulatory domain, PRD	0.0031	63521	PTS-regulatory domain, PRD	1h99 A:54-168
aN	gi|288554048|ref|YP_003425983.1|	0034911	555-701	2.79e-16	55804	Phoshotransferase/anion transport protein	0.0065	55805	IIA domain of mannitol-specific and ntr phosphotransferase EII	1a6j A:
aN	gi|288554048|ref|YP_003425983.1|	0038492	197-299	2.88e-16	63520	PTS-regulatory domain, PRD	0.0026	63521	PTS-regulatory domain, PRD	1h99 A:54-168
aN	gi|288554048|ref|YP_003425983.1|	0050231	415-497	0.000000000382	52794	PTS system IIB component-like	0.032	52795	PTS system, Lactose/Cellobiose specific IIB subunit	1vkr A:
aN	gi|288554048|ref|YP_003425983.1|	0039384	1-47	0.000000544	46785	Winged helix DNA-binding domain	0.075	46824	Restriction endonuclease FokI, N-terminal (recognition) domain	1fok A:287-386
aN	gi|288554048|ref|YP_003425983.1|	0039384	89-133	0.000044	46785	Winged helix DNA-binding domain	0.062	46786	Biotin repressor-like	1j5y A:3-67
aN	gi|288555338|ref|YP_003427273.1|	0039385	73-176	8.89e-34	75500	Putative transcriptional regulator TM1602, C-terminal domain	0.00022	75501	Putative transcriptional regulator TM1602, C-terminal domain	1j5y A:68-174
aN	gi|288555338|ref|YP_003427273.1|	0039384	8-66	0.0000000002	46785	Winged helix DNA-binding domain	0.0047	46786	Biotin repressor-like	1j5y A:3-67
aN	gi|288555750|ref|YP_003427685.1|	0054707	78-211	1.71e-22	54631	CBS-domain pair	0.0014	54632	CBS-domain pair	2yzi A:4-135
aN	gi|288555750|ref|YP_003427685.1|	0043758	9-80	0.00000000000027	46785	Winged helix DNA-binding domain	0.034	46786	Biotin repressor-like	1j5y A:3-67
aN	gi|288556124|ref|YP_003428059.1|	0035568	67-277	1.16e-60	55681	Class II aaRS and biotin synthetases	0.0000924	55707	Biotin holoenzyme synthetase	1wqw A:1-188
aN	gi|288556124|ref|YP_003428059.1|	0045968	5-58	0.00000000243	46785	Winged helix DNA-binding domain	0.011	46786	Biotin repressor-like	1bia A:1-63
aN	gi|288556124|ref|YP_003428059.1|	0050688	287-325	0.0000229	50037	C-terminal domain of transcriptional repressors	0.0075	50038	Biotin repressor (BirA)	1bia A:271-317
aN	gi|288556622|ref|YP_003428557.1|	0043525	7-133	7.68e-28	52172	CheY-like	0.0025	52173	CheY-related	1ny5 A:1-137
aN	gi|288556622|ref|YP_003428557.1|	0039384	156-200	0.00000481	46785	Winged helix DNA-binding domain	0.072	46786	Biotin repressor-like	1j5y A:3-67
aN	gi|288554276|ref|YP_003426211.1|	0052814	143-315	3.79e-20	140931	Fic-like	0.0064	140932	Fic-like	2g03 A:11-187
aN	gi|288554276|ref|YP_003426211.1|	0037767	338-393	0.0000672	46785	Winged helix DNA-binding domain	0.062	46796	CAP C-terminal domain-like	2oz6 A:143-213
aN	gi|288554349|ref|YP_003426284.1|	0054946	10-145	3.93e-34	51206	cAMP-binding domain-like	0.015	51210	cAMP-binding domain	1hw5 A:1-137
aN	gi|288554349|ref|YP_003426284.1|	0048601	152-216	0.0000000000000018	46785	Winged helix DNA-binding domain	0.024	46796	CAP C-terminal domain-like	1ft9 A:134-213
aN	gi|288555523|ref|YP_003427458.1|	0049608	63-250	4.51e-43	55781	GAF domain-like	0.00035	75513	IclR ligand-binding domain-like	1mkm A:76-246
aN	gi|288555523|ref|YP_003427458.1|	0048177	8-74	0.000000000000734	46785	Winged helix DNA-binding domain	0.083	46796	CAP C-terminal domain-like	1ft9 A:134-213
aN	gi|288553312|ref|YP_003425247.1|	0041617	366-612	4.64e-70	52540	P-loop containing nucleoside triphosphate hydrolases	0.00000199	81269	Extended AAA-ATPase domain	1ny5 A:138-384
aN	gi|288553312|ref|YP_003425247.1|	0048248	234-334	0.00000000000000838	55785	PYP-like sensor domain (PAS domain)	0.049	55789	Heme-binding PAS domain	1v9y A:
aN	gi|288553312|ref|YP_003425247.1|	0048454	1-101	0.0000000000000263	51735	NAD(P)-binding Rossmann-fold domains	0.021	51800	Glyceraldehyde-3-phosphate dehydrogenase-like, N-terminal domain	1nvm B:1-131,B:287-312
aN	gi|288553312|ref|YP_003425247.1|	0037176	581-682	0.0000000000269	46689	Homeodomain-like	0.028	100918	FIS-like	1g2h A:
aN	gi|288553312|ref|YP_003425247.1|	0048459	109-210	0.00000000000611	55785	PYP-like sensor domain (PAS domain)	0.02	55789	Heme-binding PAS domain	1v9y A:
aN	gi|288553506|ref|YP_003425441.1|	0041617	140-383	4.76e-71	52540	P-loop containing nucleoside triphosphate hydrolases	0.000000755	81269	Extended AAA-ATPase domain	1ny5 A:138-384
aN	gi|288553506|ref|YP_003425441.1|	0043525	1-184	5.69e-39	52172	CheY-like	0.0012	52173	CheY-related	1ny5 A:1-137
aN	gi|288553506|ref|YP_003425441.1|	0037176	355-448	0.000000000000108	46689	Homeodomain-like	0.011	100918	FIS-like	1eto B:
aN	gi|288553544|ref|YP_003425479.1|	0041617	148-389	1.17e-63	52540	P-loop containing nucleoside triphosphate hydrolases	0.00000367	81269	Extended AAA-ATPase domain	1ny5 A:138-384
aN	gi|288553544|ref|YP_003425479.1|	0037176	360-469	1.57e-16	46689	Homeodomain-like	0.029	100918	FIS-like	1eto B:
aN	gi|288553544|ref|YP_003425479.1|	0048459	7-118	0.00000000000476	55785	PYP-like sensor domain (PAS domain)	0.086	55786	PYP-like	1otd A:
aN	gi|288554278|ref|YP_003426213.1|	0041617	150-392	8.58e-69	52540	P-loop containing nucleoside triphosphate hydrolases	0.0000011	81269	Extended AAA-ATPase domain	1ny5 A:138-384
aN	gi|288554278|ref|YP_003426213.1|	0048715	12-116	0.0000000000663	55785	PYP-like sensor domain (PAS domain)	0.06	55789	Heme-binding PAS domain	1v9y A:
aN	gi|288554278|ref|YP_003426213.1|	0046907	409-461	0.0000000941	46689	Homeodomain-like	0.032	100918	FIS-like	1g2h A:
aN	gi|288554446|ref|YP_003426381.1|	0041617	145-387	3.84e-63	52540	P-loop containing nucleoside triphosphate hydrolases	0.00000451	81269	Extended AAA-ATPase domain	1ny5 A:138-384
aN	gi|288554446|ref|YP_003426381.1|	0048440	394-467	0.0000000000148	46689	Homeodomain-like	0.024	100918	FIS-like	1ntc A:
aN	gi|288554446|ref|YP_003426381.1|	0037219	3-122	0.0000000000112	55785	PYP-like sensor domain (PAS domain)	0.045	88853	Flavin-binding PAS domain	1g28 A:
aN	gi|288555053|ref|YP_003426988.1|	0041617	149-392	2.09e-69	52540	P-loop containing nucleoside triphosphate hydrolases	0.000000975	81269	Extended AAA-ATPase domain	1ny5 A:138-384
aN	gi|288555053|ref|YP_003426988.1|	0048715	12-115	0.00000000115	55785	PYP-like sensor domain (PAS domain)	0.041	55789	Heme-binding PAS domain	1dp6 A:
aN	gi|288555053|ref|YP_003426988.1|	0046907	405-454	0.0000001	46689	Homeodomain-like	0.015	100918	FIS-like	1g2h A:
aN	gi|288555277|ref|YP_003427212.1|	0049952	226-269	0.0000412	46689	Homeodomain-like	0.027	100918	FIS-like	1umq A:
aN	gi|288556177|ref|YP_003428112.1|	0049952	489-525	0.000013	46689	Homeodomain-like	0.016	100918	FIS-like	1umq A:
aN	gi|288556224|ref|YP_003428159.1|	0041617	261-506	2.66e-68	52540	P-loop containing nucleoside triphosphate hydrolases	0.00000135	81269	Extended AAA-ATPase domain	1ny5 A:138-384
aN	gi|288556224|ref|YP_003428159.1|	0048440	475-567	0.000000000000149	46689	Homeodomain-like	0.02	100918	FIS-like	1eto B:
aN	gi|288556224|ref|YP_003428159.1|	0048459	118-218	0.0000000000012	55785	PYP-like sensor domain (PAS domain)	0.053	55786	PYP-like	1otd A:
aN	gi|288556224|ref|YP_003428159.1|	0037219	9-103	0.000000108	55785	PYP-like sensor domain (PAS domain)	0.059	55786	PYP-like	1mzu A:
aN	gi|288556253|ref|YP_003428188.1|	0041617	151-394	1.85e-68	52540	P-loop containing nucleoside triphosphate hydrolases	0.000000799	81269	Extended AAA-ATPase domain	1ny5 A:138-384
aN	gi|288556253|ref|YP_003428188.1|	0037176	365-468	0.000000000224	46689	Homeodomain-like	0.028	100918	FIS-like	1eto B:
aN	gi|288556253|ref|YP_003428188.1|	0048715	15-118	0.00000000000768	55785	PYP-like sensor domain (PAS domain)	0.051	55786	PYP-like	1nwz A:
aN	gi|288556723|ref|YP_003428658.1|	0041617	154-398	5.45e-63	52540	P-loop containing nucleoside triphosphate hydrolases	0.00000267	81269	Extended AAA-ATPase domain	1ny5 A:138-384
aN	gi|288556723|ref|YP_003428658.1|	0037176	367-466	0.00000000000000165	46689	Homeodomain-like	0.037	100918	FIS-like	1ntc A:
aN	gi|288556723|ref|YP_003428658.1|	0048248	10-113	0.00000000000733	55785	PYP-like sensor domain (PAS domain)	0.054	55789	Heme-binding PAS domain	1ew0 A:
aN	gi|288555194|ref|YP_003427129.1|	0041150	8-137	3.08e-41	46785	Winged helix DNA-binding domain	0.0055	101027	FUR-like	1mzb A:
aN	gi|288555774|ref|YP_003427709.1|	0041150	5-133	1.4e-33	46785	Winged helix DNA-binding domain	0.0035	101027	FUR-like	1mzb A:
aN	gi|288555954|ref|YP_003427889.1|	0041150	6-140	2.45e-37	46785	Winged helix DNA-binding domain	0.0011	101027	FUR-like	1mzb A:
aN	gi|288553489|ref|YP_003425424.1|	0036339	62-339	3.2e-75	53822	Periplasmic binding protein-like I	0.0000292	53823	L-arabinose binding protein-like	2nzu G:58-332
aN	gi|288553489|ref|YP_003425424.1|	0051985	2-61	7.67e-19	47413	lambda repressor-like DNA-binding domains	0.0041	47438	GalR/LacI-like bacterial regulator	2bjc A:1-62
aN	gi|288553788|ref|YP_003425723.1|	0036339	62-332	2.75e-89	53822	Periplasmic binding protein-like I	0.00000000562	53823	L-arabinose binding protein-like	2nzu G:58-332
aN	gi|288553788|ref|YP_003425723.1|	0051985	3-60	2.48e-20	47413	lambda repressor-like DNA-binding domains	0.00018	47438	GalR/LacI-like bacterial regulator	2hsg A:2-58
aN	gi|288553900|ref|YP_003425835.1|	0036339	61-325	1.61e-52	53822	Periplasmic binding protein-like I	0.0000444	53823	L-arabinose binding protein-like	2nzu G:58-332
aN	gi|288553900|ref|YP_003425835.1|	0051985	1-59	2.25e-16	47413	lambda repressor-like DNA-binding domains	0.004	47438	GalR/LacI-like bacterial regulator	1pru A:
aN	gi|288553928|ref|YP_003425863.1|	0051711	15-59	0.0000402	47413	lambda repressor-like DNA-binding domains	0.084	47438	GalR/LacI-like bacterial regulator	2hsg A:2-58
aN	gi|288554288|ref|YP_003426223.1|	0036339	60-325	1.21e-84	53822	Periplasmic binding protein-like I	0.00001	53823	L-arabinose binding protein-like	2nzu G:58-332
aN	gi|288554288|ref|YP_003426223.1|	0051985	1-59	4.5e-18	47413	lambda repressor-like DNA-binding domains	0.0026	47438	GalR/LacI-like bacterial regulator	2hsg A:2-58
aN	gi|288556595|ref|YP_003428530.1|	0036339	61-334	3.81e-78	53822	Periplasmic binding protein-like I	0.00000391	53823	L-arabinose binding protein-like	1dbq A:
aN	gi|288556595|ref|YP_003428530.1|	0051985	1-59	0.0000000000000216	47413	lambda repressor-like DNA-binding domains	0.0038	47438	GalR/LacI-like bacterial regulator	2bjc A:1-62
aN	gi|288561634|ref|YP_003429040.1|	0036339	61-323	4.32e-62	53822	Periplasmic binding protein-like I	0.000027	53823	L-arabinose binding protein-like	2nzu G:58-332
aN	gi|288561634|ref|YP_003429040.1|	0051985	3-60	2.44e-18	47413	lambda repressor-like DNA-binding domains	0.0029	47438	GalR/LacI-like bacterial regulator	1pru A:
aN	gi|288557119|ref|YP_003429186.1|	0036339	61-335	4.91e-72	53822	Periplasmic binding protein-like I	0.0000183	53823	L-arabinose binding protein-like	2nzu G:58-332
aN	gi|288557119|ref|YP_003429186.1|	0051985	1-60	5.63e-16	47413	lambda repressor-like DNA-binding domains	0.0029	47438	GalR/LacI-like bacterial regulator	1pru A:
aN	gi|288557156|ref|YP_003429223.1|	0036339	62-324	6.67e-64	53822	Periplasmic binding protein-like I	0.0000386	53823	L-arabinose binding protein-like	2nzu G:58-332
aN	gi|288557156|ref|YP_003429223.1|	0051985	2-60	1.41e-17	47413	lambda repressor-like DNA-binding domains	0.0041	47438	GalR/LacI-like bacterial regulator	1pru A:
aN	gi|288553643|ref|YP_003425578.1|	0048694	8-72	1.46e-22	46894	C-terminal effector domain of the bipartite response regulators	0.00018	46900	GerE-like (LuxR/UhpA family of transcriptional regulators)	1fse A:
aN	gi|288553881|ref|YP_003425816.1|	0045682	1-133	1.35e-37	52172	CheY-like	0.00031	52173	CheY-related	1a04 A:5-142
aN	gi|288553881|ref|YP_003425816.1|	0048694	143-210	3.06e-21	46894	C-terminal effector domain of the bipartite response regulators	0.002	46900	GerE-like (LuxR/UhpA family of transcriptional regulators)	1fse A:
aN	gi|288554145|ref|YP_003426080.1|	0048694	136-202	0.0000000000109	46894	C-terminal effector domain of the bipartite response regulators	0.021	46900	GerE-like (LuxR/UhpA family of transcriptional regulators)	1fse A:
aN	gi|288554158|ref|YP_003426093.1|	0045682	6-138	1.29e-33	52172	CheY-like	0.0005	52173	CheY-related	1a04 A:5-142
aN	gi|288554158|ref|YP_003426093.1|	0048694	161-229	1.94e-21	46894	C-terminal effector domain of the bipartite response regulators	0.0014	46900	GerE-like (LuxR/UhpA family of transcriptional regulators)	1fse A:
aN	gi|288555019|ref|YP_003426954.1|	0045682	1-129	8.25e-29	52172	CheY-like	0.00067	52173	CheY-related	1s8n A:
aN	gi|288555019|ref|YP_003426954.1|	0048694	121-198	7.82e-19	46894	C-terminal effector domain of the bipartite response regulators	0.0022	46900	GerE-like (LuxR/UhpA family of transcriptional regulators)	1fse A:
aN	gi|288555323|ref|YP_003427258.1|	0045682	6-139	2.28e-32	52172	CheY-like	0.00023	52173	CheY-related	1a04 A:5-142
aN	gi|288555323|ref|YP_003427258.1|	0048694	142-213	1.67e-22	46894	C-terminal effector domain of the bipartite response regulators	0.0021	46900	GerE-like (LuxR/UhpA family of transcriptional regulators)	1a04 A:150-216
aN	gi|288556565|ref|YP_003428500.1|	0045682	1-131	1.39e-34	52172	CheY-like	0.00043	52173	CheY-related	1a04 A:5-142
aN	gi|288556565|ref|YP_003428500.1|	0048694	144-209	2.89e-20	46894	C-terminal effector domain of the bipartite response regulators	0.0028	46900	GerE-like (LuxR/UhpA family of transcriptional regulators)	1a04 A:150-216
aN	gi|288561504|ref|YP_003428910.1|	0048694	129-197	0.000000000000126	46894	C-terminal effector domain of the bipartite response regulators	0.0089	46900	GerE-like (LuxR/UhpA family of transcriptional regulators)	1fse A:
aN	gi|288553703|ref|YP_003425638.1|	0054060	95-220	5.23e-26	48008	GntR ligand-binding domain-like	0.015	48009	GntR ligand-binding domain-like	2hs5 A:94-231
aN	gi|288553703|ref|YP_003425638.1|	0050048	6-75	2.38e-18	46785	Winged helix DNA-binding domain	0.028	46804	GntR-like transcriptional regulators	3bwg A:5-82
aN	gi|288554050|ref|YP_003425985.1|	0050048	2-82	2.72e-16	46785	Winged helix DNA-binding domain	0.012	46804	GntR-like transcriptional regulators	3bwg A:5-82
aN	gi|288555081|ref|YP_003427016.1|	0054396	74-234	2.67e-41	64288	Chorismate lyase-like	0.0000125	143473	UTRA domain	2ogg A:95-238
aN	gi|288555081|ref|YP_003427016.1|	0050048	4-72	2.3e-19	46785	Winged helix DNA-binding domain	0.021	46804	GntR-like transcriptional regulators	3bwg A:5-82
aN	gi|288555287|ref|YP_003427222.1|	0050048	11-82	3.78e-21	46785	Winged helix DNA-binding domain	0.023	46804	GntR-like transcriptional regulators	1v4r A:1-100
aN	gi|288555402|ref|YP_003427337.1|	0050048	5-98	5.8e-20	46785	Winged helix DNA-binding domain	0.036	46804	GntR-like transcriptional regulators	2hs5 A:25-93
aN	gi|288555402|ref|YP_003427337.1|	0054060	78-212	9.15e-20	48008	GntR ligand-binding domain-like	0.016	48009	GntR ligand-binding domain-like	2hs5 A:94-231
aN	gi|288555541|ref|YP_003427476.1|	0054060	113-252	5.49e-32	48008	GntR ligand-binding domain-like	0.0067	48009	GntR ligand-binding domain-like	2hs5 A:94-231
aN	gi|288555541|ref|YP_003427476.1|	0050048	24-105	5.46e-21	46785	Winged helix DNA-binding domain	0.013	46804	GntR-like transcriptional regulators	1v4r A:1-100
aN	gi|288555568|ref|YP_003427503.1|	0054662	58-237	2.67e-47	64288	Chorismate lyase-like	0.0023	143473	UTRA domain	2ogg A:95-238
aN	gi|288555568|ref|YP_003427503.1|	0050048	4-82	4.95e-20	46785	Winged helix DNA-binding domain	0.0083	46804	GntR-like transcriptional regulators	3bwg A:5-82
aN	gi|288555829|ref|YP_003427764.1|	0050048	6-80	5.35e-21	46785	Winged helix DNA-binding domain	0.015	46804	GntR-like transcriptional regulators	3bwg A:5-82
aN	gi|288555987|ref|YP_003427922.1|	0050048	6-84	2.23e-20	46785	Winged helix DNA-binding domain	0.016	46804	GntR-like transcriptional regulators	1v4r A:1-100
aN	gi|288556306|ref|YP_003428241.1|	0050768	102-469	1.14e-89	53383	PLP-dependent transferases	0.00000389	53384	AAT-like	1x0m A:26-428
aN	gi|288556306|ref|YP_003428241.1|	0050048	3-75	9.11e-19	46785	Winged helix DNA-binding domain	0.023	46804	GntR-like transcriptional regulators	1hw1 A:5-78
aN	gi|288556317|ref|YP_003428252.1|	0050048	1-81	0.00000000000000199	46785	Winged helix DNA-binding domain	0.01	46804	GntR-like transcriptional regulators	3bwg A:5-82
aN	gi|288556669|ref|YP_003428604.1|	0054662	61-239	4.24e-58	64288	Chorismate lyase-like	0.0002	143473	UTRA domain	2ra5 A:66-245
aN	gi|288556669|ref|YP_003428604.1|	0050048	1-83	1.17e-25	46785	Winged helix DNA-binding domain	0.0097	46804	GntR-like transcriptional regulators	1hw1 A:5-78
aN	gi|288556923|ref|YP_003428858.1|	0054662	60-237	2.83e-41	64288	Chorismate lyase-like	0.0016	143473	UTRA domain	2ra5 A:66-245
aN	gi|288556923|ref|YP_003428858.1|	0050048	5-82	1.01e-24	46785	Winged helix DNA-binding domain	0.018	46804	GntR-like transcriptional regulators	3bwg A:5-82
aN	gi|288555044|ref|YP_003426979.1|	0049608	61-249	5.17e-49	55781	GAF domain-like	0.0000811	75513	IclR ligand-binding domain-like	1mkm A:76-246
aN	gi|288555044|ref|YP_003426979.1|	0048177	7-77	0.0000000000000875	46785	Winged helix DNA-binding domain	0.032	74676	Transcriptional regulator IclR, N-terminal domain	1mkm A:1-75
aN	gi|288555522|ref|YP_003427457.1|	0049608	78-252	2.68e-45	55781	GAF domain-like	0.0002	75513	IclR ligand-binding domain-like	1mkm A:76-246
aN	gi|288555522|ref|YP_003427457.1|	0048177	12-84	0.000000000000443	46785	Winged helix DNA-binding domain	0.024	74676	Transcriptional regulator IclR, N-terminal domain	1mkm A:1-75
aN	gi|288555526|ref|YP_003427461.1|	0049608	69-257	9.16e-52	55781	GAF domain-like	0.00015	75513	IclR ligand-binding domain-like	1mkm A:76-246
aN	gi|288555526|ref|YP_003427461.1|	0048177	12-84	0.0000000000000035	46785	Winged helix DNA-binding domain	0.044	74676	Transcriptional regulator IclR, N-terminal domain	1mkm A:1-75
aN	gi|288556885|ref|YP_003428820.1|	0039545	85-204	1.66e-36	51306	LexA/Signal peptidase	0.00037	51307	LexA-related	1jhf A:73-198
aN	gi|288556885|ref|YP_003428820.1|	0047587	3-70	3.08e-23	46785	Winged helix DNA-binding domain	0.016	46789	LexA repressor, N-terminal DNA-binding domain	1jhf A:2-72
aN	gi|288553711|ref|YP_003425646.1|	0054151	72-185	1.57e-30	75138	HprK N-terminal domain-like	0.014	159447	DRTGG domain	2ioj A:206-325
aN	gi|288553711|ref|YP_003425646.1|	0054203	182-307	5.18e-29	54631	CBS-domain pair	0.0011	54632	CBS-domain pair	2yvx A:132-275
aN	gi|288553711|ref|YP_003425646.1|	0051338	338-430	4.52e-17	54637	Thioesterase/thiol ester dehydrase-isomerase	0.04	89902	PaaI/YdiI-like	2cy9 A:13-139
aN	gi|288553711|ref|YP_003425646.1|	0042770	5-54	0.00000408	46785	Winged helix DNA-binding domain	0.089	68967	Lrp/AsnC-like transcriptional regulator N-terminal domain	1i1g A:2-61
aN	gi|288553949|ref|YP_003425884.1|	0047284	64-145	6.3e-18	54909	Dimeric alpha+beta barrel	0.0045	69733	Lrp/AsnC-like transcriptional regulator C-terminal domain	1ri7 A:85-170
aN	gi|288553949|ref|YP_003425884.1|	0049173	2-59	0.0000000214	46785	Winged helix DNA-binding domain	0.027	68967	Lrp/AsnC-like transcriptional regulator N-terminal domain	1i1g A:2-61
aN	gi|288554162|ref|YP_003426097.1|	0047284	63-142	0.0000000000000711	54909	Dimeric alpha+beta barrel	0.0091	69733	Lrp/AsnC-like transcriptional regulator C-terminal domain	1i1g A:62-141
aN	gi|288554162|ref|YP_003426097.1|	0052161	3-62	0.0000000000245	46785	Winged helix DNA-binding domain	0.0055	68967	Lrp/AsnC-like transcriptional regulator N-terminal domain	1i1g A:2-61
aN	gi|288554461|ref|YP_003426396.1|	0052161	1-60	0.00000000000000684	46785	Winged helix DNA-binding domain	0.0082	68967	Lrp/AsnC-like transcriptional regulator N-terminal domain	2cfx A:1-63
aN	gi|288554461|ref|YP_003426396.1|	0052160	65-135	0.00000000000123	54909	Dimeric alpha+beta barrel	0.018	69733	Lrp/AsnC-like transcriptional regulator C-terminal domain	2cfx A:64-140
aN	gi|288554532|ref|YP_003426467.1|	0043758	3-58	0.000000000221	46785	Winged helix DNA-binding domain	0.08	68967	Lrp/AsnC-like transcriptional regulator N-terminal domain	1i1g A:2-61
aN	gi|288554532|ref|YP_003426467.1|	0053261	22-145	0.000000839	46785	Winged helix DNA-binding domain	0.046	63379	MarR-like transcriptional regulators	3cta A:5-89
aN	gi|288555086|ref|YP_003427021.1|	0040524	74-224	1.05e-33	100950	NagB/RpiA/CoA transferase-like	0.08	75176	D-ribose-5-phosphate isomerase (RpiA), catalytic domain	1lk5 A:1-130,A:211-229
aN	gi|288555086|ref|YP_003427021.1|	0043758	5-79	0.0000000000000246	46785	Winged helix DNA-binding domain	0.068	68967	Lrp/AsnC-like transcriptional regulator N-terminal domain	1ri7 A:25-84
aN	gi|288555122|ref|YP_003427057.1|	0047284	65-142	4.83e-18	54909	Dimeric alpha+beta barrel	0.0058	69733	Lrp/AsnC-like transcriptional regulator C-terminal domain	1i1g A:62-141
aN	gi|288555122|ref|YP_003427057.1|	0052161	2-62	9.24e-16	46785	Winged helix DNA-binding domain	0.0067	68967	Lrp/AsnC-like transcriptional regulator N-terminal domain	1i1g A:2-61
aN	gi|288556273|ref|YP_003428208.1|	0045968	2-56	0.000000000844	46785	Winged helix DNA-binding domain	0.084	68967	Lrp/AsnC-like transcriptional regulator N-terminal domain	2cg4 A:4-66
aN	gi|288556542|ref|YP_003428477.1|	0052161	2-62	6.11e-18	46785	Winged helix DNA-binding domain	0.00053	68967	Lrp/AsnC-like transcriptional regulator N-terminal domain	2cfx A:1-63
aN	gi|288556542|ref|YP_003428477.1|	0052160	65-137	0.0000000000000105	54909	Dimeric alpha+beta barrel	0.00011	69733	Lrp/AsnC-like transcriptional regulator C-terminal domain	2cfx A:64-140
aN	gi|288554886|ref|YP_003426821.1|	0045790	91-278	2.95e-34	53850	Periplasmic binding protein-like II	0.0031	53851	Phosphate binding protein-like	2fyi A:88-307
aN	gi|288554886|ref|YP_003426821.1|	0047461	1-83	1.15e-16	46785	Winged helix DNA-binding domain	0.0091	88979	LysR-like transcriptional regulators	1ixc A:1-89
aN	gi|288555492|ref|YP_003427427.1|	0045790	88-296	3.86e-43	53850	Periplasmic binding protein-like II	0.00026	53851	Phosphate binding protein-like	1i6a A:
aN	gi|288555492|ref|YP_003427427.1|	0047461	1-83	1.67e-23	46785	Winged helix DNA-binding domain	0.0022	88979	LysR-like transcriptional regulators	1ixc A:1-89
aN	gi|288555512|ref|YP_003427447.1|	0045790	87-290	1.69e-35	53850	Periplasmic binding protein-like II	0.00067	53851	Phosphate binding protein-like	1al3 A:
aN	gi|288555512|ref|YP_003427447.1|	0047461	1-87	5.06e-21	46785	Winged helix DNA-binding domain	0.0027	88979	LysR-like transcriptional regulators	1ixc A:1-89
aN	gi|288556636|ref|YP_003428571.1|	0045790	87-283	1.15e-27	53850	Periplasmic binding protein-like II	0.0014	53851	Phosphate binding protein-like	2fyi A:88-307
aN	gi|288556636|ref|YP_003428571.1|	0045910	1-110	2.44e-17	46785	Winged helix DNA-binding domain	0.02	88979	LysR-like transcriptional regulators	1ixc A:1-89
aN	gi|288553431|ref|YP_003425366.1|	0052644	7-142	1.34e-31	46785	Winged helix DNA-binding domain	0.0061	63379	MarR-like transcriptional regulators	2a61 A:5-143
aN	gi|288553639|ref|YP_003425574.1|	0052801	6-141	2.59e-32	46785	Winged helix DNA-binding domain	0.0011	63379	MarR-like transcriptional regulators	2a61 A:5-143
aN	gi|288553930|ref|YP_003425865.1|	0052644	22-103	0.00000148	46785	Winged helix DNA-binding domain	0.095	63379	MarR-like transcriptional regulators	1lj9 A:
aN	gi|288554532|ref|YP_003426467.1|	0043758	3-58	0.000000000221	46785	Winged helix DNA-binding domain	0.08	68967	Lrp/AsnC-like transcriptional regulator N-terminal domain	1i1g A:2-61
aN	gi|288554532|ref|YP_003426467.1|	0053261	22-145	0.000000839	46785	Winged helix DNA-binding domain	0.046	63379	MarR-like transcriptional regulators	3cta A:5-89
aN	gi|288554916|ref|YP_003426851.1|	0052801	15-143	6.54e-31	46785	Winged helix DNA-binding domain	0.0015	63379	MarR-like transcriptional regulators	1s3j A:
aN	gi|288555305|ref|YP_003427240.1|	0042156	17-121	5.15e-22	46785	Winged helix DNA-binding domain	0.0000108	63379	MarR-like transcriptional regulators	2fxa A:6-167
aN	gi|288555589|ref|YP_003427524.1|	0052801	5-140	3.81e-33	46785	Winged helix DNA-binding domain	0.0038	63379	MarR-like transcriptional regulators	1s3j A:
aN	gi|288556020|ref|YP_003427955.1|	0052801	4-141	1.55e-31	46785	Winged helix DNA-binding domain	0.005	63379	MarR-like transcriptional regulators	3deu A:2-141
aN	gi|288556851|ref|YP_003428786.1|	0040517	27-141	5.46e-21	46785	Winged helix DNA-binding domain	0.024	63379	MarR-like transcriptional regulators	1s3j A:
aN	gi|288553693|ref|YP_003425628.1|	0050342	3-128	1.41e-44	52172	CheY-like	0.000011	52173	CheY-related	1mvo A:
aN	gi|288553693|ref|YP_003425628.1|	0051385	133-235	8.79e-33	46894	C-terminal effector domain of the bipartite response regulators	0.00079	46895	PhoB-like	1ys7 A:128-233
aN	gi|288553818|ref|YP_003425753.1|	0052670	928-1070	4.01e-20	48452	TPR-like	0.011	140845	BTAD-like	2ff4 A:105-283
aN	gi|288553818|ref|YP_003425753.1|	0042932	543-758	0.00000000000000364	48452	TPR-like	0.012	48453	Tetratricopeptide repeat (TPR)	1elw A:
aN	gi|288553818|ref|YP_003425753.1|	0042932	351-543	0.000000000114	48452	TPR-like	0.037	48453	Tetratricopeptide repeat (TPR)	1elr A:
aN	gi|288553818|ref|YP_003425753.1|	0047420	8-95,129-245	0.000000569	52540	P-loop containing nucleoside triphosphate hydrolases	0.071	52592	G proteins	2f9l A:8-182
aN	gi|288553818|ref|YP_003425753.1|	0052669	825-903	0.0000822	46894	C-terminal effector domain of the bipartite response regulators	0.036	46895	PhoB-like	1qqi A:
aN	gi|288554581|ref|YP_003426516.1|	0050342	2-129	5.55e-45	52172	CheY-like	0.0000154	52173	CheY-related	1nxo A:
aN	gi|288554581|ref|YP_003426516.1|	0051385	129-227	2.07e-31	46894	C-terminal effector domain of the bipartite response regulators	0.00078	46895	PhoB-like	1ys7 A:128-233
aN	gi|288555009|ref|YP_003426944.1|	0050342	1-123	1.99e-35	52172	CheY-like	0.00032	52173	CheY-related	1nxo A:
aN	gi|288555009|ref|YP_003426944.1|	0049014	130-222	1.93e-22	46894	C-terminal effector domain of the bipartite response regulators	0.0054	46895	PhoB-like	1qqi A:
aN	gi|288555025|ref|YP_003426960.1|	0050342	5-136	1.42e-41	52172	CheY-like	0.00013	52173	CheY-related	1mvo A:
aN	gi|288555025|ref|YP_003426960.1|	0051385	130-228	2.47e-28	46894	C-terminal effector domain of the bipartite response regulators	0.00062	46895	PhoB-like	1qqi A:
aN	gi|288555257|ref|YP_003427192.1|	0050342	1-126	3.98e-42	52172	CheY-like	0.00014	52173	CheY-related	1nxo A:
aN	gi|288555257|ref|YP_003427192.1|	0051385	129-228	1.84e-32	46894	C-terminal effector domain of the bipartite response regulators	0.00035	46895	PhoB-like	1ys7 A:128-233
aN	gi|288555294|ref|YP_003427229.1|	0050342	3-128	3.27e-32	52172	CheY-like	0.00036	52173	CheY-related	1nxo A:
aN	gi|288555294|ref|YP_003427229.1|	0051385	125-224	1.08e-19	46894	C-terminal effector domain of the bipartite response regulators	0.0022	46895	PhoB-like	1qqi A:
aN	gi|288555474|ref|YP_003427409.1|	0050342	11-144	1.99e-40	52172	CheY-like	0.00015	52173	CheY-related	1mvo A:
aN	gi|288555474|ref|YP_003427409.1|	0051385	139-239	8.22e-30	46894	C-terminal effector domain of the bipartite response regulators	0.0014	46895	PhoB-like	1p2f A:121-217
aN	gi|288555598|ref|YP_003427533.1|	0049014	3-92	3.4e-24	46894	C-terminal effector domain of the bipartite response regulators	0.0011	46895	PhoB-like	1qqi A:
aN	gi|288555603|ref|YP_003427538.1|	0050342	3-129	2.85e-39	52172	CheY-like	0.00013	52173	CheY-related	1nxo A:
aN	gi|288555603|ref|YP_003427538.1|	0051385	127-225	5.95e-27	46894	C-terminal effector domain of the bipartite response regulators	0.0013	46895	PhoB-like	1qqi A:
aN	gi|288556440|ref|YP_003428375.1|	0040251	69-124	0.00000000351	48452	TPR-like	0.008	48453	Tetratricopeptide repeat (TPR)	2fbn A:22-174
aN	gi|288556440|ref|YP_003428375.1|	0048684	223-307	0.00000000207	46894	C-terminal effector domain of the bipartite response regulators	0.014	46895	PhoB-like	1p2f A:121-217
aN	gi|288553755|ref|YP_003425690.1|	0051249	3-70	9.57e-16	47413	lambda repressor-like DNA-binding domains	0.021	47432	SinR domain-like	2b5a A:1-77
aN	gi|288553923|ref|YP_003425858.1|	0054323	1-67	0.0000000000394	47413	lambda repressor-like DNA-binding domains	0.054	47432	SinR domain-like	2b5a A:1-77
aN	gi|288554292|ref|YP_003426227.1|	0051908	5-65	0.000000000000507	47413	lambda repressor-like DNA-binding domains	0.023	47432	SinR domain-like	2b5a A:1-77
aN	gi|288554296|ref|YP_003426231.1|	0054323	67-130	0.000000000000873	47413	lambda repressor-like DNA-binding domains	0.057	47432	SinR domain-like	1b0n A:1-68
aN	gi|288554306|ref|YP_003426241.1|	0054323	67-130	0.000000000000259	47413	lambda repressor-like DNA-binding domains	0.057	47432	SinR domain-like	1b0n A:1-68
aN	gi|288554690|ref|YP_003426625.1|	0050823	3-65	0.00000000000000153	47413	lambda repressor-like DNA-binding domains	0.018	47432	SinR domain-like	1b0n A:1-68
aN	gi|288556445|ref|YP_003428380.1|	0051908	11-67	0.0000000000000563	47413	lambda repressor-like DNA-binding domains	0.023	47432	SinR domain-like	2b5a A:1-77
aN	gi|288556482|ref|YP_003428417.1|	0049999	4-62	3.22e-18	47413	lambda repressor-like DNA-binding domains	0.013	47432	SinR domain-like	1utx A:
aN	gi|288556917|ref|YP_003428852.1|	0051249	2-74	0.0000000407	47413	lambda repressor-like DNA-binding domains	0.026	47432	SinR domain-like	1b0n A:1-68
aN	gi|288561699|ref|YP_003429105.1|	0050823	4-59	0.0000000000648	47413	lambda repressor-like DNA-binding domains	0.095	47432	SinR domain-like	1utx A:
aN	gi|288561740|ref|YP_003429146.1|	0051844	6-63	0.000000000214	47413	lambda repressor-like DNA-binding domains	0.025	47432	SinR domain-like	1b0n A:1-68
aN	gi|288561740|ref|YP_003429146.1|	0054057	82-210	0.0000266	48452	TPR-like	0.036	48453	Tetratricopeptide repeat (TPR)	2c2l A:24-224
aN	gi|288557180|ref|YP_003429247.1|	0051844	3-62	0.00000000000929	47413	lambda repressor-like DNA-binding domains	0.084	47432	SinR domain-like	1b0n A:1-68
aN	gi|288557180|ref|YP_003429247.1|	0042932	158-275	0.00000000111	48452	TPR-like	0.02	48453	Tetratricopeptide repeat (TPR)	1kt1 A:254-421
aN	gi|288553516|ref|YP_003425451.1|	0050189	77-190	3.45e-21	48498	Tetracyclin repressor-like, C-terminal domain	0.0041	48499	Tetracyclin repressor-like, C-terminal domain	1vi0 A:78-194
aN	gi|288553516|ref|YP_003425451.1|	0049523	6-82	1.08e-17	46689	Homeodomain-like	0.0044	46764	Tetracyclin repressor-like, N-terminal domain	1z77 A:1-75
aN	gi|288553656|ref|YP_003425591.1|	0050189	81-194	6.67e-25	48498	Tetracyclin repressor-like, C-terminal domain	0.0000242	48499	Tetracyclin repressor-like, C-terminal domain	1vi0 A:78-194
aN	gi|288553656|ref|YP_003425591.1|	0049523	4-80	2.96e-18	46689	Homeodomain-like	0.00027	46764	Tetracyclin repressor-like, N-terminal domain	1vi0 A:6-77
aN	gi|288553739|ref|YP_003425674.1|	0049523	2-68	6.67e-17	46689	Homeodomain-like	0.0031	46764	Tetracyclin repressor-like, N-terminal domain	2fx0 A:4-76
aN	gi|288553739|ref|YP_003425674.1|	0048726	78-196	0.000000002	48498	Tetracyclin repressor-like, C-terminal domain	0.01	48499	Tetracyclin repressor-like, C-terminal domain	2fq4 A:78-192
aN	gi|288553905|ref|YP_003425840.1|	0038061	1-135	7.06e-45	53041	Resolvase-like	0.0000651	53042	gamma,delta resolvase, catalytic domain	2gm4 A:1-140
aN	gi|288553905|ref|YP_003425840.1|	0038534	138-180	0.0000156	46689	Homeodomain-like	0.043	46764	Tetracyclin repressor-like, N-terminal domain	3c07 A:15-89
aN	gi|288554423|ref|YP_003426358.1|	0049195	17-85	1.16e-16	46689	Homeodomain-like	0.011	46764	Tetracyclin repressor-like, N-terminal domain	3c07 A:15-89
aN	gi|288554830|ref|YP_003426765.1|	0054374	3-73	0.000000000000118	46689	Homeodomain-like	0.01	46764	Tetracyclin repressor-like, N-terminal domain	1vi0 A:6-77
aN	gi|288555065|ref|YP_003427000.1|	0049523	6-79	1.08e-18	46689	Homeodomain-like	0.0032	46764	Tetracyclin repressor-like, N-terminal domain	1vi0 A:6-77
aN	gi|288555065|ref|YP_003427000.1|	0049546	87-200	2.92e-17	48498	Tetracyclin repressor-like, C-terminal domain	0.0076	48499	Tetracyclin repressor-like, C-terminal domain	1vi0 A:78-194
aN	gi|288555444|ref|YP_003427379.1|	0049523	4-85	1.03e-20	46689	Homeodomain-like	0.0057	46764	Tetracyclin repressor-like, N-terminal domain	1z77 A:1-75
aN	gi|288555690|ref|YP_003427625.1|	0049195	2-73	1.59e-17	46689	Homeodomain-like	0.0039	46764	Tetracyclin repressor-like, N-terminal domain	1jt6 A:2-72
aN	gi|288555690|ref|YP_003427625.1|	0050189	81-195	0.00000000000000404	48498	Tetracyclin repressor-like, C-terminal domain	0.0041	48499	Tetracyclin repressor-like, C-terminal domain	1vi0 A:78-194
aN	gi|288555718|ref|YP_003427653.1|	0050189	72-186	8.62e-23	48498	Tetracyclin repressor-like, C-terminal domain	0.003	48499	Tetracyclin repressor-like, C-terminal domain	1vi0 A:78-194
aN	gi|288555718|ref|YP_003427653.1|	0049523	2-75	3.89e-18	46689	Homeodomain-like	0.0048	46764	Tetracyclin repressor-like, N-terminal domain	1z77 A:1-75
aN	gi|288555904|ref|YP_003427839.1|	0049523	4-76	5.82e-17	46689	Homeodomain-like	0.0032	46764	Tetracyclin repressor-like, N-terminal domain	1pb6 A:14-85
aN	gi|288555904|ref|YP_003427839.1|	0048726	82-189	0.000000779	48498	Tetracyclin repressor-like, C-terminal domain	0.01	48499	Tetracyclin repressor-like, C-terminal domain	1pb6 A:86-211
aN	gi|288556350|ref|YP_003428285.1|	0054157	6-73	0.000000000000648	46689	Homeodomain-like	0.011	46764	Tetracyclin repressor-like, N-terminal domain	2iu5 A:1-71
aN	gi|288556804|ref|YP_003428739.1|	0049195	3-73	2.67e-17	46689	Homeodomain-like	0.0036	46764	Tetracyclin repressor-like, N-terminal domain	1vi0 A:6-77
aN	gi|288556804|ref|YP_003428739.1|	0050189	83-178	0.0000000193	48498	Tetracyclin repressor-like, C-terminal domain	0.0063	48499	Tetracyclin repressor-like, C-terminal domain	1vi0 A:78-194
