# Supplementary material for: Abundance, diversity and domain architecture variability in prokaryotic DNA-binding transcription factors
Source: PLoS One. 2018 Apr 3;13(4):e0195332. doi: 10.1371/journal.pone.0195332 (PMC5882156; doi:10.1371/journal.pone.0195332)
Supplement: S1 Dataset — The information of genomes and transcription factors is organized in a tabular format. The file S1_Dataset.zip contains 761 files, one per genome. The information is organized as follows: Genome ID, identifier from NCBI database; Supfam ID; physical position of the Domain; E-value; Supfam model assignment; Supfam description; E-value associated to the family; Family ID; Family ID; representative PDB associated to each assignment. (ZIP) [file pone.0195332.s005.zip › Genomes_assignments/Bacillus_pumilus_SAFR-032_B.TFs]

6f	gi|157691371|ref|YP_001485833.1|	0046275	300-349	0.0000000000003	46689	Homeodomain-like	0.015	46759	AraC type transcriptional activator	1bl0 A:63-124
6f	gi|157691371|ref|YP_001485833.1|	0051818	97-232	0.00000000000235	51215	Regulatory protein AraC	0.012	51216	Regulatory protein AraC	2arc A:
6f	gi|157691373|ref|YP_001485835.1|	0046275	60-110	0.000000000000747	46689	Homeodomain-like	0.0026	46759	AraC type transcriptional activator	1d5y A:57-121
6f	gi|157691373|ref|YP_001485835.1|	0036286	8-58	0.000000000376	46689	Homeodomain-like	0.009	46759	AraC type transcriptional activator	1bl0 A:9-62
6f	gi|157691374|ref|YP_001485836.1|	0036288	128-289	1.22e-26	55136	Probable bacterial effector-binding domain	0.016	55140	Rob transcription factor, C-terminal domain	1d5y A:122-294
6f	gi|157691374|ref|YP_001485836.1|	0046275	57-109	0.00000000000448	46689	Homeodomain-like	0.0091	46759	AraC type transcriptional activator	1d5y A:57-121
6f	gi|157691374|ref|YP_001485836.1|	0036286	4-55	0.000000000408	46689	Homeodomain-like	0.0039	46759	AraC type transcriptional activator	1bl0 A:9-62
6f	gi|157691796|ref|YP_001486258.1|	0051818	3-171	3.79e-20	51215	Regulatory protein AraC	0.0098	51216	Regulatory protein AraC	2arc A:
6f	gi|157691796|ref|YP_001486258.1|	0046275	234-281	0.000000000264	46689	Homeodomain-like	0.027	46759	AraC type transcriptional activator	1bl0 A:63-124
6f	gi|157691796|ref|YP_001486258.1|	0036286	184-231	0.00000251	46689	Homeodomain-like	0.027	46759	AraC type transcriptional activator	1d5y A:3-56
6f	gi|157693417|ref|YP_001487879.1|	0046275	717-766	0.000000000125	46689	Homeodomain-like	0.03	46759	AraC type transcriptional activator	1d5y A:57-121
6f	gi|157693417|ref|YP_001487879.1|	0035607	668-714	0.000000215	46689	Homeodomain-like	0.039	46759	AraC type transcriptional activator	1bl0 A:9-62
6f	gi|157693990|ref|YP_001488452.1|	0043525	1-137	1.85e-35	52172	CheY-like	0.0018	52173	CheY-related	1u0s Y:
6f	gi|157693990|ref|YP_001488452.1|	0045977	420-469	0.0000000000179	46689	Homeodomain-like	0.021	46759	AraC type transcriptional activator	1bl0 A:9-62
6f	gi|157693990|ref|YP_001488452.1|	0036286	369-417	0.00000000166	46689	Homeodomain-like	0.021	46759	AraC type transcriptional activator	1d5y A:3-56
6f	gi|157694217|ref|YP_001488679.1|	0046275	229-278	0.00000000000224	46689	Homeodomain-like	0.026	46759	AraC type transcriptional activator	1d5y A:57-121
6f	gi|157694217|ref|YP_001488679.1|	0051818	45-161	0.00000000000115	51215	Regulatory protein AraC	0.0095	51216	Regulatory protein AraC	2arc A:
6f	gi|157694217|ref|YP_001488679.1|	0036286	178-227	0.0000000426	46689	Homeodomain-like	0.021	46759	AraC type transcriptional activator	1d5y A:3-56
6f	gi|157694442|ref|YP_001488904.1|	0054509	274-530	2.04e-36	53807	Helical backbone metal receptor	0.0031	142789	TM0189-like	2phz A:20-296
6f	gi|157694442|ref|YP_001488904.1|	0046275	228-278	0.00000000000237	46689	Homeodomain-like	0.019	46759	AraC type transcriptional activator	1bl0 A:9-62
6f	gi|157694442|ref|YP_001488904.1|	0036286	176-225	0.0000000529	46689	Homeodomain-like	0.021	46759	AraC type transcriptional activator	1bl0 A:9-62
6f	gi|157692924|ref|YP_001487386.1|	0035347	5-78	2.47e-24	46785	Winged helix DNA-binding domain	0.0000433	46792	Arginine repressor (ArgR), N-terminal DNA-binding domain	1f9n A:3-78
6f	gi|157692924|ref|YP_001487386.1|	0037457	80-148	5.89e-22	55252	C-terminal domain of arginine repressor	0.0000258	55253	C-terminal domain of arginine repressor	1f9n A:79-149
6f	gi|157691153|ref|YP_001485615.1|	0049777	4-92	7.4e-23	46785	Winged helix DNA-binding domain	0.015	46801	ArsR-like transcriptional regulators	1r1u A:
6f	gi|157692612|ref|YP_001487074.1|	0049777	14-107	3.38e-26	46785	Winged helix DNA-binding domain	0.00069	46801	ArsR-like transcriptional regulators	1r1u A:
6f	gi|157691011|ref|YP_001485473.1|	0050986	499-638	3.53e-30	55804	Phoshotransferase/anion transport protein	0.0036	55805	IIA domain of mannitol-specific and ntr phosphotransferase EII	1xiz A:
6f	gi|157691011|ref|YP_001485473.1|	0038493	295-392	1.83e-16	63520	PTS-regulatory domain, PRD	0.0032	63521	PTS-regulatory domain, PRD	1h99 A:54-168
6f	gi|157691011|ref|YP_001485473.1|	0038492	193-285	0.00000000000222	63520	PTS-regulatory domain, PRD	0.008	63521	PTS-regulatory domain, PRD	1h99 A:54-168
6f	gi|157691011|ref|YP_001485473.1|	0050231	402-484	0.00000000575	52794	PTS system IIB component-like	0.057	52795	PTS system, Lactose/Cellobiose specific IIB subunit	1vkr A:
6f	gi|157691011|ref|YP_001485473.1|	0039384	92-155	0.0000163	46785	Winged helix DNA-binding domain	0.022	46786	Biotin repressor-like	1j5y A:3-67
6f	gi|157691181|ref|YP_001485643.1|	0038492	201-294	4.45e-20	63520	PTS-regulatory domain, PRD	0.0024	63521	PTS-regulatory domain, PRD	1h99 A:54-168
6f	gi|157691181|ref|YP_001485643.1|	0038492	308-405	5.36e-19	63520	PTS-regulatory domain, PRD	0.002	63521	PTS-regulatory domain, PRD	1h99 A:54-168
6f	gi|157691181|ref|YP_001485643.1|	0034911	536-683	6.41e-17	55804	Phoshotransferase/anion transport protein	0.03	55805	IIA domain of mannitol-specific and ntr phosphotransferase EII	1a6j A:
6f	gi|157691181|ref|YP_001485643.1|	0050231	414-488	0.0000000000392	52794	PTS system IIB component-like	0.041	52795	PTS system, Lactose/Cellobiose specific IIB subunit	1vkr A:
6f	gi|157691181|ref|YP_001485643.1|	0039384	88-151	0.00000148	46785	Winged helix DNA-binding domain	0.072	46786	Biotin repressor-like	1j5y A:3-67
6f	gi|157691181|ref|YP_001485643.1|	0039384	1-45	0.0000753	46785	Winged helix DNA-binding domain	0.049	68967	Lrp/AsnC-like transcriptional regulator N-terminal domain	1ri7 A:25-84
6f	gi|157692610|ref|YP_001487072.1|	0039384	2-58	0.000000318	46785	Winged helix DNA-binding domain	0.032	46786	Biotin repressor-like	1j5y A:3-67
6f	gi|157692743|ref|YP_001487205.1|	0035568	72-277	3.07e-61	55681	Class II aaRS and biotin synthetases	0.0000443	55707	Biotin holoenzyme synthetase	1wqw A:1-188
6f	gi|157692743|ref|YP_001487205.1|	0045968	6-62	0.000000000771	46785	Winged helix DNA-binding domain	0.03	46786	Biotin repressor-like	1bia A:1-63
6f	gi|157692743|ref|YP_001487205.1|	0045969	280-324	0.0000188	50037	C-terminal domain of transcriptional repressors	0.0068	50038	Biotin repressor (BirA)	1wqw A:189-235
6f	gi|157693024|ref|YP_001487486.1|	0054751	110-236	5.86e-22	54631	CBS-domain pair	0.0011	54632	CBS-domain pair	1pvm A:1-142
6f	gi|157693024|ref|YP_001487486.1|	0043758	38-113	0.0000000000000911	46785	Winged helix DNA-binding domain	0.09	46786	Biotin repressor-like	1j5y A:3-67
6f	gi|157693190|ref|YP_001487652.1|	0039385	77-179	1.83e-33	75500	Putative transcriptional regulator TM1602, C-terminal domain	0.00029	75501	Putative transcriptional regulator TM1602, C-terminal domain	1j5y A:68-174
6f	gi|157693190|ref|YP_001487652.1|	0039384	10-67	0.0000000106	46785	Winged helix DNA-binding domain	0.0058	46786	Biotin repressor-like	1j5y A:3-67
6f	gi|157694283|ref|YP_001488745.1|	0050986	499-635	7.98e-27	55804	Phoshotransferase/anion transport protein	0.0023	55805	IIA domain of mannitol-specific and ntr phosphotransferase EII	1a3a A:
6f	gi|157694283|ref|YP_001488745.1|	0038492	291-398	2.35e-25	63520	PTS-regulatory domain, PRD	0.001	63521	PTS-regulatory domain, PRD	1h99 A:54-168
6f	gi|157694283|ref|YP_001488745.1|	0038492	183-280	7.46e-18	63520	PTS-regulatory domain, PRD	0.0078	63521	PTS-regulatory domain, PRD	1h99 A:54-168
6f	gi|157694283|ref|YP_001488745.1|	0050231	406-480	0.000000335	52794	PTS system IIB component-like	0.076	52795	PTS system, Lactose/Cellobiose specific IIB subunit	1vkr A:
6f	gi|157694283|ref|YP_001488745.1|	0039384	4-64	0.0000122	46785	Winged helix DNA-binding domain	0.049	109680	TrmB-like	2d1h A:1-109
6f	gi|157694283|ref|YP_001488745.1|	0039384	95-158	0.0000544	46785	Winged helix DNA-binding domain	0.043	46786	Biotin repressor-like	1j5y A:3-67
6f	gi|157691211|ref|YP_001485673.1|	0043525	1-161	2.42e-34	52172	CheY-like	0.0012	52173	CheY-related	1a04 A:5-142
6f	gi|157691211|ref|YP_001485673.1|	0054062	170-209	0.0000569	46785	Winged helix DNA-binding domain	0.049	46796	CAP C-terminal domain-like	1ft9 A:134-213
6f	gi|157692544|ref|YP_001487006.1|	0048600	23-141	3.93e-25	51206	cAMP-binding domain-like	0.0069	51210	cAMP-binding domain	1hw5 A:1-137
6f	gi|157692544|ref|YP_001487006.1|	0052198	151-221	0.000000000119	46785	Winged helix DNA-binding domain	0.059	46796	CAP C-terminal domain-like	2coh A:118-199
6f	gi|157691248|ref|YP_001485710.1|	0041617	307-535	7.74e-64	52540	P-loop containing nucleoside triphosphate hydrolases	0.0000022	81269	Extended AAA-ATPase domain	1ny5 A:138-384
6f	gi|157691248|ref|YP_001485710.1|	0049952	567-614	0.000000185	46689	Homeodomain-like	0.041	100918	FIS-like	1ntc A:
6f	gi|157691248|ref|YP_001485710.1|	0049608	67-186	0.00000144	55781	GAF domain-like	0.041	55782	GAF domain	1f5m A:
6f	gi|157691705|ref|YP_001486167.1|	0049952	233-264	0.0000283	46689	Homeodomain-like	0.028	100918	FIS-like	1umq A:
6f	gi|157692661|ref|YP_001487123.1|	0041617	152-382	1.01e-58	52540	P-loop containing nucleoside triphosphate hydrolases	0.00000254	81269	Extended AAA-ATPase domain	1ny5 A:138-384
6f	gi|157692661|ref|YP_001487123.1|	0037176	361-453	0.0000000000000251	46689	Homeodomain-like	0.079	100918	FIS-like	1eto B:
6f	gi|157692661|ref|YP_001487123.1|	0048248	9-112	0.000000000000103	55785	PYP-like sensor domain (PAS domain)	0.044	55789	Heme-binding PAS domain	1ew0 A:
6f	gi|157692916|ref|YP_001487378.1|	0041617	367-612	5.1e-68	52540	P-loop containing nucleoside triphosphate hydrolases	0.00000174	81269	Extended AAA-ATPase domain	1ny5 A:138-384
6f	gi|157692916|ref|YP_001487378.1|	0048459	103-215	0.00000000000000244	55785	PYP-like sensor domain (PAS domain)	0.048	55789	Heme-binding PAS domain	1v9y A:
6f	gi|157692916|ref|YP_001487378.1|	0048454	1-80	0.0000000000000373	51735	NAD(P)-binding Rossmann-fold domains	0.021	51800	Glyceraldehyde-3-phosphate dehydrogenase-like, N-terminal domain	1nvm B:1-131,B:287-312
6f	gi|157692916|ref|YP_001487378.1|	0048459	217-336	0.0000000000000297	55785	PYP-like sensor domain (PAS domain)	0.074	55786	PYP-like	1otd A:
6f	gi|157692916|ref|YP_001487378.1|	0046907	631-684	0.00000000000448	46689	Homeodomain-like	0.03	100918	FIS-like	1g2h A:
6f	gi|157693726|ref|YP_001488188.1|	0054514	4-185	2.09e-54	159800	PrpR receptor domain-like	0.00074	159801	PrpR receptor domain-like	2pju A:11-196
6f	gi|157693726|ref|YP_001488188.1|	0041617	323-530	5.63e-30	52540	P-loop containing nucleoside triphosphate hydrolases	0.00032	81269	Extended AAA-ATPase domain	1ny5 A:138-384
6f	gi|157693726|ref|YP_001488188.1|	0037176	503-593	0.000000000000193	46689	Homeodomain-like	0.045	100918	FIS-like	1eto B:
6f	gi|157693813|ref|YP_001488275.1|	0041617	147-390	5e-65	52540	P-loop containing nucleoside triphosphate hydrolases	0.00000317	81269	Extended AAA-ATPase domain	1ny5 A:138-384
6f	gi|157693813|ref|YP_001488275.1|	0037176	360-477	0.0000000000000448	46689	Homeodomain-like	0.026	100918	FIS-like	1umq A:
6f	gi|157693813|ref|YP_001488275.1|	0048459	8-119	0.0000000000117	55785	PYP-like sensor domain (PAS domain)	0.067	55789	Heme-binding PAS domain	1v9y A:
6f	gi|157694374|ref|YP_001488836.1|	0037176	270-342	0.00000896	46689	Homeodomain-like	0.083	100918	FIS-like	1umq A:
6f	gi|157691609|ref|YP_001486071.1|	0041150	8-137	9.33e-42	46785	Winged helix DNA-binding domain	0.0028	101027	FUR-like	1mzb A:
6f	gi|157692852|ref|YP_001487314.1|	0041150	7-141	8.84e-39	46785	Winged helix DNA-binding domain	0.00095	101027	FUR-like	1mzb A:
6f	gi|157693008|ref|YP_001487470.1|	0041150	5-133	8.16e-33	46785	Winged helix DNA-binding domain	0.0039	101027	FUR-like	1mzb A:
6f	gi|157691075|ref|YP_001485537.1|	0036339	60-329	1.5e-67	53822	Periplasmic binding protein-like I	0.0000195	53823	L-arabinose binding protein-like	2nzu G:58-332
6f	gi|157691075|ref|YP_001485537.1|	0051985	1-59	1.97e-17	47413	lambda repressor-like DNA-binding domains	0.0018	47438	GalR/LacI-like bacterial regulator	1pru A:
6f	gi|157691088|ref|YP_001485550.1|	0036339	63-332	2.16e-55	53822	Periplasmic binding protein-like I	0.0000547	53823	L-arabinose binding protein-like	2nzu G:58-332
6f	gi|157691088|ref|YP_001485550.1|	0051985	3-60	7.82e-17	47413	lambda repressor-like DNA-binding domains	0.003	47438	GalR/LacI-like bacterial regulator	2hsg A:2-58
6f	gi|157692058|ref|YP_001486520.1|	0036339	61-324	6.48e-50	53822	Periplasmic binding protein-like I	0.0000783	53823	L-arabinose binding protein-like	2nzu G:58-332
6f	gi|157692058|ref|YP_001486520.1|	0051985	1-59	2.16e-17	47413	lambda repressor-like DNA-binding domains	0.0038	47438	GalR/LacI-like bacterial regulator	1pru A:
6f	gi|157692524|ref|YP_001486986.1|	0035780	66-333	3.73e-54	53822	Periplasmic binding protein-like I	0.00013	53823	L-arabinose binding protein-like	2nzu G:58-332
6f	gi|157692524|ref|YP_001486986.1|	0044558	3-50	0.0000000000129	47413	lambda repressor-like DNA-binding domains	0.0057	47438	GalR/LacI-like bacterial regulator	2hsg A:2-58
6f	gi|157693376|ref|YP_001487838.1|	0036339	63-333	1.73e-86	53822	Periplasmic binding protein-like I	0.00000000303	53823	L-arabinose binding protein-like	2nzu G:58-332
6f	gi|157693376|ref|YP_001487838.1|	0051985	2-61	4.5e-20	47413	lambda repressor-like DNA-binding domains	0.00019	47438	GalR/LacI-like bacterial regulator	2hsg A:2-58
6f	gi|157693738|ref|YP_001488200.1|	0036339	62-333	3.33e-71	53822	Periplasmic binding protein-like I	0.0000203	53823	L-arabinose binding protein-like	1dbq A:
6f	gi|157693738|ref|YP_001488200.1|	0051985	2-60	7.5e-19	47413	lambda repressor-like DNA-binding domains	0.0021	47438	GalR/LacI-like bacterial regulator	2hsg A:2-58
6f	gi|157693788|ref|YP_001488250.1|	0051249	8-73	0.00000000000873	47413	lambda repressor-like DNA-binding domains	0.091	47438	GalR/LacI-like bacterial regulator	2hsg A:2-58
6f	gi|157693996|ref|YP_001488458.1|	0035780	66-325	1.67e-57	53822	Periplasmic binding protein-like I	0.0000861	53823	L-arabinose binding protein-like	2nzu G:58-332
6f	gi|157693996|ref|YP_001488458.1|	0051985	8-67	0.0000000000000148	47413	lambda repressor-like DNA-binding domains	0.0057	47438	GalR/LacI-like bacterial regulator	2bjc A:1-62
6f	gi|157694014|ref|YP_001488476.1|	0036339	60-323	2.55e-66	53822	Periplasmic binding protein-like I	0.0000322	53823	L-arabinose binding protein-like	2nzu G:58-332
6f	gi|157694014|ref|YP_001488476.1|	0051985	1-59	4.5e-18	47413	lambda repressor-like DNA-binding domains	0.0019	47438	GalR/LacI-like bacterial regulator	1pru A:
6f	gi|157694354|ref|YP_001488816.1|	0035780	71-314	1.69e-35	53822	Periplasmic binding protein-like I	0.00071	53823	L-arabinose binding protein-like	1dbq A:
6f	gi|157694354|ref|YP_001488816.1|	0044558	4-58	0.000000000000938	47413	lambda repressor-like DNA-binding domains	0.0049	47438	GalR/LacI-like bacterial regulator	2bjc A:1-62
6f	gi|157694395|ref|YP_001488857.1|	0036339	68-337	1.12e-74	53822	Periplasmic binding protein-like I	0.0000146	53823	L-arabinose binding protein-like	2nzu G:58-332
6f	gi|157694395|ref|YP_001488857.1|	0051985	7-66	1.56e-16	47413	lambda repressor-like DNA-binding domains	0.0039	47438	GalR/LacI-like bacterial regulator	2hsg A:2-58
6f	gi|157693255|ref|YP_001487717.1|	0048694	8-72	3.4e-23	46894	C-terminal effector domain of the bipartite response regulators	0.00012	46900	GerE-like (LuxR/UhpA family of transcriptional regulators)	1fse A:
6f	gi|157691669|ref|YP_001486131.1|	0045682	1-133	1.85e-34	52172	CheY-like	0.00043	52173	CheY-related	1a04 A:5-142
6f	gi|157691669|ref|YP_001486131.1|	0048694	140-207	1.8e-21	46894	C-terminal effector domain of the bipartite response regulators	0.002	46900	GerE-like (LuxR/UhpA family of transcriptional regulators)	1a04 A:150-216
6f	gi|157693347|ref|YP_001487809.1|	0045682	1-129	5.98e-28	52172	CheY-like	0.00063	52173	CheY-related	1a04 A:5-142
6f	gi|157693347|ref|YP_001487809.1|	0048694	123-198	2.69e-18	46894	C-terminal effector domain of the bipartite response regulators	0.0023	46900	GerE-like (LuxR/UhpA family of transcriptional regulators)	1fse A:
6f	gi|157693590|ref|YP_001488052.1|	0045682	1-127	5.98e-23	52172	CheY-like	0.0054	52173	CheY-related	1a04 A:5-142
6f	gi|157693590|ref|YP_001488052.1|	0048694	145-209	1.87e-16	46894	C-terminal effector domain of the bipartite response regulators	0.0076	46900	GerE-like (LuxR/UhpA family of transcriptional regulators)	1fse A:
6f	gi|157693715|ref|YP_001488177.1|	0045682	1-119	1.99e-31	52172	CheY-like	0.00054	52173	CheY-related	1a04 A:5-142
6f	gi|157693715|ref|YP_001488177.1|	0048694	144-210	2.04e-23	46894	C-terminal effector domain of the bipartite response regulators	0.0018	46900	GerE-like (LuxR/UhpA family of transcriptional regulators)	1a04 A:150-216
6f	gi|157693950|ref|YP_001488412.1|	0045682	3-136	2.28e-34	52172	CheY-like	0.0006	52173	CheY-related	1a04 A:5-142
6f	gi|157693950|ref|YP_001488412.1|	0048694	152-227	2.07e-24	46894	C-terminal effector domain of the bipartite response regulators	0.0014	46900	GerE-like (LuxR/UhpA family of transcriptional regulators)	1fse A:
6f	gi|157694336|ref|YP_001488798.1|	0048694	263-332	6.12e-16	46894	C-terminal effector domain of the bipartite response regulators	0.0037	46900	GerE-like (LuxR/UhpA family of transcriptional regulators)	1fse A:
6f	gi|157694336|ref|YP_001488798.1|	0054249	9-140	0.0000491	55781	GAF domain-like	0.0099	55782	GAF domain	2k2n A:31-200
6f	gi|157690971|ref|YP_001485433.1|	0050048	7-85	1.97e-20	46785	Winged helix DNA-binding domain	0.013	46804	GntR-like transcriptional regulators	3bwg A:5-82
6f	gi|157691121|ref|YP_001485583.1|	0050696	61-441	1.75e-69	53383	PLP-dependent transferases	0.0000763	53384	AAT-like	1x0m A:26-428
6f	gi|157691121|ref|YP_001485583.1|	0050048	2-76	2.56e-16	46785	Winged helix DNA-binding domain	0.012	46804	GntR-like transcriptional regulators	3bwg A:5-82
6f	gi|157691154|ref|YP_001485616.1|	0050696	93-471	7.36e-69	53383	PLP-dependent transferases	0.00017	53384	AAT-like	1x0m A:26-428
6f	gi|157691154|ref|YP_001485616.1|	0050048	12-85	7.32e-18	46785	Winged helix DNA-binding domain	0.026	46804	GntR-like transcriptional regulators	3bwg A:5-82
6f	gi|157691190|ref|YP_001485652.1|	0054060	80-214	1.67e-23	48008	GntR ligand-binding domain-like	0.009	48009	GntR ligand-binding domain-like	2hs5 A:94-231
6f	gi|157691190|ref|YP_001485652.1|	0050048	6-78	5.25e-20	46785	Winged helix DNA-binding domain	0.012	46804	GntR-like transcriptional regulators	2hs5 A:25-93
6f	gi|157691299|ref|YP_001485761.1|	0050768	93-478	3.58e-98	53383	PLP-dependent transferases	0.00000183	53384	AAT-like	1x0m A:26-428
6f	gi|157691299|ref|YP_001485761.1|	0050048	7-80	8.24e-20	46785	Winged helix DNA-binding domain	0.011	46804	GntR-like transcriptional regulators	3bwg A:5-82
6f	gi|157691515|ref|YP_001485977.1|	0054396	75-234	6.28e-40	64288	Chorismate lyase-like	0.00000121	143473	UTRA domain	2ogg A:95-238
6f	gi|157691515|ref|YP_001485977.1|	0050048	4-72	1.65e-16	46785	Winged helix DNA-binding domain	0.03	46804	GntR-like transcriptional regulators	3bwg A:5-82
6f	gi|157691763|ref|YP_001486225.1|	0050768	124-477	3.38e-78	53383	PLP-dependent transferases	0.0000463	53384	AAT-like	1x0m A:26-428
6f	gi|157691763|ref|YP_001486225.1|	0050048	5-86	4.24e-17	46785	Winged helix DNA-binding domain	0.044	46804	GntR-like transcriptional regulators	3bwg A:5-82
6f	gi|157692366|ref|YP_001486828.1|	0054662	62-239	2.2e-36	64288	Chorismate lyase-like	0.0053	143473	UTRA domain	3ddv A:3-145
6f	gi|157692366|ref|YP_001486828.1|	0050048	2-88	3.14e-23	46785	Winged helix DNA-binding domain	0.012	46804	GntR-like transcriptional regulators	1hw1 A:5-78
6f	gi|157692559|ref|YP_001487021.1|	0040524	73-231	1.88e-30	100950	NagB/RpiA/CoA transferase-like	0.068	75176	D-ribose-5-phosphate isomerase (RpiA), catalytic domain	1m0s A:1-126,A:199-219
6f	gi|157692559|ref|YP_001487021.1|	0043758	4-59	0.00000000369	46785	Winged helix DNA-binding domain	0.069	46804	GntR-like transcriptional regulators	3bwg A:5-82
6f	gi|157692884|ref|YP_001487346.1|	0054396	79-232	9.74e-46	64288	Chorismate lyase-like	0.00066	143473	UTRA domain	3bwg A:89-233
6f	gi|157692884|ref|YP_001487346.1|	0050048	2-71	7.72e-17	46785	Winged helix DNA-binding domain	0.011	46804	GntR-like transcriptional regulators	3bwg A:5-82
6f	gi|157693094|ref|YP_001487556.1|	0036339	82-360	2.16e-58	53822	Periplasmic binding protein-like I	0.0000755	53823	L-arabinose binding protein-like	1dbq A:
6f	gi|157693094|ref|YP_001487556.1|	0050048	3-71	9.91e-20	46785	Winged helix DNA-binding domain	0.022	46804	GntR-like transcriptional regulators	3bwg A:5-82
6f	gi|157693433|ref|YP_001487895.1|	0050048	12-86	1.62e-20	46785	Winged helix DNA-binding domain	0.025	46804	GntR-like transcriptional regulators	1v4r A:1-100
6f	gi|157693814|ref|YP_001488276.1|	0054060	96-232	1.8e-29	48008	GntR ligand-binding domain-like	0.0056	48009	GntR ligand-binding domain-like	2hs5 A:94-231
6f	gi|157693814|ref|YP_001488276.1|	0050048	6-90	7.69e-21	46785	Winged helix DNA-binding domain	0.014	46804	GntR-like transcriptional regulators	1v4r A:1-100
6f	gi|157693892|ref|YP_001488354.1|	0054662	62-240	6.6e-57	64288	Chorismate lyase-like	0.00027	143473	UTRA domain	3ddv A:3-145
6f	gi|157693892|ref|YP_001488354.1|	0050048	3-85	1.14e-24	46785	Winged helix DNA-binding domain	0.013	46804	GntR-like transcriptional regulators	1hw1 A:5-78
6f	gi|157694405|ref|YP_001488867.1|	0054662	54-230	2.04e-37	64288	Chorismate lyase-like	0.00000395	143473	UTRA domain	3bwg A:89-233
6f	gi|157694405|ref|YP_001488867.1|	0054845	5-75	1.08e-16	46785	Winged helix DNA-binding domain	0.00011	46804	GntR-like transcriptional regulators	3bwg A:5-82
6f	gi|157691177|ref|YP_001485639.1|	0049608	61-249	5.95e-47	55781	GAF domain-like	0.0000521	75513	IclR ligand-binding domain-like	1mkm A:76-246
6f	gi|157691177|ref|YP_001485639.1|	0048177	6-77	0.00000000000025	46785	Winged helix DNA-binding domain	0.054	74676	Transcriptional regulator IclR, N-terminal domain	1mkm A:1-75
6f	gi|157693330|ref|YP_001487792.1|	0054203	182-307	2.27e-30	54631	CBS-domain pair	0.00077	54632	CBS-domain pair	3ddj A:1-135
6f	gi|157693330|ref|YP_001487792.1|	0054151	72-185	1.57e-29	75138	HprK N-terminal domain-like	0.018	159447	DRTGG domain	2ioj A:206-325
6f	gi|157693330|ref|YP_001487792.1|	0051338	339-433	0.00000000000000415	54637	Thioesterase/thiol ester dehydrase-isomerase	0.068	54638	4HBT-like	1yli A:11-152
6f	gi|157693330|ref|YP_001487792.1|	0042770	5-54	0.00000292	46785	Winged helix DNA-binding domain	0.07	74676	Transcriptional regulator IclR, N-terminal domain	1mkm A:1-75
6f	gi|157692462|ref|YP_001486924.1|	0039545	82-203	4.88e-36	51306	LexA/Signal peptidase	0.00048	51307	LexA-related	1jhf A:73-198
6f	gi|157692462|ref|YP_001486924.1|	0047587	3-70	1.96e-22	46785	Winged helix DNA-binding domain	0.033	46789	LexA repressor, N-terminal DNA-binding domain	1jhf A:2-72
6f	gi|157691103|ref|YP_001485565.1|	0052161	1-58	0.000000000000579	46785	Winged helix DNA-binding domain	0.005	68967	Lrp/AsnC-like transcriptional regulator N-terminal domain	2cfx A:1-63
6f	gi|157691103|ref|YP_001485565.1|	0052160	63-136	0.0000000429	54909	Dimeric alpha+beta barrel	0.016	69733	Lrp/AsnC-like transcriptional regulator C-terminal domain	2cfx A:64-140
6f	gi|157691181|ref|YP_001485643.1|	0038492	201-294	4.45e-20	63520	PTS-regulatory domain, PRD	0.0024	63521	PTS-regulatory domain, PRD	1h99 A:54-168
6f	gi|157691181|ref|YP_001485643.1|	0038492	308-405	5.36e-19	63520	PTS-regulatory domain, PRD	0.002	63521	PTS-regulatory domain, PRD	1h99 A:54-168
6f	gi|157691181|ref|YP_001485643.1|	0034911	536-683	6.41e-17	55804	Phoshotransferase/anion transport protein	0.03	55805	IIA domain of mannitol-specific and ntr phosphotransferase EII	1a6j A:
6f	gi|157691181|ref|YP_001485643.1|	0050231	414-488	0.0000000000392	52794	PTS system IIB component-like	0.041	52795	PTS system, Lactose/Cellobiose specific IIB subunit	1vkr A:
6f	gi|157691181|ref|YP_001485643.1|	0039384	88-151	0.00000148	46785	Winged helix DNA-binding domain	0.072	46786	Biotin repressor-like	1j5y A:3-67
6f	gi|157691181|ref|YP_001485643.1|	0039384	1-45	0.0000753	46785	Winged helix DNA-binding domain	0.049	68967	Lrp/AsnC-like transcriptional regulator N-terminal domain	1ri7 A:25-84
6f	gi|157692115|ref|YP_001486577.1|	0040524	74-231	9.1e-34	100950	NagB/RpiA/CoA transferase-like	0.069	75176	D-ribose-5-phosphate isomerase (RpiA), catalytic domain	1m0s A:1-126,A:199-219
6f	gi|157692115|ref|YP_001486577.1|	0043758	5-76	0.00000000000000301	46785	Winged helix DNA-binding domain	0.06	68967	Lrp/AsnC-like transcriptional regulator N-terminal domain	1i1g A:2-61
6f	gi|157693561|ref|YP_001488023.1|	0047284	66-147	2.68e-18	54909	Dimeric alpha+beta barrel	0.0039	69733	Lrp/AsnC-like transcriptional regulator C-terminal domain	1ri7 A:85-170
6f	gi|157693561|ref|YP_001488023.1|	0049173	3-61	0.000000718	46785	Winged helix DNA-binding domain	0.017	68967	Lrp/AsnC-like transcriptional regulator N-terminal domain	1i1g A:2-61
6f	gi|157694024|ref|YP_001488486.1|	0052161	23-83	0.00000000000000112	46785	Winged helix DNA-binding domain	0.0031	68967	Lrp/AsnC-like transcriptional regulator N-terminal domain	1i1g A:2-61
6f	gi|157694024|ref|YP_001488486.1|	0047284	85-163	0.0000000000255	54909	Dimeric alpha+beta barrel	0.015	69733	Lrp/AsnC-like transcriptional regulator C-terminal domain	1ri7 A:85-170
6f	gi|157694167|ref|YP_001488629.1|	0052161	25-84	9.77e-18	46785	Winged helix DNA-binding domain	0.0016	68967	Lrp/AsnC-like transcriptional regulator N-terminal domain	2cfx A:1-63
6f	gi|157694167|ref|YP_001488629.1|	0052160	89-158	0.00000000000536	54909	Dimeric alpha+beta barrel	0.00075	69733	Lrp/AsnC-like transcriptional regulator C-terminal domain	2cfx A:64-140
6f	gi|157691090|ref|YP_001485552.1|	0045790	93-304	9.39e-40	53850	Periplasmic binding protein-like II	0.00024	53851	Phosphate binding protein-like	1i6a A:
6f	gi|157691090|ref|YP_001485552.1|	0045910	3-113	6.19e-22	46785	Winged helix DNA-binding domain	0.01	88979	LysR-like transcriptional regulators	1ixc A:1-89
6f	gi|157691287|ref|YP_001485749.1|	0045790	121-322	2.64e-34	53850	Periplasmic binding protein-like II	0.00051	53851	Phosphate binding protein-like	1i6a A:
6f	gi|157691287|ref|YP_001485749.1|	0047461	33-114	2.34e-23	46785	Winged helix DNA-binding domain	0.001	88979	LysR-like transcriptional regulators	1ixc A:1-89
6f	gi|157691381|ref|YP_001485843.1|	0045790	91-290	2.72e-37	53850	Periplasmic binding protein-like II	0.0005	53851	Phosphate binding protein-like	1i6a A:
6f	gi|157691381|ref|YP_001485843.1|	0045910	5-111	1.1e-22	46785	Winged helix DNA-binding domain	0.013	88979	LysR-like transcriptional regulators	1ixc A:1-89
6f	gi|157691460|ref|YP_001485922.1|	0049998	102-292	3.8e-32	53850	Periplasmic binding protein-like II	0.00061	53851	Phosphate binding protein-like	2fyi A:88-307
6f	gi|157691460|ref|YP_001485922.1|	0045910	13-126	8.85e-22	46785	Winged helix DNA-binding domain	0.0063	88979	LysR-like transcriptional regulators	1ixc A:1-89
6f	gi|157691917|ref|YP_001486379.1|	0045790	90-289	1.86e-41	53850	Periplasmic binding protein-like II	0.00083	53851	Phosphate binding protein-like	2fyi A:88-307
6f	gi|157691917|ref|YP_001486379.1|	0047461	1-83	1.29e-22	46785	Winged helix DNA-binding domain	0.022	88979	LysR-like transcriptional regulators	1ixc A:1-89
6f	gi|157691920|ref|YP_001486382.1|	0045790	88-293	1.99e-39	53850	Periplasmic binding protein-like II	0.00064	53851	Phosphate binding protein-like	1i6a A:
6f	gi|157691920|ref|YP_001486382.1|	0047461	1-84	3.89e-22	46785	Winged helix DNA-binding domain	0.009	88979	LysR-like transcriptional regulators	1ixc A:1-89
6f	gi|157692009|ref|YP_001486471.1|	0045790	88-282	1.49e-34	53850	Periplasmic binding protein-like II	0.0033	53851	Phosphate binding protein-like	1i6a A:
6f	gi|157692009|ref|YP_001486471.1|	0045910	1-109	9.58e-24	46785	Winged helix DNA-binding domain	0.0066	88979	LysR-like transcriptional regulators	1ixc A:1-89
6f	gi|157692091|ref|YP_001486553.1|	0045790	88-290	1.3e-26	53850	Periplasmic binding protein-like II	0.005	53851	Phosphate binding protein-like	2fyi A:88-307
6f	gi|157692091|ref|YP_001486553.1|	0047461	1-87	5.64e-17	46785	Winged helix DNA-binding domain	0.0057	88979	LysR-like transcriptional regulators	1ixc A:1-89
6f	gi|157692584|ref|YP_001487046.1|	0045790	88-295	8.33e-40	53850	Periplasmic binding protein-like II	0.00028	53851	Phosphate binding protein-like	1i6a A:
6f	gi|157692584|ref|YP_001487046.1|	0047461	1-84	1.52e-24	46785	Winged helix DNA-binding domain	0.0013	88979	LysR-like transcriptional regulators	1ixc A:1-89
6f	gi|157693116|ref|YP_001487578.1|	0045790	87-292	4.96e-41	53850	Periplasmic binding protein-like II	0.00071	53851	Phosphate binding protein-like	1i6a A:
6f	gi|157693116|ref|YP_001487578.1|	0047461	1-86	1.58e-17	46785	Winged helix DNA-binding domain	0.0089	88979	LysR-like transcriptional regulators	1ixc A:1-89
6f	gi|157693257|ref|YP_001487719.1|	0045790	89-284	9.23e-31	53850	Periplasmic binding protein-like II	0.0029	53851	Phosphate binding protein-like	1al3 A:
6f	gi|157693257|ref|YP_001487719.1|	0045910	1-111	7e-21	46785	Winged helix DNA-binding domain	0.021	88979	LysR-like transcriptional regulators	1ixc A:1-89
6f	gi|157694021|ref|YP_001488483.1|	0047462	91-291	3.06e-38	53850	Periplasmic binding protein-like II	0.00054	53851	Phosphate binding protein-like	1ixc A:90-294
6f	gi|157694021|ref|YP_001488483.1|	0047461	1-85	2.96e-24	46785	Winged helix DNA-binding domain	0.0012	88979	LysR-like transcriptional regulators	1ixc A:1-89
6f	gi|157694233|ref|YP_001488695.1|	0045790	90-291	2.07e-45	53850	Periplasmic binding protein-like II	0.00041	53851	Phosphate binding protein-like	1i6a A:
6f	gi|157694233|ref|YP_001488695.1|	0045910	1-111	1.95e-23	46785	Winged helix DNA-binding domain	0.0053	88979	LysR-like transcriptional regulators	1ixc A:1-89
6f	gi|157694353|ref|YP_001488815.1|	0045790	90-294	7.44e-40	53850	Periplasmic binding protein-like II	0.00073	53851	Phosphate binding protein-like	2fyi A:88-307
6f	gi|157694353|ref|YP_001488815.1|	0045910	3-111	8.26e-23	46785	Winged helix DNA-binding domain	0.0084	88979	LysR-like transcriptional regulators	1ixc A:1-89
6f	gi|157694409|ref|YP_001488871.1|	0045790	93-290	6.86e-36	53850	Periplasmic binding protein-like II	0.0005	53851	Phosphate binding protein-like	1i6a A:
6f	gi|157694409|ref|YP_001488871.1|	0045910	8-113	3.48e-22	46785	Winged helix DNA-binding domain	0.0053	88979	LysR-like transcriptional regulators	1ixc A:1-89
6f	gi|157690997|ref|YP_001485459.1|	0040266	40-150	2.54e-22	46785	Winged helix DNA-binding domain	0.036	63379	MarR-like transcriptional regulators	3deu A:2-141
6f	gi|157691034|ref|YP_001485496.1|	0052514	12-139	2.26e-26	46785	Winged helix DNA-binding domain	0.0054	63379	MarR-like transcriptional regulators	1s3j A:
6f	gi|157691265|ref|YP_001485727.1|	0052801	12-145	6.07e-21	46785	Winged helix DNA-binding domain	0.018	63379	MarR-like transcriptional regulators	1z91 A:8-144
6f	gi|157691279|ref|YP_001485741.1|	0052801	7-142	8.75e-31	46785	Winged helix DNA-binding domain	0.0038	63379	MarR-like transcriptional regulators	2eth A:1-140
6f	gi|157691568|ref|YP_001486030.1|	0049308	41-154	1.8e-25	46785	Winged helix DNA-binding domain	0.0038	63379	MarR-like transcriptional regulators	1s3j A:
6f	gi|157691726|ref|YP_001486188.1|	0042156	21-124	2.2e-21	46785	Winged helix DNA-binding domain	0.00000665	63379	MarR-like transcriptional regulators	2fxa A:6-167
6f	gi|157691908|ref|YP_001486370.1|	0054933	36-143	7.56e-24	46785	Winged helix DNA-binding domain	0.0095	63379	MarR-like transcriptional regulators	2eth A:1-140
6f	gi|157691994|ref|YP_001486456.1|	0052801	5-144	4.36e-35	46785	Winged helix DNA-binding domain	0.00000833	63379	MarR-like transcriptional regulators	1z91 A:8-144
6f	gi|157692014|ref|YP_001486476.1|	0052644	13-142	1.47e-32	46785	Winged helix DNA-binding domain	0.0059	63379	MarR-like transcriptional regulators	2a61 A:5-143
6f	gi|157692039|ref|YP_001486501.1|	0052801	9-142	2.1e-32	46785	Winged helix DNA-binding domain	0.0049	63379	MarR-like transcriptional regulators	1s3j A:
6f	gi|157692370|ref|YP_001486832.1|	0052801	11-145	5.82e-28	46785	Winged helix DNA-binding domain	0.0057	63379	MarR-like transcriptional regulators	2eth A:1-140
6f	gi|157692492|ref|YP_001486954.1|	0042156	10-128	9.89e-18	46785	Winged helix DNA-binding domain	0.018	63379	MarR-like transcriptional regulators	2eth A:1-140
6f	gi|157692500|ref|YP_001486962.1|	0054842	7-135	7.16e-33	46785	Winged helix DNA-binding domain	0.006	63379	MarR-like transcriptional regulators	2fbh A:8-144
6f	gi|157692535|ref|YP_001486997.1|	0052801	10-148	8.41e-24	46785	Winged helix DNA-binding domain	0.0055	63379	MarR-like transcriptional regulators	2a61 A:5-143
6f	gi|157692670|ref|YP_001487132.1|	0052801	8-139	1.6e-28	46785	Winged helix DNA-binding domain	0.0061	63379	MarR-like transcriptional regulators	1s3j A:
6f	gi|157693254|ref|YP_001487716.1|	0052801	14-144	4.01e-31	46785	Winged helix DNA-binding domain	0.00089	63379	MarR-like transcriptional regulators	2a61 A:5-143
6f	gi|157693355|ref|YP_001487817.1|	0052801	13-140	2.4e-24	46785	Winged helix DNA-binding domain	0.022	63379	MarR-like transcriptional regulators	2fbk A:8-179
6f	gi|157693750|ref|YP_001488212.1|	0052514	9-139	1.34e-23	46785	Winged helix DNA-binding domain	0.008	63379	MarR-like transcriptional regulators	1z91 A:8-144
6f	gi|157694043|ref|YP_001488505.1|	0052801	3-135	6.92e-30	46785	Winged helix DNA-binding domain	0.0059	63379	MarR-like transcriptional regulators	1jgs A:
6f	gi|157694325|ref|YP_001488787.1|	0052644	12-142	1.03e-30	46785	Winged helix DNA-binding domain	0.01	63379	MarR-like transcriptional regulators	3deu A:2-141
6f	gi|157691146|ref|YP_001485608.1|	0050342	1-122	3.42e-37	52172	CheY-like	0.0001	52173	CheY-related	1mvo A:
6f	gi|157691146|ref|YP_001485608.1|	0051385	126-225	1.98e-30	46894	C-terminal effector domain of the bipartite response regulators	0.00064	46895	PhoB-like	1qqi A:
6f	gi|157693311|ref|YP_001487773.1|	0050342	2-131	1.71e-44	52172	CheY-like	0.00000333	52173	CheY-related	1mvo A:
6f	gi|157693311|ref|YP_001487773.1|	0051385	139-236	1.05e-31	46894	C-terminal effector domain of the bipartite response regulators	0.00081	46895	PhoB-like	1ys7 A:128-233
6f	gi|157693349|ref|YP_001487811.1|	0050342	31-153	1.21e-34	52172	CheY-like	0.00043	52173	CheY-related	1nxo A:
6f	gi|157693349|ref|YP_001487811.1|	0049014	160-251	1.79e-23	46894	C-terminal effector domain of the bipartite response regulators	0.0052	46895	PhoB-like	1kgs A:124-225
6f	gi|157693669|ref|YP_001488131.1|	0050342	2-129	6.26e-39	52172	CheY-like	0.00012	52173	CheY-related	1mvo A:
6f	gi|157693669|ref|YP_001488131.1|	0051385	127-228	2.83e-24	46894	C-terminal effector domain of the bipartite response regulators	0.0021	46895	PhoB-like	1opc A:
6f	gi|157693705|ref|YP_001488167.1|	0050342	2-129	6.12e-32	52172	CheY-like	0.00023	52173	CheY-related	1nxo A:
6f	gi|157693705|ref|YP_001488167.1|	0051385	127-222	5.67e-24	46894	C-terminal effector domain of the bipartite response regulators	0.0021	46895	PhoB-like	1qqi A:
6f	gi|157693741|ref|YP_001488203.1|	0050342	2-125	2.28e-35	52172	CheY-like	0.00038	52173	CheY-related	1mvo A:
6f	gi|157693741|ref|YP_001488203.1|	0051385	131-232	2.1e-25	46894	C-terminal effector domain of the bipartite response regulators	0.0019	46895	PhoB-like	1qqi A:
6f	gi|157694431|ref|YP_001488893.1|	0050342	2-127	1.57e-44	52172	CheY-like	0.0000185	52173	CheY-related	1nxo A:
6f	gi|157694431|ref|YP_001488893.1|	0051385	129-230	9.36e-32	46894	C-terminal effector domain of the bipartite response regulators	0.00082	46895	PhoB-like	1qqi A:
6f	gi|157690862|ref|YP_001485324.1|	0051249	5-70	5.09e-18	47413	lambda repressor-like DNA-binding domains	0.036	47432	SinR domain-like	1b0n A:1-68
6f	gi|157690974|ref|YP_001485436.1|	0050823	1-68	4.83e-20	47413	lambda repressor-like DNA-binding domains	0.015	47432	SinR domain-like	1utx A:
6f	gi|157691341|ref|YP_001485803.1|	0051711	6-61	0.00000273	47413	lambda repressor-like DNA-binding domains	0.063	47432	SinR domain-like	2b5a A:1-77
6f	gi|157691342|ref|YP_001485804.1|	0051249	3-67	7.68e-17	47413	lambda repressor-like DNA-binding domains	0.021	47432	SinR domain-like	1b0n A:1-68
6f	gi|157692375|ref|YP_001486837.1|	0051249	2-77	0.00000000704	47413	lambda repressor-like DNA-binding domains	0.044	47432	SinR domain-like	1b0n A:1-68
6f	gi|157692960|ref|YP_001487422.1|	0045855	1-65	5.09e-18	47413	lambda repressor-like DNA-binding domains	0.00021	47432	SinR domain-like	1b0n A:1-68
6f	gi|157692960|ref|YP_001487422.1|	0045854	74-107	0.0000000000122	47406	SinR repressor dimerisation domain-like	0.00034	47407	SinR repressor dimerisation domain-like	1b0n A:74-108
6f	gi|157693531|ref|YP_001487993.1|	0050823	3-70	0.0000000000000509	47413	lambda repressor-like DNA-binding domains	0.086	47432	SinR domain-like	1b0n A:1-68
6f	gi|157693789|ref|YP_001488251.1|	0051249	1-66	2.04e-16	47413	lambda repressor-like DNA-binding domains	0.092	47432	SinR domain-like	1y7y A:5-73
6f	gi|157693790|ref|YP_001488252.1|	0051249	1-63	0.00000000000000591	47413	lambda repressor-like DNA-binding domains	0.041	47432	SinR domain-like	1utx A:
6f	gi|157693836|ref|YP_001488298.1|	0051249	2-65	3.22e-16	47413	lambda repressor-like DNA-binding domains	0.003	47432	SinR domain-like	1b0n A:1-68
6f	gi|157694291|ref|YP_001488753.1|	0051249	3-67	0.00000000000000295	47413	lambda repressor-like DNA-binding domains	0.022	47432	SinR domain-like	1b0n A:1-68
6f	gi|157694292|ref|YP_001488754.1|	0051249	7-61	0.0000000105	47413	lambda repressor-like DNA-binding domains	0.044	47432	SinR domain-like	1b0n A:1-68
6f	gi|157694392|ref|YP_001488854.1|	0049999	2-64	5.63e-16	47413	lambda repressor-like DNA-binding domains	0.0098	47432	SinR domain-like	1utx A:
6f	gi|157691031|ref|YP_001485493.1|	0049392	2-68	6.16e-18	46689	Homeodomain-like	0.00038	46764	Tetracyclin repressor-like, N-terminal domain	1sgm A:5-77
6f	gi|157691031|ref|YP_001485493.1|	0043601	74-182	0.0000000000000111	48498	Tetracyclin repressor-like, C-terminal domain	0.00044	48499	Tetracyclin repressor-like, C-terminal domain	1sgm A:78-188
6f	gi|157691151|ref|YP_001485613.1|	0049523	11-75	0.0000000000000215	46689	Homeodomain-like	0.0071	46764	Tetracyclin repressor-like, N-terminal domain	2fq4 A:9-77
6f	gi|157691257|ref|YP_001485719.1|	0054341	7-67	0.0000000000000394	46689	Homeodomain-like	0.0064	46764	Tetracyclin repressor-like, N-terminal domain	1vi0 A:6-77
6f	gi|157691257|ref|YP_001485719.1|	0050189	78-180	0.0000978	48498	Tetracyclin repressor-like, C-terminal domain	0.0083	48499	Tetracyclin repressor-like, C-terminal domain	2fq4 A:78-192
6f	gi|157691267|ref|YP_001485729.1|	0047678	84-198	3.93e-40	48498	Tetracyclin repressor-like, C-terminal domain	0.0011	48499	Tetracyclin repressor-like, C-terminal domain	1jt6 A:73-187
6f	gi|157691267|ref|YP_001485729.1|	0049523	9-85	1.33e-18	46689	Homeodomain-like	0.0015	46764	Tetracyclin repressor-like, N-terminal domain	1jt6 A:2-72
6f	gi|157691277|ref|YP_001485739.1|	0054157	3-69	0.000000000000369	46689	Homeodomain-like	0.011	46764	Tetracyclin repressor-like, N-terminal domain	2iu5 A:1-71
6f	gi|157691437|ref|YP_001485899.1|	0049195	3-69	4.32e-19	46689	Homeodomain-like	0.0031	46764	Tetracyclin repressor-like, N-terminal domain	1z77 A:1-75
6f	gi|157691538|ref|YP_001486000.1|	0049195	8-75	2.98e-17	46689	Homeodomain-like	0.004	46764	Tetracyclin repressor-like, N-terminal domain	3c07 A:15-89
6f	gi|157691538|ref|YP_001486000.1|	0043601	82-194	0.0000000000000035	48498	Tetracyclin repressor-like, C-terminal domain	0.0076	48499	Tetracyclin repressor-like, C-terminal domain	2g7s A:77-192
6f	gi|157691556|ref|YP_001486018.1|	0049523	50-126	6.16e-16	46689	Homeodomain-like	0.0047	46764	Tetracyclin repressor-like, N-terminal domain	1vi0 A:6-77
6f	gi|157691556|ref|YP_001486018.1|	0050189	124-217	0.000000000209	48498	Tetracyclin repressor-like, C-terminal domain	0.015	48499	Tetracyclin repressor-like, C-terminal domain	2i10 A:79-194
6f	gi|157691743|ref|YP_001486205.1|	0049523	4-78	3.11e-17	46689	Homeodomain-like	0.0039	46764	Tetracyclin repressor-like, N-terminal domain	1z77 A:1-75
6f	gi|157691743|ref|YP_001486205.1|	0050189	77-189	0.000000000000779	48498	Tetracyclin repressor-like, C-terminal domain	0.01	48499	Tetracyclin repressor-like, C-terminal domain	2g3b A:74-189
6f	gi|157691930|ref|YP_001486392.1|	0054157	6-70	0.00000000000000667	46689	Homeodomain-like	0.0088	46764	Tetracyclin repressor-like, N-terminal domain	2iu5 A:1-71
6f	gi|157692401|ref|YP_001486863.1|	0050080	95-178	1.2e-17	48498	Tetracyclin repressor-like, C-terminal domain	0.0056	48499	Tetracyclin repressor-like, C-terminal domain	1v7b A:75-175
6f	gi|157692401|ref|YP_001486863.1|	0054072	4-67	0.0000000000000508	46689	Homeodomain-like	0.0072	46764	Tetracyclin repressor-like, N-terminal domain	1v7b A:1-74
6f	gi|157692455|ref|YP_001486917.1|	0054341	6-70	1.6e-17	46689	Homeodomain-like	0.0053	46764	Tetracyclin repressor-like, N-terminal domain	1vi0 A:6-77
6f	gi|157692501|ref|YP_001486963.1|	0054157	8-71	0.0000000000000128	46689	Homeodomain-like	0.0077	46764	Tetracyclin repressor-like, N-terminal domain	2iu5 A:1-71
6f	gi|157692607|ref|YP_001487069.1|	0051586	80-181	3.45e-18	48498	Tetracyclin repressor-like, C-terminal domain	0.00028	48499	Tetracyclin repressor-like, C-terminal domain	1zk8 A:78-182
6f	gi|157692607|ref|YP_001487069.1|	0051585	6-68	0.00000000000564	46689	Homeodomain-like	0.0018	46764	Tetracyclin repressor-like, N-terminal domain	1zk8 A:6-77
6f	gi|157692832|ref|YP_001487294.1|	0053066	79-192	5.93e-19	48498	Tetracyclin repressor-like, C-terminal domain	0.01	48499	Tetracyclin repressor-like, C-terminal domain	1ui5 A:80-212
6f	gi|157692832|ref|YP_001487294.1|	0049523	2-81	3.49e-17	46689	Homeodomain-like	0.002	46764	Tetracyclin repressor-like, N-terminal domain	2i10 A:10-78
6f	gi|157693272|ref|YP_001487734.1|	0050189	78-191	1.1e-31	48498	Tetracyclin repressor-like, C-terminal domain	0.00000526	48499	Tetracyclin repressor-like, C-terminal domain	1vi0 A:78-194
6f	gi|157693272|ref|YP_001487734.1|	0049523	5-82	1.36e-16	46689	Homeodomain-like	0.0000983	46764	Tetracyclin repressor-like, N-terminal domain	1vi0 A:6-77
6f	gi|157693364|ref|YP_001487826.1|	0049523	6-78	2.05e-18	46689	Homeodomain-like	0.0029	46764	Tetracyclin repressor-like, N-terminal domain	2fx0 A:4-76
6f	gi|157693708|ref|YP_001488170.1|	0049195	4-69	3.49e-18	46689	Homeodomain-like	0.0046	46764	Tetracyclin repressor-like, N-terminal domain	1vi0 A:6-77
6f	gi|157693767|ref|YP_001488229.1|	0053205	79-197	2.08e-27	48498	Tetracyclin repressor-like, C-terminal domain	0.0021	48499	Tetracyclin repressor-like, C-terminal domain	2np5 A:78-195
6f	gi|157693767|ref|YP_001488229.1|	0049523	4-79	0.000000000000698	46689	Homeodomain-like	0.0028	46764	Tetracyclin repressor-like, N-terminal domain	2np5 A:9-77
6f	gi|157693904|ref|YP_001488366.1|	0054341	5-58	0.0000000000000441	46689	Homeodomain-like	0.011	46764	Tetracyclin repressor-like, N-terminal domain	1vi0 A:6-77
6f	gi|157694375|ref|YP_001488837.1|	0049195	5-66	1.8e-18	46689	Homeodomain-like	0.003	46764	Tetracyclin repressor-like, N-terminal domain	1rkt A:2-82
6f	gi|157694375|ref|YP_001488837.1|	0049196	108-194	0.00000258	48498	Tetracyclin repressor-like, C-terminal domain	0.014	48499	Tetracyclin repressor-like, C-terminal domain	2fx0 A:77-198
6f	gi|157694436|ref|YP_001488898.1|	0054157	19-82	0.000000000000016	46689	Homeodomain-like	0.012	46764	Tetracyclin repressor-like, N-terminal domain	2iu5 A:1-71
6f	gi|157693574|ref|YP_001488036.1|	0043525	1-152	1.99e-36	52172	CheY-like	0.0025	52173	CheY-related	1srr A:
6f	gi|157693574|ref|YP_001488036.1|	0053261	175-230	0.0000239	46785	Winged helix DNA-binding domain	0.039	109680	TrmB-like	2d1h A:1-109
6f	gi|157694283|ref|YP_001488745.1|	0050986	499-635	7.98e-27	55804	Phoshotransferase/anion transport protein	0.0023	55805	IIA domain of mannitol-specific and ntr phosphotransferase EII	1a3a A:
6f	gi|157694283|ref|YP_001488745.1|	0038492	291-398	2.35e-25	63520	PTS-regulatory domain, PRD	0.001	63521	PTS-regulatory domain, PRD	1h99 A:54-168
6f	gi|157694283|ref|YP_001488745.1|	0038492	183-280	7.46e-18	63520	PTS-regulatory domain, PRD	0.0078	63521	PTS-regulatory domain, PRD	1h99 A:54-168
6f	gi|157694283|ref|YP_001488745.1|	0050231	406-480	0.000000335	52794	PTS system IIB component-like	0.076	52795	PTS system, Lactose/Cellobiose specific IIB subunit	1vkr A:
6f	gi|157694283|ref|YP_001488745.1|	0039384	4-64	0.0000122	46785	Winged helix DNA-binding domain	0.049	109680	TrmB-like	2d1h A:1-109
6f	gi|157694283|ref|YP_001488745.1|	0039384	95-158	0.0000544	46785	Winged helix DNA-binding domain	0.043	46786	Biotin repressor-like	1j5y A:3-67
