# Supplementary material for: Abundance, diversity and domain architecture variability in prokaryotic DNA-binding transcription factors
Source: PLoS One. 2018 Apr 3;13(4):e0195332. doi: 10.1371/journal.pone.0195332 (PMC5882156; doi:10.1371/journal.pone.0195332)
Supplement: S1 Dataset — The information of genomes and transcription factors is organized in a tabular format. The file S1_Dataset.zip contains 761 files, one per genome. The information is organized as follows: Genome ID, identifier from NCBI database; Supfam ID; physical position of the Domain; E-value; Supfam model assignment; Supfam description; E-value associated to the family; Family ID; Family ID; representative PDB associated to each assignment. (ZIP) [file pone.0195332.s005.zip › Genomes_assignments/Bacillus_selenitireducens_MLS10_B.TFs]

cG	gi|297582774|ref|YP_003698554.1|	0043525	3-127	1.42e-21	52172	CheY-like	0.0099	52173	CheY-related	1mvo A:
cG	gi|297582774|ref|YP_003698554.1|	0046275	464-514	0.00000000000388	46689	Homeodomain-like	0.019	46759	AraC type transcriptional activator	1bl0 A:63-124
cG	gi|297582774|ref|YP_003698554.1|	0036286	412-462	0.0000000743	46689	Homeodomain-like	0.046	46759	AraC type transcriptional activator	1d5y A:3-56
cG	gi|297585105|ref|YP_003700885.1|	0046275	174-225	0.0000000000000166	46689	Homeodomain-like	0.025	46759	AraC type transcriptional activator	1d5y A:57-121
cG	gi|297585105|ref|YP_003700885.1|	0036286	123-171	0.00000233	46689	Homeodomain-like	0.015	46759	AraC type transcriptional activator	1d5y A:3-56
cG	gi|297585105|ref|YP_003700885.1|	0048997	3-117	0.000000103	52172	CheY-like	0.011	52173	CheY-related	1s8n A:
cG	gi|297585107|ref|YP_003700887.1|	0043525	4-136	5.41e-34	52172	CheY-like	0.0022	52173	CheY-related	1a04 A:5-142
cG	gi|297585107|ref|YP_003700887.1|	0046275	209-258	0.00000000000896	46689	Homeodomain-like	0.029	46759	AraC type transcriptional activator	1bl0 A:63-124
cG	gi|297585107|ref|YP_003700887.1|	0036286	156-206	0.00000000237	46689	Homeodomain-like	0.091	46759	AraC type transcriptional activator	1d5y A:3-56
cG	gi|297585210|ref|YP_003700990.1|	0051818	3-140	2.35e-18	51215	Regulatory protein AraC	0.0078	51216	Regulatory protein AraC	2arc A:
cG	gi|297585210|ref|YP_003700990.1|	0046275	207-255	0.000000000000923	46689	Homeodomain-like	0.037	46759	AraC type transcriptional activator	1bl0 A:9-62
cG	gi|297585361|ref|YP_003701141.1|	0046275	346-395	0.00000000000493	46689	Homeodomain-like	0.0097	46759	AraC type transcriptional activator	1d5y A:57-121
cG	gi|297585361|ref|YP_003701141.1|	0036286	299-343	0.000000233	46689	Homeodomain-like	0.015	46759	AraC type transcriptional activator	1d5y A:3-56
cG	gi|297583541|ref|YP_003699321.1|	0043758	10-58	0.0000000207	46785	Winged helix DNA-binding domain	0.059	46792	Arginine repressor (ArgR), N-terminal DNA-binding domain	1b4a A:4-78
cG	gi|297584552|ref|YP_003700332.1|	0045802	1-70	7.62e-23	46785	Winged helix DNA-binding domain	0.00014	46792	Arginine repressor (ArgR), N-terminal DNA-binding domain	1b4a A:4-78
cG	gi|297584552|ref|YP_003700332.1|	0037457	80-149	4.84e-22	55252	C-terminal domain of arginine repressor	0.0000802	55253	C-terminal domain of arginine repressor	1b4b A:
cG	gi|297582656|ref|YP_003698436.1|	0049777	21-114	1.2e-24	46785	Winged helix DNA-binding domain	0.00015	46801	ArsR-like transcriptional regulators	1u2w A:12-119
cG	gi|297582911|ref|YP_003698691.1|	0049944	5-86	6.13e-24	46785	Winged helix DNA-binding domain	0.017	46801	ArsR-like transcriptional regulators	1u2w A:12-119
cG	gi|297584860|ref|YP_003700640.1|	0049944	30-104	5.27e-21	46785	Winged helix DNA-binding domain	0.017	46801	ArsR-like transcriptional regulators	1u2w A:12-119
cG	gi|297582800|ref|YP_003698580.1|	0039384	8-65	0.00000000364	46785	Winged helix DNA-binding domain	0.024	46786	Biotin repressor-like	1j5y A:3-67
cG	gi|297582962|ref|YP_003698742.1|	0039385	71-174	1.11e-34	75500	Putative transcriptional regulator TM1602, C-terminal domain	0.00013	75501	Putative transcriptional regulator TM1602, C-terminal domain	1j5y A:68-174
cG	gi|297582962|ref|YP_003698742.1|	0039384	7-63	0.000000503	46785	Winged helix DNA-binding domain	0.0072	46786	Biotin repressor-like	1j5y A:3-67
cG	gi|297584393|ref|YP_003700173.1|	0035568	79-274	1.99e-55	55681	Class II aaRS and biotin synthetases	0.000086	55707	Biotin holoenzyme synthetase	1wqw A:1-188
cG	gi|297584393|ref|YP_003700173.1|	0045968	6-58	0.00000000346	46785	Winged helix DNA-binding domain	0.046	46786	Biotin repressor-like	1j5y A:3-67
cG	gi|297584393|ref|YP_003700173.1|	0050688	279-323	0.0000298	50037	C-terminal domain of transcriptional repressors	0.006	50038	Biotin repressor (BirA)	1wqw A:189-235
cG	gi|297584639|ref|YP_003700419.1|	0054707	68-206	6.44e-20	54631	CBS-domain pair	0.002	54632	CBS-domain pair	2yzi A:4-135
cG	gi|297584639|ref|YP_003700419.1|	0043758	2-78	0.0000000000000911	46785	Winged helix DNA-binding domain	0.071	46786	Biotin repressor-like	1j5y A:3-67
cG	gi|297583600|ref|YP_003699380.1|	0054946	10-150	6.55e-30	51206	cAMP-binding domain-like	0.02	51210	cAMP-binding domain	1hw5 A:1-137
cG	gi|297583600|ref|YP_003699380.1|	0048601	156-232	2.02e-20	46785	Winged helix DNA-binding domain	0.023	46796	CAP C-terminal domain-like	1hw5 A:138-208
cG	gi|297583790|ref|YP_003699570.1|	0048600	22-146	1.96e-26	51206	cAMP-binding domain-like	0.011	51210	cAMP-binding domain	1hw5 A:1-137
cG	gi|297583790|ref|YP_003699570.1|	0048601	150-231	1.02e-21	46785	Winged helix DNA-binding domain	0.017	46796	CAP C-terminal domain-like	1hw5 A:138-208
cG	gi|297583826|ref|YP_003699606.1|	0052861	3-128	4.84e-25	51206	cAMP-binding domain-like	0.0076	51210	cAMP-binding domain	2oz6 A:9-142
cG	gi|297583826|ref|YP_003699606.1|	0048601	141-222	1.36e-17	46785	Winged helix DNA-binding domain	0.012	46796	CAP C-terminal domain-like	1ft9 A:134-213
cG	gi|297583828|ref|YP_003699608.1|	0052861	13-145	1.7e-26	51206	cAMP-binding domain-like	0.0074	51210	cAMP-binding domain	1hw5 A:1-137
cG	gi|297583828|ref|YP_003699608.1|	0048601	151-235	6.07e-22	46785	Winged helix DNA-binding domain	0.022	46796	CAP C-terminal domain-like	1omi A:1138-1237
cG	gi|297583838|ref|YP_003699618.1|	0052861	11-145	7.46e-27	51206	cAMP-binding domain-like	0.0081	51210	cAMP-binding domain	1hw5 A:1-137
cG	gi|297583838|ref|YP_003699618.1|	0048601	151-235	1.57e-22	46785	Winged helix DNA-binding domain	0.0086	46796	CAP C-terminal domain-like	1hw5 A:138-208
cG	gi|297584457|ref|YP_003700237.1|	0052861	6-143	4.45e-30	51206	cAMP-binding domain-like	0.011	51210	cAMP-binding domain	2oz6 A:9-142
cG	gi|297584457|ref|YP_003700237.1|	0048601	148-208	0.000000000000652	46785	Winged helix DNA-binding domain	0.019	46796	CAP C-terminal domain-like	1hw5 A:138-208
cG	gi|297585125|ref|YP_003700905.1|	0046856	12-150	9.56e-27	51206	cAMP-binding domain-like	0.048	51210	cAMP-binding domain	1zyb A:1-147
cG	gi|297585125|ref|YP_003700905.1|	0052198	153-225	0.00000000302	46785	Winged helix DNA-binding domain	0.012	46796	CAP C-terminal domain-like	1ft9 A:134-213
cG	gi|297582757|ref|YP_003698537.1|	0041617	140-385	3.63e-73	52540	P-loop containing nucleoside triphosphate hydrolases	0.00000107	81269	Extended AAA-ATPase domain	1ny5 A:138-384
cG	gi|297582757|ref|YP_003698537.1|	0043525	1-184	1.57e-37	52172	CheY-like	0.00054	52173	CheY-related	1ny5 A:1-137
cG	gi|297582757|ref|YP_003698537.1|	0037176	355-450	0.0000000000493	46689	Homeodomain-like	0.03	100918	FIS-like	1g2h A:
cG	gi|297582841|ref|YP_003698621.1|	0041617	146-389	4.96e-65	52540	P-loop containing nucleoside triphosphate hydrolases	0.00000451	81269	Extended AAA-ATPase domain	1ny5 A:138-384
cG	gi|297582841|ref|YP_003698621.1|	0037176	359-466	3.27e-16	46689	Homeodomain-like	0.033	100918	FIS-like	1umq A:
cG	gi|297582841|ref|YP_003698621.1|	0037219	16-124	0.000000000279	55785	PYP-like sensor domain (PAS domain)	0.022	55786	PYP-like	1otd A:
cG	gi|297582925|ref|YP_003698705.1|	0041617	312-550	2.96e-59	52540	P-loop containing nucleoside triphosphate hydrolases	0.0000128	81269	Extended AAA-ATPase domain	1ny5 A:138-384
cG	gi|297582925|ref|YP_003698705.1|	0048440	583-628	0.000000493	46689	Homeodomain-like	0.023	100918	FIS-like	1ntc A:
cG	gi|297582925|ref|YP_003698705.1|	0048136	75-197	0.0000334	55781	GAF domain-like	0.072	55782	GAF domain	1f5m A:
cG	gi|297584548|ref|YP_003700328.1|	0041617	370-605	3.94e-64	52540	P-loop containing nucleoside triphosphate hydrolases	0.00000187	81269	Extended AAA-ATPase domain	1ny5 A:138-384
cG	gi|297584548|ref|YP_003700328.1|	0048459	220-338	0.00000000000000108	55785	PYP-like sensor domain (PAS domain)	0.066	55789	Heme-binding PAS domain	1ew0 A:
cG	gi|297584548|ref|YP_003700328.1|	0048459	105-216	0.0000000000000628	55785	PYP-like sensor domain (PAS domain)	0.048	55789	Heme-binding PAS domain	1ew0 A:
cG	gi|297584548|ref|YP_003700328.1|	0048440	629-683	0.000000000224	46689	Homeodomain-like	0.044	100918	FIS-like	1ntc A:
cG	gi|297584548|ref|YP_003700328.1|	0048454	2-104	0.000000000116	51735	NAD(P)-binding Rossmann-fold domains	0.058	51800	Glyceraldehyde-3-phosphate dehydrogenase-like, N-terminal domain	1nvm B:1-131,B:287-312
cG	gi|297584788|ref|YP_003700568.1|	0049952	226-272	0.00000824	46689	Homeodomain-like	0.059	100918	FIS-like	1umq A:
cG	gi|297584491|ref|YP_003700271.1|	0041150	6-140	1.27e-38	46785	Winged helix DNA-binding domain	0.0013	101027	FUR-like	1mzb A:
cG	gi|297584617|ref|YP_003700397.1|	0041150	5-134	1.49e-32	46785	Winged helix DNA-binding domain	0.0071	101027	FUR-like	1mzb A:
cG	gi|297584998|ref|YP_003700778.1|	0041150	10-140	6.1e-42	46785	Winged helix DNA-binding domain	0.0033	101027	FUR-like	1mzb A:
cG	gi|297582647|ref|YP_003698427.1|	0036339	69-335	1.77e-59	53822	Periplasmic binding protein-like I	0.0000264	53823	L-arabinose binding protein-like	1dbq A:
cG	gi|297582647|ref|YP_003698427.1|	0051985	2-59	3.02e-17	47413	lambda repressor-like DNA-binding domains	0.0046	47438	GalR/LacI-like bacterial regulator	2bjc A:1-62
cG	gi|297582742|ref|YP_003698522.1|	0036339	78-337	2.36e-52	53822	Periplasmic binding protein-like I	0.0000459	53823	L-arabinose binding protein-like	1dbq A:
cG	gi|297582742|ref|YP_003698522.1|	0044558	3-48	0.000000000488	47413	lambda repressor-like DNA-binding domains	0.0062	47438	GalR/LacI-like bacterial regulator	2bjc A:1-62
cG	gi|297582826|ref|YP_003698606.1|	0035780	58-322	1.62e-61	53822	Periplasmic binding protein-like I	0.0000468	53823	L-arabinose binding protein-like	2nzu G:58-332
cG	gi|297582826|ref|YP_003698606.1|	0051985	1-60	6.28e-18	47413	lambda repressor-like DNA-binding domains	0.003	47438	GalR/LacI-like bacterial regulator	2hsg A:2-58
cG	gi|297583216|ref|YP_003698996.1|	0036339	60-323	1.96e-80	53822	Periplasmic binding protein-like I	0.00000489	53823	L-arabinose binding protein-like	2nzu G:58-332
cG	gi|297583216|ref|YP_003698996.1|	0051985	1-59	7.41e-17	47413	lambda repressor-like DNA-binding domains	0.0014	47438	GalR/LacI-like bacterial regulator	1pru A:
cG	gi|297583572|ref|YP_003699352.1|	0036339	62-332	1.81e-87	53822	Periplasmic binding protein-like I	0.00000000777	53823	L-arabinose binding protein-like	2nzu G:58-332
cG	gi|297583572|ref|YP_003699352.1|	0051985	2-60	1.88e-20	47413	lambda repressor-like DNA-binding domains	0.00023	47438	GalR/LacI-like bacterial regulator	2hsg A:2-58
cG	gi|297583756|ref|YP_003699536.1|	0036339	61-329	1.54e-76	53822	Periplasmic binding protein-like I	0.0000186	53823	L-arabinose binding protein-like	1dbq A:
cG	gi|297583756|ref|YP_003699536.1|	0051985	1-60	7.79e-18	47413	lambda repressor-like DNA-binding domains	0.0031	47438	GalR/LacI-like bacterial regulator	1pru A:
cG	gi|297583808|ref|YP_003699588.1|	0036339	62-338	5.3e-74	53822	Periplasmic binding protein-like I	0.0000206	53823	L-arabinose binding protein-like	2nzu G:58-332
cG	gi|297583808|ref|YP_003699588.1|	0051985	2-61	5.34e-18	47413	lambda repressor-like DNA-binding domains	0.0043	47438	GalR/LacI-like bacterial regulator	2hsg A:2-58
cG	gi|297584523|ref|YP_003700303.1|	0035780	58-319	1.63e-60	53822	Periplasmic binding protein-like I	0.00013	53823	L-arabinose binding protein-like	2nzu G:58-332
cG	gi|297584523|ref|YP_003700303.1|	0051985	1-59	1.69e-16	47413	lambda repressor-like DNA-binding domains	0.0023	47438	GalR/LacI-like bacterial regulator	1pru A:
cG	gi|297585091|ref|YP_003700871.1|	0036339	62-335	7.92e-46	53822	Periplasmic binding protein-like I	0.0000801	53823	L-arabinose binding protein-like	1dbq A:
cG	gi|297585091|ref|YP_003700871.1|	0051985	1-58	0.00000000000000265	47413	lambda repressor-like DNA-binding domains	0.0074	47438	GalR/LacI-like bacterial regulator	1pru A:
cG	gi|297582617|ref|YP_003698397.1|	0045682	2-132	5.83e-33	52172	CheY-like	0.00071	52173	CheY-related	1a04 A:5-142
cG	gi|297582617|ref|YP_003698397.1|	0048694	139-215	2.86e-18	46894	C-terminal effector domain of the bipartite response regulators	0.0052	46900	GerE-like (LuxR/UhpA family of transcriptional regulators)	1fse A:
cG	gi|297582619|ref|YP_003698399.1|	0045682	3-132	6.69e-31	52172	CheY-like	0.00055	52173	CheY-related	1a04 A:5-142
cG	gi|297582619|ref|YP_003698399.1|	0048694	131-205	2.58e-23	46894	C-terminal effector domain of the bipartite response regulators	0.0028	46900	GerE-like (LuxR/UhpA family of transcriptional regulators)	1fse A:
cG	gi|297583235|ref|YP_003699015.1|	0048694	146-212	0.000000000143	46894	C-terminal effector domain of the bipartite response regulators	0.01	46900	GerE-like (LuxR/UhpA family of transcriptional regulators)	1fse A:
cG	gi|297583277|ref|YP_003699057.1|	0048694	139-210	0.00000000068	46894	C-terminal effector domain of the bipartite response regulators	0.015	46900	GerE-like (LuxR/UhpA family of transcriptional regulators)	1fse A:
cG	gi|297583325|ref|YP_003699105.1|	0045682	9-141	2.85e-35	52172	CheY-like	0.00035	52173	CheY-related	1a04 A:5-142
cG	gi|297583325|ref|YP_003699105.1|	0048694	163-233	1.19e-22	46894	C-terminal effector domain of the bipartite response regulators	0.001	46900	GerE-like (LuxR/UhpA family of transcriptional regulators)	1fse A:
cG	gi|297583338|ref|YP_003699118.1|	0048694	158-229	1.19e-17	46894	C-terminal effector domain of the bipartite response regulators	0.0044	46900	GerE-like (LuxR/UhpA family of transcriptional regulators)	1fse A:
cG	gi|297583730|ref|YP_003699510.1|	0045682	1-133	9.25e-34	52172	CheY-like	0.00056	52173	CheY-related	1a04 A:5-142
cG	gi|297583730|ref|YP_003699510.1|	0048694	138-208	1.46e-23	46894	C-terminal effector domain of the bipartite response regulators	0.0026	46900	GerE-like (LuxR/UhpA family of transcriptional regulators)	1fse A:
cG	gi|297583770|ref|YP_003699550.1|	0048694	138-204	5.78e-17	46894	C-terminal effector domain of the bipartite response regulators	0.0063	46900	GerE-like (LuxR/UhpA family of transcriptional regulators)	1fse A:
cG	gi|297583770|ref|YP_003699550.1|	0045682	1-129	0.000000000064	52172	CheY-like	0.01	52173	CheY-related	1p6u A:
cG	gi|297584792|ref|YP_003700572.1|	0048694	141-204	0.00000000000000918	46894	C-terminal effector domain of the bipartite response regulators	0.0057	46900	GerE-like (LuxR/UhpA family of transcriptional regulators)	1fse A:
cG	gi|297584895|ref|YP_003700675.1|	0045682	1-131	6.69e-36	52172	CheY-like	0.00087	52173	CheY-related	1a04 A:5-142
cG	gi|297584895|ref|YP_003700675.1|	0048694	144-216	1.73e-19	46894	C-terminal effector domain of the bipartite response regulators	0.0058	46900	GerE-like (LuxR/UhpA family of transcriptional regulators)	1fse A:
cG	gi|297585124|ref|YP_003700904.1|	0048694	66-118	0.00000000139	46894	C-terminal effector domain of the bipartite response regulators	0.011	46900	GerE-like (LuxR/UhpA family of transcriptional regulators)	1fse A:
cG	gi|297585316|ref|YP_003701096.1|	0043329	13-82	0.00000000153	88946	Sigma2 domain of RNA polymerase sigma factors	0.0095	88947	Sigma2 domain of RNA polymerase sigma factors	1rp3 A:0-86
cG	gi|297585316|ref|YP_003701096.1|	0048694	117-172	0.0000129	46894	C-terminal effector domain of the bipartite response regulators	0.018	46900	GerE-like (LuxR/UhpA family of transcriptional regulators)	1p4w A:
cG	gi|297585551|ref|YP_003701331.1|	0045682	1-129	3.13e-30	52172	CheY-like	0.0013	52173	CheY-related	1a04 A:5-142
cG	gi|297585551|ref|YP_003701331.1|	0048694	121-197	2.01e-19	46894	C-terminal effector domain of the bipartite response regulators	0.0031	46900	GerE-like (LuxR/UhpA family of transcriptional regulators)	1a04 A:150-216
cG	gi|297582511|ref|YP_003698291.1|	0054662	61-238	2.51e-54	64288	Chorismate lyase-like	0.00022	143473	UTRA domain	2ra5 A:66-245
cG	gi|297582511|ref|YP_003698291.1|	0050048	1-84	3.55e-26	46785	Winged helix DNA-binding domain	0.01	46804	GntR-like transcriptional regulators	1hw1 A:5-78
cG	gi|297582514|ref|YP_003698294.1|	0054662	61-240	7.85e-49	64288	Chorismate lyase-like	0.0017	143473	UTRA domain	2ikk A:86-238
cG	gi|297582514|ref|YP_003698294.1|	0050048	3-81	9.87e-23	46785	Winged helix DNA-binding domain	0.017	46804	GntR-like transcriptional regulators	1hw1 A:5-78
cG	gi|297582670|ref|YP_003698450.1|	0036339	83-365	3.34e-58	53822	Periplasmic binding protein-like I	0.00013	53823	L-arabinose binding protein-like	1dbq A:
cG	gi|297582670|ref|YP_003698450.1|	0050048	3-71	1.56e-19	46785	Winged helix DNA-binding domain	0.014	46804	GntR-like transcriptional regulators	2hs5 A:25-93
cG	gi|297582701|ref|YP_003698481.1|	0050048	1-77	3.64e-20	46785	Winged helix DNA-binding domain	0.0069	46804	GntR-like transcriptional regulators	3bwg A:5-82
cG	gi|297582795|ref|YP_003698575.1|	0050048	1-86	3.63e-17	46785	Winged helix DNA-binding domain	0.011	46804	GntR-like transcriptional regulators	3bwg A:5-82
cG	gi|297583639|ref|YP_003699419.1|	0054203	181-306	7.71e-29	54631	CBS-domain pair	0.0011	54632	CBS-domain pair	2yvx A:132-275
cG	gi|297583639|ref|YP_003699419.1|	0054151	71-184	6.28e-28	75138	HprK N-terminal domain-like	0.012	159447	DRTGG domain	2ioj A:206-325
cG	gi|297583639|ref|YP_003699419.1|	0051338	334-434	7.48e-17	54637	Thioesterase/thiol ester dehydrase-isomerase	0.026	89902	PaaI/YdiI-like	2cy9 A:13-139
cG	gi|297583639|ref|YP_003699419.1|	0042770	4-53	0.00000269	46785	Winged helix DNA-binding domain	0.046	46804	GntR-like transcriptional regulators	1v4r A:1-100
cG	gi|297583644|ref|YP_003699424.1|	0054060	91-216	2.04e-22	48008	GntR ligand-binding domain-like	0.011	48009	GntR ligand-binding domain-like	1hw1 A:79-230
cG	gi|297583644|ref|YP_003699424.1|	0050048	4-72	2.13e-19	46785	Winged helix DNA-binding domain	0.049	46804	GntR-like transcriptional regulators	3bwg A:5-82
cG	gi|297584095|ref|YP_003699875.1|	0054662	61-237	1.88e-35	64288	Chorismate lyase-like	0.004	143473	UTRA domain	2ra5 A:66-245
cG	gi|297584095|ref|YP_003699875.1|	0050048	4-82	1.97e-23	46785	Winged helix DNA-binding domain	0.021	46804	GntR-like transcriptional regulators	1hw1 A:5-78
cG	gi|297584183|ref|YP_003699963.1|	0050048	4-84	5.11e-21	46785	Winged helix DNA-binding domain	0.011	46804	GntR-like transcriptional regulators	1v4r A:1-100
cG	gi|297584459|ref|YP_003700239.1|	0050048	1-77	2.27e-22	46785	Winged helix DNA-binding domain	0.015	46804	GntR-like transcriptional regulators	3bwg A:5-82
cG	gi|297584459|ref|YP_003700239.1|	0054060	92-175	3.4e-18	48008	GntR ligand-binding domain-like	0.01	48009	GntR ligand-binding domain-like	2hs5 A:94-231
cG	gi|297584855|ref|YP_003700635.1|	0054662	58-237	4.4e-50	64288	Chorismate lyase-like	0.0014	143473	UTRA domain	2ogg A:95-238
cG	gi|297584855|ref|YP_003700635.1|	0050048	4-81	4.87e-20	46785	Winged helix DNA-binding domain	0.0059	46804	GntR-like transcriptional regulators	3bwg A:5-82
cG	gi|297585026|ref|YP_003700806.1|	0054662	55-235	3.77e-43	64288	Chorismate lyase-like	0.00000507	143473	UTRA domain	2ogg A:95-238
cG	gi|297585026|ref|YP_003700806.1|	0050048	3-71	1.75e-20	46785	Winged helix DNA-binding domain	0.023	46804	GntR-like transcriptional regulators	3bwg A:5-82
cG	gi|297585467|ref|YP_003701247.1|	0050048	5-79	7.69e-22	46785	Winged helix DNA-binding domain	0.041	46804	GntR-like transcriptional regulators	3bwg A:5-82
cG	gi|297584124|ref|YP_003699904.1|	0039545	84-204	2.27e-36	51306	LexA/Signal peptidase	0.00028	51307	LexA-related	1jhf A:73-198
cG	gi|297584124|ref|YP_003699904.1|	0047587	3-69	1.76e-23	46785	Winged helix DNA-binding domain	0.016	46789	LexA repressor, N-terminal DNA-binding domain	1jhf A:2-72
cG	gi|297583237|ref|YP_003699017.1|	0040524	75-228	4.69e-33	100950	NagB/RpiA/CoA transferase-like	0.055	75176	D-ribose-5-phosphate isomerase (RpiA), catalytic domain	1lk5 A:1-130,A:211-229
cG	gi|297583237|ref|YP_003699017.1|	0043758	5-79	6.53e-16	46785	Winged helix DNA-binding domain	0.043	68967	Lrp/AsnC-like transcriptional regulator N-terminal domain	1ri7 A:25-84
cG	gi|297583494|ref|YP_003699274.1|	0052162	65-149	1.61e-16	54909	Dimeric alpha+beta barrel	0.011	69733	Lrp/AsnC-like transcriptional regulator C-terminal domain	1ri7 A:85-170
cG	gi|297583494|ref|YP_003699274.1|	0052161	1-58	0.00000000323	46785	Winged helix DNA-binding domain	0.014	68967	Lrp/AsnC-like transcriptional regulator N-terminal domain	1i1g A:2-61
cG	gi|297584800|ref|YP_003700580.1|	0052784	63-358	4.05e-50	53613	Ribokinase-like	0.017	53614	Ribokinase-like	1rkd A:
cG	gi|297584800|ref|YP_003700580.1|	0049384	4-60	0.00000000611	46785	Winged helix DNA-binding domain	0.023	68967	Lrp/AsnC-like transcriptional regulator N-terminal domain	1i1g A:2-61
cG	gi|297585386|ref|YP_003701166.1|	0040524	74-231	1.78e-28	100950	NagB/RpiA/CoA transferase-like	0.076	74656	CoA transferase alpha subunit-like	1poi A:
cG	gi|297585386|ref|YP_003701166.1|	0043758	5-58	0.0000000000226	46785	Winged helix DNA-binding domain	0.054	68967	Lrp/AsnC-like transcriptional regulator N-terminal domain	1i1g A:2-61
cG	gi|297582674|ref|YP_003698454.1|	0045790	86-288	5.88e-28	53850	Periplasmic binding protein-like II	0.0059	53851	Phosphate binding protein-like	1i6a A:
cG	gi|297582674|ref|YP_003698454.1|	0045910	1-108	9.58e-19	46785	Winged helix DNA-binding domain	0.0082	88979	LysR-like transcriptional regulators	1ixc A:1-89
cG	gi|297583166|ref|YP_003698946.1|	0045790	97-295	2.93e-35	53850	Periplasmic binding protein-like II	0.00083	53851	Phosphate binding protein-like	2fyi A:88-307
cG	gi|297583166|ref|YP_003698946.1|	0045910	1-109	2.07e-22	46785	Winged helix DNA-binding domain	0.0052	88979	LysR-like transcriptional regulators	1ixc A:1-89
cG	gi|297583422|ref|YP_003699202.1|	0045790	89-293	2.68e-41	53850	Periplasmic binding protein-like II	0.00065	53851	Phosphate binding protein-like	2fyi A:88-307
cG	gi|297583422|ref|YP_003699202.1|	0045910	1-110	6.82e-19	46785	Winged helix DNA-binding domain	0.018	88979	LysR-like transcriptional regulators	1ixc A:1-89
cG	gi|297584327|ref|YP_003700107.1|	0045790	88-295	6.21e-42	53850	Periplasmic binding protein-like II	0.00076	53851	Phosphate binding protein-like	1i6a A:
cG	gi|297584327|ref|YP_003700107.1|	0047461	1-84	1.24e-22	46785	Winged helix DNA-binding domain	0.0024	88979	LysR-like transcriptional regulators	1ixc A:1-89
cG	gi|297584906|ref|YP_003700686.1|	0052509	88-297	5.79e-26	53850	Periplasmic binding protein-like II	0.0081	53851	Phosphate binding protein-like	1al3 A:
cG	gi|297584906|ref|YP_003700686.1|	0045910	1-101	3.44e-22	46785	Winged helix DNA-binding domain	0.0025	88979	LysR-like transcriptional regulators	1ixc A:1-89
cG	gi|297582558|ref|YP_003698338.1|	0045981	145-234	3.48e-17	46785	Winged helix DNA-binding domain	0.058	116807	PadR-like	2esh A:4-117
cG	gi|297582558|ref|YP_003698338.1|	0045981	13-103	0.0000000766	46785	Winged helix DNA-binding domain	0.06	63379	MarR-like transcriptional regulators	3cta A:5-89
cG	gi|297582752|ref|YP_003698532.1|	0052801	9-143	8e-33	46785	Winged helix DNA-binding domain	0.0035	63379	MarR-like transcriptional regulators	2a61 A:5-143
cG	gi|297582819|ref|YP_003698599.1|	0052801	7-142	6.42e-30	46785	Winged helix DNA-binding domain	0.0051	63379	MarR-like transcriptional regulators	3deu A:2-141
cG	gi|297582938|ref|YP_003698718.1|	0052801	8-143	2.36e-32	46785	Winged helix DNA-binding domain	0.00011	63379	MarR-like transcriptional regulators	1z91 A:8-144
cG	gi|297583707|ref|YP_003699487.1|	0052801	19-148	4.69e-30	46785	Winged helix DNA-binding domain	0.0014	63379	MarR-like transcriptional regulators	2a61 A:5-143
cG	gi|297583786|ref|YP_003699566.1|	0052801	27-141	1.02e-20	46785	Winged helix DNA-binding domain	0.019	63379	MarR-like transcriptional regulators	2eth A:1-140
cG	gi|297584532|ref|YP_003700312.1|	0052801	14-136	1.21e-21	46785	Winged helix DNA-binding domain	0.0039	63379	MarR-like transcriptional regulators	2fxa A:6-167
cG	gi|297584774|ref|YP_003700554.1|	0042156	17-126	2.34e-20	46785	Winged helix DNA-binding domain	0.0000182	63379	MarR-like transcriptional regulators	2fxa A:6-167
cG	gi|297582644|ref|YP_003698424.1|	0050342	1-124	9.68e-42	52172	CheY-like	0.00017	52173	CheY-related	1mvo A:
cG	gi|297582644|ref|YP_003698424.1|	0051385	121-221	6.52e-24	46894	C-terminal effector domain of the bipartite response regulators	0.0026	46895	PhoB-like	1p2f A:121-217
cG	gi|297582926|ref|YP_003698706.1|	0043525	3-145	3.84e-29	52172	CheY-like	0.0033	52173	CheY-related	1krw A:
cG	gi|297582926|ref|YP_003698706.1|	0052670	229-374	6.45e-17	48452	TPR-like	0.02	140845	BTAD-like	2ff4 A:105-283
cG	gi|297582926|ref|YP_003698706.1|	0052669	146-226	0.0000000159	46894	C-terminal effector domain of the bipartite response regulators	0.013	46895	PhoB-like	1kgs A:124-225
cG	gi|297582974|ref|YP_003698754.1|	0050342	1-124	5.12e-41	52172	CheY-like	0.00011	52173	CheY-related	1mvo A:
cG	gi|297582974|ref|YP_003698754.1|	0051385	125-223	6.38e-25	46894	C-terminal effector domain of the bipartite response regulators	0.0022	46895	PhoB-like	1qqi A:
cG	gi|297583187|ref|YP_003698967.1|	0043525	1-130	1.42e-30	52172	CheY-like	0.0029	52173	CheY-related	1ny5 A:1-137
cG	gi|297583187|ref|YP_003698967.1|	0052670	265-370	0.000000000239	48452	TPR-like	0.072	48453	Tetratricopeptide repeat (TPR)	1tjc A:
cG	gi|297583187|ref|YP_003698967.1|	0052669	135-210	0.00000000368	46894	C-terminal effector domain of the bipartite response regulators	0.012	46895	PhoB-like	1p2f A:121-217
cG	gi|297583193|ref|YP_003698973.1|	0043525	1-131	2.13e-27	52172	CheY-like	0.0063	52173	CheY-related	1ny5 A:1-137
cG	gi|297583193|ref|YP_003698973.1|	0052670	258-379	0.00000000000000114	48452	TPR-like	0.024	140845	BTAD-like	2ff4 A:105-283
cG	gi|297583193|ref|YP_003698973.1|	0052669	138-229	0.0000000000454	46894	C-terminal effector domain of the bipartite response regulators	0.012	46895	PhoB-like	1p2f A:121-217
cG	gi|297583655|ref|YP_003699435.1|	0050342	2-126	6.69e-44	52172	CheY-like	0.0000135	52173	CheY-related	1mvo A:
cG	gi|297583655|ref|YP_003699435.1|	0051385	131-232	1.13e-33	46894	C-terminal effector domain of the bipartite response regulators	0.00095	46895	PhoB-like	1qqi A:
cG	gi|297584465|ref|YP_003700245.1|	0050342	3-125	5.69e-45	52172	CheY-like	0.0001	52173	CheY-related	1mvo A:
cG	gi|297584465|ref|YP_003700245.1|	0051385	133-234	9.92e-31	46894	C-terminal effector domain of the bipartite response regulators	0.001	46895	PhoB-like	1qqi A:
cG	gi|297584935|ref|YP_003700715.1|	0050342	2-125	9.11e-38	52172	CheY-like	0.00015	52173	CheY-related	1nxo A:
cG	gi|297584935|ref|YP_003700715.1|	0051385	133-233	3.68e-27	46894	C-terminal effector domain of the bipartite response regulators	0.0022	46895	PhoB-like	1opc A:
cG	gi|297585393|ref|YP_003701173.1|	0050342	2-123	2.56e-41	52172	CheY-like	0.00022	52173	CheY-related	1mvo A:
cG	gi|297585393|ref|YP_003701173.1|	0051385	124-225	2.58e-30	46894	C-terminal effector domain of the bipartite response regulators	0.002	46895	PhoB-like	1qqi A:
cG	gi|297585569|ref|YP_003701349.1|	0050342	2-125	4.41e-42	52172	CheY-like	0.0000248	52173	CheY-related	1nxo A:
cG	gi|297585569|ref|YP_003701349.1|	0051385	131-230	9.64e-30	46894	C-terminal effector domain of the bipartite response regulators	0.00082	46895	PhoB-like	1p2f A:121-217
cG	gi|297583079|ref|YP_003698859.1|	0051711	140-193	0.00000438	47413	lambda repressor-like DNA-binding domains	0.064	47432	SinR domain-like	2b5a A:1-77
cG	gi|297584100|ref|YP_003699880.1|	0051249	4-75	0.0000000907	47413	lambda repressor-like DNA-binding domains	0.067	47432	SinR domain-like	1b0n A:1-68
cG	gi|297585225|ref|YP_003701005.1|	0054323	4-72	0.0000000000000153	47413	lambda repressor-like DNA-binding domains	0.056	47432	SinR domain-like	2b5a A:1-77
cG	gi|297585237|ref|YP_003701017.1|	0051249	3-64	2.03e-16	47413	lambda repressor-like DNA-binding domains	0.046	47432	SinR domain-like	1b0n A:1-68
cG	gi|297585255|ref|YP_003701035.1|	0051844	4-64	4.5e-16	47413	lambda repressor-like DNA-binding domains	0.084	47432	SinR domain-like	2b5a A:1-77
cG	gi|297585255|ref|YP_003701035.1|	0042932	126-254	3.2e-16	48452	TPR-like	0.011	48453	Tetratricopeptide repeat (TPR)	1elr A:
cG	gi|297582719|ref|YP_003698499.1|	0054157	6-73	0.0000000000000564	46689	Homeodomain-like	0.0082	46764	Tetracyclin repressor-like, N-terminal domain	2iu5 A:1-71
cG	gi|297582814|ref|YP_003698594.1|	0054374	2-73	0.000000000000105	46689	Homeodomain-like	0.0096	46764	Tetracyclin repressor-like, N-terminal domain	1vi0 A:6-77
cG	gi|297582943|ref|YP_003698723.1|	0054341	5-76	0.00000000000000132	46689	Homeodomain-like	0.015	46764	Tetracyclin repressor-like, N-terminal domain	2o7t A:1-78
cG	gi|297583248|ref|YP_003699028.1|	0054157	3-62	0.00000000000000284	46689	Homeodomain-like	0.00095	46764	Tetracyclin repressor-like, N-terminal domain	2iu5 A:1-71
cG	gi|297583295|ref|YP_003699075.1|	0054341	1-71	0.00000000000451	46689	Homeodomain-like	0.021	46764	Tetracyclin repressor-like, N-terminal domain	1vi0 A:6-77
cG	gi|297583584|ref|YP_003699364.1|	0051515	83-203	2.93e-28	48498	Tetracyclin repressor-like, C-terminal domain	0.0069	48499	Tetracyclin repressor-like, C-terminal domain	1z77 A:76-200
cG	gi|297583584|ref|YP_003699364.1|	0049523	9-87	2.31e-18	46689	Homeodomain-like	0.0039	46764	Tetracyclin repressor-like, N-terminal domain	1z77 A:1-75
cG	gi|297583691|ref|YP_003699471.1|	0050189	81-193	3.5e-25	48498	Tetracyclin repressor-like, C-terminal domain	0.0000317	48499	Tetracyclin repressor-like, C-terminal domain	1vi0 A:78-194
cG	gi|297583691|ref|YP_003699471.1|	0049523	3-81	2.62e-16	46689	Homeodomain-like	0.00031	46764	Tetracyclin repressor-like, N-terminal domain	1vi0 A:6-77
cG	gi|297583789|ref|YP_003699569.1|	0051585	12-66	0.0000000000000165	46689	Homeodomain-like	0.0074	46764	Tetracyclin repressor-like, N-terminal domain	2o7o A:2-67
cG	gi|297583789|ref|YP_003699569.1|	0050189	86-200	0.00000151	48498	Tetracyclin repressor-like, C-terminal domain	0.016	48499	Tetracyclin repressor-like, C-terminal domain	2hyj A:83-200
cG	gi|297584913|ref|YP_003700693.1|	0049195	2-79	5.99e-18	46689	Homeodomain-like	0.0057	46764	Tetracyclin repressor-like, N-terminal domain	2fq4 A:9-77
cG	gi|297584913|ref|YP_003700693.1|	0050189	111-199	0.0000789	48498	Tetracyclin repressor-like, C-terminal domain	0.013	48499	Tetracyclin repressor-like, C-terminal domain	2o7t A:79-188
cG	gi|297584957|ref|YP_003700737.1|	0043601	79-185	3.18e-20	48498	Tetracyclin repressor-like, C-terminal domain	0.0007	48499	Tetracyclin repressor-like, C-terminal domain	1sgm A:78-188
cG	gi|297584957|ref|YP_003700737.1|	0049392	7-73	1.95e-17	46689	Homeodomain-like	0.00064	46764	Tetracyclin repressor-like, N-terminal domain	1sgm A:5-77
cG	gi|297585114|ref|YP_003700894.1|	0050189	75-187	8.01e-25	48498	Tetracyclin repressor-like, C-terminal domain	0.0043	48499	Tetracyclin repressor-like, C-terminal domain	1vi0 A:78-194
cG	gi|297585114|ref|YP_003700894.1|	0049195	2-66	1.6e-16	46689	Homeodomain-like	0.0047	46764	Tetracyclin repressor-like, N-terminal domain	1z77 A:1-75
cG	gi|297585159|ref|YP_003700939.1|	0049195	3-67	3.24e-16	46689	Homeodomain-like	0.0035	46764	Tetracyclin repressor-like, N-terminal domain	1vi0 A:6-77
cG	gi|297585171|ref|YP_003700951.1|	0049195	4-65	0.00000000000000313	46689	Homeodomain-like	0.0059	46764	Tetracyclin repressor-like, N-terminal domain	2fbq A:2-80
cG	gi|297585354|ref|YP_003701134.1|	0049195	5-76	0.00000000000319	46689	Homeodomain-like	0.016	46764	Tetracyclin repressor-like, N-terminal domain	3c07 A:15-89
cG	gi|297584585|ref|YP_003700365.1|	0053261	1-204	8.57e-22	46785	Winged helix DNA-binding domain	0.039	109680	TrmB-like	2d1h A:1-109
