# Supplementary material for: Abundance, diversity and domain architecture variability in prokaryotic DNA-binding transcription factors
Source: PLoS One. 2018 Apr 3;13(4):e0195332. doi: 10.1371/journal.pone.0195332 (PMC5882156; doi:10.1371/journal.pone.0195332)
Supplement: S1 Dataset — The information of genomes and transcription factors is organized in a tabular format. The file S1_Dataset.zip contains 761 files, one per genome. The information is organized as follows: Genome ID, identifier from NCBI database; Supfam ID; physical position of the Domain; E-value; Supfam model assignment; Supfam description; E-value associated to the family; Family ID; Family ID; representative PDB associated to each assignment. (ZIP) [file pone.0195332.s005.zip › Genomes_assignments/Bacillus_subtilis_subsp._subtilis_str._168_B.TFs]

bs	gi|16077232|ref|NP_388045.1|	0036959	264-524	1.22e-42	53807	Helical backbone metal receptor	0.0016	142789	TM0189-like	2phz A:20-296
bs	gi|16077232|ref|NP_388045.1|	0046275	216-266	0.00000000000233	46689	Homeodomain-like	0.014	46759	AraC type transcriptional activator	1bl0 A:9-62
bs	gi|16077232|ref|NP_388045.1|	0036286	163-213	0.000000278	46689	Homeodomain-like	0.015	46759	AraC type transcriptional activator	1bl0 A:9-62
bs	gi|16077249|ref|NP_388062.1|	0046652	25-102	1.57e-30	57884	Ada DNA repair protein, N-terminal domain (N-Ada 10)	0.00022	57885	Ada DNA repair protein, N-terminal domain (N-Ada 10)	1eyf A:
bs	gi|16077249|ref|NP_388062.1|	0046275	151-199	0.000000000305	46689	Homeodomain-like	0.026	46759	AraC type transcriptional activator	1d5y A:57-121
bs	gi|16077249|ref|NP_388062.1|	0036286	98-150	0.00000000197	46689	Homeodomain-like	0.015	46759	AraC type transcriptional activator	1bl0 A:9-62
bs	gi|16077291|ref|NP_388104.1|	0051818	12-154	9.42e-29	51215	Regulatory protein AraC	0.0042	51216	Regulatory protein AraC	2arc A:
bs	gi|16077291|ref|NP_388104.1|	0046275	220-267	0.000000000493	46689	Homeodomain-like	0.021	46759	AraC type transcriptional activator	1d5y A:57-121
bs	gi|16077291|ref|NP_388104.1|	0036286	169-217	0.00000000152	46689	Homeodomain-like	0.018	46759	AraC type transcriptional activator	1bl0 A:9-62
bs	gi|16077301|ref|NP_388114.1|	0046275	57-105	0.0000000000193	46689	Homeodomain-like	0.0021	46759	AraC type transcriptional activator	1d5y A:57-121
bs	gi|16077301|ref|NP_388114.1|	0036286	6-55	0.00000000493	46689	Homeodomain-like	0.0068	46759	AraC type transcriptional activator	1bl0 A:9-62
bs	gi|16077582|ref|NP_388396.1|	0051818	35-165	0.0000000000000017	51215	Regulatory protein AraC	0.023	51216	Regulatory protein AraC	2arc A:
bs	gi|16077582|ref|NP_388396.1|	0046275	240-288	0.000000000224	46689	Homeodomain-like	0.015	46759	AraC type transcriptional activator	1d5y A:57-121
bs	gi|16077582|ref|NP_388396.1|	0036286	188-238	0.000000251	46689	Homeodomain-like	0.048	46759	AraC type transcriptional activator	1d5y A:3-56
bs	gi|16077584|ref|NP_388398.1|	0039814	128-290	4.97e-31	55136	Probable bacterial effector-binding domain	0.063	75462	Gyrase inhibitory protein GyrI (SbmC, YeeB)	1jyh A:
bs	gi|16077584|ref|NP_388398.1|	0046275	57-111	0.000000000034	46689	Homeodomain-like	0.0073	46759	AraC type transcriptional activator	1bl0 A:63-124
bs	gi|16077584|ref|NP_388398.1|	0036286	7-55	0.000000152	46689	Homeodomain-like	0.0075	46759	AraC type transcriptional activator	1bl0 A:9-62
bs	gi|16077763|ref|NP_388577.1|	0043525	1-134	2.99e-31	52172	CheY-like	0.0033	52173	CheY-related	1u0s Y:
bs	gi|16077763|ref|NP_388577.1|	0046275	310-361	0.00000000448	46689	Homeodomain-like	0.031	46759	AraC type transcriptional activator	1bl0 A:63-124
bs	gi|16077768|ref|NP_388582.1|	0046275	708-756	0.00000000166	46689	Homeodomain-like	0.025	46759	AraC type transcriptional activator	1d5y A:57-121
bs	gi|16077768|ref|NP_388582.1|	0036286	657-706	0.0000000435	46689	Homeodomain-like	0.038	46759	AraC type transcriptional activator	1bl0 A:9-62
bs	gi|16077892|ref|NP_388706.1|	0051818	37-168	0.0000000000017	51215	Regulatory protein AraC	0.012	51216	Regulatory protein AraC	2arc A:
bs	gi|16077892|ref|NP_388706.1|	0046275	242-288	0.0000000717	46689	Homeodomain-like	0.02	46759	AraC type transcriptional activator	1d5y A:57-121
bs	gi|16077892|ref|NP_388706.1|	0035607	189-239	0.000000439	46689	Homeodomain-like	0.012	46759	AraC type transcriptional activator	1bl0 A:9-62
bs	gi|16078146|ref|NP_388963.1|	0051818	1-170	6.67e-22	51215	Regulatory protein AraC	0.017	51216	Regulatory protein AraC	2arc A:
bs	gi|16078146|ref|NP_388963.1|	0045977	232-280	0.000000000139	46689	Homeodomain-like	0.016	46759	AraC type transcriptional activator	1bl0 A:63-124
bs	gi|16078146|ref|NP_388963.1|	0036286	183-230	0.00000206	46689	Homeodomain-like	0.048	46759	AraC type transcriptional activator	1d5y A:57-121
bs	gi|16078965|ref|NP_389786.1|	0043192	21-107	0.00000000000000693	51182	RmlC-like cupins	0.018	75035	Quercetin 2,3-dioxygenase-like	1y3t A:5-334
bs	gi|16078965|ref|NP_389786.1|	0045977	186-236	0.0000000000367	46689	Homeodomain-like	0.01	46759	AraC type transcriptional activator	1bl0 A:63-124
bs	gi|16078965|ref|NP_389786.1|	0036286	140-183	0.000000493	46689	Homeodomain-like	0.021	46759	AraC type transcriptional activator	1bl0 A:9-62
bs	gi|16080067|ref|NP_390893.1|	0046275	719-769	0.0000000000896	46689	Homeodomain-like	0.021	46759	AraC type transcriptional activator	1d5y A:57-121
bs	gi|16080067|ref|NP_390893.1|	0035607	671-716	0.000000134	46689	Homeodomain-like	0.021	46759	AraC type transcriptional activator	1bl0 A:9-62
bs	gi|16079481|ref|NP_390305.1|	0037456	3-78	3.93e-24	46785	Winged helix DNA-binding domain	0.0000202	46792	Arginine repressor (ArgR), N-terminal DNA-binding domain	1f9n A:3-78
bs	gi|16079481|ref|NP_390305.1|	0037457	80-149	1.57e-22	55252	C-terminal domain of arginine repressor	0.0000118	55253	C-terminal domain of arginine repressor	1f9n A:79-149
bs	gi|255767050|ref|YP_003097670.1|	0049777	3-96	1.25e-20	46785	Winged helix DNA-binding domain	0.019	46801	ArsR-like transcriptional regulators	1r1u A:
bs	gi|16077366|ref|NP_388179.1|	0049777	2-98	2.88e-20	46785	Winged helix DNA-binding domain	0.037	46801	ArsR-like transcriptional regulators	1u2w A:12-119
bs	gi|16077456|ref|NP_388270.1|	0049777	4-94	4.28e-19	46785	Winged helix DNA-binding domain	0.028	46801	ArsR-like transcriptional regulators	1smt A:
bs	gi|16077483|ref|NP_388297.1|	0038492	196-294	3.4e-22	63520	PTS-regulatory domain, PRD	0.002	63521	PTS-regulatory domain, PRD	1h99 A:54-168
bs	gi|16077483|ref|NP_388297.1|	0038492	309-405	1.96e-18	63520	PTS-regulatory domain, PRD	0.0029	63521	PTS-regulatory domain, PRD	1h99 A:54-168
bs	gi|16077483|ref|NP_388297.1|	0034911	535-682	0.0000000000000209	55804	Phoshotransferase/anion transport protein	0.0058	55805	IIA domain of mannitol-specific and ntr phosphotransferase EII	1a6j A:
bs	gi|16077483|ref|NP_388297.1|	0050231	413-496	0.00000000000105	52794	PTS system IIB component-like	0.034	52795	PTS system, Lactose/Cellobiose specific IIB subunit	1vkr A:
bs	gi|16077483|ref|NP_388297.1|	0039384	87-152	0.000000612	46785	Winged helix DNA-binding domain	0.065	46801	ArsR-like transcriptional regulators	1u2w A:12-119
bs	gi|16077483|ref|NP_388297.1|	0039384	1-45	0.0000044	46785	Winged helix DNA-binding domain	0.056	116798	Hypothetical protein PH1932	1uly A:
bs	gi|16077600|ref|NP_388414.1|	0049944	3-80	3.33e-23	46785	Winged helix DNA-binding domain	0.03	46801	ArsR-like transcriptional regulators	1u2w A:12-119
bs	gi|16077606|ref|NP_388420.1|	0049777	4-86	3.56e-19	46785	Winged helix DNA-binding domain	0.013	46801	ArsR-like transcriptional regulators	1smt A:
bs	gi|16078972|ref|NP_389793.1|	0049777	13-105	3.64e-26	46785	Winged helix DNA-binding domain	0.00071	46801	ArsR-like transcriptional regulators	1r1u A:
bs	gi|16079634|ref|NP_390458.1|	0049777	7-89	6.94e-24	46785	Winged helix DNA-binding domain	0.0032	46801	ArsR-like transcriptional regulators	1u2w A:12-119
bs	gi|255767747|ref|YP_003097781.1|	0049944	6-89	4.74e-18	46785	Winged helix DNA-binding domain	0.067	46801	ArsR-like transcriptional regulators	1r1u A:
bs	gi|16080432|ref|NP_391259.1|	0049944	3-83	3.64e-27	46785	Winged helix DNA-binding domain	0.014	46801	ArsR-like transcriptional regulators	1r1u A:
bs	gi|16078970|ref|NP_389791.1|	0039384	2-56	0.0000000371	46785	Winged helix DNA-binding domain	0.043	46786	Biotin repressor-like	1j5y A:3-67
bs	gi|16079301|ref|NP_390125.1|	0035568	72-277	2.49e-61	55681	Class II aaRS and biotin synthetases	0.0000405	55707	Biotin holoenzyme synthetase	1wqw A:1-188
bs	gi|16079301|ref|NP_390125.1|	0045968	6-62	0.000000000105	46785	Winged helix DNA-binding domain	0.012	46786	Biotin repressor-like	1bia A:1-63
bs	gi|16079301|ref|NP_390125.1|	0045969	286-324	0.0000366	50037	C-terminal domain of transcriptional repressors	0.0041	50038	Biotin repressor (BirA)	1wqw A:189-235
bs	gi|16079579|ref|NP_390403.1|	0054707	69-204	1.34e-21	54631	CBS-domain pair	0.0012	54632	CBS-domain pair	1pvm A:1-142
bs	gi|16079579|ref|NP_390403.1|	0043758	5-81	0.0000000000000215	46785	Winged helix DNA-binding domain	0.091	46786	Biotin repressor-like	1j5y A:3-67
bs	gi|255767639|ref|NP_390667.2|	0039385	76-179	1.83e-36	75500	Putative transcriptional regulator TM1602, C-terminal domain	0.0002	75501	Putative transcriptional regulator TM1602, C-terminal domain	1j5y A:68-174
bs	gi|255767639|ref|NP_390667.2|	0039384	8-68	0.0000000002	46785	Winged helix DNA-binding domain	0.0048	46786	Biotin repressor-like	1j5y A:3-67
bs	gi|16080911|ref|NP_391739.1|	0050986	498-637	1.44e-31	55804	Phoshotransferase/anion transport protein	0.0016	55805	IIA domain of mannitol-specific and ntr phosphotransferase EII	1a3a A:
bs	gi|16080911|ref|NP_391739.1|	0038492	298-400	1.7e-22	63520	PTS-regulatory domain, PRD	0.0014	63521	PTS-regulatory domain, PRD	1h99 A:54-168
bs	gi|16080911|ref|NP_391739.1|	0038492	184-281	1.7e-19	63520	PTS-regulatory domain, PRD	0.0067	63521	PTS-regulatory domain, PRD	1h99 A:54-168
bs	gi|16080911|ref|NP_391739.1|	0039384	2-64	0.00000272	46785	Winged helix DNA-binding domain	0.042	46786	Biotin repressor-like	1j5y A:3-67
bs	gi|16080911|ref|NP_391739.1|	0050231	407-486	0.00000356	52794	PTS system IIB component-like	0.043	52795	PTS system, Lactose/Cellobiose specific IIB subunit	1vkr A:
bs	gi|255767416|ref|NP_389641.2|	0049498	46-344	5.49e-59	53067	Actin-like ATPase domain	0.00044	110636	ROK	1z05 A:209-405
bs	gi|255767416|ref|NP_389641.2|	0051455	1-40	0.00000218	46785	Winged helix DNA-binding domain	0.055	46796	CAP C-terminal domain-like	1ft9 A:134-213
bs	gi|16080784|ref|NP_391612.1|	0048600	16-145	9.69e-31	51206	cAMP-binding domain-like	0.0085	51210	cAMP-binding domain	1o5l A:1-129
bs	gi|16080784|ref|NP_391612.1|	0048601	147-233	1.91e-19	46785	Winged helix DNA-binding domain	0.022	46796	CAP C-terminal domain-like	2coh A:118-199
bs	gi|16077877|ref|NP_388691.1|	0041617	294-532	2.46e-63	52540	P-loop containing nucleoside triphosphate hydrolases	0.00000435	81269	Extended AAA-ATPase domain	1ny5 A:138-384
bs	gi|16077877|ref|NP_388691.1|	0037176	504-601	0.000000000743	46689	Homeodomain-like	0.037	100918	FIS-like	1eto B:
bs	gi|16077877|ref|NP_388691.1|	0049608	65-203	0.0000358	55781	GAF domain-like	0.064	55782	GAF domain	1f5m A:
bs	gi|16079466|ref|NP_390290.1|	0041617	367-611	8.34e-67	52540	P-loop containing nucleoside triphosphate hydrolases	0.00000195	81269	Extended AAA-ATPase domain	1ny5 A:138-384
bs	gi|16079466|ref|NP_390290.1|	0048459	104-215	1.45e-16	55785	PYP-like sensor domain (PAS domain)	0.017	55789	Heme-binding PAS domain	1v9y A:
bs	gi|16079466|ref|NP_390290.1|	0048459	217-336	0.00000000000000366	55785	PYP-like sensor domain (PAS domain)	0.049	55789	Heme-binding PAS domain	1dp6 A:
bs	gi|16079466|ref|NP_390290.1|	0048454	1-107	0.000000000000294	51735	NAD(P)-binding Rossmann-fold domains	0.07	51848	LDH N-terminal domain-like	1hyh A:21-166
bs	gi|16079466|ref|NP_390290.1|	0046907	634-686	0.0000000000166	46689	Homeodomain-like	0.089	100918	FIS-like	1g2h A:
bs	gi|16081087|ref|NP_391915.1|	0041617	143-385	2.3e-64	52540	P-loop containing nucleoside triphosphate hydrolases	0.00000367	81269	Extended AAA-ATPase domain	1ny5 A:138-384
bs	gi|16081087|ref|NP_391915.1|	0037176	355-455	0.0000000000000211	46689	Homeodomain-like	0.066	100918	FIS-like	1g2h A:
bs	gi|16081087|ref|NP_391915.1|	0048644	14-115	0.00000000158	55785	PYP-like sensor domain (PAS domain)	0.054	55786	PYP-like	1nwz A:
bs	gi|16077938|ref|NP_388753.1|	0041150	8-137	2.2e-42	46785	Winged helix DNA-binding domain	0.0033	101027	FUR-like	1mzb A:
bs	gi|255767511|ref|NP_390233.2|	0041150	7-141	2.52e-38	46785	Winged helix DNA-binding domain	0.001	101027	FUR-like	1mzb A:
bs	gi|255767570|ref|NP_390389.2|	0041150	5-134	3.1e-34	46785	Winged helix DNA-binding domain	0.0041	101027	FUR-like	1mzb A:
bs	gi|16078120|ref|NP_388937.1|	0036339	60-329	4.71e-70	53822	Periplasmic binding protein-like I	0.0000215	53823	L-arabinose binding protein-like	2nzu G:58-332
bs	gi|16078120|ref|NP_388937.1|	0051985	1-59	3.19e-18	47413	lambda repressor-like DNA-binding domains	0.003	47438	GalR/LacI-like bacterial regulator	1pru A:
bs	gi|16078147|ref|NP_388964.1|	0036339	62-334	9.13e-85	53822	Periplasmic binding protein-like I	0.00000516	53823	L-arabinose binding protein-like	2nzu G:58-332
bs	gi|16078147|ref|NP_388964.1|	0051985	2-61	7.04e-19	47413	lambda repressor-like DNA-binding domains	0.0017	47438	GalR/LacI-like bacterial regulator	2bjc A:1-62
bs	gi|16078302|ref|NP_389119.1|	0036339	61-329	8.44e-72	53822	Periplasmic binding protein-like I	0.000025	53823	L-arabinose binding protein-like	1dbq A:
bs	gi|16078302|ref|NP_389119.1|	0051985	1-59	4.81e-19	47413	lambda repressor-like DNA-binding domains	0.0019	47438	GalR/LacI-like bacterial regulator	2hsg A:2-58
bs	gi|16078451|ref|NP_389270.1|	0036339	61-321	1e-54	53822	Periplasmic binding protein-like I	0.0000307	53823	L-arabinose binding protein-like	2nzu G:58-332
bs	gi|16078451|ref|NP_389270.1|	0051985	1-59	4.22e-17	47413	lambda repressor-like DNA-binding domains	0.0049	47438	GalR/LacI-like bacterial regulator	1pru A:
bs	gi|16079270|ref|NP_390094.1|	0035780	66-327	8.44e-58	53822	Periplasmic binding protein-like I	0.00014	53823	L-arabinose binding protein-like	2nzu G:58-332
bs	gi|16079270|ref|NP_390094.1|	0051985	8-67	0.00000000000000593	47413	lambda repressor-like DNA-binding domains	0.0061	47438	GalR/LacI-like bacterial regulator	2bjc A:1-62
bs	gi|16080026|ref|NP_390852.1|	0036339	63-333	6.87e-88	53822	Periplasmic binding protein-like I	0.00000000285	53823	L-arabinose binding protein-like	2nzu G:58-332
bs	gi|16080026|ref|NP_390852.1|	0051985	3-61	5.32e-20	47413	lambda repressor-like DNA-binding domains	0.00018	47438	GalR/LacI-like bacterial regulator	2hsg A:2-58
bs	gi|16080078|ref|NP_390904.1|	0035780	78-330	7.46e-50	53822	Periplasmic binding protein-like I	0.00023	53823	L-arabinose binding protein-like	2nzu G:58-332
bs	gi|16080078|ref|NP_390904.1|	0044558	3-49	0.000000000384	47413	lambda repressor-like DNA-binding domains	0.0057	47438	GalR/LacI-like bacterial regulator	2hsg A:2-58
bs	gi|16080470|ref|NP_391297.1|	0035780	70-316	1.71e-39	53822	Periplasmic binding protein-like I	0.00036	53823	L-arabinose binding protein-like	1dbq A:
bs	gi|16080470|ref|NP_391297.1|	0044558	3-51	0.000000000000244	47413	lambda repressor-like DNA-binding domains	0.0051	47438	GalR/LacI-like bacterial regulator	2hsg A:2-58
bs	gi|16080516|ref|NP_391343.1|	0036339	71-315	5.89e-48	53822	Periplasmic binding protein-like I	0.00019	53823	L-arabinose binding protein-like	1dbq A:
bs	gi|16080516|ref|NP_391343.1|	0051985	1-59	3.09e-17	47413	lambda repressor-like DNA-binding domains	0.0025	47438	GalR/LacI-like bacterial regulator	1pru A:
bs	gi|16080644|ref|NP_391472.1|	0035780	59-312	4.91e-64	53822	Periplasmic binding protein-like I	0.0000685	53823	L-arabinose binding protein-like	2nzu G:58-332
bs	gi|16080644|ref|NP_391472.1|	0051985	1-59	3.47e-18	47413	lambda repressor-like DNA-binding domains	0.0021	47438	GalR/LacI-like bacterial regulator	2bjc A:1-62
bs	gi|16081139|ref|NP_391967.1|	0035780	58-295	3.73e-41	53822	Periplasmic binding protein-like I	0.0003	53823	L-arabinose binding protein-like	2nzu G:58-332
bs	gi|16081139|ref|NP_391967.1|	0051985	1-59	7.22e-18	47413	lambda repressor-like DNA-binding domains	0.0036	47438	GalR/LacI-like bacterial regulator	1pru A:
bs	gi|16080602|ref|NP_391429.1|	0045682	3-136	2.13e-34	52172	CheY-like	0.00066	52173	CheY-related	1a04 A:5-142
bs	gi|16080602|ref|NP_391429.1|	0048694	152-227	2.07e-24	46894	C-terminal effector domain of the bipartite response regulators	0.0014	46900	GerE-like (LuxR/UhpA family of transcriptional regulators)	1fse A:
bs	gi|255767655|ref|NP_390719.2|	0048694	8-72	3.4e-23	46894	C-terminal effector domain of the bipartite response regulators	0.00012	46900	GerE-like (LuxR/UhpA family of transcriptional regulators)	1fse A:
bs	gi|16077609|ref|NP_388423.1|	0045682	1-131	5.12e-35	52172	CheY-like	0.00036	52173	CheY-related	1a04 A:5-142
bs	gi|16077609|ref|NP_388423.1|	0048694	137-209	1.26e-18	46894	C-terminal effector domain of the bipartite response regulators	0.0051	46900	GerE-like (LuxR/UhpA family of transcriptional regulators)	1a04 A:150-216
bs	gi|16077897|ref|NP_388711.1|	0045682	1-133	8.25e-31	52172	CheY-like	0.00071	52173	CheY-related	1a04 A:5-142
bs	gi|16077897|ref|NP_388711.1|	0048694	152-217	2.31e-20	46894	C-terminal effector domain of the bipartite response regulators	0.0036	46900	GerE-like (LuxR/UhpA family of transcriptional regulators)	1fse A:
bs	gi|16077998|ref|NP_388814.1|	0045682	1-114	1.31e-32	52172	CheY-like	0.00055	52173	CheY-related	1a04 A:5-142
bs	gi|16077998|ref|NP_388814.1|	0048694	130-208	7.14e-23	46894	C-terminal effector domain of the bipartite response regulators	0.0022	46900	GerE-like (LuxR/UhpA family of transcriptional regulators)	1fse A:
bs	gi|16078980|ref|NP_389801.1|	0045682	1-129	1.99e-28	52172	CheY-like	0.00089	52173	CheY-related	1a04 A:5-142
bs	gi|16078980|ref|NP_389801.1|	0048694	122-198	5.78e-20	46894	C-terminal effector domain of the bipartite response regulators	0.0019	46900	GerE-like (LuxR/UhpA family of transcriptional regulators)	1fse A:
bs	gi|16080219|ref|NP_391046.1|	0045682	1-128	1.57e-21	52172	CheY-like	0.0049	52173	CheY-related	1a04 A:5-142
bs	gi|16080219|ref|NP_391046.1|	0048694	148-212	2.24e-16	46894	C-terminal effector domain of the bipartite response regulators	0.0074	46900	GerE-like (LuxR/UhpA family of transcriptional regulators)	1a04 A:150-216
bs	gi|16080361|ref|NP_391188.1|	0045682	1-131	7.54e-33	52172	CheY-like	0.0005	52173	CheY-related	1a04 A:5-142
bs	gi|16080361|ref|NP_391188.1|	0048694	136-210	2.04e-24	46894	C-terminal effector domain of the bipartite response regulators	0.0028	46900	GerE-like (LuxR/UhpA family of transcriptional regulators)	1fse A:
bs	gi|16080459|ref|NP_391286.1|	0045682	1-129	9.39e-29	52172	CheY-like	0.00086	52173	CheY-related	1a04 A:5-142
bs	gi|16080459|ref|NP_391286.1|	0048694	127-200	1.05e-17	46894	C-terminal effector domain of the bipartite response regulators	0.0021	46900	GerE-like (LuxR/UhpA family of transcriptional regulators)	1fse A:
bs	gi|16080942|ref|NP_391770.1|	0045682	5-132	6.4e-33	52172	CheY-like	0.00026	52173	CheY-related	1a04 A:5-142
bs	gi|16080942|ref|NP_391770.1|	0048694	149-217	4.76e-21	46894	C-terminal effector domain of the bipartite response regulators	0.0031	46900	GerE-like (LuxR/UhpA family of transcriptional regulators)	1fse A:
bs	gi|16077306|ref|NP_388119.1|	0054662	55-230	6.28e-47	64288	Chorismate lyase-like	0.0045	143473	UTRA domain	2ra5 A:66-245
bs	gi|16077306|ref|NP_388119.1|	0050048	4-76	1.31e-20	46785	Winged helix DNA-binding domain	0.021	46804	GntR-like transcriptional regulators	3bwg A:5-82
bs	gi|255767064|ref|NP_388132.2|	0054060	100-229	1.99e-21	48008	GntR ligand-binding domain-like	0.0096	48009	GntR ligand-binding domain-like	2hs5 A:94-231
bs	gi|255767064|ref|NP_388132.2|	0050048	11-82	3.5e-17	46785	Winged helix DNA-binding domain	0.032	46804	GntR-like transcriptional regulators	3bwg A:5-82
bs	gi|16077425|ref|NP_388238.1|	0050768	63-441	7.29e-71	53383	PLP-dependent transferases	0.0000606	53384	AAT-like	1x0m A:26-428
bs	gi|16077425|ref|NP_388238.1|	0050048	3-70	1.03e-16	46785	Winged helix DNA-binding domain	0.0054	46804	GntR-like transcriptional regulators	3bwg A:5-82
bs	gi|16077457|ref|NP_388271.1|	0050768	100-468	2.38e-67	53383	PLP-dependent transferases	0.00029	53384	AAT-like	1wst A:13-415
bs	gi|16077457|ref|NP_388271.1|	0050048	15-83	1.18e-17	46785	Winged helix DNA-binding domain	0.044	46804	GntR-like transcriptional regulators	3bwg A:5-82
bs	gi|16077585|ref|NP_388399.1|	0050696	101-463	6.12e-64	53383	PLP-dependent transferases	0.0009	53384	AAT-like	1vp4 A:
bs	gi|16077585|ref|NP_388399.1|	0050048	24-94	4.13e-16	46785	Winged helix DNA-binding domain	0.021	46804	GntR-like transcriptional regulators	3bwg A:5-82
bs	gi|16077591|ref|NP_388405.1|	0050768	79-462	1.9e-81	53383	PLP-dependent transferases	0.0000225	53384	AAT-like	1x0m A:26-428
bs	gi|16077591|ref|NP_388405.1|	0050048	9-82	1.66e-17	46785	Winged helix DNA-binding domain	0.022	46804	GntR-like transcriptional regulators	3bwg A:5-82
bs	gi|16077604|ref|NP_388418.1|	0050768	102-478	3.75e-90	53383	PLP-dependent transferases	0.00000386	53384	AAT-like	1x0m A:26-428
bs	gi|16077604|ref|NP_388418.1|	0050048	8-87	1.66e-20	46785	Winged helix DNA-binding domain	0.014	46804	GntR-like transcriptional regulators	1hw1 A:5-78
bs	gi|16077637|ref|NP_388451.1|	0054060	80-216	7.85e-25	48008	GntR ligand-binding domain-like	0.018	48009	GntR ligand-binding domain-like	2hs5 A:94-231
bs	gi|16077637|ref|NP_388451.1|	0050048	6-78	2.73e-19	46785	Winged helix DNA-binding domain	0.016	46804	GntR-like transcriptional regulators	2hs5 A:25-93
bs	gi|16077652|ref|NP_388466.1|	0054396	82-231	2.67e-43	64288	Chorismate lyase-like	0.001	143473	UTRA domain	3bwg A:89-233
bs	gi|16077652|ref|NP_388466.1|	0050048	1-71	8.65e-17	46785	Winged helix DNA-binding domain	0.03	46804	GntR-like transcriptional regulators	3bwg A:5-82
bs	gi|16077849|ref|NP_388663.1|	0054396	75-234	3.77e-43	64288	Chorismate lyase-like	0.000000109	143473	UTRA domain	2ogg A:95-238
bs	gi|16077849|ref|NP_388663.1|	0050048	4-77	9.56e-19	46785	Winged helix DNA-binding domain	0.031	46804	GntR-like transcriptional regulators	1hw1 A:5-78
bs	gi|16077971|ref|NP_388787.1|	0050048	5-84	5.62e-20	46785	Winged helix DNA-binding domain	0.02	46804	GntR-like transcriptional regulators	1v4r A:1-100
bs	gi|16078013|ref|NP_388829.1|	0050696	97-463	4.14e-81	53383	PLP-dependent transferases	0.000061	53384	AAT-like	1x0m A:26-428
bs	gi|16078013|ref|NP_388829.1|	0050048	7-82	2.08e-16	46785	Winged helix DNA-binding domain	0.023	46804	GntR-like transcriptional regulators	1v4r A:1-100
bs	gi|50812213|ref|NP_388968.2|	0050768	96-480	8.21e-89	53383	PLP-dependent transferases	0.00000431	53384	AAT-like	1x0m A:26-428
bs	gi|50812213|ref|NP_388968.2|	0050048	9-87	2.77e-20	46785	Winged helix DNA-binding domain	0.018	46804	GntR-like transcriptional regulators	1hw1 A:5-78
bs	gi|255767283|ref|NP_389134.2|	0043758	53-106	0.00000152	46785	Winged helix DNA-binding domain	0.094	46804	GntR-like transcriptional regulators	3bwg A:5-82
bs	gi|16078744|ref|NP_389563.1|	0054662	62-239	1.26e-41	64288	Chorismate lyase-like	0.0032	143473	UTRA domain	3ddv A:3-145
bs	gi|16078744|ref|NP_389563.1|	0050048	2-84	3.38e-22	46785	Winged helix DNA-binding domain	0.02	46804	GntR-like transcriptional regulators	1v4r A:1-100
bs	gi|16080098|ref|NP_390924.1|	0050048	5-79	7.39e-21	46785	Winged helix DNA-binding domain	0.02	46804	GntR-like transcriptional regulators	1v4r A:1-100
bs	gi|16080173|ref|NP_390999.1|	0040524	74-234	7.33e-35	100950	NagB/RpiA/CoA transferase-like	0.095	74656	CoA transferase alpha subunit-like	1poi A:
bs	gi|16080173|ref|NP_390999.1|	0043758	5-60	0.00000000000335	46785	Winged helix DNA-binding domain	0.091	46804	GntR-like transcriptional regulators	1hw1 A:5-78
bs	gi|161511067|ref|NP_391136.2|	0054662	81-258	2.86e-45	64288	Chorismate lyase-like	0.000000109	143473	UTRA domain	2ikk A:86-238
bs	gi|161511067|ref|NP_391136.2|	0050048	23-102	3.43e-22	46785	Winged helix DNA-binding domain	0.014	46804	GntR-like transcriptional regulators	2hs5 A:25-93
bs	gi|16080450|ref|NP_391277.1|	0036339	102-380	1.09e-61	53822	Periplasmic binding protein-like I	0.0000473	53823	L-arabinose binding protein-like	1dbq A:
bs	gi|16080450|ref|NP_391277.1|	0050048	24-93	3.82e-21	46785	Winged helix DNA-binding domain	0.01	46804	GntR-like transcriptional regulators	3bwg A:5-82
bs	gi|255767768|ref|NP_391298.2|	0054060	74-213	1.86e-30	48008	GntR ligand-binding domain-like	0.0061	48009	GntR ligand-binding domain-like	2hs5 A:94-231
bs	gi|255767768|ref|NP_391298.2|	0050048	1-62	3.18e-16	46785	Winged helix DNA-binding domain	0.017	46804	GntR-like transcriptional regulators	1v4r A:1-100
bs	gi|16080556|ref|NP_391383.1|	0054662	62-240	8.95e-54	64288	Chorismate lyase-like	0.00017	143473	UTRA domain	2ra5 A:66-245
bs	gi|16080556|ref|NP_391383.1|	0050048	4-84	9.4e-26	46785	Winged helix DNA-binding domain	0.014	46804	GntR-like transcriptional regulators	1v4r A:1-100
bs	gi|16081028|ref|NP_391856.1|	0040524	72-232	2.93e-32	100950	NagB/RpiA/CoA transferase-like	0.075	110513	IF2B-like	1vb5 A:
bs	gi|16081028|ref|NP_391856.1|	0043758	5-62	0.00000000000274	46785	Winged helix DNA-binding domain	0.064	46804	GntR-like transcriptional regulators	3bwg A:5-82
bs	gi|16081057|ref|NP_391885.1|	0054060	87-226	9.94e-18	48008	GntR ligand-binding domain-like	0.023	48009	GntR ligand-binding domain-like	2hs5 A:94-231
bs	gi|16081057|ref|NP_391885.1|	0050048	14-84	0.000000000000291	46785	Winged helix DNA-binding domain	0.017	46804	GntR-like transcriptional regulators	2hs5 A:25-93
bs	gi|16081065|ref|NP_391893.1|	0054396	76-230	2.36e-40	64288	Chorismate lyase-like	0.000000126	143473	UTRA domain	3bwg A:89-233
bs	gi|16081065|ref|NP_391893.1|	0054845	5-75	4.01e-16	46785	Winged helix DNA-binding domain	0.0000354	46804	GntR-like transcriptional regulators	3bwg A:5-82
bs	gi|255767133|ref|NP_388291.2|	0049608	61-249	7.19e-48	55781	GAF domain-like	0.0000339	75513	IclR ligand-binding domain-like	1mkm A:76-246
bs	gi|255767133|ref|NP_388291.2|	0048177	7-77	0.0000000000000133	46785	Winged helix DNA-binding domain	0.023	74676	Transcriptional regulator IclR, N-terminal domain	1mkm A:1-75
bs	gi|16079979|ref|NP_390805.1|	0054203	182-307	3.79e-30	54631	CBS-domain pair	0.001	54632	CBS-domain pair	3ddj A:1-135
bs	gi|16079979|ref|NP_390805.1|	0054151	72-185	2.75e-29	75138	HprK N-terminal domain-like	0.015	159447	DRTGG domain	2ioj A:206-325
bs	gi|16079979|ref|NP_390805.1|	0051338	335-433	1.65e-17	54637	Thioesterase/thiol ester dehydrase-isomerase	0.026	89902	PaaI/YdiI-like	2cy9 A:13-139
bs	gi|16079979|ref|NP_390805.1|	0042770	5-54	0.00000333	46785	Winged helix DNA-binding domain	0.05	74676	Transcriptional regulator IclR, N-terminal domain	1mkm A:1-75
bs	gi|16078848|ref|NP_389668.1|	0039545	81-202	1.62e-36	51306	LexA/Signal peptidase	0.00032	51307	LexA-related	1jhf A:73-198
bs	gi|16078848|ref|NP_389668.1|	0047587	3-70	2.26e-22	46785	Winged helix DNA-binding domain	0.039	46789	LexA repressor, N-terminal DNA-binding domain	1jhf A:2-72
bs	gi|16077492|ref|NP_388306.1|	0052160	64-137	8.4e-17	54909	Dimeric alpha+beta barrel	0.0000155	69733	Lrp/AsnC-like transcriptional regulator C-terminal domain	2cfx A:64-140
bs	gi|16077492|ref|NP_388306.1|	0052161	2-62	2.73e-16	46785	Winged helix DNA-binding domain	0.00011	68967	Lrp/AsnC-like transcriptional regulator N-terminal domain	2cfx A:1-63
bs	gi|16077572|ref|NP_388386.1|	0052161	1-62	0.0000000000000668	46785	Winged helix DNA-binding domain	0.0027	68967	Lrp/AsnC-like transcriptional regulator N-terminal domain	2cfx A:1-63
bs	gi|16077572|ref|NP_388386.1|	0052160	64-135	0.0000000228	54909	Dimeric alpha+beta barrel	0.019	69733	Lrp/AsnC-like transcriptional regulator C-terminal domain	2cfx A:64-140
bs	gi|16077573|ref|NP_388387.1|	0052161	2-63	0.0000000000000017	46785	Winged helix DNA-binding domain	0.0049	68967	Lrp/AsnC-like transcriptional regulator N-terminal domain	2cfx A:1-63
bs	gi|16077573|ref|NP_388387.1|	0052160	65-139	0.0000000000000523	54909	Dimeric alpha+beta barrel	0.011	69733	Lrp/AsnC-like transcriptional regulator C-terminal domain	2cfx A:64-140
bs	gi|255767169|ref|NP_388536.2|	0052161	1-59	7.76e-16	46785	Winged helix DNA-binding domain	0.0054	68967	Lrp/AsnC-like transcriptional regulator N-terminal domain	2cfx A:1-63
bs	gi|255767169|ref|NP_388536.2|	0052160	62-132	0.0000000000818	54909	Dimeric alpha+beta barrel	0.01	69733	Lrp/AsnC-like transcriptional regulator C-terminal domain	2cfx A:64-140
bs	gi|16078502|ref|NP_389321.1|	0040524	75-232	2.2e-32	100950	NagB/RpiA/CoA transferase-like	0.061	75176	D-ribose-5-phosphate isomerase (RpiA), catalytic domain	1lk5 A:1-130,A:211-229
bs	gi|16078502|ref|NP_389321.1|	0043758	5-60	3.92e-16	46785	Winged helix DNA-binding domain	0.051	68967	Lrp/AsnC-like transcriptional regulator N-terminal domain	1i1g A:2-61
bs	gi|16079725|ref|NP_390549.1|	0052162	70-153	9.25e-20	54909	Dimeric alpha+beta barrel	0.0018	69733	Lrp/AsnC-like transcriptional regulator C-terminal domain	1ri7 A:85-170
bs	gi|16079725|ref|NP_390549.1|	0052161	4-64	0.0000000000000105	46785	Winged helix DNA-binding domain	0.006	68967	Lrp/AsnC-like transcriptional regulator N-terminal domain	2cfx A:1-63
bs	gi|16080193|ref|NP_391019.1|	0047284	66-147	4.29e-18	54909	Dimeric alpha+beta barrel	0.0038	69733	Lrp/AsnC-like transcriptional regulator C-terminal domain	1ri7 A:85-170
bs	gi|16080193|ref|NP_391019.1|	0049173	3-61	0.000000101	46785	Winged helix DNA-binding domain	0.02	68967	Lrp/AsnC-like transcriptional regulator N-terminal domain	1i1g A:2-61
bs	gi|16080664|ref|NP_391492.1|	0052161	11-71	0.0000000000000025	46785	Winged helix DNA-binding domain	0.004	68967	Lrp/AsnC-like transcriptional regulator N-terminal domain	1i1g A:2-61
bs	gi|16080664|ref|NP_391492.1|	0047284	73-151	0.00000000000147	54909	Dimeric alpha+beta barrel	0.013	69733	Lrp/AsnC-like transcriptional regulator C-terminal domain	1ri7 A:85-170
bs	gi|255767093|ref|NP_388199.2|	0045790	88-311	2.11e-36	53850	Periplasmic binding protein-like II	0.00029	53851	Phosphate binding protein-like	1i6a A:
bs	gi|255767093|ref|NP_388199.2|	0047461	1-87	1.72e-22	46785	Winged helix DNA-binding domain	0.0029	88979	LysR-like transcriptional regulators	1ixc A:1-89
bs	gi|16077430|ref|NP_388244.1|	0045790	89-289	2.35e-27	53850	Periplasmic binding protein-like II	0.002	53851	Phosphate binding protein-like	1i6a A:
bs	gi|16077430|ref|NP_388244.1|	0047461	1-88	9.09e-22	46785	Winged helix DNA-binding domain	0.0016	88979	LysR-like transcriptional regulators	1ixc A:1-89
bs	gi|255767223|ref|NP_388824.2|	0045790	87-288	2.71e-24	53850	Periplasmic binding protein-like II	0.0038	53851	Phosphate binding protein-like	2fyi A:88-307
bs	gi|255767223|ref|NP_388824.2|	0047461	1-87	1.01e-22	46785	Winged helix DNA-binding domain	0.0083	88979	LysR-like transcriptional regulators	1ixc A:1-89
bs	gi|16078478|ref|NP_389297.1|	0045790	88-290	1.38e-26	53850	Periplasmic binding protein-like II	0.0043	53851	Phosphate binding protein-like	2fyi A:88-307
bs	gi|16078478|ref|NP_389297.1|	0047461	1-87	2.37e-18	46785	Winged helix DNA-binding domain	0.0064	88979	LysR-like transcriptional regulators	1ixc A:1-89
bs	gi|16078903|ref|NP_389724.1|	0045790	87-283	4.13e-37	53850	Periplasmic binding protein-like II	0.0012	53851	Phosphate binding protein-like	1i6a A:
bs	gi|16078903|ref|NP_389724.1|	0045910	2-108	9.52e-24	46785	Winged helix DNA-binding domain	0.0036	88979	LysR-like transcriptional regulators	1ixc A:1-89
bs	gi|255767435|ref|NP_389728.2|	0045790	88-296	1.15e-41	53850	Periplasmic binding protein-like II	0.00031	53851	Phosphate binding protein-like	1i6a A:
bs	gi|255767435|ref|NP_389728.2|	0047461	1-84	3.26e-23	46785	Winged helix DNA-binding domain	0.002	88979	LysR-like transcriptional regulators	1ixc A:1-89
bs	gi|16078936|ref|NP_389757.1|	0045790	93-288	4.83e-26	53850	Periplasmic binding protein-like II	0.0022	53851	Phosphate binding protein-like	2fyi A:88-307
bs	gi|16078936|ref|NP_389757.1|	0045910	1-113	5.8e-19	46785	Winged helix DNA-binding domain	0.01	88979	LysR-like transcriptional regulators	1ixc A:1-89
bs	gi|16079716|ref|NP_390540.1|	0045790	88-282	1.78e-34	53850	Periplasmic binding protein-like II	0.00083	53851	Phosphate binding protein-like	2fyi A:88-307
bs	gi|16079716|ref|NP_390540.1|	0045910	1-101	7.99e-22	46785	Winged helix DNA-binding domain	0.0068	88979	LysR-like transcriptional regulators	1ixc A:1-89
bs	gi|255767615|ref|NP_390544.2|	0045790	88-289	4.13e-41	53850	Periplasmic binding protein-like II	0.0013	53851	Phosphate binding protein-like	1i6a A:
bs	gi|255767615|ref|NP_390544.2|	0045910	1-110	3.75e-23	46785	Winged helix DNA-binding domain	0.0088	88979	LysR-like transcriptional regulators	1ixc A:1-89
bs	gi|16079740|ref|NP_390564.1|	0045790	88-284	2.06e-28	53850	Periplasmic binding protein-like II	0.0037	53851	Phosphate binding protein-like	2fyi A:88-307
bs	gi|16079740|ref|NP_390564.1|	0045910	1-111	2.14e-20	46785	Winged helix DNA-binding domain	0.012	88979	LysR-like transcriptional regulators	1ixc A:1-89
bs	gi|16079992|ref|NP_390818.1|	0045790	87-294	9.87e-28	53850	Periplasmic binding protein-like II	0.0015	53851	Phosphate binding protein-like	1al3 A:
bs	gi|16079992|ref|NP_390818.1|	0047461	1-85	9.7e-20	46785	Winged helix DNA-binding domain	0.0029	88979	LysR-like transcriptional regulators	1ixc A:1-89
bs	gi|16080344|ref|NP_391171.1|	0045790	87-282	8.38e-38	53850	Periplasmic binding protein-like II	0.0017	53851	Phosphate binding protein-like	1al3 A:
bs	gi|16080344|ref|NP_391171.1|	0045910	2-110	4.95e-22	46785	Winged helix DNA-binding domain	0.0038	88979	LysR-like transcriptional regulators	1ixc A:1-89
bs	gi|16080452|ref|NP_391279.1|	0045790	92-290	1.55e-37	53850	Periplasmic binding protein-like II	0.00044	53851	Phosphate binding protein-like	1i6a A:
bs	gi|16080452|ref|NP_391279.1|	0045910	1-112	5.67e-23	46785	Winged helix DNA-binding domain	0.0047	88979	LysR-like transcriptional regulators	1ixc A:1-89
bs	gi|16080655|ref|NP_391483.1|	0045790	88-286	2.72e-38	53850	Periplasmic binding protein-like II	0.00056	53851	Phosphate binding protein-like	1ixc A:90-294
bs	gi|16080655|ref|NP_391483.1|	0047461	1-84	2.55e-24	46785	Winged helix DNA-binding domain	0.00085	88979	LysR-like transcriptional regulators	1ixc A:1-89
bs	gi|16080669|ref|NP_391497.1|	0045790	88-292	6.79e-42	53850	Periplasmic binding protein-like II	0.0006	53851	Phosphate binding protein-like	1i6a A:
bs	gi|16080669|ref|NP_391497.1|	0047461	1-86	1.44e-19	46785	Winged helix DNA-binding domain	0.0053	88979	LysR-like transcriptional regulators	1ixc A:1-89
bs	gi|16080817|ref|NP_391645.1|	0045790	90-295	9.87e-42	53850	Periplasmic binding protein-like II	0.00062	53851	Phosphate binding protein-like	1al3 A:
bs	gi|16080817|ref|NP_391645.1|	0045910	3-111	1.12e-21	46785	Winged helix DNA-binding domain	0.0098	88979	LysR-like transcriptional regulators	1ixc A:1-89
bs	gi|16080882|ref|NP_391710.1|	0045790	90-292	1.19e-46	53850	Periplasmic binding protein-like II	0.00072	53851	Phosphate binding protein-like	1i6a A:
bs	gi|16080882|ref|NP_391710.1|	0045910	1-111	2.34e-24	46785	Winged helix DNA-binding domain	0.0031	88979	LysR-like transcriptional regulators	1ixc A:1-89
bs	gi|16080939|ref|NP_391767.1|	0045790	87-289	7.71e-27	53850	Periplasmic binding protein-like II	0.0051	53851	Phosphate binding protein-like	1al3 A:
bs	gi|16080939|ref|NP_391767.1|	0047461	1-87	6.3e-24	46785	Winged helix DNA-binding domain	0.0066	88979	LysR-like transcriptional regulators	1ixc A:1-89
bs	gi|255767875|ref|NP_391947.2|	0045790	89-291	5.32e-44	53850	Periplasmic binding protein-like II	0.00012	53851	Phosphate binding protein-like	1i6a A:
bs	gi|255767875|ref|NP_391947.2|	0045910	1-111	2.33e-21	46785	Winged helix DNA-binding domain	0.0037	88979	LysR-like transcriptional regulators	1ixc A:1-89
bs	gi|16077285|ref|NP_388098.1|	0052858	152-284	2.33e-27	55729	Acyl-CoA N-acyltransferases (Nat)	0.0095	55730	N-acetyl transferase, NAT	1yx0 A:1-151
bs	gi|16077285|ref|NP_388098.1|	0052801	13-144	7.92e-25	46785	Winged helix DNA-binding domain	0.0099	63379	MarR-like transcriptional regulators	2bv6 A:5-140
bs	gi|255767086|ref|NP_388190.2|	0052801	8-148	5.81e-24	46785	Winged helix DNA-binding domain	0.012	63379	MarR-like transcriptional regulators	2a61 A:5-143
bs	gi|16077464|ref|NP_388278.1|	0054053	82-189	9.15e-25	160387	NosL/MerB-like	0.0059	160388	NosL-like	2hpu A:35-160
bs	gi|16077464|ref|NP_388278.1|	0047283	6-53	0.00000000501	46785	Winged helix DNA-binding domain	0.069	63379	MarR-like transcriptional regulators	1s3j A:
bs	gi|16077544|ref|NP_388358.1|	0052801	12-135	8.52e-23	46785	Winged helix DNA-binding domain	0.0068	63379	MarR-like transcriptional regulators	1z91 A:8-144
bs	gi|16077631|ref|NP_388445.1|	0052644	35-143	1.13e-18	46785	Winged helix DNA-binding domain	0.013	63379	MarR-like transcriptional regulators	2a61 A:5-143
bs	gi|16077634|ref|NP_388448.1|	0052644	48-160	8.08e-31	46785	Winged helix DNA-binding domain	0.0069	63379	MarR-like transcriptional regulators	3deu A:2-141
bs	gi|16077789|ref|NP_388603.1|	0052644	25-162	2.29e-29	46785	Winged helix DNA-binding domain	0.0084	63379	MarR-like transcriptional regulators	2fbk A:8-179
bs	gi|16077908|ref|NP_388722.1|	0049308	40-155	8.92e-27	46785	Winged helix DNA-binding domain	0.0049	63379	MarR-like transcriptional regulators	2eth A:1-140
bs	gi|16077964|ref|NP_388780.1|	0052801	10-145	2.1e-25	46785	Winged helix DNA-binding domain	0.0062	63379	MarR-like transcriptional regulators	1s3j A:
bs	gi|16078063|ref|NP_388880.1|	0042156	21-131	5.15e-23	46785	Winged helix DNA-binding domain	0.00000133	63379	MarR-like transcriptional regulators	2fxa A:6-167
bs	gi|16078115|ref|NP_388932.1|	0052801	8-158	2.69e-22	46785	Winged helix DNA-binding domain	0.035	63379	MarR-like transcriptional regulators	1lnw A:
bs	gi|16078380|ref|NP_389198.1|	0051528	8-143	1.75e-34	46785	Winged helix DNA-binding domain	0.000000404	63379	MarR-like transcriptional regulators	1z91 A:8-144
bs	gi|16078399|ref|NP_389217.1|	0052801	13-144	5.31e-32	46785	Winged helix DNA-binding domain	0.0054	63379	MarR-like transcriptional regulators	2a61 A:5-143
bs	gi|16078431|ref|NP_389250.1|	0052801	5-140	1.07e-32	46785	Winged helix DNA-binding domain	0.0044	63379	MarR-like transcriptional regulators	1s3j A:
bs	gi|16079229|ref|NP_390053.1|	0052801	9-137	6.93e-27	46785	Winged helix DNA-binding domain	0.0041	63379	MarR-like transcriptional regulators	1s3j A:
bs	gi|16079892|ref|NP_390718.1|	0052801	12-143	6.3e-31	46785	Winged helix DNA-binding domain	0.00094	63379	MarR-like transcriptional regulators	2a61 A:5-143
bs	gi|16080339|ref|NP_391166.1|	0049308	7-141	1.06e-29	46785	Winged helix DNA-binding domain	0.000000611	63379	MarR-like transcriptional regulators	1s3j A:
bs	gi|16080558|ref|NP_391385.1|	0052644	41-155	8.69e-19	46785	Winged helix DNA-binding domain	0.052	63379	MarR-like transcriptional regulators	2eth A:1-140
bs	gi|16080561|ref|NP_391388.1|	0040517	29-157	1.93e-20	46785	Winged helix DNA-binding domain	0.061	63379	MarR-like transcriptional regulators	2fbi A:5-140
bs	gi|16080697|ref|NP_391525.1|	0052801	5-135	1.24e-32	46785	Winged helix DNA-binding domain	0.0057	63379	MarR-like transcriptional regulators	3deu A:2-141
bs	gi|16080807|ref|NP_391635.1|	0052644	5-138	2.08e-27	46785	Winged helix DNA-binding domain	0.0046	63379	MarR-like transcriptional regulators	1s3j A:
bs	gi|16080896|ref|NP_391724.1|	0052801	36-169	6.3e-27	46785	Winged helix DNA-binding domain	0.0037	63379	MarR-like transcriptional regulators	2bv6 A:5-140
bs	gi|16081053|ref|NP_391881.1|	0052801	16-141	1.72e-24	46785	Winged helix DNA-binding domain	0.012	63379	MarR-like transcriptional regulators	2eth A:1-140
bs	gi|16081123|ref|NP_391951.1|	0040517	3-142	1.59e-32	46785	Winged helix DNA-binding domain	0.00000622	63379	MarR-like transcriptional regulators	1lj9 A:
bs	gi|16077269|ref|NP_388082.1|	0043525	1-122	1.39e-33	52172	CheY-like	0.0006	52173	CheY-related	1xhf A:2-122
bs	gi|16077269|ref|NP_388082.1|	0048684	125-217	0.00000000000000232	46894	C-terminal effector domain of the bipartite response regulators	0.0027	46895	PhoB-like	1kgs A:124-225
bs	gi|255767066|ref|NP_388137.2|	0050342	1-124	2.85e-36	52172	CheY-like	0.00011	52173	CheY-related	1nxo A:
bs	gi|255767066|ref|NP_388137.2|	0051385	126-223	1.02e-29	46894	C-terminal effector domain of the bipartite response regulators	0.001	46895	PhoB-like	1p2f A:121-217
bs	gi|16077443|ref|NP_388257.1|	0050342	1-124	5.12e-39	52172	CheY-like	0.0001	52173	CheY-related	1nxo A:
bs	gi|16077443|ref|NP_388257.1|	0051385	127-225	5.72e-31	46894	C-terminal effector domain of the bipartite response regulators	0.00083	46895	PhoB-like	1qqi A:
bs	gi|16079696|ref|NP_390520.1|	0050342	2-129	6.83e-39	52172	CheY-like	0.00017	52173	CheY-related	1mvo A:
bs	gi|16079696|ref|NP_390520.1|	0051385	127-228	5.67e-24	46894	C-terminal effector domain of the bipartite response regulators	0.0022	46895	PhoB-like	1p2f A:121-217
bs	gi|255767672|ref|NP_390789.2|	0050342	2-127	1.08e-43	52172	CheY-like	0.0000018	52173	CheY-related	1mvo A:
bs	gi|255767672|ref|NP_390789.2|	0051385	136-234	1.39e-30	46894	C-terminal effector domain of the bipartite response regulators	0.00078	46895	PhoB-like	1ys7 A:128-233
bs	gi|16080092|ref|NP_390918.1|	0050342	1-125	1.99e-33	52172	CheY-like	0.00031	52173	CheY-related	1nxo A:
bs	gi|16080092|ref|NP_390918.1|	0049014	128-222	8.79e-22	46894	C-terminal effector domain of the bipartite response regulators	0.0057	46895	PhoB-like	1kgs A:124-225
bs	gi|16080354|ref|NP_391181.1|	0050342	2-130	7.54e-32	52172	CheY-like	0.00027	52173	CheY-related	1mvo A:
bs	gi|16080354|ref|NP_391181.1|	0051385	126-223	1.53e-22	46894	C-terminal effector domain of the bipartite response regulators	0.0024	46895	PhoB-like	1ys7 A:128-233
bs	gi|255767758|ref|NP_391202.2|	0050342	2-133	1.99e-40	52172	CheY-like	0.00023	52173	CheY-related	1mvo A:
bs	gi|255767758|ref|NP_391202.2|	0049014	130-230	3.12e-28	46894	C-terminal effector domain of the bipartite response regulators	0.0013	46895	PhoB-like	1qqi A:
bs	gi|16080525|ref|NP_391352.1|	0050342	1-124	1.99e-34	52172	CheY-like	0.00032	52173	CheY-related	1mvo A:
bs	gi|16080525|ref|NP_391352.1|	0051385	128-228	2.04e-25	46894	C-terminal effector domain of the bipartite response regulators	0.0012	46895	PhoB-like	1qqi A:
bs	gi|16081017|ref|NP_391845.1|	0043525	2-124	5.12e-36	52172	CheY-like	0.00038	52173	CheY-related	1mvo A:
bs	gi|16081017|ref|NP_391845.1|	0051385	127-226	1.9e-24	46894	C-terminal effector domain of the bipartite response regulators	0.0022	46895	PhoB-like	1qqi A:
bs	gi|16081093|ref|NP_391921.1|	0050342	2-125	2.13e-44	52172	CheY-like	0.0000223	52173	CheY-related	1nxo A:
bs	gi|16081093|ref|NP_391921.1|	0051385	129-230	5.95e-32	46894	C-terminal effector domain of the bipartite response regulators	0.00088	46895	PhoB-like	1ys7 A:128-233
bs	gi|16077148|ref|NP_387961.1|	0051249	4-66	2.25e-17	47413	lambda repressor-like DNA-binding domains	0.033	47432	SinR domain-like	1b0n A:1-68
bs	gi|16077549|ref|NP_388363.1|	0050823	1-66	1.5e-18	47413	lambda repressor-like DNA-binding domains	0.047	47432	SinR domain-like	1b0n A:1-68
bs	gi|255767206|ref|YP_003097697.1|	0049999	2-63	6.17e-17	47413	lambda repressor-like DNA-binding domains	0.012	47432	SinR domain-like	1utx A:
bs	gi|16078945|ref|NP_389766.1|	0050823	3-69	2.39e-16	47413	lambda repressor-like DNA-binding domains	0.034	47432	SinR domain-like	1b0n A:1-68
bs	gi|16079042|ref|NP_389865.1|	0045855	8-69	0.00000000957	47413	lambda repressor-like DNA-binding domains	0.095	47432	SinR domain-like	1y7y A:5-73
bs	gi|16079137|ref|NP_389960.1|	0051711	3-67	0.00000000394	47413	lambda repressor-like DNA-binding domains	0.019	47432	SinR domain-like	1b0n A:1-68
bs	gi|16079141|ref|NP_389964.1|	0051249	2-65	0.000000000456	47413	lambda repressor-like DNA-binding domains	0.028	47432	SinR domain-like	1b0n A:1-68
bs	gi|16079154|ref|NP_389978.1|	0054323	2-66	0.000000103	47413	lambda repressor-like DNA-binding domains	0.03	47432	SinR domain-like	1utx A:
bs	gi|16079416|ref|NP_390240.1|	0051249	4-65	0.0000000000000322	47413	lambda repressor-like DNA-binding domains	0.042	47432	SinR domain-like	1b0n A:1-68
bs	gi|16079517|ref|NP_390341.1|	0045855	1-64	2.06e-18	47413	lambda repressor-like DNA-binding domains	0.00019	47432	SinR domain-like	1b0n A:1-68
bs	gi|16079517|ref|NP_390341.1|	0045854	74-107	0.00000000000101	47406	SinR repressor dimerisation domain-like	0.00027	47407	SinR repressor dimerisation domain-like	1b0n A:74-108
bs	gi|16079687|ref|NP_390511.1|	0050823	3-65	0.0000000000000947	47413	lambda repressor-like DNA-binding domains	0.021	47432	SinR domain-like	2b5a A:1-77
bs	gi|16080418|ref|NP_391245.1|	0051249	11-71	0.0000000000456	47413	lambda repressor-like DNA-binding domains	0.065	47432	SinR domain-like	1utx A:
bs	gi|16080420|ref|NP_391247.1|	0054369	2-66	6.47e-17	47413	lambda repressor-like DNA-binding domains	0.083	47432	SinR domain-like	1y7y A:5-73
bs	gi|16080491|ref|NP_391318.1|	0051249	2-65	3.75e-16	47413	lambda repressor-like DNA-binding domains	0.0026	47432	SinR domain-like	1b0n A:1-68
bs	gi|16080491|ref|NP_391318.1|	0045856	124-149	0.0000301	47406	SinR repressor dimerisation domain-like	0.0047	47407	SinR repressor dimerisation domain-like	1b0n B:
bs	gi|16077337|ref|NP_388150.1|	0043601	78-187	4.89e-22	48498	Tetracyclin repressor-like, C-terminal domain	0.0000386	48499	Tetracyclin repressor-like, C-terminal domain	1sgm A:78-188
bs	gi|16077337|ref|NP_388150.1|	0049392	5-73	6.67e-17	46689	Homeodomain-like	0.00029	46764	Tetracyclin repressor-like, N-terminal domain	1sgm A:5-77
bs	gi|255767120|ref|NP_388267.2|	0049195	4-66	0.0000000000000145	46689	Homeodomain-like	0.017	46764	Tetracyclin repressor-like, N-terminal domain	2fx0 A:4-76
bs	gi|16077599|ref|NP_388413.1|	0052743	78-190	3.4e-25	48498	Tetracyclin repressor-like, C-terminal domain	0.00000368	48499	Tetracyclin repressor-like, C-terminal domain	2fq4 A:78-192
bs	gi|16077599|ref|NP_388413.1|	0054341	7-65	0.00000000000000269	46689	Homeodomain-like	0.00034	46764	Tetracyclin repressor-like, N-terminal domain	2fq4 A:9-77
bs	gi|16077625|ref|NP_388439.1|	0049195	3-71	0.00000000000000219	46689	Homeodomain-like	0.0066	46764	Tetracyclin repressor-like, N-terminal domain	2fd5 A:1-76
bs	gi|16077625|ref|NP_388439.1|	0050189	85-188	0.000000417	48498	Tetracyclin repressor-like, C-terminal domain	0.0072	48499	Tetracyclin repressor-like, C-terminal domain	2gfn A:81-199
bs	gi|16077738|ref|NP_388552.1|	0049195	3-69	3.88e-19	46689	Homeodomain-like	0.0056	46764	Tetracyclin repressor-like, N-terminal domain	1z77 A:1-75
bs	gi|50812197|ref|YP_054572.1|	0053066	78-193	1.24e-19	48498	Tetracyclin repressor-like, C-terminal domain	0.0063	48499	Tetracyclin repressor-like, C-terminal domain	2i10 A:79-194
bs	gi|50812197|ref|YP_054572.1|	0049523	2-82	0.000000000000333	46689	Homeodomain-like	0.0045	46764	Tetracyclin repressor-like, N-terminal domain	2i10 A:10-78
bs	gi|16077904|ref|NP_388718.1|	0049196	83-203	5.76e-23	48498	Tetracyclin repressor-like, C-terminal domain	0.000000361	48499	Tetracyclin repressor-like, C-terminal domain	1rkt A:83-205
bs	gi|16077904|ref|NP_388718.1|	0049195	4-76	9.75e-16	46689	Homeodomain-like	0.0000212	46764	Tetracyclin repressor-like, N-terminal domain	1rkt A:2-82
bs	gi|16078079|ref|NP_388896.1|	0049523	4-78	2.19e-17	46689	Homeodomain-like	0.0049	46764	Tetracyclin repressor-like, N-terminal domain	1z77 A:1-75
bs	gi|16078079|ref|NP_388896.1|	0050189	77-190	0.000000000000705	48498	Tetracyclin repressor-like, C-terminal domain	0.0099	48499	Tetracyclin repressor-like, C-terminal domain	1vi0 A:78-194
bs	gi|16078770|ref|NP_389589.1|	0053205	82-195	1.89e-26	48498	Tetracyclin repressor-like, C-terminal domain	0.0034	48499	Tetracyclin repressor-like, C-terminal domain	2gfn A:81-199
bs	gi|16078770|ref|NP_389589.1|	0054374	1-74	1.94e-16	46689	Homeodomain-like	0.0013	46764	Tetracyclin repressor-like, N-terminal domain	2np5 A:9-77
bs	gi|16078967|ref|NP_389788.1|	0051586	79-183	1.62e-17	48498	Tetracyclin repressor-like, C-terminal domain	0.00052	48499	Tetracyclin repressor-like, C-terminal domain	1zk8 A:78-182
bs	gi|16078967|ref|NP_389788.1|	0051585	6-72	0.0000000000246	46689	Homeodomain-like	0.0011	46764	Tetracyclin repressor-like, N-terminal domain	1zk8 A:6-77
bs	gi|16079771|ref|NP_390595.1|	0054341	8-75	6.48e-17	46689	Homeodomain-like	0.0039	46764	Tetracyclin repressor-like, N-terminal domain	1vi0 A:6-77
bs	gi|16079907|ref|NP_390733.1|	0050189	78-193	3.62e-30	48498	Tetracyclin repressor-like, C-terminal domain	0.00000063	48499	Tetracyclin repressor-like, C-terminal domain	1vi0 A:78-194
bs	gi|16079907|ref|NP_390733.1|	0049195	6-72	2.86e-17	46689	Homeodomain-like	0.0000587	46764	Tetracyclin repressor-like, N-terminal domain	1vi0 A:6-77
bs	gi|16080015|ref|NP_390841.1|	0049523	4-74	0.00000000000000118	46689	Homeodomain-like	0.004	46764	Tetracyclin repressor-like, N-terminal domain	2fx0 A:4-76
bs	gi|16080356|ref|NP_391183.1|	0049195	3-68	3.54e-19	46689	Homeodomain-like	0.0061	46764	Tetracyclin repressor-like, N-terminal domain	1pb6 A:14-85
bs	gi|16080411|ref|NP_391238.1|	0049523	3-67	0.0000000000000219	46689	Homeodomain-like	0.013	46764	Tetracyclin repressor-like, N-terminal domain	3c07 A:15-89
bs	gi|16080411|ref|NP_391238.1|	0050189	93-183	0.0000000378	48498	Tetracyclin repressor-like, C-terminal domain	0.012	48499	Tetracyclin repressor-like, C-terminal domain	1vi0 A:78-194
bs	gi|16080501|ref|NP_391328.1|	0049523	4-82	2.82e-17	46689	Homeodomain-like	0.0039	46764	Tetracyclin repressor-like, N-terminal domain	1vi0 A:6-77
bs	gi|16080501|ref|NP_391328.1|	0050189	79-191	0.0000000000445	48498	Tetracyclin repressor-like, C-terminal domain	0.0078	48499	Tetracyclin repressor-like, C-terminal domain	1vi0 A:78-194
bs	gi|16080573|ref|NP_391400.1|	0054341	4-66	3.9e-16	46689	Homeodomain-like	0.0065	46764	Tetracyclin repressor-like, N-terminal domain	1z77 A:1-75
bs	gi|255767810|ref|NP_391701.2|	0049195	5-66	0.000000000000582	46689	Homeodomain-like	0.011	46764	Tetracyclin repressor-like, N-terminal domain	1t56 A:22-94
bs	gi|255767810|ref|NP_391701.2|	0052831	131-198	0.00000779	48498	Tetracyclin repressor-like, C-terminal domain	0.011	48499	Tetracyclin repressor-like, C-terminal domain	2g3b A:74-189
bs	gi|16081036|ref|NP_391864.1|	0054157	197-266	0.000000000000136	46689	Homeodomain-like	0.0039	46764	Tetracyclin repressor-like, N-terminal domain	2iu5 A:1-71
bs	gi|16081036|ref|NP_391864.1|	0054341	7-72	0.0000000000145	46689	Homeodomain-like	0.01	46764	Tetracyclin repressor-like, N-terminal domain	1rkt A:2-82
bs	gi|255767861|ref|NP_391879.2|	0043601	79-186	4e-27	48498	Tetracyclin repressor-like, C-terminal domain	0.00000103	48499	Tetracyclin repressor-like, C-terminal domain	1sgm A:78-188
bs	gi|255767861|ref|NP_391879.2|	0049392	6-75	1.23e-16	46689	Homeodomain-like	0.0000271	46764	Tetracyclin repressor-like, N-terminal domain	1sgm A:5-77
bs	gi|16080683|ref|NP_391511.1|	0044389	74-231	1.26e-29	100950	NagB/RpiA/CoA transferase-like	0.049	110513	IF2B-like	1vb5 A:
bs	gi|16080683|ref|NP_391511.1|	0043758	4-77	0.0000000000000253	46785	Winged helix DNA-binding domain	0.084	109680	TrmB-like	2d1h A:1-109
