# Supplementary material for: Abundance, diversity and domain architecture variability in prokaryotic DNA-binding transcription factors
Source: PLoS One. 2018 Apr 3;13(4):e0195332. doi: 10.1371/journal.pone.0195332 (PMC5882156; doi:10.1371/journal.pone.0195332)
Supplement: S1 Dataset — The information of genomes and transcription factors is organized in a tabular format. The file S1_Dataset.zip contains 761 files, one per genome. The information is organized as follows: Genome ID, identifier from NCBI database; Supfam ID; physical position of the Domain; E-value; Supfam model assignment; Supfam description; E-value associated to the family; Family ID; Family ID; representative PDB associated to each assignment. (ZIP) [file pone.0195332.s005.zip › Genomes_assignments/Bacteroides_fragilis_YCH46_B.TFs]

fa	gi|53712087|ref|YP_098079.1|	0046275	240-291	0.0000000000000143	46689	Homeodomain-like	0.056	46759	AraC type transcriptional activator	1d5y A:57-121
fa	gi|53712087|ref|YP_098079.1|	0036286	187-238	0.000000000896	46689	Homeodomain-like	0.034	46759	AraC type transcriptional activator	1bl0 A:9-62
fa	gi|53712797|ref|YP_098789.1|	0046275	251-295	0.000000000013	46689	Homeodomain-like	0.016	46759	AraC type transcriptional activator	1d5y A:57-121
fa	gi|53713322|ref|YP_099314.1|	0046275	235-278	0.000000000672	46689	Homeodomain-like	0.023	46759	AraC type transcriptional activator	1bl0 A:63-124
fa	gi|53713322|ref|YP_099314.1|	0051818	37-93	0.0000418	51215	Regulatory protein AraC	0.017	51216	Regulatory protein AraC	2arc A:
fa	gi|53713404|ref|YP_099396.1|	0046275	244-288	0.000000000228	46689	Homeodomain-like	0.012	46759	AraC type transcriptional activator	1bl0 A:63-124
fa	gi|53714381|ref|YP_100373.1|	0039814	129-280	4.01e-31	55136	Probable bacterial effector-binding domain	0.061	75462	Gyrase inhibitory protein GyrI (SbmC, YeeB)	1jyh A:
fa	gi|53714381|ref|YP_100373.1|	0046275	64-113	0.0000000000112	46689	Homeodomain-like	0.0096	46759	AraC type transcriptional activator	1bl0 A:63-124
fa	gi|53714381|ref|YP_100373.1|	0036286	11-60	0.0000000287	46689	Homeodomain-like	0.021	46759	AraC type transcriptional activator	1bl0 A:9-62
fa	gi|53714536|ref|YP_100528.1|	0052901	39-105,144-255	0.000000000000183	63829	Calcium-dependent phosphotriesterase	0.022	63830	SGL-like	2dg1 A:6-324
fa	gi|53714536|ref|YP_100528.1|	0046275	918-969	0.0000000000108	46689	Homeodomain-like	0.02	46759	AraC type transcriptional activator	1bl0 A:63-124
fa	gi|53714536|ref|YP_100528.1|	0046808	216-433,491-596	0.000000000745	50998	Quinoprotein alcohol dehydrogenase-like	0.03	50999	Quinoprotein alcohol dehydrogenase-like	1kv9 A:1-560
fa	gi|53714602|ref|YP_100594.1|	0039624	860-1026	3.01e-35	55874	ATPase domain of HSP90 chaperone/DNA topoisomerase II/histidine kinase	0.0013	55884	Histidine kinase	2c2a A:321-481
fa	gi|53714602|ref|YP_100594.1|	0043525	1070-1199	3.7e-35	52172	CheY-like	0.0014	52173	CheY-related	1nxo A:
fa	gi|53714602|ref|YP_100594.1|	0052901	220-367,414-520	0.000000000000019	63829	Calcium-dependent phosphotriesterase	0.095	63830	SGL-like	2dg1 A:6-324
fa	gi|53714602|ref|YP_100594.1|	0046275	1270-1319	0.0000000000627	46689	Homeodomain-like	0.017	46759	AraC type transcriptional activator	1bl0 A:63-124
fa	gi|53714602|ref|YP_100594.1|	0046808	42-280	0.0000000000526	50998	Quinoprotein alcohol dehydrogenase-like	0.033	50999	Quinoprotein alcohol dehydrogenase-like	1kv9 A:1-560
fa	gi|53714602|ref|YP_100594.1|	0052096	795-868	0.00000000147	47384	Homodimeric domain of signal transducing histidine kinase	0.0031	47385	Homodimeric domain of signal transducing histidine kinase	2c2a A:232-320
fa	gi|53714649|ref|YP_100641.1|	0046275	238-285	0.0000000000121	46689	Homeodomain-like	0.0096	46759	AraC type transcriptional activator	1bl0 A:63-124
fa	gi|53714711|ref|YP_100703.1|	0046275	96-149	0.000000013	46689	Homeodomain-like	0.022	46759	AraC type transcriptional activator	1d5y A:57-121
fa	gi|53714789|ref|YP_100781.1|	0039814	133-285	1.92e-38	55136	Probable bacterial effector-binding domain	0.013	75462	Gyrase inhibitory protein GyrI (SbmC, YeeB)	1jyh A:
fa	gi|53714789|ref|YP_100781.1|	0046275	66-116	0.0000000000000043	46689	Homeodomain-like	0.012	46759	AraC type transcriptional activator	1d5y A:57-121
fa	gi|53714789|ref|YP_100781.1|	0036286	13-63	0.00000152	46689	Homeodomain-like	0.019	46759	AraC type transcriptional activator	1bl0 A:9-62
fa	gi|53715828|ref|YP_101820.1|	0046275	235-278	0.000000327	46689	Homeodomain-like	0.023	46759	AraC type transcriptional activator	1d5y A:57-121
fa	gi|53715828|ref|YP_101820.1|	0051818	28-161	0.0000000432	51215	Regulatory protein AraC	0.031	51216	Regulatory protein AraC	2arc A:
fa	gi|53711323|ref|YP_097315.1|	0046275	529-577	0.000000000448	46689	Homeodomain-like	0.028	46759	AraC type transcriptional activator	1bl0 A:63-124
fa	gi|53711323|ref|YP_097315.1|	0050342	325-453	0.00000000047	52172	CheY-like	0.0068	52173	CheY-related	1w25 A:2-140
fa	gi|53711619|ref|YP_097611.1|	0039624	882-1046	1.06e-37	55874	ATPase domain of HSP90 chaperone/DNA topoisomerase II/histidine kinase	0.00077	55884	Histidine kinase	2c2a A:321-481
fa	gi|53711619|ref|YP_097611.1|	0043525	1077-1205	5.98e-35	52172	CheY-like	0.00097	52173	CheY-related	1nxo A:
fa	gi|53711619|ref|YP_097611.1|	0052901	365-571	0.0000000000000386	63829	Calcium-dependent phosphotriesterase	0.057	101895	Serum paraoxonase/arylesterase 1, PON1	1v04 A:
fa	gi|53711619|ref|YP_097611.1|	0052901	139-339	0.000000000000147	63829	Calcium-dependent phosphotriesterase	0.053	101895	Serum paraoxonase/arylesterase 1, PON1	1v04 A:
fa	gi|53711619|ref|YP_097611.1|	0052096	818-894	0.00000000000053	47384	Homodimeric domain of signal transducing histidine kinase	0.0018	47385	Homodimeric domain of signal transducing histidine kinase	2c2a A:232-320
fa	gi|53711619|ref|YP_097611.1|	0046275	1283-1328	0.0000000845	46689	Homeodomain-like	0.027	46759	AraC type transcriptional activator	1bl0 A:63-124
fa	gi|53711679|ref|YP_097671.1|	0039624	75-241	2.36e-44	55874	ATPase domain of HSP90 chaperone/DNA topoisomerase II/histidine kinase	0.00075	55884	Histidine kinase	2c2a A:321-481
fa	gi|53711679|ref|YP_097671.1|	0043525	293-439	5.27e-37	52172	CheY-like	0.00046	52173	CheY-related	1mvo A:
fa	gi|53711679|ref|YP_097671.1|	0052096	10-85	6.47e-16	47384	Homodimeric domain of signal transducing histidine kinase	0.002	47385	Homodimeric domain of signal transducing histidine kinase	2c2a A:232-320
fa	gi|53711679|ref|YP_097671.1|	0046275	493-543	0.000000000246	46689	Homeodomain-like	0.012	46759	AraC type transcriptional activator	1bl0 A:63-124
fa	gi|53711921|ref|YP_097913.1|	0046275	281-329	0.00000000000224	46689	Homeodomain-like	0.037	46759	AraC type transcriptional activator	1d5y A:57-121
fa	gi|53711921|ref|YP_097913.1|	0036286	229-278	0.00000582	46689	Homeodomain-like	0.061	46759	AraC type transcriptional activator	1d5y A:3-56
fa	gi|53711943|ref|YP_097935.1|	0043192	22-167	0.00000000000489	51182	RmlC-like cupins	0.033	89409	TM1287-like	1o4t A:
fa	gi|53711943|ref|YP_097935.1|	0046275	228-277	0.000000000269	46689	Homeodomain-like	0.036	46759	AraC type transcriptional activator	1bl0 A:9-62
fa	gi|53712031|ref|YP_098023.1|	0046275	247-288	0.000000444	46689	Homeodomain-like	0.014	46759	AraC type transcriptional activator	1bl0 A:9-62
fa	gi|53712053|ref|YP_098045.1|	0046275	237-279	0.00000000806	46689	Homeodomain-like	0.03	46759	AraC type transcriptional activator	1bl0 A:63-124
fa	gi|53712177|ref|YP_098169.1|	0039624	868-1037	5.76e-37	55874	ATPase domain of HSP90 chaperone/DNA topoisomerase II/histidine kinase	0.00099	55884	Histidine kinase	2c2a A:321-481
fa	gi|53712177|ref|YP_098169.1|	0050342	1076-1204	2.99e-35	52172	CheY-like	0.00044	52173	CheY-related	1mvo A:
fa	gi|53712177|ref|YP_098169.1|	0048898	384-606	0.000000000000165	101898	NHL repeat	0.02	101899	NHL repeat	1rwi A:
fa	gi|53712177|ref|YP_098169.1|	0052096	800-879	0.00000000000131	47384	Homodimeric domain of signal transducing histidine kinase	0.0036	47385	Homodimeric domain of signal transducing histidine kinase	2c2a A:232-320
fa	gi|53712177|ref|YP_098169.1|	0045977	1278-1327	0.0000000148	46689	Homeodomain-like	0.015	46759	AraC type transcriptional activator	1bl0 A:63-124
fa	gi|53712177|ref|YP_098169.1|	0047378	135-352	0.00000889	63825	YWTD domain	0.035	63826	YWTD domain	1ijq A:377-642
fa	gi|53712231|ref|YP_098223.1|	0051818	47-194	1.7e-28	51215	Regulatory protein AraC	0.0055	51216	Regulatory protein AraC	2arc A:
fa	gi|53712231|ref|YP_098223.1|	0046275	267-314	0.000000000278	46689	Homeodomain-like	0.043	46759	AraC type transcriptional activator	1bl0 A:63-124
fa	gi|53712231|ref|YP_098223.1|	0036286	215-264	0.00000000255	46689	Homeodomain-like	0.017	46759	AraC type transcriptional activator	1bl0 A:9-62
fa	gi|53712422|ref|YP_098414.1|	0050342	85-211	0.000000000000047	52172	CheY-like	0.0054	52173	CheY-related	1nxo A:
fa	gi|53712422|ref|YP_098414.1|	0046275	288-337	0.0000000000941	46689	Homeodomain-like	0.033	46759	AraC type transcriptional activator	1d5y A:57-121
fa	gi|53712672|ref|YP_098664.1|	0046275	224-270	0.00000448	46689	Homeodomain-like	0.047	46759	AraC type transcriptional activator	1bl0 A:63-124
fa	gi|53712786|ref|YP_098778.1|	0046275	229-274	0.00000000000717	46689	Homeodomain-like	0.015	46759	AraC type transcriptional activator	1bl0 A:63-124
fa	gi|53713049|ref|YP_099041.1|	0053227	5-273	1.43e-32	53822	Periplasmic binding protein-like I	0.001	53823	L-arabinose binding protein-like	2nzu G:58-332
fa	gi|53713049|ref|YP_099041.1|	0045977	333-385	0.00000000139	46689	Homeodomain-like	0.011	46759	AraC type transcriptional activator	1bl0 A:63-124
fa	gi|53713049|ref|YP_099041.1|	0036286	281-331	0.000000513	46689	Homeodomain-like	0.054	46759	AraC type transcriptional activator	1bl0 A:9-62
fa	gi|53713210|ref|YP_099202.1|	0046275	233-278	0.000000026	46689	Homeodomain-like	0.014	46759	AraC type transcriptional activator	1bl0 A:63-124
fa	gi|53713359|ref|YP_099351.1|	0046275	252-299	0.0000000000039	46689	Homeodomain-like	0.046	46759	AraC type transcriptional activator	1bl0 A:63-124
fa	gi|53713408|ref|YP_099400.1|	0046275	234-279	0.00000000336	46689	Homeodomain-like	0.027	46759	AraC type transcriptional activator	1d5y A:57-121
fa	gi|53713925|ref|YP_099917.1|	0046275	274-320	0.00000000211	46689	Homeodomain-like	0.045	46759	AraC type transcriptional activator	1d5y A:57-121
fa	gi|53714350|ref|YP_100342.1|	0046275	206-254	0.000000327	46689	Homeodomain-like	0.052	46759	AraC type transcriptional activator	1d5y A:3-56
fa	gi|53714378|ref|YP_100370.1|	0046275	228-275	0.0000000000345	46689	Homeodomain-like	0.022	46759	AraC type transcriptional activator	1d5y A:57-121
fa	gi|53714625|ref|YP_100617.1|	0046959	26-299	2.51e-66	53822	Periplasmic binding protein-like I	0.0000544	53823	L-arabinose binding protein-like	2dri A:
fa	gi|53714625|ref|YP_100617.1|	0039624	451-621	2.88e-38	55874	ATPase domain of HSP90 chaperone/DNA topoisomerase II/histidine kinase	0.0029	55884	Histidine kinase	2c2a A:321-481
fa	gi|53714625|ref|YP_100617.1|	0043525	657-783	1.85e-36	52172	CheY-like	0.00053	52173	CheY-related	1w25 A:2-140
fa	gi|53714625|ref|YP_100617.1|	0052096	382-464	0.0000000000000143	47384	Homodimeric domain of signal transducing histidine kinase	0.0033	47385	Homodimeric domain of signal transducing histidine kinase	2c2a A:232-320
fa	gi|53714625|ref|YP_100617.1|	0046275	856-904	0.0000000000435	46689	Homeodomain-like	0.014	46759	AraC type transcriptional activator	1d5y A:57-121
fa	gi|53714765|ref|YP_100757.1|	0039814	217-370	9.59e-32	55136	Probable bacterial effector-binding domain	0.029	75462	Gyrase inhibitory protein GyrI (SbmC, YeeB)	1jyh A:
fa	gi|53714765|ref|YP_100757.1|	0036286	101-152	0.0000000179	46689	Homeodomain-like	0.0096	46759	AraC type transcriptional activator	1d5y A:3-56
fa	gi|53714765|ref|YP_100757.1|	0046275	154-206	0.00000000941	46689	Homeodomain-like	0.021	46759	AraC type transcriptional activator	1bl0 A:9-62
fa	gi|53714775|ref|YP_100767.1|	0043192	21-167	0.000000000000116	51182	RmlC-like cupins	0.071	89409	TM1287-like	1o4t A:
fa	gi|53714775|ref|YP_100767.1|	0046275	228-276	0.000000000896	46689	Homeodomain-like	0.04	46759	AraC type transcriptional activator	1bl0 A:63-124
fa	gi|53714776|ref|YP_100768.1|	0039624	884-1052	8.77e-35	55874	ATPase domain of HSP90 chaperone/DNA topoisomerase II/histidine kinase	0.0038	55884	Histidine kinase	1id0 A:
fa	gi|53714776|ref|YP_100768.1|	0043525	1089-1217	4.13e-32	52172	CheY-like	0.00077	52173	CheY-related	1nxo A:
fa	gi|53714776|ref|YP_100768.1|	0052096	819-895	0.00000000000128	47384	Homodimeric domain of signal transducing histidine kinase	0.002	47385	Homodimeric domain of signal transducing histidine kinase	2c2a A:232-320
fa	gi|53714776|ref|YP_100768.1|	0046275	1290-1340	0.0000000000538	46689	Homeodomain-like	0.051	46759	AraC type transcriptional activator	1bl0 A:63-124
fa	gi|53714776|ref|YP_100768.1|	0052901	271-472	0.0000000719	63829	Calcium-dependent phosphotriesterase	0.06	63830	SGL-like	2ghs A:20-314
fa	gi|53714824|ref|YP_100816.1|	0046275	146-189	0.000000000224	46689	Homeodomain-like	0.019	46759	AraC type transcriptional activator	1bl0 A:63-124
fa	gi|53715053|ref|YP_101045.1|	0046275	238-276	0.0000108	46689	Homeodomain-like	0.059	46759	AraC type transcriptional activator	1d5y A:57-121
fa	gi|53715053|ref|YP_101045.1|	0035607	178-224	0.0000363	46689	Homeodomain-like	0.077	46690	Homeodomain	1zq3 P:2-68
fa	gi|53715135|ref|YP_101127.1|	0046275	546-598	0.000000000394	46689	Homeodomain-like	0.03	46759	AraC type transcriptional activator	1d5y A:57-121
fa	gi|53715135|ref|YP_101127.1|	0042932	92-277	0.000000000963	48452	TPR-like	0.034	48453	Tetratricopeptide repeat (TPR)	1elr A:
fa	gi|53715135|ref|YP_101127.1|	0042932	248-361	0.00000232	48452	TPR-like	0.04	48453	Tetratricopeptide repeat (TPR)	1qqe A:
fa	gi|53715519|ref|YP_101511.1|	0039624	860-1023	6.16e-37	55874	ATPase domain of HSP90 chaperone/DNA topoisomerase II/histidine kinase	0.0017	55884	Histidine kinase	2c2a A:321-481
fa	gi|53715519|ref|YP_101511.1|	0050342	1049-1181	1.99e-33	52172	CheY-like	0.0012	52173	CheY-related	1nxo A:
fa	gi|53715519|ref|YP_101511.1|	0046808	70-301,348-432,489-599	4.32e-18	50998	Quinoprotein alcohol dehydrogenase-like	0.022	50999	Quinoprotein alcohol dehydrogenase-like	1flg A:
fa	gi|53715519|ref|YP_101511.1|	0046275	1254-1303	0.00000000000367	46689	Homeodomain-like	0.049	46759	AraC type transcriptional activator	1d5y A:57-121
fa	gi|53715519|ref|YP_101511.1|	0052096	792-869	0.000000000647	47384	Homodimeric domain of signal transducing histidine kinase	0.0024	47385	Homodimeric domain of signal transducing histidine kinase	2c2a A:232-320
fa	gi|53715587|ref|YP_101579.1|	0045977	248-294	0.000000000345	46689	Homeodomain-like	0.015	46759	AraC type transcriptional activator	1bl0 A:63-124
fa	gi|53715661|ref|YP_101653.1|	0043525	1091-1225	8.25e-37	52172	CheY-like	0.0015	52173	CheY-related	1nxo A:
fa	gi|53715661|ref|YP_101653.1|	0039624	877-1046	1.1e-27	55874	ATPase domain of HSP90 chaperone/DNA topoisomerase II/histidine kinase	0.003	55884	Histidine kinase	2c2a A:321-481
fa	gi|53715661|ref|YP_101653.1|	0050023	346-635	0.0000000000000183	63829	Calcium-dependent phosphotriesterase	0.061	63830	SGL-like	2ghs A:20-314
fa	gi|53715661|ref|YP_101653.1|	0050023	39-269	0.00000000000131	63829	Calcium-dependent phosphotriesterase	0.064	63830	SGL-like	2ghs A:20-314
fa	gi|53715661|ref|YP_101653.1|	0046275	1291-1339	0.0000000000367	46689	Homeodomain-like	0.028	46759	AraC type transcriptional activator	1bl0 A:63-124
fa	gi|53715661|ref|YP_101653.1|	0052096	814-888	0.000000000373	47384	Homodimeric domain of signal transducing histidine kinase	0.0028	47385	Homodimeric domain of signal transducing histidine kinase	2c2a A:232-320
fa	gi|53715716|ref|YP_101708.1|	0046275	238-283	0.000000762	46689	Homeodomain-like	0.035	46759	AraC type transcriptional activator	1d5y A:57-121
fa	gi|53715770|ref|YP_101762.1|	0043525	1082-1214	1.02e-36	52172	CheY-like	0.00081	52173	CheY-related	1nxo A:
fa	gi|53715770|ref|YP_101762.1|	0039624	885-1050	5.11e-28	55874	ATPase domain of HSP90 chaperone/DNA topoisomerase II/histidine kinase	0.0014	55884	Histidine kinase	2c2a A:321-481
fa	gi|53715770|ref|YP_101762.1|	0052901	368-584	7.85e-20	63829	Calcium-dependent phosphotriesterase	0.03	63830	SGL-like	2dg1 A:6-324
fa	gi|53715770|ref|YP_101762.1|	0052096	821-895	0.00000000000000235	47384	Homodimeric domain of signal transducing histidine kinase	0.0012	47385	Homodimeric domain of signal transducing histidine kinase	2c2a A:232-320
fa	gi|53715770|ref|YP_101762.1|	0046933	141-186,234-457	0.000000000000863	50998	Quinoprotein alcohol dehydrogenase-like	0.025	50999	Quinoprotein alcohol dehydrogenase-like	1flg A:
fa	gi|53715770|ref|YP_101762.1|	0052901	38-212	0.0000000000719	63829	Calcium-dependent phosphotriesterase	0.09	63830	SGL-like	2dg1 A:6-324
fa	gi|53715770|ref|YP_101762.1|	0046275	1282-1327	0.00000000188	46689	Homeodomain-like	0.023	46759	AraC type transcriptional activator	1bl0 A:63-124
fa	gi|53715770|ref|YP_101762.1|	0052901	550-653	0.00000504	63829	Calcium-dependent phosphotriesterase	0.079	63830	SGL-like	2dg1 A:6-324
fa	gi|53715815|ref|YP_101807.1|	0046959	32-310	9.42e-51	53822	Periplasmic binding protein-like I	0.0000879	53823	L-arabinose binding protein-like	2dri A:
fa	gi|53715815|ref|YP_101807.1|	0039624	459-622	8.51e-40	55874	ATPase domain of HSP90 chaperone/DNA topoisomerase II/histidine kinase	0.0012	55884	Histidine kinase	2c2a A:321-481
fa	gi|53715815|ref|YP_101807.1|	0043525	665-794	9.68e-35	52172	CheY-like	0.0019	52173	CheY-related	1krw A:
fa	gi|53715815|ref|YP_101807.1|	0052096	391-471	2.94e-17	47384	Homodimeric domain of signal transducing histidine kinase	0.0019	47385	Homodimeric domain of signal transducing histidine kinase	2c2a A:232-320
fa	gi|53715815|ref|YP_101807.1|	0046275	868-914	0.0000000000582	46689	Homeodomain-like	0.018	46759	AraC type transcriptional activator	1d5y A:57-121
fa	gi|53715836|ref|YP_101828.1|	0046275	220-266	0.0000000151	46689	Homeodomain-like	0.03	46759	AraC type transcriptional activator	1bl0 A:63-124
fa	gi|53711826|ref|YP_097818.1|	0045802	1-70	4.35e-19	46785	Winged helix DNA-binding domain	0.0018	46792	Arginine repressor (ArgR), N-terminal DNA-binding domain	1f9n A:3-78
fa	gi|53711826|ref|YP_097818.1|	0037457	84-149	4.97e-16	55252	C-terminal domain of arginine repressor	0.0012	55253	C-terminal domain of arginine repressor	1b4b A:
fa	gi|53711426|ref|YP_097418.1|	0052726	19-144	3.86e-16	52540	P-loop containing nucleoside triphosphate hydrolases	0.052	81269	Extended AAA-ATPase domain	2fna A:1-283
fa	gi|53711426|ref|YP_097418.1|	0054905	204-269	0.0000962	46785	Winged helix DNA-binding domain	0.089	46786	Biotin repressor-like	1bia A:1-63
fa	gi|53712329|ref|YP_098321.1|	0052861	18-151	7.46e-31	51206	cAMP-binding domain-like	0.00016	51210	cAMP-binding domain	2gau A:10-151
fa	gi|53712329|ref|YP_098321.1|	0052860	154-230	0.00000000000000239	46785	Winged helix DNA-binding domain	0.00015	46796	CAP C-terminal domain-like	2gau A:152-232
fa	gi|53711715|ref|YP_097707.1|	0051666	8-151	5.11e-23	51206	cAMP-binding domain-like	0.0075	51210	cAMP-binding domain	1o5l A:1-129
fa	gi|53711715|ref|YP_097707.1|	0054016	159-227	0.000000000321	46785	Winged helix DNA-binding domain	0.028	46796	CAP C-terminal domain-like	1zyb A:148-220
fa	gi|53712287|ref|YP_098279.1|	0051666	21-166	9.95e-26	51206	cAMP-binding domain-like	0.00000173	51210	cAMP-binding domain	1zyb A:1-147
fa	gi|53712287|ref|YP_098279.1|	0051665	171-240	0.0000000000313	46785	Winged helix DNA-binding domain	0.00035	46796	CAP C-terminal domain-like	1zyb A:148-220
fa	gi|53713437|ref|YP_099429.1|	0051666	2-140	3.27e-26	51206	cAMP-binding domain-like	0.00058	51210	cAMP-binding domain	1o5l A:1-129
fa	gi|53713437|ref|YP_099429.1|	0051665	144-214	0.0000000000000108	46785	Winged helix DNA-binding domain	0.066	46796	CAP C-terminal domain-like	1hw5 A:138-208
fa	gi|53711868|ref|YP_097860.1|	0041617	142-384	1.41e-67	52540	P-loop containing nucleoside triphosphate hydrolases	0.000000818	81269	Extended AAA-ATPase domain	1ny5 A:138-384
fa	gi|53711868|ref|YP_097860.1|	0043525	2-186	8.68e-36	52172	CheY-like	0.0006	52173	CheY-related	1ny5 A:1-137
fa	gi|53711868|ref|YP_097860.1|	0037176	355-447	0.00000000000000237	46689	Homeodomain-like	0.03	100918	FIS-like	1ntc A:
fa	gi|53712373|ref|YP_098365.1|	0041617	14-257	7.48e-67	52540	P-loop containing nucleoside triphosphate hydrolases	0.00000135	81269	Extended AAA-ATPase domain	1ny5 A:138-384
fa	gi|53712373|ref|YP_098365.1|	0048440	361-408	0.0000000000000687	46689	Homeodomain-like	0.063	100918	FIS-like	1ntc A:
fa	gi|53715398|ref|YP_101390.1|	0041617	146-385	1.44e-65	52540	P-loop containing nucleoside triphosphate hydrolases	0.00000173	81269	Extended AAA-ATPase domain	1ny5 A:138-384
fa	gi|53715398|ref|YP_101390.1|	0043525	1-189	4.41e-40	52172	CheY-like	0.00081	52173	CheY-related	1ny5 A:1-137
fa	gi|53715398|ref|YP_101390.1|	0048440	355-446	0.00000000000000819	46689	Homeodomain-like	0.024	100918	FIS-like	1eto B:
fa	gi|53711429|ref|YP_097421.1|	0041617	138-376	9.82e-59	52540	P-loop containing nucleoside triphosphate hydrolases	0.0000037	81269	Extended AAA-ATPase domain	1ny5 A:138-384
fa	gi|53711429|ref|YP_097421.1|	0043525	1-177	1.27e-30	52172	CheY-like	0.0012	52173	CheY-related	1ny5 A:1-137
fa	gi|53711429|ref|YP_097421.1|	0049952	386-433	0.000000000125	46689	Homeodomain-like	0.033	100918	FIS-like	1ntc A:
fa	gi|53712808|ref|YP_098800.1|	0041617	140-382	2.66e-66	52540	P-loop containing nucleoside triphosphate hydrolases	0.00000316	81269	Extended AAA-ATPase domain	1ny5 A:138-384
fa	gi|53712808|ref|YP_098800.1|	0043525	2-184	1.14e-37	52172	CheY-like	0.0008	52173	CheY-related	1yio A:3-130
fa	gi|53712808|ref|YP_098800.1|	0037176	355-446	6.57e-16	46689	Homeodomain-like	0.029	100918	FIS-like	1eto B:
fa	gi|53712884|ref|YP_098876.1|	0041617	145-386	1.54e-67	52540	P-loop containing nucleoside triphosphate hydrolases	0.00000142	81269	Extended AAA-ATPase domain	1ny5 A:138-384
fa	gi|53712884|ref|YP_098876.1|	0043525	1-190	3.98e-34	52172	CheY-like	0.0013	52173	CheY-related	1krw A:
fa	gi|53712884|ref|YP_098876.1|	0037176	358-445	5.6e-17	46689	Homeodomain-like	0.022	100918	FIS-like	1eto B:
fa	gi|53713330|ref|YP_099322.1|	0041617	155-396	1.66e-65	52540	P-loop containing nucleoside triphosphate hydrolases	0.00000134	81269	Extended AAA-ATPase domain	1ny5 A:138-384
fa	gi|53713330|ref|YP_099322.1|	0043525	5-199	3.84e-32	52172	CheY-like	0.0035	52173	CheY-related	1yio A:3-130
fa	gi|53713330|ref|YP_099322.1|	0037176	368-456	0.00000000000000762	46689	Homeodomain-like	0.02	100918	FIS-like	1eto B:
fa	gi|53713439|ref|YP_099431.1|	0041617	145-385	1.55e-67	52540	P-loop containing nucleoside triphosphate hydrolases	0.00000131	81269	Extended AAA-ATPase domain	1ny5 A:138-384
fa	gi|53713439|ref|YP_099431.1|	0043525	2-188	2.56e-29	52172	CheY-like	0.0021	52173	CheY-related	1krw A:
fa	gi|53713439|ref|YP_099431.1|	0037176	357-443	3.54e-16	46689	Homeodomain-like	0.029	100918	FIS-like	1eto B:
fa	gi|53713656|ref|YP_099648.1|	0041617	153-395	6.17e-70	52540	P-loop containing nucleoside triphosphate hydrolases	0.00000062	81269	Extended AAA-ATPase domain	1ny5 A:138-384
fa	gi|53713656|ref|YP_099648.1|	0043525	6-198	1.07e-31	52172	CheY-like	0.0018	52173	CheY-related	1yio A:3-130
fa	gi|53713656|ref|YP_099648.1|	0037176	367-454	0.0000000000000493	46689	Homeodomain-like	0.012	100918	FIS-like	1eto B:
fa	gi|53714707|ref|YP_100699.1|	0041150	14-143	1.41e-26	46785	Winged helix DNA-binding domain	0.0056	101027	FUR-like	1mzb A:
fa	gi|53712589|ref|YP_098581.1|	0041150	8-135	1.5e-17	46785	Winged helix DNA-binding domain	0.035	101027	FUR-like	1mzb A:
fa	gi|53714466|ref|YP_100458.1|	0041150	2-130	3.74e-29	46785	Winged helix DNA-binding domain	0.021	101027	FUR-like	1mzb A:
fa	gi|53714594|ref|YP_100586.1|	0036339	65-336	6.87e-60	53822	Periplasmic binding protein-like I	0.0000495	53823	L-arabinose binding protein-like	2nzu G:58-332
fa	gi|53714594|ref|YP_100586.1|	0051985	5-64	2.09e-17	47413	lambda repressor-like DNA-binding domains	0.0081	47438	GalR/LacI-like bacterial regulator	2hsg A:2-58
fa	gi|53712439|ref|YP_098431.1|	0046409	17-81	0.00000000000542	47413	lambda repressor-like DNA-binding domains	0.072	47438	GalR/LacI-like bacterial regulator	2hsg A:2-58
fa	gi|53713774|ref|YP_099766.1|	0051249	82-123	0.0000077	47413	lambda repressor-like DNA-binding domains	0.055	47438	GalR/LacI-like bacterial regulator	1uxd A:
fa	gi|53713993|ref|YP_099985.1|	0046959	71-351	5.69e-29	53822	Periplasmic binding protein-like I	0.0011	53823	L-arabinose binding protein-like	2dri A:
fa	gi|53713993|ref|YP_099985.1|	0051985	7-64	4.18e-16	47413	lambda repressor-like DNA-binding domains	0.0036	47438	GalR/LacI-like bacterial regulator	2hsg A:2-58
fa	gi|53712701|ref|YP_098693.1|	0048694	147-219	1.87e-19	46894	C-terminal effector domain of the bipartite response regulators	0.0036	46900	GerE-like (LuxR/UhpA family of transcriptional regulators)	1fse A:
fa	gi|53712701|ref|YP_098693.1|	0045682	5-132	0.000000000455	52172	CheY-like	0.0084	52173	CheY-related	1a04 A:5-142
fa	gi|53713956|ref|YP_099948.1|	0048694	124-195	1.19e-19	46894	C-terminal effector domain of the bipartite response regulators	0.0046	46900	GerE-like (LuxR/UhpA family of transcriptional regulators)	1yio A:131-200
fa	gi|53715370|ref|YP_101362.1|	0045682	5-131	2.56e-25	52172	CheY-like	0.0013	52173	CheY-related	1a04 A:5-142
fa	gi|53715370|ref|YP_101362.1|	0048694	152-213	0.0000000000000116	46894	C-terminal effector domain of the bipartite response regulators	0.0083	46900	GerE-like (LuxR/UhpA family of transcriptional regulators)	1a04 A:150-216
fa	gi|53711893|ref|YP_097885.1|	0048694	122-194	8.84e-19	46894	C-terminal effector domain of the bipartite response regulators	0.003	46900	GerE-like (LuxR/UhpA family of transcriptional regulators)	1yio A:131-200
fa	gi|53713055|ref|YP_099047.1|	0048694	211-274	0.00000000333	46894	C-terminal effector domain of the bipartite response regulators	0.014	46900	GerE-like (LuxR/UhpA family of transcriptional regulators)	1fse A:
fa	gi|53714006|ref|YP_099998.1|	0042932	192-323	0.000000215	48452	TPR-like	0.02	48453	Tetratricopeptide repeat (TPR)	1qqe A:
fa	gi|53714006|ref|YP_099998.1|	0048694	586-658	0.000000238	46894	C-terminal effector domain of the bipartite response regulators	0.014	46900	GerE-like (LuxR/UhpA family of transcriptional regulators)	1fse A:
fa	gi|53715342|ref|YP_101334.1|	0042932	87-323	1.11e-20	48452	TPR-like	0.023	48453	Tetratricopeptide repeat (TPR)	1w3b A:
fa	gi|53715342|ref|YP_101334.1|	0048694	519-576	0.0000907	46894	C-terminal effector domain of the bipartite response regulators	0.046	46900	GerE-like (LuxR/UhpA family of transcriptional regulators)	1yio A:131-200
fa	gi|53715583|ref|YP_101575.1|	0048694	212-276	7.48e-18	46894	C-terminal effector domain of the bipartite response regulators	0.003	46900	GerE-like (LuxR/UhpA family of transcriptional regulators)	1fse A:
fa	gi|53715653|ref|YP_101645.1|	0051317	879-941	0.0000000163	46894	C-terminal effector domain of the bipartite response regulators	0.028	46900	GerE-like (LuxR/UhpA family of transcriptional regulators)	1yio A:131-200
fa	gi|53715653|ref|YP_101645.1|	0052901	39-97,246-319	0.000000436	63829	Calcium-dependent phosphotriesterase	0.039	63830	SGL-like	2ghs A:20-314
fa	gi|53711543|ref|YP_097535.1|	0049650	82-325	4.77e-38	53822	Periplasmic binding protein-like I	0.0045	53823	L-arabinose binding protein-like	1tlf A:
fa	gi|53711543|ref|YP_097535.1|	0050048	7-77	0.00000000000000147	46785	Winged helix DNA-binding domain	0.033	46804	GntR-like transcriptional regulators	3bwg A:5-82
fa	gi|53711659|ref|YP_097651.1|	0053227	83-308	0.00000000000000194	53822	Periplasmic binding protein-like I	0.0041	53823	L-arabinose binding protein-like	1tlf A:
fa	gi|53711659|ref|YP_097651.1|	0050048	3-74	0.00000000000037	46785	Winged helix DNA-binding domain	0.026	46804	GntR-like transcriptional regulators	1v4r A:1-100
fa	gi|53715410|ref|YP_101402.1|	0050048	2-76	0.00000000000000113	46785	Winged helix DNA-binding domain	0.016	46804	GntR-like transcriptional regulators	3bwg A:5-82
fa	gi|53715225|ref|YP_101217.1|	0050048	49-126	0.00000000000000413	46785	Winged helix DNA-binding domain	0.03	46804	GntR-like transcriptional regulators	1v4r A:1-100
fa	gi|53715225|ref|YP_101217.1|	0054060	137-272	0.000000000471	48008	GntR ligand-binding domain-like	0.023	48009	GntR ligand-binding domain-like	2hs5 A:94-231
fa	gi|53714770|ref|YP_100762.1|	0052364	225-280	0.000000643	46785	Winged helix DNA-binding domain	0.061	74676	Transcriptional regulator IclR, N-terminal domain	1mkm A:1-75
fa	gi|53713406|ref|YP_099398.1|	0049174	64-152	9.38e-20	54909	Dimeric alpha+beta barrel	0.004	69733	Lrp/AsnC-like transcriptional regulator C-terminal domain	2cg4 A:67-152
fa	gi|53713406|ref|YP_099398.1|	0049384	4-94	1.04e-17	46785	Winged helix DNA-binding domain	0.0063	68967	Lrp/AsnC-like transcriptional regulator N-terminal domain	1i1g A:2-61
fa	gi|53715020|ref|YP_101012.1|	0052162	68-147	4.56e-17	54909	Dimeric alpha+beta barrel	0.0011	69733	Lrp/AsnC-like transcriptional regulator C-terminal domain	2cg4 A:67-152
fa	gi|53715020|ref|YP_101012.1|	0052161	5-66	1.55e-16	46785	Winged helix DNA-binding domain	0.0047	68967	Lrp/AsnC-like transcriptional regulator N-terminal domain	1ri7 A:25-84
fa	gi|53715795|ref|YP_101787.1|	0052162	67-145	2.41e-19	54909	Dimeric alpha+beta barrel	0.0012	69733	Lrp/AsnC-like transcriptional regulator C-terminal domain	2cg4 A:67-152
fa	gi|53715795|ref|YP_101787.1|	0052161	3-64	3.2e-17	46785	Winged helix DNA-binding domain	0.0029	68967	Lrp/AsnC-like transcriptional regulator N-terminal domain	2cg4 A:4-66
fa	gi|53712499|ref|YP_098491.1|	0045790	90-295	6.77e-37	53850	Periplasmic binding protein-like II	0.002	53851	Phosphate binding protein-like	2fyi A:88-307
fa	gi|53712499|ref|YP_098491.1|	0045910	5-111	1.36e-19	46785	Winged helix DNA-binding domain	0.0093	88979	LysR-like transcriptional regulators	1ixc A:1-89
fa	gi|53712625|ref|YP_098617.1|	0045790	89-297	1.78e-40	53850	Periplasmic binding protein-like II	0.0000388	53851	Phosphate binding protein-like	1i6a A:
fa	gi|53712625|ref|YP_098617.1|	0047461	1-83	3.35e-19	46785	Winged helix DNA-binding domain	0.0037	88979	LysR-like transcriptional regulators	1ixc A:1-89
fa	gi|53711865|ref|YP_097857.1|	0052644	7-102	4.05e-19	46785	Winged helix DNA-binding domain	0.016	63379	MarR-like transcriptional regulators	1s3j A:
fa	gi|53715147|ref|YP_101139.1|	0052801	19-145	1.94e-29	46785	Winged helix DNA-binding domain	0.0031	63379	MarR-like transcriptional regulators	2fbh A:8-144
fa	gi|53714192|ref|YP_100184.1|	0053941	63-124	0.00000512	46785	Winged helix DNA-binding domain	0.041	63379	MarR-like transcriptional regulators	1z91 A:8-144
fa	gi|53714582|ref|YP_100574.1|	0052801	6-144	1.68e-26	46785	Winged helix DNA-binding domain	0.013	63379	MarR-like transcriptional regulators	1lnw A:
fa	gi|53712868|ref|YP_098860.1|	0050342	1-131	1.85e-37	52172	CheY-like	0.00016	52173	CheY-related	1nxo A:
fa	gi|53712868|ref|YP_098860.1|	0051385	130-227	1.36e-28	46894	C-terminal effector domain of the bipartite response regulators	0.0032	46895	PhoB-like	1qqi A:
fa	gi|53713487|ref|YP_099479.1|	0043525	4-137	2.28e-39	52172	CheY-like	0.00041	52173	CheY-related	1kgs A:2-123
fa	gi|53713487|ref|YP_099479.1|	0051385	132-229	1.16e-19	46894	C-terminal effector domain of the bipartite response regulators	0.0058	46895	PhoB-like	1kgs A:124-225
fa	gi|53715148|ref|YP_101140.1|	0050342	4-133	3.42e-38	52172	CheY-like	0.00035	52173	CheY-related	1mvo A:
fa	gi|53715148|ref|YP_101140.1|	0049014	133-230	6.52e-20	46894	C-terminal effector domain of the bipartite response regulators	0.0069	46895	PhoB-like	1qqi A:
fa	gi|53711326|ref|YP_097318.1|	0048684	309-382	0.00000000017	46894	C-terminal effector domain of the bipartite response regulators	0.0098	46895	PhoB-like	1qqi A:
fa	gi|53711490|ref|YP_097482.1|	0043525	3-120	5.69e-29	52172	CheY-like	0.0017	52173	CheY-related	1srr A:
fa	gi|53711490|ref|YP_097482.1|	0049014	125-222	0.000000000000235	46894	C-terminal effector domain of the bipartite response regulators	0.0085	46895	PhoB-like	1kgs A:124-225
fa	gi|53711500|ref|YP_097492.1|	0043525	1-125	9.39e-42	52172	CheY-like	0.00011	52173	CheY-related	1mvo A:
fa	gi|53711500|ref|YP_097492.1|	0051385	129-225	2.83e-24	46894	C-terminal effector domain of the bipartite response regulators	0.0012	46895	PhoB-like	1ys7 A:128-233
fa	gi|53711539|ref|YP_097531.1|	0048684	294-370	0.00000000193	46894	C-terminal effector domain of the bipartite response regulators	0.025	46895	PhoB-like	1p2f A:121-217
fa	gi|53711752|ref|YP_097744.1|	0049014	247-343	0.00000442	46894	C-terminal effector domain of the bipartite response regulators	0.025	46895	PhoB-like	1p2f A:121-217
fa	gi|53714453|ref|YP_100445.1|	0048684	275-349	0.0000000051	46894	C-terminal effector domain of the bipartite response regulators	0.0092	46895	PhoB-like	1qqi A:
fa	gi|53711807|ref|YP_097799.1|	0051249	2-63	0.00000000000145	47413	lambda repressor-like DNA-binding domains	0.021	47432	SinR domain-like	1b0n A:1-68
fa	gi|53713599|ref|YP_099591.1|	0051249	3-70	0.00000313	47413	lambda repressor-like DNA-binding domains	0.072	47432	SinR domain-like	1utx A:
fa	gi|53713689|ref|YP_099681.1|	0051249	1-66	0.000000000282	47413	lambda repressor-like DNA-binding domains	0.034	47432	SinR domain-like	1utx A:
fa	gi|53714630|ref|YP_100622.1|	0054323	6-71	0.000000000166	47413	lambda repressor-like DNA-binding domains	0.059	47432	SinR domain-like	2ict A:8-94
fa	gi|53715744|ref|YP_101736.1|	0052017	87-187	8.35e-26	51182	RmlC-like cupins	0.023	101976	TM1459-like	2bnm A:77-198
fa	gi|53715744|ref|YP_101736.1|	0051249	3-72	2.82e-16	47413	lambda repressor-like DNA-binding domains	0.011	47432	SinR domain-like	1b0n A:1-68
fa	gi|53711812|ref|YP_097804.1|	0051908	3-73	0.0000000000000177	47413	lambda repressor-like DNA-binding domains	0.037	47432	SinR domain-like	1b0n A:1-68
fa	gi|53712090|ref|YP_098082.1|	0051249	1-61	0.00000000000000152	47413	lambda repressor-like DNA-binding domains	0.05	47432	SinR domain-like	2b5a A:1-77
fa	gi|53712451|ref|YP_098443.1|	0045765	6-69	0.00000000000366	47413	lambda repressor-like DNA-binding domains	0.048	47432	SinR domain-like	1utx A:
fa	gi|53712484|ref|YP_098476.1|	0054323	8-74	0.000000000261	47413	lambda repressor-like DNA-binding domains	0.034	47432	SinR domain-like	2ict A:8-94
fa	gi|53713140|ref|YP_099132.1|	0051711	1-43	0.0000000507	47413	lambda repressor-like DNA-binding domains	0.07	47432	SinR domain-like	2b5a A:1-77
fa	gi|53713271|ref|YP_099263.1|	0051908	5-65	0.000000000366	47413	lambda repressor-like DNA-binding domains	0.031	47432	SinR domain-like	1utx A:
fa	gi|53713596|ref|YP_099588.1|	0046409	5-64	0.0000287	47413	lambda repressor-like DNA-binding domains	0.051	47432	SinR domain-like	2b5a A:1-77
fa	gi|53713768|ref|YP_099760.1|	0051711	4-54	0.0000000563	47413	lambda repressor-like DNA-binding domains	0.084	47432	SinR domain-like	1b0n A:1-68
fa	gi|53714235|ref|YP_100227.1|	0051249	35-91	0.0000000000000138	47413	lambda repressor-like DNA-binding domains	0.034	47432	SinR domain-like	2b5a A:1-77
fa	gi|53714971|ref|YP_100963.1|	0050823	5-72	0.00000000000000174	47413	lambda repressor-like DNA-binding domains	0.043	47432	SinR domain-like	2b5a A:1-77
fa	gi|53715162|ref|YP_101154.1|	0054127	17-93	3.38e-21	47413	lambda repressor-like DNA-binding domains	0.0046	47432	SinR domain-like	2ict A:8-94
fa	gi|52421239|ref|YP_087151.1|	0054323	28-96	0.00000000000000751	47413	lambda repressor-like DNA-binding domains	0.032	47432	SinR domain-like	2b5a A:1-77
fa	gi|53715403|ref|YP_101395.1|	0049523	5-78	1.2e-16	46689	Homeodomain-like	0.006	46764	Tetracyclin repressor-like, N-terminal domain	1jt6 A:2-72
fa	gi|53715403|ref|YP_101395.1|	0049196	84-192	0.0000615	48498	Tetracyclin repressor-like, C-terminal domain	0.0082	48499	Tetracyclin repressor-like, C-terminal domain	2fx0 A:77-198
fa	gi|53712684|ref|YP_098676.1|	0049196	90-199	5.09e-16	48498	Tetracyclin repressor-like, C-terminal domain	0.0069	48499	Tetracyclin repressor-like, C-terminal domain	1vi0 A:78-194
fa	gi|53712684|ref|YP_098676.1|	0049523	5-79	0.00000000000667	46689	Homeodomain-like	0.014	46764	Tetracyclin repressor-like, N-terminal domain	1pb6 A:14-85
fa	gi|53712748|ref|YP_098740.1|	0042932	70-183,236-274,311-367	0.000000000209	48452	TPR-like	0.031	48453	Tetratricopeptide repeat (TPR)	1a17 A:
fa	gi|53712748|ref|YP_098740.1|	0035607	541-590	0.000000274	46689	Homeodomain-like	0.061	46764	Tetracyclin repressor-like, N-terminal domain	2o7t A:1-78
fa	gi|53713248|ref|YP_099240.1|	0049195	11-76	0.00000149	46689	Homeodomain-like	0.016	46764	Tetracyclin repressor-like, N-terminal domain	2fx0 A:4-76
fa	gi|53713255|ref|YP_099247.1|	0049195	3-59	0.00000000000872	46689	Homeodomain-like	0.0081	46764	Tetracyclin repressor-like, N-terminal domain	1z77 A:1-75
fa	gi|53713255|ref|YP_099247.1|	0049196	113-200	0.0000000000089	48498	Tetracyclin repressor-like, C-terminal domain	0.0095	48499	Tetracyclin repressor-like, C-terminal domain	2g3b A:74-189
fa	gi|53713398|ref|YP_099390.1|	0049523	3-73	1.4e-18	46689	Homeodomain-like	0.0064	46764	Tetracyclin repressor-like, N-terminal domain	1z77 A:1-75
fa	gi|53714120|ref|YP_100112.1|	0049195	11-77	0.0000000975	46689	Homeodomain-like	0.023	46764	Tetracyclin repressor-like, N-terminal domain	2fx0 A:4-76
fa	gi|53715427|ref|YP_101419.1|	0049523	11-89	3.69e-16	46689	Homeodomain-like	0.015	46764	Tetracyclin repressor-like, N-terminal domain	1z77 A:1-75
fa	gi|53715545|ref|YP_101537.1|	0048742	5-80	0.00000116	46689	Homeodomain-like	0.061	46764	Tetracyclin repressor-like, N-terminal domain	2fq4 A:9-77
