# Supplementary material for: Abundance, diversity and domain architecture variability in prokaryotic DNA-binding transcription factors
Source: PLoS One. 2018 Apr 3;13(4):e0195332. doi: 10.1371/journal.pone.0195332 (PMC5882156; doi:10.1371/journal.pone.0195332)
Supplement: S1 Dataset — The information of genomes and transcription factors is organized in a tabular format. The file S1_Dataset.zip contains 761 files, one per genome. The information is organized as follows: Genome ID, identifier from NCBI database; Supfam ID; physical position of the Domain; E-value; Supfam model assignment; Supfam description; E-value associated to the family; Family ID; Family ID; representative PDB associated to each assignment. (ZIP) [file pone.0195332.s005.zip › Genomes_assignments/Bacteroides_thetaiotaomicron_VPI-5482_B.TFs]

bt	gi|29345548|ref|NP_809051.1|	0052901	387-614	5.75e-19	63829	Calcium-dependent phosphotriesterase	0.089	101895	Serum paraoxonase/arylesterase 1, PON1	1v04 A:
bt	gi|29345548|ref|NP_809051.1|	0047732	116-278,375-481	0.0000000000157	69322	Tricorn protease domain 2	0.022	69323	Tricorn protease domain 2	1k32 A:320-679
bt	gi|29345548|ref|NP_809051.1|	0035607	854-906	0.000000111	46689	Homeodomain-like	0.02	46759	AraC type transcriptional activator	1bl0 A:9-62
bt	gi|29345677|ref|NP_809180.1|	0050342	1118-1246	1.12e-38	52172	CheY-like	0.00087	52173	CheY-related	1mvo A:
bt	gi|29345677|ref|NP_809180.1|	0039624	908-1078	1.96e-38	55874	ATPase domain of HSP90 chaperone/DNA topoisomerase II/histidine kinase	0.0015	55884	Histidine kinase	2c2a A:321-481
bt	gi|29345677|ref|NP_809180.1|	0052901	65-254	0.0000000000000226	63829	Calcium-dependent phosphotriesterase	0.018	63830	SGL-like	2dg1 A:6-324
bt	gi|29345677|ref|NP_809180.1|	0052901	422-667	0.000000000000116	63829	Calcium-dependent phosphotriesterase	0.07	101895	Serum paraoxonase/arylesterase 1, PON1	1v04 A:
bt	gi|29345677|ref|NP_809180.1|	0046275	1320-1369	0.00000000000672	46689	Homeodomain-like	0.027	46759	AraC type transcriptional activator	1d5y A:57-121
bt	gi|29345677|ref|NP_809180.1|	0052096	844-920	0.0000000000687	47384	Homodimeric domain of signal transducing histidine kinase	0.0029	47385	Homodimeric domain of signal transducing histidine kinase	2c2a A:232-320
bt	gi|29345677|ref|NP_809180.1|	0050023	189-390	0.000000327	63829	Calcium-dependent phosphotriesterase	0.062	101895	Serum paraoxonase/arylesterase 1, PON1	1v04 A:
bt	gi|29345776|ref|NP_809279.1|	0039624	956-1135	1.31e-40	55874	ATPase domain of HSP90 chaperone/DNA topoisomerase II/histidine kinase	0.0025	55884	Histidine kinase	2c2a A:321-481
bt	gi|29345776|ref|NP_809279.1|	0043525	1167-1294	1.57e-37	52172	CheY-like	0.0016	52173	CheY-related	1kgs A:2-123
bt	gi|29345776|ref|NP_809279.1|	0052901	333-582	1.5e-17	63829	Calcium-dependent phosphotriesterase	0.072	101895	Serum paraoxonase/arylesterase 1, PON1	1v04 A:
bt	gi|29345776|ref|NP_809279.1|	0052096	888-968	0.0000000000000294	47384	Homodimeric domain of signal transducing histidine kinase	0.0029	47385	Homodimeric domain of signal transducing histidine kinase	2c2a A:232-320
bt	gi|29345776|ref|NP_809279.1|	0052901	53-276	0.00000000000556	63829	Calcium-dependent phosphotriesterase	0.039	63830	SGL-like	2ghs A:20-314
bt	gi|29345776|ref|NP_809279.1|	0046275	1365-1417	0.000000000493	46689	Homeodomain-like	0.032	46759	AraC type transcriptional activator	1d5y A:57-121
bt	gi|29345969|ref|NP_809472.1|	0046275	251-297	0.000000000986	46689	Homeodomain-like	0.03	46759	AraC type transcriptional activator	1d5y A:57-121
bt	gi|29346138|ref|NP_809641.1|	0046275	250-296	0.0000000000157	46689	Homeodomain-like	0.027	46759	AraC type transcriptional activator	1d5y A:3-56
bt	gi|29346139|ref|NP_809642.1|	0046275	252-299	0.00000000000627	46689	Homeodomain-like	0.019	46759	AraC type transcriptional activator	1bl0 A:63-124
bt	gi|29346170|ref|NP_809673.1|	0043525	307-440	1.99e-21	52172	CheY-like	0.0027	52173	CheY-related	1srr A:
bt	gi|29346170|ref|NP_809673.1|	0052097	125-269	0.000000000316	55874	ATPase domain of HSP90 chaperone/DNA topoisomerase II/histidine kinase	0.03	55884	Histidine kinase	2c2a A:321-481
bt	gi|29346170|ref|NP_809673.1|	0045977	512-560	0.00000672	46689	Homeodomain-like	0.033	46759	AraC type transcriptional activator	1bl0 A:63-124
bt	gi|29346368|ref|NP_809871.1|	0052097	870-1022	3.41e-36	55874	ATPase domain of HSP90 chaperone/DNA topoisomerase II/histidine kinase	0.0018	55884	Histidine kinase	2c2a A:321-481
bt	gi|29346368|ref|NP_809871.1|	0050342	1063-1191	8.97e-34	52172	CheY-like	0.00086	52173	CheY-related	1nxo A:
bt	gi|29346368|ref|NP_809871.1|	0052901	256-496	2.29e-16	63829	Calcium-dependent phosphotriesterase	0.068	63830	SGL-like	1e1a A:
bt	gi|29346368|ref|NP_809871.1|	0046275	1266-1315	0.0000000000112	46689	Homeodomain-like	0.019	46759	AraC type transcriptional activator	1bl0 A:9-62
bt	gi|29346368|ref|NP_809871.1|	0052096	790-864	0.00000000053	47384	Homodimeric domain of signal transducing histidine kinase	0.0022	47385	Homodimeric domain of signal transducing histidine kinase	2c2a A:232-320
bt	gi|29346368|ref|NP_809871.1|	0046436	121-327	0.0000000085	63829	Calcium-dependent phosphotriesterase	0.069	63830	SGL-like	2dg1 A:6-324
bt	gi|29346368|ref|NP_809871.1|	0052901	468-596	0.0000556	63829	Calcium-dependent phosphotriesterase	0.062	63830	SGL-like	2ghs A:20-314
bt	gi|29346391|ref|NP_809894.1|	0039624	999-1166	9.82e-42	55874	ATPase domain of HSP90 chaperone/DNA topoisomerase II/histidine kinase	0.0025	55884	Histidine kinase	2c2a A:321-481
bt	gi|29346391|ref|NP_809894.1|	0043525	1216-1350	1.42e-36	52172	CheY-like	0.00044	52173	CheY-related	1nxo A:
bt	gi|29346391|ref|NP_809894.1|	0052096	939-1012	3.53e-17	47384	Homodimeric domain of signal transducing histidine kinase	0.0013	47385	Homodimeric domain of signal transducing histidine kinase	2c2a A:232-320
bt	gi|29346391|ref|NP_809894.1|	0050023	367-622	0.000000000000036	63829	Calcium-dependent phosphotriesterase	0.038	63830	SGL-like	2ghs A:20-314
bt	gi|29346391|ref|NP_809894.1|	0052901	552-738	0.00000000000216	63829	Calcium-dependent phosphotriesterase	0.068	63830	SGL-like	2ghs A:20-314
bt	gi|29346391|ref|NP_809894.1|	0046275	1419-1469	0.000000000121	46689	Homeodomain-like	0.012	46759	AraC type transcriptional activator	1d5y A:57-121
bt	gi|29346391|ref|NP_809894.1|	0047890	38-294	0.0000000051	50998	Quinoprotein alcohol dehydrogenase-like	0.015	50999	Quinoprotein alcohol dehydrogenase-like	1flg A:
bt	gi|29346405|ref|NP_809908.1|	0046275	236-280	0.0000000000273	46689	Homeodomain-like	0.01	46759	AraC type transcriptional activator	1bl0 A:63-124
bt	gi|29346405|ref|NP_809908.1|	0051818	37-96	0.00000889	51215	Regulatory protein AraC	0.022	51216	Regulatory protein AraC	2arc A:
bt	gi|29346500|ref|NP_810003.1|	0046275	234-277	0.0000000000896	46689	Homeodomain-like	0.037	46759	AraC type transcriptional activator	1d5y A:57-121
bt	gi|29346500|ref|NP_810003.1|	0051818	37-93	0.0000706	51215	Regulatory protein AraC	0.017	51216	Regulatory protein AraC	2arc A:
bt	gi|29346533|ref|NP_810036.1|	0046275	252-300	0.00000000000762	46689	Homeodomain-like	0.02	46759	AraC type transcriptional activator	1bl0 A:63-124
bt	gi|29346597|ref|NP_810100.1|	0036286	105-157	0.000000179	46689	Homeodomain-like	0.0054	46759	AraC type transcriptional activator	1d5y A:3-56
bt	gi|29346645|ref|NP_810148.1|	0046275	253-299	0.0000000000403	46689	Homeodomain-like	0.021	46759	AraC type transcriptional activator	1bl0 A:63-124
bt	gi|29346696|ref|NP_810199.1|	0050342	305-436	3.22e-20	52172	CheY-like	0.0029	52173	CheY-related	1krw A:
bt	gi|29346696|ref|NP_810199.1|	0045977	516-564	0.00000103	46689	Homeodomain-like	0.025	46759	AraC type transcriptional activator	1bl0 A:63-124
bt	gi|29346696|ref|NP_810199.1|	0052097	124-269	0.00000138	55874	ATPase domain of HSP90 chaperone/DNA topoisomerase II/histidine kinase	0.021	55884	Histidine kinase	2c2a A:321-481
bt	gi|29346795|ref|NP_810298.1|	0046275	242-290	0.00000000000215	46689	Homeodomain-like	0.01	46759	AraC type transcriptional activator	1d5y A:57-121
bt	gi|29346795|ref|NP_810298.1|	0051818	37-170	0.0000000157	51215	Regulatory protein AraC	0.016	51216	Regulatory protein AraC	2arc A:
bt	gi|29346806|ref|NP_810309.1|	0045977	254-299	0.0000000000345	46689	Homeodomain-like	0.014	46759	AraC type transcriptional activator	1bl0 A:63-124
bt	gi|29346814|ref|NP_810317.1|	0046275	247-294	0.0000000000806	46689	Homeodomain-like	0.019	46759	AraC type transcriptional activator	1d5y A:57-121
bt	gi|29346950|ref|NP_810453.1|	0046275	229-274	0.00000000148	46689	Homeodomain-like	0.018	46759	AraC type transcriptional activator	1bl0 A:63-124
bt	gi|29346950|ref|NP_810453.1|	0051818	32-156	0.0000405	51215	Regulatory protein AraC	0.029	51216	Regulatory protein AraC	2arc A:
bt	gi|29347045|ref|NP_810548.1|	0043525	1060-1193	1.42e-38	52172	CheY-like	0.0015	52173	CheY-related	1w25 A:2-140
bt	gi|29347045|ref|NP_810548.1|	0039624	860-1023	3.8e-34	55874	ATPase domain of HSP90 chaperone/DNA topoisomerase II/histidine kinase	0.0033	55884	Histidine kinase	2c2a A:321-481
bt	gi|29347045|ref|NP_810548.1|	0046808	218-543	2.43e-16	50998	Quinoprotein alcohol dehydrogenase-like	0.015	50999	Quinoprotein alcohol dehydrogenase-like	1kv9 A:1-560
bt	gi|29347045|ref|NP_810548.1|	0052096	792-869	0.0000000000000746	47384	Homodimeric domain of signal transducing histidine kinase	0.0013	47385	Homodimeric domain of signal transducing histidine kinase	2c2a A:232-320
bt	gi|29347045|ref|NP_810548.1|	0046275	1261-1312	0.00000000000896	46689	Homeodomain-like	0.02	46759	AraC type transcriptional activator	1bl0 A:63-124
bt	gi|29347045|ref|NP_810548.1|	0052901	39-104,143-256	0.0000000000209	63829	Calcium-dependent phosphotriesterase	0.04	63830	SGL-like	2ghs A:20-314
bt	gi|29347144|ref|NP_810647.1|	0039624	860-1026	2.49e-36	55874	ATPase domain of HSP90 chaperone/DNA topoisomerase II/histidine kinase	0.0016	55884	Histidine kinase	2c2a A:321-481
bt	gi|29347144|ref|NP_810647.1|	0050342	1064-1189	5.55e-35	52172	CheY-like	0.00088	52173	CheY-related	1nxo A:
bt	gi|29347144|ref|NP_810647.1|	0046808	45-174,264-318,345-392,443-571	0.00000000000000165	50998	Quinoprotein alcohol dehydrogenase-like	0.031	50999	Quinoprotein alcohol dehydrogenase-like	1kv9 A:1-560
bt	gi|29347144|ref|NP_810647.1|	0046275	1273-1322	0.0000000000184	46689	Homeodomain-like	0.013	46759	AraC type transcriptional activator	1bl0 A:63-124
bt	gi|29347144|ref|NP_810647.1|	0052096	795-868	0.000000000706	47384	Homodimeric domain of signal transducing histidine kinase	0.0031	47385	Homodimeric domain of signal transducing histidine kinase	2c2a A:232-320
bt	gi|29347144|ref|NP_810647.1|	0052427	208-322	0.000000719	63829	Calcium-dependent phosphotriesterase	0.02	63830	SGL-like	2dg1 A:6-324
bt	gi|29347164|ref|NP_810667.1|	0046959	34-307	3.34e-65	53822	Periplasmic binding protein-like I	0.0000605	53823	L-arabinose binding protein-like	2dri A:
bt	gi|29347164|ref|NP_810667.1|	0039624	465-637	5.76e-39	55874	ATPase domain of HSP90 chaperone/DNA topoisomerase II/histidine kinase	0.0017	55884	Histidine kinase	2c2a A:321-481
bt	gi|29347164|ref|NP_810667.1|	0050342	670-798	3.98e-37	52172	CheY-like	0.00038	52173	CheY-related	1w25 A:2-140
bt	gi|29347164|ref|NP_810667.1|	0052096	396-478	0.00000000000000216	47384	Homodimeric domain of signal transducing histidine kinase	0.0029	47385	Homodimeric domain of signal transducing histidine kinase	2c2a A:232-320
bt	gi|29347164|ref|NP_810667.1|	0046275	871-919	0.0000000000305	46689	Homeodomain-like	0.013	46759	AraC type transcriptional activator	1d5y A:57-121
bt	gi|29347164|ref|NP_810667.1|	0054292	313-404	0.0000418	58100	Bacterial hemolysins	0.028	161263	HBL-like	2nrj A:2-341
bt	gi|29347207|ref|NP_810710.1|	0046275	250-295	0.0000000000116	46689	Homeodomain-like	0.015	46759	AraC type transcriptional activator	1d5y A:57-121
bt	gi|29347207|ref|NP_810710.1|	0051818	49-169	0.0000102	51215	Regulatory protein AraC	0.031	51216	Regulatory protein AraC	2arc A:
bt	gi|29347257|ref|NP_810760.1|	0046275	96-149	0.000000013	46689	Homeodomain-like	0.022	46759	AraC type transcriptional activator	1d5y A:57-121
bt	gi|29347314|ref|NP_810817.1|	0035649	130-285	3.56e-42	55136	Probable bacterial effector-binding domain	0.014	75462	Gyrase inhibitory protein GyrI (SbmC, YeeB)	1jyh A:
bt	gi|29347314|ref|NP_810817.1|	0046275	66-116	0.0000000000000349	46689	Homeodomain-like	0.011	46759	AraC type transcriptional activator	1bl0 A:63-124
bt	gi|29347314|ref|NP_810817.1|	0036286	13-63	0.00000022	46689	Homeodomain-like	0.024	46759	AraC type transcriptional activator	1bl0 A:9-62
bt	gi|29347316|ref|NP_810819.1|	0046275	124-172	0.00000000121	46689	Homeodomain-like	0.035	46759	AraC type transcriptional activator	1bl0 A:9-62
bt	gi|29347378|ref|NP_810881.1|	0045977	235-280	0.000000000152	46689	Homeodomain-like	0.024	46759	AraC type transcriptional activator	1bl0 A:63-124
bt	gi|29347530|ref|NP_811033.1|	0046275	235-282	0.0000000000125	46689	Homeodomain-like	0.011	46759	AraC type transcriptional activator	1bl0 A:63-124
bt	gi|29347636|ref|NP_811139.1|	0051818	14-140	3.53e-16	51215	Regulatory protein AraC	0.0073	51216	Regulatory protein AraC	2arc A:
bt	gi|29347636|ref|NP_811139.1|	0046275	232-279	0.000000000439	46689	Homeodomain-like	0.042	46759	AraC type transcriptional activator	1d5y A:57-121
bt	gi|29347718|ref|NP_811221.1|	0045977	222-270	0.0000896	46689	Homeodomain-like	0.028	46759	AraC type transcriptional activator	1bl0 A:9-62
bt	gi|29347730|ref|NP_811233.1|	0046275	233-275	0.0000000493	46689	Homeodomain-like	0.03	46759	AraC type transcriptional activator	1d5y A:57-121
bt	gi|29347730|ref|NP_811233.1|	0043585	39-119	0.00000146	51182	RmlC-like cupins	0.037	89406	Hypothetical protein TM1112	1lkn A:
bt	gi|29347782|ref|NP_811285.1|	0039814	162-314	7.06e-30	55136	Probable bacterial effector-binding domain	0.0032	75462	Gyrase inhibitory protein GyrI (SbmC, YeeB)	1jyh A:
bt	gi|29347782|ref|NP_811285.1|	0046275	65-117	0.000000000000538	46689	Homeodomain-like	0.017	46759	AraC type transcriptional activator	1d5y A:57-121
bt	gi|29347782|ref|NP_811285.1|	0036286	13-63	0.0000000000264	46689	Homeodomain-like	0.01	46759	AraC type transcriptional activator	1bl0 A:9-62
bt	gi|29347801|ref|NP_811304.1|	0043525	1126-1265	8.25e-36	52172	CheY-like	0.00097	52173	CheY-related	1mvo A:
bt	gi|29347801|ref|NP_811304.1|	0039624	900-1069	4.98e-35	55874	ATPase domain of HSP90 chaperone/DNA topoisomerase II/histidine kinase	0.0013	55884	Histidine kinase	2c2a A:321-481
bt	gi|29347801|ref|NP_811304.1|	0046808	50-118,172-386,420-533	0.0000000000000161	50998	Quinoprotein alcohol dehydrogenase-like	0.018	50999	Quinoprotein alcohol dehydrogenase-like	1flg A:
bt	gi|29347801|ref|NP_811304.1|	0052096	836-910	0.0000000000726	47384	Homodimeric domain of signal transducing histidine kinase	0.0054	47385	Homodimeric domain of signal transducing histidine kinase	2c2a A:232-320
bt	gi|29347801|ref|NP_811304.1|	0046275	1323-1373	0.00000851	46689	Homeodomain-like	0.028	46759	AraC type transcriptional activator	1d5y A:57-121
bt	gi|29348038|ref|NP_811541.1|	0039624	882-1051	1.57e-31	55874	ATPase domain of HSP90 chaperone/DNA topoisomerase II/histidine kinase	0.0089	55884	Histidine kinase	1ysr A:299-446
bt	gi|29348038|ref|NP_811541.1|	0043525	1090-1216	3.56e-30	52172	CheY-like	0.0023	52173	CheY-related	1b00 A:
bt	gi|29348038|ref|NP_811541.1|	0052096	819-893	0.00000000000131	47384	Homodimeric domain of signal transducing histidine kinase	0.0019	47385	Homodimeric domain of signal transducing histidine kinase	2c2a A:232-320
bt	gi|29348038|ref|NP_811541.1|	0046275	1290-1341	0.00000000108	46689	Homeodomain-like	0.033	46759	AraC type transcriptional activator	1d5y A:57-121
bt	gi|29348038|ref|NP_811541.1|	0052901	310-555	0.000000262	63829	Calcium-dependent phosphotriesterase	0.04	63830	SGL-like	2dg1 A:6-324
bt	gi|29348038|ref|NP_811541.1|	0052901	89-323	0.00000595	63829	Calcium-dependent phosphotriesterase	0.069	63830	SGL-like	2dg1 A:6-324
bt	gi|29348201|ref|NP_811704.1|	0046275	203-249	0.0000000000211	46689	Homeodomain-like	0.016	46759	AraC type transcriptional activator	1d5y A:57-121
bt	gi|29348235|ref|NP_811738.1|	0043525	1053-1187	1.04e-35	52172	CheY-like	0.0013	52173	CheY-related	1w25 A:2-140
bt	gi|29348235|ref|NP_811738.1|	0039624	857-1022	1.96e-31	55874	ATPase domain of HSP90 chaperone/DNA topoisomerase II/histidine kinase	0.0025	55884	Histidine kinase	2c2a A:321-481
bt	gi|29348235|ref|NP_811738.1|	0052901	182-409	0.00000000000000131	63829	Calcium-dependent phosphotriesterase	0.038	63830	SGL-like	2ghs A:20-314
bt	gi|29348235|ref|NP_811738.1|	0046808	354-446,472-627	0.0000000000149	50998	Quinoprotein alcohol dehydrogenase-like	0.028	50999	Quinoprotein alcohol dehydrogenase-like	1kb0 A:1-573
bt	gi|29348235|ref|NP_811738.1|	0052096	796-867	0.00000000000706	47384	Homodimeric domain of signal transducing histidine kinase	0.0013	47385	Homodimeric domain of signal transducing histidine kinase	2c2a A:232-320
bt	gi|29348235|ref|NP_811738.1|	0046275	1255-1303	0.000000000211	46689	Homeodomain-like	0.017	46759	AraC type transcriptional activator	1d5y A:57-121
bt	gi|29348235|ref|NP_811738.1|	0050023	50-135,191-233	0.00000049	63829	Calcium-dependent phosphotriesterase	0.048	63830	SGL-like	2dg1 A:6-324
bt	gi|29348269|ref|NP_811772.1|	0043525	1076-1207	7.4e-36	52172	CheY-like	0.001	52173	CheY-related	1kgs A:2-123
bt	gi|29348269|ref|NP_811772.1|	0039624	882-1044	2.1e-29	55874	ATPase domain of HSP90 chaperone/DNA topoisomerase II/histidine kinase	0.0023	55884	Histidine kinase	2c2a A:321-481
bt	gi|29348269|ref|NP_811772.1|	0052901	365-580	4.74e-19	63829	Calcium-dependent phosphotriesterase	0.022	159252	All0351-like	2p4o A:4-305
bt	gi|29348269|ref|NP_811772.1|	0050023	81-331	1.8e-16	63829	Calcium-dependent phosphotriesterase	0.057	63830	SGL-like	2ghs A:20-314
bt	gi|29348269|ref|NP_811772.1|	0052096	817-893	0.00000000000000314	47384	Homodimeric domain of signal transducing histidine kinase	0.0012	47385	Homodimeric domain of signal transducing histidine kinase	2c2a A:232-320
bt	gi|29348269|ref|NP_811772.1|	0046275	1276-1325	0.00000000197	46689	Homeodomain-like	0.027	46759	AraC type transcriptional activator	1d5y A:57-121
bt	gi|29348306|ref|NP_811809.1|	0043525	1081-1210	3.84e-37	52172	CheY-like	0.0013	52173	CheY-related	1nxo A:
bt	gi|29348306|ref|NP_811809.1|	0039624	876-1042	7.67e-29	55874	ATPase domain of HSP90 chaperone/DNA topoisomerase II/histidine kinase	0.0024	55884	Histidine kinase	2c2a A:321-481
bt	gi|29348306|ref|NP_811809.1|	0052901	368-575	1.47e-22	63829	Calcium-dependent phosphotriesterase	0.026	63830	SGL-like	2ghs A:20-314
bt	gi|29348306|ref|NP_811809.1|	0052901	185-418	0.00000000000000183	63829	Calcium-dependent phosphotriesterase	0.069	63830	SGL-like	2dg1 A:6-324
bt	gi|29348306|ref|NP_811809.1|	0052096	812-887	0.00000000000000334	47384	Homodimeric domain of signal transducing histidine kinase	0.00097	47385	Homodimeric domain of signal transducing histidine kinase	2c2a A:232-320
bt	gi|29348306|ref|NP_811809.1|	0046275	1278-1325	0.0000000000206	46689	Homeodomain-like	0.016	46759	AraC type transcriptional activator	1d5y A:57-121
bt	gi|29348306|ref|NP_811809.1|	0052901	39-197	0.00000000000436	63829	Calcium-dependent phosphotriesterase	0.037	63830	SGL-like	2ghs A:20-314
bt	gi|29348319|ref|NP_811822.1|	0051818	8-172	2.22e-27	51215	Regulatory protein AraC	0.0045	51216	Regulatory protein AraC	2arc A:
bt	gi|29348319|ref|NP_811822.1|	0046275	241-291	0.000000000000789	46689	Homeodomain-like	0.013	46759	AraC type transcriptional activator	1d5y A:57-121
bt	gi|29348319|ref|NP_811822.1|	0036286	189-238	0.00000023	46689	Homeodomain-like	0.029	46759	AraC type transcriptional activator	1d5y A:3-56
bt	gi|29348332|ref|NP_811835.1|	0043525	1091-1226	5.41e-35	52172	CheY-like	0.001	52173	CheY-related	1mvo A:
bt	gi|29348332|ref|NP_811835.1|	0039624	888-1058	1.7e-25	55874	ATPase domain of HSP90 chaperone/DNA topoisomerase II/histidine kinase	0.0017	55884	Histidine kinase	2c2a A:321-481
bt	gi|29348332|ref|NP_811835.1|	0052901	368-587	7.85e-21	63829	Calcium-dependent phosphotriesterase	0.048	63830	SGL-like	2ghs A:20-314
bt	gi|29348332|ref|NP_811835.1|	0052096	824-899	3.34e-16	47384	Homodimeric domain of signal transducing histidine kinase	0.0015	47385	Homodimeric domain of signal transducing histidine kinase	2c2a A:232-320
bt	gi|29348332|ref|NP_811835.1|	0052901	37-200	0.0000000000124	63829	Calcium-dependent phosphotriesterase	0.077	63830	SGL-like	2ghs A:20-314
bt	gi|29348332|ref|NP_811835.1|	0046275	1291-1336	0.000000000202	46689	Homeodomain-like	0.016	46759	AraC type transcriptional activator	1bl0 A:63-124
bt	gi|29348332|ref|NP_811835.1|	0052901	224-384	0.00000000654	63829	Calcium-dependent phosphotriesterase	0.058	63830	SGL-like	1e1a A:
bt	gi|29348348|ref|NP_811851.1|	0046275	254-300	0.00000121	46689	Homeodomain-like	0.014	46759	AraC type transcriptional activator	1bl0 A:63-124
bt	gi|29348366|ref|NP_811869.1|	0051818	33-155	1.44e-16	51215	Regulatory protein AraC	0.0089	51216	Regulatory protein AraC	2arc A:
bt	gi|29348366|ref|NP_811869.1|	0046275	225-272	0.0000000000278	46689	Homeodomain-like	0.023	46759	AraC type transcriptional activator	1d5y A:57-121
bt	gi|29348380|ref|NP_811883.1|	0039624	875-1043	1.57e-44	55874	ATPase domain of HSP90 chaperone/DNA topoisomerase II/histidine kinase	0.0011	55884	Histidine kinase	2c2a A:321-481
bt	gi|29348380|ref|NP_811883.1|	0043525	1093-1216	7.26e-34	52172	CheY-like	0.001	52173	CheY-related	1nxo A:
bt	gi|29348380|ref|NP_811883.1|	0052096	809-885	1.94e-17	47384	Homodimeric domain of signal transducing histidine kinase	0.001	47385	Homodimeric domain of signal transducing histidine kinase	2c2a A:232-320
bt	gi|29348380|ref|NP_811883.1|	0052901	129-319	0.000000000049	63829	Calcium-dependent phosphotriesterase	0.066	63830	SGL-like	2dg1 A:6-324
bt	gi|29348380|ref|NP_811883.1|	0052901	348-567	0.00000000032	63829	Calcium-dependent phosphotriesterase	0.063	101895	Serum paraoxonase/arylesterase 1, PON1	1v04 A:
bt	gi|29348380|ref|NP_811883.1|	0046275	1295-1344	0.0000000269	46689	Homeodomain-like	0.017	46759	AraC type transcriptional activator	1bl0 A:63-124
bt	gi|29348380|ref|NP_811883.1|	0052901	40-174	0.0000981	63829	Calcium-dependent phosphotriesterase	0.084	101895	Serum paraoxonase/arylesterase 1, PON1	1v04 A:
bt	gi|29348382|ref|NP_811885.1|	0036286	14-63	0.00000000000493	46689	Homeodomain-like	0.0067	46759	AraC type transcriptional activator	1bl0 A:9-62
bt	gi|29348382|ref|NP_811885.1|	0046275	66-115	0.000000000627	46689	Homeodomain-like	0.018	46759	AraC type transcriptional activator	1bl0 A:63-124
bt	gi|29348458|ref|NP_811961.1|	0039624	901-1067	3.93e-35	55874	ATPase domain of HSP90 chaperone/DNA topoisomerase II/histidine kinase	0.0034	55884	Histidine kinase	2c2a A:321-481
bt	gi|29348458|ref|NP_811961.1|	0050342	1104-1234	4.55e-35	52172	CheY-like	0.00046	52173	CheY-related	1mvo A:
bt	gi|29348458|ref|NP_811961.1|	0052901	467-662	5.45e-18	63829	Calcium-dependent phosphotriesterase	0.038	63830	SGL-like	2ghs A:20-314
bt	gi|29348458|ref|NP_811961.1|	0052901	140-356	7.85e-16	63829	Calcium-dependent phosphotriesterase	0.047	63830	SGL-like	2dg1 A:6-324
bt	gi|29348458|ref|NP_811961.1|	0052096	834-911	0.00000000000000196	47384	Homodimeric domain of signal transducing histidine kinase	0.0024	47385	Homodimeric domain of signal transducing histidine kinase	2c2a A:232-320
bt	gi|29348458|ref|NP_811961.1|	0046275	1318-1368	0.000000000358	46689	Homeodomain-like	0.043	46759	AraC type transcriptional activator	1bl0 A:63-124
bt	gi|29348458|ref|NP_811961.1|	0052901	34-170	0.0000016	63829	Calcium-dependent phosphotriesterase	0.032	63830	SGL-like	2ghs A:20-314
bt	gi|29348461|ref|NP_811964.1|	0046275	261-305	0.000000206	46689	Homeodomain-like	0.018	46759	AraC type transcriptional activator	1bl0 A:63-124
bt	gi|29348461|ref|NP_811964.1|	0035607	209-253	0.0000439	46689	Homeodomain-like	0.036	46759	AraC type transcriptional activator	1bl0 A:63-124
bt	gi|29348467|ref|NP_811970.1|	0046275	230-276	0.00000000806	46689	Homeodomain-like	0.022	46759	AraC type transcriptional activator	1bl0 A:63-124
bt	gi|29348506|ref|NP_812009.1|	0039624	875-1042	2.88e-39	55874	ATPase domain of HSP90 chaperone/DNA topoisomerase II/histidine kinase	0.0012	55884	Histidine kinase	2c2a A:321-481
bt	gi|29348506|ref|NP_812009.1|	0043525	1095-1222	9.39e-33	52172	CheY-like	0.00041	52173	CheY-related	1nxo A:
bt	gi|29348506|ref|NP_812009.1|	0052096	811-887	2.75e-16	47384	Homodimeric domain of signal transducing histidine kinase	0.0016	47385	Homodimeric domain of signal transducing histidine kinase	2c2a A:232-320
bt	gi|29348506|ref|NP_812009.1|	0050023	241-413,494-634	0.000000000000032	63829	Calcium-dependent phosphotriesterase	0.019	63830	SGL-like	2ghs A:20-314
bt	gi|29348506|ref|NP_812009.1|	0052901	46-216	0.000000000000186	63829	Calcium-dependent phosphotriesterase	0.07	101895	Serum paraoxonase/arylesterase 1, PON1	1v04 A:
bt	gi|29348506|ref|NP_812009.1|	0046275	1293-1340	0.0000000582	46689	Homeodomain-like	0.029	46759	AraC type transcriptional activator	1d5y A:57-121
bt	gi|29348531|ref|NP_812034.1|	0046275	236-284	0.000000000000168	46689	Homeodomain-like	0.023	46759	AraC type transcriptional activator	1d5y A:57-121
bt	gi|29348531|ref|NP_812034.1|	0050297	20-78	0.0000000454	51182	RmlC-like cupins	0.076	82191	Acireductone dioxygenase	1vr3 A:1-179
bt	gi|29348531|ref|NP_812034.1|	0036286	184-234	0.0000000896	46689	Homeodomain-like	0.038	46759	AraC type transcriptional activator	1bl0 A:9-62
bt	gi|29348543|ref|NP_812046.1|	0043525	1000-1139	1.01e-36	52172	CheY-like	0.0012	52173	CheY-related	1mvo A:
bt	gi|29348543|ref|NP_812046.1|	0039624	806-968	8.38e-30	55874	ATPase domain of HSP90 chaperone/DNA topoisomerase II/histidine kinase	0.0022	55884	Histidine kinase	2c2a A:321-481
bt	gi|29348543|ref|NP_812046.1|	0052901	282-506	3.05e-20	63829	Calcium-dependent phosphotriesterase	0.084	63830	SGL-like	2ghs A:20-314
bt	gi|29348543|ref|NP_812046.1|	0052096	741-817	0.0000000000000053	47384	Homodimeric domain of signal transducing histidine kinase	0.0011	47385	Homodimeric domain of signal transducing histidine kinase	2c2a A:232-320
bt	gi|29348543|ref|NP_812046.1|	0046275	1200-1250	0.000000000851	46689	Homeodomain-like	0.03	46759	AraC type transcriptional activator	1d5y A:57-121
bt	gi|29348543|ref|NP_812046.1|	0052427	37-122,205-341	0.0000000036	63829	Calcium-dependent phosphotriesterase	0.07	63830	SGL-like	1e1a A:
bt	gi|29348559|ref|NP_812062.1|	0045977	95-145	0.0000000582	46689	Homeodomain-like	0.03	46759	AraC type transcriptional activator	1d5y A:3-56
bt	gi|29348581|ref|NP_812084.1|	0043525	1055-1208	4.27e-39	52172	CheY-like	0.0016	52173	CheY-related	1mvo A:
bt	gi|29348581|ref|NP_812084.1|	0039624	856-1019	6.94e-34	55874	ATPase domain of HSP90 chaperone/DNA topoisomerase II/histidine kinase	0.0025	55884	Histidine kinase	2c2a A:321-481
bt	gi|29348581|ref|NP_812084.1|	0047732	90-420	4.84e-20	69322	Tricorn protease domain 2	0.019	69323	Tricorn protease domain 2	1k32 A:320-679
bt	gi|29348581|ref|NP_812084.1|	0046275	1257-1306	0.00000000000108	46689	Homeodomain-like	0.024	46759	AraC type transcriptional activator	1d5y A:57-121
bt	gi|29348581|ref|NP_812084.1|	0052096	788-865	0.000000000000051	47384	Homodimeric domain of signal transducing histidine kinase	0.0017	47385	Homodimeric domain of signal transducing histidine kinase	2c2a A:232-320
bt	gi|29348581|ref|NP_812084.1|	0052427	363-581	0.00000298	63829	Calcium-dependent phosphotriesterase	0.029	101895	Serum paraoxonase/arylesterase 1, PON1	1v04 A:
bt	gi|29348711|ref|NP_812214.1|	0039624	892-1061	2.88e-34	55874	ATPase domain of HSP90 chaperone/DNA topoisomerase II/histidine kinase	0.0081	55884	Histidine kinase	2c2a A:321-481
bt	gi|29348711|ref|NP_812214.1|	0043525	1097-1227	6.4e-33	52172	CheY-like	0.0015	52173	CheY-related	1nxo A:
bt	gi|29348711|ref|NP_812214.1|	0048898	172-255,304-476	0.00000000000314	101898	NHL repeat	0.023	101899	NHL repeat	1q7f A:
bt	gi|29348711|ref|NP_812214.1|	0052096	825-902	0.000000000011	47384	Homodimeric domain of signal transducing histidine kinase	0.0026	47385	Homodimeric domain of signal transducing histidine kinase	2c2a A:232-320
bt	gi|29348711|ref|NP_812214.1|	0046275	1299-1347	0.00000000179	46689	Homeodomain-like	0.058	46759	AraC type transcriptional activator	1d5y A:57-121
bt	gi|29348711|ref|NP_812214.1|	0052901	47-236	0.00000000366	63829	Calcium-dependent phosphotriesterase	0.053	63830	SGL-like	2ghs A:20-314
bt	gi|29348711|ref|NP_812214.1|	0052901	411-652	0.000000294	63829	Calcium-dependent phosphotriesterase	0.063	63830	SGL-like	1e1a A:
bt	gi|29348743|ref|NP_812246.1|	0039624	877-1043	3.67e-42	55874	ATPase domain of HSP90 chaperone/DNA topoisomerase II/histidine kinase	0.00073	55884	Histidine kinase	2c2a A:321-481
bt	gi|29348743|ref|NP_812246.1|	0043525	1092-1228	2.42e-35	52172	CheY-like	0.00067	52173	CheY-related	1w25 A:2-140
bt	gi|29348743|ref|NP_812246.1|	0050023	345-637	1.94e-20	63829	Calcium-dependent phosphotriesterase	0.024	63830	SGL-like	2dg1 A:6-324
bt	gi|29348743|ref|NP_812246.1|	0052901	148-371	6.21e-17	63829	Calcium-dependent phosphotriesterase	0.054	63830	SGL-like	1e1a A:
bt	gi|29348743|ref|NP_812246.1|	0052096	810-888	0.0000000000000124	47384	Homodimeric domain of signal transducing histidine kinase	0.0014	47385	Homodimeric domain of signal transducing histidine kinase	2c2a A:232-320
bt	gi|29348743|ref|NP_812246.1|	0046275	1291-1341	0.00000000327	46689	Homeodomain-like	0.01	46759	AraC type transcriptional activator	1d5y A:57-121
bt	gi|29348743|ref|NP_812246.1|	0052901	36-197	0.00000000981	63829	Calcium-dependent phosphotriesterase	0.044	63830	SGL-like	2dg1 A:6-324
bt	gi|29348874|ref|NP_812377.1|	0039624	879-1044	4.19e-38	55874	ATPase domain of HSP90 chaperone/DNA topoisomerase II/histidine kinase	0.001	55884	Histidine kinase	2c2a A:321-481
bt	gi|29348874|ref|NP_812377.1|	0043525	1076-1207	3.7e-35	52172	CheY-like	0.00089	52173	CheY-related	1nxo A:
bt	gi|29348874|ref|NP_812377.1|	0046808	181-434	0.0000000000000188	50998	Quinoprotein alcohol dehydrogenase-like	0.023	50999	Quinoprotein alcohol dehydrogenase-like	1flg A:
bt	gi|29348874|ref|NP_812377.1|	0052901	37-207	0.000000000000523	63829	Calcium-dependent phosphotriesterase	0.074	101895	Serum paraoxonase/arylesterase 1, PON1	1v04 A:
bt	gi|29348874|ref|NP_812377.1|	0052901	404-553	0.000000000000245	63829	Calcium-dependent phosphotriesterase	0.039	101895	Serum paraoxonase/arylesterase 1, PON1	1v04 A:
bt	gi|29348874|ref|NP_812377.1|	0052096	815-890	0.000000000000902	47384	Homodimeric domain of signal transducing histidine kinase	0.0021	47385	Homodimeric domain of signal transducing histidine kinase	2c2a A:232-320
bt	gi|29348874|ref|NP_812377.1|	0046275	1279-1328	0.00000000248	46689	Homeodomain-like	0.024	46759	AraC type transcriptional activator	1d5y A:57-121
bt	gi|29348874|ref|NP_812377.1|	0052901	536-646	0.000000915	63829	Calcium-dependent phosphotriesterase	0.082	101895	Serum paraoxonase/arylesterase 1, PON1	1v04 A:
bt	gi|29348874|ref|NP_812377.1|	0036286	1233-1277	0.0000424	46689	Homeodomain-like	0.05	46759	AraC type transcriptional activator	1bl0 A:9-62
bt	gi|29349017|ref|NP_812520.1|	0053227	6-267	2.02e-33	53822	Periplasmic binding protein-like I	0.0007	53823	L-arabinose binding protein-like	2nzu G:58-332
bt	gi|29349017|ref|NP_812520.1|	0046275	328-376	0.000000000108	46689	Homeodomain-like	0.027	46759	AraC type transcriptional activator	1d5y A:57-121
bt	gi|29349017|ref|NP_812520.1|	0036286	274-325	0.0000077	46689	Homeodomain-like	0.032	46759	AraC type transcriptional activator	1d5y A:3-56
bt	gi|29349068|ref|NP_812571.1|	0046275	850-899	0.00000000000851	46689	Homeodomain-like	0.027	46759	AraC type transcriptional activator	1bl0 A:63-124
bt	gi|29349068|ref|NP_812571.1|	0047890	46-154,190-210,259-352,486-578	0.00000000314	50998	Quinoprotein alcohol dehydrogenase-like	0.031	50999	Quinoprotein alcohol dehydrogenase-like	1kv9 A:1-560
bt	gi|29349075|ref|NP_812578.1|	0046275	235-284	0.0000000000013	46689	Homeodomain-like	0.021	46759	AraC type transcriptional activator	1d5y A:57-121
bt	gi|29349075|ref|NP_812578.1|	0043585	36-124	0.000000000107	51182	RmlC-like cupins	0.086	101979	YlbA-like	1sfn A:
bt	gi|29349075|ref|NP_812578.1|	0036286	181-232	0.000000000336	46689	Homeodomain-like	0.019	46759	AraC type transcriptional activator	1bl0 A:9-62
bt	gi|29349086|ref|NP_812589.1|	0039624	916-1084	9.69e-39	55874	ATPase domain of HSP90 chaperone/DNA topoisomerase II/histidine kinase	0.00033	55884	Histidine kinase	2c2a A:321-481
bt	gi|29349086|ref|NP_812589.1|	0050342	1124-1250	5.12e-36	52172	CheY-like	0.00055	52173	CheY-related	1mvo A:
bt	gi|29349086|ref|NP_812589.1|	0052901	41-253	8.18e-20	63829	Calcium-dependent phosphotriesterase	0.034	63830	SGL-like	2ghs A:20-314
bt	gi|29349086|ref|NP_812589.1|	0052901	431-625	0.0000000000124	63829	Calcium-dependent phosphotriesterase	0.09	63830	SGL-like	1e1a A:
bt	gi|29349086|ref|NP_812589.1|	0052096	854-927	0.0000000000373	47384	Homodimeric domain of signal transducing histidine kinase	0.0026	47385	Homodimeric domain of signal transducing histidine kinase	2c2a A:232-320
bt	gi|29349086|ref|NP_812589.1|	0046275	1325-1378	0.00000000466	46689	Homeodomain-like	0.043	46759	AraC type transcriptional activator	1bl0 A:63-124
bt	gi|29349086|ref|NP_812589.1|	0048898	192-448	0.00000288	101898	NHL repeat	0.03	101899	NHL repeat	1q7f A:
bt	gi|29349146|ref|NP_812649.1|	0039624	868-1034	1.44e-37	55874	ATPase domain of HSP90 chaperone/DNA topoisomerase II/histidine kinase	0.0019	55884	Histidine kinase	2c2a A:321-481
bt	gi|29349146|ref|NP_812649.1|	0043525	1079-1209	1.14e-35	52172	CheY-like	0.0012	52173	CheY-related	1mvo A:
bt	gi|29349146|ref|NP_812649.1|	0046275	1278-1326	0.0000000000116	46689	Homeodomain-like	0.011	46759	AraC type transcriptional activator	1bl0 A:63-124
bt	gi|29349146|ref|NP_812649.1|	0050023	220-438	0.00000000000255	63829	Calcium-dependent phosphotriesterase	0.049	63830	SGL-like	2ghs A:20-314
bt	gi|29349146|ref|NP_812649.1|	0052096	799-876	0.0000000000216	47384	Homodimeric domain of signal transducing histidine kinase	0.0017	47385	Homodimeric domain of signal transducing histidine kinase	2c2a A:232-320
bt	gi|29349146|ref|NP_812649.1|	0048898	356-605	0.0000000000549	101898	NHL repeat	0.033	101899	NHL repeat	1q7f A:
bt	gi|29349146|ref|NP_812649.1|	0046808	51-291	0.00000000133	50998	Quinoprotein alcohol dehydrogenase-like	0.038	50999	Quinoprotein alcohol dehydrogenase-like	1kb0 A:1-573
bt	gi|29349176|ref|NP_812679.1|	0051818	13-178	1.57e-19	51215	Regulatory protein AraC	0.013	51216	Regulatory protein AraC	2arc A:
bt	gi|29349176|ref|NP_812679.1|	0046275	247-294	0.00000000000806	46689	Homeodomain-like	0.034	46759	AraC type transcriptional activator	1d5y A:57-121
bt	gi|29349176|ref|NP_812679.1|	0036286	193-244	0.00000000851	46689	Homeodomain-like	0.036	46759	AraC type transcriptional activator	1bl0 A:9-62
bt	gi|29349194|ref|NP_812697.1|	0039624	882-1051	8.12e-31	55874	ATPase domain of HSP90 chaperone/DNA topoisomerase II/histidine kinase	0.0071	55884	Histidine kinase	2c2a A:321-481
bt	gi|29349194|ref|NP_812697.1|	0043525	1090-1215	1.32e-28	52172	CheY-like	0.0023	52173	CheY-related	1b00 A:
bt	gi|29349194|ref|NP_812697.1|	0052096	819-893	0.000000000000432	47384	Homodimeric domain of signal transducing histidine kinase	0.0019	47385	Homodimeric domain of signal transducing histidine kinase	2c2a A:232-320
bt	gi|29349194|ref|NP_812697.1|	0046275	1291-1340	0.000000000717	46689	Homeodomain-like	0.028	46759	AraC type transcriptional activator	1d5y A:57-121
bt	gi|29349194|ref|NP_812697.1|	0052901	310-530	0.000000275	63829	Calcium-dependent phosphotriesterase	0.091	101895	Serum paraoxonase/arylesterase 1, PON1	1v04 A:
bt	gi|29349208|ref|NP_812711.1|	0039624	868-1037	1.7e-35	55874	ATPase domain of HSP90 chaperone/DNA topoisomerase II/histidine kinase	0.003	55884	Histidine kinase	2c2a A:321-481
bt	gi|29349208|ref|NP_812711.1|	0050342	1081-1207	2.85e-34	52172	CheY-like	0.00053	52173	CheY-related	1mvo A:
bt	gi|29349208|ref|NP_812711.1|	0052901	390-646	8.94e-17	63829	Calcium-dependent phosphotriesterase	0.02	63830	SGL-like	2ghs A:20-314
bt	gi|29349208|ref|NP_812711.1|	0052096	803-879	0.000000000000235	47384	Homodimeric domain of signal transducing histidine kinase	0.0031	47385	Homodimeric domain of signal transducing histidine kinase	2c2a A:232-320
bt	gi|29349208|ref|NP_812711.1|	0052901	139-359	0.0000000000085	63829	Calcium-dependent phosphotriesterase	0.048	63830	SGL-like	2ghs A:20-314
bt	gi|29349208|ref|NP_812711.1|	0045977	1281-1328	0.0000000152	46689	Homeodomain-like	0.033	46759	AraC type transcriptional activator	1bl0 A:63-124
bt	gi|29349359|ref|NP_812862.1|	0046808	48-185,224-242,297-446,513-575	0.00000000000691	50998	Quinoprotein alcohol dehydrogenase-like	0.025	50999	Quinoprotein alcohol dehydrogenase-like	1lrw A:
bt	gi|29349359|ref|NP_812862.1|	0046275	1264-1315	0.000000000851	46689	Homeodomain-like	0.023	46759	AraC type transcriptional activator	1d5y A:57-121
bt	gi|29349359|ref|NP_812862.1|	0043525	1064-1193	0.0000000512	52172	CheY-like	0.0071	52173	CheY-related	1mb3 A:
bt	gi|29349365|ref|NP_812868.1|	0046275	1264-1314	0.00000000000432	46689	Homeodomain-like	0.032	46759	AraC type transcriptional activator	1d5y A:57-121
bt	gi|29349365|ref|NP_812868.1|	0046808	173-456,510-571	0.000000000196	50998	Quinoprotein alcohol dehydrogenase-like	0.036	50999	Quinoprotein alcohol dehydrogenase-like	1flg A:
bt	gi|29349365|ref|NP_812868.1|	0050342	1060-1189	0.00000000645	52172	CheY-like	0.0095	52173	CheY-related	1mb3 A:
bt	gi|29349365|ref|NP_812868.1|	0052901	38-215	0.0000582	63829	Calcium-dependent phosphotriesterase	0.051	63830	SGL-like	2ghs A:20-314
bt	gi|29349382|ref|NP_812885.1|	0046275	218-260	0.0000000157	46689	Homeodomain-like	0.014	46759	AraC type transcriptional activator	1bl0 A:9-62
bt	gi|29349382|ref|NP_812885.1|	0051818	14-135	0.00000301	51215	Regulatory protein AraC	0.023	51216	Regulatory protein AraC	2arc A:
bt	gi|29349462|ref|NP_812965.1|	0046275	241-292	0.0000000000000197	46689	Homeodomain-like	0.07	46759	AraC type transcriptional activator	1bl0 A:63-124
bt	gi|29349462|ref|NP_812965.1|	0036286	188-239	0.0000000276	46689	Homeodomain-like	0.04	46759	AraC type transcriptional activator	1bl0 A:9-62
bt	gi|29349519|ref|NP_813022.1|	0039624	1005-1170	3.27e-35	55874	ATPase domain of HSP90 chaperone/DNA topoisomerase II/histidine kinase	0.0006	55884	Histidine kinase	2c2a A:321-481
bt	gi|29349519|ref|NP_813022.1|	0050342	1233-1357	2.85e-34	52172	CheY-like	0.00038	52173	CheY-related	1nxo A:
bt	gi|29349519|ref|NP_813022.1|	0052096	937-1017	2.75e-16	47384	Homodimeric domain of signal transducing histidine kinase	0.0011	47385	Homodimeric domain of signal transducing histidine kinase	2c2a A:232-320
bt	gi|29349519|ref|NP_813022.1|	0046808	41-196,231-309,453-500,534-630	0.00000000000000243	50998	Quinoprotein alcohol dehydrogenase-like	0.028	50999	Quinoprotein alcohol dehydrogenase-like	1kb0 A:1-573
bt	gi|29349519|ref|NP_813022.1|	0052901	318-529	0.00000000000118	63829	Calcium-dependent phosphotriesterase	0.069	101895	Serum paraoxonase/arylesterase 1, PON1	1v04 A:
bt	gi|29349519|ref|NP_813022.1|	0046275	1459-1508	0.0000000000215	46689	Homeodomain-like	0.043	46759	AraC type transcriptional activator	1d5y A:57-121
bt	gi|29349532|ref|NP_813035.1|	0043525	1190-1373	8.25e-40	52172	CheY-like	0.00042	52173	CheY-related	1nxo A:
bt	gi|29349532|ref|NP_813035.1|	0039624	973-1139	3.93e-38	55874	ATPase domain of HSP90 chaperone/DNA topoisomerase II/histidine kinase	0.00068	55884	Histidine kinase	2c2a A:321-481
bt	gi|29349532|ref|NP_813035.1|	0052096	903-985	0.00000000000000171	47384	Homodimeric domain of signal transducing histidine kinase	0.0013	47385	Homodimeric domain of signal transducing histidine kinase	2c2a A:232-320
bt	gi|29349532|ref|NP_813035.1|	0046275	1399-1448	0.00000000000305	46689	Homeodomain-like	0.035	46759	AraC type transcriptional activator	1d5y A:57-121
bt	gi|29349532|ref|NP_813035.1|	0050023	353-603	0.000000000000817	63829	Calcium-dependent phosphotriesterase	0.056	63830	SGL-like	2dg1 A:6-324
bt	gi|29349532|ref|NP_813035.1|	0047775	45-115,210-341,428-565	0.0000000118	50998	Quinoprotein alcohol dehydrogenase-like	0.02	50999	Quinoprotein alcohol dehydrogenase-like	1kb0 A:1-573
bt	gi|29349545|ref|NP_813048.1|	0050342	1052-1182	2.7e-37	52172	CheY-like	0.0016	52173	CheY-related	1w25 A:2-140
bt	gi|29349545|ref|NP_813048.1|	0039624	855-1018	2.88e-32	55874	ATPase domain of HSP90 chaperone/DNA topoisomerase II/histidine kinase	0.0072	55884	Histidine kinase	2c2a A:321-481
bt	gi|29349545|ref|NP_813048.1|	0046808	42-292,356-421	0.0000000000000455	50998	Quinoprotein alcohol dehydrogenase-like	0.035	50999	Quinoprotein alcohol dehydrogenase-like	1h4i A:
bt	gi|29349545|ref|NP_813048.1|	0052096	786-864	0.000000000000163	47384	Homodimeric domain of signal transducing histidine kinase	0.0017	47385	Homodimeric domain of signal transducing histidine kinase	2c2a A:232-320
bt	gi|29349545|ref|NP_813048.1|	0046275	1256-1305	0.00000000000941	46689	Homeodomain-like	0.024	46759	AraC type transcriptional activator	1d5y A:57-121
bt	gi|29349545|ref|NP_813048.1|	0052901	360-421,514-633	0.0000000017	63829	Calcium-dependent phosphotriesterase	0.025	63830	SGL-like	2ghs A:20-314
bt	gi|29349550|ref|NP_813053.1|	0039814	217-373	1.69e-32	55136	Probable bacterial effector-binding domain	0.012	75462	Gyrase inhibitory protein GyrI (SbmC, YeeB)	1jyh A:
bt	gi|29349550|ref|NP_813053.1|	0036286	100-151	0.00000017	46689	Homeodomain-like	0.0081	46759	AraC type transcriptional activator	1bl0 A:9-62
bt	gi|29349550|ref|NP_813053.1|	0046275	153-204	0.00000125	46689	Homeodomain-like	0.01	46759	AraC type transcriptional activator	1bl0 A:63-124
bt	gi|29349586|ref|NP_813089.1|	0050342	1167-1296	9.53e-35	52172	CheY-like	0.00067	52173	CheY-related	1w25 A:2-140
bt	gi|29349586|ref|NP_813089.1|	0039624	959-1124	3.93e-33	55874	ATPase domain of HSP90 chaperone/DNA topoisomerase II/histidine kinase	0.0047	55884	Histidine kinase	2c2a A:321-481
bt	gi|29349586|ref|NP_813089.1|	0052096	891-971	0.00000000000000155	47384	Homodimeric domain of signal transducing histidine kinase	0.0025	47385	Homodimeric domain of signal transducing histidine kinase	2c2a A:232-320
bt	gi|29349586|ref|NP_813089.1|	0050023	346-588,615-635	0.000000000000177	63829	Calcium-dependent phosphotriesterase	0.053	63830	SGL-like	2ghs A:20-314
bt	gi|29349586|ref|NP_813089.1|	0046275	1370-1420	0.00000000287	46689	Homeodomain-like	0.028	46759	AraC type transcriptional activator	1d5y A:57-121
bt	gi|29349586|ref|NP_813089.1|	0052901	36-196	0.00000000018	63829	Calcium-dependent phosphotriesterase	0.048	63830	SGL-like	2ghs A:20-314
bt	gi|29349586|ref|NP_813089.1|	0052427	610-756	0.0000085	63829	Calcium-dependent phosphotriesterase	0.039	63830	SGL-like	1e1a A:
bt	gi|29349590|ref|NP_813093.1|	0050342	1164-1295	6.69e-35	52172	CheY-like	0.00067	52173	CheY-related	1w25 A:2-140
bt	gi|29349590|ref|NP_813093.1|	0039624	957-1122	4.58e-34	55874	ATPase domain of HSP90 chaperone/DNA topoisomerase II/histidine kinase	0.0018	55884	Histidine kinase	2c2a A:321-481
bt	gi|29349590|ref|NP_813093.1|	0052096	889-969	1.33e-16	47384	Homodimeric domain of signal transducing histidine kinase	0.0015	47385	Homodimeric domain of signal transducing histidine kinase	2c2a A:232-320
bt	gi|29349590|ref|NP_813093.1|	0052901	530-735	0.0000000000000201	63829	Calcium-dependent phosphotriesterase	0.026	63830	SGL-like	1e1a A:
bt	gi|29349590|ref|NP_813093.1|	0046275	1368-1418	0.000000000000717	46689	Homeodomain-like	0.014	46759	AraC type transcriptional activator	1d5y A:57-121
bt	gi|29349590|ref|NP_813093.1|	0050023	346-588,615-636	0.000000000000347	63829	Calcium-dependent phosphotriesterase	0.051	63830	SGL-like	2dg1 A:6-324
bt	gi|29349590|ref|NP_813093.1|	0039879	201-386	0.00000262	69304	Tricorn protease N-terminal domain	0.029	69305	Tricorn protease N-terminal domain	1k32 A:39-319
bt	gi|29349644|ref|NP_813147.1|	0050342	1129-1257	8.4e-37	52172	CheY-like	0.00023	52173	CheY-related	1mvo A:
bt	gi|29349644|ref|NP_813147.1|	0035339	910-1057	4.59e-20	55874	ATPase domain of HSP90 chaperone/DNA topoisomerase II/histidine kinase	0.003	55884	Histidine kinase	2c2a A:321-481
bt	gi|29349644|ref|NP_813147.1|	0052901	185-389	9.48e-16	63829	Calcium-dependent phosphotriesterase	0.027	63830	SGL-like	2ghs A:20-314
bt	gi|29349644|ref|NP_813147.1|	0052901	415-641	0.000000000000288	63829	Calcium-dependent phosphotriesterase	0.038	159252	All0351-like	2p4o A:4-305
bt	gi|29349644|ref|NP_813147.1|	0046275	1338-1384	0.0000000264	46689	Homeodomain-like	0.019	46759	AraC type transcriptional activator	1d5y A:57-121
bt	gi|29349644|ref|NP_813147.1|	0052096	829-896	0.0000334	47384	Homodimeric domain of signal transducing histidine kinase	0.0053	47385	Homodimeric domain of signal transducing histidine kinase	2c2a A:232-320
bt	gi|29349804|ref|NP_813307.1|	0051818	25-170	6.8e-27	51215	Regulatory protein AraC	0.0066	51216	Regulatory protein AraC	2arc A:
bt	gi|29349804|ref|NP_813307.1|	0046275	243-292	0.00000000000421	46689	Homeodomain-like	0.032	46759	AraC type transcriptional activator	1d5y A:57-121
bt	gi|29349804|ref|NP_813307.1|	0035607	192-240	0.000000000166	46689	Homeodomain-like	0.006	46759	AraC type transcriptional activator	1bl0 A:9-62
bt	gi|29350071|ref|NP_813574.1|	0039624	889-1052	6.94e-42	55874	ATPase domain of HSP90 chaperone/DNA topoisomerase II/histidine kinase	0.00056	55884	Histidine kinase	2c2a A:321-481
bt	gi|29350071|ref|NP_813574.1|	0050342	1101-1228	2.42e-37	52172	CheY-like	0.001	52173	CheY-related	1mvo A:
bt	gi|29350071|ref|NP_813574.1|	0052901	182-391	3.6e-17	63829	Calcium-dependent phosphotriesterase	0.038	63830	SGL-like	2ghs A:20-314
bt	gi|29350071|ref|NP_813574.1|	0052096	823-899	1.33e-16	47384	Homodimeric domain of signal transducing histidine kinase	0.00097	47385	Homodimeric domain of signal transducing histidine kinase	2c2a A:232-320
bt	gi|29350071|ref|NP_813574.1|	0052901	406-625	5.23e-16	63829	Calcium-dependent phosphotriesterase	0.041	159252	All0351-like	2p4o A:4-305
bt	gi|29350071|ref|NP_813574.1|	0046275	1301-1350	0.000000000148	46689	Homeodomain-like	0.023	46759	AraC type transcriptional activator	1bl0 A:63-124
bt	gi|29350071|ref|NP_813574.1|	0052901	40-210	0.000000196	63829	Calcium-dependent phosphotriesterase	0.037	63830	SGL-like	2ghs A:20-314
bt	gi|29350081|ref|NP_813584.1|	0039624	894-1048	2.36e-32	55874	ATPase domain of HSP90 chaperone/DNA topoisomerase II/histidine kinase	0.0029	55884	Histidine kinase	2c2a A:321-481
bt	gi|29350081|ref|NP_813584.1|	0052901	359-581	6.05e-20	63829	Calcium-dependent phosphotriesterase	0.059	63830	SGL-like	2dg1 A:6-324
bt	gi|29350081|ref|NP_813584.1|	0046808	79-197,237-323,442-645	0.00000000000000738	50998	Quinoprotein alcohol dehydrogenase-like	0.02	50999	Quinoprotein alcohol dehydrogenase-like	1kv9 A:1-560
bt	gi|29350081|ref|NP_813584.1|	0046275	1131-1179	0.000000000108	46689	Homeodomain-like	0.019	46759	AraC type transcriptional activator	1d5y A:57-121
bt	gi|29350081|ref|NP_813584.1|	0052096	812-889	0.0000000049	47384	Homodimeric domain of signal transducing histidine kinase	0.0025	47385	Homodimeric domain of signal transducing histidine kinase	2c2a A:232-320
bt	gi|29350105|ref|NP_813608.1|	0046275	534-584	0.00000000213	46689	Homeodomain-like	0.092	46759	AraC type transcriptional activator	1bl0 A:63-124
bt	gi|29350105|ref|NP_813608.1|	0042932	65-214	0.00000632	48452	TPR-like	0.037	48453	Tetratricopeptide repeat (TPR)	1elr A:
bt	gi|29349170|ref|NP_812673.1|	0045802	1-69	3.54e-19	46785	Winged helix DNA-binding domain	0.0022	46792	Arginine repressor (ArgR), N-terminal DNA-binding domain	1f9n A:3-78
bt	gi|29349170|ref|NP_812673.1|	0037457	87-149	3.79e-16	55252	C-terminal domain of arginine repressor	0.001	55253	C-terminal domain of arginine repressor	1b4b A:
bt	gi|29346098|ref|NP_809601.1|	0051666	3-141	1.17e-26	51206	cAMP-binding domain-like	0.00058	51210	cAMP-binding domain	1o5l A:1-129
bt	gi|29346098|ref|NP_809601.1|	0054945	149-220	0.000000000000016	46785	Winged helix DNA-binding domain	0.079	46796	CAP C-terminal domain-like	1hw5 A:138-208
bt	gi|29346823|ref|NP_810326.1|	0051666	9-151	1.05e-26	51206	cAMP-binding domain-like	0.0072	51210	cAMP-binding domain	1o5l A:1-129
bt	gi|29346823|ref|NP_810326.1|	0051665	155-225	0.00000000000556	46785	Winged helix DNA-binding domain	0.057	46796	CAP C-terminal domain-like	1ft9 A:134-213
bt	gi|29349708|ref|NP_813211.1|	0051666	1-145	3.4e-31	51206	cAMP-binding domain-like	0.0000000845	51210	cAMP-binding domain	1zyb A:1-147
bt	gi|29349708|ref|NP_813211.1|	0051665	150-219	0.000000000000671	46785	Winged helix DNA-binding domain	0.0000307	46796	CAP C-terminal domain-like	1zyb A:148-220
bt	gi|29349746|ref|NP_813249.1|	0052861	18-150	1.22e-27	51206	cAMP-binding domain-like	0.00023	51210	cAMP-binding domain	2gau A:10-151
bt	gi|29349746|ref|NP_813249.1|	0052860	154-230	0.0000000000000269	46785	Winged helix DNA-binding domain	0.00016	46796	CAP C-terminal domain-like	2gau A:152-232
bt	gi|29345425|ref|NP_808928.1|	0041617	129-361	2.11e-61	52540	P-loop containing nucleoside triphosphate hydrolases	0.00000216	81269	Extended AAA-ATPase domain	1ny5 A:138-384
bt	gi|29345425|ref|NP_808928.1|	0043525	1-171	9.53e-34	52172	CheY-like	0.00063	52173	CheY-related	1ny5 A:1-137
bt	gi|29345425|ref|NP_808928.1|	0048440	338-431	1.54e-16	46689	Homeodomain-like	0.016	100918	FIS-like	1eto B:
bt	gi|29346100|ref|NP_809603.1|	0041617	148-383	1.19e-67	52540	P-loop containing nucleoside triphosphate hydrolases	0.00000107	81269	Extended AAA-ATPase domain	1ny5 A:138-384
bt	gi|29346100|ref|NP_809603.1|	0043525	5-191	5.41e-29	52172	CheY-like	0.0017	52173	CheY-related	1krw A:
bt	gi|29346100|ref|NP_809603.1|	0037176	360-447	0.000000000000122	46689	Homeodomain-like	0.02	100918	FIS-like	1eto B:
bt	gi|29346266|ref|NP_809769.1|	0041617	156-398	3.56e-69	52540	P-loop containing nucleoside triphosphate hydrolases	0.000000689	81269	Extended AAA-ATPase domain	1ny5 A:138-384
bt	gi|29346266|ref|NP_809769.1|	0043525	9-201	1.85e-33	52172	CheY-like	0.0018	52173	CheY-related	1yio A:3-130
bt	gi|29346266|ref|NP_809769.1|	0037176	370-458	0.0000000000000582	46689	Homeodomain-like	0.011	100918	FIS-like	1eto B:
bt	gi|29346879|ref|NP_810382.1|	0041617	153-394	1.13e-68	52540	P-loop containing nucleoside triphosphate hydrolases	0.00000159	81269	Extended AAA-ATPase domain	1ny5 A:138-384
bt	gi|29346879|ref|NP_810382.1|	0043525	1-198	4.55e-34	52172	CheY-like	0.001	52173	CheY-related	1krw A:
bt	gi|29346879|ref|NP_810382.1|	0037176	366-451	1.08e-17	46689	Homeodomain-like	0.019	100918	FIS-like	1eto B:
bt	gi|29346939|ref|NP_810442.1|	0041617	140-382	1.48e-67	52540	P-loop containing nucleoside triphosphate hydrolases	0.00000316	81269	Extended AAA-ATPase domain	1ny5 A:138-384
bt	gi|29346939|ref|NP_810442.1|	0043525	2-184	1.34e-38	52172	CheY-like	0.00095	52173	CheY-related	1krw A:
bt	gi|29346939|ref|NP_810442.1|	0037176	355-447	6.27e-16	46689	Homeodomain-like	0.024	100918	FIS-like	1eto B:
bt	gi|29347843|ref|NP_811346.1|	0041617	142-384	6.08e-66	52540	P-loop containing nucleoside triphosphate hydrolases	0.000000725	81269	Extended AAA-ATPase domain	1ny5 A:138-384
bt	gi|29347843|ref|NP_811346.1|	0043525	2-186	1.24e-36	52172	CheY-like	0.00066	52173	CheY-related	1ny5 A:1-137
bt	gi|29347843|ref|NP_811346.1|	0048440	387-446	0.0000000000000609	46689	Homeodomain-like	0.034	100918	FIS-like	1ntc A:
bt	gi|29348028|ref|NP_811531.1|	0041617	130-369	5.56e-61	52540	P-loop containing nucleoside triphosphate hydrolases	0.00000208	81269	Extended AAA-ATPase domain	1ny5 A:138-384
bt	gi|29348028|ref|NP_811531.1|	0043525	1-173	9.39e-33	52172	CheY-like	0.00057	52173	CheY-related	1ny5 A:1-137
bt	gi|29348028|ref|NP_811531.1|	0037176	341-425	0.00000000000116	46689	Homeodomain-like	0.039	100918	FIS-like	1eto B:
bt	gi|29349209|ref|NP_812712.1|	0041617	155-391	2.15e-66	52540	P-loop containing nucleoside triphosphate hydrolases	0.00000188	81269	Extended AAA-ATPase domain	1ny5 A:138-384
bt	gi|29349209|ref|NP_812712.1|	0043525	2-198	4.7e-38	52172	CheY-like	0.00068	52173	CheY-related	1ny5 A:1-137
bt	gi|29349209|ref|NP_812712.1|	0048440	364-456	0.00000000000000563	46689	Homeodomain-like	0.035	100918	FIS-like	1eto B:
bt	gi|29345625|ref|NP_809128.1|	0041150	3-131	4.9e-27	46785	Winged helix DNA-binding domain	0.0064	101027	FUR-like	1mzb A:
bt	gi|29347254|ref|NP_810757.1|	0041150	15-144	4.28e-26	46785	Winged helix DNA-binding domain	0.0043	101027	FUR-like	1mzb A:
bt	gi|29347921|ref|NP_811424.1|	0041150	6-134	2.99e-16	46785	Winged helix DNA-binding domain	0.065	101027	FUR-like	1mzb A:
bt	gi|29345897|ref|NP_809400.1|	0046959	68-350	2.14e-28	53822	Periplasmic binding protein-like I	0.0021	53823	L-arabinose binding protein-like	2dri A:
bt	gi|29345897|ref|NP_809400.1|	0051985	7-64	0.00000000000000378	47413	lambda repressor-like DNA-binding domains	0.0038	47438	GalR/LacI-like bacterial regulator	2hsg A:2-58
bt	gi|29346234|ref|NP_809737.1|	0046959	54-338	3.44e-32	53822	Periplasmic binding protein-like I	0.005	53823	L-arabinose binding protein-like	1rpj A:
bt	gi|29346234|ref|NP_809737.1|	0036955	1-48	0.000000000375	47413	lambda repressor-like DNA-binding domains	0.0063	47438	GalR/LacI-like bacterial regulator	2hsg A:2-58
bt	gi|29346584|ref|NP_810087.1|	0051249	72-123	0.0000000619	47413	lambda repressor-like DNA-binding domains	0.071	47438	GalR/LacI-like bacterial regulator	2bjc A:1-62
bt	gi|29346844|ref|NP_810347.1|	0053227	49-331	7.57e-45	53822	Periplasmic binding protein-like I	0.001	53823	L-arabinose binding protein-like	2dri A:
bt	gi|29346844|ref|NP_810347.1|	0051985	1-49	0.0000000000197	47413	lambda repressor-like DNA-binding domains	0.004	47438	GalR/LacI-like bacterial regulator	2bjc A:1-62
bt	gi|29349021|ref|NP_812524.1|	0036339	65-336	7.85e-74	53822	Periplasmic binding protein-like I	0.0000277	53823	L-arabinose binding protein-like	2nzu G:58-332
bt	gi|29349021|ref|NP_812524.1|	0051985	6-62	0.000000000000113	47413	lambda repressor-like DNA-binding domains	0.012	47438	GalR/LacI-like bacterial regulator	2bjc A:1-62
bt	gi|29345566|ref|NP_809069.1|	0048694	148-214	9.52e-19	46894	C-terminal effector domain of the bipartite response regulators	0.004	46900	GerE-like (LuxR/UhpA family of transcriptional regulators)	1fse A:
bt	gi|29345566|ref|NP_809069.1|	0045682	5-133	0.000000000778	52172	CheY-like	0.0076	52173	CheY-related	1a04 A:5-142
bt	gi|29345930|ref|NP_809433.1|	0048694	128-195	4.42e-19	46894	C-terminal effector domain of the bipartite response regulators	0.0047	46900	GerE-like (LuxR/UhpA family of transcriptional regulators)	1yio A:131-200
bt	gi|29346260|ref|NP_809763.1|	0048694	118-173	0.000000000000221	46894	C-terminal effector domain of the bipartite response regulators	0.0067	46900	GerE-like (LuxR/UhpA family of transcriptional regulators)	1yio A:131-200
bt	gi|29347278|ref|NP_810781.1|	0042932	93-302	3.41e-22	48452	TPR-like	0.043	48453	Tetratricopeptide repeat (TPR)	1kt1 A:254-421
bt	gi|29347278|ref|NP_810781.1|	0051317	497-548	0.000017	46894	C-terminal effector domain of the bipartite response regulators	0.024	46900	GerE-like (LuxR/UhpA family of transcriptional regulators)	1yio A:131-200
bt	gi|29347298|ref|NP_810801.1|	0048694	185-257	3.74e-20	46894	C-terminal effector domain of the bipartite response regulators	0.0031	46900	GerE-like (LuxR/UhpA family of transcriptional regulators)	1yio A:131-200
bt	gi|29347591|ref|NP_811094.1|	0048694	186-255	1.43e-18	46894	C-terminal effector domain of the bipartite response regulators	0.0052	46900	GerE-like (LuxR/UhpA family of transcriptional regulators)	1a04 A:150-216
bt	gi|29347818|ref|NP_811321.1|	0048694	119-196	4.42e-20	46894	C-terminal effector domain of the bipartite response regulators	0.0028	46900	GerE-like (LuxR/UhpA family of transcriptional regulators)	1yio A:131-200
bt	gi|29349235|ref|NP_812738.1|	0042932	93-302	3.98e-22	48452	TPR-like	0.039	48453	Tetratricopeptide repeat (TPR)	1kt1 A:254-421
bt	gi|29349235|ref|NP_812738.1|	0051317	497-548	0.000017	46894	C-terminal effector domain of the bipartite response regulators	0.024	46900	GerE-like (LuxR/UhpA family of transcriptional regulators)	1yio A:131-200
bt	gi|29346682|ref|NP_810185.1|	0049650	87-330	2.06e-24	53822	Periplasmic binding protein-like I	0.0078	53823	L-arabinose binding protein-like	1tlf A:
bt	gi|29346682|ref|NP_810185.1|	0050048	13-82	1e-16	46785	Winged helix DNA-binding domain	0.029	46804	GntR-like transcriptional regulators	3bwg A:5-82
bt	gi|29346714|ref|NP_810217.1|	0050048	2-76	0.00000000000000193	46785	Winged helix DNA-binding domain	0.017	46804	GntR-like transcriptional regulators	3bwg A:5-82
bt	gi|29347506|ref|NP_811009.1|	0053227	106-321	6.12e-16	53822	Periplasmic binding protein-like I	0.0041	53823	L-arabinose binding protein-like	1tlf A:
bt	gi|29347506|ref|NP_811009.1|	0050048	3-74	0.0000000000000234	46785	Winged helix DNA-binding domain	0.034	46804	GntR-like transcriptional regulators	1v4r A:1-100
bt	gi|29347513|ref|NP_811016.1|	0054662	64-242	4.08e-37	64288	Chorismate lyase-like	0.0013	143473	UTRA domain	2ra5 A:66-245
bt	gi|29347513|ref|NP_811016.1|	0050048	5-80	1.64e-20	46785	Winged helix DNA-binding domain	0.011	46804	GntR-like transcriptional regulators	1v4r A:1-100
bt	gi|29347459|ref|NP_810962.1|	0052162	68-147	7.37e-17	54909	Dimeric alpha+beta barrel	0.0012	69733	Lrp/AsnC-like transcriptional regulator C-terminal domain	2cg4 A:67-152
bt	gi|29347459|ref|NP_810962.1|	0052161	5-66	2.68e-16	46785	Winged helix DNA-binding domain	0.0042	68967	Lrp/AsnC-like transcriptional regulator N-terminal domain	2cg4 A:4-66
bt	gi|29347796|ref|NP_811299.1|	0052162	70-152	5.5e-19	54909	Dimeric alpha+beta barrel	0.0058	69733	Lrp/AsnC-like transcriptional regulator C-terminal domain	2cfx A:64-140
bt	gi|29347796|ref|NP_811299.1|	0052161	6-65	1.35e-16	46785	Winged helix DNA-binding domain	0.0047	68967	Lrp/AsnC-like transcriptional regulator N-terminal domain	2cfx A:1-63
bt	gi|29348387|ref|NP_811890.1|	0052162	67-145	1.13e-17	54909	Dimeric alpha+beta barrel	0.0015	69733	Lrp/AsnC-like transcriptional regulator C-terminal domain	2cg4 A:67-152
bt	gi|29348387|ref|NP_811890.1|	0052161	3-64	3.2e-17	46785	Winged helix DNA-binding domain	0.0029	68967	Lrp/AsnC-like transcriptional regulator N-terminal domain	2cg4 A:4-66
bt	gi|29349630|ref|NP_813133.1|	0052814	80-269	3.01e-27	140931	Fic-like	0.0025	140932	Fic-like	2g03 A:11-187
bt	gi|29349630|ref|NP_813133.1|	0041905	293-349	0.0000000485	46785	Winged helix DNA-binding domain	0.069	68967	Lrp/AsnC-like transcriptional regulator N-terminal domain	1i1g A:2-61
bt	gi|29349637|ref|NP_813140.1|	0047283	431-488	0.000000000892	46785	Winged helix DNA-binding domain	0.021	68967	Lrp/AsnC-like transcriptional regulator N-terminal domain	1i1g A:2-61
bt	gi|29349938|ref|NP_813441.1|	0052364	413-469	0.00000000106	46785	Winged helix DNA-binding domain	0.025	68967	Lrp/AsnC-like transcriptional regulator N-terminal domain	1i1g A:2-61
bt	gi|29350038|ref|NP_813541.1|	0045968	451-507	0.00000143	46785	Winged helix DNA-binding domain	0.063	68967	Lrp/AsnC-like transcriptional regulator N-terminal domain	1i1g A:2-61
bt	gi|29350007|ref|NP_813510.1|	0045790	90-294	5.63e-33	53850	Periplasmic binding protein-like II	0.0039	53851	Phosphate binding protein-like	2fyi A:88-307
bt	gi|29350007|ref|NP_813510.1|	0045910	5-111	1.84e-19	46785	Winged helix DNA-binding domain	0.01	88979	LysR-like transcriptional regulators	1ixc A:1-89
bt	gi|29350124|ref|NP_813627.1|	0045790	88-297	5.12e-36	53850	Periplasmic binding protein-like II	0.0000513	53851	Phosphate binding protein-like	1i6a A:
bt	gi|29350124|ref|NP_813627.1|	0047461	1-85	5.07e-20	46785	Winged helix DNA-binding domain	0.0049	88979	LysR-like transcriptional regulators	1ixc A:1-89
bt	gi|29346661|ref|NP_810164.1|	0052801	8-145	1e-28	46785	Winged helix DNA-binding domain	0.0084	63379	MarR-like transcriptional regulators	1lnw A:
bt	gi|29346663|ref|NP_810166.1|	0052506	13-95	0.000000000000744	46785	Winged helix DNA-binding domain	0.0062	63379	MarR-like transcriptional regulators	1ub9 A:
bt	gi|29346978|ref|NP_810481.1|	0052506	7-92	0.0000000000000997	46785	Winged helix DNA-binding domain	0.012	63379	MarR-like transcriptional regulators	1ub9 A:
bt	gi|29347574|ref|NP_811077.1|	0052801	19-145	5.96e-29	46785	Winged helix DNA-binding domain	0.0031	63379	MarR-like transcriptional regulators	2fbh A:8-144
bt	gi|29347845|ref|NP_811348.1|	0038701	4-102	3.46e-20	46785	Winged helix DNA-binding domain	0.023	63379	MarR-like transcriptional regulators	1s3j A:
bt	gi|29346142|ref|NP_809645.1|	0043525	4-168	1.85e-41	52172	CheY-like	0.00037	52173	CheY-related	1mvo A:
bt	gi|29346142|ref|NP_809645.1|	0048619	136-230	4.53e-19	46894	C-terminal effector domain of the bipartite response regulators	0.0076	46895	PhoB-like	1kgs A:124-225
bt	gi|29346892|ref|NP_810395.1|	0050342	1-132	4.7e-38	52172	CheY-like	0.00018	52173	CheY-related	1nxo A:
bt	gi|29346892|ref|NP_810395.1|	0051385	130-228	3.12e-28	46894	C-terminal effector domain of the bipartite response regulators	0.003	46895	PhoB-like	1qqi A:
bt	gi|29347575|ref|NP_811078.1|	0050342	3-130	1.71e-37	52172	CheY-like	0.00035	52173	CheY-related	1mvo A:
bt	gi|29347575|ref|NP_811078.1|	0049014	130-227	1.7e-19	46894	C-terminal effector domain of the bipartite response regulators	0.0064	46895	PhoB-like	1p2f A:121-217
bt	gi|29346300|ref|NP_809803.1|	0038966	2-50	0.0000000225	47413	lambda repressor-like DNA-binding domains	0.05	47432	SinR domain-like	1utx A:
bt	gi|29347394|ref|NP_810897.1|	0051249	3-70	8.58e-18	47413	lambda repressor-like DNA-binding domains	0.0044	47432	SinR domain-like	1utx A:
bt	gi|29347956|ref|NP_811459.1|	0054323	1-69	2.82e-17	47413	lambda repressor-like DNA-binding domains	0.072	47432	SinR domain-like	1utx A:
bt	gi|29348192|ref|NP_811695.1|	0052017	77-187	5.94e-26	51182	RmlC-like cupins	0.021	101976	TM1459-like	2bnm A:77-198
bt	gi|29348192|ref|NP_811695.1|	0051249	3-70	0.0000000000000045	47413	lambda repressor-like DNA-binding domains	0.014	47432	SinR domain-like	1b0n A:1-68
bt	gi|29348411|ref|NP_811914.1|	0051249	4-64	0.000000000000446	47413	lambda repressor-like DNA-binding domains	0.035	47432	SinR domain-like	1utx A:
bt	gi|29348562|ref|NP_812065.1|	0051908	42-108	0.0000000000156	47413	lambda repressor-like DNA-binding domains	0.078	47432	SinR domain-like	1utx A:
bt	gi|29348965|ref|NP_812468.1|	0051249	15-72	0.00000000175	47413	lambda repressor-like DNA-binding domains	0.033	47432	SinR domain-like	1y7y A:5-73
bt	gi|29349164|ref|NP_812667.1|	0052017	74-183	1.28e-27	51182	RmlC-like cupins	0.028	101976	TM1459-like	2bnm A:77-198
bt	gi|29349164|ref|NP_812667.1|	0054369	3-72	0.00000000000873	47413	lambda repressor-like DNA-binding domains	0.064	47432	SinR domain-like	2ofy A:3-84
bt	gi|29349640|ref|NP_813143.1|	0051249	18-59	0.000000591	47413	lambda repressor-like DNA-binding domains	0.071	47432	SinR domain-like	1b0n A:1-68
bt	gi|29349923|ref|NP_813426.1|	0051249	82-142	0.0000000000138	47413	lambda repressor-like DNA-binding domains	0.015	47432	SinR domain-like	1utx A:
bt	gi|29349937|ref|NP_813440.1|	0051908	18-86	0.0000000000591	47413	lambda repressor-like DNA-binding domains	0.031	47432	SinR domain-like	2bnm A:6-76
bt	gi|29349942|ref|NP_813445.1|	0054323	29-86	0.000000000000231	47413	lambda repressor-like DNA-binding domains	0.078	47432	SinR domain-like	1y7y A:5-73
bt	gi|29350161|ref|NP_813664.1|	0054323	2-61	0.00000563	47413	lambda repressor-like DNA-binding domains	0.052	47432	SinR domain-like	2b5a A:1-77
bt	gi|29345917|ref|NP_809420.1|	0049523	2-77	1.74e-18	46689	Homeodomain-like	0.0077	46764	Tetracyclin repressor-like, N-terminal domain	2np5 A:9-77
bt	gi|29346816|ref|NP_810319.1|	0049523	3-80	1.26e-17	46689	Homeodomain-like	0.0081	46764	Tetracyclin repressor-like, N-terminal domain	2fbq A:2-80
bt	gi|29346816|ref|NP_810319.1|	0052799	85-196	0.0000111	48498	Tetracyclin repressor-like, C-terminal domain	0.0079	48499	Tetracyclin repressor-like, C-terminal domain	1vi0 A:78-194
bt	gi|29347373|ref|NP_810876.1|	0049195	8-78	0.000000564	46689	Homeodomain-like	0.017	46764	Tetracyclin repressor-like, N-terminal domain	2iu5 A:1-71
bt	gi|29347374|ref|NP_810877.1|	0054341	2-68	0.000000000012	46689	Homeodomain-like	0.028	46764	Tetracyclin repressor-like, N-terminal domain	2fq4 A:9-77
bt	gi|29347892|ref|NP_811395.1|	0049523	19-94	5.34e-19	46689	Homeodomain-like	0.0071	46764	Tetracyclin repressor-like, N-terminal domain	1vi0 A:6-77
bt	gi|29348098|ref|NP_811601.1|	0049523	9-87	0.0000000000000135	46689	Homeodomain-like	0.016	46764	Tetracyclin repressor-like, N-terminal domain	2i10 A:10-78
bt	gi|29349178|ref|NP_812681.1|	0049523	5-81	2.54e-16	46689	Homeodomain-like	0.006	46764	Tetracyclin repressor-like, N-terminal domain	1jt6 A:2-72
