# Supplementary material for: Abundance, diversity and domain architecture variability in prokaryotic DNA-binding transcription factors
Source: PLoS One. 2018 Apr 3;13(4):e0195332. doi: 10.1371/journal.pone.0195332 (PMC5882156; doi:10.1371/journal.pone.0195332)
Supplement: S1 Dataset — The information of genomes and transcription factors is organized in a tabular format. The file S1_Dataset.zip contains 761 files, one per genome. The information is organized as follows: Genome ID, identifier from NCBI database; Supfam ID; physical position of the Domain; E-value; Supfam model assignment; Supfam description; E-value associated to the family; Family ID; Family ID; representative PDB associated to each assignment. (ZIP) [file pone.0195332.s005.zip › Genomes_assignments/Bacteroides_vulgatus_ATCC_8482_B.TFs]

0r	gi|150002641|ref|YP_001297385.1|	0039624	865-1044	7.73e-38	55874	ATPase domain of HSP90 chaperone/DNA topoisomerase II/histidine kinase	0.0018	55884	Histidine kinase	2c2a A:321-481
0r	gi|150002641|ref|YP_001297385.1|	0050342	1086-1215	2.56e-37	52172	CheY-like	0.00049	52173	CheY-related	1mvo A:
0r	gi|150002641|ref|YP_001297385.1|	0046436	345-572	3.6e-19	63829	Calcium-dependent phosphotriesterase	0.07	63830	SGL-like	1e1a A:
0r	gi|150002641|ref|YP_001297385.1|	0052096	804-877	0.00000000000000186	47384	Homodimeric domain of signal transducing histidine kinase	0.0031	47385	Homodimeric domain of signal transducing histidine kinase	2c2a A:232-320
0r	gi|150002641|ref|YP_001297385.1|	0052901	41-235	0.000000000000216	63829	Calcium-dependent phosphotriesterase	0.067	63830	SGL-like	2dg1 A:6-324
0r	gi|150002641|ref|YP_001297385.1|	0046275	1289-1340	0.000000000139	46689	Homeodomain-like	0.017	46759	AraC type transcriptional activator	1bl0 A:63-124
0r	gi|150002687|ref|YP_001297431.1|	0050342	1086-1215	4.98e-35	52172	CheY-like	0.0012	52173	CheY-related	1mvo A:
0r	gi|150002687|ref|YP_001297431.1|	0039624	880-1047	7.33e-35	55874	ATPase domain of HSP90 chaperone/DNA topoisomerase II/histidine kinase	0.0016	55884	Histidine kinase	2c2a A:321-481
0r	gi|150002687|ref|YP_001297431.1|	0050023	160-428,467-486	0.00000000000000262	63829	Calcium-dependent phosphotriesterase	0.07	63830	SGL-like	2dg1 A:6-324
0r	gi|150002687|ref|YP_001297431.1|	0046275	1288-1337	0.000000000246	46689	Homeodomain-like	0.0093	46759	AraC type transcriptional activator	1bl0 A:63-124
0r	gi|150002687|ref|YP_001297431.1|	0052096	819-887	0.000000216	47384	Homodimeric domain of signal transducing histidine kinase	0.0042	47385	Homodimeric domain of signal transducing histidine kinase	2c2a A:232-320
0r	gi|150002687|ref|YP_001297431.1|	0046808	375-584,642-668	0.0000251	50998	Quinoprotein alcohol dehydrogenase-like	0.025	50999	Quinoprotein alcohol dehydrogenase-like	1g72 A:
0r	gi|150002736|ref|YP_001297480.1|	0052901	223-320,365-464	0.000000000000131	63829	Calcium-dependent phosphotriesterase	0.065	101895	Serum paraoxonase/arylesterase 1, PON1	1v04 A:
0r	gi|150002736|ref|YP_001297480.1|	0052901	400-625	0.000000000144	63829	Calcium-dependent phosphotriesterase	0.071	63830	SGL-like	2ghs A:20-314
0r	gi|150002736|ref|YP_001297480.1|	0047775	95-371	0.00000000777	50998	Quinoprotein alcohol dehydrogenase-like	0.029	50999	Quinoprotein alcohol dehydrogenase-like	1kb0 A:1-573
0r	gi|150002736|ref|YP_001297480.1|	0035607	877-930	0.000000012	46689	Homeodomain-like	0.063	46759	AraC type transcriptional activator	1bl0 A:9-62
0r	gi|150002746|ref|YP_001297490.1|	0052901	99-327	0.000000000000118	63829	Calcium-dependent phosphotriesterase	0.034	63830	SGL-like	2dg1 A:6-324
0r	gi|150002746|ref|YP_001297490.1|	0047890	262-303,391-663	0.0000000000298	50998	Quinoprotein alcohol dehydrogenase-like	0.024	50999	Quinoprotein alcohol dehydrogenase-like	1flg A:
0r	gi|150002746|ref|YP_001297490.1|	0035607	881-933	0.00000121	46689	Homeodomain-like	0.017	46759	AraC type transcriptional activator	1bl0 A:9-62
0r	gi|150002755|ref|YP_001297499.1|	0050342	1160-1290	5.41e-34	52172	CheY-like	0.00064	52173	CheY-related	1w25 A:2-140
0r	gi|150002755|ref|YP_001297499.1|	0039624	951-1116	7.47e-33	55874	ATPase domain of HSP90 chaperone/DNA topoisomerase II/histidine kinase	0.003	55884	Histidine kinase	2c2a A:321-481
0r	gi|150002755|ref|YP_001297499.1|	0052096	882-963	2.35e-16	47384	Homodimeric domain of signal transducing histidine kinase	0.0022	47385	Homodimeric domain of signal transducing histidine kinase	2c2a A:232-320
0r	gi|150002755|ref|YP_001297499.1|	0052901	558-725	0.0000000000000209	63829	Calcium-dependent phosphotriesterase	0.024	63830	SGL-like	2dg1 A:6-324
0r	gi|150002755|ref|YP_001297499.1|	0050023	340-626	0.0000000000000556	63829	Calcium-dependent phosphotriesterase	0.029	101895	Serum paraoxonase/arylesterase 1, PON1	1v04 A:
0r	gi|150002755|ref|YP_001297499.1|	0046275	1364-1412	0.000000000941	46689	Homeodomain-like	0.023	46759	AraC type transcriptional activator	1d5y A:57-121
0r	gi|150002755|ref|YP_001297499.1|	0052901	39-194	0.000000517	63829	Calcium-dependent phosphotriesterase	0.058	101895	Serum paraoxonase/arylesterase 1, PON1	1v04 A:
0r	gi|150002823|ref|YP_001297567.1|	0046275	235-282	0.0000000000161	46689	Homeodomain-like	0.021	46759	AraC type transcriptional activator	1d5y A:57-121
0r	gi|150002823|ref|YP_001297567.1|	0036286	181-232	0.000000000309	46689	Homeodomain-like	0.017	46759	AraC type transcriptional activator	1bl0 A:9-62
0r	gi|150002823|ref|YP_001297567.1|	0051818	8-95	0.0000000126	51215	Regulatory protein AraC	0.024	51216	Regulatory protein AraC	2arc A:
0r	gi|150002960|ref|YP_001297704.1|	0043525	1184-1311	3.27e-38	52172	CheY-like	0.00071	52173	CheY-related	1b00 A:
0r	gi|150002960|ref|YP_001297704.1|	0039624	968-1132	1.83e-36	55874	ATPase domain of HSP90 chaperone/DNA topoisomerase II/histidine kinase	0.00091	55884	Histidine kinase	2c2a A:321-481
0r	gi|150002960|ref|YP_001297704.1|	0052096	899-980	0.0000000000000804	47384	Homodimeric domain of signal transducing histidine kinase	0.0017	47385	Homodimeric domain of signal transducing histidine kinase	2c2a A:232-320
0r	gi|150002960|ref|YP_001297704.1|	0050023	210-361,401-504,534-554	0.0000000000654	63829	Calcium-dependent phosphotriesterase	0.036	63830	SGL-like	1e1a A:
0r	gi|150002960|ref|YP_001297704.1|	0046275	1391-1439	0.00000003	46689	Homeodomain-like	0.025	46759	AraC type transcriptional activator	1d5y A:57-121
0r	gi|150002960|ref|YP_001297704.1|	0052901	36-160	0.00000399	63829	Calcium-dependent phosphotriesterase	0.094	63830	SGL-like	2ghs A:20-314
0r	gi|150002960|ref|YP_001297704.1|	0052427	647-785	0.000049	63829	Calcium-dependent phosphotriesterase	0.061	63830	SGL-like	2ghs A:20-314
0r	gi|150002969|ref|YP_001297713.1|	0046275	254-298	0.00000000806	46689	Homeodomain-like	0.044	46759	AraC type transcriptional activator	1d5y A:57-121
0r	gi|150003082|ref|YP_001297826.1|	0052901	446-633	6.76e-16	63829	Calcium-dependent phosphotriesterase	0.036	63830	SGL-like	2ghs A:20-314
0r	gi|150003082|ref|YP_001297826.1|	0050023	16-282	0.000000000000111	63829	Calcium-dependent phosphotriesterase	0.029	63830	SGL-like	2ghs A:20-314
0r	gi|150003082|ref|YP_001297826.1|	0046275	887-935	0.00000000000687	46689	Homeodomain-like	0.03	46759	AraC type transcriptional activator	1d5y A:57-121
0r	gi|150003100|ref|YP_001297844.1|	0050342	1082-1215	7.83e-38	52172	CheY-like	0.00068	52173	CheY-related	1nxo A:
0r	gi|150003100|ref|YP_001297844.1|	0039624	885-1051	5.11e-35	55874	ATPase domain of HSP90 chaperone/DNA topoisomerase II/histidine kinase	0.0018	55884	Histidine kinase	2c2a A:321-481
0r	gi|150003100|ref|YP_001297844.1|	0052096	825-896	0.00000000000000589	47384	Homodimeric domain of signal transducing histidine kinase	0.0022	47385	Homodimeric domain of signal transducing histidine kinase	2c2a A:232-320
0r	gi|150003100|ref|YP_001297844.1|	0052901	422-649	0.000000000000105	63829	Calcium-dependent phosphotriesterase	0.038	63830	SGL-like	1e1a A:
0r	gi|150003100|ref|YP_001297844.1|	0050023	43-289	0.000000000000111	63829	Calcium-dependent phosphotriesterase	0.026	63830	SGL-like	2ghs A:20-314
0r	gi|150003100|ref|YP_001297844.1|	0046275	1290-1338	0.0000000000358	46689	Homeodomain-like	0.042	46759	AraC type transcriptional activator	1d5y A:57-121
0r	gi|150003130|ref|YP_001297874.1|	0043525	1054-1183	2.85e-36	52172	CheY-like	0.0011	52173	CheY-related	1mvo A:
0r	gi|150003130|ref|YP_001297874.1|	0039624	847-1014	1.17e-34	55874	ATPase domain of HSP90 chaperone/DNA topoisomerase II/histidine kinase	0.0028	55884	Histidine kinase	2c2a A:321-481
0r	gi|150003130|ref|YP_001297874.1|	0047775	206-315,357-398,484-576	1.26e-17	50998	Quinoprotein alcohol dehydrogenase-like	0.015	50999	Quinoprotein alcohol dehydrogenase-like	1kv9 A:1-560
0r	gi|150003130|ref|YP_001297874.1|	0050023	42-317	0.0000000000000157	63829	Calcium-dependent phosphotriesterase	0.029	63830	SGL-like	2ghs A:20-314
0r	gi|150003130|ref|YP_001297874.1|	0046275	1255-1304	0.000000000000314	46689	Homeodomain-like	0.017	46759	AraC type transcriptional activator	1bl0 A:9-62
0r	gi|150003130|ref|YP_001297874.1|	0052096	780-857	0.0000000000000569	47384	Homodimeric domain of signal transducing histidine kinase	0.0019	47385	Homodimeric domain of signal transducing histidine kinase	2c2a A:232-320
0r	gi|150003174|ref|YP_001297918.1|	0046275	239-291	0.0000000000000627	46689	Homeodomain-like	0.038	46759	AraC type transcriptional activator	1d5y A:57-121
0r	gi|150003174|ref|YP_001297918.1|	0036286	186-237	0.00000493	46689	Homeodomain-like	0.045	158263	RpiR-like	2o3f A:1-83
0r	gi|150003189|ref|YP_001297933.1|	0050342	1135-1256	6.83e-37	52172	CheY-like	0.00096	52173	CheY-related	1mvo A:
0r	gi|150003189|ref|YP_001297933.1|	0039624	926-1092	9.43e-31	55874	ATPase domain of HSP90 chaperone/DNA topoisomerase II/histidine kinase	0.0027	55884	Histidine kinase	2c2a A:321-481
0r	gi|150003189|ref|YP_001297933.1|	0052901	59-264	9.37e-17	63829	Calcium-dependent phosphotriesterase	0.018	63830	SGL-like	2ghs A:20-314
0r	gi|150003189|ref|YP_001297933.1|	0052901	433-681	0.00000000000000157	63829	Calcium-dependent phosphotriesterase	0.041	63830	SGL-like	1e1a A:
0r	gi|150003189|ref|YP_001297933.1|	0052096	864-937	0.0000000000373	47384	Homodimeric domain of signal transducing histidine kinase	0.0018	47385	Homodimeric domain of signal transducing histidine kinase	2c2a A:232-320
0r	gi|150003189|ref|YP_001297933.1|	0050023	287-503	0.000000000153	63829	Calcium-dependent phosphotriesterase	0.06	63830	SGL-like	1e1a A:
0r	gi|150003189|ref|YP_001297933.1|	0046275	1333-1381	0.00000000426	46689	Homeodomain-like	0.022	46759	AraC type transcriptional activator	1d5y A:57-121
0r	gi|150003190|ref|YP_001297934.1|	0051818	12-176	4.05e-21	51215	Regulatory protein AraC	0.012	51216	Regulatory protein AraC	2arc A:
0r	gi|150003190|ref|YP_001297934.1|	0046275	246-293	0.00000000000466	46689	Homeodomain-like	0.025	46759	AraC type transcriptional activator	1d5y A:57-121
0r	gi|150003190|ref|YP_001297934.1|	0036286	193-243	0.0000000717	46689	Homeodomain-like	0.046	46759	AraC type transcriptional activator	1d5y A:3-56
0r	gi|150003321|ref|YP_001298065.1|	0051818	25-172	5.1e-26	51215	Regulatory protein AraC	0.0061	51216	Regulatory protein AraC	2arc A:
0r	gi|150003321|ref|YP_001298065.1|	0045977	246-295	0.0000000000762	46689	Homeodomain-like	0.021	46759	AraC type transcriptional activator	1bl0 A:63-124
0r	gi|150003321|ref|YP_001298065.1|	0036286	194-243	0.000000000811	46689	Homeodomain-like	0.065	46759	AraC type transcriptional activator	1bl0 A:9-62
0r	gi|150003331|ref|YP_001298075.1|	0043525	1078-1213	1.85e-38	52172	CheY-like	0.0013	52173	CheY-related	1kgs A:2-123
0r	gi|150003331|ref|YP_001298075.1|	0039624	884-1047	6.68e-29	55874	ATPase domain of HSP90 chaperone/DNA topoisomerase II/histidine kinase	0.0025	55884	Histidine kinase	2c2a A:321-481
0r	gi|150003331|ref|YP_001298075.1|	0052901	365-582	1.67e-17	63829	Calcium-dependent phosphotriesterase	0.051	63830	SGL-like	2ghs A:20-314
0r	gi|150003331|ref|YP_001298075.1|	0050023	80-331	0.0000000000000255	63829	Calcium-dependent phosphotriesterase	0.068	101895	Serum paraoxonase/arylesterase 1, PON1	1v04 A:
0r	gi|150003331|ref|YP_001298075.1|	0052096	819-895	0.000000000000177	47384	Homodimeric domain of signal transducing histidine kinase	0.0017	47385	Homodimeric domain of signal transducing histidine kinase	2c2a A:232-320
0r	gi|150003331|ref|YP_001298075.1|	0046275	1279-1331	0.0000000000941	46689	Homeodomain-like	0.028	46759	AraC type transcriptional activator	1d5y A:57-121
0r	gi|150003414|ref|YP_001298158.1|	0050342	1088-1219	1.37e-34	52172	CheY-like	0.0005	52173	CheY-related	1nxo A:
0r	gi|150003414|ref|YP_001298158.1|	0039624	888-1054	1.7e-33	55874	ATPase domain of HSP90 chaperone/DNA topoisomerase II/histidine kinase	0.0013	55884	Histidine kinase	2c2a A:321-481
0r	gi|150003414|ref|YP_001298158.1|	0052901	456-660	0.0000000000000015	63829	Calcium-dependent phosphotriesterase	0.04	63830	SGL-like	2ghs A:20-314
0r	gi|150003414|ref|YP_001298158.1|	0046808	89-241,318-336,370-570	0.0000000000000596	50998	Quinoprotein alcohol dehydrogenase-like	0.03	50999	Quinoprotein alcohol dehydrogenase-like	1kv9 A:1-560
0r	gi|150003414|ref|YP_001298158.1|	0052096	821-898	0.0000000000000192	47384	Homodimeric domain of signal transducing histidine kinase	0.0021	47385	Homodimeric domain of signal transducing histidine kinase	2c2a A:232-320
0r	gi|150003414|ref|YP_001298158.1|	0046275	1294-1342	0.00000000237	46689	Homeodomain-like	0.043	46759	AraC type transcriptional activator	1d5y A:57-121
0r	gi|150003546|ref|YP_001298290.1|	0043525	1116-1246	1.2e-39	52172	CheY-like	0.00053	52173	CheY-related	1mvo A:
0r	gi|150003546|ref|YP_001298290.1|	0052427	318-535	4.14e-19	63829	Calcium-dependent phosphotriesterase	0.025	63830	SGL-like	2dg1 A:6-324
0r	gi|150003546|ref|YP_001298290.1|	0052097	909-1063	0.00000000000000118	55874	ATPase domain of HSP90 chaperone/DNA topoisomerase II/histidine kinase	0.01	55884	Histidine kinase	2c2a A:321-481
0r	gi|150003546|ref|YP_001298290.1|	0046275	1322-1369	0.0000000139	46689	Homeodomain-like	0.032	46759	AraC type transcriptional activator	1d5y A:57-121
0r	gi|150003546|ref|YP_001298290.1|	0046436	190-383	0.00000000654	63829	Calcium-dependent phosphotriesterase	0.077	63830	SGL-like	2ghs A:20-314
0r	gi|150003546|ref|YP_001298290.1|	0052096	828-904	0.000000141	47384	Homodimeric domain of signal transducing histidine kinase	0.0088	47385	Homodimeric domain of signal transducing histidine kinase	2c2a A:232-320
0r	gi|150003574|ref|YP_001298318.1|	0039624	947-1125	9.43e-42	55874	ATPase domain of HSP90 chaperone/DNA topoisomerase II/histidine kinase	0.0021	55884	Histidine kinase	2c2a A:321-481
0r	gi|150003574|ref|YP_001298318.1|	0043525	1153-1283	6.83e-36	52172	CheY-like	0.0017	52173	CheY-related	1jbe A:
0r	gi|150003574|ref|YP_001298318.1|	0050023	420-676	6.21e-19	63829	Calcium-dependent phosphotriesterase	0.051	63830	SGL-like	2ghs A:20-314
0r	gi|150003574|ref|YP_001298318.1|	0052096	880-960	0.0000000000000216	47384	Homodimeric domain of signal transducing histidine kinase	0.0027	47385	Homodimeric domain of signal transducing histidine kinase	2c2a A:232-320
0r	gi|150003574|ref|YP_001298318.1|	0046275	1352-1405	0.0000000000941	46689	Homeodomain-like	0.032	46759	AraC type transcriptional activator	1d5y A:57-121
0r	gi|150003574|ref|YP_001298318.1|	0046808	56-243,270-510	0.0000000000518	50998	Quinoprotein alcohol dehydrogenase-like	0.033	50999	Quinoprotein alcohol dehydrogenase-like	1flg A:
0r	gi|150003669|ref|YP_001298413.1|	0046275	101-152	0.000000000896	46689	Homeodomain-like	0.032	46759	AraC type transcriptional activator	1d5y A:57-121
0r	gi|150003705|ref|YP_001298449.1|	0039624	876-1041	6.16e-41	55874	ATPase domain of HSP90 chaperone/DNA topoisomerase II/histidine kinase	0.00051	55884	Histidine kinase	2c2a A:321-481
0r	gi|150003705|ref|YP_001298449.1|	0043525	1076-1205	4.7e-35	52172	CheY-like	0.00069	52173	CheY-related	1mvo A:
0r	gi|150003705|ref|YP_001298449.1|	0052901	372-591	1.24e-19	63829	Calcium-dependent phosphotriesterase	0.057	101895	Serum paraoxonase/arylesterase 1, PON1	1v04 A:
0r	gi|150003705|ref|YP_001298449.1|	0052096	811-887	0.0000000000000294	47384	Homodimeric domain of signal transducing histidine kinase	0.0017	47385	Homodimeric domain of signal transducing histidine kinase	2c2a A:232-320
0r	gi|150003705|ref|YP_001298449.1|	0052901	35-204	0.0000000000000719	63829	Calcium-dependent phosphotriesterase	0.033	63830	SGL-like	2ghs A:20-314
0r	gi|150003705|ref|YP_001298449.1|	0046275	1275-1323	0.0000000000108	46689	Homeodomain-like	0.015	46759	AraC type transcriptional activator	1d5y A:57-121
0r	gi|150003705|ref|YP_001298449.1|	0052901	184-394	0.000000000000576	63829	Calcium-dependent phosphotriesterase	0.078	101895	Serum paraoxonase/arylesterase 1, PON1	1v04 A:
0r	gi|150003719|ref|YP_001298463.1|	0039624	866-1035	2.75e-38	55874	ATPase domain of HSP90 chaperone/DNA topoisomerase II/histidine kinase	0.0027	55884	Histidine kinase	2c2a A:321-481
0r	gi|150003719|ref|YP_001298463.1|	0050342	1074-1204	6.97e-36	52172	CheY-like	0.0011	52173	CheY-related	1ys7 A:7-127
0r	gi|150003719|ref|YP_001298463.1|	0046275	1275-1324	0.000000000000493	46689	Homeodomain-like	0.01	46759	AraC type transcriptional activator	1d5y A:57-121
0r	gi|150003719|ref|YP_001298463.1|	0052901	31-215	0.0000000000000894	63829	Calcium-dependent phosphotriesterase	0.034	63830	SGL-like	2ghs A:20-314
0r	gi|150003719|ref|YP_001298463.1|	0052096	808-877	0.000000000922	47384	Homodimeric domain of signal transducing histidine kinase	0.0021	47385	Homodimeric domain of signal transducing histidine kinase	2c2a A:232-320
0r	gi|150003719|ref|YP_001298463.1|	0052901	435-602	0.0000000177	63829	Calcium-dependent phosphotriesterase	0.034	63830	SGL-like	1e1a A:
0r	gi|150003719|ref|YP_001298463.1|	0052901	164-366	0.0000000327	63829	Calcium-dependent phosphotriesterase	0.065	101895	Serum paraoxonase/arylesterase 1, PON1	1v04 A:
0r	gi|150003792|ref|YP_001298536.1|	0046275	102-151	0.0000000116	46689	Homeodomain-like	0.049	46759	AraC type transcriptional activator	1bl0 A:9-62
0r	gi|150003810|ref|YP_001298554.1|	0046275	229-277	0.00000000493	46689	Homeodomain-like	0.023	46759	AraC type transcriptional activator	1d5y A:57-121
0r	gi|150003835|ref|YP_001298579.1|	0039624	840-1003	8.12e-36	55874	ATPase domain of HSP90 chaperone/DNA topoisomerase II/histidine kinase	0.0015	55884	Histidine kinase	2c2a A:321-481
0r	gi|150003835|ref|YP_001298579.1|	0043525	1043-1180	3.42e-33	52172	CheY-like	0.0018	52173	CheY-related	1w25 A:2-140
0r	gi|150003835|ref|YP_001298579.1|	0052901	38-140,181-247	0.00000000000085	63829	Calcium-dependent phosphotriesterase	0.022	63830	SGL-like	2ghs A:20-314
0r	gi|150003835|ref|YP_001298579.1|	0046808	43-100,181-303,346-420,478-588	0.00000000000102	50998	Quinoprotein alcohol dehydrogenase-like	0.029	50999	Quinoprotein alcohol dehydrogenase-like	1flg A:
0r	gi|150003835|ref|YP_001298579.1|	0046275	1241-1290	0.00000000000851	46689	Homeodomain-like	0.018	46759	AraC type transcriptional activator	1d5y A:57-121
0r	gi|150003835|ref|YP_001298579.1|	0052096	772-848	0.0000000194	47384	Homodimeric domain of signal transducing histidine kinase	0.0027	47385	Homodimeric domain of signal transducing histidine kinase	2c2a A:232-320
0r	gi|150003845|ref|YP_001298589.1|	0046275	101-148	0.0000000251	46689	Homeodomain-like	0.07	46759	AraC type transcriptional activator	1d5y A:57-121
0r	gi|150003855|ref|YP_001298599.1|	0046275	16-68	0.0000000000986	46689	Homeodomain-like	0.043	46759	AraC type transcriptional activator	1d5y A:57-121
0r	gi|150003913|ref|YP_001298657.1|	0046275	184-234	0.0000000806	46689	Homeodomain-like	0.056	46759	AraC type transcriptional activator	1d5y A:57-121
0r	gi|150003952|ref|YP_001298696.1|	0046275	101-150	0.000000000403	46689	Homeodomain-like	0.032	46759	AraC type transcriptional activator	1d5y A:57-121
0r	gi|150004064|ref|YP_001298808.1|	0043192	21-167	0.000000000000311	51182	RmlC-like cupins	0.036	89409	TM1287-like	1o4t A:
0r	gi|150004064|ref|YP_001298808.1|	0045977	228-277	0.000000000435	46689	Homeodomain-like	0.026	46759	AraC type transcriptional activator	1bl0 A:63-124
0r	gi|150004225|ref|YP_001298969.1|	0046959	26-300	5.07e-62	53822	Periplasmic binding protein-like I	0.0001	53823	L-arabinose binding protein-like	2dri A:
0r	gi|150004225|ref|YP_001298969.1|	0039624	451-623	1.57e-42	55874	ATPase domain of HSP90 chaperone/DNA topoisomerase II/histidine kinase	0.0019	55884	Histidine kinase	2c2a A:321-481
0r	gi|150004225|ref|YP_001298969.1|	0050342	656-784	2.42e-35	52172	CheY-like	0.00034	52173	CheY-related	1w25 A:2-140
0r	gi|150004225|ref|YP_001298969.1|	0052096	383-463	7.46e-16	47384	Homodimeric domain of signal transducing histidine kinase	0.002	47385	Homodimeric domain of signal transducing histidine kinase	2c2a A:232-320
0r	gi|150004225|ref|YP_001298969.1|	0046275	858-906	0.000000000148	46689	Homeodomain-like	0.012	46759	AraC type transcriptional activator	1d5y A:57-121
0r	gi|150004231|ref|YP_001298975.1|	0046275	233-276	0.000000000762	46689	Homeodomain-like	0.021	46759	AraC type transcriptional activator	1d5y A:57-121
0r	gi|150004342|ref|YP_001299086.1|	0052901	476-639	6.7e-18	63829	Calcium-dependent phosphotriesterase	0.04	63830	SGL-like	2dg1 A:6-324
0r	gi|150004342|ref|YP_001299086.1|	0052901	83-277	2.13e-17	63829	Calcium-dependent phosphotriesterase	0.029	63830	SGL-like	2ghs A:20-314
0r	gi|150004342|ref|YP_001299086.1|	0046275	912-959	0.0000000000103	46689	Homeodomain-like	0.015	46759	AraC type transcriptional activator	1bl0 A:63-124
0r	gi|150004342|ref|YP_001299086.1|	0047378	215-421	0.000000183	63825	YWTD domain	0.024	63826	YWTD domain	1npe A:
0r	gi|150004370|ref|YP_001299114.1|	0039624	1000-1165	8.38e-36	55874	ATPase domain of HSP90 chaperone/DNA topoisomerase II/histidine kinase	0.00045	55884	Histidine kinase	2c2a A:321-481
0r	gi|150004370|ref|YP_001299114.1|	0043525	1205-1335	3.84e-33	52172	CheY-like	0.0006	52173	CheY-related	1nxo A:
0r	gi|150004370|ref|YP_001299114.1|	0052096	932-1012	9.42e-18	47384	Homodimeric domain of signal transducing histidine kinase	0.0013	47385	Homodimeric domain of signal transducing histidine kinase	2c2a A:232-320
0r	gi|150004370|ref|YP_001299114.1|	0046275	1412-1462	0.00000000000125	46689	Homeodomain-like	0.027	46759	AraC type transcriptional activator	1d5y A:57-121
0r	gi|150004370|ref|YP_001299114.1|	0050023	361-623	0.0000000000000719	63829	Calcium-dependent phosphotriesterase	0.027	63830	SGL-like	2ghs A:20-314
0r	gi|150004370|ref|YP_001299114.1|	0048898	35-289	0.000000000262	101898	NHL repeat	0.032	101899	NHL repeat	1q7f A:
0r	gi|150004451|ref|YP_001299195.1|	0046275	240-284	0.0000000143	46689	Homeodomain-like	0.015	46759	AraC type transcriptional activator	1bl0 A:63-124
0r	gi|150004451|ref|YP_001299195.1|	0051818	34-162	0.0000000575	51215	Regulatory protein AraC	0.0083	51216	Regulatory protein AraC	2arc A:
0r	gi|150004559|ref|YP_001299303.1|	0046275	98-151	0.000000013	46689	Homeodomain-like	0.023	46759	AraC type transcriptional activator	1d5y A:57-121
0r	gi|150004629|ref|YP_001299373.1|	0039624	894-1068	1.31e-34	55874	ATPase domain of HSP90 chaperone/DNA topoisomerase II/histidine kinase	0.0018	55884	Histidine kinase	2c2a A:321-481
0r	gi|150004629|ref|YP_001299373.1|	0052096	825-905	7.06e-16	47384	Homodimeric domain of signal transducing histidine kinase	0.0012	47385	Homodimeric domain of signal transducing histidine kinase	2c2a A:232-320
0r	gi|150004629|ref|YP_001299373.1|	0052901	450-622	0.0000000000000209	63829	Calcium-dependent phosphotriesterase	0.041	63830	SGL-like	2dg1 A:6-324
0r	gi|150004629|ref|YP_001299373.1|	0046275	1267-1314	0.00000000000206	46689	Homeodomain-like	0.01	46759	AraC type transcriptional activator	1d5y A:57-121
0r	gi|150004629|ref|YP_001299373.1|	0052901	126-336	0.00000000000017	63829	Calcium-dependent phosphotriesterase	0.054	101895	Serum paraoxonase/arylesterase 1, PON1	1v04 A:
0r	gi|150004693|ref|YP_001299437.1|	0039624	894-1061	3.14e-36	55874	ATPase domain of HSP90 chaperone/DNA topoisomerase II/histidine kinase	0.0014	55884	Histidine kinase	2c2a A:321-481
0r	gi|150004693|ref|YP_001299437.1|	0050342	1096-1218	1.38e-35	52172	CheY-like	0.00076	52173	CheY-related	1w25 A:2-140
0r	gi|150004693|ref|YP_001299437.1|	0052096	829-905	0.0000000000000145	47384	Homodimeric domain of signal transducing histidine kinase	0.0025	47385	Homodimeric domain of signal transducing histidine kinase	2c2a A:232-320
0r	gi|150004693|ref|YP_001299437.1|	0048898	33-297	0.0000000000000314	101898	NHL repeat	0.029	101899	NHL repeat	1rwi A:
0r	gi|150004693|ref|YP_001299437.1|	0052901	498-659	0.0000000000409	63829	Calcium-dependent phosphotriesterase	0.06	63830	SGL-like	2ghs A:20-314
0r	gi|150004693|ref|YP_001299437.1|	0046275	1305-1355	0.00000000672	46689	Homeodomain-like	0.03	46759	AraC type transcriptional activator	1d5y A:57-121
0r	gi|150004693|ref|YP_001299437.1|	0052427	218-477	0.00000000288	63829	Calcium-dependent phosphotriesterase	0.013	101895	Serum paraoxonase/arylesterase 1, PON1	1v04 A:
0r	gi|150004703|ref|YP_001299447.1|	0050342	1094-1217	7.4e-35	52172	CheY-like	0.00062	52173	CheY-related	1nxo A:
0r	gi|150004703|ref|YP_001299447.1|	0039624	892-1058	1.17e-34	55874	ATPase domain of HSP90 chaperone/DNA topoisomerase II/histidine kinase	0.0011	55884	Histidine kinase	2c2a A:321-481
0r	gi|150004703|ref|YP_001299447.1|	0050023	401-648	0.00000000000000137	63829	Calcium-dependent phosphotriesterase	0.055	63830	SGL-like	2ghs A:20-314
0r	gi|150004703|ref|YP_001299447.1|	0052901	175-302,365-469	0.00000000000000471	63829	Calcium-dependent phosphotriesterase	0.057	63830	SGL-like	2ghs A:20-314
0r	gi|150004703|ref|YP_001299447.1|	0052096	826-903	0.0000000000000108	47384	Homodimeric domain of signal transducing histidine kinase	0.0024	47385	Homodimeric domain of signal transducing histidine kinase	2c2a A:232-320
0r	gi|150004703|ref|YP_001299447.1|	0050023	3-287	0.000000000000024	63829	Calcium-dependent phosphotriesterase	0.029	101895	Serum paraoxonase/arylesterase 1, PON1	1v04 A:
0r	gi|150004703|ref|YP_001299447.1|	0046275	1303-1353	0.000000000291	46689	Homeodomain-like	0.03	46759	AraC type transcriptional activator	1bl0 A:63-124
0r	gi|150004728|ref|YP_001299472.1|	0046275	242-283	0.0000161	46689	Homeodomain-like	0.031	46759	AraC type transcriptional activator	1d5y A:57-121
0r	gi|150004764|ref|YP_001299508.1|	0043525	1069-1198	1.08e-35	52172	CheY-like	0.0015	52173	CheY-related	1nxo A:
0r	gi|150004764|ref|YP_001299508.1|	0039624	874-1038	6.68e-35	55874	ATPase domain of HSP90 chaperone/DNA topoisomerase II/histidine kinase	0.0019	55884	Histidine kinase	2c2a A:321-481
0r	gi|150004764|ref|YP_001299508.1|	0052901	360-573	1.96e-21	63829	Calcium-dependent phosphotriesterase	0.06	63830	SGL-like	2ghs A:20-314
0r	gi|150004764|ref|YP_001299508.1|	0046808	43-153,215-460	1.26e-16	50998	Quinoprotein alcohol dehydrogenase-like	0.025	50999	Quinoprotein alcohol dehydrogenase-like	1h4i A:
0r	gi|150004764|ref|YP_001299508.1|	0052096	810-884	0.0000000000000159	47384	Homodimeric domain of signal transducing histidine kinase	0.0013	47385	Homodimeric domain of signal transducing histidine kinase	2c2a A:232-320
0r	gi|150004764|ref|YP_001299508.1|	0046275	1269-1315	0.000000000538	46689	Homeodomain-like	0.015	46759	AraC type transcriptional activator	1d5y A:57-121
0r	gi|150004951|ref|YP_001299695.1|	0046275	249-295	0.00000448	46689	Homeodomain-like	0.012	46759	AraC type transcriptional activator	1bl0 A:9-62
0r	gi|150004951|ref|YP_001299695.1|	0051818	38-106	0.000000889	51215	Regulatory protein AraC	0.0095	51216	Regulatory protein AraC	2arc A:
0r	gi|150004963|ref|YP_001299707.1|	0048648	128-351	0.000000000000366	81901	HCP-like	0.015	81902	HCP-like	1klx A:
0r	gi|150004963|ref|YP_001299707.1|	0046275	547-599	0.0000000134	46689	Homeodomain-like	0.024	46759	AraC type transcriptional activator	1d5y A:57-121
0r	gi|150004963|ref|YP_001299707.1|	0052646	25-123	0.000000596	48452	TPR-like	0.021	48453	Tetratricopeptide repeat (TPR)	1elr A:
0r	gi|150005263|ref|YP_001300007.1|	0046275	229-274	0.0000000202	46689	Homeodomain-like	0.027	46759	AraC type transcriptional activator	1bl0 A:9-62
0r	gi|150005428|ref|YP_001300172.1|	0039624	994-1161	1.44e-42	55874	ATPase domain of HSP90 chaperone/DNA topoisomerase II/histidine kinase	0.0011	55884	Histidine kinase	2c2a A:321-481
0r	gi|150005428|ref|YP_001300172.1|	0043525	1211-1342	2.42e-37	52172	CheY-like	0.00081	52173	CheY-related	1mvo A:
0r	gi|150005428|ref|YP_001300172.1|	0052096	934-1007	7.65e-17	47384	Homodimeric domain of signal transducing histidine kinase	0.0017	47385	Homodimeric domain of signal transducing histidine kinase	2c2a A:232-320
0r	gi|150005428|ref|YP_001300172.1|	0052901	235-360,401-520	0.0000000000000242	63829	Calcium-dependent phosphotriesterase	0.079	63830	SGL-like	2ghs A:20-314
0r	gi|150005428|ref|YP_001300172.1|	0046275	1414-1464	0.00000000000896	46689	Homeodomain-like	0.013	46759	AraC type transcriptional activator	1d5y A:57-121
0r	gi|150005428|ref|YP_001300172.1|	0052901	548-732	0.0000000654	63829	Calcium-dependent phosphotriesterase	0.041	63830	SGL-like	2ghs A:20-314
0r	gi|150005428|ref|YP_001300172.1|	0052901	18-116	0.0000719	63829	Calcium-dependent phosphotriesterase	0.033	63830	SGL-like	2ghs A:20-314
0r	gi|150005573|ref|YP_001300317.1|	0046275	243-289	0.000000000345	46689	Homeodomain-like	0.023	46759	AraC type transcriptional activator	1d5y A:57-121
0r	gi|150005600|ref|YP_001300344.1|	0046275	251-299	0.0000000000493	46689	Homeodomain-like	0.023	46759	AraC type transcriptional activator	1bl0 A:63-124
0r	gi|150005601|ref|YP_001300345.1|	0046275	249-295	0.00000000139	46689	Homeodomain-like	0.03	46759	AraC type transcriptional activator	1d5y A:3-56
0r	gi|150005838|ref|YP_001300582.1|	0046275	254-298	0.0000000000175	46689	Homeodomain-like	0.05	46759	AraC type transcriptional activator	1bl0 A:63-124
0r	gi|150006322|ref|YP_001301066.1|	0043525	1071-1201	7.83e-38	52172	CheY-like	0.0011	52173	CheY-related	1mvo A:
0r	gi|150006322|ref|YP_001301066.1|	0039624	862-1029	6.29e-36	55874	ATPase domain of HSP90 chaperone/DNA topoisomerase II/histidine kinase	0.0024	55884	Histidine kinase	2c2a A:321-481
0r	gi|150006322|ref|YP_001301066.1|	0047732	86-293,350-435	0.0000000000000144	69322	Tricorn protease domain 2	0.01	69323	Tricorn protease domain 2	1k32 A:320-679
0r	gi|150006322|ref|YP_001301066.1|	0046275	1271-1320	0.00000000022	46689	Homeodomain-like	0.021	46759	AraC type transcriptional activator	1bl0 A:63-124
0r	gi|150006322|ref|YP_001301066.1|	0052096	794-869	0.0000000000135	47384	Homodimeric domain of signal transducing histidine kinase	0.0033	47385	Homodimeric domain of signal transducing histidine kinase	2c2a A:232-320
0r	gi|150006322|ref|YP_001301066.1|	0048898	350-602	0.00000000115	101898	NHL repeat	0.028	101899	NHL repeat	1rwi A:
0r	gi|150006559|ref|YP_001301303.1|	0046275	236-280	0.000000000103	46689	Homeodomain-like	0.03	46759	AraC type transcriptional activator	1d5y A:57-121
0r	gi|150006559|ref|YP_001301303.1|	0051818	30-157	0.000000209	51215	Regulatory protein AraC	0.015	51216	Regulatory protein AraC	2arc A:
0r	gi|150006603|ref|YP_001301347.1|	0046275	242-288	0.0000000000291	46689	Homeodomain-like	0.012	46759	AraC type transcriptional activator	1bl0 A:63-124
0r	gi|150006603|ref|YP_001301347.1|	0051818	38-155	0.0000968	51215	Regulatory protein AraC	0.014	51216	Regulatory protein AraC	2arc A:
0r	gi|150003180|ref|YP_001297924.1|	0045802	2-70	5.99e-19	46785	Winged helix DNA-binding domain	0.002	46792	Arginine repressor (ArgR), N-terminal DNA-binding domain	1f9n A:3-78
0r	gi|150003180|ref|YP_001297924.1|	0035348	85-146	8.5e-17	55252	C-terminal domain of arginine repressor	0.001	55253	C-terminal domain of arginine repressor	1f9n A:79-149
0r	gi|150005931|ref|YP_001300675.1|	0037456	464-511	0.000000416	46785	Winged helix DNA-binding domain	0.06	46792	Arginine repressor (ArgR), N-terminal DNA-binding domain	1f9n A:3-78
0r	gi|150003515|ref|YP_001298259.1|	0045968	58-114	0.0000107	46785	Winged helix DNA-binding domain	0.054	46786	Biotin repressor-like	1j5y A:3-67
0r	gi|150006275|ref|YP_001301019.1|	0052726	23-160	2.86e-16	52540	P-loop containing nucleoside triphosphate hydrolases	0.084	81269	Extended AAA-ATPase domain	1iqp A:2-232
0r	gi|150006275|ref|YP_001301019.1|	0039384	239-290	0.0000623	46785	Winged helix DNA-binding domain	0.056	46786	Biotin repressor-like	1bia A:1-63
0r	gi|150005159|ref|YP_001299903.1|	0051666	5-146	2.09e-26	51206	cAMP-binding domain-like	0.00000761	51210	cAMP-binding domain	1zyb A:1-147
0r	gi|150005159|ref|YP_001299903.1|	0051665	152-220	0.0000000000302	46785	Winged helix DNA-binding domain	0.0011	46796	CAP C-terminal domain-like	1zyb A:148-220
0r	gi|150006071|ref|YP_001300815.1|	0052861	18-151	2.49e-30	51206	cAMP-binding domain-like	0.00018	51210	cAMP-binding domain	2gau A:10-151
0r	gi|150006071|ref|YP_001300815.1|	0052860	154-230	0.00000000000000605	46785	Winged helix DNA-binding domain	0.0002	46796	CAP C-terminal domain-like	2gau A:152-232
0r	gi|150006596|ref|YP_001301340.1|	0049498	94-406	1.2e-47	53067	Actin-like ATPase domain	0.0000843	110636	ROK	1z05 A:209-405
0r	gi|150006596|ref|YP_001301340.1|	0051507	30-90	0.00000000217	46785	Winged helix DNA-binding domain	0.08	46796	CAP C-terminal domain-like	2coh A:118-199
0r	gi|150002978|ref|YP_001297722.1|	0041617	158-397	5.85e-67	52540	P-loop containing nucleoside triphosphate hydrolases	0.00000166	81269	Extended AAA-ATPase domain	1ny5 A:138-384
0r	gi|150002978|ref|YP_001297722.1|	0043525	3-201	3.7e-40	52172	CheY-like	0.00055	52173	CheY-related	1ny5 A:1-137
0r	gi|150002978|ref|YP_001297722.1|	0048440	368-459	0.000000000000141	46689	Homeodomain-like	0.032	100918	FIS-like	1eto B:
0r	gi|150003265|ref|YP_001298009.1|	0041617	137-375	4.4e-62	52540	P-loop containing nucleoside triphosphate hydrolases	0.00000365	81269	Extended AAA-ATPase domain	1ny5 A:138-384
0r	gi|150003265|ref|YP_001298009.1|	0043525	6-178	2.42e-34	52172	CheY-like	0.0015	52173	CheY-related	2pl1 A:1-119
0r	gi|150003265|ref|YP_001298009.1|	0037176	347-436	0.00000000000000666	46689	Homeodomain-like	0.039	100918	FIS-like	1eto B:
0r	gi|150004118|ref|YP_001298862.1|	0041617	137-375	4.4e-62	52540	P-loop containing nucleoside triphosphate hydrolases	0.00000365	81269	Extended AAA-ATPase domain	1ny5 A:138-384
0r	gi|150004118|ref|YP_001298862.1|	0043525	6-178	2.42e-34	52172	CheY-like	0.0015	52173	CheY-related	2pl1 A:1-119
0r	gi|150004118|ref|YP_001298862.1|	0037176	347-436	0.00000000000000666	46689	Homeodomain-like	0.039	100918	FIS-like	1eto B:
0r	gi|150004715|ref|YP_001299459.1|	0041617	137-372	5.82e-64	52540	P-loop containing nucleoside triphosphate hydrolases	0.00000147	81269	Extended AAA-ATPase domain	1ny5 A:138-384
0r	gi|150004715|ref|YP_001299459.1|	0043525	2-175	2.56e-32	52172	CheY-like	0.0024	52173	CheY-related	1ny5 A:1-137
0r	gi|150004715|ref|YP_001299459.1|	0037176	344-430	6.72e-17	46689	Homeodomain-like	0.03	100918	FIS-like	1eto B:
0r	gi|150004891|ref|YP_001299635.1|	0041617	142-385	7.23e-70	52540	P-loop containing nucleoside triphosphate hydrolases	0.00000203	81269	Extended AAA-ATPase domain	1ny5 A:138-384
0r	gi|150004891|ref|YP_001299635.1|	0043525	2-186	1.71e-35	52172	CheY-like	0.001	52173	CheY-related	1krw A:
0r	gi|150004891|ref|YP_001299635.1|	0037176	357-447	5.38e-17	46689	Homeodomain-like	0.037	100918	FIS-like	1eto B:
0r	gi|150005142|ref|YP_001299886.1|	0041617	14-258	8.44e-66	52540	P-loop containing nucleoside triphosphate hydrolases	0.00000143	81269	Extended AAA-ATPase domain	1ny5 A:138-384
0r	gi|150005142|ref|YP_001299886.1|	0048440	363-421	0.0000000000000508	46689	Homeodomain-like	0.05	100918	FIS-like	1eto B:
0r	gi|150005686|ref|YP_001300430.1|	0041617	154-394	1.61e-68	52540	P-loop containing nucleoside triphosphate hydrolases	0.000000646	81269	Extended AAA-ATPase domain	1ny5 A:138-384
0r	gi|150005686|ref|YP_001300430.1|	0043525	5-197	8.97e-31	52172	CheY-like	0.002	52173	CheY-related	1krw A:
0r	gi|150005686|ref|YP_001300430.1|	0037176	367-455	3e-16	46689	Homeodomain-like	0.012	100918	FIS-like	1eto B:
0r	gi|150005776|ref|YP_001300520.1|	0041617	141-376	3.06e-67	52540	P-loop containing nucleoside triphosphate hydrolases	0.000000737	81269	Extended AAA-ATPase domain	1ny5 A:138-384
0r	gi|150005776|ref|YP_001300520.1|	0043525	3-186	6.4e-37	52172	CheY-like	0.00085	52173	CheY-related	1ny5 A:1-137
0r	gi|150005776|ref|YP_001300520.1|	0048440	353-445	0.00000000000001	46689	Homeodomain-like	0.016	100918	FIS-like	1ntc A:
0r	gi|150005964|ref|YP_001300708.1|	0041617	146-386	1.41e-69	52540	P-loop containing nucleoside triphosphate hydrolases	0.00000107	81269	Extended AAA-ATPase domain	1ny5 A:138-384
0r	gi|150005964|ref|YP_001300708.1|	0043525	5-189	1.32e-28	52172	CheY-like	0.0016	52173	CheY-related	1krw A:
0r	gi|150005964|ref|YP_001300708.1|	0037176	358-446	9.47e-16	46689	Homeodomain-like	0.02	100918	FIS-like	1eto B:
0r	gi|150005975|ref|YP_001300719.1|	0046055	144-311	0.000000000000104	53098	Ribonuclease H-like	0.031	53107	Retroviral integrase, catalytic domain	1c6v A:
0r	gi|150005975|ref|YP_001300719.1|	0048742	20-101	0.00000348	46689	Homeodomain-like	0.079	100918	FIS-like	1umq A:
0r	gi|150006029|ref|YP_001300773.1|	0041617	143-384	2.57e-71	52540	P-loop containing nucleoside triphosphate hydrolases	0.00000158	81269	Extended AAA-ATPase domain	1ny5 A:138-384
0r	gi|150006029|ref|YP_001300773.1|	0043525	1-188	4.13e-33	52172	CheY-like	0.0014	52173	CheY-related	1kgs A:2-123
0r	gi|150006029|ref|YP_001300773.1|	0037176	356-443	5.83e-17	46689	Homeodomain-like	0.022	100918	FIS-like	1eto B:
0r	gi|150004562|ref|YP_001299306.1|	0041150	21-150	1.36e-26	46785	Winged helix DNA-binding domain	0.0037	101027	FUR-like	1mzb A:
0r	gi|150004903|ref|YP_001299647.1|	0041150	3-130	1.87e-26	46785	Winged helix DNA-binding domain	0.011	101027	FUR-like	1mzb A:
0r	gi|150005569|ref|YP_001300313.1|	0046959	68-351	5.8e-30	53822	Periplasmic binding protein-like I	0.0074	53823	L-arabinose binding protein-like	1dbq A:
0r	gi|150005569|ref|YP_001300313.1|	0051985	7-64	9.64e-16	47413	lambda repressor-like DNA-binding domains	0.0038	47438	GalR/LacI-like bacterial regulator	2hsg A:2-58
0r	gi|150002873|ref|YP_001297617.1|	0042932	152-347	0.0000000000000108	48452	TPR-like	0.015	48453	Tetratricopeptide repeat (TPR)	2fbn A:22-174
0r	gi|150002873|ref|YP_001297617.1|	0051317	545-594	0.0000214	46894	C-terminal effector domain of the bipartite response regulators	0.03	46900	GerE-like (LuxR/UhpA family of transcriptional regulators)	1yio A:131-200
0r	gi|150002886|ref|YP_001297630.1|	0051317	82-133	0.000019	46894	C-terminal effector domain of the bipartite response regulators	0.018	46900	GerE-like (LuxR/UhpA family of transcriptional regulators)	1yio A:131-200
0r	gi|150003000|ref|YP_001297744.1|	0048694	140-208	1.8e-19	46894	C-terminal effector domain of the bipartite response regulators	0.003	46900	GerE-like (LuxR/UhpA family of transcriptional regulators)	1fse A:
0r	gi|150003000|ref|YP_001297744.1|	0045682	1-124	0.0000112	52172	CheY-like	0.026	52173	CheY-related	1a04 A:5-142
0r	gi|150003225|ref|YP_001297969.1|	0048694	186-255	8.16e-20	46894	C-terminal effector domain of the bipartite response regulators	0.0027	46900	GerE-like (LuxR/UhpA family of transcriptional regulators)	1yio A:131-200
0r	gi|150003747|ref|YP_001298491.1|	0048648	232-329	0.00000000471	81901	HCP-like	0.016	81902	HCP-like	1ouv A:
0r	gi|150003747|ref|YP_001298491.1|	0042932	95-268,297-329	0.0000000131	48452	TPR-like	0.042	48453	Tetratricopeptide repeat (TPR)	1elw A:
0r	gi|150003747|ref|YP_001298491.1|	0051317	508-562	0.0000476	46894	C-terminal effector domain of the bipartite response regulators	0.022	46900	GerE-like (LuxR/UhpA family of transcriptional regulators)	1yio A:131-200
0r	gi|150003937|ref|YP_001298681.1|	0042932	21-198	9.39e-16	48452	TPR-like	0.013	48453	Tetratricopeptide repeat (TPR)	1elr A:
0r	gi|150003937|ref|YP_001298681.1|	0054057	191-292	0.00000000922	48452	TPR-like	0.046	48453	Tetratricopeptide repeat (TPR)	1a17 A:
0r	gi|150003937|ref|YP_001298681.1|	0051317	474-538	0.00000214	46894	C-terminal effector domain of the bipartite response regulators	0.028	46900	GerE-like (LuxR/UhpA family of transcriptional regulators)	1yio A:131-200
0r	gi|150004020|ref|YP_001298764.1|	0048694	175-254	5.78e-19	46894	C-terminal effector domain of the bipartite response regulators	0.0045	46900	GerE-like (LuxR/UhpA family of transcriptional regulators)	1yio A:131-200
0r	gi|150004589|ref|YP_001299333.1|	0048694	142-210	1.19e-18	46894	C-terminal effector domain of the bipartite response regulators	0.003	46900	GerE-like (LuxR/UhpA family of transcriptional regulators)	1yio A:131-200
0r	gi|150004985|ref|YP_001299729.1|	0048694	3-40	0.00000000867	46894	C-terminal effector domain of the bipartite response regulators	0.013	46900	GerE-like (LuxR/UhpA family of transcriptional regulators)	1p4w A:
0r	gi|150005395|ref|YP_001300139.1|	0048694	127-195	2.65e-18	46894	C-terminal effector domain of the bipartite response regulators	0.0047	46900	GerE-like (LuxR/UhpA family of transcriptional regulators)	1yio A:131-200
0r	gi|150003941|ref|YP_001298685.1|	0049650	82-325	2.06e-28	53822	Periplasmic binding protein-like I	0.0082	53823	L-arabinose binding protein-like	1tlf A:
0r	gi|150003941|ref|YP_001298685.1|	0050048	7-77	0.00000000000000442	46785	Winged helix DNA-binding domain	0.051	46804	GntR-like transcriptional regulators	3bwg A:5-82
0r	gi|150004182|ref|YP_001298926.1|	0050048	2-81	4.45e-16	46785	Winged helix DNA-binding domain	0.022	46804	GntR-like transcriptional regulators	3bwg A:5-82
0r	gi|150002957|ref|YP_001297701.1|	0040524	74-234	4.81e-27	100950	NagB/RpiA/CoA transferase-like	0.064	75176	D-ribose-5-phosphate isomerase (RpiA), catalytic domain	1lk5 A:1-130,A:211-229
0r	gi|150002957|ref|YP_001297701.1|	0043758	3-59	0.00000000000000634	46785	Winged helix DNA-binding domain	0.096	68967	Lrp/AsnC-like transcriptional regulator N-terminal domain	1ri7 A:25-84
0r	gi|150003896|ref|YP_001298640.1|	0052162	67-145	3.08e-18	54909	Dimeric alpha+beta barrel	0.0014	69733	Lrp/AsnC-like transcriptional regulator C-terminal domain	1ri7 A:85-170
0r	gi|150003896|ref|YP_001298640.1|	0052161	3-64	7.81e-17	46785	Winged helix DNA-binding domain	0.0034	68967	Lrp/AsnC-like transcriptional regulator N-terminal domain	2cg4 A:4-66
0r	gi|150004498|ref|YP_001299242.1|	0052162	68-147	9.65e-17	54909	Dimeric alpha+beta barrel	0.0018	69733	Lrp/AsnC-like transcriptional regulator C-terminal domain	2cg4 A:67-152
0r	gi|150004498|ref|YP_001299242.1|	0052161	5-66	1.71e-16	46785	Winged helix DNA-binding domain	0.0046	68967	Lrp/AsnC-like transcriptional regulator N-terminal domain	1ri7 A:25-84
0r	gi|150004922|ref|YP_001299666.1|	0045968	451-507	0.00000133	46785	Winged helix DNA-binding domain	0.063	68967	Lrp/AsnC-like transcriptional regulator N-terminal domain	1i1g A:2-61
0r	gi|150005231|ref|YP_001299975.1|	0052162	70-152	9.79e-19	54909	Dimeric alpha+beta barrel	0.0063	69733	Lrp/AsnC-like transcriptional regulator C-terminal domain	1ri7 A:85-170
0r	gi|150005231|ref|YP_001299975.1|	0052161	6-65	1.11e-16	46785	Winged helix DNA-binding domain	0.0051	68967	Lrp/AsnC-like transcriptional regulator N-terminal domain	2cfx A:1-63
0r	gi|150006302|ref|YP_001301046.1|	0045790	88-290	6.37e-36	53850	Periplasmic binding protein-like II	0.0016	53851	Phosphate binding protein-like	1al3 A:
0r	gi|150006302|ref|YP_001301046.1|	0045910	5-111	9.83e-23	46785	Winged helix DNA-binding domain	0.014	88979	LysR-like transcriptional regulators	1ixc A:1-89
0r	gi|150002622|ref|YP_001297366.1|	0052801	18-147	2.49e-31	46785	Winged helix DNA-binding domain	0.0023	63379	MarR-like transcriptional regulators	2fbh A:8-144
0r	gi|150003049|ref|YP_001297793.1|	0052506	7-93	0.0000000000669	46785	Winged helix DNA-binding domain	0.01	63379	MarR-like transcriptional regulators	1ub9 A:
0r	gi|150003877|ref|YP_001298621.1|	0052801	5-106	1.66e-19	46785	Winged helix DNA-binding domain	0.033	63379	MarR-like transcriptional regulators	3cta A:5-89
0r	gi|150004960|ref|YP_001299704.1|	0053759	9-109	2.11e-16	46785	Winged helix DNA-binding domain	0.016	63379	MarR-like transcriptional regulators	1s3j A:
0r	gi|150005498|ref|YP_001300242.1|	0051666	6-142	6.15e-29	51206	cAMP-binding domain-like	0.00088	51210	cAMP-binding domain	1o5l A:1-129
0r	gi|150005498|ref|YP_001300242.1|	0037767	151-195	0.00000909	46785	Winged helix DNA-binding domain	0.045	63379	MarR-like transcriptional regulators	2fbh A:8-144
0r	gi|150002677|ref|YP_001297421.1|	0048684	235-326	0.00000000000221	46894	C-terminal effector domain of the bipartite response regulators	0.0044	46895	PhoB-like	1qqi A:
0r	gi|150003409|ref|YP_001298153.1|	0043525	1-126	9.53e-36	52172	CheY-like	0.0011	52173	CheY-related	1nxo A:
0r	gi|150003409|ref|YP_001298153.1|	0052669	153-229	0.0000000000000935	46894	C-terminal effector domain of the bipartite response regulators	0.0095	46895	PhoB-like	1p2f A:121-217
0r	gi|150003880|ref|YP_001298624.1|	0043525	1-161	3.13e-41	52172	CheY-like	0.00033	52173	CheY-related	1mvo A:
0r	gi|150003880|ref|YP_001298624.1|	0049014	130-226	3.12e-20	46894	C-terminal effector domain of the bipartite response regulators	0.0073	46895	PhoB-like	1kgs A:124-225
0r	gi|150005584|ref|YP_001300328.1|	0048684	230-317	0.00000000000000879	46894	C-terminal effector domain of the bipartite response regulators	0.0047	46895	PhoB-like	1p2f A:121-217
0r	gi|150006575|ref|YP_001301319.1|	0050342	1-134	1.42e-37	52172	CheY-like	0.00013	52173	CheY-related	1nxo A:
0r	gi|150006575|ref|YP_001301319.1|	0051385	130-227	3.4e-28	46894	C-terminal effector domain of the bipartite response regulators	0.0034	46895	PhoB-like	1qqi A:
0r	gi|150005248|ref|YP_001299992.1|	0049374	58-190	9.17e-28	51182	RmlC-like cupins	0.022	101976	TM1459-like	2bnm A:77-198
0r	gi|150005248|ref|YP_001299992.1|	0051249	4-71	0.0000000000000591	47413	lambda repressor-like DNA-binding domains	0.021	47432	SinR domain-like	1b0n A:1-68
0r	gi|150005815|ref|YP_001300559.1|	0050823	1-55	0.00000000026	47413	lambda repressor-like DNA-binding domains	0.092	47432	SinR domain-like	1b0n A:1-68
0r	gi|150005919|ref|YP_001300663.1|	0051908	5-66	0.0000000000504	47413	lambda repressor-like DNA-binding domains	0.043	47432	SinR domain-like	1utx A:
0r	gi|150005928|ref|YP_001300672.1|	0051249	101-162	0.00000000000000676	47413	lambda repressor-like DNA-binding domains	0.063	47432	SinR domain-like	1y7y A:5-73
0r	gi|150005960|ref|YP_001300704.1|	0051249	3-63	0.00000000000059	47413	lambda repressor-like DNA-binding domains	0.037	47432	SinR domain-like	1y7y A:5-73
0r	gi|150006178|ref|YP_001300922.1|	0051249	4-65	0.000000000000589	47413	lambda repressor-like DNA-binding domains	0.018	47432	SinR domain-like	1utx A:
0r	gi|150006184|ref|YP_001300928.1|	0050823	2-59	0.0000000000563	47413	lambda repressor-like DNA-binding domains	0.068	47432	SinR domain-like	2ppx A:30-91
0r	gi|150006229|ref|YP_001300973.1|	0051249	6-64	0.0000000000013	47413	lambda repressor-like DNA-binding domains	0.054	47432	SinR domain-like	1utx A:
0r	gi|150006644|ref|YP_001301388.1|	0051249	4-65	0.000000000000768	47413	lambda repressor-like DNA-binding domains	0.018	47432	SinR domain-like	1utx A:
0r	gi|150002840|ref|YP_001297584.1|	0049523	3-81	0.00000000000000379	46689	Homeodomain-like	0.017	46764	Tetracyclin repressor-like, N-terminal domain	2d6y A:7-74
0r	gi|150002840|ref|YP_001297584.1|	0049196	76-187	0.000000511	48498	Tetracyclin repressor-like, C-terminal domain	0.012	48499	Tetracyclin repressor-like, C-terminal domain	1vi0 A:78-194
0r	gi|150002982|ref|YP_001297726.1|	0049523	5-75	4.21e-17	46689	Homeodomain-like	0.0051	46764	Tetracyclin repressor-like, N-terminal domain	1jt6 A:2-72
0r	gi|150004633|ref|YP_001299377.1|	0042932	162-346	0.0000000000000379	48452	TPR-like	0.019	48453	Tetratricopeptide repeat (TPR)	1elr A:
0r	gi|150004633|ref|YP_001299377.1|	0046275	524-577	0.000000000645	46689	Homeodomain-like	0.099	46764	Tetracyclin repressor-like, N-terminal domain	3c07 A:15-89
0r	gi|150004633|ref|YP_001299377.1|	0042932	28-186	0.0000000522	48452	TPR-like	0.022	48453	Tetratricopeptide repeat (TPR)	1elr A:
