# Supplementary material for: Abundance, diversity and domain architecture variability in prokaryotic DNA-binding transcription factors
Source: PLoS One. 2018 Apr 3;13(4):e0195332. doi: 10.1371/journal.pone.0195332 (PMC5882156; doi:10.1371/journal.pone.0195332)
Supplement: S1 Dataset — The information of genomes and transcription factors is organized in a tabular format. The file S1_Dataset.zip contains 761 files, one per genome. The information is organized as follows: Genome ID, identifier from NCBI database; Supfam ID; physical position of the Domain; E-value; Supfam model assignment; Supfam description; E-value associated to the family; Family ID; Family ID; representative PDB associated to each assignment. (ZIP) [file pone.0195332.s005.zip › Genomes_assignments/Bartonella_bacilliformis_KC583_B.TFs]

4c	gi|121602776|ref|YP_988657.1|	0041617	146-374	7.45e-30	52540	P-loop containing nucleoside triphosphate hydrolases	0.0005	81269	Extended AAA-ATPase domain	1ny5 A:138-384
4c	gi|121602776|ref|YP_988657.1|	0043525	5-188	2.28e-20	52172	CheY-like	0.0055	52173	CheY-related	1zh2 A:2-120
4c	gi|121602776|ref|YP_988657.1|	0048440	393-452	0.0000000000125	46689	Homeodomain-like	0.081	100918	FIS-like	1ntc A:
4c	gi|121602361|ref|YP_988858.1|	0041617	143-372	4.32e-59	52540	P-loop containing nucleoside triphosphate hydrolases	0.00000622	81269	Extended AAA-ATPase domain	1ny5 A:138-384
4c	gi|121602361|ref|YP_988858.1|	0043525	4-186	8.68e-39	52172	CheY-like	0.00044	52173	CheY-related	1qkk A:
4c	gi|121602361|ref|YP_988858.1|	0037176	351-451	0.00000000000314	46689	Homeodomain-like	0.029	100918	FIS-like	1ntc A:
4c	gi|121602581|ref|YP_988679.1|	0041150	6-134	3.47e-37	46785	Winged helix DNA-binding domain	0.00032	101027	FUR-like	1mzb A:
4c	gi|121601703|ref|YP_989349.1|	0041150	3-125	2.15e-21	46785	Winged helix DNA-binding domain	0.061	101027	FUR-like	1mzb A:
4c	gi|121602083|ref|YP_989516.1|	0041150	8-134	8.68e-29	46785	Winged helix DNA-binding domain	0.0038	101027	FUR-like	1mzb A:
4c	gi|121601824|ref|YP_989137.1|	0049174	62-149	1.34e-19	54909	Dimeric alpha+beta barrel	0.014	69733	Lrp/AsnC-like transcriptional regulator C-terminal domain	1ri7 A:85-170
4c	gi|121601824|ref|YP_989137.1|	0049384	2-89	1.75e-16	46785	Winged helix DNA-binding domain	0.0094	68967	Lrp/AsnC-like transcriptional regulator N-terminal domain	1ri7 A:25-84
4c	gi|121602215|ref|YP_989259.1|	0052806	92-297	1.12e-37	53850	Periplasmic binding protein-like II	0.0058	53851	Phosphate binding protein-like	2fyi A:88-307
4c	gi|121602215|ref|YP_989259.1|	0047461	5-90	2.44e-24	46785	Winged helix DNA-binding domain	0.0035	88979	LysR-like transcriptional regulators	1ixc A:1-89
4c	gi|121602098|ref|YP_988397.1|	0050342	2-132	2.85e-25	52172	CheY-like	0.00069	52173	CheY-related	1mvo A:
4c	gi|121602098|ref|YP_988397.1|	0051385	125-226	7.27e-19	46894	C-terminal effector domain of the bipartite response regulators	0.0045	46895	PhoB-like	1kgs A:124-225
4c	gi|121602270|ref|YP_988746.1|	0054521	1-118	1.14e-36	52172	CheY-like	0.0000866	52173	CheY-related	2pl1 A:1-119
4c	gi|121602270|ref|YP_988746.1|	0051385	119-216	2.78e-28	46894	C-terminal effector domain of the bipartite response regulators	0.0012	46895	PhoB-like	1kgs A:124-225
4c	gi|121602622|ref|YP_989267.1|	0043525	13-173	1.57e-39	52172	CheY-like	0.00028	52173	CheY-related	1kgs A:2-123
4c	gi|121602622|ref|YP_989267.1|	0048619	141-232	1.56e-18	46894	C-terminal effector domain of the bipartite response regulators	0.0015	46895	PhoB-like	1opc A:
4c	gi|121602724|ref|YP_989384.1|	0051385	126-225	6.24e-17	46894	C-terminal effector domain of the bipartite response regulators	0.0039	46895	PhoB-like	1ys7 A:128-233
4c	gi|121602724|ref|YP_989384.1|	0050342	2-119	0.00000000000512	52172	CheY-like	0.0052	52173	CheY-related	2pl1 A:1-119
4c	gi|121601912|ref|YP_988529.1|	0054369	7-67	0.000075	47413	lambda repressor-like DNA-binding domains	0.019	47432	SinR domain-like	1b0n A:1-68
4c	gi|121601783|ref|YP_988591.1|	0054127	61-117	0.00000626	47413	lambda repressor-like DNA-binding domains	0.094	47432	SinR domain-like	2ict A:8-94
4c	gi|121601800|ref|YP_989242.1|	0050823	10-76	0.0000000000152	47413	lambda repressor-like DNA-binding domains	0.072	47432	SinR domain-like	1y7y A:5-73
