# Supplementary material for: Abundance, diversity and domain architecture variability in prokaryotic DNA-binding transcription factors
Source: PLoS One. 2018 Apr 3;13(4):e0195332. doi: 10.1371/journal.pone.0195332 (PMC5882156; doi:10.1371/journal.pone.0195332)
Supplement: S1 Dataset — The information of genomes and transcription factors is organized in a tabular format. The file S1_Dataset.zip contains 761 files, one per genome. The information is organized as follows: Genome ID, identifier from NCBI database; Supfam ID; physical position of the Domain; E-value; Supfam model assignment; Supfam description; E-value associated to the family; Family ID; Family ID; representative PDB associated to each assignment. (ZIP) [file pone.0195332.s005.zip › Genomes_assignments/Bartonella_grahamii_as4aup_B.TFs]

4K	gi|240850903|ref|YP_002972303.1|	0054332	129-279	9.51e-18	53335	S-adenosyl-L-methionine-dependent methyltransferases	0.034	110671	UbiE/COQ5-like	1vl5 A:
4K	gi|240850903|ref|YP_002972303.1|	0049944	9-146	0.000000000000648	46785	Winged helix DNA-binding domain	0.027	46801	ArsR-like transcriptional regulators	1smt A:
4K	gi|240851425|ref|YP_002972812.1|	0048601	54-111	0.0000724	46785	Winged helix DNA-binding domain	0.063	46796	CAP C-terminal domain-like	2oz6 A:143-213
4K	gi|240849845|ref|YP_002971233.1|	0041617	147-374	7.69e-32	52540	P-loop containing nucleoside triphosphate hydrolases	0.00055	81269	Extended AAA-ATPase domain	1ny5 A:138-384
4K	gi|240849845|ref|YP_002971233.1|	0043525	5-187	5.27e-21	52172	CheY-like	0.0035	52173	CheY-related	1srr A:
4K	gi|240849845|ref|YP_002971233.1|	0048440	397-452	0.00000000000333	46689	Homeodomain-like	0.027	100918	FIS-like	1ntc A:
4K	gi|240850271|ref|YP_002971664.1|	0041617	142-380	4.21e-60	52540	P-loop containing nucleoside triphosphate hydrolases	0.00000729	81269	Extended AAA-ATPase domain	1ny5 A:138-384
4K	gi|240850271|ref|YP_002971664.1|	0043525	4-186	1.22e-39	52172	CheY-like	0.00062	52173	CheY-related	1qkk A:
4K	gi|240850271|ref|YP_002971664.1|	0037176	351-451	0.00000000000493	46689	Homeodomain-like	0.033	100918	FIS-like	1eto B:
4K	gi|240849801|ref|YP_002971189.1|	0041150	33-159	7.66e-30	46785	Winged helix DNA-binding domain	0.0043	101027	FUR-like	1mzb A:
4K	gi|240849864|ref|YP_002971252.1|	0041150	6-134	1.45e-38	46785	Winged helix DNA-binding domain	0.00019	101027	FUR-like	1mzb A:
4K	gi|240851009|ref|YP_002972409.1|	0041150	3-125	4.84e-23	46785	Winged helix DNA-binding domain	0.025	101027	FUR-like	1mzb A:
4K	gi|240850636|ref|YP_002972036.1|	0039545	113-235	5.23e-28	51306	LexA/Signal peptidase	0.0017	51307	LexA-related	1jhf A:73-198
4K	gi|240850636|ref|YP_002972036.1|	0047587	2-68	1.41e-17	46785	Winged helix DNA-binding domain	0.022	46789	LexA repressor, N-terminal DNA-binding domain	1jhf A:2-72
4K	gi|240850668|ref|YP_002972068.1|	0049174	62-149	8.31e-20	54909	Dimeric alpha+beta barrel	0.013	69733	Lrp/AsnC-like transcriptional regulator C-terminal domain	1ri7 A:85-170
4K	gi|240850668|ref|YP_002972068.1|	0049384	1-90	5.19e-18	46785	Winged helix DNA-binding domain	0.01	68967	Lrp/AsnC-like transcriptional regulator N-terminal domain	1ri7 A:25-84
4K	gi|240850166|ref|YP_002971559.1|	0052806	92-297	7.6e-35	53850	Periplasmic binding protein-like II	0.0079	53851	Phosphate binding protein-like	2fyi A:88-307
4K	gi|240850166|ref|YP_002971559.1|	0052508	4-82	5.18e-24	46785	Winged helix DNA-binding domain	0.0043	88979	LysR-like transcriptional regulators	1ixc A:1-89
4K	gi|240850121|ref|YP_002971514.1|	0054521	1-118	2.13e-37	52172	CheY-like	0.000085	52173	CheY-related	2pl1 A:1-119
4K	gi|240850121|ref|YP_002971514.1|	0051385	119-216	5.67e-28	46894	C-terminal effector domain of the bipartite response regulators	0.001	46895	PhoB-like	1kgs A:124-225
4K	gi|240850128|ref|YP_002971521.1|	0054521	1-118	2.85e-32	52172	CheY-like	0.00019	52173	CheY-related	1kgs A:2-123
4K	gi|240850128|ref|YP_002971521.1|	0051385	120-222	2.49e-31	46894	C-terminal effector domain of the bipartite response regulators	0.00097	46895	PhoB-like	1kgs A:124-225
4K	gi|240851350|ref|YP_002972753.1|	0050342	2-133	5.41e-30	52172	CheY-like	0.00066	52173	CheY-related	1mvo A:
4K	gi|240851350|ref|YP_002972753.1|	0051385	124-224	1.59e-19	46894	C-terminal effector domain of the bipartite response regulators	0.0061	46895	PhoB-like	1kgs A:124-225
4K	gi|240849960|ref|YP_002971349.1|	0051908	3-59	0.000000169	47413	lambda repressor-like DNA-binding domains	0.09	47432	SinR domain-like	1b0n A:1-68
4K	gi|240850354|ref|YP_002971747.1|	0049180	25-89	0.0000000132	47413	lambda repressor-like DNA-binding domains	0.048	47432	SinR domain-like	2b5a A:1-77
4K	gi|240850455|ref|YP_002971851.1|	0054127	16-96	4.05e-20	47413	lambda repressor-like DNA-binding domains	0.018	47432	SinR domain-like	2ict A:8-94
4K	gi|240850482|ref|YP_002971881.1|	0051908	3-59	0.000000296	47413	lambda repressor-like DNA-binding domains	0.049	47432	SinR domain-like	2b5a A:1-77
4K	gi|240850492|ref|YP_002971891.1|	0051249	2-64	0.000000000000402	47413	lambda repressor-like DNA-binding domains	0.085	47432	SinR domain-like	1y7y A:5-73
4K	gi|240850537|ref|YP_002971936.1|	0054127	7-87	8.57e-21	47413	lambda repressor-like DNA-binding domains	0.0094	47432	SinR domain-like	2ict A:8-94
4K	gi|240850582|ref|YP_002971982.1|	0051908	2-59	0.000000591	47413	lambda repressor-like DNA-binding domains	0.056	47432	SinR domain-like	2b5a A:1-77
4K	gi|240850908|ref|YP_002972308.1|	0050823	10-76	0.000000000152	47413	lambda repressor-like DNA-binding domains	0.094	47432	SinR domain-like	1y7y A:5-73
4K	gi|240851140|ref|YP_002972542.1|	0049180	38-116	2.95e-24	47413	lambda repressor-like DNA-binding domains	0.083	47432	SinR domain-like	2b5a A:1-77
4K	gi|240851142|ref|YP_002972544.1|	0049180	16-91	4.61e-24	47413	lambda repressor-like DNA-binding domains	0.083	47432	SinR domain-like	2b5a A:1-77
4K	gi|240851419|ref|YP_002972551.1|	0051249	6-69	0.00000222	47413	lambda repressor-like DNA-binding domains	0.025	47432	SinR domain-like	1b0n A:1-68
4K	gi|240851446|ref|YP_002972833.1|	0054127	7-88	7.62e-20	47413	lambda repressor-like DNA-binding domains	0.0085	47432	SinR domain-like	2ict A:8-94
