# Supplementary material for: Abundance, diversity and domain architecture variability in prokaryotic DNA-binding transcription factors
Source: PLoS One. 2018 Apr 3;13(4):e0195332. doi: 10.1371/journal.pone.0195332 (PMC5882156; doi:10.1371/journal.pone.0195332)
Supplement: S1 Dataset — The information of genomes and transcription factors is organized in a tabular format. The file S1_Dataset.zip contains 761 files, one per genome. The information is organized as follows: Genome ID, identifier from NCBI database; Supfam ID; physical position of the Domain; E-value; Supfam model assignment; Supfam description; E-value associated to the family; Family ID; Family ID; representative PDB associated to each assignment. (ZIP) [file pone.0195332.s005.zip › Genomes_assignments/Bartonella_henselae_str._Houston-1_B.TFs]

ho	gi|49475866|ref|YP_033907.1|	0049944	6-173	5.01e-20	46785	Winged helix DNA-binding domain	0.044	46801	ArsR-like transcriptional regulators	1smt A:
ho	gi|49475866|ref|YP_033907.1|	0050242	141-279	2.87e-17	53335	S-adenosyl-L-methionine-dependent methyltransferases	0.052	69544	Hypothetical protein HI0319 (YecO)	1im8 A:
ho	gi|49474991|ref|YP_033032.1|	0041617	148-374	2.48e-30	52540	P-loop containing nucleoside triphosphate hydrolases	0.00048	81269	Extended AAA-ATPase domain	1ny5 A:138-384
ho	gi|49474991|ref|YP_033032.1|	0043525	5-187	1.99e-22	52172	CheY-like	0.004	52173	CheY-related	1s8n A:
ho	gi|49474991|ref|YP_033032.1|	0048440	399-450	0.0000000000218	46689	Homeodomain-like	0.034	100918	FIS-like	1ntc A:
ho	gi|49475378|ref|YP_033419.1|	0041617	142-381	3.12e-60	52540	P-loop containing nucleoside triphosphate hydrolases	0.00000675	81269	Extended AAA-ATPase domain	1ny5 A:138-384
ho	gi|49475378|ref|YP_033419.1|	0043525	4-186	7.68e-41	52172	CheY-like	0.00058	52173	CheY-related	1qkk A:
ho	gi|49475378|ref|YP_033419.1|	0037176	351-451	0.00000000000251	46689	Homeodomain-like	0.047	100918	FIS-like	1eto B:
ho	gi|49474948|ref|YP_032989.1|	0041150	32-139	1.31e-28	46785	Winged helix DNA-binding domain	0.0041	101027	FUR-like	1mzb A:
ho	gi|49475010|ref|YP_033051.1|	0041150	6-134	6.63e-39	46785	Winged helix DNA-binding domain	0.00026	101027	FUR-like	1mzb A:
ho	gi|49475969|ref|YP_034010.1|	0041150	4-125	1.02e-22	46785	Winged helix DNA-binding domain	0.088	101027	FUR-like	1mzb A:
ho	gi|49475607|ref|YP_033648.1|	0039545	111-232	1.1e-29	51306	LexA/Signal peptidase	0.00093	51307	LexA-related	1jhf A:73-198
ho	gi|49475607|ref|YP_033648.1|	0047587	2-68	7.12e-18	46785	Winged helix DNA-binding domain	0.019	46789	LexA repressor, N-terminal DNA-binding domain	1jhf A:2-72
ho	gi|49475576|ref|YP_033617.1|	0049174	62-149	1.18e-19	54909	Dimeric alpha+beta barrel	0.017	69733	Lrp/AsnC-like transcriptional regulator C-terminal domain	1ri7 A:85-170
ho	gi|49475576|ref|YP_033617.1|	0049384	1-90	3.81e-18	46785	Winged helix DNA-binding domain	0.01	68967	Lrp/AsnC-like transcriptional regulator N-terminal domain	1ri7 A:25-84
ho	gi|49475889|ref|YP_033930.1|	0045790	92-299	1.23e-34	53850	Periplasmic binding protein-like II	0.0064	53851	Phosphate binding protein-like	2fyi A:88-307
ho	gi|49475889|ref|YP_033930.1|	0052508	4-86	5.87e-24	46785	Winged helix DNA-binding domain	0.0044	88979	LysR-like transcriptional regulators	1ixc A:1-89
ho	gi|49475266|ref|YP_033307.1|	0054521	1-118	3.7e-37	52172	CheY-like	0.00011	52173	CheY-related	2pl1 A:1-119
ho	gi|49475266|ref|YP_033307.1|	0051385	118-216	9.64e-28	46894	C-terminal effector domain of the bipartite response regulators	0.001	46895	PhoB-like	1kgs A:124-225
ho	gi|49475273|ref|YP_033314.1|	0054521	1-118	1.18e-32	52172	CheY-like	0.00018	52173	CheY-related	1kgs A:2-123
ho	gi|49475273|ref|YP_033314.1|	0051385	120-222	8.79e-31	46894	C-terminal effector domain of the bipartite response regulators	0.0011	46895	PhoB-like	1kgs A:124-225
ho	gi|49476266|ref|YP_034307.1|	0050342	4-134	1.57e-26	52172	CheY-like	0.00064	52173	CheY-related	1mvo A:
ho	gi|49476266|ref|YP_034307.1|	0051385	125-225	7.65e-20	46894	C-terminal effector domain of the bipartite response regulators	0.0036	46895	PhoB-like	1kgs A:124-225
ho	gi|49475091|ref|YP_033132.1|	0051908	2-59	0.000000196	47413	lambda repressor-like DNA-binding domains	0.033	47432	SinR domain-like	2b5a A:1-77
ho	gi|49475115|ref|YP_033156.1|	0054127	12-91	1.26e-21	47413	lambda repressor-like DNA-binding domains	0.0027	47432	SinR domain-like	2ict A:8-94
ho	gi|49475140|ref|YP_033181.1|	0054127	8-90	2.93e-24	47413	lambda repressor-like DNA-binding domains	0.0072	47432	SinR domain-like	2ict A:8-94
ho	gi|49475157|ref|YP_033198.1|	0054127	6-83	2.68e-20	47413	lambda repressor-like DNA-binding domains	0.0086	47432	SinR domain-like	2ict A:8-94
ho	gi|49475705|ref|YP_033746.1|	0054127	6-83	2.68e-20	47413	lambda repressor-like DNA-binding domains	0.0086	47432	SinR domain-like	2ict A:8-94
ho	gi|49475446|ref|YP_033487.1|	0054127	16-97	1.99e-19	47413	lambda repressor-like DNA-binding domains	0.01	47432	SinR domain-like	2ict A:8-94
ho	gi|49475465|ref|YP_033506.1|	0054127	7-87	1.77e-20	47413	lambda repressor-like DNA-binding domains	0.0088	47432	SinR domain-like	2ict A:8-94
ho	gi|49475543|ref|YP_033584.1|	0051711	11-71	0.000000221	47413	lambda repressor-like DNA-binding domains	0.049	47432	SinR domain-like	2b5a A:1-77
ho	gi|49475875|ref|YP_033916.1|	0051711	7-60	0.0000000422	47413	lambda repressor-like DNA-binding domains	0.057	47432	SinR domain-like	1b0n A:1-68
ho	gi|49476090|ref|YP_034131.1|	0054127	10-72	0.000000257	47413	lambda repressor-like DNA-binding domains	0.023	47432	SinR domain-like	2ict A:8-94
ho	gi|49476109|ref|YP_034150.1|	0051249	6-69	0.0000528	47413	lambda repressor-like DNA-binding domains	0.027	47432	SinR domain-like	1b0n A:1-68
