# Supplementary material for: Abundance, diversity and domain architecture variability in prokaryotic DNA-binding transcription factors
Source: PLoS One. 2018 Apr 3;13(4):e0195332. doi: 10.1371/journal.pone.0195332 (PMC5882156; doi:10.1371/journal.pone.0195332)
Supplement: S1 Dataset — The information of genomes and transcription factors is organized in a tabular format. The file S1_Dataset.zip contains 761 files, one per genome. The information is organized as follows: Genome ID, identifier from NCBI database; Supfam ID; physical position of the Domain; E-value; Supfam model assignment; Supfam description; E-value associated to the family; Family ID; Family ID; representative PDB associated to each assignment. (ZIP) [file pone.0195332.s005.zip › Genomes_assignments/Bartonella_quintana_RM-11_B.TFs]

rw2	gi|403530085|ref|YP_006664614.1|	0041617	144-374	1.21e-31	52540	P-loop containing nucleoside triphosphate hydrolases	0.00056	81269	Extended AAA-ATPase domain	1ny5 A:138-384
rw2	gi|403530085|ref|YP_006664614.1|	0043525	5-187	1.02e-21	52172	CheY-like	0.0049	52173	CheY-related	1srr A:
rw2	gi|403530085|ref|YP_006664614.1|	0048440	403-450	0.0000000000435	46689	Homeodomain-like	0.03	100918	FIS-like	1ntc A:
rw2	gi|403530408|ref|YP_006664937.1|	0041617	142-381	4e-60	52540	P-loop containing nucleoside triphosphate hydrolases	0.00000641	81269	Extended AAA-ATPase domain	1ny5 A:138-384
rw2	gi|403530408|ref|YP_006664937.1|	0043525	4-186	2.85e-40	52172	CheY-like	0.0006	52173	CheY-related	1qkk A:
rw2	gi|403530408|ref|YP_006664937.1|	0037176	351-451	0.00000000000582	46689	Homeodomain-like	0.045	100918	FIS-like	1eto B:
rw2	gi|403530103|ref|YP_006664632.1|	0041150	6-134	9.09e-38	46785	Winged helix DNA-binding domain	0.00025	101027	FUR-like	1mzb A:
rw2	gi|403530047|ref|YP_006664576.1|	0041150	32-158	7.26e-29	46785	Winged helix DNA-binding domain	0.0041	101027	FUR-like	1mzb A:
rw2	gi|403530502|ref|YP_006665031.1|	0039545	96-218	1.2e-29	51306	LexA/Signal peptidase	0.0011	51307	LexA-related	1jhf A:73-198
rw2	gi|403530502|ref|YP_006665031.1|	0047587	2-52	0.000000000235	46785	Winged helix DNA-binding domain	0.076	68967	Lrp/AsnC-like transcriptional regulator N-terminal domain	1i1g A:2-61
rw2	gi|403530777|ref|YP_006665306.1|	0045790	92-299	1.72e-34	53850	Periplasmic binding protein-like II	0.0051	53851	Phosphate binding protein-like	2fyi A:88-307
rw2	gi|403530777|ref|YP_006665306.1|	0045910	4-115	7.08e-24	46785	Winged helix DNA-binding domain	0.0038	88979	LysR-like transcriptional regulators	1ixc A:1-89
rw2	gi|403531083|ref|YP_006665612.1|	0050342	4-131	1.71e-26	52172	CheY-like	0.00063	52173	CheY-related	1mvo A:
rw2	gi|403531083|ref|YP_006665612.1|	0051385	125-226	5.39e-20	46894	C-terminal effector domain of the bipartite response regulators	0.0034	46895	PhoB-like	1kgs A:124-225
rw2	gi|403530299|ref|YP_006664828.1|	0054521	6-123	4.98e-37	52172	CheY-like	0.0000748	52173	CheY-related	2pl1 A:1-119
rw2	gi|403530299|ref|YP_006664828.1|	0051385	123-221	6.8e-28	46894	C-terminal effector domain of the bipartite response regulators	0.001	46895	PhoB-like	1kgs A:124-225
rw2	gi|403530306|ref|YP_006664835.1|	0054521	4-121	1.85e-32	52172	CheY-like	0.00018	52173	CheY-related	1kgs A:2-123
rw2	gi|403530306|ref|YP_006664835.1|	0051385	123-225	1.76e-31	46894	C-terminal effector domain of the bipartite response regulators	0.00089	46895	PhoB-like	1kgs A:124-225
rw2	gi|403530250|ref|YP_006664779.1|	0050342	10-138	3.56e-39	52172	CheY-like	0.00029	52173	CheY-related	1b00 A:
rw2	gi|403530250|ref|YP_006664779.1|	0051385	139-232	3.4e-20	46894	C-terminal effector domain of the bipartite response regulators	0.002	46895	PhoB-like	1opc A:
rw2	gi|403530763|ref|YP_006665292.1|	0051711	7-60	0.0000000901	47413	lambda repressor-like DNA-binding domains	0.085	47432	SinR domain-like	1b0n A:1-68
rw2	gi|403530938|ref|YP_006665467.1|	0051249	6-68	0.000012	47413	lambda repressor-like DNA-binding domains	0.025	47432	SinR domain-like	1b0n A:1-68
