# Supplementary material for: Abundance, diversity and domain architecture variability in prokaryotic DNA-binding transcription factors
Source: PLoS One. 2018 Apr 3;13(4):e0195332. doi: 10.1371/journal.pone.0195332 (PMC5882156; doi:10.1371/journal.pone.0195332)
Supplement: S1 Dataset — The information of genomes and transcription factors is organized in a tabular format. The file S1_Dataset.zip contains 761 files, one per genome. The information is organized as follows: Genome ID, identifier from NCBI database; Supfam ID; physical position of the Domain; E-value; Supfam model assignment; Supfam description; E-value associated to the family; Family ID; Family ID; representative PDB associated to each assignment. (ZIP) [file pone.0195332.s005.zip › Genomes_assignments/Bartonella_tribocorum_CIP_105476_B.TFs]

6u	gi|163868724|ref|YP_001609936.1|	0054332	124-292	9.97e-18	53335	S-adenosyl-L-methionine-dependent methyltransferases	0.041	110671	UbiE/COQ5-like	1vl5 A:
6u	gi|163868724|ref|YP_001609936.1|	0049944	8-146	0.00000000103	46785	Winged helix DNA-binding domain	0.03	46801	ArsR-like transcriptional regulators	1smt A:
6u	gi|163867473|ref|YP_001608672.1|	0041617	147-374	2.01e-30	52540	P-loop containing nucleoside triphosphate hydrolases	0.00063	81269	Extended AAA-ATPase domain	1ny5 A:138-384
6u	gi|163867473|ref|YP_001608672.1|	0043525	5-187	5.55e-21	52172	CheY-like	0.0029	52173	CheY-related	1srr A:
6u	gi|163867473|ref|YP_001608672.1|	0048440	398-452	0.0000000000041	46689	Homeodomain-like	0.027	100918	FIS-like	1ntc A:
6u	gi|163868068|ref|YP_001609272.1|	0041617	142-380	1.66e-60	52540	P-loop containing nucleoside triphosphate hydrolases	0.00000787	81269	Extended AAA-ATPase domain	1ny5 A:138-384
6u	gi|163868068|ref|YP_001609272.1|	0043525	4-186	6.69e-40	52172	CheY-like	0.00062	52173	CheY-related	1qkk A:
6u	gi|163868068|ref|YP_001609272.1|	0037176	351-451	0.00000000000493	46689	Homeodomain-like	0.033	100918	FIS-like	1eto B:
6u	gi|163867429|ref|YP_001608626.1|	0041150	32-158	4.45e-30	46785	Winged helix DNA-binding domain	0.0039	101027	FUR-like	1mzb A:
6u	gi|163867492|ref|YP_001608691.1|	0041150	6-134	3.08e-38	46785	Winged helix DNA-binding domain	0.0002	101027	FUR-like	1mzb A:
6u	gi|163868807|ref|YP_001610031.1|	0041150	3-125	1.36e-23	46785	Winged helix DNA-binding domain	0.027	101027	FUR-like	1mzb A:
6u	gi|163868319|ref|YP_001609528.1|	0039545	113-235	3.14e-28	51306	LexA/Signal peptidase	0.0014	51307	LexA-related	1jhf A:73-198
6u	gi|163868319|ref|YP_001609528.1|	0047587	2-68	7.87e-18	46785	Winged helix DNA-binding domain	0.018	46789	LexA repressor, N-terminal DNA-binding domain	1jhf A:2-72
6u	gi|163868287|ref|YP_001609496.1|	0049174	62-149	3.89e-20	54909	Dimeric alpha+beta barrel	0.015	69733	Lrp/AsnC-like transcriptional regulator C-terminal domain	1ri7 A:85-170
6u	gi|163868287|ref|YP_001609496.1|	0049384	1-90	5.19e-18	46785	Winged helix DNA-binding domain	0.01	68967	Lrp/AsnC-like transcriptional regulator N-terminal domain	1ri7 A:25-84
6u	gi|163867959|ref|YP_001609163.1|	0052806	92-297	8.69e-35	53850	Periplasmic binding protein-like II	0.0082	53851	Phosphate binding protein-like	2fyi A:88-307
6u	gi|163867959|ref|YP_001609163.1|	0052508	4-82	9.44e-24	46785	Winged helix DNA-binding domain	0.0043	88979	LysR-like transcriptional regulators	1ixc A:1-89
6u	gi|163867915|ref|YP_001609119.1|	0054521	1-118	1.42e-37	52172	CheY-like	0.0000882	52173	CheY-related	2pl1 A:1-119
6u	gi|163867915|ref|YP_001609119.1|	0051385	119-216	5.39e-28	46894	C-terminal effector domain of the bipartite response regulators	0.001	46895	PhoB-like	1kgs A:124-225
6u	gi|163867922|ref|YP_001609126.1|	0054521	1-118	1.39e-32	52172	CheY-like	0.00018	52173	CheY-related	1kgs A:2-123
6u	gi|163867922|ref|YP_001609126.1|	0051385	120-222	8.22e-31	46894	C-terminal effector domain of the bipartite response regulators	0.0011	46895	PhoB-like	1kgs A:124-225
6u	gi|163867950|ref|YP_001609154.1|	0050342	11-138	4.84e-39	52172	CheY-like	0.00031	52173	CheY-related	1b00 A:
6u	gi|163867950|ref|YP_001609154.1|	0051385	139-232	3.68e-20	46894	C-terminal effector domain of the bipartite response regulators	0.0024	46895	PhoB-like	1opc A:
6u	gi|163869279|ref|YP_001610535.1|	0050342	1-137	5.69e-28	52172	CheY-like	0.00061	52173	CheY-related	1mvo A:
6u	gi|163869279|ref|YP_001610535.1|	0051385	124-224	8.22e-20	46894	C-terminal effector domain of the bipartite response regulators	0.0052	46895	PhoB-like	1kgs A:124-225
6u	gi|163867586|ref|YP_001608785.1|	0054127	12-92	3.97e-22	47413	lambda repressor-like DNA-binding domains	0.0025	47432	SinR domain-like	2ict A:8-94
6u	gi|163867597|ref|YP_001608796.1|	0054127	8-90	1.13e-24	47413	lambda repressor-like DNA-binding domains	0.0066	47432	SinR domain-like	2ict A:8-94
6u	gi|163867620|ref|YP_001608819.1|	0046409	4-65	0.0000000676	47413	lambda repressor-like DNA-binding domains	0.04	47432	SinR domain-like	1b0n A:1-68
6u	gi|163867672|ref|YP_001608873.1|	0054127	7-87	2.94e-21	47413	lambda repressor-like DNA-binding domains	0.0094	47432	SinR domain-like	2ict A:8-94
6u	gi|163867744|ref|YP_001608946.1|	0054127	16-96	1.13e-18	47413	lambda repressor-like DNA-binding domains	0.019	47432	SinR domain-like	2ict A:8-94
6u	gi|163867748|ref|YP_001608950.1|	0054127	12-92	2.5e-22	47413	lambda repressor-like DNA-binding domains	0.0025	47432	SinR domain-like	2ict A:8-94
6u	gi|163867788|ref|YP_001608992.1|	0046409	4-65	0.0000000676	47413	lambda repressor-like DNA-binding domains	0.04	47432	SinR domain-like	1b0n A:1-68
6u	gi|163868140|ref|YP_001609344.1|	0054127	7-87	7.88e-20	47413	lambda repressor-like DNA-binding domains	0.0083	47432	SinR domain-like	2ict A:8-94
6u	gi|163868280|ref|YP_001609489.1|	0051908	3-59	0.00000045	47413	lambda repressor-like DNA-binding domains	0.053	47432	SinR domain-like	2b5a A:1-77
6u	gi|163868417|ref|YP_001609626.1|	0054369	6-76	0.00000000507	47413	lambda repressor-like DNA-binding domains	0.073	47432	SinR domain-like	2ppx A:30-91
6u	gi|163868571|ref|YP_001609780.1|	0054369	6-76	0.00000000507	47413	lambda repressor-like DNA-binding domains	0.073	47432	SinR domain-like	2ppx A:30-91
6u	gi|163868729|ref|YP_001609941.1|	0050823	10-76	0.000000000121	47413	lambda repressor-like DNA-binding domains	0.084	47432	SinR domain-like	1y7y A:5-73
6u	gi|163868733|ref|YP_001609945.1|	0051711	7-60	0.0000000282	47413	lambda repressor-like DNA-binding domains	0.06	47432	SinR domain-like	1b0n A:1-68
6u	gi|163868891|ref|YP_001610117.1|	0050823	17-85	0.0000000415	47413	lambda repressor-like DNA-binding domains	0.079	47432	SinR domain-like	1b0n A:1-68
6u	gi|163869016|ref|YP_001610247.1|	0051249	6-69	0.0000000782	47413	lambda repressor-like DNA-binding domains	0.021	47432	SinR domain-like	1b0n A:1-68
6u	gi|163869119|ref|YP_001610358.1|	0054127	7-77	1.55e-19	47413	lambda repressor-like DNA-binding domains	0.008	47432	SinR domain-like	2ict A:8-94
6u	gi|163659865|ref|YP_001608488.1|	0054537	41-88	0.0000000000896	47413	lambda repressor-like DNA-binding domains	0.008	47432	SinR domain-like	2ppx A:30-91
