# Supplementary material for: Abundance, diversity and domain architecture variability in prokaryotic DNA-binding transcription factors
Source: PLoS One. 2018 Apr 3;13(4):e0195332. doi: 10.1371/journal.pone.0195332 (PMC5882156; doi:10.1371/journal.pone.0195332)
Supplement: S1 Dataset — The information of genomes and transcription factors is organized in a tabular format. The file S1_Dataset.zip contains 761 files, one per genome. The information is organized as follows: Genome ID, identifier from NCBI database; Supfam ID; physical position of the Domain; E-value; Supfam model assignment; Supfam description; E-value associated to the family; Family ID; Family ID; representative PDB associated to each assignment. (ZIP) [file pone.0195332.s005.zip › Genomes_assignments/Baumannia_cicadellinicola_str._Hc_Homalodisca_coagulata_B.TFs]

b1	gi|94676598|ref|YP_588978.1|	0054435	9-136	2.09e-30	51206	cAMP-binding domain-like	0.00000183	51210	cAMP-binding domain	1hw5 A:1-137
b1	gi|94676598|ref|YP_588978.1|	0038753	139-207	0.000000000000287	46785	Winged helix DNA-binding domain	0.0000927	46796	CAP C-terminal domain-like	1hw5 A:138-208
b1	gi|94676832|ref|YP_588495.1|	0045790	88-289	2.53e-35	53850	Periplasmic binding protein-like II	0.0029	53851	Phosphate binding protein-like	1al3 A:
b1	gi|94676832|ref|YP_588495.1|	0045910	1-109	1.16e-17	46785	Winged helix DNA-binding domain	0.012	88979	LysR-like transcriptional regulators	1ixc A:1-89
b1	gi|94676750|ref|YP_588750.1|	0045790	91-322	2.5e-42	53850	Periplasmic binding protein-like II	0.00000000472	53851	Phosphate binding protein-like	1al3 A:
b1	gi|94676750|ref|YP_588750.1|	0047461	1-85	0.000000000000583	46785	Winged helix DNA-binding domain	0.005	88979	LysR-like transcriptional regulators	1ixc A:1-89
b1	gi|94676462|ref|YP_588561.1|	0052801	5-140	4.04e-33	46785	Winged helix DNA-binding domain	0.00000293	63379	MarR-like transcriptional regulators	3deu A:2-141
b1	gi|94676831|ref|YP_588580.1|	0052644	11-137	2.91e-26	46785	Winged helix DNA-binding domain	0.018	63379	MarR-like transcriptional regulators	1lnw A:
b1	gi|94676909|ref|YP_588923.1|	0041150	12-144	2.22e-33	46785	Winged helix DNA-binding domain	0.052	63379	MarR-like transcriptional regulators	1p4x A:126-250
