# Supplementary material for: Abundance, diversity and domain architecture variability in prokaryotic DNA-binding transcription factors
Source: PLoS One. 2018 Apr 3;13(4):e0195332. doi: 10.1371/journal.pone.0195332 (PMC5882156; doi:10.1371/journal.pone.0195332)
Supplement: S1 Dataset — The information of genomes and transcription factors is organized in a tabular format. The file S1_Dataset.zip contains 761 files, one per genome. The information is organized as follows: Genome ID, identifier from NCBI database; Supfam ID; physical position of the Domain; E-value; Supfam model assignment; Supfam description; E-value associated to the family; Family ID; Family ID; representative PDB associated to each assignment. (ZIP) [file pone.0195332.s005.zip › Genomes_assignments/Bdellovibrio_bacteriovorus_HD100_B.TFs]

bd	gi|42521878|ref|NP_967258.1|	0041038	298-466	2.09e-34	48150	DNA-glycosylase	0.00033	48157	DNA repair glycosylase, 2 C-terminal domains	1mpg A:100-282
bd	gi|42521878|ref|NP_967258.1|	0046652	3-83	2.48e-32	57884	Ada DNA repair protein, N-terminal domain (N-Ada 10)	0.00022	57885	Ada DNA repair protein, N-terminal domain (N-Ada 10)	1eyf A:
bd	gi|42521878|ref|NP_967258.1|	0041039	192-289	4.55e-26	55945	TATA-box binding protein-like	0.0049	55952	DNA repair glycosylase, N-terminal domain	1mpg A:1-99
bd	gi|42521878|ref|NP_967258.1|	0046275	135-184	0.0000000000896	46689	Homeodomain-like	0.0077	46759	AraC type transcriptional activator	1d5y A:57-121
bd	gi|42524321|ref|NP_969701.1|	0051818	42-166	0.00000000000000484	51215	Regulatory protein AraC	0.014	51216	Regulatory protein AraC	2arc A:
bd	gi|42524321|ref|NP_969701.1|	0046275	237-283	0.0000000000426	46689	Homeodomain-like	0.021	46759	AraC type transcriptional activator	1d5y A:57-121
bd	gi|42525005|ref|NP_970385.1|	0049944	3-100	2.13e-27	46785	Winged helix DNA-binding domain	0.07	46801	ArsR-like transcriptional regulators	1smt A:
bd	gi|42522055|ref|NP_967435.1|	0048601	157-235	9.37e-19	46785	Winged helix DNA-binding domain	0.0074	46796	CAP C-terminal domain-like	2gau A:152-232
bd	gi|42522055|ref|NP_967435.1|	0046232	33-141	4.58e-18	51206	cAMP-binding domain-like	0.0074	51210	cAMP-binding domain	2gau A:10-151
bd	gi|42522822|ref|NP_968202.1|	0052861	3-125	1.23e-27	51206	cAMP-binding domain-like	0.0027	51210	cAMP-binding domain	2gau A:10-151
bd	gi|42522822|ref|NP_968202.1|	0052860	130-195	0.000000000000787	46785	Winged helix DNA-binding domain	0.026	46796	CAP C-terminal domain-like	2gau A:152-232
bd	gi|42524012|ref|NP_969392.1|	0052861	30-155	2.62e-29	51206	cAMP-binding domain-like	0.0016	51210	cAMP-binding domain	2coh A:6-117
bd	gi|42524012|ref|NP_969392.1|	0052860	161-231	0.000000000000132	46785	Winged helix DNA-binding domain	0.021	46796	CAP C-terminal domain-like	2gau A:152-232
bd	gi|42524013|ref|NP_969393.1|	0052861	5-142	1.1e-30	51206	cAMP-binding domain-like	0.022	51210	cAMP-binding domain	1hw5 A:1-137
bd	gi|42524013|ref|NP_969393.1|	0051665	145-211	0.000000000113	46785	Winged helix DNA-binding domain	0.038	46796	CAP C-terminal domain-like	2coh A:118-199
bd	gi|42524023|ref|NP_969403.1|	0051666	29-166	1.19e-24	51206	cAMP-binding domain-like	0.0061	51210	cAMP-binding domain	1o5l A:1-129
bd	gi|42524023|ref|NP_969403.1|	0048601	175-247	5.36e-18	46785	Winged helix DNA-binding domain	0.028	46796	CAP C-terminal domain-like	2coh A:118-199
bd	gi|42521687|ref|NP_967067.1|	0037176	34-93	1.04e-16	46689	Homeodomain-like	0.0035	100918	FIS-like	1eto B:
bd	gi|42521792|ref|NP_967172.1|	0041617	218-459	9.23e-72	52540	P-loop containing nucleoside triphosphate hydrolases	0.00000126	81269	Extended AAA-ATPase domain	1ny5 A:138-384
bd	gi|42521792|ref|NP_967172.1|	0037176	431-529	0.00000000000336	46689	Homeodomain-like	0.04	100918	FIS-like	1ntc A:
bd	gi|42522381|ref|NP_967761.1|	0041617	103-339	4.05e-63	52540	P-loop containing nucleoside triphosphate hydrolases	0.00000479	81269	Extended AAA-ATPase domain	1ny5 A:138-384
bd	gi|42522381|ref|NP_967761.1|	0052287	19-98	2.49e-18	49879	SMAD/FHA domain	0.0044	49885	FHA domain	2ff4 A:284-382
bd	gi|42522381|ref|NP_967761.1|	0037176	309-403	0.0000000000179	46689	Homeodomain-like	0.022	100918	FIS-like	1eto B:
bd	gi|42522768|ref|NP_968148.1|	0048440	86-133	0.000000000000206	46689	Homeodomain-like	0.032	100918	FIS-like	1eto B:
bd	gi|42523012|ref|NP_968392.1|	0041617	147-391	8.31e-74	52540	P-loop containing nucleoside triphosphate hydrolases	0.000000802	81269	Extended AAA-ATPase domain	1ny5 A:138-384
bd	gi|42523012|ref|NP_968392.1|	0043525	3-192	1.11e-42	52172	CheY-like	0.001	52173	CheY-related	1u0s Y:
bd	gi|42523012|ref|NP_968392.1|	0037176	361-462	0.0000000122	46689	Homeodomain-like	0.042	100918	FIS-like	1eto B:
bd	gi|42523020|ref|NP_968400.1|	0041617	143-386	4.41e-74	52540	P-loop containing nucleoside triphosphate hydrolases	0.0000008	81269	Extended AAA-ATPase domain	1ny5 A:138-384
bd	gi|42523020|ref|NP_968400.1|	0043525	3-186	5.12e-48	52172	CheY-like	0.00019	52173	CheY-related	1ny5 A:1-137
bd	gi|42523020|ref|NP_968400.1|	0037176	357-457	0.00000000806	46689	Homeodomain-like	0.022	100918	FIS-like	1eto B:
bd	gi|42523029|ref|NP_968409.1|	0041617	7-248	1.14e-68	52540	P-loop containing nucleoside triphosphate hydrolases	0.000000549	81269	Extended AAA-ATPase domain	1ny5 A:138-384
bd	gi|42523029|ref|NP_968409.1|	0037176	220-312	0.000000806	46689	Homeodomain-like	0.052	100918	FIS-like	1eto B:
bd	gi|42523371|ref|NP_968751.1|	0041617	221-453	1.55e-62	52540	P-loop containing nucleoside triphosphate hydrolases	0.0000028	81269	Extended AAA-ATPase domain	1ny5 A:138-384
bd	gi|42523371|ref|NP_968751.1|	0048135	25-208	3.93e-31	55781	GAF domain-like	0.00098	55782	GAF domain	1mc0 A:402-555
bd	gi|42523371|ref|NP_968751.1|	0037176	428-525	0.0000000753	46689	Homeodomain-like	0.028	100918	FIS-like	1umq A:
bd	gi|42524298|ref|NP_969678.1|	0041617	142-377	1.03e-55	52540	P-loop containing nucleoside triphosphate hydrolases	0.00000309	81269	Extended AAA-ATPase domain	1ny5 A:138-384
bd	gi|42524298|ref|NP_969678.1|	0043525	8-184	2.42e-16	52172	CheY-like	0.01	52173	CheY-related	1ny5 A:1-137
bd	gi|42524298|ref|NP_969678.1|	0046907	397-448	0.00000000056	46689	Homeodomain-like	0.033	100918	FIS-like	1g2h A:
bd	gi|42524429|ref|NP_969809.1|	0041617	144-386	5.74e-59	52540	P-loop containing nucleoside triphosphate hydrolases	0.00000225	81269	Extended AAA-ATPase domain	1ny5 A:138-384
bd	gi|42524429|ref|NP_969809.1|	0043525	6-189	1.35e-41	52172	CheY-like	0.0017	52173	CheY-related	1ny5 A:1-137
bd	gi|42524429|ref|NP_969809.1|	0037176	357-454	0.00000000000022	46689	Homeodomain-like	0.027	100918	FIS-like	1eto B:
bd	gi|42524455|ref|NP_969835.1|	0041617	35-278	4.79e-75	52540	P-loop containing nucleoside triphosphate hydrolases	0.00000111	81269	Extended AAA-ATPase domain	1ny5 A:138-384
bd	gi|42524455|ref|NP_969835.1|	0037176	248-339	0.000000000000627	46689	Homeodomain-like	0.026	100918	FIS-like	1ntc A:
bd	gi|42524724|ref|NP_970104.1|	0041617	139-384	1.47e-70	52540	P-loop containing nucleoside triphosphate hydrolases	0.00000152	81269	Extended AAA-ATPase domain	1ny5 A:138-384
bd	gi|42524724|ref|NP_970104.1|	0043525	1-183	3.13e-38	52172	CheY-like	0.00081	52173	CheY-related	1krw A:
bd	gi|42524724|ref|NP_970104.1|	0046907	446-496	0.000000394	46689	Homeodomain-like	0.05	100918	FIS-like	1eto B:
bd	gi|42524729|ref|NP_970109.1|	0043525	4-135	4.55e-26	52172	CheY-like	0.0012	52173	CheY-related	1ny5 A:1-137
bd	gi|42524729|ref|NP_970109.1|	0049952	123-169	0.000000000143	46689	Homeodomain-like	0.0088	100918	FIS-like	1umq A:
bd	gi|42524767|ref|NP_970147.1|	0041617	14-215	2.3e-34	52540	P-loop containing nucleoside triphosphate hydrolases	0.00023	81269	Extended AAA-ATPase domain	1ny5 A:138-384
bd	gi|42524767|ref|NP_970147.1|	0037176	187-274	3.07e-17	46689	Homeodomain-like	0.0095	100918	FIS-like	1eto B:
bd	gi|42524790|ref|NP_970170.1|	0041617	144-387	1.71e-76	52540	P-loop containing nucleoside triphosphate hydrolases	0.000000969	81269	Extended AAA-ATPase domain	1ny5 A:138-384
bd	gi|42524790|ref|NP_970170.1|	0043525	1-190	9.11e-42	52172	CheY-like	0.00033	52173	CheY-related	1ny5 A:1-137
bd	gi|42524790|ref|NP_970170.1|	0037176	358-458	0.000000000028	46689	Homeodomain-like	0.03	100918	FIS-like	1eto B:
bd	gi|42523156|ref|NP_968536.1|	0041150	15-146	1.77e-35	46785	Winged helix DNA-binding domain	0.0017	101027	FUR-like	1mzb A:
bd	gi|42523884|ref|NP_969264.1|	0041150	29-158	1.03e-40	46785	Winged helix DNA-binding domain	0.0005	101027	FUR-like	1mzb A:
bd	gi|42522751|ref|NP_968131.1|	0054127	21-89	0.00000015	47413	lambda repressor-like DNA-binding domains	0.089	47438	GalR/LacI-like bacterial regulator	1pru A:
bd	gi|42521738|ref|NP_967118.1|	0048694	96-162	0.000000000000374	46894	C-terminal effector domain of the bipartite response regulators	0.0083	46900	GerE-like (LuxR/UhpA family of transcriptional regulators)	1fse A:
bd	gi|42522791|ref|NP_968171.1|	0048694	9-78	0.00000000000374	46894	C-terminal effector domain of the bipartite response regulators	0.009	46900	GerE-like (LuxR/UhpA family of transcriptional regulators)	1fse A:
bd	gi|42523311|ref|NP_968691.1|	0048694	8-67	6.12e-21	46894	C-terminal effector domain of the bipartite response regulators	0.002	46900	GerE-like (LuxR/UhpA family of transcriptional regulators)	1a04 A:150-216
bd	gi|42523606|ref|NP_968986.1|	0048694	135-203	8.5e-21	46894	C-terminal effector domain of the bipartite response regulators	0.0037	46900	GerE-like (LuxR/UhpA family of transcriptional regulators)	1a04 A:150-216
bd	gi|42523606|ref|NP_968986.1|	0045682	5-133	2.28e-20	52172	CheY-like	0.0012	52173	CheY-related	1a04 A:5-142
bd	gi|42523620|ref|NP_969000.1|	0048694	125-176	0.000000000000085	46894	C-terminal effector domain of the bipartite response regulators	0.0065	46900	GerE-like (LuxR/UhpA family of transcriptional regulators)	1fse A:
bd	gi|42524246|ref|NP_969626.1|	0048694	156-225	1.46e-21	46894	C-terminal effector domain of the bipartite response regulators	0.0022	46900	GerE-like (LuxR/UhpA family of transcriptional regulators)	1a04 A:150-216
bd	gi|42524246|ref|NP_969626.1|	0043525	24-151	2.28e-18	52172	CheY-like	0.0048	52173	CheY-related	1a04 A:5-142
bd	gi|42524864|ref|NP_970244.1|	0039545	109-238	3.14e-30	51306	LexA/Signal peptidase	0.00047	51307	LexA-related	1jhf A:73-198
bd	gi|42524864|ref|NP_970244.1|	0047587	9-76	2.33e-16	46785	Winged helix DNA-binding domain	0.015	46789	LexA repressor, N-terminal DNA-binding domain	1jhf A:2-72
bd	gi|42522035|ref|NP_967415.1|	0045910	8-100	0.0000000122	46785	Winged helix DNA-binding domain	0.018	88979	LysR-like transcriptional regulators	1ixc A:1-89
bd	gi|42522467|ref|NP_967847.1|	0045790	87-289	1.48e-36	53850	Periplasmic binding protein-like II	0.011	53851	Phosphate binding protein-like	2fyi A:88-307
bd	gi|42522467|ref|NP_967847.1|	0045910	4-106	5.45e-21	46785	Winged helix DNA-binding domain	0.0032	88979	LysR-like transcriptional regulators	1ixc A:1-89
bd	gi|42522472|ref|NP_967852.1|	0045790	90-296	7.19e-40	53850	Periplasmic binding protein-like II	0.0072	53851	Phosphate binding protein-like	2fyi A:88-307
bd	gi|42522472|ref|NP_967852.1|	0045910	6-114	1.73e-21	46785	Winged helix DNA-binding domain	0.0098	88979	LysR-like transcriptional regulators	1ixc A:1-89
bd	gi|42522473|ref|NP_967853.1|	0052509	65-261	6.33e-16	53850	Periplasmic binding protein-like II	0.009	53851	Phosphate binding protein-like	1i6a A:
bd	gi|42522473|ref|NP_967853.1|	0045910	1-83	0.0000000037	46785	Winged helix DNA-binding domain	0.01	88979	LysR-like transcriptional regulators	1ixc A:1-89
bd	gi|42522567|ref|NP_967947.1|	0045790	104-309	2.17e-38	53850	Periplasmic binding protein-like II	0.0056	53851	Phosphate binding protein-like	2fyi A:88-307
bd	gi|42522567|ref|NP_967947.1|	0047461	17-100	1.41e-21	46785	Winged helix DNA-binding domain	0.0053	88979	LysR-like transcriptional regulators	1ixc A:1-89
bd	gi|42522675|ref|NP_968055.1|	0045790	93-285	6.95e-27	53850	Periplasmic binding protein-like II	0.002	53851	Phosphate binding protein-like	2fyi A:88-307
bd	gi|42522675|ref|NP_968055.1|	0045910	5-114	1.56e-23	46785	Winged helix DNA-binding domain	0.006	88979	LysR-like transcriptional regulators	1ixc A:1-89
bd	gi|42522966|ref|NP_968346.1|	0052509	91-272	1.9e-19	53850	Periplasmic binding protein-like II	0.0055	53851	Phosphate binding protein-like	2fyi A:88-307
bd	gi|42522966|ref|NP_968346.1|	0047461	6-85	4.25e-19	46785	Winged helix DNA-binding domain	0.0061	88979	LysR-like transcriptional regulators	1ixc A:1-89
bd	gi|42523239|ref|NP_968619.1|	0045790	105-286	2.04e-19	53850	Periplasmic binding protein-like II	0.0031	53851	Phosphate binding protein-like	2fyi A:88-307
bd	gi|42523239|ref|NP_968619.1|	0045910	15-123	1.8e-17	46785	Winged helix DNA-binding domain	0.0025	88979	LysR-like transcriptional regulators	1ixc A:1-89
bd	gi|42523943|ref|NP_969323.1|	0045790	97-304	1.24e-32	53850	Periplasmic binding protein-like II	0.0000252	53851	Phosphate binding protein-like	1i6a A:
bd	gi|42523943|ref|NP_969323.1|	0045910	4-117	1.13e-20	46785	Winged helix DNA-binding domain	0.004	88979	LysR-like transcriptional regulators	1ixc A:1-89
bd	gi|42524039|ref|NP_969419.1|	0052509	88-292	7.24e-35	53850	Periplasmic binding protein-like II	0.000071	53851	Phosphate binding protein-like	1i6a A:
bd	gi|42524039|ref|NP_969419.1|	0045910	1-110	7.74e-24	46785	Winged helix DNA-binding domain	0.0016	88979	LysR-like transcriptional regulators	1ixc A:1-89
bd	gi|42524310|ref|NP_969690.1|	0045790	88-293	5.16e-43	53850	Periplasmic binding protein-like II	0.0061	53851	Phosphate binding protein-like	2fyi A:88-307
bd	gi|42524310|ref|NP_969690.1|	0047461	4-77	1.27e-19	46785	Winged helix DNA-binding domain	0.0043	88979	LysR-like transcriptional regulators	1ixc A:1-89
bd	gi|42524467|ref|NP_969847.1|	0052508	11-93	1.53e-21	46785	Winged helix DNA-binding domain	0.0068	88979	LysR-like transcriptional regulators	1ixc A:1-89
bd	gi|42524467|ref|NP_969847.1|	0045790	103-295	2.48e-17	53850	Periplasmic binding protein-like II	0.011	53851	Phosphate binding protein-like	2fyi A:88-307
bd	gi|42524868|ref|NP_970248.1|	0047461	1-79	1.64e-19	46785	Winged helix DNA-binding domain	0.0068	88979	LysR-like transcriptional regulators	1ixc A:1-89
bd	gi|42524868|ref|NP_970248.1|	0045790	120-290	0.00000000000118	53850	Periplasmic binding protein-like II	0.013	53851	Phosphate binding protein-like	2fyi A:88-307
bd	gi|42524964|ref|NP_970344.1|	0052508	1-82	3.03e-20	46785	Winged helix DNA-binding domain	0.0052	88979	LysR-like transcriptional regulators	1ixc A:1-89
bd	gi|42524964|ref|NP_970344.1|	0052806	87-301	7.7e-17	53850	Periplasmic binding protein-like II	0.0095	53851	Phosphate binding protein-like	1al3 A:
bd	gi|42525025|ref|NP_970405.1|	0045790	91-298	5.88e-41	53850	Periplasmic binding protein-like II	0.0096	53851	Phosphate binding protein-like	2fyi A:88-307
bd	gi|42525025|ref|NP_970405.1|	0047461	6-89	1.2e-20	46785	Winged helix DNA-binding domain	0.011	88979	LysR-like transcriptional regulators	1ixc A:1-89
bd	gi|42525046|ref|NP_970426.1|	0052806	95-288	5.12e-20	53850	Periplasmic binding protein-like II	0.013	53851	Phosphate binding protein-like	1al3 A:
bd	gi|42525046|ref|NP_970426.1|	0047461	7-85	5.69e-18	46785	Winged helix DNA-binding domain	0.0065	88979	LysR-like transcriptional regulators	1ixc A:1-89
bd	gi|42522235|ref|NP_967615.1|	0052801	42-176	1.32e-26	46785	Winged helix DNA-binding domain	0.0051	63379	MarR-like transcriptional regulators	2eth A:1-140
bd	gi|42522941|ref|NP_968321.1|	0052801	4-129	1.82e-27	46785	Winged helix DNA-binding domain	0.0085	63379	MarR-like transcriptional regulators	1s3j A:
bd	gi|42522964|ref|NP_968344.1|	0052858	175-317	4.29e-25	55729	Acyl-CoA N-acyltransferases (Nat)	0.0047	55730	N-acetyl transferase, NAT	2ge3 A:6-169
bd	gi|42522964|ref|NP_968344.1|	0052801	24-153	2.05e-17	46785	Winged helix DNA-binding domain	0.02	63379	MarR-like transcriptional regulators	2eth A:1-140
bd	gi|42524449|ref|NP_969829.1|	0052801	32-168	3.25e-27	46785	Winged helix DNA-binding domain	0.015	63379	MarR-like transcriptional regulators	2fbh A:8-144
bd	gi|42522042|ref|NP_967422.1|	0043525	3-151	2.99e-24	52172	CheY-like	0.027	52173	CheY-related	1ny5 A:1-137
bd	gi|42522042|ref|NP_967422.1|	0049014	122-208	9.35e-16	46894	C-terminal effector domain of the bipartite response regulators	0.0026	46895	PhoB-like	1kgs A:124-225
bd	gi|42522577|ref|NP_967957.1|	0054521	1-114	3.42e-33	52172	CheY-like	0.00024	52173	CheY-related	1b00 A:
bd	gi|42522577|ref|NP_967957.1|	0051385	126-220	6.32e-25	46894	C-terminal effector domain of the bipartite response regulators	0.0014	46895	PhoB-like	1qqi A:
bd	gi|42523137|ref|NP_968517.1|	0049014	291-360	0.0000000244	46894	C-terminal effector domain of the bipartite response regulators	0.0048	46895	PhoB-like	1p2f A:121-217
bd	gi|42523137|ref|NP_968517.1|	0042932	44-214	0.0000000759	48452	TPR-like	0.044	48453	Tetratricopeptide repeat (TPR)	1y8m A:1-138
bd	gi|42524806|ref|NP_970186.1|	0043525	1-134	1.85e-31	52172	CheY-like	0.00097	52173	CheY-related	1xhf A:2-122
bd	gi|42524806|ref|NP_970186.1|	0049014	123-219	4.82e-18	46894	C-terminal effector domain of the bipartite response regulators	0.0028	46895	PhoB-like	1qqi A:
bd	gi|42525073|ref|NP_970453.1|	0051385	289-356	0.0000000000822	46894	C-terminal effector domain of the bipartite response regulators	0.005	46895	PhoB-like	1p2f A:121-217
bd	gi|42525073|ref|NP_970453.1|	0048648	8-112,161-231	0.000000000706	81901	HCP-like	0.026	81902	HCP-like	1ouv A:
bd	gi|42521872|ref|NP_967252.1|	0054323	11-73	0.00000488	47413	lambda repressor-like DNA-binding domains	0.029	47432	SinR domain-like	1utx A:
bd	gi|42522273|ref|NP_967653.1|	0054127	43-111	0.0000000135	47413	lambda repressor-like DNA-binding domains	0.031	47432	SinR domain-like	2ict A:8-94
bd	gi|42522309|ref|NP_967689.1|	0051249	20-65	0.0000892	47413	lambda repressor-like DNA-binding domains	0.071	47432	SinR domain-like	2ict A:8-94
bd	gi|42522377|ref|NP_967757.1|	0050823	14-55	0.000000268	47413	lambda repressor-like DNA-binding domains	0.06	47432	SinR domain-like	2ppx A:30-91
bd	gi|42522712|ref|NP_968092.1|	0054127	26-80	0.0000000338	47413	lambda repressor-like DNA-binding domains	0.028	47432	SinR domain-like	2ict A:8-94
bd	gi|42522817|ref|NP_968197.1|	0049180	20-82	0.000000000000209	47413	lambda repressor-like DNA-binding domains	0.066	47432	SinR domain-like	2b5a A:1-77
bd	gi|42523202|ref|NP_968582.1|	0051249	33-92	0.00000000816	47413	lambda repressor-like DNA-binding domains	0.053	47432	SinR domain-like	1y7y A:5-73
bd	gi|42523242|ref|NP_968622.1|	0051711	8-65	0.0000000252	47413	lambda repressor-like DNA-binding domains	0.038	47432	SinR domain-like	1utx A:
bd	gi|42523365|ref|NP_968745.1|	0054127	17-69	0.000000563	47413	lambda repressor-like DNA-binding domains	0.017	47432	SinR domain-like	2ict A:8-94
bd	gi|42523926|ref|NP_969306.1|	0050823	4-70	0.00000000000000318	47413	lambda repressor-like DNA-binding domains	0.083	47432	SinR domain-like	1b0n A:1-68
bd	gi|42523975|ref|NP_969355.1|	0054127	32-87	0.00000158	47413	lambda repressor-like DNA-binding domains	0.048	47432	SinR domain-like	2b5a A:1-77
bd	gi|42524045|ref|NP_969425.1|	0054127	25-72	0.000043	47413	lambda repressor-like DNA-binding domains	0.091	47432	SinR domain-like	2ict A:8-94
bd	gi|42523468|ref|NP_968848.1|	0049392	3-50	0.00000231	46689	Homeodomain-like	0.025	46764	Tetracyclin repressor-like, N-terminal domain	1z77 A:1-75
bd	gi|42523543|ref|NP_968923.1|	0052849	73-182	3.42e-16	48498	Tetracyclin repressor-like, C-terminal domain	0.0056	48499	Tetracyclin repressor-like, C-terminal domain	2g7s A:77-192
bd	gi|42523543|ref|NP_968923.1|	0052848	3-65	0.00000000000118	46689	Homeodomain-like	0.0062	46764	Tetracyclin repressor-like, N-terminal domain	2g7s A:3-76
bd	gi|42523621|ref|NP_969001.1|	0054341	22-94	5.2e-16	46689	Homeodomain-like	0.0049	46764	Tetracyclin repressor-like, N-terminal domain	3c07 A:15-89
bd	gi|42524452|ref|NP_969832.1|	0049523	21-93	0.0000000000000226	46689	Homeodomain-like	0.0061	46764	Tetracyclin repressor-like, N-terminal domain	2fx0 A:4-76
bd	gi|42524619|ref|NP_969999.1|	0049523	46-124	5.49e-16	46689	Homeodomain-like	0.0057	46764	Tetracyclin repressor-like, N-terminal domain	3c07 A:15-89
bd	gi|42524873|ref|NP_970253.1|	0049523	3-72	0.00000000000000975	46689	Homeodomain-like	0.0047	46764	Tetracyclin repressor-like, N-terminal domain	1jt6 A:2-72
bd	gi|42525012|ref|NP_970392.1|	0043601	92-206	7.33e-21	48498	Tetracyclin repressor-like, C-terminal domain	0.0093	48499	Tetracyclin repressor-like, C-terminal domain	2fd5 A:77-180
bd	gi|42525012|ref|NP_970392.1|	0049195	13-79	0.00000000000000923	46689	Homeodomain-like	0.0074	46764	Tetracyclin repressor-like, N-terminal domain	1ui5 A:5-75
bd	gi|42525050|ref|NP_970430.1|	0051586	87-204	1.81e-22	48498	Tetracyclin repressor-like, C-terminal domain	0.003	48499	Tetracyclin repressor-like, C-terminal domain	1zk8 A:78-182
bd	gi|42525050|ref|NP_970430.1|	0049523	8-93	0.000000000000599	46689	Homeodomain-like	0.016	46764	Tetracyclin repressor-like, N-terminal domain	1a6i A:2-67
