# Supplementary material for: Abundance, diversity and domain architecture variability in prokaryotic DNA-binding transcription factors
Source: PLoS One. 2018 Apr 3;13(4):e0195332. doi: 10.1371/journal.pone.0195332 (PMC5882156; doi:10.1371/journal.pone.0195332)
Supplement: S1 Dataset — The information of genomes and transcription factors is organized in a tabular format. The file S1_Dataset.zip contains 761 files, one per genome. The information is organized as follows: Genome ID, identifier from NCBI database; Supfam ID; physical position of the Domain; E-value; Supfam model assignment; Supfam description; E-value associated to the family; Family ID; Family ID; representative PDB associated to each assignment. (ZIP) [file pone.0195332.s005.zip › Genomes_assignments/Beijerinckia_indica_subsp._indica_ATCC_9039_B.TFs]

8q	gi|182677032|ref|YP_001831178.1|	0045977	281-330	0.000000000308	46689	Homeodomain-like	0.055	46759	AraC type transcriptional activator	1bl0 A:63-124
8q	gi|182677044|ref|YP_001831190.1|	0045977	282-332	0.000000000172	46689	Homeodomain-like	0.026	46759	AraC type transcriptional activator	1bl0 A:63-124
8q	gi|182677601|ref|YP_001831747.1|	0036286	189-236	0.000000000148	46689	Homeodomain-like	0.015	46759	AraC type transcriptional activator	1bl0 A:9-62
8q	gi|182677601|ref|YP_001831747.1|	0045977	238-286	0.000000627	46689	Homeodomain-like	0.026	46759	AraC type transcriptional activator	1d5y A:57-121
8q	gi|182678231|ref|YP_001832377.1|	0052668	7-200	1.06e-34	52317	Class I glutamine amidotransferase-like	0.016	52325	DJ-1/PfpI	2ab0 A:2-196
8q	gi|182678231|ref|YP_001832377.1|	0046275	272-322	0.00000000000806	46689	Homeodomain-like	0.012	46759	AraC type transcriptional activator	1d5y A:57-121
8q	gi|182678231|ref|YP_001832377.1|	0036286	220-270	0.0000125	46689	Homeodomain-like	0.091	46759	AraC type transcriptional activator	1d5y A:3-56
8q	gi|182678451|ref|YP_001832597.1|	0036286	187-238	0.00000000000166	46689	Homeodomain-like	0.012	46759	AraC type transcriptional activator	1d5y A:3-56
8q	gi|182678451|ref|YP_001832597.1|	0046275	240-288	0.00000000000896	46689	Homeodomain-like	0.016	46759	AraC type transcriptional activator	1d5y A:57-121
8q	gi|182678524|ref|YP_001832670.1|	0046275	260-307	0.00000000323	46689	Homeodomain-like	0.021	46759	AraC type transcriptional activator	1d5y A:57-121
8q	gi|182678524|ref|YP_001832670.1|	0036286	208-258	0.0000896	46689	Homeodomain-like	0.048	46764	Tetracyclin repressor-like, N-terminal domain	2fd5 A:1-76
8q	gi|182678732|ref|YP_001832878.1|	0046275	286-336	0.00000000000672	46689	Homeodomain-like	0.026	46759	AraC type transcriptional activator	1d5y A:57-121
8q	gi|182678799|ref|YP_001832945.1|	0046275	248-299	0.0000000000202	46689	Homeodomain-like	0.024	46759	AraC type transcriptional activator	1bl0 A:63-124
8q	gi|182678799|ref|YP_001832945.1|	0036286	195-245	0.0000000318	46689	Homeodomain-like	0.029	46764	Tetracyclin repressor-like, N-terminal domain	1t56 A:22-94
8q	gi|182678799|ref|YP_001832945.1|	0040530	23-72	0.00000834	51182	RmlC-like cupins	0.07	51187	Germin/Seed storage 7S protein	1dgw A:
8q	gi|182679081|ref|YP_001833227.1|	0046652	15-101	1.44e-31	57884	Ada DNA repair protein, N-terminal domain (N-Ada 10)	0.00013	57885	Ada DNA repair protein, N-terminal domain (N-Ada 10)	1eyf A:
8q	gi|182679081|ref|YP_001833227.1|	0048993	279-360	7.06e-30	46767	Methylated DNA-protein cysteine methyltransferase, C-terminal domain	0.0000329	46768	Methylated DNA-protein cysteine methyltransferase, C-terminal domain	1sfe A:93-176
8q	gi|182679081|ref|YP_001833227.1|	0049381	200-278	1.02e-20	53155	Methylated DNA-protein cysteine methyltransferase domain	0.00058	53156	Methylated DNA-protein cysteine methyltransferase domain	1sfe A:12-92
8q	gi|182679081|ref|YP_001833227.1|	0036286	95-141	0.00000000137	46689	Homeodomain-like	0.016	46759	AraC type transcriptional activator	1d5y A:3-56
8q	gi|182679295|ref|YP_001833441.1|	0046275	239-290	0.0000000000000408	46689	Homeodomain-like	0.01	46759	AraC type transcriptional activator	1d5y A:57-121
8q	gi|182679295|ref|YP_001833441.1|	0036286	188-236	0.0000000526	46689	Homeodomain-like	0.036	46759	AraC type transcriptional activator	1bl0 A:9-62
8q	gi|182679295|ref|YP_001833441.1|	0052595	20-81	0.0000178	51182	RmlC-like cupins	0.044	89409	TM1287-like	1v70 A:
8q	gi|182679443|ref|YP_001833589.1|	0046275	264-314	0.000000000762	46689	Homeodomain-like	0.017	46759	AraC type transcriptional activator	1d5y A:57-121
8q	gi|182679543|ref|YP_001833689.1|	0046275	250-298	0.0000000003	46689	Homeodomain-like	0.014	46759	AraC type transcriptional activator	1bl0 A:63-124
8q	gi|182679543|ref|YP_001833689.1|	0036286	197-247	0.000000116	46689	Homeodomain-like	0.056	46759	AraC type transcriptional activator	1d5y A:3-56
8q	gi|182679544|ref|YP_001833690.1|	0036286	188-237	0.000000000367	46689	Homeodomain-like	0.048	46764	Tetracyclin repressor-like, N-terminal domain	2hyj A:8-82
8q	gi|182679544|ref|YP_001833690.1|	0046275	239-285	0.0000000157	46689	Homeodomain-like	0.025	46759	AraC type transcriptional activator	1bl0 A:63-124
8q	gi|182679544|ref|YP_001833690.1|	0051818	47-169	0.0000405	51215	Regulatory protein AraC	0.029	51216	Regulatory protein AraC	2arc A:
8q	gi|182679550|ref|YP_001833696.1|	0046275	261-309	0.000000000448	46689	Homeodomain-like	0.011	46759	AraC type transcriptional activator	1d5y A:57-121
8q	gi|182679853|ref|YP_001833999.1|	0046275	249-300	0.0000000134	46689	Homeodomain-like	0.015	46759	AraC type transcriptional activator	1bl0 A:63-124
8q	gi|182679865|ref|YP_001834011.1|	0052668	1-187	8.84e-40	52317	Class I glutamine amidotransferase-like	0.017	52325	DJ-1/PfpI	2fex A:1-188
8q	gi|182679865|ref|YP_001834011.1|	0045977	257-308	0.0000000188	46689	Homeodomain-like	0.033	46759	AraC type transcriptional activator	1bl0 A:63-124
8q	gi|182679865|ref|YP_001834011.1|	0036286	204-251	0.000000797	46689	Homeodomain-like	0.05	46759	AraC type transcriptional activator	1bl0 A:9-62
8q	gi|182680428|ref|YP_001834574.1|	0046275	259-307	0.00000000143	46689	Homeodomain-like	0.01	46759	AraC type transcriptional activator	1d5y A:57-121
8q	gi|182680428|ref|YP_001834574.1|	0036286	206-257	0.0000000867	46689	Homeodomain-like	0.023	46764	Tetracyclin repressor-like, N-terminal domain	1t56 A:22-94
8q	gi|182680428|ref|YP_001834574.1|	0040530	35-84	0.0000446	51182	RmlC-like cupins	0.064	159304	EutQ-like	2pyt A:100-227
8q	gi|182676946|ref|YP_001831093.1|	0046275	239-287	0.00000000000017	46689	Homeodomain-like	0.016	46759	AraC type transcriptional activator	1d5y A:57-121
8q	gi|182676946|ref|YP_001831093.1|	0036286	188-237	0.0000161	46689	Homeodomain-like	0.024	46759	AraC type transcriptional activator	1bl0 A:9-62
8q	gi|182676946|ref|YP_001831093.1|	0052595	30-81	0.0000329	51182	RmlC-like cupins	0.04	89409	TM1287-like	2f4p A:2-135
8q	gi|182677373|ref|YP_001831519.1|	0040524	79-239	4.14e-30	100950	NagB/RpiA/CoA transferase-like	0.093	75176	D-ribose-5-phosphate isomerase (RpiA), catalytic domain	1uj6 A:3-131,A:206-227
8q	gi|182677373|ref|YP_001831519.1|	0043758	8-79	0.000000000000234	46785	Winged helix DNA-binding domain	0.056	46792	Arginine repressor (ArgR), N-terminal DNA-binding domain	1b4a A:4-78
8q	gi|182678262|ref|YP_001832408.1|	0051398	121-229	8.32e-30	52821	Rhodanese/Cell cycle control phosphatase	0.065	69509	Single-domain sulfurtransferase	1tq1 A:
8q	gi|182678262|ref|YP_001832408.1|	0049944	19-170	2.49e-23	46785	Winged helix DNA-binding domain	0.011	46801	ArsR-like transcriptional regulators	1r1u A:
8q	gi|182678908|ref|YP_001833054.1|	0049777	8-94	5.35e-24	46785	Winged helix DNA-binding domain	0.0043	46801	ArsR-like transcriptional regulators	1smt A:
8q	gi|182679103|ref|YP_001833249.1|	0049777	3-93	1.25e-18	46785	Winged helix DNA-binding domain	0.05	46801	ArsR-like transcriptional regulators	1r1u A:
8q	gi|182677527|ref|YP_001831673.1|	0039384	1-62	0.00000000101	46785	Winged helix DNA-binding domain	0.0061	46786	Biotin repressor-like	1j5y A:3-67
8q	gi|182679855|ref|YP_001834001.1|	0039384	2-63	0.0000000000463	46785	Winged helix DNA-binding domain	0.038	46786	Biotin repressor-like	1j5y A:3-67
8q	gi|182679011|ref|YP_001833157.1|	0046856	5-131	1.83e-23	51206	cAMP-binding domain-like	0.0024	51207	CO-sensing protein CooA, N-terminal domain	1ft9 A:2-133
8q	gi|182679011|ref|YP_001833157.1|	0048601	133-212	0.000000000000592	46785	Winged helix DNA-binding domain	0.0027	46796	CAP C-terminal domain-like	1ft9 A:134-213
8q	gi|182679785|ref|YP_001833931.1|	0049608	70-254	1.5e-46	55781	GAF domain-like	0.0004	75513	IclR ligand-binding domain-like	1mkm A:76-246
8q	gi|182679785|ref|YP_001833931.1|	0048177	15-85	0.000000000000108	46785	Winged helix DNA-binding domain	0.057	46796	CAP C-terminal domain-like	1hw5 A:138-208
8q	gi|182677143|ref|YP_001831289.1|	0041617	153-396	1.58e-71	52540	P-loop containing nucleoside triphosphate hydrolases	0.0000014	81269	Extended AAA-ATPase domain	1ny5 A:138-384
8q	gi|182677143|ref|YP_001831289.1|	0043525	3-197	2.99e-37	52172	CheY-like	0.0014	52173	CheY-related	1ny5 A:1-137
8q	gi|182677143|ref|YP_001831289.1|	0037176	367-410,439-491	0.000000000000185	46689	Homeodomain-like	0.031	100918	FIS-like	1ntc A:
8q	gi|182677184|ref|YP_001831330.1|	0041617	141-372	2.75e-65	52540	P-loop containing nucleoside triphosphate hydrolases	0.00000334	81269	Extended AAA-ATPase domain	1ny5 A:138-384
8q	gi|182677184|ref|YP_001831330.1|	0043525	2-186	3.42e-40	52172	CheY-like	0.0000446	52173	CheY-related	1qkk A:
8q	gi|182677184|ref|YP_001831330.1|	0048440	352-434	0.0000000000717	46689	Homeodomain-like	0.055	100918	FIS-like	1g2h A:
8q	gi|182678146|ref|YP_001832292.1|	0041617	168-405	7.67e-65	52540	P-loop containing nucleoside triphosphate hydrolases	0.00000195	81269	Extended AAA-ATPase domain	1ny5 A:138-384
8q	gi|182678146|ref|YP_001832292.1|	0043525	6-208	4.7e-37	52172	CheY-like	0.0023	52173	CheY-related	1qkk A:
8q	gi|182678146|ref|YP_001832292.1|	0037176	377-486	0.0000000000941	46689	Homeodomain-like	0.024	100918	FIS-like	1eto B:
8q	gi|182678495|ref|YP_001832641.1|	0041617	139-379	1.39e-71	52540	P-loop containing nucleoside triphosphate hydrolases	0.00000144	81269	Extended AAA-ATPase domain	1ny5 A:138-384
8q	gi|182678495|ref|YP_001832641.1|	0043525	3-183	8.4e-41	52172	CheY-like	0.00073	52173	CheY-related	1krw A:
8q	gi|182678495|ref|YP_001832641.1|	0037176	351-394,434-486	1.25e-16	46689	Homeodomain-like	0.0054	100918	FIS-like	1eto B:
8q	gi|182678497|ref|YP_001832643.1|	0041617	142-373	2.78e-57	52540	P-loop containing nucleoside triphosphate hydrolases	0.0000128	81269	Extended AAA-ATPase domain	1ny5 A:138-384
8q	gi|182678497|ref|YP_001832643.1|	0043525	4-186	2.7e-39	52172	CheY-like	0.00088	52173	CheY-related	1qkk A:
8q	gi|182678497|ref|YP_001832643.1|	0037176	352-454	0.00000000000896	46689	Homeodomain-like	0.048	100918	FIS-like	1ntc A:
8q	gi|182679905|ref|YP_001834051.1|	0041617	135-370	1.85e-65	52540	P-loop containing nucleoside triphosphate hydrolases	0.00000286	81269	Extended AAA-ATPase domain	1ny5 A:138-384
8q	gi|182679905|ref|YP_001834051.1|	0043525	1-179	2.13e-40	52172	CheY-like	0.0021	52173	CheY-related	1srr A:
8q	gi|182679905|ref|YP_001834051.1|	0037176	342-438	0.00000000000000968	46689	Homeodomain-like	0.012	100918	FIS-like	1ntc A:
8q	gi|182680001|ref|YP_001834147.1|	0041617	332-562	5.11e-33	52540	P-loop containing nucleoside triphosphate hydrolases	0.00025	81269	Extended AAA-ATPase domain	1ny5 A:138-384
8q	gi|182680001|ref|YP_001834147.1|	0037176	535-620	0.00000000359	46689	Homeodomain-like	0.069	100918	FIS-like	1eto B:
8q	gi|182680001|ref|YP_001834147.1|	0049608	76-214	0.0000126	55781	GAF domain-like	0.054	75513	IclR ligand-binding domain-like	1tf1 A:
8q	gi|182680292|ref|YP_001834438.1|	0041617	363-598	1.25e-65	52540	P-loop containing nucleoside triphosphate hydrolases	0.00000188	81269	Extended AAA-ATPase domain	1ny5 A:138-384
8q	gi|182680292|ref|YP_001834438.1|	0037176	566-686	0.00000000022	46689	Homeodomain-like	0.063	100918	FIS-like	1umq A:
8q	gi|182676814|ref|YP_001830922.1|	0041617	352-596	1.24e-65	52540	P-loop containing nucleoside triphosphate hydrolases	0.00000319	81269	Extended AAA-ATPase domain	1ny5 A:138-384
8q	gi|182676814|ref|YP_001830922.1|	0037176	566-663	0.00000000000461	46689	Homeodomain-like	0.078	100918	FIS-like	1ntc A:
8q	gi|182677487|ref|YP_001831633.1|	0041150	18-143	1.87e-23	46785	Winged helix DNA-binding domain	0.0034	101027	FUR-like	1mzb A:
8q	gi|182679915|ref|YP_001834061.1|	0041150	33-155	6.97e-21	46785	Winged helix DNA-binding domain	0.093	101027	FUR-like	1mzb A:
8q	gi|182677617|ref|YP_001831763.1|	0036339	69-338	3.7e-65	53822	Periplasmic binding protein-like I	0.0000948	53823	L-arabinose binding protein-like	2nzu G:58-332
8q	gi|182677617|ref|YP_001831763.1|	0051985	8-67	0.00000000000000156	47413	lambda repressor-like DNA-binding domains	0.0048	47438	GalR/LacI-like bacterial regulator	2bjc A:1-62
8q	gi|182679047|ref|YP_001833193.1|	0035780	73-319	4.89e-47	53822	Periplasmic binding protein-like I	0.00014	53823	L-arabinose binding protein-like	2nzu G:58-332
8q	gi|182679047|ref|YP_001833193.1|	0051985	15-73	9.09e-17	47413	lambda repressor-like DNA-binding domains	0.0044	47438	GalR/LacI-like bacterial regulator	1efa A:2-60
8q	gi|182679432|ref|YP_001833578.1|	0043335	63-334	1.88e-46	53822	Periplasmic binding protein-like I	0.0002	53823	L-arabinose binding protein-like	1tlf A:
8q	gi|182679432|ref|YP_001833578.1|	0051985	5-56	0.00000000293	47413	lambda repressor-like DNA-binding domains	0.012	47438	GalR/LacI-like bacterial regulator	1efa A:2-60
8q	gi|182679442|ref|YP_001833588.1|	0043335	63-329	1.06e-31	53822	Periplasmic binding protein-like I	0.006	53823	L-arabinose binding protein-like	2dri A:
8q	gi|182679442|ref|YP_001833588.1|	0051985	3-48	0.00000000273	47413	lambda repressor-like DNA-binding domains	0.017	47438	GalR/LacI-like bacterial regulator	2hsg A:2-58
8q	gi|182679681|ref|YP_001833827.1|	0043335	63-308	1e-23	53822	Periplasmic binding protein-like I	0.0055	53823	L-arabinose binding protein-like	2dri A:
8q	gi|182679681|ref|YP_001833827.1|	0051985	3-52	0.00000000000183	47413	lambda repressor-like DNA-binding domains	0.0077	47438	GalR/LacI-like bacterial regulator	2bjc A:1-62
8q	gi|182677301|ref|YP_001831447.1|	0045682	10-139	1.71e-26	52172	CheY-like	0.00031	52173	CheY-related	1a04 A:5-142
8q	gi|182677301|ref|YP_001831447.1|	0048694	145-213	0.0000000000000034	46894	C-terminal effector domain of the bipartite response regulators	0.0076	46900	GerE-like (LuxR/UhpA family of transcriptional regulators)	1fse A:
8q	gi|182677912|ref|YP_001832058.1|	0047925	44-199	2.09e-35	75516	Pheromone-binding domain of LuxR-like quorum-sensing transcription factors	0.0016	75517	Pheromone-binding domain of LuxR-like quorum-sensing transcription factors	1l3l A:2-169
8q	gi|182677912|ref|YP_001832058.1|	0048694	199-267	0.0000000000000032	46894	C-terminal effector domain of the bipartite response regulators	0.0063	46900	GerE-like (LuxR/UhpA family of transcriptional regulators)	1fse A:
8q	gi|182677961|ref|YP_001832107.1|	0050342	10-137	1.24e-39	52172	CheY-like	0.0003	52173	CheY-related	1w25 A:2-140
8q	gi|182677961|ref|YP_001832107.1|	0048694	237-304	1.09e-18	46894	C-terminal effector domain of the bipartite response regulators	0.0091	46900	GerE-like (LuxR/UhpA family of transcriptional regulators)	1fse A:
8q	gi|182678957|ref|YP_001833103.1|	0048694	303-368	0.000000000408	46894	C-terminal effector domain of the bipartite response regulators	0.01	46900	GerE-like (LuxR/UhpA family of transcriptional regulators)	1fse A:
8q	gi|182678958|ref|YP_001833104.1|	0048694	304-371	0.000000000408	46894	C-terminal effector domain of the bipartite response regulators	0.011	46900	GerE-like (LuxR/UhpA family of transcriptional regulators)	1fse A:
8q	gi|182678959|ref|YP_001833105.1|	0048694	302-368	0.000000000476	46894	C-terminal effector domain of the bipartite response regulators	0.011	46900	GerE-like (LuxR/UhpA family of transcriptional regulators)	1fse A:
8q	gi|182679457|ref|YP_001833603.1|	0048694	165-237	3.74e-18	46894	C-terminal effector domain of the bipartite response regulators	0.0099	46900	GerE-like (LuxR/UhpA family of transcriptional regulators)	1fse A:
8q	gi|182679457|ref|YP_001833603.1|	0047925	16-167	0.00000000000144	75516	Pheromone-binding domain of LuxR-like quorum-sensing transcription factors	0.018	75517	Pheromone-binding domain of LuxR-like quorum-sensing transcription factors	1l3l A:2-169
8q	gi|182679882|ref|YP_001834028.1|	0047925	8-172	9.29e-32	75516	Pheromone-binding domain of LuxR-like quorum-sensing transcription factors	0.0026	75517	Pheromone-binding domain of LuxR-like quorum-sensing transcription factors	1l3l A:2-169
8q	gi|182679882|ref|YP_001834028.1|	0048694	178-241	0.00000000000289	46894	C-terminal effector domain of the bipartite response regulators	0.0095	46900	GerE-like (LuxR/UhpA family of transcriptional regulators)	1fse A:
8q	gi|182679885|ref|YP_001834031.1|	0047925	14-173	4.05e-29	75516	Pheromone-binding domain of LuxR-like quorum-sensing transcription factors	0.0037	75517	Pheromone-binding domain of LuxR-like quorum-sensing transcription factors	1l3l A:2-169
8q	gi|182679885|ref|YP_001834031.1|	0048694	178-246	2.14e-16	46894	C-terminal effector domain of the bipartite response regulators	0.0078	46900	GerE-like (LuxR/UhpA family of transcriptional regulators)	1fse A:
8q	gi|182680497|ref|YP_001834643.1|	0048694	158-223	1.97e-18	46894	C-terminal effector domain of the bipartite response regulators	0.0033	46900	GerE-like (LuxR/UhpA family of transcriptional regulators)	1yio A:131-200
8q	gi|182678692|ref|YP_001832838.1|	0054060	94-227	1.7e-22	48008	GntR ligand-binding domain-like	0.022	48009	GntR ligand-binding domain-like	1hw1 A:79-230
8q	gi|182678692|ref|YP_001832838.1|	0050048	2-76	1.92e-17	46785	Winged helix DNA-binding domain	0.035	46804	GntR-like transcriptional regulators	2hs5 A:25-93
8q	gi|182679043|ref|YP_001833189.1|	0054060	110-240	1.65e-21	48008	GntR ligand-binding domain-like	0.026	48009	GntR ligand-binding domain-like	2hs5 A:94-231
8q	gi|182679043|ref|YP_001833189.1|	0050048	23-92	8.4e-19	46785	Winged helix DNA-binding domain	0.022	46804	GntR-like transcriptional regulators	1hw1 A:5-78
8q	gi|182679170|ref|YP_001833316.1|	0054060	79-209	3.4e-26	48008	GntR ligand-binding domain-like	0.019	48009	GntR ligand-binding domain-like	2hs5 A:94-231
8q	gi|182679170|ref|YP_001833316.1|	0050048	9-78	2.61e-22	46785	Winged helix DNA-binding domain	0.019	46804	GntR-like transcriptional regulators	2hs5 A:25-93
8q	gi|182679986|ref|YP_001834132.1|	0054060	106-237	1.26e-25	48008	GntR ligand-binding domain-like	0.011	48009	GntR ligand-binding domain-like	2hs5 A:94-231
8q	gi|182679986|ref|YP_001834132.1|	0050048	18-83	0.00000000000482	46785	Winged helix DNA-binding domain	0.029	46804	GntR-like transcriptional regulators	1hw1 A:5-78
8q	gi|182680423|ref|YP_001834569.1|	0054060	90-220	2.88e-22	48008	GntR ligand-binding domain-like	0.025	48009	GntR ligand-binding domain-like	2hs5 A:94-231
8q	gi|182680423|ref|YP_001834569.1|	0050048	18-88	2.04e-19	46785	Winged helix DNA-binding domain	0.011	46804	GntR-like transcriptional regulators	2hs5 A:25-93
8q	gi|182680340|ref|YP_001834486.1|	0049608	88-269	7.19e-52	55781	GAF domain-like	0.0000303	75513	IclR ligand-binding domain-like	1tf1 A:
8q	gi|182680340|ref|YP_001834486.1|	0048177	24-96	5.79e-16	46785	Winged helix DNA-binding domain	0.036	74676	Transcriptional regulator IclR, N-terminal domain	1mkm A:1-75
8q	gi|182678402|ref|YP_001832548.1|	0039545	113-235	3.49e-33	51306	LexA/Signal peptidase	0.00048	51307	LexA-related	1jhf A:73-198
8q	gi|182678402|ref|YP_001832548.1|	0047587	2-68	2.18e-18	46785	Winged helix DNA-binding domain	0.021	46789	LexA repressor, N-terminal DNA-binding domain	1jhf A:2-72
8q	gi|182678506|ref|YP_001832652.1|	0049174	66-155	2.41e-22	54909	Dimeric alpha+beta barrel	0.0044	69733	Lrp/AsnC-like transcriptional regulator C-terminal domain	1ri7 A:85-170
8q	gi|182678506|ref|YP_001832652.1|	0052161	6-65	6.82e-16	46785	Winged helix DNA-binding domain	0.0087	68967	Lrp/AsnC-like transcriptional regulator N-terminal domain	1ri7 A:25-84
8q	gi|182678544|ref|YP_001832690.1|	0052161	2-63	4.61e-19	46785	Winged helix DNA-binding domain	0.0053	68967	Lrp/AsnC-like transcriptional regulator N-terminal domain	1i1g A:2-61
8q	gi|182678544|ref|YP_001832690.1|	0049174	63-149	9.79e-18	54909	Dimeric alpha+beta barrel	0.015	69733	Lrp/AsnC-like transcriptional regulator C-terminal domain	2cfx A:64-140
8q	gi|182679020|ref|YP_001833166.1|	0049174	67-155	7.91e-18	54909	Dimeric alpha+beta barrel	0.013	69733	Lrp/AsnC-like transcriptional regulator C-terminal domain	1ri7 A:85-170
8q	gi|182679020|ref|YP_001833166.1|	0049384	7-96	7.86e-17	46785	Winged helix DNA-binding domain	0.006	68967	Lrp/AsnC-like transcriptional regulator N-terminal domain	1ri7 A:25-84
8q	gi|182679727|ref|YP_001833873.1|	0052160	69-149	0.0000000000000129	54909	Dimeric alpha+beta barrel	0.0073	69733	Lrp/AsnC-like transcriptional regulator C-terminal domain	2cfx A:64-140
8q	gi|182679727|ref|YP_001833873.1|	0052161	6-64	0.0000000000000269	46785	Winged helix DNA-binding domain	0.0083	68967	Lrp/AsnC-like transcriptional regulator N-terminal domain	2cfx A:1-63
8q	gi|182679776|ref|YP_001833922.1|	0049498	96-394	2.89e-31	53067	Actin-like ATPase domain	0.01	110636	ROK	2gup A:115-289
8q	gi|182679776|ref|YP_001833922.1|	0051507	25-90	0.00000000000102	46785	Winged helix DNA-binding domain	0.053	68967	Lrp/AsnC-like transcriptional regulator N-terminal domain	1ri7 A:25-84
8q	gi|182677057|ref|YP_001831203.1|	0045790	89-292	4.71e-38	53850	Periplasmic binding protein-like II	0.0054	53851	Phosphate binding protein-like	2fyi A:88-307
8q	gi|182677057|ref|YP_001831203.1|	0045910	1-111	1.26e-23	46785	Winged helix DNA-binding domain	0.0092	88979	LysR-like transcriptional regulators	1ixc A:1-89
8q	gi|182677173|ref|YP_001831319.1|	0045790	93-293	1.66e-35	53850	Periplasmic binding protein-like II	0.0076	53851	Phosphate binding protein-like	2fyi A:88-307
8q	gi|182677173|ref|YP_001831319.1|	0045910	5-115	2.56e-20	46785	Winged helix DNA-binding domain	0.0053	88979	LysR-like transcriptional regulators	1ixc A:1-89
8q	gi|182677306|ref|YP_001831452.1|	0045790	90-294	5.43e-39	53850	Periplasmic binding protein-like II	0.0095	53851	Phosphate binding protein-like	1al3 A:
8q	gi|182677306|ref|YP_001831452.1|	0045910	6-111	1.43e-20	46785	Winged helix DNA-binding domain	0.0071	88979	LysR-like transcriptional regulators	1ixc A:1-89
8q	gi|182677459|ref|YP_001831605.1|	0045790	89-295	1.99e-43	53850	Periplasmic binding protein-like II	0.0051	53851	Phosphate binding protein-like	2fyi A:88-307
8q	gi|182677459|ref|YP_001831605.1|	0045910	3-110	5.3e-22	46785	Winged helix DNA-binding domain	0.0038	88979	LysR-like transcriptional regulators	1ixc A:1-89
8q	gi|182677520|ref|YP_001831666.1|	0045790	91-283	2.79e-24	53850	Periplasmic binding protein-like II	0.0087	53851	Phosphate binding protein-like	2fyi A:88-307
8q	gi|182677520|ref|YP_001831666.1|	0045910	6-114	3.98e-21	46785	Winged helix DNA-binding domain	0.015	88979	LysR-like transcriptional regulators	1ixc A:1-89
8q	gi|182677541|ref|YP_001831687.1|	0045790	92-298	5.07e-39	53850	Periplasmic binding protein-like II	0.012	53851	Phosphate binding protein-like	2fyi A:88-307
8q	gi|182677541|ref|YP_001831687.1|	0047461	7-85	2.37e-21	46785	Winged helix DNA-binding domain	0.034	88979	LysR-like transcriptional regulators	1ixc A:1-89
8q	gi|182677572|ref|YP_001831718.1|	0045790	90-297	2.9e-37	53850	Periplasmic binding protein-like II	0.0098	53851	Phosphate binding protein-like	1i6a A:
8q	gi|182677572|ref|YP_001831718.1|	0045910	3-111	5.1e-21	46785	Winged helix DNA-binding domain	0.011	88979	LysR-like transcriptional regulators	1ixc A:1-89
8q	gi|182677574|ref|YP_001831720.1|	0045790	88-295	1.5e-42	53850	Periplasmic binding protein-like II	0.0083	53851	Phosphate binding protein-like	1al3 A:
8q	gi|182677574|ref|YP_001831720.1|	0045910	4-110	6.03e-20	46785	Winged helix DNA-binding domain	0.013	88979	LysR-like transcriptional regulators	1ixc A:1-89
8q	gi|182677612|ref|YP_001831758.1|	0045790	92-291	2.58e-36	53850	Periplasmic binding protein-like II	0.01	53851	Phosphate binding protein-like	1uth A:
8q	gi|182677612|ref|YP_001831758.1|	0045910	4-113	3.23e-19	46785	Winged helix DNA-binding domain	0.0092	88979	LysR-like transcriptional regulators	1ixc A:1-89
8q	gi|182677666|ref|YP_001831812.1|	0045790	87-282	1.07e-31	53850	Periplasmic binding protein-like II	0.0099	53851	Phosphate binding protein-like	2fyi A:88-307
8q	gi|182677666|ref|YP_001831812.1|	0047461	1-86	8.4e-19	46785	Winged helix DNA-binding domain	0.0062	88979	LysR-like transcriptional regulators	1ixc A:1-89
8q	gi|182677784|ref|YP_001831930.1|	0045790	101-301	5.43e-45	53850	Periplasmic binding protein-like II	0.01	53851	Phosphate binding protein-like	2fyi A:88-307
8q	gi|182677784|ref|YP_001831930.1|	0045910	10-122	2.49e-22	46785	Winged helix DNA-binding domain	0.011	88979	LysR-like transcriptional regulators	1ixc A:1-89
8q	gi|182677955|ref|YP_001832101.1|	0045790	92-297	9.95e-44	53850	Periplasmic binding protein-like II	0.0095	53851	Phosphate binding protein-like	1al3 A:
8q	gi|182677955|ref|YP_001832101.1|	0045910	4-114	1.69e-21	46785	Winged helix DNA-binding domain	0.012	88979	LysR-like transcriptional regulators	1ixc A:1-89
8q	gi|182677971|ref|YP_001832117.1|	0045790	88-243	1.69e-27	53850	Periplasmic binding protein-like II	0.0074	53851	Phosphate binding protein-like	1i6a A:
8q	gi|182677971|ref|YP_001832117.1|	0045910	1-110	7.62e-22	46785	Winged helix DNA-binding domain	0.046	88979	LysR-like transcriptional regulators	1ixc A:1-89
8q	gi|182677974|ref|YP_001832120.1|	0045790	101-309	7.29e-29	53850	Periplasmic binding protein-like II	0.0034	53851	Phosphate binding protein-like	1al3 A:
8q	gi|182677974|ref|YP_001832120.1|	0047461	17-100	4e-19	46785	Winged helix DNA-binding domain	0.015	88979	LysR-like transcriptional regulators	1ixc A:1-89
8q	gi|182678184|ref|YP_001832330.1|	0045790	108-306	8.51e-27	53850	Periplasmic binding protein-like II	0.015	53851	Phosphate binding protein-like	1i6a A:
8q	gi|182678184|ref|YP_001832330.1|	0045910	17-127	9.65e-18	46785	Winged helix DNA-binding domain	0.01	88979	LysR-like transcriptional regulators	1ixc A:1-89
8q	gi|182678261|ref|YP_001832407.1|	0045790	89-294	1.61e-43	53850	Periplasmic binding protein-like II	0.008	53851	Phosphate binding protein-like	1al3 A:
8q	gi|182678261|ref|YP_001832407.1|	0045910	1-110	5.11e-24	46785	Winged helix DNA-binding domain	0.0047	88979	LysR-like transcriptional regulators	1ixc A:1-89
8q	gi|182678278|ref|YP_001832424.1|	0052806	89-295	5.43e-36	53850	Periplasmic binding protein-like II	0.0054	53851	Phosphate binding protein-like	2fyi A:88-307
8q	gi|182678278|ref|YP_001832424.1|	0047461	3-88	3.2e-21	46785	Winged helix DNA-binding domain	0.009	88979	LysR-like transcriptional regulators	1ixc A:1-89
8q	gi|182678391|ref|YP_001832537.1|	0045790	94-299	5.25e-40	53850	Periplasmic binding protein-like II	0.0099	53851	Phosphate binding protein-like	2fyi A:88-307
8q	gi|182678391|ref|YP_001832537.1|	0045910	6-114	2.96e-21	46785	Winged helix DNA-binding domain	0.011	88979	LysR-like transcriptional regulators	1ixc A:1-89
8q	gi|182678409|ref|YP_001832555.1|	0045790	91-297	4.16e-40	53850	Periplasmic binding protein-like II	0.015	53851	Phosphate binding protein-like	1i6a A:
8q	gi|182678409|ref|YP_001832555.1|	0052508	5-83	1.54e-17	46785	Winged helix DNA-binding domain	0.013	88979	LysR-like transcriptional regulators	1ixc A:1-89
8q	gi|182678419|ref|YP_001832565.1|	0049998	87-300	4.71e-36	53850	Periplasmic binding protein-like II	0.0036	53851	Phosphate binding protein-like	1i6a A:
8q	gi|182678419|ref|YP_001832565.1|	0045910	8-113	2.36e-21	46785	Winged helix DNA-binding domain	0.0062	88979	LysR-like transcriptional regulators	1ixc A:1-89
8q	gi|182678435|ref|YP_001832581.1|	0045790	90-292	2.35e-38	53850	Periplasmic binding protein-like II	0.0054	53851	Phosphate binding protein-like	1al3 A:
8q	gi|182678435|ref|YP_001832581.1|	0047461	4-87	7e-19	46785	Winged helix DNA-binding domain	0.0084	88979	LysR-like transcriptional regulators	1ixc A:1-89
8q	gi|182678439|ref|YP_001832585.1|	0045790	90-301	5.25e-31	53850	Periplasmic binding protein-like II	0.0074	53851	Phosphate binding protein-like	2fyi A:88-307
8q	gi|182678439|ref|YP_001832585.1|	0045910	5-114	1.84e-19	46785	Winged helix DNA-binding domain	0.007	88979	LysR-like transcriptional regulators	1ixc A:1-89
8q	gi|182678458|ref|YP_001832604.1|	0045790	90-295	1.81e-31	53850	Periplasmic binding protein-like II	0.0056	53851	Phosphate binding protein-like	1al3 A:
8q	gi|182678458|ref|YP_001832604.1|	0047461	3-87	6.26e-19	46785	Winged helix DNA-binding domain	0.011	88979	LysR-like transcriptional regulators	1ixc A:1-89
8q	gi|182678461|ref|YP_001832607.1|	0052509	101-309	3.88e-42	53850	Periplasmic binding protein-like II	0.0000787	53851	Phosphate binding protein-like	2esn A:92-303
8q	gi|182678461|ref|YP_001832607.1|	0052508	18-97	1.28e-16	46785	Winged helix DNA-binding domain	0.0019	88979	LysR-like transcriptional regulators	2esn A:3-91
8q	gi|182678742|ref|YP_001832888.1|	0045790	91-294	1.21e-39	53850	Periplasmic binding protein-like II	0.015	53851	Phosphate binding protein-like	2fyi A:88-307
8q	gi|182678742|ref|YP_001832888.1|	0052508	5-82	7.33e-22	46785	Winged helix DNA-binding domain	0.012	88979	LysR-like transcriptional regulators	1ixc A:1-89
8q	gi|182678802|ref|YP_001832948.1|	0045790	89-293	1.7e-43	53850	Periplasmic binding protein-like II	0.0076	53851	Phosphate binding protein-like	1i6a A:
8q	gi|182678802|ref|YP_001832948.1|	0047461	6-85	4.09e-23	46785	Winged helix DNA-binding domain	0.0032	88979	LysR-like transcriptional regulators	1ixc A:1-89
8q	gi|182679030|ref|YP_001833176.1|	0045790	94-286	2.58e-34	53850	Periplasmic binding protein-like II	0.016	53851	Phosphate binding protein-like	1i6a A:
8q	gi|182679030|ref|YP_001833176.1|	0045910	10-115	1.5e-16	46785	Winged helix DNA-binding domain	0.039	88979	LysR-like transcriptional regulators	1ixc A:1-89
8q	gi|182679053|ref|YP_001833199.1|	0045790	90-297	1.21e-36	53850	Periplasmic binding protein-like II	0.008	53851	Phosphate binding protein-like	1al3 A:
8q	gi|182679053|ref|YP_001833199.1|	0047461	4-80	4.75e-19	46785	Winged helix DNA-binding domain	0.0057	88979	LysR-like transcriptional regulators	1ixc A:1-89
8q	gi|182679384|ref|YP_001833530.1|	0045790	104-314	2.53e-36	53850	Periplasmic binding protein-like II	0.00000839	53851	Phosphate binding protein-like	1i6a A:
8q	gi|182679384|ref|YP_001833530.1|	0045910	10-127	5.12e-21	46785	Winged helix DNA-binding domain	0.0023	88979	LysR-like transcriptional regulators	1ixc A:1-89
8q	gi|182679422|ref|YP_001833568.1|	0045790	90-293	4.97e-46	53850	Periplasmic binding protein-like II	0.00052	53851	Phosphate binding protein-like	2fyi A:88-307
8q	gi|182679422|ref|YP_001833568.1|	0047461	1-86	3.26e-22	46785	Winged helix DNA-binding domain	0.0039	88979	LysR-like transcriptional regulators	1ixc A:1-89
8q	gi|182679449|ref|YP_001833595.1|	0052509	66-266	9.19e-37	53850	Periplasmic binding protein-like II	0.00026	53851	Phosphate binding protein-like	2esn A:92-303
8q	gi|182679449|ref|YP_001833595.1|	0052508	1-55	0.0000109	46785	Winged helix DNA-binding domain	0.017	88979	LysR-like transcriptional regulators	2esn A:3-91
8q	gi|182679482|ref|YP_001833628.1|	0045790	90-295	2.59e-36	53850	Periplasmic binding protein-like II	0.0051	53851	Phosphate binding protein-like	1i6a A:
8q	gi|182679482|ref|YP_001833628.1|	0045910	1-112	3.7e-21	46785	Winged helix DNA-binding domain	0.0068	88979	LysR-like transcriptional regulators	1ixc A:1-89
8q	gi|182679485|ref|YP_001833631.1|	0045790	86-286	1.99e-29	53850	Periplasmic binding protein-like II	0.0034	53851	Phosphate binding protein-like	1i6a A:
8q	gi|182679485|ref|YP_001833631.1|	0045910	1-108	9.52e-20	46785	Winged helix DNA-binding domain	0.0048	88979	LysR-like transcriptional regulators	1ixc A:1-89
8q	gi|182679561|ref|YP_001833707.1|	0052509	91-295	3.26e-36	53850	Periplasmic binding protein-like II	0.00022	53851	Phosphate binding protein-like	1uth A:
8q	gi|182679561|ref|YP_001833707.1|	0052508	3-84	2.26e-17	46785	Winged helix DNA-binding domain	0.0049	88979	LysR-like transcriptional regulators	2esn A:3-91
8q	gi|182679697|ref|YP_001833843.1|	0045790	93-292	3.8e-36	53850	Periplasmic binding protein-like II	0.01	53851	Phosphate binding protein-like	1i6a A:
8q	gi|182679697|ref|YP_001833843.1|	0045910	10-114	7.94e-20	46785	Winged helix DNA-binding domain	0.032	88979	LysR-like transcriptional regulators	1ixc A:1-89
8q	gi|182679698|ref|YP_001833844.1|	0045790	90-293	3.26e-41	53850	Periplasmic binding protein-like II	0.012	53851	Phosphate binding protein-like	1i6a A:
8q	gi|182679698|ref|YP_001833844.1|	0047461	6-85	2.06e-19	46785	Winged helix DNA-binding domain	0.0036	88979	LysR-like transcriptional regulators	1ixc A:1-89
8q	gi|182679730|ref|YP_001833876.1|	0045790	90-294	5.07e-46	53850	Periplasmic binding protein-like II	0.0081	53851	Phosphate binding protein-like	2fyi A:88-307
8q	gi|182679730|ref|YP_001833876.1|	0047461	4-86	3.98e-20	46785	Winged helix DNA-binding domain	0.013	88979	LysR-like transcriptional regulators	1ixc A:1-89
8q	gi|182679872|ref|YP_001834018.1|	0045790	93-285	1.99e-22	53850	Periplasmic binding protein-like II	0.0042	53851	Phosphate binding protein-like	1i6a A:
8q	gi|182679872|ref|YP_001834018.1|	0045910	5-114	6.53e-22	46785	Winged helix DNA-binding domain	0.014	88979	LysR-like transcriptional regulators	1ixc A:1-89
8q	gi|182679877|ref|YP_001834023.1|	0045790	96-291	1.03e-32	53850	Periplasmic binding protein-like II	0.01	53851	Phosphate binding protein-like	2esn A:92-303
8q	gi|182679877|ref|YP_001834023.1|	0052508	4-82	3.81e-17	46785	Winged helix DNA-binding domain	0.0075	88979	LysR-like transcriptional regulators	2esn A:3-91
8q	gi|182679888|ref|YP_001834034.1|	0045790	92-295	9.51e-24	53850	Periplasmic binding protein-like II	0.0071	53851	Phosphate binding protein-like	2ozz A:1-228
8q	gi|182679888|ref|YP_001834034.1|	0047461	1-83	5.63e-20	46785	Winged helix DNA-binding domain	0.0074	88979	LysR-like transcriptional regulators	1ixc A:1-89
8q	gi|182680170|ref|YP_001834316.1|	0045790	89-291	1.71e-43	53850	Periplasmic binding protein-like II	0.007	53851	Phosphate binding protein-like	1al3 A:
8q	gi|182680170|ref|YP_001834316.1|	0047461	5-87	6.99e-20	46785	Winged helix DNA-binding domain	0.0042	88979	LysR-like transcriptional regulators	1ixc A:1-89
8q	gi|182680356|ref|YP_001834502.1|	0045790	90-300	7.06e-24	53850	Periplasmic binding protein-like II	0.012	53851	Phosphate binding protein-like	2fyi A:88-307
8q	gi|182680356|ref|YP_001834502.1|	0045910	1-110	4.87e-20	46785	Winged helix DNA-binding domain	0.0077	88979	LysR-like transcriptional regulators	1ixc A:1-89
8q	gi|182676839|ref|YP_001830986.1|	0045790	92-227	2.35e-18	53850	Periplasmic binding protein-like II	0.013	53851	Phosphate binding protein-like	1al3 A:
8q	gi|182676839|ref|YP_001830986.1|	0045910	8-111	1.29e-17	46785	Winged helix DNA-binding domain	0.0079	88979	LysR-like transcriptional regulators	1ixc A:1-89
8q	gi|182677136|ref|YP_001831282.1|	0052801	10-149	6.29e-28	46785	Winged helix DNA-binding domain	0.0012	63379	MarR-like transcriptional regulators	2fbh A:8-144
8q	gi|182677876|ref|YP_001832022.1|	0052644	37-182	7.44e-22	46785	Winged helix DNA-binding domain	0.017	63379	MarR-like transcriptional regulators	2fbk A:8-179
8q	gi|182678220|ref|YP_001832366.1|	0052644	4-138	9.54e-34	46785	Winged helix DNA-binding domain	0.009	63379	MarR-like transcriptional regulators	1jgs A:
8q	gi|182678471|ref|YP_001832617.1|	0052644	23-160	8.88e-26	46785	Winged helix DNA-binding domain	0.051	63379	MarR-like transcriptional regulators	2a61 A:5-143
8q	gi|182678597|ref|YP_001832743.1|	0052801	9-140	4.92e-26	46785	Winged helix DNA-binding domain	0.0074	63379	MarR-like transcriptional regulators	2a61 A:5-143
8q	gi|182678797|ref|YP_001832943.1|	0052644	10-141	3.86e-33	46785	Winged helix DNA-binding domain	0.011	63379	MarR-like transcriptional regulators	1z91 A:8-144
8q	gi|182679176|ref|YP_001833322.1|	0052644	5-141	2.52e-29	46785	Winged helix DNA-binding domain	0.0066	63379	MarR-like transcriptional regulators	2fbh A:8-144
8q	gi|182679275|ref|YP_001833421.1|	0052801	12-142	1.99e-28	46785	Winged helix DNA-binding domain	0.0016	63379	MarR-like transcriptional regulators	2fbh A:8-144
8q	gi|182679860|ref|YP_001834006.1|	0052644	15-149	8.83e-26	46785	Winged helix DNA-binding domain	0.0017	63379	MarR-like transcriptional regulators	2hr3 A:2-146
8q	gi|182678085|ref|YP_001832231.1|	0043525	6-167	5.27e-36	52172	CheY-like	0.000086	52173	CheY-related	1zh2 A:2-120
8q	gi|182678085|ref|YP_001832231.1|	0052669	131-227	6.12e-22	46894	C-terminal effector domain of the bipartite response regulators	0.0013	46895	PhoB-like	1ys7 A:128-233
8q	gi|182679189|ref|YP_001833335.1|	0054521	1-118	1.18e-38	52172	CheY-like	0.0000561	52173	CheY-related	2pl1 A:1-119
8q	gi|182679189|ref|YP_001833335.1|	0051385	118-216	1.5e-26	46894	C-terminal effector domain of the bipartite response regulators	0.00098	46895	PhoB-like	1ys7 A:128-233
8q	gi|182679527|ref|YP_001833673.1|	0050342	1-124	3.13e-39	52172	CheY-like	0.00016	52173	CheY-related	1mvo A:
8q	gi|182679527|ref|YP_001833673.1|	0051385	130-231	3.68e-24	46894	C-terminal effector domain of the bipartite response regulators	0.00044	46895	PhoB-like	1opc A:
8q	gi|182679656|ref|YP_001833802.1|	0050342	1-127	6.69e-38	52172	CheY-like	0.00013	52173	CheY-related	1mvo A:
8q	gi|182679656|ref|YP_001833802.1|	0048619	135-230	3.68e-26	46894	C-terminal effector domain of the bipartite response regulators	0.0012	46895	PhoB-like	1qqi A:
8q	gi|182680287|ref|YP_001834433.1|	0051385	117-221	1.84e-19	46894	C-terminal effector domain of the bipartite response regulators	0.0055	46895	PhoB-like	1kgs A:124-225
8q	gi|182680287|ref|YP_001834433.1|	0050342	65-126	0.00000000797	52172	CheY-like	0.0064	52173	CheY-related	2pl1 A:1-119
8q	gi|182680313|ref|YP_001834459.1|	0050342	20-146	2.56e-42	52172	CheY-like	0.0000869	52173	CheY-related	1b00 A:
8q	gi|182680313|ref|YP_001834459.1|	0051385	151-247	2.35e-28	46894	C-terminal effector domain of the bipartite response regulators	0.00029	46895	PhoB-like	1qqi A:
8q	gi|182676924|ref|YP_001831071.1|	0050342	2-130	6.4e-40	52172	CheY-like	0.00013	52173	CheY-related	1nxo A:
8q	gi|182676924|ref|YP_001831071.1|	0051385	126-227	1.98e-22	46894	C-terminal effector domain of the bipartite response regulators	0.0017	46895	PhoB-like	1opc A:
8q	gi|182677050|ref|YP_001831196.1|	0051249	19-82	0.0000000000000158	47413	lambda repressor-like DNA-binding domains	0.029	47432	SinR domain-like	1b0n A:1-68
8q	gi|182678473|ref|YP_001832619.1|	0054537	51-106	0.000000000131	47413	lambda repressor-like DNA-binding domains	0.075	47432	SinR domain-like	2ppx A:30-91
8q	gi|182678519|ref|YP_001832665.1|	0054127	15-86	0.000000000563	47413	lambda repressor-like DNA-binding domains	0.027	47432	SinR domain-like	2ict A:8-94
8q	gi|182679366|ref|YP_001833512.1|	0051908	72-128	0.0000000000000563	47413	lambda repressor-like DNA-binding domains	0.053	47432	SinR domain-like	1y7y A:5-73
8q	gi|182679424|ref|YP_001833570.1|	0051249	3-66	0.0000000115	47413	lambda repressor-like DNA-binding domains	0.068	47432	SinR domain-like	1y7y A:5-73
8q	gi|182680018|ref|YP_001834164.1|	0051249	2-57	0.0000000000402	47413	lambda repressor-like DNA-binding domains	0.029	47432	SinR domain-like	1y7y A:5-73
8q	gi|182680077|ref|YP_001834223.1|	0054537	33-77	0.00000000778	47413	lambda repressor-like DNA-binding domains	0.0075	47432	SinR domain-like	2ppx A:30-91
8q	gi|182680186|ref|YP_001834332.1|	0054127	10-89	4.05e-16	47413	lambda repressor-like DNA-binding domains	0.0089	47432	SinR domain-like	2ict A:8-94
8q	gi|182680463|ref|YP_001834609.1|	0051908	11-77	0.00000000000509	47413	lambda repressor-like DNA-binding domains	0.039	47432	SinR domain-like	2b5a A:1-77
8q	gi|182680496|ref|YP_001834642.1|	0051249	6-69	0.00000000000000402	47413	lambda repressor-like DNA-binding domains	0.06	47432	SinR domain-like	1y7y A:5-73
8q	gi|182676986|ref|YP_001831133.1|	0051249	20-83	0.0000000000000236	47413	lambda repressor-like DNA-binding domains	0.027	47432	SinR domain-like	1b0n A:1-68
8q	gi|182677019|ref|YP_001831165.1|	0054375	91-190	2.94e-18	48498	Tetracyclin repressor-like, C-terminal domain	0.012	48499	Tetracyclin repressor-like, C-terminal domain	2g7s A:77-192
8q	gi|182677019|ref|YP_001831165.1|	0054374	7-79	0.0000000000000728	46689	Homeodomain-like	0.017	46764	Tetracyclin repressor-like, N-terminal domain	3c07 A:15-89
8q	gi|182677029|ref|YP_001831175.1|	0052647	2-73	0.00000000000154	46689	Homeodomain-like	0.011	46764	Tetracyclin repressor-like, N-terminal domain	2o7o A:2-67
8q	gi|182677029|ref|YP_001831175.1|	0054375	79-171	0.00000156	48498	Tetracyclin repressor-like, C-terminal domain	0.014	48499	Tetracyclin repressor-like, C-terminal domain	1zk8 A:78-182
8q	gi|182677035|ref|YP_001831181.1|	0054374	9-77	0.000000000000948	46689	Homeodomain-like	0.012	46764	Tetracyclin repressor-like, N-terminal domain	1t56 A:22-94
8q	gi|182677063|ref|YP_001831209.1|	0052849	76-181	4.04e-20	48498	Tetracyclin repressor-like, C-terminal domain	0.001	48499	Tetracyclin repressor-like, C-terminal domain	2g7s A:77-192
8q	gi|182677063|ref|YP_001831209.1|	0049523	4-79	6.98e-18	46689	Homeodomain-like	0.0077	46764	Tetracyclin repressor-like, N-terminal domain	2g7s A:3-76
8q	gi|182677186|ref|YP_001831332.1|	0052849	86-198	7.87e-25	48498	Tetracyclin repressor-like, C-terminal domain	0.0048	48499	Tetracyclin repressor-like, C-terminal domain	2g7s A:77-192
8q	gi|182677186|ref|YP_001831332.1|	0049523	8-80	4.51e-16	46689	Homeodomain-like	0.0054	46764	Tetracyclin repressor-like, N-terminal domain	2fd5 A:1-76
8q	gi|182677272|ref|YP_001831418.1|	0043601	80-183	1.19e-17	48498	Tetracyclin repressor-like, C-terminal domain	0.012	48499	Tetracyclin repressor-like, C-terminal domain	2g7s A:77-192
8q	gi|182677272|ref|YP_001831418.1|	0049392	6-73	0.000000000000313	46689	Homeodomain-like	0.00091	46764	Tetracyclin repressor-like, N-terminal domain	1sgm A:5-77
8q	gi|182677324|ref|YP_001831470.1|	0049523	27-107	7.98e-16	46689	Homeodomain-like	0.012	46764	Tetracyclin repressor-like, N-terminal domain	2o7t A:1-78
8q	gi|182677324|ref|YP_001831470.1|	0054342	105-209	0.0000000000113	48498	Tetracyclin repressor-like, C-terminal domain	0.0093	48499	Tetracyclin repressor-like, C-terminal domain	2o7t A:79-188
8q	gi|182677892|ref|YP_001832038.1|	0053066	79-192	2.85e-21	48498	Tetracyclin repressor-like, C-terminal domain	0.0011	48499	Tetracyclin repressor-like, C-terminal domain	2i10 A:79-194
8q	gi|182677892|ref|YP_001832038.1|	0049195	1-74	2.05e-18	46689	Homeodomain-like	0.00063	46764	Tetracyclin repressor-like, N-terminal domain	2i10 A:10-78
8q	gi|182677949|ref|YP_001832095.1|	0052849	81-195	2.05e-24	48498	Tetracyclin repressor-like, C-terminal domain	0.01	48499	Tetracyclin repressor-like, C-terminal domain	2g3b A:74-189
8q	gi|182677949|ref|YP_001832095.1|	0049195	8-75	6.16e-17	46689	Homeodomain-like	0.0044	46764	Tetracyclin repressor-like, N-terminal domain	1sgm A:5-77
8q	gi|182678241|ref|YP_001832387.1|	0049545	25-87	0.00000000379	46689	Homeodomain-like	0.019	46764	Tetracyclin repressor-like, N-terminal domain	1t56 A:22-94
8q	gi|182678444|ref|YP_001832590.1|	0049523	11-90	0.0000000000000068	46689	Homeodomain-like	0.019	46764	Tetracyclin repressor-like, N-terminal domain	2fbq A:2-80
8q	gi|182678444|ref|YP_001832590.1|	0049196	85-201	0.0000000635	48498	Tetracyclin repressor-like, C-terminal domain	0.013	48499	Tetracyclin repressor-like, C-terminal domain	2id3 A:81-203
8q	gi|182678456|ref|YP_001832602.1|	0053066	81-187	8.62e-17	48498	Tetracyclin repressor-like, C-terminal domain	0.0024	48499	Tetracyclin repressor-like, C-terminal domain	2i10 A:79-194
8q	gi|182678456|ref|YP_001832602.1|	0049195	2-72	0.000000000000185	46689	Homeodomain-like	0.0049	46764	Tetracyclin repressor-like, N-terminal domain	2i10 A:10-78
8q	gi|182678524|ref|YP_001832670.1|	0046275	260-307	0.00000000323	46689	Homeodomain-like	0.021	46759	AraC type transcriptional activator	1d5y A:57-121
8q	gi|182678524|ref|YP_001832670.1|	0036286	208-258	0.0000896	46689	Homeodomain-like	0.048	46764	Tetracyclin repressor-like, N-terminal domain	2fd5 A:1-76
8q	gi|182678622|ref|YP_001832768.1|	0043601	110-204	0.00000000015	48498	Tetracyclin repressor-like, C-terminal domain	0.015	48499	Tetracyclin repressor-like, C-terminal domain	1sgm A:78-188
8q	gi|182678622|ref|YP_001832768.1|	0049523	25-86	0.000000164	46689	Homeodomain-like	0.017	46764	Tetracyclin repressor-like, N-terminal domain	2fx0 A:4-76
8q	gi|182678623|ref|YP_001832769.1|	0049523	4-71	6.8e-17	46689	Homeodomain-like	0.004	46764	Tetracyclin repressor-like, N-terminal domain	1ui5 A:5-75
8q	gi|182678623|ref|YP_001832769.1|	0043601	99-181	0.000000000586	48498	Tetracyclin repressor-like, C-terminal domain	0.011	48499	Tetracyclin repressor-like, C-terminal domain	1sgm A:78-188
8q	gi|182678719|ref|YP_001832865.1|	0049523	5-71	0.000000000000359	46689	Homeodomain-like	0.014	46764	Tetracyclin repressor-like, N-terminal domain	2fbq A:2-80
8q	gi|182678719|ref|YP_001832865.1|	0052394	81-176	0.0000000163	48498	Tetracyclin repressor-like, C-terminal domain	0.015	48499	Tetracyclin repressor-like, C-terminal domain	1z77 A:76-200
8q	gi|182678799|ref|YP_001832945.1|	0046275	248-299	0.0000000000202	46689	Homeodomain-like	0.024	46759	AraC type transcriptional activator	1bl0 A:63-124
8q	gi|182678799|ref|YP_001832945.1|	0036286	195-245	0.0000000318	46689	Homeodomain-like	0.029	46764	Tetracyclin repressor-like, N-terminal domain	1t56 A:22-94
8q	gi|182678799|ref|YP_001832945.1|	0040530	23-72	0.00000834	51182	RmlC-like cupins	0.07	51187	Germin/Seed storage 7S protein	1dgw A:
8q	gi|182678859|ref|YP_001833005.1|	0049523	15-91	0.00000000000000214	46689	Homeodomain-like	0.0074	46764	Tetracyclin repressor-like, N-terminal domain	1a6i A:2-67
8q	gi|182678992|ref|YP_001833138.1|	0049523	7-87	2.74e-17	46689	Homeodomain-like	0.0072	46764	Tetracyclin repressor-like, N-terminal domain	2fbq A:2-80
8q	gi|182679078|ref|YP_001833224.1|	0049523	9-91	9.98e-21	46689	Homeodomain-like	0.0047	46764	Tetracyclin repressor-like, N-terminal domain	1z77 A:1-75
8q	gi|182679078|ref|YP_001833224.1|	0052743	92-203	0.0000422	48498	Tetracyclin repressor-like, C-terminal domain	0.016	48499	Tetracyclin repressor-like, C-terminal domain	2fd5 A:77-180
8q	gi|182679142|ref|YP_001833288.1|	0049523	14-92	9.98e-19	46689	Homeodomain-like	0.0054	46764	Tetracyclin repressor-like, N-terminal domain	1ui5 A:5-75
8q	gi|182679179|ref|YP_001833325.1|	0041617	343-582	8.61e-59	52540	P-loop containing nucleoside triphosphate hydrolases	0.00000893	81269	Extended AAA-ATPase domain	1ny5 A:138-384
8q	gi|182679179|ref|YP_001833325.1|	0037176	553-646	0.00000000000282	46689	Homeodomain-like	0.082	46764	Tetracyclin repressor-like, N-terminal domain	2id3 A:13-80
8q	gi|182679179|ref|YP_001833325.1|	0049608	72-213	0.0000034	55781	GAF domain-like	0.016	75513	IclR ligand-binding domain-like	1mkm A:76-246
8q	gi|182679230|ref|YP_001833376.1|	0049523	5-75	1.44e-17	46689	Homeodomain-like	0.0038	46764	Tetracyclin repressor-like, N-terminal domain	1ui5 A:5-75
8q	gi|182679230|ref|YP_001833376.1|	0043601	87-180	0.00000000000165	48498	Tetracyclin repressor-like, C-terminal domain	0.012	48499	Tetracyclin repressor-like, C-terminal domain	1sgm A:78-188
8q	gi|182679231|ref|YP_001833377.1|	0052849	82-184	0.00000000198	48498	Tetracyclin repressor-like, C-terminal domain	0.0045	48499	Tetracyclin repressor-like, C-terminal domain	2g7s A:77-192
8q	gi|182679231|ref|YP_001833377.1|	0052798	4-65	0.000000205	46689	Homeodomain-like	0.018	46764	Tetracyclin repressor-like, N-terminal domain	2d6y A:7-74
8q	gi|182679310|ref|YP_001833456.1|	0053066	79-192	7.19e-21	48498	Tetracyclin repressor-like, C-terminal domain	0.0086	48499	Tetracyclin repressor-like, C-terminal domain	2g7s A:77-192
8q	gi|182679310|ref|YP_001833456.1|	0049523	2-82	4.67e-17	46689	Homeodomain-like	0.0072	46764	Tetracyclin repressor-like, N-terminal domain	2i10 A:10-78
8q	gi|182679462|ref|YP_001833608.1|	0049523	7-84	0.00000000000329	46689	Homeodomain-like	0.01	46764	Tetracyclin repressor-like, N-terminal domain	1t33 A:1-88
8q	gi|182679503|ref|YP_001833649.1|	0054073	75-185	5.4e-25	48498	Tetracyclin repressor-like, C-terminal domain	0.0063	48499	Tetracyclin repressor-like, C-terminal domain	1ui5 A:80-212
8q	gi|182679503|ref|YP_001833649.1|	0049523	4-66	2.62e-19	46689	Homeodomain-like	0.0048	46764	Tetracyclin repressor-like, N-terminal domain	2gen A:6-75
8q	gi|182679508|ref|YP_001833654.1|	0052656	80-185	7.63e-24	48498	Tetracyclin repressor-like, C-terminal domain	0.0025	48499	Tetracyclin repressor-like, C-terminal domain	2fd5 A:77-180
8q	gi|182679508|ref|YP_001833654.1|	0049195	1-76	9.23e-16	46689	Homeodomain-like	0.0056	46764	Tetracyclin repressor-like, N-terminal domain	1sgm A:5-77
8q	gi|182679544|ref|YP_001833690.1|	0036286	188-237	0.000000000367	46689	Homeodomain-like	0.048	46764	Tetracyclin repressor-like, N-terminal domain	2hyj A:8-82
8q	gi|182679544|ref|YP_001833690.1|	0046275	239-285	0.0000000157	46689	Homeodomain-like	0.025	46759	AraC type transcriptional activator	1bl0 A:63-124
8q	gi|182679544|ref|YP_001833690.1|	0051818	47-169	0.0000405	51215	Regulatory protein AraC	0.029	51216	Regulatory protein AraC	2arc A:
8q	gi|182679549|ref|YP_001833695.1|	0048742	1-111	0.00000000000000233	46689	Homeodomain-like	0.063	46764	Tetracyclin repressor-like, N-terminal domain	2o7o A:2-67
8q	gi|182679792|ref|YP_001833938.1|	0052849	78-190	2.97e-29	48498	Tetracyclin repressor-like, C-terminal domain	0.00000185	48499	Tetracyclin repressor-like, C-terminal domain	2g7s A:77-192
8q	gi|182679792|ref|YP_001833938.1|	0052848	6-70	0.0000000000000385	46689	Homeodomain-like	0.0001	46764	Tetracyclin repressor-like, N-terminal domain	2g7s A:3-76
8q	gi|182679795|ref|YP_001833941.1|	0043843	98-212	1.11e-17	48498	Tetracyclin repressor-like, C-terminal domain	0.0018	48499	Tetracyclin repressor-like, C-terminal domain	1t33 A:89-220
8q	gi|182679795|ref|YP_001833941.1|	0049523	12-85	0.00000000000000375	46689	Homeodomain-like	0.0026	46764	Tetracyclin repressor-like, N-terminal domain	1t33 A:1-88
8q	gi|182679804|ref|YP_001833950.1|	0053066	81-191	1.28e-18	48498	Tetracyclin repressor-like, C-terminal domain	0.0071	48499	Tetracyclin repressor-like, C-terminal domain	2i10 A:79-194
8q	gi|182679804|ref|YP_001833950.1|	0049523	2-82	0.00000000000000103	46689	Homeodomain-like	0.0044	46764	Tetracyclin repressor-like, N-terminal domain	2i10 A:10-78
8q	gi|182679889|ref|YP_001834035.1|	0050079	4-70	0.00000000000395	46689	Homeodomain-like	0.0095	46764	Tetracyclin repressor-like, N-terminal domain	2o7o A:2-67
8q	gi|182680428|ref|YP_001834574.1|	0046275	259-307	0.00000000143	46689	Homeodomain-like	0.01	46759	AraC type transcriptional activator	1d5y A:57-121
8q	gi|182680428|ref|YP_001834574.1|	0036286	206-257	0.0000000867	46689	Homeodomain-like	0.023	46764	Tetracyclin repressor-like, N-terminal domain	1t56 A:22-94
8q	gi|182680428|ref|YP_001834574.1|	0040530	35-84	0.0000446	51182	RmlC-like cupins	0.064	159304	EutQ-like	2pyt A:100-227
8q	gi|182680501|ref|YP_001834647.1|	0049523	6-89	7.83e-17	46689	Homeodomain-like	0.01	46764	Tetracyclin repressor-like, N-terminal domain	3c07 A:15-89
8q	gi|182676971|ref|YP_001831118.1|	0052647	8-72	0.000000000718	46689	Homeodomain-like	0.027	46764	Tetracyclin repressor-like, N-terminal domain	1ui5 A:5-75
8q	gi|182676971|ref|YP_001831118.1|	0043601	80-184	0.00000000128	48498	Tetracyclin repressor-like, C-terminal domain	0.0087	48499	Tetracyclin repressor-like, C-terminal domain	2g7s A:77-192
8q	gi|182676815|ref|YP_001830923.1|	0049523	20-88	8.21e-18	46689	Homeodomain-like	0.0049	46764	Tetracyclin repressor-like, N-terminal domain	1rkt A:2-82
