# Supplementary material for: Abundance, diversity and domain architecture variability in prokaryotic DNA-binding transcription factors
Source: PLoS One. 2018 Apr 3;13(4):e0195332. doi: 10.1371/journal.pone.0195332 (PMC5882156; doi:10.1371/journal.pone.0195332)
Supplement: S1 Dataset — The information of genomes and transcription factors is organized in a tabular format. The file S1_Dataset.zip contains 761 files, one per genome. The information is organized as follows: Genome ID, identifier from NCBI database; Supfam ID; physical position of the Domain; E-value; Supfam model assignment; Supfam description; E-value associated to the family; Family ID; Family ID; representative PDB associated to each assignment. (ZIP) [file pone.0195332.s005.zip › Genomes_assignments/Beutenbergia_cavernae_DSM_12333_B.TFs]

5U	gi|229818568|ref|YP_002880094.1|	0051818	20-161	8.76e-18	51215	Regulatory protein AraC	0.0013	51216	Regulatory protein AraC	2arc A:
5U	gi|229818568|ref|YP_002880094.1|	0046275	225-276	0.000000000000269	46689	Homeodomain-like	0.083	46759	AraC type transcriptional activator	1d5y A:3-56
5U	gi|229818574|ref|YP_002880100.1|	0046275	271-320	0.000000000233	46689	Homeodomain-like	0.018	46759	AraC type transcriptional activator	1d5y A:57-121
5U	gi|229818574|ref|YP_002880100.1|	0036286	219-268	0.0000000511	46689	Homeodomain-like	0.06	46759	AraC type transcriptional activator	1bl0 A:63-124
5U	gi|229818619|ref|YP_002880145.1|	0036286	226-277	0.00000041	46689	Homeodomain-like	0.026	46759	AraC type transcriptional activator	1d5y A:3-56
5U	gi|229818815|ref|YP_002880341.1|	0036286	19-67	0.00000000000265	46689	Homeodomain-like	0.018	46759	AraC type transcriptional activator	1d5y A:3-56
5U	gi|229818815|ref|YP_002880341.1|	0046275	70-120	0.00000000000897	46689	Homeodomain-like	0.04	46759	AraC type transcriptional activator	1bl0 A:63-124
5U	gi|229819297|ref|YP_002880823.1|	0049650	14-293	2.83e-21	53822	Periplasmic binding protein-like I	0.0014	53823	L-arabinose binding protein-like	2nzu G:58-332
5U	gi|229819297|ref|YP_002880823.1|	0046275	330-380	0.00000000408	46689	Homeodomain-like	0.026	46759	AraC type transcriptional activator	1bl0 A:63-124
5U	gi|229819433|ref|YP_002880959.1|	0046275	236-285	0.0000000000408	46689	Homeodomain-like	0.042	46759	AraC type transcriptional activator	1bl0 A:9-62
5U	gi|229819433|ref|YP_002880959.1|	0036286	185-234	0.0000000188	46689	Homeodomain-like	0.031	46759	AraC type transcriptional activator	1d5y A:3-56
5U	gi|229819433|ref|YP_002880959.1|	0051818	10-90	0.000000379	51215	Regulatory protein AraC	0.017	51216	Regulatory protein AraC	2arc A:
5U	gi|229819434|ref|YP_002880960.1|	0051818	26-135	6.8e-20	51215	Regulatory protein AraC	0.01	51216	Regulatory protein AraC	2arc A:
5U	gi|229819434|ref|YP_002880960.1|	0046275	236-287	0.000000000000034	46689	Homeodomain-like	0.023	46759	AraC type transcriptional activator	1d5y A:57-121
5U	gi|229819434|ref|YP_002880960.1|	0036286	185-234	0.000000043	46689	Homeodomain-like	0.018	46759	AraC type transcriptional activator	1d5y A:3-56
5U	gi|229819630|ref|YP_002881156.1|	0046275	272-320	0.0000000000448	46689	Homeodomain-like	0.013	46759	AraC type transcriptional activator	1d5y A:57-121
5U	gi|229819630|ref|YP_002881156.1|	0036286	218-269	0.000000166	46689	Homeodomain-like	0.073	46759	AraC type transcriptional activator	1d5y A:57-121
5U	gi|229819719|ref|YP_002881245.1|	0046275	223-273	0.000000000273	46689	Homeodomain-like	0.03	46759	AraC type transcriptional activator	1d5y A:57-121
5U	gi|229819719|ref|YP_002881245.1|	0047686	23-94	0.000000000153	51182	RmlC-like cupins	0.088	82191	Acireductone dioxygenase	1vr3 A:1-179
5U	gi|229819719|ref|YP_002881245.1|	0036286	170-219	0.0000000417	46689	Homeodomain-like	0.066	46764	Tetracyclin repressor-like, N-terminal domain	2g3b A:2-73
5U	gi|229819767|ref|YP_002881293.1|	0052668	4-192	3.82e-42	52317	Class I glutamine amidotransferase-like	0.014	52325	DJ-1/PfpI	1g2i A:
5U	gi|229819767|ref|YP_002881293.1|	0046275	262-312	0.0000000000922	46689	Homeodomain-like	0.029	46759	AraC type transcriptional activator	1d5y A:57-121
5U	gi|229819767|ref|YP_002881293.1|	0036286	209-258	0.0000000125	46689	Homeodomain-like	0.015	46759	AraC type transcriptional activator	1d5y A:3-56
5U	gi|229820308|ref|YP_002881834.1|	0046275	270-319	0.0000000000717	46689	Homeodomain-like	0.019	46759	AraC type transcriptional activator	1bl0 A:63-124
5U	gi|229820308|ref|YP_002881834.1|	0036286	217-268	0.000000986	46689	Homeodomain-like	0.053	46764	Tetracyclin repressor-like, N-terminal domain	2hyj A:8-82
5U	gi|229820308|ref|YP_002881834.1|	0050074	17-92	0.00000247	51182	RmlC-like cupins	0.054	101979	YlbA-like	1sq4 A:
5U	gi|229820561|ref|YP_002882087.1|	0046275	69-120	0.0000000000242	46689	Homeodomain-like	0.033	46759	AraC type transcriptional activator	1d5y A:57-121
5U	gi|229820561|ref|YP_002882087.1|	0036286	17-67	0.000000000753	46689	Homeodomain-like	0.026	46759	AraC type transcriptional activator	1bl0 A:9-62
5U	gi|229820621|ref|YP_002882147.1|	0052668	10-197	2.29e-40	52317	Class I glutamine amidotransferase-like	0.013	52325	DJ-1/PfpI	1g2i A:
5U	gi|229820621|ref|YP_002882147.1|	0036286	215-265	0.000000000896	46689	Homeodomain-like	0.027	46759	AraC type transcriptional activator	1bl0 A:9-62
5U	gi|229820621|ref|YP_002882147.1|	0045977	268-317	0.0000000269	46689	Homeodomain-like	0.052	46759	AraC type transcriptional activator	1d5y A:57-121
5U	gi|229821332|ref|YP_002882858.1|	0046275	201-251	0.00000000000184	46689	Homeodomain-like	0.014	46759	AraC type transcriptional activator	1d5y A:57-121
5U	gi|229821332|ref|YP_002882858.1|	0046045	35-137	0.0000000000089	55785	PYP-like sensor domain (PAS domain)	0.041	88853	Flavin-binding PAS domain	1byw A:
5U	gi|229821451|ref|YP_002882977.1|	0046275	222-272	0.0000000000175	46689	Homeodomain-like	0.024	46759	AraC type transcriptional activator	1d5y A:3-56
5U	gi|229821996|ref|YP_002883522.1|	0051818	13-151	0.0000000000000126	51215	Regulatory protein AraC	0.0085	51216	Regulatory protein AraC	2arc A:
5U	gi|229821996|ref|YP_002883522.1|	0046275	216-266	0.00000000000143	46689	Homeodomain-like	0.025	46759	AraC type transcriptional activator	1bl0 A:63-124
5U	gi|229822097|ref|YP_002883623.1|	0046275	288-335	0.000000000187	46689	Homeodomain-like	0.049	46759	AraC type transcriptional activator	1bl0 A:63-124
5U	gi|229822097|ref|YP_002883623.1|	0036286	235-284	0.00000000616	46689	Homeodomain-like	0.042	46759	AraC type transcriptional activator	1d5y A:3-56
5U	gi|229820854|ref|YP_002882380.1|	0045802	7-74	2.63e-16	46785	Winged helix DNA-binding domain	0.0032	46792	Arginine repressor (ArgR), N-terminal DNA-binding domain	1f9n A:3-78
5U	gi|229820854|ref|YP_002882380.1|	0037457	96-162	9.16e-18	55252	C-terminal domain of arginine repressor	0.0014	55253	C-terminal domain of arginine repressor	1f9n A:79-149
5U	gi|229818844|ref|YP_002880370.1|	0049944	3-94	4.15e-27	46785	Winged helix DNA-binding domain	0.026	46801	ArsR-like transcriptional regulators	1smt A:
5U	gi|229819038|ref|YP_002880564.1|	0049777	11-95	1.36e-20	46785	Winged helix DNA-binding domain	0.028	46801	ArsR-like transcriptional regulators	1smt A:
5U	gi|229819331|ref|YP_002880857.1|	0049777	3-67	0.000000000195	46785	Winged helix DNA-binding domain	0.036	46801	ArsR-like transcriptional regulators	1smt A:
5U	gi|229819554|ref|YP_002881080.1|	0049944	9-103	2.57e-26	46785	Winged helix DNA-binding domain	0.058	46801	ArsR-like transcriptional regulators	1smt A:
5U	gi|229819560|ref|YP_002881086.1|	0049944	3-93	3.09e-24	46785	Winged helix DNA-binding domain	0.035	46801	ArsR-like transcriptional regulators	1smt A:
5U	gi|229820513|ref|YP_002882039.1|	0049777	6-88	4.57e-16	46785	Winged helix DNA-binding domain	0.042	46801	ArsR-like transcriptional regulators	1smt A:
5U	gi|229821143|ref|YP_002882669.1|	0047572	207-330	7.72e-31	52788	Phosphotyrosine protein phosphatases I	0.00053	52789	Low-molecular-weight phosphotyrosine protein phosphatases	1jl3 A:
5U	gi|229821143|ref|YP_002882669.1|	0049777	31-115	5.03e-25	46785	Winged helix DNA-binding domain	0.0076	46801	ArsR-like transcriptional regulators	1smt A:
5U	gi|229821146|ref|YP_002882672.1|	0049777	31-122	7.31e-26	46785	Winged helix DNA-binding domain	0.008	46801	ArsR-like transcriptional regulators	1smt A:
5U	gi|229821439|ref|YP_002882965.1|	0044389	82-244	5.76e-24	100950	NagB/RpiA/CoA transferase-like	0.081	74656	CoA transferase alpha subunit-like	2g39 A:3-223
5U	gi|229821439|ref|YP_002882965.1|	0043758	9-71	0.00000000000296	46785	Winged helix DNA-binding domain	0.086	46801	ArsR-like transcriptional regulators	1smt A:
5U	gi|229821975|ref|YP_002883501.1|	0049777	15-103	1.11e-23	46785	Winged helix DNA-binding domain	0.011	46801	ArsR-like transcriptional regulators	1smt A:
5U	gi|229822171|ref|YP_002883697.1|	0049944	1-102	5.25e-23	46785	Winged helix DNA-binding domain	0.024	46801	ArsR-like transcriptional regulators	1r1u A:
5U	gi|229822345|ref|YP_002883871.1|	0049944	15-109	2.98e-20	46785	Winged helix DNA-binding domain	0.075	46801	ArsR-like transcriptional regulators	1smt A:
5U	gi|229822405|ref|YP_002883931.1|	0049944	8-100	1.09e-23	46785	Winged helix DNA-binding domain	0.065	46801	ArsR-like transcriptional regulators	1smt A:
5U	gi|229822639|ref|YP_002884165.1|	0049944	10-103	7.27e-29	46785	Winged helix DNA-binding domain	0.047	46801	ArsR-like transcriptional regulators	1smt A:
5U	gi|229818654|ref|YP_002880180.1|	0045968	7-63	0.0000000127	46785	Winged helix DNA-binding domain	0.022	46786	Biotin repressor-like	1j5y A:3-67
5U	gi|229818707|ref|YP_002880233.1|	0045968	6-63	0.000000000232	46785	Winged helix DNA-binding domain	0.043	46786	Biotin repressor-like	1j5y A:3-67
5U	gi|229818962|ref|YP_002880488.1|	0039384	9-67	0.000000000808	46785	Winged helix DNA-binding domain	0.011	46786	Biotin repressor-like	1j5y A:3-67
5U	gi|229820982|ref|YP_002882508.1|	0045968	2-57	0.00000000125	46785	Winged helix DNA-binding domain	0.034	46786	Biotin repressor-like	1j5y A:3-67
5U	gi|229821542|ref|YP_002883068.1|	0045968	2-59	0.000000000546	46785	Winged helix DNA-binding domain	0.035	46786	Biotin repressor-like	1j5y A:3-67
5U	gi|229822382|ref|YP_002883908.1|	0045968	1-63	0.000000336	46785	Winged helix DNA-binding domain	0.03	46786	Biotin repressor-like	1j5y A:3-67
5U	gi|229819106|ref|YP_002880632.1|	0052861	5-143	2.36e-38	51206	cAMP-binding domain-like	0.0014	51210	cAMP-binding domain	1vp6 A:
5U	gi|229819106|ref|YP_002880632.1|	0048601	146-224	8.71e-20	46785	Winged helix DNA-binding domain	0.0081	46796	CAP C-terminal domain-like	2oz6 A:143-213
5U	gi|229822151|ref|YP_002883677.1|	0049608	81-270	3.07e-33	55781	GAF domain-like	0.0024	75513	IclR ligand-binding domain-like	1tf1 A:
5U	gi|229822151|ref|YP_002883677.1|	0048177	22-96	0.00000000000137	46785	Winged helix DNA-binding domain	0.051	46796	CAP C-terminal domain-like	1ft9 A:134-213
5U	gi|229821767|ref|YP_002883293.1|	0054958	62-312	1.38e-66	100950	NagB/RpiA/CoA transferase-like	0.0021	159545	SorC sugar-binding domain-like	3efb A:11-265
5U	gi|229821767|ref|YP_002883293.1|	0048742	5-60	0.0000573	46689	Homeodomain-like	0.055	100918	FIS-like	1g2h A:
5U	gi|229820264|ref|YP_002881790.1|	0041150	3-123	1.02e-31	46785	Winged helix DNA-binding domain	0.002	101027	FUR-like	1mzb A:
5U	gi|229821719|ref|YP_002883245.1|	0041150	18-145	9.4e-31	46785	Winged helix DNA-binding domain	0.005	101027	FUR-like	1mzb A:
5U	gi|229818516|ref|YP_002880042.1|	0036339	71-341	4.32e-58	53822	Periplasmic binding protein-like I	0.0000962	53823	L-arabinose binding protein-like	2nzu G:58-332
5U	gi|229818516|ref|YP_002880042.1|	0051985	10-69	5.7e-17	47413	lambda repressor-like DNA-binding domains	0.0033	47438	GalR/LacI-like bacterial regulator	2bjc A:1-62
5U	gi|229818557|ref|YP_002880083.1|	0035780	55-312	7.28e-39	53822	Periplasmic binding protein-like I	0.0006	53823	L-arabinose binding protein-like	1dbq A:
5U	gi|229818557|ref|YP_002880083.1|	0051985	1-56	0.000000000000234	47413	lambda repressor-like DNA-binding domains	0.003	47438	GalR/LacI-like bacterial regulator	2bjc A:1-62
5U	gi|229818558|ref|YP_002880084.1|	0036339	64-334	1.93e-51	53822	Periplasmic binding protein-like I	0.00021	53823	L-arabinose binding protein-like	1dbq A:
5U	gi|229818558|ref|YP_002880084.1|	0051985	2-61	0.00000000000000914	47413	lambda repressor-like DNA-binding domains	0.0038	47438	GalR/LacI-like bacterial regulator	2hsg A:2-58
5U	gi|229818694|ref|YP_002880220.1|	0036339	67-338	6.73e-68	53822	Periplasmic binding protein-like I	0.0000543	53823	L-arabinose binding protein-like	2nzu G:58-332
5U	gi|229818694|ref|YP_002880220.1|	0036955	10-56	0.0000000000518	47413	lambda repressor-like DNA-binding domains	0.009	47438	GalR/LacI-like bacterial regulator	2bjc A:1-62
5U	gi|229818781|ref|YP_002880307.1|	0036339	62-342	2.17e-63	53822	Periplasmic binding protein-like I	0.000024	53823	L-arabinose binding protein-like	1dbq A:
5U	gi|229818781|ref|YP_002880307.1|	0036955	2-58	0.000000000000169	47413	lambda repressor-like DNA-binding domains	0.003	47438	GalR/LacI-like bacterial regulator	2hsg A:2-58
5U	gi|229818809|ref|YP_002880335.1|	0036339	63-336	3.81e-77	53822	Periplasmic binding protein-like I	0.0000213	53823	L-arabinose binding protein-like	1dbq A:
5U	gi|229818809|ref|YP_002880335.1|	0051985	2-60	0.0000000000000116	47413	lambda repressor-like DNA-binding domains	0.0045	47438	GalR/LacI-like bacterial regulator	2bjc A:1-62
5U	gi|229819057|ref|YP_002880583.1|	0035780	65-305	8.78e-41	53822	Periplasmic binding protein-like I	0.00025	53823	L-arabinose binding protein-like	2nzu G:58-332
5U	gi|229819057|ref|YP_002880583.1|	0051985	5-62	0.00000000000000506	47413	lambda repressor-like DNA-binding domains	0.005	47438	GalR/LacI-like bacterial regulator	2hsg A:2-58
5U	gi|229819092|ref|YP_002880618.1|	0036339	62-324	1.65e-58	53822	Periplasmic binding protein-like I	0.0000783	53823	L-arabinose binding protein-like	2nzu G:58-332
5U	gi|229819092|ref|YP_002880618.1|	0051985	2-60	1.93e-17	47413	lambda repressor-like DNA-binding domains	0.0039	47438	GalR/LacI-like bacterial regulator	2hsg A:2-58
5U	gi|229819291|ref|YP_002880817.1|	0035780	61-312	4.07e-54	53822	Periplasmic binding protein-like I	0.0000955	53823	L-arabinose binding protein-like	2nzu G:58-332
5U	gi|229819291|ref|YP_002880817.1|	0051985	4-62	1.75e-16	47413	lambda repressor-like DNA-binding domains	0.0055	47438	GalR/LacI-like bacterial regulator	2bjc A:1-62
5U	gi|229819322|ref|YP_002880848.1|	0036339	67-345	2.54e-57	53822	Periplasmic binding protein-like I	0.0000407	53823	L-arabinose binding protein-like	1dbq A:
5U	gi|229819322|ref|YP_002880848.1|	0051985	6-65	0.000000000000185	47413	lambda repressor-like DNA-binding domains	0.008	47438	GalR/LacI-like bacterial regulator	1uxd A:
5U	gi|229819389|ref|YP_002880915.1|	0036339	61-335	1.8e-64	53822	Periplasmic binding protein-like I	0.0000361	53823	L-arabinose binding protein-like	2nzu G:58-332
5U	gi|229819389|ref|YP_002880915.1|	0051985	1-59	7.62e-18	47413	lambda repressor-like DNA-binding domains	0.0021	47438	GalR/LacI-like bacterial regulator	1efa A:2-60
5U	gi|229819410|ref|YP_002880936.1|	0036339	65-334	6.9e-43	53822	Periplasmic binding protein-like I	0.00048	53823	L-arabinose binding protein-like	1dbq A:
5U	gi|229819410|ref|YP_002880936.1|	0051985	5-64	1.64e-16	47413	lambda repressor-like DNA-binding domains	0.0044	47438	GalR/LacI-like bacterial regulator	2bjc A:1-62
5U	gi|229819415|ref|YP_002880941.1|	0036339	67-347	8.64e-63	53822	Periplasmic binding protein-like I	0.0000545	53823	L-arabinose binding protein-like	1dbq A:
5U	gi|229819415|ref|YP_002880941.1|	0051985	10-57	0.00000000000191	47413	lambda repressor-like DNA-binding domains	0.009	47438	GalR/LacI-like bacterial regulator	2hsg A:2-58
5U	gi|229819790|ref|YP_002881316.1|	0035780	76-324	2.94e-29	53822	Periplasmic binding protein-like I	0.0038	53823	L-arabinose binding protein-like	2nzu G:58-332
5U	gi|229819790|ref|YP_002881316.1|	0044558	7-62	2.81e-16	47413	lambda repressor-like DNA-binding domains	0.0031	47438	GalR/LacI-like bacterial regulator	1uxd A:
5U	gi|229819812|ref|YP_002881338.1|	0035780	61-323	4.93e-32	53822	Periplasmic binding protein-like I	0.00086	53823	L-arabinose binding protein-like	2nzu G:58-332
5U	gi|229819812|ref|YP_002881338.1|	0051985	1-59	1.79e-16	47413	lambda repressor-like DNA-binding domains	0.0035	47438	GalR/LacI-like bacterial regulator	2hsg A:2-58
5U	gi|229819817|ref|YP_002881343.1|	0035780	58-314	8.57e-38	53822	Periplasmic binding protein-like I	0.00052	53823	L-arabinose binding protein-like	2nzu G:58-332
5U	gi|229819817|ref|YP_002881343.1|	0051985	1-60	4.02e-17	47413	lambda repressor-like DNA-binding domains	0.003	47438	GalR/LacI-like bacterial regulator	2hsg A:2-58
5U	gi|229819968|ref|YP_002881494.1|	0036339	76-342	5.55e-55	53822	Periplasmic binding protein-like I	0.00011	53823	L-arabinose binding protein-like	2nzu G:58-332
5U	gi|229819968|ref|YP_002881494.1|	0051985	18-75	7.67e-16	47413	lambda repressor-like DNA-binding domains	0.0041	47438	GalR/LacI-like bacterial regulator	2bjc A:1-62
5U	gi|229820012|ref|YP_002881538.1|	0036339	63-334	3.62e-51	53822	Periplasmic binding protein-like I	0.00021	53823	L-arabinose binding protein-like	2nzu G:58-332
5U	gi|229820012|ref|YP_002881538.1|	0051985	2-61	3.87e-16	47413	lambda repressor-like DNA-binding domains	0.0024	47438	GalR/LacI-like bacterial regulator	2hsg A:2-58
5U	gi|229820027|ref|YP_002881553.1|	0036339	97-366	2.78e-53	53822	Periplasmic binding protein-like I	0.00011	53823	L-arabinose binding protein-like	2nzu G:58-332
5U	gi|229820027|ref|YP_002881553.1|	0051985	36-94	0.00000000000000155	47413	lambda repressor-like DNA-binding domains	0.0026	47438	GalR/LacI-like bacterial regulator	2hsg A:2-58
5U	gi|229820027|ref|YP_002881553.1|	0050823	387-443	0.00000000000509	47413	lambda repressor-like DNA-binding domains	0.063	140529	EDF1-like	1x57 A:8-85
5U	gi|229820070|ref|YP_002881596.1|	0036339	128-337	3.21e-30	53822	Periplasmic binding protein-like I	0.00069	53823	L-arabinose binding protein-like	2nzu G:58-332
5U	gi|229820070|ref|YP_002881596.1|	0051985	14-76	0.00000000000000274	47413	lambda repressor-like DNA-binding domains	0.0044	47438	GalR/LacI-like bacterial regulator	2bjc A:1-62
5U	gi|229820188|ref|YP_002881714.1|	0036339	72-339	7.85e-57	53822	Periplasmic binding protein-like I	0.00013	53823	L-arabinose binding protein-like	2nzu G:58-332
5U	gi|229820188|ref|YP_002881714.1|	0051985	11-67	0.0000000000000234	47413	lambda repressor-like DNA-binding domains	0.0059	47438	GalR/LacI-like bacterial regulator	2bjc A:1-62
5U	gi|229820272|ref|YP_002881798.1|	0036339	64-339	3.14e-67	53822	Periplasmic binding protein-like I	0.0000995	53823	L-arabinose binding protein-like	1dbq A:
5U	gi|229820272|ref|YP_002881798.1|	0051985	7-55	0.00000000000096	47413	lambda repressor-like DNA-binding domains	0.0057	47438	GalR/LacI-like bacterial regulator	1pru A:
5U	gi|229820447|ref|YP_002881973.1|	0035780	84-318	2.52e-44	53822	Periplasmic binding protein-like I	0.00077	53823	L-arabinose binding protein-like	1tlf A:
5U	gi|229820447|ref|YP_002881973.1|	0051985	4-62	3.49e-16	47413	lambda repressor-like DNA-binding domains	0.0032	47438	GalR/LacI-like bacterial regulator	1efa A:2-60
5U	gi|229820749|ref|YP_002882275.1|	0036339	62-333	1.25e-56	53822	Periplasmic binding protein-like I	0.0000818	53823	L-arabinose binding protein-like	2nzu G:58-332
5U	gi|229820749|ref|YP_002882275.1|	0051985	3-60	3.84e-16	47413	lambda repressor-like DNA-binding domains	0.0019	47438	GalR/LacI-like bacterial regulator	2hsg A:2-58
5U	gi|229820762|ref|YP_002882288.1|	0036339	77-330	4.71e-53	53822	Periplasmic binding protein-like I	0.00012	53823	L-arabinose binding protein-like	2nzu G:58-332
5U	gi|229820762|ref|YP_002882288.1|	0051985	2-60	0.000000000000103	47413	lambda repressor-like DNA-binding domains	0.0067	47438	GalR/LacI-like bacterial regulator	1pru A:
5U	gi|229821085|ref|YP_002882611.1|	0036339	75-342	1.33e-42	53822	Periplasmic binding protein-like I	0.00026	53823	L-arabinose binding protein-like	2nzu G:58-332
5U	gi|229821085|ref|YP_002882611.1|	0051985	9-71	0.0000000000000929	47413	lambda repressor-like DNA-binding domains	0.0068	47438	GalR/LacI-like bacterial regulator	2bjc A:1-62
5U	gi|229821201|ref|YP_002882727.1|	0036339	74-333	2.72e-64	53822	Periplasmic binding protein-like I	0.0000567	53823	L-arabinose binding protein-like	1dbq A:
5U	gi|229821201|ref|YP_002882727.1|	0051985	6-65	0.0000000000000169	47413	lambda repressor-like DNA-binding domains	0.0043	47438	GalR/LacI-like bacterial regulator	2hsg A:2-58
5U	gi|229821204|ref|YP_002882730.1|	0035780	78-322	4.24e-30	53822	Periplasmic binding protein-like I	0.0014	53823	L-arabinose binding protein-like	2nzu G:58-332
5U	gi|229821204|ref|YP_002882730.1|	0051985	9-66	0.000000000000456	47413	lambda repressor-like DNA-binding domains	0.0071	47438	GalR/LacI-like bacterial regulator	1efa A:2-60
5U	gi|229821322|ref|YP_002882848.1|	0036339	75-344	1.68e-63	53822	Periplasmic binding protein-like I	0.00012	53823	L-arabinose binding protein-like	1dbq A:
5U	gi|229821322|ref|YP_002882848.1|	0051985	16-73	4.13e-16	47413	lambda repressor-like DNA-binding domains	0.0057	47438	GalR/LacI-like bacterial regulator	2bjc A:1-62
5U	gi|229821325|ref|YP_002882851.1|	0036339	64-329	4.88e-52	53822	Periplasmic binding protein-like I	0.00023	53823	L-arabinose binding protein-like	1tlf A:
5U	gi|229821325|ref|YP_002882851.1|	0051985	4-62	0.0000000000000169	47413	lambda repressor-like DNA-binding domains	0.0035	47438	GalR/LacI-like bacterial regulator	2hsg A:2-58
5U	gi|229821348|ref|YP_002882874.1|	0036339	61-334	2.14e-66	53822	Periplasmic binding protein-like I	0.0000366	53823	L-arabinose binding protein-like	1dbq A:
5U	gi|229821348|ref|YP_002882874.1|	0036955	2-57	0.00000000000000206	47413	lambda repressor-like DNA-binding domains	0.0018	47438	GalR/LacI-like bacterial regulator	2bjc A:1-62
5U	gi|229821358|ref|YP_002882884.1|	0036339	88-366	1.21e-56	53822	Periplasmic binding protein-like I	0.0000952	53823	L-arabinose binding protein-like	1dbq A:
5U	gi|229821358|ref|YP_002882884.1|	0051985	27-85	1.57e-17	47413	lambda repressor-like DNA-binding domains	0.0035	47438	GalR/LacI-like bacterial regulator	1efa A:2-60
5U	gi|229821555|ref|YP_002883081.1|	0036339	84-337	9.06e-61	53822	Periplasmic binding protein-like I	0.0000559	53823	L-arabinose binding protein-like	1dbq A:
5U	gi|229821555|ref|YP_002883081.1|	0051985	9-69	1.63e-16	47413	lambda repressor-like DNA-binding domains	0.0045	47438	GalR/LacI-like bacterial regulator	2hsg A:2-58
5U	gi|229821661|ref|YP_002883187.1|	0035780	62-329	8.83e-35	53822	Periplasmic binding protein-like I	0.00085	53823	L-arabinose binding protein-like	2nzu G:58-332
5U	gi|229821661|ref|YP_002883187.1|	0051985	2-62	0.0000000000000384	47413	lambda repressor-like DNA-binding domains	0.0048	47438	GalR/LacI-like bacterial regulator	2bjc A:1-62
5U	gi|229821754|ref|YP_002883280.1|	0036339	59-330	6.56e-56	53822	Periplasmic binding protein-like I	0.0000135	53823	L-arabinose binding protein-like	1tlf A:
5U	gi|229821754|ref|YP_002883280.1|	0051985	1-56	2.16e-18	47413	lambda repressor-like DNA-binding domains	0.0028	47438	GalR/LacI-like bacterial regulator	2hsg A:2-58
5U	gi|229821792|ref|YP_002883318.1|	0035780	63-309	1.61e-54	53822	Periplasmic binding protein-like I	0.00018	53823	L-arabinose binding protein-like	2nzu G:58-332
5U	gi|229821792|ref|YP_002883318.1|	0051985	6-64	2.91e-16	47413	lambda repressor-like DNA-binding domains	0.004	47438	GalR/LacI-like bacterial regulator	2bjc A:1-62
5U	gi|229821798|ref|YP_002883324.1|	0036339	64-336	4.04e-76	53822	Periplasmic binding protein-like I	0.000021	53823	L-arabinose binding protein-like	1dbq A:
5U	gi|229821798|ref|YP_002883324.1|	0051985	7-53	0.0000000000516	47413	lambda repressor-like DNA-binding domains	0.0058	47438	GalR/LacI-like bacterial regulator	2hsg A:2-58
5U	gi|229821835|ref|YP_002883361.1|	0036339	74-339	1.99e-53	53822	Periplasmic binding protein-like I	0.00012	53823	L-arabinose binding protein-like	2nzu G:58-332
5U	gi|229821835|ref|YP_002883361.1|	0051985	14-71	0.00000000000000844	47413	lambda repressor-like DNA-binding domains	0.0059	47438	GalR/LacI-like bacterial regulator	2bjc A:1-62
5U	gi|229821838|ref|YP_002883364.1|	0036339	68-340	1.52e-61	53822	Periplasmic binding protein-like I	0.00012	53823	L-arabinose binding protein-like	1dbq A:
5U	gi|229821838|ref|YP_002883364.1|	0051985	6-66	0.0000000000000469	47413	lambda repressor-like DNA-binding domains	0.0021	47438	GalR/LacI-like bacterial regulator	2hsg A:2-58
5U	gi|229821862|ref|YP_002883388.1|	0035780	60-312	1.07e-52	53822	Periplasmic binding protein-like I	0.0000573	53823	L-arabinose binding protein-like	2nzu G:58-332
5U	gi|229821862|ref|YP_002883388.1|	0051985	3-61	0.00000000000000282	47413	lambda repressor-like DNA-binding domains	0.0044	47438	GalR/LacI-like bacterial regulator	1pru A:
5U	gi|229821877|ref|YP_002883403.1|	0036339	65-333	1.37e-49	53822	Periplasmic binding protein-like I	0.0000547	53823	L-arabinose binding protein-like	2nzu G:58-332
5U	gi|229821877|ref|YP_002883403.1|	0051985	5-62	0.00000000000000819	47413	lambda repressor-like DNA-binding domains	0.0063	47438	GalR/LacI-like bacterial regulator	2hsg A:2-58
5U	gi|229821930|ref|YP_002883456.1|	0035780	86-331	3.53e-31	53822	Periplasmic binding protein-like I	0.00053	53823	L-arabinose binding protein-like	2nzu G:58-332
5U	gi|229821930|ref|YP_002883456.1|	0051985	6-68	0.00000000000000996	47413	lambda repressor-like DNA-binding domains	0.005	47438	GalR/LacI-like bacterial regulator	2hsg A:2-58
5U	gi|229822049|ref|YP_002883575.1|	0036339	62-325	2.36e-55	53822	Periplasmic binding protein-like I	0.0000663	53823	L-arabinose binding protein-like	2nzu G:58-332
5U	gi|229822049|ref|YP_002883575.1|	0051985	1-57	0.0000000000000176	47413	lambda repressor-like DNA-binding domains	0.0024	47438	GalR/LacI-like bacterial regulator	2bjc A:1-62
5U	gi|229822086|ref|YP_002883612.1|	0036339	65-338	5.8e-57	53822	Periplasmic binding protein-like I	0.0000852	53823	L-arabinose binding protein-like	1dbq A:
5U	gi|229822086|ref|YP_002883612.1|	0051985	5-63	1.69e-16	47413	lambda repressor-like DNA-binding domains	0.0042	47438	GalR/LacI-like bacterial regulator	2bjc A:1-62
5U	gi|229822374|ref|YP_002883900.1|	0035780	62-330	2.36e-56	53822	Periplasmic binding protein-like I	0.00014	53823	L-arabinose binding protein-like	2nzu G:58-332
5U	gi|229822374|ref|YP_002883900.1|	0051985	5-63	1.13e-17	47413	lambda repressor-like DNA-binding domains	0.0017	47438	GalR/LacI-like bacterial regulator	1efa A:2-60
5U	gi|229818583|ref|YP_002880109.1|	0048694	267-321	0.0000000646	46894	C-terminal effector domain of the bipartite response regulators	0.01	46900	GerE-like (LuxR/UhpA family of transcriptional regulators)	1fse A:
5U	gi|229818583|ref|YP_002880109.1|	0049384	2-85	0.0000000949	46785	Winged helix DNA-binding domain	0.056	63379	MarR-like transcriptional regulators	2fbh A:8-144
5U	gi|229818603|ref|YP_002880129.1|	0039925	1-129	7.68e-35	52172	CheY-like	0.0004	52173	CheY-related	1a04 A:5-142
5U	gi|229818603|ref|YP_002880129.1|	0048694	146-215	1.09e-22	46894	C-terminal effector domain of the bipartite response regulators	0.0033	46900	GerE-like (LuxR/UhpA family of transcriptional regulators)	1fse A:
5U	gi|229818737|ref|YP_002880263.1|	0045682	5-128	1.85e-29	52172	CheY-like	0.00047	52173	CheY-related	1a04 A:5-142
5U	gi|229818737|ref|YP_002880263.1|	0048694	152-219	4.76e-21	46894	C-terminal effector domain of the bipartite response regulators	0.0028	46900	GerE-like (LuxR/UhpA family of transcriptional regulators)	1fse A:
5U	gi|229818787|ref|YP_002880313.1|	0045700	1-130	4.27e-27	52172	CheY-like	0.0017	52173	CheY-related	1s8n A:
5U	gi|229818787|ref|YP_002880313.1|	0048694	134-203	2.89e-17	46894	C-terminal effector domain of the bipartite response regulators	0.0063	46900	GerE-like (LuxR/UhpA family of transcriptional regulators)	1fse A:
5U	gi|229818797|ref|YP_002880323.1|	0045682	1-113	2.7e-23	52172	CheY-like	0.0028	52173	CheY-related	1a04 A:5-142
5U	gi|229818797|ref|YP_002880323.1|	0048694	124-191	0.00000000000000122	46894	C-terminal effector domain of the bipartite response regulators	0.0036	46900	GerE-like (LuxR/UhpA family of transcriptional regulators)	1a04 A:150-216
5U	gi|229818835|ref|YP_002880361.1|	0045682	4-135	6.55e-32	52172	CheY-like	0.00043	52173	CheY-related	1a04 A:5-142
5U	gi|229818835|ref|YP_002880361.1|	0048694	152-219	2.07e-19	46894	C-terminal effector domain of the bipartite response regulators	0.0022	46900	GerE-like (LuxR/UhpA family of transcriptional regulators)	1a04 A:150-216
5U	gi|229818863|ref|YP_002880389.1|	0048694	158-213	0.00000000000408	46894	C-terminal effector domain of the bipartite response regulators	0.01	46900	GerE-like (LuxR/UhpA family of transcriptional regulators)	1a04 A:150-216
5U	gi|229818904|ref|YP_002880430.1|	0045700	1-136	1.42e-31	52172	CheY-like	0.00026	52173	CheY-related	1a04 A:5-142
5U	gi|229818904|ref|YP_002880430.1|	0048694	145-213	5.1e-21	46894	C-terminal effector domain of the bipartite response regulators	0.0028	46900	GerE-like (LuxR/UhpA family of transcriptional regulators)	1a04 A:150-216
5U	gi|229818925|ref|YP_002880451.1|	0048694	165-219	0.0000017	46894	C-terminal effector domain of the bipartite response regulators	0.011	46900	GerE-like (LuxR/UhpA family of transcriptional regulators)	1fse A:
5U	gi|229818943|ref|YP_002880469.1|	0048694	5-65	6.12e-17	46894	C-terminal effector domain of the bipartite response regulators	0.0068	46900	GerE-like (LuxR/UhpA family of transcriptional regulators)	1a04 A:150-216
5U	gi|229818943|ref|YP_002880469.1|	0050374	110-291	0.000000000000267	52540	P-loop containing nucleoside triphosphate hydrolases	0.069	52686	ABC transporter ATPase domain-like	1mv5 A:
5U	gi|229819087|ref|YP_002880613.1|	0043525	3-133	2.42e-30	52172	CheY-like	0.0018	52173	CheY-related	1s8n A:
5U	gi|229819087|ref|YP_002880613.1|	0048694	129-204	2.35e-16	46894	C-terminal effector domain of the bipartite response regulators	0.0059	46900	GerE-like (LuxR/UhpA family of transcriptional regulators)	1fse A:
5U	gi|229819214|ref|YP_002880740.1|	0045682	1-133	3.27e-30	52172	CheY-like	0.00047	52173	CheY-related	1a04 A:5-142
5U	gi|229819214|ref|YP_002880740.1|	0048694	136-208	4.42e-19	46894	C-terminal effector domain of the bipartite response regulators	0.0055	46900	GerE-like (LuxR/UhpA family of transcriptional regulators)	1a04 A:150-216
5U	gi|229819242|ref|YP_002880768.1|	0048694	821-893	6.46e-19	46894	C-terminal effector domain of the bipartite response regulators	0.0053	46900	GerE-like (LuxR/UhpA family of transcriptional regulators)	1fse A:
5U	gi|229819263|ref|YP_002880789.1|	0048694	752-831	2.18e-16	46894	C-terminal effector domain of the bipartite response regulators	0.0076	46900	GerE-like (LuxR/UhpA family of transcriptional regulators)	1fse A:
5U	gi|229819263|ref|YP_002880789.1|	0043792	17-83,116-215	0.0000000089	52540	P-loop containing nucleoside triphosphate hydrolases	0.071	52686	ABC transporter ATPase domain-like	1g6h A:
5U	gi|229819419|ref|YP_002880945.1|	0048694	300-365	0.00000000000000194	46894	C-terminal effector domain of the bipartite response regulators	0.0043	46900	GerE-like (LuxR/UhpA family of transcriptional regulators)	1fse A:
5U	gi|229819419|ref|YP_002880945.1|	0048136	36-188	0.0000736	55781	GAF domain-like	0.024	55782	GAF domain	2k2n A:31-200
5U	gi|229819546|ref|YP_002881072.1|	0045682	1-134	2.99e-33	52172	CheY-like	0.00019	52173	CheY-related	1a04 A:5-142
5U	gi|229819546|ref|YP_002881072.1|	0048694	152-219	3.06e-22	46894	C-terminal effector domain of the bipartite response regulators	0.0025	46900	GerE-like (LuxR/UhpA family of transcriptional regulators)	1a04 A:150-216
5U	gi|229819743|ref|YP_002881269.1|	0049491	9-208	4.59e-16	52540	P-loop containing nucleoside triphosphate hydrolases	0.036	81269	Extended AAA-ATPase domain	1sxj C:12-238
5U	gi|229819743|ref|YP_002881269.1|	0048694	809-864	0.00000000000476	46894	C-terminal effector domain of the bipartite response regulators	0.0074	46900	GerE-like (LuxR/UhpA family of transcriptional regulators)	1fse A:
5U	gi|229819768|ref|YP_002881294.1|	0048694	898-963	4.08e-21	46894	C-terminal effector domain of the bipartite response regulators	0.0033	46900	GerE-like (LuxR/UhpA family of transcriptional regulators)	1a04 A:150-216
5U	gi|229819768|ref|YP_002881294.1|	0040237	9-71,111-243	0.0000000000173	52540	P-loop containing nucleoside triphosphate hydrolases	0.042	81269	Extended AAA-ATPase domain	1l8q A:77-289
5U	gi|229819768|ref|YP_002881294.1|	0042932	492-629,837-874	0.00000142	48452	TPR-like	0.047	48453	Tetratricopeptide repeat (TPR)	1elr A:
5U	gi|229819854|ref|YP_002881380.1|	0045682	1-143	3.27e-16	52172	CheY-like	0.0066	52173	CheY-related	1s8n A:
5U	gi|229819854|ref|YP_002881380.1|	0048694	142-201	0.0000000000000116	46894	C-terminal effector domain of the bipartite response regulators	0.01	46900	GerE-like (LuxR/UhpA family of transcriptional regulators)	1a04 A:150-216
5U	gi|229820080|ref|YP_002881606.1|	0045682	1-129	1.07e-31	52172	CheY-like	0.0023	52173	CheY-related	1s8n A:
5U	gi|229820080|ref|YP_002881606.1|	0048694	128-201	3.23e-18	46894	C-terminal effector domain of the bipartite response regulators	0.0054	46900	GerE-like (LuxR/UhpA family of transcriptional regulators)	1a04 A:150-216
5U	gi|229820103|ref|YP_002881629.1|	0045682	2-129	1.85e-27	52172	CheY-like	0.00098	52173	CheY-related	1a04 A:5-142
5U	gi|229820103|ref|YP_002881629.1|	0048694	133-200	1.5e-20	46894	C-terminal effector domain of the bipartite response regulators	0.0011	46900	GerE-like (LuxR/UhpA family of transcriptional regulators)	1a04 A:150-216
5U	gi|229820223|ref|YP_002881749.1|	0039925	7-137	7.4e-35	52172	CheY-like	0.00082	52173	CheY-related	1a04 A:5-142
5U	gi|229820223|ref|YP_002881749.1|	0048694	149-223	1.33e-20	46894	C-terminal effector domain of the bipartite response regulators	0.0023	46900	GerE-like (LuxR/UhpA family of transcriptional regulators)	1a04 A:150-216
5U	gi|229820312|ref|YP_002881838.1|	0045682	7-138	7.54e-29	52172	CheY-like	0.00087	52173	CheY-related	1a04 A:5-142
5U	gi|229820312|ref|YP_002881838.1|	0048694	144-215	5.44e-22	46894	C-terminal effector domain of the bipartite response regulators	0.0025	46900	GerE-like (LuxR/UhpA family of transcriptional regulators)	1a04 A:150-216
5U	gi|229820343|ref|YP_002881869.1|	0048694	825-885	0.00000000000000153	46894	C-terminal effector domain of the bipartite response regulators	0.0033	46900	GerE-like (LuxR/UhpA family of transcriptional regulators)	1fse A:
5U	gi|229820343|ref|YP_002881869.1|	0037996	3-183	0.000000335	52540	P-loop containing nucleoside triphosphate hydrolases	0.066	52670	RecA protein-like (ATPase-domain)	1ye8 A:1-178
5U	gi|229820935|ref|YP_002882461.1|	0045682	1-134	4.84e-32	52172	CheY-like	0.00043	52173	CheY-related	1a04 A:5-142
5U	gi|229820935|ref|YP_002882461.1|	0048694	142-216	6.12e-22	46894	C-terminal effector domain of the bipartite response regulators	0.0017	46900	GerE-like (LuxR/UhpA family of transcriptional regulators)	1a04 A:150-216
5U	gi|229820968|ref|YP_002882494.1|	0045682	1-135	2.13e-23	52172	CheY-like	0.00067	52173	CheY-related	1a04 A:5-142
5U	gi|229820968|ref|YP_002882494.1|	0048694	133-206	1.43e-21	46894	C-terminal effector domain of the bipartite response regulators	0.0029	46900	GerE-like (LuxR/UhpA family of transcriptional regulators)	1fse A:
5U	gi|229821170|ref|YP_002882696.1|	0045682	1-133	1.85e-34	52172	CheY-like	0.00035	52173	CheY-related	1a04 A:5-142
5U	gi|229821170|ref|YP_002882696.1|	0048694	147-214	6.12e-19	46894	C-terminal effector domain of the bipartite response regulators	0.0028	46900	GerE-like (LuxR/UhpA family of transcriptional regulators)	1a04 A:150-216
5U	gi|229821178|ref|YP_002882704.1|	0048694	841-907	1.97e-17	46894	C-terminal effector domain of the bipartite response regulators	0.0063	46900	GerE-like (LuxR/UhpA family of transcriptional regulators)	1fse A:
5U	gi|229821178|ref|YP_002882704.1|	0054057	594-731	0.00000000886	48452	TPR-like	0.06	48453	Tetratricopeptide repeat (TPR)	1hxi A:
5U	gi|229821191|ref|YP_002882717.1|	0039925	7-137	1.99e-34	52172	CheY-like	0.00056	52173	CheY-related	1a04 A:5-142
5U	gi|229821191|ref|YP_002882717.1|	0048694	157-226	2.35e-20	46894	C-terminal effector domain of the bipartite response regulators	0.0024	46900	GerE-like (LuxR/UhpA family of transcriptional regulators)	1a04 A:150-216
5U	gi|229821303|ref|YP_002882829.1|	0045682	9-144	9.68e-31	52172	CheY-like	0.0004	52173	CheY-related	1a04 A:5-142
5U	gi|229821303|ref|YP_002882829.1|	0048694	148-227	1.7e-22	46894	C-terminal effector domain of the bipartite response regulators	0.0023	46900	GerE-like (LuxR/UhpA family of transcriptional regulators)	1fse A:
5U	gi|229821508|ref|YP_002883034.1|	0045682	8-140	1.42e-33	52172	CheY-like	0.0005	52173	CheY-related	1a04 A:5-142
5U	gi|229821508|ref|YP_002883034.1|	0048694	147-221	1.94e-21	46894	C-terminal effector domain of the bipartite response regulators	0.0028	46900	GerE-like (LuxR/UhpA family of transcriptional regulators)	1a04 A:150-216
5U	gi|229821513|ref|YP_002883039.1|	0045682	20-152	1.42e-24	52172	CheY-like	0.00047	52173	CheY-related	1a04 A:5-142
5U	gi|229821513|ref|YP_002883039.1|	0048694	167-231	3.74e-22	46894	C-terminal effector domain of the bipartite response regulators	0.0025	46900	GerE-like (LuxR/UhpA family of transcriptional regulators)	1a04 A:150-216
5U	gi|229821600|ref|YP_002883126.1|	0048694	778-849	6.8e-16	46894	C-terminal effector domain of the bipartite response regulators	0.0065	46900	GerE-like (LuxR/UhpA family of transcriptional regulators)	1fse A:
5U	gi|229821600|ref|YP_002883126.1|	0052726	38-236	0.000000825	52540	P-loop containing nucleoside triphosphate hydrolases	0.054	52541	Nucleotide and nucleoside kinases	1s96 A:
5U	gi|229821847|ref|YP_002883373.1|	0048694	790-857	4.42e-16	46894	C-terminal effector domain of the bipartite response regulators	0.0049	46900	GerE-like (LuxR/UhpA family of transcriptional regulators)	1fse A:
5U	gi|229821847|ref|YP_002883373.1|	0054057	414-526	0.0000000000411	48452	TPR-like	0.063	48453	Tetratricopeptide repeat (TPR)	2c2l A:24-224
5U	gi|229821847|ref|YP_002883373.1|	0039472	15-162	0.000000000171	52540	P-loop containing nucleoside triphosphate hydrolases	0.078	52592	G proteins	1ky3 A:
5U	gi|229821847|ref|YP_002883373.1|	0054057	502-631	0.00000000522	48452	TPR-like	0.063	48453	Tetratricopeptide repeat (TPR)	1w3b A:
5U	gi|229822019|ref|YP_002883545.1|	0045682	1-133	8.82e-34	52172	CheY-like	0.00014	52173	CheY-related	1a04 A:5-142
5U	gi|229822019|ref|YP_002883545.1|	0048694	132-205	1.02e-20	46894	C-terminal effector domain of the bipartite response regulators	0.0025	46900	GerE-like (LuxR/UhpA family of transcriptional regulators)	1fse A:
5U	gi|229822282|ref|YP_002883808.1|	0045682	1-133	8.82e-35	52172	CheY-like	0.0005	52173	CheY-related	1a04 A:5-142
5U	gi|229822282|ref|YP_002883808.1|	0048694	144-215	1.19e-21	46894	C-terminal effector domain of the bipartite response regulators	0.0048	46900	GerE-like (LuxR/UhpA family of transcriptional regulators)	1fse A:
5U	gi|229822364|ref|YP_002883890.1|	0048694	266-326	0.0000000000293	46894	C-terminal effector domain of the bipartite response regulators	0.0086	46900	GerE-like (LuxR/UhpA family of transcriptional regulators)	1a04 A:150-216
5U	gi|229822364|ref|YP_002883890.1|	0049384	6-90	0.00000819	46785	Winged helix DNA-binding domain	0.091	68967	Lrp/AsnC-like transcriptional regulator N-terminal domain	2cg4 A:4-66
5U	gi|229822369|ref|YP_002883895.1|	0043525	1-168	4.98e-33	52172	CheY-like	0.00086	52173	CheY-related	1a04 A:5-142
5U	gi|229822369|ref|YP_002883895.1|	0045681	151-214	7.23e-17	46894	C-terminal effector domain of the bipartite response regulators	0.0037	46900	GerE-like (LuxR/UhpA family of transcriptional regulators)	1a04 A:150-216
5U	gi|229822479|ref|YP_002884005.1|	0039925	3-127	4.27e-34	52172	CheY-like	0.00042	52173	CheY-related	1a04 A:5-142
5U	gi|229822479|ref|YP_002884005.1|	0048694	147-217	1.33e-20	46894	C-terminal effector domain of the bipartite response regulators	0.004	46900	GerE-like (LuxR/UhpA family of transcriptional regulators)	1fse A:
5U	gi|229822609|ref|YP_002884135.1|	0048694	680-747	0.000000000000255	46894	C-terminal effector domain of the bipartite response regulators	0.0052	46900	GerE-like (LuxR/UhpA family of transcriptional regulators)	1fse A:
5U	gi|229822609|ref|YP_002884135.1|	0047420	43-99,132-234	0.0000000372	52540	P-loop containing nucleoside triphosphate hydrolases	0.075	52652	Nitrogenase iron protein-like	1yrb A:1-244
5U	gi|229822633|ref|YP_002884159.1|	0045682	1-133	2.85e-25	52172	CheY-like	0.0011	52173	CheY-related	1a04 A:5-142
5U	gi|229822633|ref|YP_002884159.1|	0048694	139-211	1.7e-18	46894	C-terminal effector domain of the bipartite response regulators	0.0026	46900	GerE-like (LuxR/UhpA family of transcriptional regulators)	1a04 A:150-216
5U	gi|229818546|ref|YP_002880072.1|	0050768	96-475	1.66e-68	53383	PLP-dependent transferases	0.00019	53384	AAT-like	1x0m A:26-428
5U	gi|229818546|ref|YP_002880072.1|	0050048	23-91	0.0000000000000163	46785	Winged helix DNA-binding domain	0.019	46804	GntR-like transcriptional regulators	1hw1 A:5-78
5U	gi|229818608|ref|YP_002880134.1|	0050048	5-79	7.67e-20	46785	Winged helix DNA-binding domain	0.01	46804	GntR-like transcriptional regulators	2hs5 A:25-93
5U	gi|229818624|ref|YP_002880150.1|	0054060	109-245	6.28e-24	48008	GntR ligand-binding domain-like	0.0088	48009	GntR ligand-binding domain-like	2hs5 A:94-231
5U	gi|229818624|ref|YP_002880150.1|	0050048	18-86	1.6e-18	46785	Winged helix DNA-binding domain	0.017	46804	GntR-like transcriptional regulators	1hw1 A:5-78
5U	gi|229818910|ref|YP_002880436.1|	0050768	134-492	6.91e-66	53383	PLP-dependent transferases	0.0001	53384	AAT-like	1x0m A:26-428
5U	gi|229818910|ref|YP_002880436.1|	0050048	45-111	2.73e-18	46785	Winged helix DNA-binding domain	0.022	46804	GntR-like transcriptional regulators	1hw1 A:5-78
5U	gi|229818932|ref|YP_002880458.1|	0054662	62-237	1.51e-52	64288	Chorismate lyase-like	0.00056	143473	UTRA domain	2ra5 A:66-245
5U	gi|229818932|ref|YP_002880458.1|	0050048	6-75	9.1e-18	46785	Winged helix DNA-binding domain	0.0078	46804	GntR-like transcriptional regulators	3bwg A:5-82
5U	gi|229818985|ref|YP_002880511.1|	0050048	4-84	1.28e-16	46785	Winged helix DNA-binding domain	0.023	46804	GntR-like transcriptional regulators	1v4r A:1-100
5U	gi|229819083|ref|YP_002880609.1|	0054060	90-224	4.97e-27	48008	GntR ligand-binding domain-like	0.012	48009	GntR ligand-binding domain-like	2hs5 A:94-231
5U	gi|229819083|ref|YP_002880609.1|	0050048	19-113	4.65e-22	46785	Winged helix DNA-binding domain	0.019	46804	GntR-like transcriptional regulators	2hs5 A:25-93
5U	gi|229819221|ref|YP_002880747.1|	0054662	83-255	2.36e-43	64288	Chorismate lyase-like	0.0000246	143473	UTRA domain	2ra5 A:66-245
5U	gi|229819221|ref|YP_002880747.1|	0050048	28-100	6.23e-20	46785	Winged helix DNA-binding domain	0.019	46804	GntR-like transcriptional regulators	2hs5 A:25-93
5U	gi|229819480|ref|YP_002881006.1|	0050048	7-81	2.98e-20	46785	Winged helix DNA-binding domain	0.014	46804	GntR-like transcriptional regulators	1v4r A:1-100
5U	gi|229819928|ref|YP_002881454.1|	0054060	100-227	2.51e-25	48008	GntR ligand-binding domain-like	0.0075	48009	GntR ligand-binding domain-like	2hs5 A:94-231
5U	gi|229819928|ref|YP_002881454.1|	0050048	14-79	4.77e-17	46785	Winged helix DNA-binding domain	0.017	46804	GntR-like transcriptional regulators	1v4r A:1-100
5U	gi|229819943|ref|YP_002881469.1|	0054060	81-208	1.54e-22	48008	GntR ligand-binding domain-like	0.0086	48009	GntR ligand-binding domain-like	2hs5 A:94-231
5U	gi|229819943|ref|YP_002881469.1|	0050048	11-79	2.14e-18	46785	Winged helix DNA-binding domain	0.0073	46804	GntR-like transcriptional regulators	2hs5 A:25-93
5U	gi|229820009|ref|YP_002881535.1|	0054060	80-214	2.62e-24	48008	GntR ligand-binding domain-like	0.0046	48009	GntR ligand-binding domain-like	2hs5 A:94-231
5U	gi|229820009|ref|YP_002881535.1|	0050048	10-97	1.91e-16	46785	Winged helix DNA-binding domain	0.032	46804	GntR-like transcriptional regulators	2hs5 A:25-93
5U	gi|229820030|ref|YP_002881556.1|	0054060	100-235	1.05e-25	48008	GntR ligand-binding domain-like	0.0097	48009	GntR ligand-binding domain-like	2hs5 A:94-231
5U	gi|229820030|ref|YP_002881556.1|	0050048	28-123	5.45e-21	46785	Winged helix DNA-binding domain	0.0073	46804	GntR-like transcriptional regulators	2hs5 A:25-93
5U	gi|229821186|ref|YP_002882712.1|	0054060	92-225	6.8e-27	48008	GntR ligand-binding domain-like	0.01	48009	GntR ligand-binding domain-like	2hs5 A:94-231
5U	gi|229821186|ref|YP_002882712.1|	0050048	4-76	7.32e-16	46785	Winged helix DNA-binding domain	0.021	46804	GntR-like transcriptional regulators	3bwg A:5-82
5U	gi|229822037|ref|YP_002883563.1|	0054060	94-225	3.66e-24	48008	GntR ligand-binding domain-like	0.0036	48009	GntR ligand-binding domain-like	2hs5 A:94-231
5U	gi|229822037|ref|YP_002883563.1|	0050048	20-91	0.00000000000105	46785	Winged helix DNA-binding domain	0.055	46804	GntR-like transcriptional regulators	2hs5 A:25-93
5U	gi|229822246|ref|YP_002883772.1|	0050048	21-96	1.67e-18	46785	Winged helix DNA-binding domain	0.027	46804	GntR-like transcriptional regulators	1hw1 A:5-78
5U	gi|229822246|ref|YP_002883772.1|	0054060	115-245	0.0000000000000654	48008	GntR ligand-binding domain-like	0.017	48009	GntR ligand-binding domain-like	2hs5 A:94-231
5U	gi|229822254|ref|YP_002883780.1|	0050048	37-108	1.6e-18	46785	Winged helix DNA-binding domain	0.034	46804	GntR-like transcriptional regulators	1hw1 A:5-78
5U	gi|229822254|ref|YP_002883780.1|	0054060	131-261	0.00000000000000123	48008	GntR ligand-binding domain-like	0.015	48009	GntR ligand-binding domain-like	2hs5 A:94-231
5U	gi|229822401|ref|YP_002883927.1|	0050768	87-450	1.25e-70	53383	PLP-dependent transferases	0.00038	53384	AAT-like	1x0m A:26-428
5U	gi|229822401|ref|YP_002883927.1|	0050048	4-74	3.54e-17	46785	Winged helix DNA-binding domain	0.0087	46804	GntR-like transcriptional regulators	1v4r A:1-100
5U	gi|229822414|ref|YP_002883940.1|	0049608	71-259	4.91e-39	55781	GAF domain-like	0.00073	75513	IclR ligand-binding domain-like	1tf1 A:
5U	gi|229822414|ref|YP_002883940.1|	0048177	14-86	0.00000000000114	46785	Winged helix DNA-binding domain	0.091	46804	GntR-like transcriptional regulators	1v4r A:1-100
5U	gi|229822456|ref|YP_002883982.1|	0043335	84-355	6.67e-42	53822	Periplasmic binding protein-like I	0.00095	53823	L-arabinose binding protein-like	2dri A:
5U	gi|229822456|ref|YP_002883982.1|	0050048	4-72	3.43e-21	46785	Winged helix DNA-binding domain	0.0047	46804	GntR-like transcriptional regulators	1v4r A:1-100
5U	gi|229822514|ref|YP_002884040.1|	0054060	88-221	5.75e-28	48008	GntR ligand-binding domain-like	0.0098	48009	GntR ligand-binding domain-like	2hs5 A:94-231
5U	gi|229822514|ref|YP_002884040.1|	0050048	3-70	2.99e-19	46785	Winged helix DNA-binding domain	0.035	46804	GntR-like transcriptional regulators	1hw1 A:5-78
5U	gi|229822664|ref|YP_002884190.1|	0054662	71-244	6.91e-41	64288	Chorismate lyase-like	0.00015	143473	UTRA domain	2ra5 A:66-245
5U	gi|229822664|ref|YP_002884190.1|	0050048	13-93	5e-21	46785	Winged helix DNA-binding domain	0.026	46804	GntR-like transcriptional regulators	2hs5 A:25-93
5U	gi|229819143|ref|YP_002880669.1|	0049608	78-256	2.55e-47	55781	GAF domain-like	0.0002	75513	IclR ligand-binding domain-like	1mkm A:76-246
5U	gi|229819143|ref|YP_002880669.1|	0048177	15-84	0.0000000000109	46785	Winged helix DNA-binding domain	0.029	74676	Transcriptional regulator IclR, N-terminal domain	1mkm A:1-75
5U	gi|229819369|ref|YP_002880895.1|	0049608	83-241	5.95e-21	55781	GAF domain-like	0.02	75513	IclR ligand-binding domain-like	1td5 A:
5U	gi|229819369|ref|YP_002880895.1|	0048177	25-95	1.72e-16	46785	Winged helix DNA-binding domain	0.095	74676	Transcriptional regulator IclR, N-terminal domain	1mkm A:1-75
5U	gi|229819956|ref|YP_002881482.1|	0049595	88-258	3.53e-45	55781	GAF domain-like	0.00011	75513	IclR ligand-binding domain-like	1td5 A:
5U	gi|229819956|ref|YP_002881482.1|	0048177	18-89	0.00000000000019	46785	Winged helix DNA-binding domain	0.033	74676	Transcriptional regulator IclR, N-terminal domain	1mkm A:1-75
5U	gi|229820064|ref|YP_002881590.1|	0049608	62-234	4.32e-32	55781	GAF domain-like	0.0018	75513	IclR ligand-binding domain-like	1td5 A:
5U	gi|229820064|ref|YP_002881590.1|	0048177	7-75	0.000000000087	46785	Winged helix DNA-binding domain	0.03	74676	Transcriptional regulator IclR, N-terminal domain	1mkm A:1-75
5U	gi|229820328|ref|YP_002881854.1|	0049608	73-266	3.53e-37	55781	GAF domain-like	0.00076	75513	IclR ligand-binding domain-like	1mkm A:76-246
5U	gi|229820328|ref|YP_002881854.1|	0048177	8-81	0.00000000000000347	46785	Winged helix DNA-binding domain	0.02	74676	Transcriptional regulator IclR, N-terminal domain	1mkm A:1-75
5U	gi|229821462|ref|YP_002882988.1|	0049608	75-263	2.42e-41	55781	GAF domain-like	0.0000972	75513	IclR ligand-binding domain-like	1td5 A:
5U	gi|229821462|ref|YP_002882988.1|	0048177	19-87	0.00000000000753	46785	Winged helix DNA-binding domain	0.068	74676	Transcriptional regulator IclR, N-terminal domain	1mkm A:1-75
5U	gi|229822189|ref|YP_002883715.1|	0049608	74-253	9.81e-40	55781	GAF domain-like	0.00026	75513	IclR ligand-binding domain-like	1td5 A:
5U	gi|229822189|ref|YP_002883715.1|	0048177	15-88	3.12e-17	46785	Winged helix DNA-binding domain	0.046	74676	Transcriptional regulator IclR, N-terminal domain	1mkm A:1-75
5U	gi|229820919|ref|YP_002882445.1|	0039545	99-217	5.23e-34	51306	LexA/Signal peptidase	0.00031	51307	LexA-related	1jhf A:73-198
5U	gi|229820919|ref|YP_002882445.1|	0047587	12-79	3.2e-21	46785	Winged helix DNA-binding domain	0.02	46789	LexA repressor, N-terminal DNA-binding domain	1jhf A:2-72
5U	gi|229818801|ref|YP_002880327.1|	0047284	243-319	0.00000000134	54909	Dimeric alpha+beta barrel	0.0049	69733	Lrp/AsnC-like transcriptional regulator C-terminal domain	1ri7 A:85-170
5U	gi|229818801|ref|YP_002880327.1|	0049384	180-234	0.00000000063	46785	Winged helix DNA-binding domain	0.021	68967	Lrp/AsnC-like transcriptional regulator N-terminal domain	2cg4 A:4-66
5U	gi|229818801|ref|YP_002880327.1|	0049174	69-145	0.0000000308	54909	Dimeric alpha+beta barrel	0.0067	69733	Lrp/AsnC-like transcriptional regulator C-terminal domain	1ri7 A:85-170
5U	gi|229818801|ref|YP_002880327.1|	0043669	10-57	0.00000253	46785	Winged helix DNA-binding domain	0.081	109680	TrmB-like	1sfx A:
5U	gi|229819240|ref|YP_002880766.1|	0045968	10-65	0.000000091	46785	Winged helix DNA-binding domain	0.033	68967	Lrp/AsnC-like transcriptional regulator N-terminal domain	1i1g A:2-61
5U	gi|229819845|ref|YP_002881371.1|	0049498	91-390	3.62e-53	53067	Actin-like ATPase domain	0.00015	110636	ROK	1z05 A:209-405
5U	gi|229819845|ref|YP_002881371.1|	0051507	26-84	0.000000071	46785	Winged helix DNA-binding domain	0.067	68967	Lrp/AsnC-like transcriptional regulator N-terminal domain	1ri7 A:25-84
5U	gi|229820003|ref|YP_002881529.1|	0040229	89-243	6.8e-21	100950	NagB/RpiA/CoA transferase-like	0.024	75176	D-ribose-5-phosphate isomerase (RpiA), catalytic domain	1ks2 A:2-126,A:199-219
5U	gi|229820003|ref|YP_002881529.1|	0043758	18-75	0.00000000131	46785	Winged helix DNA-binding domain	0.07	68967	Lrp/AsnC-like transcriptional regulator N-terminal domain	1ri7 A:25-84
5U	gi|229822057|ref|YP_002883583.1|	0052161	6-66	9.64e-17	46785	Winged helix DNA-binding domain	0.0059	68967	Lrp/AsnC-like transcriptional regulator N-terminal domain	2cfx A:1-63
5U	gi|229822057|ref|YP_002883583.1|	0052162	69-148	0.00000000000000737	54909	Dimeric alpha+beta barrel	0.0063	69733	Lrp/AsnC-like transcriptional regulator C-terminal domain	1ri7 A:85-170
5U	gi|229822333|ref|YP_002883859.1|	0049174	65-149	8.71e-17	54909	Dimeric alpha+beta barrel	0.0059	69733	Lrp/AsnC-like transcriptional regulator C-terminal domain	1ri7 A:85-170
5U	gi|229822333|ref|YP_002883859.1|	0052161	4-64	0.00000000103	46785	Winged helix DNA-binding domain	0.012	68967	Lrp/AsnC-like transcriptional regulator N-terminal domain	2cfx A:1-63
5U	gi|229822364|ref|YP_002883890.1|	0048694	266-326	0.0000000000293	46894	C-terminal effector domain of the bipartite response regulators	0.0086	46900	GerE-like (LuxR/UhpA family of transcriptional regulators)	1a04 A:150-216
5U	gi|229822364|ref|YP_002883890.1|	0049384	6-90	0.00000819	46785	Winged helix DNA-binding domain	0.091	68967	Lrp/AsnC-like transcriptional regulator N-terminal domain	2cg4 A:4-66
5U	gi|229822538|ref|YP_002884064.1|	0035780	77-334	5.65e-38	53822	Periplasmic binding protein-like I	0.00025	53823	L-arabinose binding protein-like	2nzu G:58-332
5U	gi|229822538|ref|YP_002884064.1|	0043758	5-59	0.0000000000298	46785	Winged helix DNA-binding domain	0.06	68967	Lrp/AsnC-like transcriptional regulator N-terminal domain	1i1g A:2-61
5U	gi|229819023|ref|YP_002880549.1|	0045790	103-299	1.45e-40	53850	Periplasmic binding protein-like II	0.0028	53851	Phosphate binding protein-like	1i6a A:
5U	gi|229819023|ref|YP_002880549.1|	0045910	13-122	4.51e-22	46785	Winged helix DNA-binding domain	0.007	88979	LysR-like transcriptional regulators	1ixc A:1-89
5U	gi|229819253|ref|YP_002880779.1|	0045790	88-291	8.31e-19	53850	Periplasmic binding protein-like II	0.0036	53851	Phosphate binding protein-like	1i6a A:
5U	gi|229819253|ref|YP_002880779.1|	0047461	1-84	9.25e-17	46785	Winged helix DNA-binding domain	0.0065	88979	LysR-like transcriptional regulators	1ixc A:1-89
5U	gi|229820142|ref|YP_002881668.1|	0045910	3-110	3.82e-18	46785	Winged helix DNA-binding domain	0.011	88979	LysR-like transcriptional regulators	1ixc A:1-89
5U	gi|229820142|ref|YP_002881668.1|	0049998	95-287	1.01e-16	53850	Periplasmic binding protein-like II	0.014	53851	Phosphate binding protein-like	1al3 A:
5U	gi|229820962|ref|YP_002882488.1|	0045790	88-281	1.9e-27	53850	Periplasmic binding protein-like II	0.0051	53851	Phosphate binding protein-like	1al3 A:
5U	gi|229820962|ref|YP_002882488.1|	0045910	1-109	4.86e-25	46785	Winged helix DNA-binding domain	0.014	88979	LysR-like transcriptional regulators	1ixc A:1-89
5U	gi|229818583|ref|YP_002880109.1|	0048694	267-321	0.0000000646	46894	C-terminal effector domain of the bipartite response regulators	0.01	46900	GerE-like (LuxR/UhpA family of transcriptional regulators)	1fse A:
5U	gi|229818583|ref|YP_002880109.1|	0049384	2-85	0.0000000949	46785	Winged helix DNA-binding domain	0.056	63379	MarR-like transcriptional regulators	2fbh A:8-144
5U	gi|229818964|ref|YP_002880490.1|	0052801	58-189	2.21e-27	46785	Winged helix DNA-binding domain	0.013	63379	MarR-like transcriptional regulators	2hr3 A:2-146
5U	gi|229819020|ref|YP_002880546.1|	0049944	12-144	4.15e-20	46785	Winged helix DNA-binding domain	0.078	63379	MarR-like transcriptional regulators	1ub9 A:
5U	gi|229819210|ref|YP_002880736.1|	0052644	4-135	1.3e-28	46785	Winged helix DNA-binding domain	0.0028	63379	MarR-like transcriptional regulators	2a61 A:5-143
5U	gi|229819273|ref|YP_002880799.1|	0052644	52-186	1.12e-29	46785	Winged helix DNA-binding domain	0.0073	63379	MarR-like transcriptional regulators	1lnw A:
5U	gi|229819371|ref|YP_002880897.1|	0052644	27-154	8.04e-29	46785	Winged helix DNA-binding domain	0.0041	63379	MarR-like transcriptional regulators	1s3j A:
5U	gi|229819424|ref|YP_002880950.1|	0052644	15-151	5.73e-29	46785	Winged helix DNA-binding domain	0.0045	63379	MarR-like transcriptional regulators	2fbh A:8-144
5U	gi|229819465|ref|YP_002880991.1|	0052644	61-175	1.59e-20	46785	Winged helix DNA-binding domain	0.0094	63379	MarR-like transcriptional regulators	2a61 A:5-143
5U	gi|229819477|ref|YP_002881003.1|	0052644	15-164	6.39e-31	46785	Winged helix DNA-binding domain	0.0026	63379	MarR-like transcriptional regulators	2fbk A:8-179
5U	gi|229819886|ref|YP_002881412.1|	0046915	72-144	6.02e-27	47979	Iron-dependent repressor protein, dimerization domain	0.00041	47980	Iron-dependent repressor protein, dimerization domain	1fx7 A:65-144
5U	gi|229819886|ref|YP_002881412.1|	0053037	9-98	0.0000000000306	46785	Winged helix DNA-binding domain	0.088	63379	MarR-like transcriptional regulators	1z91 A:8-144
5U	gi|229819886|ref|YP_002881412.1|	0046873	158-202	0.0000229	50037	C-terminal domain of transcriptional repressors	0.01	50041	FeoA-like	1fx7 A:145-230
5U	gi|229820011|ref|YP_002881537.1|	0052801	38-159	1.35e-21	46785	Winged helix DNA-binding domain	0.01	63379	MarR-like transcriptional regulators	1s3j A:
5U	gi|229820216|ref|YP_002881742.1|	0052644	6-142	5.64e-31	46785	Winged helix DNA-binding domain	0.014	63379	MarR-like transcriptional regulators	2fbk A:8-179
5U	gi|229820218|ref|YP_002881744.1|	0052644	39-142	1.26e-21	46785	Winged helix DNA-binding domain	0.0063	63379	MarR-like transcriptional regulators	2a61 A:5-143
5U	gi|229820333|ref|YP_002881859.1|	0049308	8-137	2.3e-23	46785	Winged helix DNA-binding domain	0.023	63379	MarR-like transcriptional regulators	2eth A:1-140
5U	gi|229820793|ref|YP_002882319.1|	0052644	9-128	4.85e-19	46785	Winged helix DNA-binding domain	0.016	63379	MarR-like transcriptional regulators	2a61 A:5-143
5U	gi|229821316|ref|YP_002882842.1|	0048177	13-83	0.0000000000000596	46785	Winged helix DNA-binding domain	0.069	63379	MarR-like transcriptional regulators	3cta A:5-89
5U	gi|229821339|ref|YP_002882865.1|	0049944	17-110	1.5e-27	46785	Winged helix DNA-binding domain	0.079	63379	MarR-like transcriptional regulators	1ub9 A:
5U	gi|229821416|ref|YP_002882942.1|	0052644	19-144	3.24e-26	46785	Winged helix DNA-binding domain	0.019	63379	MarR-like transcriptional regulators	2fbk A:8-179
5U	gi|229821735|ref|YP_002883261.1|	0052644	12-154	3.67e-25	46785	Winged helix DNA-binding domain	0.023	63379	MarR-like transcriptional regulators	1lnw A:
5U	gi|229822030|ref|YP_002883556.1|	0052644	5-150	7.8e-24	46785	Winged helix DNA-binding domain	0.014	63379	MarR-like transcriptional regulators	2fbk A:8-179
5U	gi|229822503|ref|YP_002884029.1|	0044258	7-94	0.00000000000139	46785	Winged helix DNA-binding domain	0.01	63379	MarR-like transcriptional regulators	1ub9 A:
5U	gi|229822627|ref|YP_002884153.1|	0052644	4-124	7.68e-27	46785	Winged helix DNA-binding domain	0.01	63379	MarR-like transcriptional regulators	2fbi A:5-140
5U	gi|229819124|ref|YP_002880650.1|	0051385	78-172	1.81e-21	46894	C-terminal effector domain of the bipartite response regulators	0.0015	46895	PhoB-like	1ys7 A:128-233
5U	gi|229819268|ref|YP_002880794.1|	0050342	2-120	9.96e-41	52172	CheY-like	0.0000624	52173	CheY-related	1mvo A:
5U	gi|229819268|ref|YP_002880794.1|	0051385	131-231	2.27e-30	46894	C-terminal effector domain of the bipartite response regulators	0.00092	46895	PhoB-like	1qqi A:
5U	gi|229819351|ref|YP_002880877.1|	0050342	9-128	8.68e-34	52172	CheY-like	0.00038	52173	CheY-related	1mvo A:
5U	gi|229819351|ref|YP_002880877.1|	0048619	143-244	1.56e-23	46894	C-terminal effector domain of the bipartite response regulators	0.001	46895	PhoB-like	1ys7 A:128-233
5U	gi|229819651|ref|YP_002881177.1|	0050342	5-121	3.84e-36	52172	CheY-like	0.00013	52173	CheY-related	1nxo A:
5U	gi|229819651|ref|YP_002881177.1|	0051385	126-226	1.16e-27	46894	C-terminal effector domain of the bipartite response regulators	0.0021	46895	PhoB-like	1ys7 A:128-233
5U	gi|229819772|ref|YP_002881298.1|	0050342	9-135	1.27e-41	52172	CheY-like	0.0000931	52173	CheY-related	1mvo A:
5U	gi|229819772|ref|YP_002881298.1|	0051385	144-238	6.15e-28	46894	C-terminal effector domain of the bipartite response regulators	0.0011	46895	PhoB-like	1ys7 A:128-233
5U	gi|229821277|ref|YP_002882803.1|	0050436	20-282	1.2e-54	69618	HemD-like	0.00028	69619	HemD-like	1wd7 A:
5U	gi|229821277|ref|YP_002882803.1|	0048684	297-377	0.0000000000539	46894	C-terminal effector domain of the bipartite response regulators	0.011	46895	PhoB-like	1p2f A:121-217
5U	gi|229821566|ref|YP_002883092.1|	0050342	6-127	1.71e-40	52172	CheY-like	0.00012	52173	CheY-related	1mvo A:
5U	gi|229821566|ref|YP_002883092.1|	0048684	137-229	2.24e-29	46894	C-terminal effector domain of the bipartite response regulators	0.0007	46895	PhoB-like	1ys7 A:128-233
5U	gi|229821577|ref|YP_002883103.1|	0052670	108-250	2.15e-24	48452	TPR-like	0.0011	140845	BTAD-like	2ff4 A:105-283
5U	gi|229821577|ref|YP_002883103.1|	0053686	259-514	2.96e-23	52540	P-loop containing nucleoside triphosphate hydrolases	0.057	52541	Nucleotide and nucleoside kinases	1cke A:
5U	gi|229821577|ref|YP_002883103.1|	0042932	725-887	0.0000000000104	48452	TPR-like	0.067	48453	Tetratricopeptide repeat (TPR)	1w3b A:
5U	gi|229821577|ref|YP_002883103.1|	0052669	5-86	0.0000000283	46894	C-terminal effector domain of the bipartite response regulators	0.0055	46895	PhoB-like	2ff4 A:10-104
5U	gi|229821578|ref|YP_002883104.1|	0052670	92-265	3.18e-34	48452	TPR-like	0.00067	140845	BTAD-like	2ff4 A:105-283
5U	gi|229821578|ref|YP_002883104.1|	0053686	263-472	1.04e-22	52540	P-loop containing nucleoside triphosphate hydrolases	0.075	52541	Nucleotide and nucleoside kinases	1cke A:
5U	gi|229821578|ref|YP_002883104.1|	0042932	742-895	0.0000000000148	48452	TPR-like	0.049	48453	Tetratricopeptide repeat (TPR)	1elr A:
5U	gi|229821578|ref|YP_002883104.1|	0052669	6-88	0.0000000173	46894	C-terminal effector domain of the bipartite response regulators	0.0028	46895	PhoB-like	2ff4 A:10-104
5U	gi|229821579|ref|YP_002883105.1|	0052670	82-253	2.53e-32	48452	TPR-like	0.00074	140845	BTAD-like	2ff4 A:105-283
5U	gi|229821579|ref|YP_002883105.1|	0053686	255-474	4.46e-23	52540	P-loop containing nucleoside triphosphate hydrolases	0.062	52541	Nucleotide and nucleoside kinases	1cke A:
5U	gi|229821579|ref|YP_002883105.1|	0042932	720-867	0.000000000000261	48452	TPR-like	0.051	48453	Tetratricopeptide repeat (TPR)	2c2l A:24-224
5U	gi|229821579|ref|YP_002883105.1|	0052669	8-80	0.000000193	46894	C-terminal effector domain of the bipartite response regulators	0.0065	46895	PhoB-like	2ff4 A:10-104
5U	gi|229821581|ref|YP_002883107.1|	0052670	106-254	5.22e-28	48452	TPR-like	0.00074	140845	BTAD-like	2ff4 A:105-283
5U	gi|229821581|ref|YP_002883107.1|	0053686	252-459	1.65e-22	52540	P-loop containing nucleoside triphosphate hydrolases	0.073	52670	RecA protein-like (ATPase-domain)	1g8y A:
5U	gi|229821581|ref|YP_002883107.1|	0042932	720-887	0.0000000000000221	48452	TPR-like	0.066	158785	CT2138-like	2hr2 A:2-157
5U	gi|229821581|ref|YP_002883107.1|	0052669	2-73	0.0000000278	46894	C-terminal effector domain of the bipartite response regulators	0.005	46895	PhoB-like	2ff4 A:10-104
5U	gi|229821897|ref|YP_002883423.1|	0051385	123-221	5.32e-32	46894	C-terminal effector domain of the bipartite response regulators	0.00044	46895	PhoB-like	1qqi A:
5U	gi|229821897|ref|YP_002883423.1|	0048066	37-118	0.0000159	52172	CheY-like	0.009	52173	CheY-related	1nxo A:
5U	gi|229819917|ref|YP_002881443.1|	0054369	9-79	7.32e-20	47413	lambda repressor-like DNA-binding domains	0.059	47432	SinR domain-like	1b0n A:1-68
5U	gi|229819917|ref|YP_002881443.1|	0052017	68-178	2.76e-19	51182	RmlC-like cupins	0.077	101976	TM1459-like	2bnm A:77-198
5U	gi|229820325|ref|YP_002881851.1|	0054369	7-68	0.000000000000031	47413	lambda repressor-like DNA-binding domains	0.041	47432	SinR domain-like	1utx A:
5U	gi|229820721|ref|YP_002882247.1|	0051908	6-66	0.000000000194	47413	lambda repressor-like DNA-binding domains	0.048	47432	SinR domain-like	1y7y A:5-73
5U	gi|229820941|ref|YP_002882467.1|	0051249	3-71	0.000000000000155	47413	lambda repressor-like DNA-binding domains	0.02	47432	SinR domain-like	2b5a A:1-77
5U	gi|229821739|ref|YP_002883265.1|	0037035	79-511	2.45e-91	55205	EPT/RTPC-like	0.0000145	55209	Enolpyruvate transferase, EPT	1ejd A:
5U	gi|229821739|ref|YP_002883265.1|	0050823	13-69	0.0000000000000147	47413	lambda repressor-like DNA-binding domains	0.078	47432	SinR domain-like	1b0n A:1-68
5U	gi|229822080|ref|YP_002883606.1|	0051249	10-75	0.00000000000000197	47413	lambda repressor-like DNA-binding domains	0.032	47432	SinR domain-like	1y7y A:5-73
5U	gi|229822120|ref|YP_002883646.1|	0054323	15-72	0.00000000751	47413	lambda repressor-like DNA-binding domains	0.053	47432	SinR domain-like	2b5a A:1-77
5U	gi|229822179|ref|YP_002883705.1|	0054369	22-88	0.0000000000000076	47413	lambda repressor-like DNA-binding domains	0.072	47432	SinR domain-like	1b0n A:1-68
5U	gi|229822596|ref|YP_002884122.1|	0054369	32-80	0.000000276	47413	lambda repressor-like DNA-binding domains	0.044	47432	SinR domain-like	1y7y A:5-73
5U	gi|229818636|ref|YP_002880162.1|	0052656	77-180	0.00000000000000283	48498	Tetracyclin repressor-like, C-terminal domain	0.01	48499	Tetracyclin repressor-like, C-terminal domain	2g7s A:77-192
5U	gi|229818636|ref|YP_002880162.1|	0049523	5-81	0.0000000000000451	46689	Homeodomain-like	0.0078	46764	Tetracyclin repressor-like, N-terminal domain	3c07 A:15-89
5U	gi|229818724|ref|YP_002880250.1|	0049523	6-82	0.0000000000139	46689	Homeodomain-like	0.0024	46764	Tetracyclin repressor-like, N-terminal domain	2fbq A:2-80
5U	gi|229818758|ref|YP_002880284.1|	0054341	3-55	0.000000000000164	46689	Homeodomain-like	0.0043	46764	Tetracyclin repressor-like, N-terminal domain	1ui5 A:5-75
5U	gi|229818768|ref|YP_002880294.1|	0049195	15-88	0.00000000000000424	46689	Homeodomain-like	0.0083	46764	Tetracyclin repressor-like, N-terminal domain	1z77 A:1-75
5U	gi|229818784|ref|YP_002880310.1|	0051586	93-207	0.00000000000000578	48498	Tetracyclin repressor-like, C-terminal domain	0.009	48499	Tetracyclin repressor-like, C-terminal domain	1zk8 A:78-182
5U	gi|229818784|ref|YP_002880310.1|	0054374	6-79	0.0000000000000399	46689	Homeodomain-like	0.0069	46764	Tetracyclin repressor-like, N-terminal domain	2g3b A:2-73
5U	gi|229818928|ref|YP_002880454.1|	0054341	12-78	0.00000000000549	46689	Homeodomain-like	0.014	46764	Tetracyclin repressor-like, N-terminal domain	2o7o A:2-67
5U	gi|229818928|ref|YP_002880454.1|	0049196	86-188	0.00000289	48498	Tetracyclin repressor-like, C-terminal domain	0.01	48499	Tetracyclin repressor-like, C-terminal domain	2gen A:76-193
5U	gi|229819037|ref|YP_002880563.1|	0049523	22-91	7.7e-17	46689	Homeodomain-like	0.0071	46764	Tetracyclin repressor-like, N-terminal domain	3c07 A:15-89
5U	gi|229819041|ref|YP_002880567.1|	0054374	13-69	0.00000000000000262	46689	Homeodomain-like	0.0062	46764	Tetracyclin repressor-like, N-terminal domain	1z77 A:1-75
5U	gi|229819041|ref|YP_002880567.1|	0053097	81-203	0.0000000000231	48498	Tetracyclin repressor-like, C-terminal domain	0.013	48499	Tetracyclin repressor-like, C-terminal domain	1v7b A:75-175
5U	gi|229819152|ref|YP_002880678.1|	0049523	9-80	9.75e-16	46689	Homeodomain-like	0.005	46764	Tetracyclin repressor-like, N-terminal domain	1ui5 A:5-75
5U	gi|229819170|ref|YP_002880696.1|	0052846	108-248	0.0000000000000016	48498	Tetracyclin repressor-like, C-terminal domain	0.0093	48499	Tetracyclin repressor-like, C-terminal domain	2g7g A:74-205
5U	gi|229819170|ref|YP_002880696.1|	0054374	33-103	0.00000000000000948	46689	Homeodomain-like	0.0081	46764	Tetracyclin repressor-like, N-terminal domain	1z0x A:4-71
5U	gi|229819211|ref|YP_002880737.1|	0051586	80-189	6.15e-20	48498	Tetracyclin repressor-like, C-terminal domain	0.00087	48499	Tetracyclin repressor-like, C-terminal domain	1zk8 A:78-182
5U	gi|229819211|ref|YP_002880737.1|	0054374	3-75	0.0000000133	46689	Homeodomain-like	0.0046	46764	Tetracyclin repressor-like, N-terminal domain	1zk8 A:6-77
5U	gi|229819359|ref|YP_002880885.1|	0052885	14-78	0.00000272	46689	Homeodomain-like	0.018	46764	Tetracyclin repressor-like, N-terminal domain	2fq4 A:9-77
5U	gi|229819425|ref|YP_002880951.1|	0049523	3-79	0.00000000000000126	46689	Homeodomain-like	0.024	46764	Tetracyclin repressor-like, N-terminal domain	1vi0 A:6-77
5U	gi|229819425|ref|YP_002880951.1|	0049196	78-176	0.000000374	48498	Tetracyclin repressor-like, C-terminal domain	0.009	48499	Tetracyclin repressor-like, C-terminal domain	2gfn A:81-199
5U	gi|229819481|ref|YP_002881007.1|	0049523	36-112	1.64e-18	46689	Homeodomain-like	0.0071	46764	Tetracyclin repressor-like, N-terminal domain	2d6y A:7-74
5U	gi|229819481|ref|YP_002881007.1|	0052878	119-226	0.000000000165	48498	Tetracyclin repressor-like, C-terminal domain	0.014	48499	Tetracyclin repressor-like, C-terminal domain	2np3 A:100-211
5U	gi|229819586|ref|YP_002881112.1|	0049195	2-75	5.64e-19	46689	Homeodomain-like	0.0031	46764	Tetracyclin repressor-like, N-terminal domain	1rkt A:2-82
5U	gi|229819586|ref|YP_002881112.1|	0052886	84-193	0.00000000000113	48498	Tetracyclin repressor-like, C-terminal domain	0.0092	48499	Tetracyclin repressor-like, C-terminal domain	2g3b A:74-189
5U	gi|229819588|ref|YP_002881114.1|	0052885	4-74	7.98e-16	46689	Homeodomain-like	0.0042	46764	Tetracyclin repressor-like, N-terminal domain	2gfn A:4-80
5U	gi|229819638|ref|YP_002881164.1|	0054375	109-245	4.89e-22	48498	Tetracyclin repressor-like, C-terminal domain	0.0029	48499	Tetracyclin repressor-like, C-terminal domain	2oi8 A:87-216
5U	gi|229819638|ref|YP_002881164.1|	0054374	24-96	0.000000000000033	46689	Homeodomain-like	0.0029	46764	Tetracyclin repressor-like, N-terminal domain	2oi8 A:8-86
5U	gi|229819644|ref|YP_002881170.1|	0049523	9-89	1.54e-19	46689	Homeodomain-like	0.0025	46764	Tetracyclin repressor-like, N-terminal domain	1ui5 A:5-75
5U	gi|229819719|ref|YP_002881245.1|	0046275	223-273	0.000000000273	46689	Homeodomain-like	0.03	46759	AraC type transcriptional activator	1d5y A:57-121
5U	gi|229819719|ref|YP_002881245.1|	0047686	23-94	0.000000000153	51182	RmlC-like cupins	0.088	82191	Acireductone dioxygenase	1vr3 A:1-179
5U	gi|229819719|ref|YP_002881245.1|	0036286	170-219	0.0000000417	46689	Homeodomain-like	0.066	46764	Tetracyclin repressor-like, N-terminal domain	2g3b A:2-73
5U	gi|229819806|ref|YP_002881332.1|	0054861	96-235	8.89e-39	48498	Tetracyclin repressor-like, C-terminal domain	0.0001	48499	Tetracyclin repressor-like, C-terminal domain	3c07 A:90-235
5U	gi|229819806|ref|YP_002881332.1|	0049523	17-100	2.21e-17	46689	Homeodomain-like	0.00069	46764	Tetracyclin repressor-like, N-terminal domain	3c07 A:15-89
5U	gi|229819865|ref|YP_002881391.1|	0052846	77-222	2.33e-24	48498	Tetracyclin repressor-like, C-terminal domain	0.0067	48499	Tetracyclin repressor-like, C-terminal domain	1z0x A:72-220
5U	gi|229819865|ref|YP_002881391.1|	0054374	1-68	0.00000000000000205	46689	Homeodomain-like	0.0057	46764	Tetracyclin repressor-like, N-terminal domain	2g7l A:16-83
5U	gi|229819877|ref|YP_002881403.1|	0049195	11-72	0.0000000000000234	46689	Homeodomain-like	0.0093	46764	Tetracyclin repressor-like, N-terminal domain	2i10 A:10-78
5U	gi|229819914|ref|YP_002881440.1|	0054341	5-75	3.79e-19	46689	Homeodomain-like	0.0064	46764	Tetracyclin repressor-like, N-terminal domain	1z77 A:1-75
5U	gi|229820308|ref|YP_002881834.1|	0046275	270-319	0.0000000000717	46689	Homeodomain-like	0.019	46759	AraC type transcriptional activator	1bl0 A:63-124
5U	gi|229820308|ref|YP_002881834.1|	0036286	217-268	0.000000986	46689	Homeodomain-like	0.053	46764	Tetracyclin repressor-like, N-terminal domain	2hyj A:8-82
5U	gi|229820308|ref|YP_002881834.1|	0050074	17-92	0.00000247	51182	RmlC-like cupins	0.054	101979	YlbA-like	1sq4 A:
5U	gi|229820389|ref|YP_002881915.1|	0054374	7-71	0.0000000000000267	46689	Homeodomain-like	0.0045	46764	Tetracyclin repressor-like, N-terminal domain	2gfn A:4-80
5U	gi|229820389|ref|YP_002881915.1|	0052886	83-189	0.000000000478	48498	Tetracyclin repressor-like, C-terminal domain	0.0087	48499	Tetracyclin repressor-like, C-terminal domain	2gfn A:81-199
5U	gi|229820614|ref|YP_002882140.1|	0049523	11-93	1.28e-16	46689	Homeodomain-like	0.0068	46764	Tetracyclin repressor-like, N-terminal domain	2fbq A:2-80
5U	gi|229820614|ref|YP_002882140.1|	0053205	110-180	0.000004	48498	Tetracyclin repressor-like, C-terminal domain	0.013	48499	Tetracyclin repressor-like, C-terminal domain	2gfn A:81-199
5U	gi|229820796|ref|YP_002882322.1|	0049523	6-79	3.99e-17	46689	Homeodomain-like	0.0045	46764	Tetracyclin repressor-like, N-terminal domain	1ui5 A:5-75
5U	gi|229820796|ref|YP_002882322.1|	0053097	80-198	0.00000000162	48498	Tetracyclin repressor-like, C-terminal domain	0.011	48499	Tetracyclin repressor-like, C-terminal domain	2g3b A:74-189
5U	gi|229820814|ref|YP_002882340.1|	0049523	2-86	9.48e-22	46689	Homeodomain-like	0.0042	46764	Tetracyclin repressor-like, N-terminal domain	1ui5 A:5-75
5U	gi|229820950|ref|YP_002882476.1|	0054375	80-182	3.11e-20	48498	Tetracyclin repressor-like, C-terminal domain	0.0013	48499	Tetracyclin repressor-like, C-terminal domain	2oi8 A:87-216
5U	gi|229820950|ref|YP_002882476.1|	0049523	3-81	0.000000000000451	46689	Homeodomain-like	0.01	46764	Tetracyclin repressor-like, N-terminal domain	2fbq A:2-80
5U	gi|229820966|ref|YP_002882492.1|	0054374	6-70	0.000000000000308	46689	Homeodomain-like	0.0035	46764	Tetracyclin repressor-like, N-terminal domain	2o7o A:2-67
5U	gi|229820966|ref|YP_002882492.1|	0052846	78-216	0.0000000000007	48498	Tetracyclin repressor-like, C-terminal domain	0.0081	48499	Tetracyclin repressor-like, C-terminal domain	2g7g A:74-205
5U	gi|229821043|ref|YP_002882569.1|	0049195	8-65	0.0000000000000142	46689	Homeodomain-like	0.019	46764	Tetracyclin repressor-like, N-terminal domain	1vi0 A:6-77
5U	gi|229821046|ref|YP_002882572.1|	0054073	77-190	1.05e-18	48498	Tetracyclin repressor-like, C-terminal domain	0.0043	48499	Tetracyclin repressor-like, C-terminal domain	2hyj A:83-200
5U	gi|229821046|ref|YP_002882572.1|	0054072	3-70	3.49e-16	46689	Homeodomain-like	0.0017	46764	Tetracyclin repressor-like, N-terminal domain	2hyj A:8-82
5U	gi|229821168|ref|YP_002882694.1|	0049523	2-80	6.67e-16	46689	Homeodomain-like	0.003	46764	Tetracyclin repressor-like, N-terminal domain	2gfn A:4-80
5U	gi|229821259|ref|YP_002882785.1|	0049523	7-71	0.0000000000000426	46689	Homeodomain-like	0.0066	46764	Tetracyclin repressor-like, N-terminal domain	3c07 A:15-89
5U	gi|229821259|ref|YP_002882785.1|	0049196	102-206	0.000000445	48498	Tetracyclin repressor-like, C-terminal domain	0.01	48499	Tetracyclin repressor-like, C-terminal domain	2g3b A:74-189
5U	gi|229821334|ref|YP_002882860.1|	0052886	69-176	0.00000000000191	48498	Tetracyclin repressor-like, C-terminal domain	0.0086	48499	Tetracyclin repressor-like, C-terminal domain	2gfn A:81-199
5U	gi|229821334|ref|YP_002882860.1|	0049523	2-56	0.0000000000205	46689	Homeodomain-like	0.01	46764	Tetracyclin repressor-like, N-terminal domain	2fbq A:2-80
5U	gi|229821485|ref|YP_002883011.1|	0049523	7-87	2.05e-18	46689	Homeodomain-like	0.004	46764	Tetracyclin repressor-like, N-terminal domain	1ui5 A:5-75
5U	gi|229821721|ref|YP_002883247.1|	0052885	5-74	0.00000000975	46689	Homeodomain-like	0.013	46764	Tetracyclin repressor-like, N-terminal domain	3c07 A:15-89
5U	gi|229821779|ref|YP_002883305.1|	0051467	73-213	1.78e-31	48498	Tetracyclin repressor-like, C-terminal domain	0.0045	48499	Tetracyclin repressor-like, C-terminal domain	2g7g A:74-205
5U	gi|229821779|ref|YP_002883305.1|	0054374	2-65	0.00000000000000948	46689	Homeodomain-like	0.003	46764	Tetracyclin repressor-like, N-terminal domain	2o7o A:2-67
5U	gi|229821806|ref|YP_002883332.1|	0049523	2-82	4.39e-20	46689	Homeodomain-like	0.0063	46764	Tetracyclin repressor-like, N-terminal domain	2id3 A:13-80
5U	gi|229821806|ref|YP_002883332.1|	0054342	80-184	0.0000000000728	48498	Tetracyclin repressor-like, C-terminal domain	0.016	48499	Tetracyclin repressor-like, C-terminal domain	2fd5 A:77-180
5U	gi|229821812|ref|YP_002883338.1|	0052743	78-189	5.26e-16	48498	Tetracyclin repressor-like, C-terminal domain	0.0013	48499	Tetracyclin repressor-like, C-terminal domain	2fq4 A:78-192
5U	gi|229821812|ref|YP_002883338.1|	0054374	7-71	0.000000000000399	46689	Homeodomain-like	0.0044	46764	Tetracyclin repressor-like, N-terminal domain	2id3 A:13-80
5U	gi|229821885|ref|YP_002883411.1|	0049523	3-72	5.64e-16	46689	Homeodomain-like	0.0051	46764	Tetracyclin repressor-like, N-terminal domain	2fbq A:2-80
5U	gi|229822047|ref|YP_002883573.1|	0049523	9-91	0.00000000000000709	46689	Homeodomain-like	0.06	46764	Tetracyclin repressor-like, N-terminal domain	1z0x A:4-71
5U	gi|229822047|ref|YP_002883573.1|	0052878	87-199	0.00000000326	48498	Tetracyclin repressor-like, C-terminal domain	0.014	48499	Tetracyclin repressor-like, C-terminal domain	1zk8 A:78-182
5U	gi|229822108|ref|YP_002883634.1|	0053203	96-201	7.41e-23	48498	Tetracyclin repressor-like, C-terminal domain	0.0015	48499	Tetracyclin repressor-like, C-terminal domain	2np3 A:100-211
5U	gi|229822108|ref|YP_002883634.1|	0049523	18-82	2.74e-16	46689	Homeodomain-like	0.003	46764	Tetracyclin repressor-like, N-terminal domain	2np3 A:35-99
5U	gi|229822168|ref|YP_002883694.1|	0049523	15-77	0.0000000000848	46689	Homeodomain-like	0.015	46764	Tetracyclin repressor-like, N-terminal domain	1vi0 A:6-77
5U	gi|229822234|ref|YP_002883760.1|	0049523	24-96	9.75e-16	46689	Homeodomain-like	0.007	46764	Tetracyclin repressor-like, N-terminal domain	2fbq A:2-80
5U	gi|229822348|ref|YP_002883874.1|	0052647	12-89	1.8e-16	46689	Homeodomain-like	0.0095	46764	Tetracyclin repressor-like, N-terminal domain	1ui5 A:5-75
5U	gi|229822358|ref|YP_002883884.1|	0049523	14-89	3.9e-17	46689	Homeodomain-like	0.0099	46764	Tetracyclin repressor-like, N-terminal domain	1pb6 A:14-85
5U	gi|229822358|ref|YP_002883884.1|	0053097	94-211	0.0000000311	48498	Tetracyclin repressor-like, C-terminal domain	0.0097	48499	Tetracyclin repressor-like, C-terminal domain	2id3 A:81-203
5U	gi|229822362|ref|YP_002883888.1|	0051467	154-299	4.71e-21	48498	Tetracyclin repressor-like, C-terminal domain	0.0053	48499	Tetracyclin repressor-like, C-terminal domain	2g7g A:74-205
5U	gi|229822362|ref|YP_002883888.1|	0054374	82-145	0.00000000000748	46689	Homeodomain-like	0.0037	46764	Tetracyclin repressor-like, N-terminal domain	2g7l A:16-83
5U	gi|229822370|ref|YP_002883896.1|	0052844	80-208	1.89e-17	48498	Tetracyclin repressor-like, C-terminal domain	0.0035	48499	Tetracyclin repressor-like, C-terminal domain	2g7g A:74-205
5U	gi|229822370|ref|YP_002883896.1|	0054374	8-76	2.84e-16	46689	Homeodomain-like	0.0029	46764	Tetracyclin repressor-like, N-terminal domain	2o7o A:2-67
5U	gi|229822483|ref|YP_002884009.1|	0049523	11-86	9.98e-17	46689	Homeodomain-like	0.0068	46764	Tetracyclin repressor-like, N-terminal domain	3c07 A:15-89
5U	gi|229822483|ref|YP_002884009.1|	0052886	84-190	0.0000000356	48498	Tetracyclin repressor-like, C-terminal domain	0.014	48499	Tetracyclin repressor-like, C-terminal domain	2i10 A:79-194
5U	gi|229822520|ref|YP_002884046.1|	0052886	103-214	1.66e-22	48498	Tetracyclin repressor-like, C-terminal domain	0.0035	48499	Tetracyclin repressor-like, C-terminal domain	2gfn A:81-199
5U	gi|229822520|ref|YP_002884046.1|	0049523	22-84	4.41e-16	46689	Homeodomain-like	0.0076	46764	Tetracyclin repressor-like, N-terminal domain	1ui5 A:5-75
5U	gi|229822541|ref|YP_002884067.1|	0049523	10-84	2.05e-16	46689	Homeodomain-like	0.015	46764	Tetracyclin repressor-like, N-terminal domain	1vi0 A:6-77
5U	gi|229822541|ref|YP_002884067.1|	0054342	89-188	0.0000000000000616	48498	Tetracyclin repressor-like, C-terminal domain	0.015	48499	Tetracyclin repressor-like, C-terminal domain	2d6y A:75-192
5U	gi|229822559|ref|YP_002884085.1|	0052846	125-266	3.22e-22	48498	Tetracyclin repressor-like, C-terminal domain	0.0049	48499	Tetracyclin repressor-like, C-terminal domain	2g7l A:87-230
5U	gi|229822559|ref|YP_002884085.1|	0054374	34-96	0.000000000000226	46689	Homeodomain-like	0.0084	46764	Tetracyclin repressor-like, N-terminal domain	1zk8 A:6-77
5U	gi|229822616|ref|YP_002884142.1|	0052846	99-232	6.45e-24	48498	Tetracyclin repressor-like, C-terminal domain	0.0059	48499	Tetracyclin repressor-like, C-terminal domain	2g7g A:74-205
5U	gi|229822616|ref|YP_002884142.1|	0054374	25-89	0.000000000000012	46689	Homeodomain-like	0.0021	46764	Tetracyclin repressor-like, N-terminal domain	2o7o A:2-67
5U	gi|229818801|ref|YP_002880327.1|	0047284	243-319	0.00000000134	54909	Dimeric alpha+beta barrel	0.0049	69733	Lrp/AsnC-like transcriptional regulator C-terminal domain	1ri7 A:85-170
5U	gi|229818801|ref|YP_002880327.1|	0049384	180-234	0.00000000063	46785	Winged helix DNA-binding domain	0.021	68967	Lrp/AsnC-like transcriptional regulator N-terminal domain	2cg4 A:4-66
5U	gi|229818801|ref|YP_002880327.1|	0049174	69-145	0.0000000308	54909	Dimeric alpha+beta barrel	0.0067	69733	Lrp/AsnC-like transcriptional regulator C-terminal domain	1ri7 A:85-170
5U	gi|229818801|ref|YP_002880327.1|	0043669	10-57	0.00000253	46785	Winged helix DNA-binding domain	0.081	109680	TrmB-like	1sfx A:
