# Supplementary material for: Abundance, diversity and domain architecture variability in prokaryotic DNA-binding transcription factors
Source: PLoS One. 2018 Apr 3;13(4):e0195332. doi: 10.1371/journal.pone.0195332 (PMC5882156; doi:10.1371/journal.pone.0195332)
Supplement: S1 Dataset — The information of genomes and transcription factors is organized in a tabular format. The file S1_Dataset.zip contains 761 files, one per genome. The information is organized as follows: Genome ID, identifier from NCBI database; Supfam ID; physical position of the Domain; E-value; Supfam model assignment; Supfam description; E-value associated to the family; Family ID; Family ID; representative PDB associated to each assignment. (ZIP) [file pone.0195332.s005.zip › Genomes_assignments/Bifidobacterium_adolescentis_ATCC_15703_B.TFs]

5g	gi|119025336|ref|YP_909181.1|	0046275	268-319	0.0000000000287	46689	Homeodomain-like	0.054	46759	AraC type transcriptional activator	1d5y A:57-121
5g	gi|119025336|ref|YP_909181.1|	0036286	217-266	0.0000000041	46689	Homeodomain-like	0.019	46759	AraC type transcriptional activator	1d5y A:3-56
5g	gi|119025336|ref|YP_909181.1|	0052595	56-109	0.00000000086	51182	RmlC-like cupins	0.035	89409	TM1287-like	2f4p A:2-135
5g	gi|119025637|ref|YP_909482.1|	0046275	191-242	0.000000000000717	46689	Homeodomain-like	0.024	46759	AraC type transcriptional activator	1bl0 A:9-62
5g	gi|119025637|ref|YP_909482.1|	0036286	137-188	0.0000000143	46689	Homeodomain-like	0.013	46759	AraC type transcriptional activator	1bl0 A:9-62
5g	gi|119026066|ref|YP_909911.1|	0045977	293-343	0.00000000000408	46689	Homeodomain-like	0.014	46759	AraC type transcriptional activator	1bl0 A:63-124
5g	gi|119026066|ref|YP_909911.1|	0052595	61-133	0.0000000000623	51182	RmlC-like cupins	0.043	89409	TM1287-like	1o4t A:
5g	gi|119026625|ref|YP_910470.1|	0036286	61-108	0.0000000538	46689	Homeodomain-like	0.015	46759	AraC type transcriptional activator	1d5y A:3-56
5g	gi|119026625|ref|YP_910470.1|	0045977	110-160	0.000000358	46689	Homeodomain-like	0.033	46759	AraC type transcriptional activator	1bl0 A:63-124
5g	gi|119025938|ref|YP_909783.1|	0037457	100-167	3.14e-18	55252	C-terminal domain of arginine repressor	0.0019	55253	C-terminal domain of arginine repressor	1xxa A:
5g	gi|119025938|ref|YP_909783.1|	0045802	12-77	0.0000000000000163	46785	Winged helix DNA-binding domain	0.0083	46792	Arginine repressor (ArgR), N-terminal DNA-binding domain	1f9n A:3-78
5g	gi|119025913|ref|YP_909758.1|	0049944	5-87	5.01e-29	46785	Winged helix DNA-binding domain	0.016	46801	ArsR-like transcriptional regulators	1smt A:
5g	gi|119026355|ref|YP_910200.1|	0054946	39-180	1.13e-31	51206	cAMP-binding domain-like	0.011	51210	cAMP-binding domain	2gau A:10-151
5g	gi|119026355|ref|YP_910200.1|	0048601	182-259	1.18e-18	46785	Winged helix DNA-binding domain	0.0054	46796	CAP C-terminal domain-like	1hw5 A:138-208
5g	gi|119025535|ref|YP_909380.1|	0041150	6-126	1.63e-31	46785	Winged helix DNA-binding domain	0.0025	101027	FUR-like	1mzb A:
5g	gi|119025093|ref|YP_908938.1|	0035780	58-329	4.5e-45	53822	Periplasmic binding protein-like I	0.0008	53823	L-arabinose binding protein-like	2nzu G:58-332
5g	gi|119025093|ref|YP_908938.1|	0051985	1-60	6.75e-18	47413	lambda repressor-like DNA-binding domains	0.0018	47438	GalR/LacI-like bacterial regulator	2bjc A:1-62
5g	gi|119025168|ref|YP_909013.1|	0036339	78-356	2.75e-57	53822	Periplasmic binding protein-like I	0.0000367	53823	L-arabinose binding protein-like	2nzu G:58-332
5g	gi|119025168|ref|YP_909013.1|	0051985	18-76	4.41e-17	47413	lambda repressor-like DNA-binding domains	0.004	47438	GalR/LacI-like bacterial regulator	2bjc A:1-62
5g	gi|119025182|ref|YP_909027.1|	0036339	67-347	3.81e-46	53822	Periplasmic binding protein-like I	0.00027	53823	L-arabinose binding protein-like	1dbq A:
5g	gi|119025182|ref|YP_909027.1|	0051985	10-65	0.000000000000155	47413	lambda repressor-like DNA-binding domains	0.011	47438	GalR/LacI-like bacterial regulator	2hsg A:2-58
5g	gi|119025442|ref|YP_909287.1|	0036339	65-335	4.89e-79	53822	Periplasmic binding protein-like I	0.0000199	53823	L-arabinose binding protein-like	1dbq A:
5g	gi|119025442|ref|YP_909287.1|	0051985	10-57	0.0000000000804	47413	lambda repressor-like DNA-binding domains	0.01	47438	GalR/LacI-like bacterial regulator	2hsg A:2-58
5g	gi|119025469|ref|YP_909314.1|	0035780	60-334	3.08e-44	53822	Periplasmic binding protein-like I	0.00024	53823	L-arabinose binding protein-like	2nzu G:58-332
5g	gi|119025469|ref|YP_909314.1|	0051985	2-61	7.04e-16	47413	lambda repressor-like DNA-binding domains	0.0073	47438	GalR/LacI-like bacterial regulator	2bjc A:1-62
5g	gi|119025988|ref|YP_909833.1|	0035780	62-323	5.35e-46	53822	Periplasmic binding protein-like I	0.00024	53823	L-arabinose binding protein-like	2nzu G:58-332
5g	gi|119025988|ref|YP_909833.1|	0051985	2-61	0.00000000000000633	47413	lambda repressor-like DNA-binding domains	0.0062	47438	GalR/LacI-like bacterial regulator	2bjc A:1-62
5g	gi|119026166|ref|YP_910011.1|	0036339	73-315	3.64e-43	53822	Periplasmic binding protein-like I	0.00016	53823	L-arabinose binding protein-like	2nzu G:58-332
5g	gi|119026166|ref|YP_910011.1|	0051985	1-61	0.0000000000000488	47413	lambda repressor-like DNA-binding domains	0.0079	47438	GalR/LacI-like bacterial regulator	2hsg A:2-58
5g	gi|119026207|ref|YP_910052.1|	0053227	71-331	7.28e-49	53822	Periplasmic binding protein-like I	0.00044	53823	L-arabinose binding protein-like	2nzu G:58-332
5g	gi|119026207|ref|YP_910052.1|	0036955	1-49	0.000000000377	47413	lambda repressor-like DNA-binding domains	0.0071	47438	GalR/LacI-like bacterial regulator	2hsg A:2-58
5g	gi|119026309|ref|YP_910154.1|	0053227	109-372	5.5e-51	53822	Periplasmic binding protein-like I	0.00029	53823	L-arabinose binding protein-like	1dbq A:
5g	gi|119026309|ref|YP_910154.1|	0051985	2-61	9.64e-17	47413	lambda repressor-like DNA-binding domains	0.0033	47438	GalR/LacI-like bacterial regulator	2hsg A:2-58
5g	gi|119026344|ref|YP_910189.1|	0035780	75-329	4.28e-50	53822	Periplasmic binding protein-like I	0.00014	53823	L-arabinose binding protein-like	2nzu G:58-332
5g	gi|119026344|ref|YP_910189.1|	0051985	16-76	0.0000000000000431	47413	lambda repressor-like DNA-binding domains	0.0045	47438	GalR/LacI-like bacterial regulator	2hsg A:2-58
5g	gi|119026418|ref|YP_910263.1|	0036339	74-356	1.9e-45	53822	Periplasmic binding protein-like I	0.00013	53823	L-arabinose binding protein-like	2nzu G:58-332
5g	gi|119026418|ref|YP_910263.1|	0051985	12-71	5.63e-16	47413	lambda repressor-like DNA-binding domains	0.0037	47438	GalR/LacI-like bacterial regulator	2hsg A:2-58
5g	gi|119026431|ref|YP_910276.1|	0053227	68-333	9.85e-51	53822	Periplasmic binding protein-like I	0.00018	53823	L-arabinose binding protein-like	1tlf A:
5g	gi|119026431|ref|YP_910276.1|	0051985	10-69	1.01e-18	47413	lambda repressor-like DNA-binding domains	0.0023	47438	GalR/LacI-like bacterial regulator	2hsg A:2-58
5g	gi|119026505|ref|YP_910350.1|	0036339	65-316	7.79e-60	53822	Periplasmic binding protein-like I	0.0000235	53823	L-arabinose binding protein-like	1dbq A:
5g	gi|119026505|ref|YP_910350.1|	0051985	4-63	2.56e-16	47413	lambda repressor-like DNA-binding domains	0.0027	47438	GalR/LacI-like bacterial regulator	2bjc A:1-62
5g	gi|119026544|ref|YP_910389.1|	0036339	65-355	1.95e-44	53822	Periplasmic binding protein-like I	0.0002	53823	L-arabinose binding protein-like	2nzu G:58-332
5g	gi|119026544|ref|YP_910389.1|	0051985	5-64	5.71e-16	47413	lambda repressor-like DNA-binding domains	0.0054	47438	GalR/LacI-like bacterial regulator	2hsg A:2-58
5g	gi|119026574|ref|YP_910419.1|	0035780	61-320	1.16e-46	53822	Periplasmic binding protein-like I	0.0002	53823	L-arabinose binding protein-like	2nzu G:58-332
5g	gi|119026574|ref|YP_910419.1|	0051985	2-61	0.0000000000000366	47413	lambda repressor-like DNA-binding domains	0.01	47438	GalR/LacI-like bacterial regulator	1pru A:
5g	gi|119026583|ref|YP_910428.1|	0035780	63-319	1.24e-46	53822	Periplasmic binding protein-like I	0.00038	53823	L-arabinose binding protein-like	1dbq A:
5g	gi|119026583|ref|YP_910428.1|	0051985	3-60	0.00000000000015	47413	lambda repressor-like DNA-binding domains	0.0069	47438	GalR/LacI-like bacterial regulator	2bjc A:1-62
5g	gi|119026602|ref|YP_910447.1|	0053227	72-334	3.62e-25	53822	Periplasmic binding protein-like I	0.0058	53823	L-arabinose binding protein-like	2nzu G:58-332
5g	gi|119026602|ref|YP_910447.1|	0036955	1-56	5.09e-16	47413	lambda repressor-like DNA-binding domains	0.0039	47438	GalR/LacI-like bacterial regulator	1pru A:
5g	gi|119026624|ref|YP_910469.1|	0053227	77-333	5.78e-32	53822	Periplasmic binding protein-like I	0.00052	53823	L-arabinose binding protein-like	2nzu G:58-332
5g	gi|119026624|ref|YP_910469.1|	0044558	3-48	0.0000000019	47413	lambda repressor-like DNA-binding domains	0.0054	47438	GalR/LacI-like bacterial regulator	2hsg A:2-58
5g	gi|119025065|ref|YP_908910.1|	0043525	15-135	1.27e-19	52172	CheY-like	0.0057	52173	CheY-related	1w25 A:2-140
5g	gi|119025065|ref|YP_908910.1|	0048694	149-218	6.8e-17	46894	C-terminal effector domain of the bipartite response regulators	0.0027	46900	GerE-like (LuxR/UhpA family of transcriptional regulators)	1a04 A:150-216
5g	gi|119025073|ref|YP_908918.1|	0048694	174-236	0.00000000000000374	46894	C-terminal effector domain of the bipartite response regulators	0.004	46900	GerE-like (LuxR/UhpA family of transcriptional regulators)	1fse A:
5g	gi|119025073|ref|YP_908918.1|	0045682	19-150	0.00000000000000726	52172	CheY-like	0.0055	52173	CheY-related	1mb3 A:
5g	gi|119025235|ref|YP_909080.1|	0043525	8-132	2.56e-20	52172	CheY-like	0.014	52173	CheY-related	1krw A:
5g	gi|119025235|ref|YP_909080.1|	0048694	146-209	1.22e-17	46894	C-terminal effector domain of the bipartite response regulators	0.0072	46900	GerE-like (LuxR/UhpA family of transcriptional regulators)	1yio A:131-200
5g	gi|119025388|ref|YP_909233.1|	0045682	7-140	5.55e-25	52172	CheY-like	0.00078	52173	CheY-related	1a04 A:5-142
5g	gi|119025388|ref|YP_909233.1|	0048694	159-225	1.53e-22	46894	C-terminal effector domain of the bipartite response regulators	0.0024	46900	GerE-like (LuxR/UhpA family of transcriptional regulators)	1fse A:
5g	gi|119025623|ref|YP_909468.1|	0045682	6-149	8.11e-33	52172	CheY-like	0.00028	52173	CheY-related	1a04 A:5-142
5g	gi|119025623|ref|YP_909468.1|	0048694	180-248	1.8e-22	46894	C-terminal effector domain of the bipartite response regulators	0.0019	46900	GerE-like (LuxR/UhpA family of transcriptional regulators)	1a04 A:150-216
5g	gi|119026058|ref|YP_909903.1|	0045682	1-126	2.85e-27	52172	CheY-like	0.0016	52173	CheY-related	1s8n A:
5g	gi|119026058|ref|YP_909903.1|	0048694	169-231	5.78e-19	46894	C-terminal effector domain of the bipartite response regulators	0.0034	46900	GerE-like (LuxR/UhpA family of transcriptional regulators)	1fse A:
5g	gi|119026460|ref|YP_910305.1|	0048694	145-217	6.12e-17	46894	C-terminal effector domain of the bipartite response regulators	0.0059	46900	GerE-like (LuxR/UhpA family of transcriptional regulators)	1fse A:
5g	gi|119026460|ref|YP_910305.1|	0043525	4-177	0.00000000000000712	52172	CheY-like	0.0049	52173	CheY-related	1dz3 A:
5g	gi|119025218|ref|YP_909063.1|	0054060	101-236	8.37e-20	48008	GntR ligand-binding domain-like	0.018	48009	GntR ligand-binding domain-like	2hs5 A:94-231
5g	gi|119025218|ref|YP_909063.1|	0050048	11-77	0.000000000179	46785	Winged helix DNA-binding domain	0.055	46804	GntR-like transcriptional regulators	1v4r A:1-100
5g	gi|119025284|ref|YP_909129.1|	0050768	116-501	5.91e-91	53383	PLP-dependent transferases	0.00000642	53384	AAT-like	1x0m A:26-428
5g	gi|119025284|ref|YP_909129.1|	0050048	14-92	3.48e-19	46785	Winged helix DNA-binding domain	0.012	46804	GntR-like transcriptional regulators	1hw1 A:5-78
5g	gi|119025923|ref|YP_909768.1|	0050048	61-138	4.3e-23	46785	Winged helix DNA-binding domain	0.014	46804	GntR-like transcriptional regulators	1v4r A:1-100
5g	gi|119025196|ref|YP_909041.1|	0049608	95-267	3.53e-35	55781	GAF domain-like	0.0015	75513	IclR ligand-binding domain-like	1td5 A:
5g	gi|119025196|ref|YP_909041.1|	0048177	40-108	0.00000000000295	46785	Winged helix DNA-binding domain	0.034	74676	Transcriptional regulator IclR, N-terminal domain	1mkm A:1-75
5g	gi|119026133|ref|YP_909978.1|	0039545	137-255	1.36e-34	51306	LexA/Signal peptidase	0.00041	51307	LexA-related	1jhf A:73-198
5g	gi|119026133|ref|YP_909978.1|	0047587	39-106	9.08e-19	46785	Winged helix DNA-binding domain	0.0099	46789	LexA repressor, N-terminal DNA-binding domain	1jhf A:2-72
5g	gi|119025620|ref|YP_909465.1|	0052162	72-141	0.0000000496	54909	Dimeric alpha+beta barrel	0.014	69733	Lrp/AsnC-like transcriptional regulator C-terminal domain	1ri7 A:85-170
5g	gi|119025620|ref|YP_909465.1|	0045968	187-230	0.000000139	46785	Winged helix DNA-binding domain	0.01	68967	Lrp/AsnC-like transcriptional regulator N-terminal domain	1i1g A:2-61
5g	gi|119025620|ref|YP_909465.1|	0052161	11-57	0.0000205	46785	Winged helix DNA-binding domain	0.026	68967	Lrp/AsnC-like transcriptional regulator N-terminal domain	2cfx A:1-63
5g	gi|119026351|ref|YP_910196.1|	0040524	82-244	8.37e-29	100950	NagB/RpiA/CoA transferase-like	0.065	75176	D-ribose-5-phosphate isomerase (RpiA), catalytic domain	1ks2 A:2-126,A:199-219
5g	gi|119026351|ref|YP_910196.1|	0043758	10-75	0.00000000000000506	46785	Winged helix DNA-binding domain	0.054	68967	Lrp/AsnC-like transcriptional regulator N-terminal domain	1i1g A:2-61
5g	gi|119026471|ref|YP_910316.1|	0049384	10-84	0.000000000000114	46785	Winged helix DNA-binding domain	0.006	68967	Lrp/AsnC-like transcriptional regulator N-terminal domain	1ri7 A:25-84
5g	gi|119026471|ref|YP_910316.1|	0052162	80-156	0.00000000241	54909	Dimeric alpha+beta barrel	0.0083	69733	Lrp/AsnC-like transcriptional regulator C-terminal domain	2cg4 A:67-152
5g	gi|119025785|ref|YP_909630.1|	0047461	1-85	6.81e-19	46785	Winged helix DNA-binding domain	0.0023	88979	LysR-like transcriptional regulators	1ixc A:1-89
5g	gi|119025110|ref|YP_908955.1|	0052801	37-136	6.59e-24	46785	Winged helix DNA-binding domain	0.0058	63379	MarR-like transcriptional regulators	2a61 A:5-143
5g	gi|119025750|ref|YP_909595.1|	0052644	39-168	6.12e-21	46785	Winged helix DNA-binding domain	0.0061	63379	MarR-like transcriptional regulators	2hr3 A:2-146
5g	gi|119026211|ref|YP_910056.1|	0054842	65-176	3.31e-23	46785	Winged helix DNA-binding domain	0.0087	63379	MarR-like transcriptional regulators	3bro A:3-137
5g	gi|119025295|ref|YP_909140.1|	0050342	1-125	7.83e-44	52172	CheY-like	0.00011	52173	CheY-related	1mvo A:
5g	gi|119025295|ref|YP_909140.1|	0051385	136-231	4.54e-29	46894	C-terminal effector domain of the bipartite response regulators	0.00093	46895	PhoB-like	1p2f A:121-217
5g	gi|119025586|ref|YP_909431.1|	0050342	7-130	2.42e-42	52172	CheY-like	0.00018	52173	CheY-related	1mvo A:
5g	gi|119025586|ref|YP_909431.1|	0051385	130-239	2.3e-25	46894	C-terminal effector domain of the bipartite response regulators	0.001	46895	PhoB-like	1ys7 A:128-233
5g	gi|119025684|ref|YP_909529.1|	0050342	12-132	3.84e-40	52172	CheY-like	0.0000875	52173	CheY-related	1mvo A:
5g	gi|119025684|ref|YP_909529.1|	0051385	140-237	5.1e-28	46894	C-terminal effector domain of the bipartite response regulators	0.001	46895	PhoB-like	1p2f A:121-217
5g	gi|119026465|ref|YP_910310.1|	0051385	131-230	2.13e-31	46894	C-terminal effector domain of the bipartite response regulators	0.00068	46895	PhoB-like	1qqi A:
5g	gi|119026044|ref|YP_909889.1|	0051249	92-155	0.00000000000479	47413	lambda repressor-like DNA-binding domains	0.024	47432	SinR domain-like	1b0n A:1-68
5g	gi|119026257|ref|YP_910102.1|	0054323	98-157	0.0000000000045	47413	lambda repressor-like DNA-binding domains	0.063	47432	SinR domain-like	1y7y A:5-73
5g	gi|119026257|ref|YP_910102.1|	0051249	24-83	0.0000000509	47413	lambda repressor-like DNA-binding domains	0.04	47432	SinR domain-like	1y7y A:5-73
5g	gi|119026301|ref|YP_910146.1|	0045633	71-379	2.03e-94	53335	S-adenosyl-L-methionine-dependent methyltransferases	0.00000273	88786	C5 cytosine-specific DNA methylase, DCM	6mht A:
5g	gi|119026301|ref|YP_910146.1|	0052016	4-58	0.00000000041	47413	lambda repressor-like DNA-binding domains	0.051	47432	SinR domain-like	2bnm A:6-76
5g	gi|119026373|ref|YP_910218.1|	0051249	42-104	5.63e-16	47413	lambda repressor-like DNA-binding domains	0.015	47432	SinR domain-like	1utx A:
5g	gi|119025122|ref|YP_908967.1|	0054374	27-85	0.000000000016	46689	Homeodomain-like	0.012	46764	Tetracyclin repressor-like, N-terminal domain	2id3 A:13-80
5g	gi|119025122|ref|YP_908967.1|	0052743	102-187	0.0000141	48498	Tetracyclin repressor-like, C-terminal domain	0.012	48499	Tetracyclin repressor-like, C-terminal domain	1rkt A:83-205
5g	gi|119025128|ref|YP_908973.1|	0049523	4-81	1.33e-17	46689	Homeodomain-like	0.0074	46764	Tetracyclin repressor-like, N-terminal domain	2fx0 A:4-76
5g	gi|119025128|ref|YP_908973.1|	0052878	85-194	0.00000000193	48498	Tetracyclin repressor-like, C-terminal domain	0.013	48499	Tetracyclin repressor-like, C-terminal domain	1vi0 A:78-194
5g	gi|119025154|ref|YP_908999.1|	0049195	28-95	5.07e-18	46689	Homeodomain-like	0.006	46764	Tetracyclin repressor-like, N-terminal domain	1vi0 A:6-77
5g	gi|119025213|ref|YP_909058.1|	0054157	12-69	0.00000000000301	46689	Homeodomain-like	0.0076	46764	Tetracyclin repressor-like, N-terminal domain	2iu5 A:1-71
5g	gi|119025455|ref|YP_909300.1|	0049523	44-110	0.0000000000000032	46689	Homeodomain-like	0.01	46764	Tetracyclin repressor-like, N-terminal domain	1vi0 A:6-77
5g	gi|119026213|ref|YP_910058.1|	0049523	17-86	8.21e-16	46689	Homeodomain-like	0.004	46764	Tetracyclin repressor-like, N-terminal domain	1pb6 A:14-85
5g	gi|119026213|ref|YP_910058.1|	0052886	91-190	0.00000901	48498	Tetracyclin repressor-like, C-terminal domain	0.014	48499	Tetracyclin repressor-like, C-terminal domain	1vi0 A:78-194
5g	gi|119026219|ref|YP_910064.1|	0054374	10-74	0.0000000000000018	46689	Homeodomain-like	0.0081	46764	Tetracyclin repressor-like, N-terminal domain	1vi0 A:6-77
5g	gi|119026225|ref|YP_910070.1|	0054374	35-100	0.000000000154	46689	Homeodomain-like	0.011	46764	Tetracyclin repressor-like, N-terminal domain	2oi8 A:8-86
5g	gi|119026228|ref|YP_910073.1|	0049523	10-76	0.000000000000115	46689	Homeodomain-like	0.0055	46764	Tetracyclin repressor-like, N-terminal domain	1pb6 A:14-85
5g	gi|119026228|ref|YP_910073.1|	0052886	106-204	0.0000124	48498	Tetracyclin repressor-like, C-terminal domain	0.0077	48499	Tetracyclin repressor-like, C-terminal domain	2g3b A:74-189
5g	gi|119026230|ref|YP_910075.1|	0049523	8-76	0.000000000000012	46689	Homeodomain-like	0.01	46764	Tetracyclin repressor-like, N-terminal domain	1pb6 A:14-85
