# Supplementary material for: Abundance, diversity and domain architecture variability in prokaryotic DNA-binding transcription factors
Source: PLoS One. 2018 Apr 3;13(4):e0195332. doi: 10.1371/journal.pone.0195332 (PMC5882156; doi:10.1371/journal.pone.0195332)
Supplement: S1 Dataset — The information of genomes and transcription factors is organized in a tabular format. The file S1_Dataset.zip contains 761 files, one per genome. The information is organized as follows: Genome ID, identifier from NCBI database; Supfam ID; physical position of the Domain; E-value; Supfam model assignment; Supfam description; E-value associated to the family; Family ID; Family ID; representative PDB associated to each assignment. (ZIP) [file pone.0195332.s005.zip › Genomes_assignments/Bifidobacterium_animalis_subsp._lactis_Bl-04_B.TFs]

4E	gi|241190765|ref|YP_002968159.1|	0037457	109-175	1.83e-18	55252	C-terminal domain of arginine repressor	0.0017	55253	C-terminal domain of arginine repressor	1f9n A:79-149
4E	gi|241190765|ref|YP_002968159.1|	0045802	21-88	0.00000000000000109	46785	Winged helix DNA-binding domain	0.0066	46792	Arginine repressor (ArgR), N-terminal DNA-binding domain	1f9n A:3-78
4E	gi|241191375|ref|YP_002968769.1|	0054946	30-171	1.44e-32	51206	cAMP-binding domain-like	0.0097	51210	cAMP-binding domain	2gau A:10-151
4E	gi|241191375|ref|YP_002968769.1|	0048601	173-251	4.47e-19	46785	Winged helix DNA-binding domain	0.0048	46796	CAP C-terminal domain-like	1hw5 A:138-208
4E	gi|241190633|ref|YP_002968027.1|	0041150	2-123	3.37e-29	46785	Winged helix DNA-binding domain	0.0086	101027	FUR-like	1mzb A:
4E	gi|241190123|ref|YP_002967517.1|	0053227	66-365	9.64e-44	53822	Periplasmic binding protein-like I	0.00011	53823	L-arabinose binding protein-like	1tlf A:
4E	gi|241190123|ref|YP_002967517.1|	0051985	8-67	6.95e-18	47413	lambda repressor-like DNA-binding domains	0.0022	47438	GalR/LacI-like bacterial regulator	1efa A:2-60
4E	gi|241190128|ref|YP_002967522.1|	0036339	65-343	2.52e-54	53822	Periplasmic binding protein-like I	0.0000673	53823	L-arabinose binding protein-like	2nzu G:58-332
4E	gi|241190128|ref|YP_002967522.1|	0051985	4-62	4.56e-17	47413	lambda repressor-like DNA-binding domains	0.003	47438	GalR/LacI-like bacterial regulator	2hsg A:2-58
4E	gi|241190199|ref|YP_002967593.1|	0035780	58-315	3.21e-42	53822	Periplasmic binding protein-like I	0.0022	53823	L-arabinose binding protein-like	2dri A:
4E	gi|241190199|ref|YP_002967593.1|	0051985	1-59	1.83e-17	47413	lambda repressor-like DNA-binding domains	0.0026	47438	GalR/LacI-like bacterial regulator	2bjc A:1-62
4E	gi|241190215|ref|YP_002967609.1|	0036339	81-339	7.07e-46	53822	Periplasmic binding protein-like I	0.0000962	53823	L-arabinose binding protein-like	2nzu G:58-332
4E	gi|241190215|ref|YP_002967609.1|	0051985	7-65	5.3e-17	47413	lambda repressor-like DNA-binding domains	0.0024	47438	GalR/LacI-like bacterial regulator	2hsg A:2-58
4E	gi|241190524|ref|YP_002967918.1|	0053227	63-326	5.89e-41	53822	Periplasmic binding protein-like I	0.00065	53823	L-arabinose binding protein-like	2nzu G:58-332
4E	gi|241190524|ref|YP_002967918.1|	0044558	2-49	0.00000000000205	47413	lambda repressor-like DNA-binding domains	0.0039	47438	GalR/LacI-like bacterial regulator	2hsg A:2-58
4E	gi|241191263|ref|YP_002968657.1|	0036339	73-314	1.09e-45	53822	Periplasmic binding protein-like I	0.00016	53823	L-arabinose binding protein-like	2nzu G:58-332
4E	gi|241191263|ref|YP_002968657.1|	0051985	1-61	3.48e-16	47413	lambda repressor-like DNA-binding domains	0.0048	47438	GalR/LacI-like bacterial regulator	2hsg A:2-58
4E	gi|241191568|ref|YP_002968962.1|	0036339	68-334	4.71e-44	53822	Periplasmic binding protein-like I	0.00045	53823	L-arabinose binding protein-like	2nzu G:58-332
4E	gi|241191568|ref|YP_002968962.1|	0051985	2-61	0.0000000000000338	47413	lambda repressor-like DNA-binding domains	0.0059	47438	GalR/LacI-like bacterial regulator	1pru A:
4E	gi|241191580|ref|YP_002968974.1|	0035780	63-325	4.08e-47	53822	Periplasmic binding protein-like I	0.00037	53823	L-arabinose binding protein-like	2nzu G:58-332
4E	gi|241191580|ref|YP_002968974.1|	0051985	3-59	0.000000000000188	47413	lambda repressor-like DNA-binding domains	0.012	47438	GalR/LacI-like bacterial regulator	1pru A:
4E	gi|241191593|ref|YP_002968987.1|	0036339	64-333	8.16e-53	53822	Periplasmic binding protein-like I	0.00017	53823	L-arabinose binding protein-like	2nzu G:58-332
4E	gi|241191593|ref|YP_002968987.1|	0051985	3-53	0.000000000638	47413	lambda repressor-like DNA-binding domains	0.025	47438	GalR/LacI-like bacterial regulator	2bjc A:1-62
4E	gi|241190534|ref|YP_002967928.1|	0035780	59-312	3.08e-49	53822	Periplasmic binding protein-like I	0.00012	53823	L-arabinose binding protein-like	1tlf A:
4E	gi|241190534|ref|YP_002967928.1|	0036955	1-54	4.74e-17	47413	lambda repressor-like DNA-binding domains	0.0027	47438	GalR/LacI-like bacterial regulator	2hsg A:2-58
4E	gi|241190556|ref|YP_002967950.1|	0036339	61-331	4.12e-73	53822	Periplasmic binding protein-like I	0.0000247	53823	L-arabinose binding protein-like	1dbq A:
4E	gi|241190556|ref|YP_002967950.1|	0051985	5-51	0.00000000594	47413	lambda repressor-like DNA-binding domains	0.015	47438	GalR/LacI-like bacterial regulator	2hsg A:2-58
4E	gi|241190478|ref|YP_002967872.1|	0045682	8-141	2.56e-25	52172	CheY-like	0.001	52173	CheY-related	1a04 A:5-142
4E	gi|241190478|ref|YP_002967872.1|	0048694	169-235	1.22e-21	46894	C-terminal effector domain of the bipartite response regulators	0.0029	46900	GerE-like (LuxR/UhpA family of transcriptional regulators)	1fse A:
4E	gi|241191195|ref|YP_002968589.1|	0048694	137-207	0.0000000000000034	46894	C-terminal effector domain of the bipartite response regulators	0.0059	46900	GerE-like (LuxR/UhpA family of transcriptional regulators)	1a04 A:150-216
4E	gi|241191195|ref|YP_002968589.1|	0043525	18-103	0.00000000000413	52172	CheY-like	0.0057	52173	CheY-related	1mvo A:
4E	gi|241191152|ref|YP_002968546.1|	0045682	1-116	3.13e-24	52172	CheY-like	0.0013	52173	CheY-related	1s8n A:
4E	gi|241191152|ref|YP_002968546.1|	0048694	139-203	6.12e-17	46894	C-terminal effector domain of the bipartite response regulators	0.0034	46900	GerE-like (LuxR/UhpA family of transcriptional regulators)	1fse A:
4E	gi|241190596|ref|YP_002967990.1|	0043525	11-180	8.29e-21	52172	CheY-like	0.0087	52173	CheY-related	1a04 A:5-142
4E	gi|241190596|ref|YP_002967990.1|	0051317	161-221	0.0000000000000553	46894	C-terminal effector domain of the bipartite response regulators	0.0035	46900	GerE-like (LuxR/UhpA family of transcriptional regulators)	1a04 A:150-216
4E	gi|241191083|ref|YP_002968477.1|	0045682	2-132	3.84e-31	52172	CheY-like	0.00029	52173	CheY-related	1a04 A:5-142
4E	gi|241191083|ref|YP_002968477.1|	0048694	157-225	7.82e-23	46894	C-terminal effector domain of the bipartite response regulators	0.002	46900	GerE-like (LuxR/UhpA family of transcriptional regulators)	1a04 A:150-216
4E	gi|241190986|ref|YP_002968380.1|	0050048	45-119	4.59e-21	46785	Winged helix DNA-binding domain	0.018	46804	GntR-like transcriptional regulators	3bwg A:5-82
4E	gi|241190299|ref|YP_002967693.1|	0049608	93-265	4.19e-34	55781	GAF domain-like	0.0012	75513	IclR ligand-binding domain-like	1td5 A:
4E	gi|241190299|ref|YP_002967693.1|	0048177	38-106	0.00000000000389	46785	Winged helix DNA-binding domain	0.041	74676	Transcriptional regulator IclR, N-terminal domain	1mkm A:1-75
4E	gi|241191236|ref|YP_002968630.1|	0039545	111-229	5.58e-34	51306	LexA/Signal peptidase	0.00047	51307	LexA-related	1jhf A:73-198
4E	gi|241191236|ref|YP_002968630.1|	0047587	18-85	1.43e-20	46785	Winged helix DNA-binding domain	0.034	46789	LexA repressor, N-terminal DNA-binding domain	1jhf A:2-72
4E	gi|241190428|ref|YP_002967822.1|	0051804	195-350	7.56e-16	53067	Actin-like ATPase domain	0.0023	110636	ROK	2ap1 A:118-303
4E	gi|241190428|ref|YP_002967822.1|	0051455	5-69	0.0000000000173	46785	Winged helix DNA-binding domain	0.056	68967	Lrp/AsnC-like transcriptional regulator N-terminal domain	2cfx A:1-63
4E	gi|241190428|ref|YP_002967822.1|	0051508	77-144	0.0000674	53067	Actin-like ATPase domain	0.074	53083	Hexokinase	1ig8 A:18-224
4E	gi|241191370|ref|YP_002968764.1|	0040524	82-244	4.27e-28	100950	NagB/RpiA/CoA transferase-like	0.061	75176	D-ribose-5-phosphate isomerase (RpiA), catalytic domain	1ks2 A:2-126,A:199-219
4E	gi|241191370|ref|YP_002968764.1|	0043758	10-75	0.00000000000000467	46785	Winged helix DNA-binding domain	0.061	68967	Lrp/AsnC-like transcriptional regulator N-terminal domain	1i1g A:2-61
4E	gi|241191481|ref|YP_002968875.1|	0052161	17-73	0.00000000000261	46785	Winged helix DNA-binding domain	0.01	68967	Lrp/AsnC-like transcriptional regulator N-terminal domain	1i1g A:2-61
4E	gi|241191481|ref|YP_002968875.1|	0052160	81-157	0.000000308	54909	Dimeric alpha+beta barrel	0.021	69733	Lrp/AsnC-like transcriptional regulator C-terminal domain	2cfx A:64-140
4E	gi|241190084|ref|YP_002967478.1|	0051507	199-249	0.0000000324	46785	Winged helix DNA-binding domain	0.076	68967	Lrp/AsnC-like transcriptional regulator N-terminal domain	1ri7 A:25-84
4E	gi|241190084|ref|YP_002967478.1|	0049308	113-170	0.0000586	46785	Winged helix DNA-binding domain	0.059	46853	Z-DNA binding domain	1qgp A:
4E	gi|241190876|ref|YP_002968270.1|	0052162	70-153	0.00000000000000115	54909	Dimeric alpha+beta barrel	0.0015	69733	Lrp/AsnC-like transcriptional regulator C-terminal domain	1ri7 A:85-170
4E	gi|241190876|ref|YP_002968270.1|	0052161	7-63	0.00000000592	46785	Winged helix DNA-binding domain	0.011	68967	Lrp/AsnC-like transcriptional regulator N-terminal domain	1i1g A:2-61
4E	gi|241190110|ref|YP_002967504.1|	0047461	3-86	2.85e-17	46785	Winged helix DNA-binding domain	0.006	88979	LysR-like transcriptional regulators	1ixc A:1-89
4E	gi|241190110|ref|YP_002967504.1|	0052509	89-214	0.000000905	53850	Periplasmic binding protein-like II	0.01	53851	Phosphate binding protein-like	1i6a A:
4E	gi|241190179|ref|YP_002967573.1|	0052806	90-288	4.62e-29	53850	Periplasmic binding protein-like II	0.0028	53851	Phosphate binding protein-like	1i6a A:
4E	gi|241190179|ref|YP_002967573.1|	0047461	1-86	3.82e-21	46785	Winged helix DNA-binding domain	0.0033	88979	LysR-like transcriptional regulators	1ixc A:1-89
4E	gi|241190188|ref|YP_002967582.1|	0045790	88-295	3.44e-24	53850	Periplasmic binding protein-like II	0.0031	53851	Phosphate binding protein-like	1al3 A:
4E	gi|241190188|ref|YP_002967582.1|	0045910	1-104	1.21e-22	46785	Winged helix DNA-binding domain	0.0012	88979	LysR-like transcriptional regulators	1ixc A:1-89
4E	gi|241190897|ref|YP_002968291.1|	0052509	91-297	3.8e-21	53850	Periplasmic binding protein-like II	0.0031	53851	Phosphate binding protein-like	2fyi A:88-307
4E	gi|241190897|ref|YP_002968291.1|	0047461	1-85	5.73e-19	46785	Winged helix DNA-binding domain	0.0024	88979	LysR-like transcriptional regulators	1ixc A:1-89
4E	gi|241190230|ref|YP_002967624.1|	0052644	10-135	5.47e-23	46785	Winged helix DNA-binding domain	0.008	63379	MarR-like transcriptional regulators	2hr3 A:2-146
4E	gi|241191316|ref|YP_002968710.1|	0054842	21-147	4.68e-22	46785	Winged helix DNA-binding domain	0.0047	63379	MarR-like transcriptional regulators	2fbh A:8-144
4E	gi|241191058|ref|YP_002968452.1|	0052801	32-165	5.07e-23	46785	Winged helix DNA-binding domain	0.017	63379	MarR-like transcriptional regulators	1lj9 A:
4E	gi|241190397|ref|YP_002967791.1|	0050342	1-121	8.4e-41	52172	CheY-like	0.00016	52173	CheY-related	1nxo A:
4E	gi|241190397|ref|YP_002967791.1|	0051385	129-230	7.37e-30	46894	C-terminal effector domain of the bipartite response regulators	0.00067	46895	PhoB-like	1ys7 A:128-233
4E	gi|241190700|ref|YP_002968094.1|	0050342	1-121	3.56e-41	52172	CheY-like	0.00019	52173	CheY-related	1mvo A:
4E	gi|241190700|ref|YP_002968094.1|	0051385	119-230	5.67e-26	46894	C-terminal effector domain of the bipartite response regulators	0.001	46895	PhoB-like	1ys7 A:128-233
4E	gi|241191023|ref|YP_002968417.1|	0050342	11-131	4.98e-41	52172	CheY-like	0.0000729	52173	CheY-related	1mvo A:
4E	gi|241191023|ref|YP_002968417.1|	0051385	139-236	1.66e-28	46894	C-terminal effector domain of the bipartite response regulators	0.001	46895	PhoB-like	1p2f A:121-217
4E	gi|241191476|ref|YP_002968870.1|	0051385	125-224	1.84e-30	46894	C-terminal effector domain of the bipartite response regulators	0.00073	46895	PhoB-like	1qqi A:
4E	gi|241190254|ref|YP_002967648.1|	0054323	31-89	3.94e-16	47413	lambda repressor-like DNA-binding domains	0.062	47432	SinR domain-like	1utx A:
4E	gi|241191140|ref|YP_002968534.1|	0051249	96-160	0.0000000000101	47413	lambda repressor-like DNA-binding domains	0.022	47432	SinR domain-like	1b0n A:1-68
4E	gi|241190987|ref|YP_002968381.1|	0050823	3-65	6.7e-17	47413	lambda repressor-like DNA-binding domains	0.078	47432	SinR domain-like	1utx A:
4E	gi|241190119|ref|YP_002967513.1|	0049523	11-77	0.000000000000616	46689	Homeodomain-like	0.011	46764	Tetracyclin repressor-like, N-terminal domain	2fx0 A:4-76
4E	gi|241190238|ref|YP_002967632.1|	0054374	34-95	0.00000000000185	46689	Homeodomain-like	0.015	46764	Tetracyclin repressor-like, N-terminal domain	2id3 A:13-80
4E	gi|241190238|ref|YP_002967632.1|	0052743	109-210	0.000000377	48498	Tetracyclin repressor-like, C-terminal domain	0.01	48499	Tetracyclin repressor-like, C-terminal domain	1vi0 A:78-194
4E	gi|241190249|ref|YP_002967643.1|	0049523	5-80	1.28e-17	46689	Homeodomain-like	0.007	46764	Tetracyclin repressor-like, N-terminal domain	2fx0 A:4-76
4E	gi|241190249|ref|YP_002967643.1|	0052878	85-194	0.0000000445	48498	Tetracyclin repressor-like, C-terminal domain	0.013	48499	Tetracyclin repressor-like, C-terminal domain	2gen A:76-193
4E	gi|241190815|ref|YP_002968209.1|	0051586	80-178	1.22e-16	48498	Tetracyclin repressor-like, C-terminal domain	0.0078	48499	Tetracyclin repressor-like, C-terminal domain	1zk8 A:78-182
4E	gi|241190815|ref|YP_002968209.1|	0054374	2-74	0.0000000549	46689	Homeodomain-like	0.016	46764	Tetracyclin repressor-like, N-terminal domain	2np5 A:9-77
4E	gi|241190246|ref|YP_002967640.1|	0054157	24-87	0.00002	46689	Homeodomain-like	0.035	46764	Tetracyclin repressor-like, N-terminal domain	2g7g A:9-73
4E	gi|241190311|ref|YP_002967705.1|	0054157	3-53	0.00000000000756	46689	Homeodomain-like	0.01	46764	Tetracyclin repressor-like, N-terminal domain	1ui5 A:5-75
4E	gi|241191561|ref|YP_002968955.1|	0049523	5-70	0.00000000000000667	46689	Homeodomain-like	0.0044	46764	Tetracyclin repressor-like, N-terminal domain	1z77 A:1-75
4E	gi|241191561|ref|YP_002968955.1|	0052886	97-199	0.00000000229	48498	Tetracyclin repressor-like, C-terminal domain	0.0075	48499	Tetracyclin repressor-like, C-terminal domain	2gfn A:81-199
