# Supplementary material for: Abundance, diversity and domain architecture variability in prokaryotic DNA-binding transcription factors
Source: PLoS One. 2018 Apr 3;13(4):e0195332. doi: 10.1371/journal.pone.0195332 (PMC5882156; doi:10.1371/journal.pone.0195332)
Supplement: S1 Dataset — The information of genomes and transcription factors is organized in a tabular format. The file S1_Dataset.zip contains 761 files, one per genome. The information is organized as follows: Genome ID, identifier from NCBI database; Supfam ID; physical position of the Domain; E-value; Supfam model assignment; Supfam description; E-value associated to the family; Family ID; Family ID; representative PDB associated to each assignment. (ZIP) [file pone.0195332.s005.zip › Genomes_assignments/Bifidobacterium_bifidum_S17_B.TFs]

dQ	gi|310287874|ref|YP_003939132.1|	0052668	1-210	3.21e-24	52317	Class I glutamine amidotransferase-like	0.071	52325	DJ-1/PfpI	1g2i A:
dQ	gi|310287874|ref|YP_003939132.1|	0046275	287-338	0.000000000896	46689	Homeodomain-like	0.017	46759	AraC type transcriptional activator	1d5y A:57-121
dQ	gi|310287874|ref|YP_003939132.1|	0036286	236-283	0.00000448	46689	Homeodomain-like	0.046	46759	AraC type transcriptional activator	1d5y A:3-56
dQ	gi|310287619|ref|YP_003938877.1|	0037457	100-166	4.71e-18	55252	C-terminal domain of arginine repressor	0.0016	55253	C-terminal domain of arginine repressor	1f9n A:79-149
dQ	gi|310287619|ref|YP_003938877.1|	0045802	12-77	0.00000000000000254	46785	Winged helix DNA-binding domain	0.004	46792	Arginine repressor (ArgR), N-terminal DNA-binding domain	1f9n A:3-78
dQ	gi|310288192|ref|YP_003939451.1|	0052609	1-93	2.35e-21	140931	Fic-like	0.01	140932	Fic-like	2f6s A:1-177
dQ	gi|310288192|ref|YP_003939451.1|	0043669	115-168	0.00000123	46785	Winged helix DNA-binding domain	0.055	46801	ArsR-like transcriptional regulators	1r1u A:
dQ	gi|310286947|ref|YP_003938205.1|	0054946	16-157	5.63e-32	51206	cAMP-binding domain-like	0.0045	51210	cAMP-binding domain	1q3e A:
dQ	gi|310286947|ref|YP_003938205.1|	0048601	159-237	2.3e-17	46785	Winged helix DNA-binding domain	0.0061	46796	CAP C-terminal domain-like	1hw5 A:138-208
dQ	gi|310287806|ref|YP_003939064.1|	0041150	5-126	7.89e-31	46785	Winged helix DNA-binding domain	0.004	101027	FUR-like	1mzb A:
dQ	gi|310286702|ref|YP_003937960.1|	0035780	58-340	1.57e-49	53822	Periplasmic binding protein-like I	0.00043	53823	L-arabinose binding protein-like	2nzu G:58-332
dQ	gi|310286702|ref|YP_003937960.1|	0051985	1-60	2.72e-17	47413	lambda repressor-like DNA-binding domains	0.0031	47438	GalR/LacI-like bacterial regulator	2bjc A:1-62
dQ	gi|310286772|ref|YP_003938030.1|	0036339	63-335	3.39e-68	53822	Periplasmic binding protein-like I	0.0000251	53823	L-arabinose binding protein-like	1dbq A:
dQ	gi|310286772|ref|YP_003938030.1|	0051985	6-55	0.000000000000686	47413	lambda repressor-like DNA-binding domains	0.0093	47438	GalR/LacI-like bacterial regulator	2bjc A:1-62
dQ	gi|310287021|ref|YP_003938279.1|	0036339	61-303	2.57e-44	53822	Periplasmic binding protein-like I	0.00011	53823	L-arabinose binding protein-like	2nzu G:58-332
dQ	gi|310287021|ref|YP_003938279.1|	0051985	2-49	0.00000000178	47413	lambda repressor-like DNA-binding domains	0.0068	47438	GalR/LacI-like bacterial regulator	2hsg A:2-58
dQ	gi|310288092|ref|YP_003939351.1|	0051985	2-53	0.000000000000101	47413	lambda repressor-like DNA-binding domains	0.0065	47438	GalR/LacI-like bacterial regulator	2bjc A:1-62
dQ	gi|310288092|ref|YP_003939351.1|	0035780	52-166	0.000000235	53822	Periplasmic binding protein-like I	0.011	53823	L-arabinose binding protein-like	1dbq A:
dQ	gi|310286531|ref|YP_003937789.1|	0035780	126-387	3.53e-42	53822	Periplasmic binding protein-like I	0.00045	53823	L-arabinose binding protein-like	1tlf A:
dQ	gi|310286531|ref|YP_003937789.1|	0051985	68-127	2.7e-17	47413	lambda repressor-like DNA-binding domains	0.0041	47438	GalR/LacI-like bacterial regulator	1efa A:2-60
dQ	gi|310286545|ref|YP_003937803.1|	0036339	64-337	1.01e-42	53822	Periplasmic binding protein-like I	0.00021	53823	L-arabinose binding protein-like	1dbq A:
dQ	gi|310286545|ref|YP_003937803.1|	0051985	5-62	0.000000000000253	47413	lambda repressor-like DNA-binding domains	0.0076	47438	GalR/LacI-like bacterial regulator	2hsg A:2-58
dQ	gi|310286553|ref|YP_003937811.1|	0051985	19-78	0.00000000000000244	47413	lambda repressor-like DNA-binding domains	0.0023	47438	GalR/LacI-like bacterial regulator	2hsg A:2-58
dQ	gi|310286553|ref|YP_003937811.1|	0035780	78-151	0.000000000003	53822	Periplasmic binding protein-like I	0.0036	53823	L-arabinose binding protein-like	2nzu G:58-332
dQ	gi|310287836|ref|YP_003939094.1|	0036339	67-333	1.65e-47	53822	Periplasmic binding protein-like I	0.00011	53823	L-arabinose binding protein-like	1dbq A:
dQ	gi|310287836|ref|YP_003939094.1|	0036955	7-62	2.11e-17	47413	lambda repressor-like DNA-binding domains	0.0045	47438	GalR/LacI-like bacterial regulator	2hsg A:2-58
dQ	gi|310286902|ref|YP_003938160.1|	0053227	55-330	4.71e-44	53822	Periplasmic binding protein-like I	0.00016	53823	L-arabinose binding protein-like	1tlf A:
dQ	gi|310286902|ref|YP_003938160.1|	0051985	2-56	2.13e-16	47413	lambda repressor-like DNA-binding domains	0.0027	47438	GalR/LacI-like bacterial regulator	2hsg A:2-58
dQ	gi|310286908|ref|YP_003938166.1|	0036339	111-390	1.39e-43	53822	Periplasmic binding protein-like I	0.0003	53823	L-arabinose binding protein-like	2nzu G:58-332
dQ	gi|310286908|ref|YP_003938166.1|	0051985	49-108	8.45e-16	47413	lambda repressor-like DNA-binding domains	0.0061	47438	GalR/LacI-like bacterial regulator	2hsg A:2-58
dQ	gi|310287928|ref|YP_003939187.1|	0053227	66-328	7.07e-34	53822	Periplasmic binding protein-like I	0.00081	53823	L-arabinose binding protein-like	1dbq A:
dQ	gi|310287928|ref|YP_003939187.1|	0036955	1-47	0.00000000000442	47413	lambda repressor-like DNA-binding domains	0.0085	47438	GalR/LacI-like bacterial regulator	2hsg A:2-58
dQ	gi|310288196|ref|YP_003939455.1|	0036339	98-364	1.43e-47	53822	Periplasmic binding protein-like I	0.00017	53823	L-arabinose binding protein-like	2nzu G:58-332
dQ	gi|310288196|ref|YP_003939455.1|	0051985	40-96	0.000000000000921	47413	lambda repressor-like DNA-binding domains	0.011	47438	GalR/LacI-like bacterial regulator	2bjc A:1-62
dQ	gi|310288261|ref|YP_003939520.1|	0035780	61-326	2.36e-46	53822	Periplasmic binding protein-like I	0.00021	53823	L-arabinose binding protein-like	2nzu G:58-332
dQ	gi|310288261|ref|YP_003939520.1|	0051985	2-61	0.0000000000000319	47413	lambda repressor-like DNA-binding domains	0.01	47438	GalR/LacI-like bacterial regulator	2bjc A:1-62
dQ	gi|310287361|ref|YP_003938619.1|	0043525	27-142	0.00000000000000228	52172	CheY-like	0.0032	52173	CheY-related	1dz3 A:
dQ	gi|310287361|ref|YP_003938619.1|	0048694	159-231	0.00000000000000782	46894	C-terminal effector domain of the bipartite response regulators	0.0043	46900	GerE-like (LuxR/UhpA family of transcriptional regulators)	1fse A:
dQ	gi|310287681|ref|YP_003938939.1|	0045682	13-151	8.68e-33	52172	CheY-like	0.00021	52173	CheY-related	1a04 A:5-142
dQ	gi|310287681|ref|YP_003938939.1|	0048694	184-255	8.84e-22	46894	C-terminal effector domain of the bipartite response regulators	0.0022	46900	GerE-like (LuxR/UhpA family of transcriptional regulators)	1a04 A:150-216
dQ	gi|310287209|ref|YP_003938467.1|	0048694	88-151	5.1e-16	46894	C-terminal effector domain of the bipartite response regulators	0.0059	46900	GerE-like (LuxR/UhpA family of transcriptional regulators)	1fse A:
dQ	gi|310287209|ref|YP_003938467.1|	0043525	2-68	0.0000000000027	52172	CheY-like	0.01	52173	CheY-related	1mvo A:
dQ	gi|310287322|ref|YP_003938580.1|	0045682	1-128	3.27e-26	52172	CheY-like	0.0013	52173	CheY-related	1u0s Y:
dQ	gi|310287322|ref|YP_003938580.1|	0048694	167-227	4.42e-16	46894	C-terminal effector domain of the bipartite response regulators	0.0042	46900	GerE-like (LuxR/UhpA family of transcriptional regulators)	1a04 A:150-216
dQ	gi|310287962|ref|YP_003939221.1|	0045682	59-192	2.56e-23	52172	CheY-like	0.0011	52173	CheY-related	1a04 A:5-142
dQ	gi|310287962|ref|YP_003939221.1|	0048694	212-276	1.12e-22	46894	C-terminal effector domain of the bipartite response regulators	0.0024	46900	GerE-like (LuxR/UhpA family of transcriptional regulators)	1fse A:
dQ	gi|310286863|ref|YP_003938121.1|	0050768	118-508	1.95e-92	53383	PLP-dependent transferases	0.000009	53384	AAT-like	1x0m A:26-428
dQ	gi|310286863|ref|YP_003938121.1|	0050048	14-92	1.16e-19	46785	Winged helix DNA-binding domain	0.035	46804	GntR-like transcriptional regulators	1hw1 A:5-78
dQ	gi|310288182|ref|YP_003939441.1|	0054396	79-228	6.91e-32	64288	Chorismate lyase-like	0.00025	143473	UTRA domain	3bwg A:89-233
dQ	gi|310288182|ref|YP_003939441.1|	0050048	5-77	0.0000000000012	46785	Winged helix DNA-binding domain	0.0069	46804	GntR-like transcriptional regulators	3bwg A:5-82
dQ	gi|310287594|ref|YP_003938852.1|	0050048	6-80	7.13e-23	46785	Winged helix DNA-binding domain	0.014	46804	GntR-like transcriptional regulators	1v4r A:1-100
dQ	gi|310286753|ref|YP_003938011.1|	0049608	98-270	3.86e-35	55781	GAF domain-like	0.001	75513	IclR ligand-binding domain-like	1td5 A:
dQ	gi|310286753|ref|YP_003938011.1|	0048177	43-111	0.00000000000295	46785	Winged helix DNA-binding domain	0.034	74676	Transcriptional regulator IclR, N-terminal domain	1mkm A:1-75
dQ	gi|310287087|ref|YP_003938345.1|	0039545	113-231	8.72e-35	51306	LexA/Signal peptidase	0.00039	51307	LexA-related	1jhf A:73-198
dQ	gi|310287087|ref|YP_003938345.1|	0047587	19-85	3.52e-19	46785	Winged helix DNA-binding domain	0.0063	46789	LexA repressor, N-terminal DNA-binding domain	1jhf A:2-72
dQ	gi|310286951|ref|YP_003938209.1|	0040524	76-238	1.84e-28	100950	NagB/RpiA/CoA transferase-like	0.045	75176	D-ribose-5-phosphate isomerase (RpiA), catalytic domain	1ks2 A:2-126,A:199-219
dQ	gi|310286951|ref|YP_003938209.1|	0043758	4-68	0.0000000000000182	46785	Winged helix DNA-binding domain	0.049	68967	Lrp/AsnC-like transcriptional regulator N-terminal domain	1i1g A:2-61
dQ	gi|310288030|ref|YP_003939289.1|	0051804	209-371	4.53e-28	53067	Actin-like ATPase domain	0.0027	110636	ROK	2aa4 A:120-289
dQ	gi|310288030|ref|YP_003939289.1|	0053029	83-204	0.00000000000955	53067	Actin-like ATPase domain	0.026	110636	ROK	2hoe A:72-199
dQ	gi|310288030|ref|YP_003939289.1|	0051507	16-82	0.0000000118	46785	Winged helix DNA-binding domain	0.059	68967	Lrp/AsnC-like transcriptional regulator N-terminal domain	2cfx A:1-63
dQ	gi|310288129|ref|YP_003939388.1|	0052161	41-101	0.0000000000000349	46785	Winged helix DNA-binding domain	0.0049	68967	Lrp/AsnC-like transcriptional regulator N-terminal domain	1ri7 A:25-84
dQ	gi|310288129|ref|YP_003939388.1|	0052160	103-179	0.00000000129	54909	Dimeric alpha+beta barrel	0.0085	69733	Lrp/AsnC-like transcriptional regulator C-terminal domain	2cfx A:64-140
dQ	gi|310287328|ref|YP_003938586.1|	0054062	435-490	0.00000659	46785	Winged helix DNA-binding domain	0.075	68967	Lrp/AsnC-like transcriptional regulator N-terminal domain	2cfx A:1-63
dQ	gi|310287612|ref|YP_003938870.1|	0043758	302-353	0.0000000466	46785	Winged helix DNA-binding domain	0.04	68967	Lrp/AsnC-like transcriptional regulator N-terminal domain	1i1g A:2-61
dQ	gi|310287439|ref|YP_003938697.1|	0052509	94-300	8.14e-21	53850	Periplasmic binding protein-like II	0.005	53851	Phosphate binding protein-like	2fyi A:88-307
dQ	gi|310287439|ref|YP_003938697.1|	0047461	4-88	1.91e-18	46785	Winged helix DNA-binding domain	0.0023	88979	LysR-like transcriptional regulators	1ixc A:1-89
dQ	gi|310287638|ref|YP_003938896.1|	0045910	4-109	9.37e-19	46785	Winged helix DNA-binding domain	0.025	88979	LysR-like transcriptional regulators	1ixc A:1-89
dQ	gi|310287638|ref|YP_003938896.1|	0045790	89-270	0.00000000000000143	53850	Periplasmic binding protein-like II	0.014	53851	Phosphate binding protein-like	1i6a A:
dQ	gi|310286733|ref|YP_003937991.1|	0052644	33-134	1.25e-22	46785	Winged helix DNA-binding domain	0.0091	63379	MarR-like transcriptional regulators	2eth A:1-140
dQ	gi|310287007|ref|YP_003938265.1|	0054842	27-139	2.37e-23	46785	Winged helix DNA-binding domain	0.0022	63379	MarR-like transcriptional regulators	2fbh A:8-144
dQ	gi|310288167|ref|YP_003939426.1|	0052644	17-138	3.72e-19	46785	Winged helix DNA-binding domain	0.026	63379	MarR-like transcriptional regulators	2fbk A:8-179
dQ	gi|310288067|ref|YP_003939326.1|	0050342	1-123	3.13e-43	52172	CheY-like	0.0001	52173	CheY-related	1nxo A:
dQ	gi|310288067|ref|YP_003939326.1|	0051385	135-229	7.09e-29	46894	C-terminal effector domain of the bipartite response regulators	0.00095	46895	PhoB-like	1p2f A:121-217
dQ	gi|310288123|ref|YP_003939382.1|	0051385	130-229	1.96e-31	46894	C-terminal effector domain of the bipartite response regulators	0.0007	46895	PhoB-like	1qqi A:
dQ	gi|310287197|ref|YP_003938455.1|	0050342	7-130	5.41e-42	52172	CheY-like	0.00015	52173	CheY-related	1mvo A:
dQ	gi|310287197|ref|YP_003938455.1|	0051385	128-239	6.52e-25	46894	C-terminal effector domain of the bipartite response regulators	0.0011	46895	PhoB-like	1ys7 A:128-233
dQ	gi|310287512|ref|YP_003938770.1|	0054521	1-118	2.56e-34	52172	CheY-like	0.00012	52173	CheY-related	1ys7 A:7-127
dQ	gi|310287512|ref|YP_003938770.1|	0051385	124-220	5.95e-18	46894	C-terminal effector domain of the bipartite response regulators	0.0056	46895	PhoB-like	1kgs A:124-225
dQ	gi|310287930|ref|YP_003939189.1|	0050342	1-131	1.57e-34	52172	CheY-like	0.00047	52173	CheY-related	1nxo A:
dQ	gi|310287930|ref|YP_003939189.1|	0051385	122-217	1.59e-16	46894	C-terminal effector domain of the bipartite response regulators	0.0059	46895	PhoB-like	1p2f A:121-217
dQ	gi|310287286|ref|YP_003938544.1|	0050342	6-131	1.14e-40	52172	CheY-like	0.0000828	52173	CheY-related	1mvo A:
dQ	gi|310287286|ref|YP_003938544.1|	0051385	139-236	1.67e-28	46894	C-terminal effector domain of the bipartite response regulators	0.0011	46895	PhoB-like	1p2f A:121-217
dQ	gi|310287576|ref|YP_003938834.1|	0051385	175-272	0.0000000000454	46894	C-terminal effector domain of the bipartite response regulators	0.0057	46895	PhoB-like	1kgs A:124-225
dQ	gi|310287652|ref|YP_003938910.1|	0051711	37-94	0.000000024	47413	lambda repressor-like DNA-binding domains	0.049	47432	SinR domain-like	1y7y A:5-73
dQ	gi|310287661|ref|YP_003938919.1|	0051908	6-70	0.00000713	47413	lambda repressor-like DNA-binding domains	0.059	47432	SinR domain-like	2ict A:8-94
dQ	gi|310287662|ref|YP_003938920.1|	0049180	1-52	0.000000349	47413	lambda repressor-like DNA-binding domains	0.055	47432	SinR domain-like	2b5a A:1-77
dQ	gi|310287750|ref|YP_003939008.1|	0051249	95-159	0.0000000000031	47413	lambda repressor-like DNA-binding domains	0.023	47432	SinR domain-like	1b0n A:1-68
dQ	gi|310288116|ref|YP_003939375.1|	0054323	41-110	0.00000000276	47413	lambda repressor-like DNA-binding domains	0.061	47432	SinR domain-like	1b0n A:1-68
dQ	gi|310286536|ref|YP_003937794.1|	0051249	3-56	0.000000000000257	47413	lambda repressor-like DNA-binding domains	0.023	47432	SinR domain-like	2b5a A:1-77
dQ	gi|310287452|ref|YP_003938710.1|	0050823	1-66	1.07e-16	47413	lambda repressor-like DNA-binding domains	0.044	47432	SinR domain-like	1b0n A:1-68
dQ	gi|310286591|ref|YP_003937849.1|	0051908	15-76	0.0000296	47413	lambda repressor-like DNA-binding domains	0.083	47432	SinR domain-like	2b5a A:1-77
dQ	gi|310286593|ref|YP_003937851.1|	0051249	5-69	0.000000000591	47413	lambda repressor-like DNA-binding domains	0.046	47432	SinR domain-like	2bnm A:6-76
dQ	gi|310286711|ref|YP_003937969.1|	0054157	9-75	0.000000000000012	46689	Homeodomain-like	0.0092	46764	Tetracyclin repressor-like, N-terminal domain	2iu5 A:1-71
dQ	gi|310286762|ref|YP_003938020.1|	0049195	3-67	3.28e-16	46689	Homeodomain-like	0.004	46764	Tetracyclin repressor-like, N-terminal domain	1rkt A:2-82
dQ	gi|310288157|ref|YP_003939416.1|	0049523	2-50	0.000000000118	46689	Homeodomain-like	0.012	46764	Tetracyclin repressor-like, N-terminal domain	2d6y A:7-74
dQ	gi|310286830|ref|YP_003938088.1|	0054157	13-69	0.0000000000165	46689	Homeodomain-like	0.014	46764	Tetracyclin repressor-like, N-terminal domain	2iu5 A:1-71
dQ	gi|310287437|ref|YP_003938695.1|	0049523	12-90	0.0000000000000498	46689	Homeodomain-like	0.0055	46764	Tetracyclin repressor-like, N-terminal domain	2fx0 A:4-76
dQ	gi|310287437|ref|YP_003938695.1|	0053205	110-189	0.0000004	48498	Tetracyclin repressor-like, C-terminal domain	0.012	48499	Tetracyclin repressor-like, C-terminal domain	2gfn A:81-199
