# Supplementary material for: Abundance, diversity and domain architecture variability in prokaryotic DNA-binding transcription factors
Source: PLoS One. 2018 Apr 3;13(4):e0195332. doi: 10.1371/journal.pone.0195332 (PMC5882156; doi:10.1371/journal.pone.0195332)
Supplement: S1 Dataset — The information of genomes and transcription factors is organized in a tabular format. The file S1_Dataset.zip contains 761 files, one per genome. The information is organized as follows: Genome ID, identifier from NCBI database; Supfam ID; physical position of the Domain; E-value; Supfam model assignment; Supfam description; E-value associated to the family; Family ID; Family ID; representative PDB associated to each assignment. (ZIP) [file pone.0195332.s005.zip › Genomes_assignments/Bifidobacterium_dentium_Bd1_B.TFs]

7Q	gi|283455167|ref|YP_003359731.1|	0051818	29-166	1.83e-22	51215	Regulatory protein AraC	0.011	51216	Regulatory protein AraC	2arc A:
7Q	gi|283455167|ref|YP_003359731.1|	0046275	242-290	0.000000000222	46689	Homeodomain-like	0.018	46759	AraC type transcriptional activator	1d5y A:57-121
7Q	gi|283455167|ref|YP_003359731.1|	0036286	194-239	0.00000000315	46689	Homeodomain-like	0.074	46759	AraC type transcriptional activator	1bl0 A:9-62
7Q	gi|283455311|ref|YP_003359875.1|	0052668	7-179	4.04e-32	52317	Class I glutamine amidotransferase-like	0.0083	52325	DJ-1/PfpI	1g2i A:
7Q	gi|283455311|ref|YP_003359875.1|	0045977	253-299	0.000000000538	46689	Homeodomain-like	0.053	46759	AraC type transcriptional activator	1bl0 A:63-124
7Q	gi|283455311|ref|YP_003359875.1|	0036286	203-250	0.00000301	46689	Homeodomain-like	0.056	46759	AraC type transcriptional activator	1bl0 A:63-124
7Q	gi|283455754|ref|YP_003360318.1|	0046275	162-213	0.000000000000282	46689	Homeodomain-like	0.024	46759	AraC type transcriptional activator	1d5y A:57-121
7Q	gi|283455754|ref|YP_003360318.1|	0036286	108-159	0.00000000896	46689	Homeodomain-like	0.014	46759	AraC type transcriptional activator	1bl0 A:9-62
7Q	gi|283456193|ref|YP_003360757.1|	0051818	45-174	2.62e-20	51215	Regulatory protein AraC	0.0092	51216	Regulatory protein AraC	2arc A:
7Q	gi|283456193|ref|YP_003360757.1|	0036286	195-242	0.00000001	46689	Homeodomain-like	0.014	46759	AraC type transcriptional activator	1bl0 A:9-62
7Q	gi|283456193|ref|YP_003360757.1|	0045977	244-294	0.00000762	46689	Homeodomain-like	0.027	46759	AraC type transcriptional activator	1bl0 A:63-124
7Q	gi|283456308|ref|YP_003360872.1|	0046275	263-313	0.000000000000417	46689	Homeodomain-like	0.0099	46759	AraC type transcriptional activator	1d5y A:57-121
7Q	gi|283456308|ref|YP_003360872.1|	0052595	32-102	0.000000000249	51182	RmlC-like cupins	0.065	89409	TM1287-like	1o4t A:
7Q	gi|283456502|ref|YP_003361066.1|	0046275	280-329	0.000000000000157	46689	Homeodomain-like	0.023	46759	AraC type transcriptional activator	1d5y A:57-121
7Q	gi|283456502|ref|YP_003361066.1|	0051818	40-151	0.000000000106	51215	Regulatory protein AraC	0.025	51216	Regulatory protein AraC	2arc A:
7Q	gi|283456502|ref|YP_003361066.1|	0036286	235-278	0.0000175	46689	Homeodomain-like	0.061	46759	AraC type transcriptional activator	1d5y A:3-56
7Q	gi|283456648|ref|YP_003361212.1|	0054946	16-157	4.06e-32	51206	cAMP-binding domain-like	0.005	51210	cAMP-binding domain	2gau A:10-151
7Q	gi|283456648|ref|YP_003361212.1|	0048601	159-236	1.66e-18	46785	Winged helix DNA-binding domain	0.0052	46796	CAP C-terminal domain-like	1hw5 A:138-208
7Q	gi|283455639|ref|YP_003360203.1|	0041150	6-126	1.3e-32	46785	Winged helix DNA-binding domain	0.0036	101027	FUR-like	1mzb A:
7Q	gi|283454968|ref|YP_003359532.1|	0035780	68-320	1.59e-41	53822	Periplasmic binding protein-like I	0.0013	53823	L-arabinose binding protein-like	2nzu G:58-332
7Q	gi|283454968|ref|YP_003359532.1|	0051985	9-66	0.0000000000000844	47413	lambda repressor-like DNA-binding domains	0.0073	47438	GalR/LacI-like bacterial regulator	1efa A:2-60
7Q	gi|283455047|ref|YP_003359611.1|	0035780	58-329	2.54e-43	53822	Periplasmic binding protein-like I	0.00072	53823	L-arabinose binding protein-like	2nzu G:58-332
7Q	gi|283455047|ref|YP_003359611.1|	0051985	1-60	6.19e-18	47413	lambda repressor-like DNA-binding domains	0.0031	47438	GalR/LacI-like bacterial regulator	2bjc A:1-62
7Q	gi|283455074|ref|YP_003359638.1|	0036339	82-341	1.88e-47	53822	Periplasmic binding protein-like I	0.0001	53823	L-arabinose binding protein-like	2nzu G:58-332
7Q	gi|283455074|ref|YP_003359638.1|	0051985	7-65	4.83e-16	47413	lambda repressor-like DNA-binding domains	0.0038	47438	GalR/LacI-like bacterial regulator	2hsg A:2-58
7Q	gi|283455080|ref|YP_003359644.1|	0036339	110-336	4.35e-55	53822	Periplasmic binding protein-like I	0.0000626	53823	L-arabinose binding protein-like	1dbq A:
7Q	gi|283455080|ref|YP_003359644.1|	0051985	9-66	0.000000000000113	47413	lambda repressor-like DNA-binding domains	0.0057	47438	GalR/LacI-like bacterial regulator	2bjc A:1-62
7Q	gi|283455101|ref|YP_003359665.1|	0053227	65-345	2.36e-45	53822	Periplasmic binding protein-like I	0.00026	53823	L-arabinose binding protein-like	2nzu G:58-332
7Q	gi|283455101|ref|YP_003359665.1|	0051985	5-55	0.00000000000774	47413	lambda repressor-like DNA-binding domains	0.0047	47438	GalR/LacI-like bacterial regulator	2bjc A:1-62
7Q	gi|283455112|ref|YP_003359676.1|	0036339	69-318	1.63e-53	53822	Periplasmic binding protein-like I	0.0000443	53823	L-arabinose binding protein-like	2nzu G:58-332
7Q	gi|283455112|ref|YP_003359676.1|	0051985	8-67	0.00000000000000914	47413	lambda repressor-like DNA-binding domains	0.0051	47438	GalR/LacI-like bacterial regulator	1pru A:
7Q	gi|283455113|ref|YP_003359677.1|	0035780	90-345	1.75e-43	53822	Periplasmic binding protein-like I	0.00021	53823	L-arabinose binding protein-like	2nzu G:58-332
7Q	gi|283455113|ref|YP_003359677.1|	0051985	31-90	5.63e-18	47413	lambda repressor-like DNA-binding domains	0.0042	47438	GalR/LacI-like bacterial regulator	2bjc A:1-62
7Q	gi|283455179|ref|YP_003359743.1|	0036339	72-351	4.07e-56	53822	Periplasmic binding protein-like I	0.0000945	53823	L-arabinose binding protein-like	2nzu G:58-332
7Q	gi|283455179|ref|YP_003359743.1|	0051985	12-70	1.77e-17	47413	lambda repressor-like DNA-binding domains	0.0048	47438	GalR/LacI-like bacterial regulator	2bjc A:1-62
7Q	gi|283455192|ref|YP_003359756.1|	0036339	68-333	2.36e-46	53822	Periplasmic binding protein-like I	0.00019	53823	L-arabinose binding protein-like	1dbq A:
7Q	gi|283455192|ref|YP_003359756.1|	0051985	10-65	0.000000000000438	47413	lambda repressor-like DNA-binding domains	0.016	47438	GalR/LacI-like bacterial regulator	2hsg A:2-58
7Q	gi|283455425|ref|YP_003359989.1|	0035780	67-314	3.05e-47	53822	Periplasmic binding protein-like I	0.0001	53823	L-arabinose binding protein-like	2nzu G:58-332
7Q	gi|283455425|ref|YP_003359989.1|	0051985	10-68	1.95e-17	47413	lambda repressor-like DNA-binding domains	0.005	47438	GalR/LacI-like bacterial regulator	2hsg A:2-58
7Q	gi|283455492|ref|YP_003360056.1|	0036339	67-338	1.26e-77	53822	Periplasmic binding protein-like I	0.000022	53823	L-arabinose binding protein-like	1dbq A:
7Q	gi|283455492|ref|YP_003360056.1|	0051985	13-59	0.000000000281	47413	lambda repressor-like DNA-binding domains	0.01	47438	GalR/LacI-like bacterial regulator	2hsg A:2-58
7Q	gi|283455549|ref|YP_003360113.1|	0035780	60-325	4.35e-40	53822	Periplasmic binding protein-like I	0.00039	53823	L-arabinose binding protein-like	2nzu G:58-332
7Q	gi|283455549|ref|YP_003360113.1|	0051985	2-61	0.0000000000000018	47413	lambda repressor-like DNA-binding domains	0.0081	47438	GalR/LacI-like bacterial regulator	2hsg A:2-58
7Q	gi|283455954|ref|YP_003360518.1|	0035780	58-320	6.75e-49	53822	Periplasmic binding protein-like I	0.00016	53823	L-arabinose binding protein-like	1dbq A:
7Q	gi|283455954|ref|YP_003360518.1|	0051985	1-59	1.73e-16	47413	lambda repressor-like DNA-binding domains	0.0067	47438	GalR/LacI-like bacterial regulator	2hsg A:2-58
7Q	gi|283456146|ref|YP_003360710.1|	0035780	58-308	2.57e-34	53822	Periplasmic binding protein-like I	0.0015	53823	L-arabinose binding protein-like	2nzu G:58-332
7Q	gi|283456146|ref|YP_003360710.1|	0051985	1-60	2.85e-17	47413	lambda repressor-like DNA-binding domains	0.0037	47438	GalR/LacI-like bacterial regulator	2hsg A:2-58
7Q	gi|283456455|ref|YP_003361019.1|	0036339	73-316	2.57e-45	53822	Periplasmic binding protein-like I	0.00013	53823	L-arabinose binding protein-like	2nzu G:58-332
7Q	gi|283456455|ref|YP_003361019.1|	0051985	1-61	0.00000000000000723	47413	lambda repressor-like DNA-binding domains	0.0059	47438	GalR/LacI-like bacterial regulator	2hsg A:2-58
7Q	gi|283456500|ref|YP_003361064.1|	0053227	72-331	1.16e-46	53822	Periplasmic binding protein-like I	0.0008	53823	L-arabinose binding protein-like	2nzu G:58-332
7Q	gi|283456500|ref|YP_003361064.1|	0036955	1-49	0.0000000000366	47413	lambda repressor-like DNA-binding domains	0.0052	47438	GalR/LacI-like bacterial regulator	2hsg A:2-58
7Q	gi|283456538|ref|YP_003361102.1|	0035780	62-315	4.32e-45	53822	Periplasmic binding protein-like I	0.00021	53823	L-arabinose binding protein-like	2nzu G:58-332
7Q	gi|283456538|ref|YP_003361102.1|	0051985	2-62	0.0000000000000113	47413	lambda repressor-like DNA-binding domains	0.0017	47438	GalR/LacI-like bacterial regulator	2hsg A:2-58
7Q	gi|283456559|ref|YP_003361123.1|	0036339	68-335	1.11e-58	53822	Periplasmic binding protein-like I	0.00016	53823	L-arabinose binding protein-like	1dbq A:
7Q	gi|283456559|ref|YP_003361123.1|	0051985	10-66	0.00000000000000103	47413	lambda repressor-like DNA-binding domains	0.0039	47438	GalR/LacI-like bacterial regulator	2bjc A:1-62
7Q	gi|283456747|ref|YP_003361311.1|	0036339	71-352	1.02e-45	53822	Periplasmic binding protein-like I	0.00024	53823	L-arabinose binding protein-like	2nzu G:58-332
7Q	gi|283456747|ref|YP_003361311.1|	0051985	9-68	1.34e-16	47413	lambda repressor-like DNA-binding domains	0.003	47438	GalR/LacI-like bacterial regulator	2hsg A:2-58
7Q	gi|283456758|ref|YP_003361322.1|	0036339	63-334	3.62e-77	53822	Periplasmic binding protein-like I	0.0000154	53823	L-arabinose binding protein-like	1dbq A:
7Q	gi|283456758|ref|YP_003361322.1|	0051985	2-60	0.00000000000000235	47413	lambda repressor-like DNA-binding domains	0.0054	47438	GalR/LacI-like bacterial regulator	2bjc A:1-62
7Q	gi|283456763|ref|YP_003361327.1|	0053227	67-342	1.26e-44	53822	Periplasmic binding protein-like I	0.00019	53823	L-arabinose binding protein-like	1tlf A:
7Q	gi|283456763|ref|YP_003361327.1|	0051985	10-69	4.5e-19	47413	lambda repressor-like DNA-binding domains	0.0025	47438	GalR/LacI-like bacterial regulator	2hsg A:2-58
7Q	gi|283456857|ref|YP_003361421.1|	0036339	64-314	5.5e-58	53822	Periplasmic binding protein-like I	0.0000214	53823	L-arabinose binding protein-like	1dbq A:
7Q	gi|283456857|ref|YP_003361421.1|	0051985	3-63	1.37e-17	47413	lambda repressor-like DNA-binding domains	0.0031	47438	GalR/LacI-like bacterial regulator	2bjc A:1-62
7Q	gi|283456916|ref|YP_003361480.1|	0036339	65-364	2.16e-45	53822	Periplasmic binding protein-like I	0.00022	53823	L-arabinose binding protein-like	2nzu G:58-332
7Q	gi|283456916|ref|YP_003361480.1|	0051985	5-64	5.63e-16	47413	lambda repressor-like DNA-binding domains	0.0099	47438	GalR/LacI-like bacterial regulator	2hsg A:2-58
7Q	gi|283456922|ref|YP_003361486.1|	0036339	55-329	8.25e-53	53822	Periplasmic binding protein-like I	0.000053	53823	L-arabinose binding protein-like	1dbq A:
7Q	gi|283456922|ref|YP_003361486.1|	0051985	3-53	0.000000000384	47413	lambda repressor-like DNA-binding domains	0.0055	47438	GalR/LacI-like bacterial regulator	2bjc A:1-62
7Q	gi|283456932|ref|YP_003361496.1|	0036339	63-344	1.99e-48	53822	Periplasmic binding protein-like I	0.00017	53823	L-arabinose binding protein-like	2nzu G:58-332
7Q	gi|283456932|ref|YP_003361496.1|	0051985	1-59	1.91e-16	47413	lambda repressor-like DNA-binding domains	0.0043	47438	GalR/LacI-like bacterial regulator	2hsg A:2-58
7Q	gi|283456979|ref|YP_003361543.1|	0053227	84-275	9.68e-21	53822	Periplasmic binding protein-like I	0.0033	53823	L-arabinose binding protein-like	2nzu G:58-332
7Q	gi|283456979|ref|YP_003361543.1|	0051985	2-58	0.0000000000000144	47413	lambda repressor-like DNA-binding domains	0.0051	47438	GalR/LacI-like bacterial regulator	1pru A:
7Q	gi|283456983|ref|YP_003361547.1|	0035780	83-339	2.36e-25	53822	Periplasmic binding protein-like I	0.0024	53823	L-arabinose binding protein-like	2nzu G:58-332
7Q	gi|283456983|ref|YP_003361547.1|	0051985	25-83	2.43e-16	47413	lambda repressor-like DNA-binding domains	0.0043	47438	GalR/LacI-like bacterial regulator	1pru A:
7Q	gi|283456986|ref|YP_003361550.1|	0035780	58-316	1.51e-53	53822	Periplasmic binding protein-like I	0.00021	53823	L-arabinose binding protein-like	2nzu G:58-332
7Q	gi|283456986|ref|YP_003361550.1|	0051985	1-59	9.85e-19	47413	lambda repressor-like DNA-binding domains	0.0025	47438	GalR/LacI-like bacterial regulator	1pru A:
7Q	gi|283457003|ref|YP_003361567.1|	0049650	61-333	1.81e-43	53822	Periplasmic binding protein-like I	0.00024	53823	L-arabinose binding protein-like	2nzu G:58-332
7Q	gi|283457003|ref|YP_003361567.1|	0051985	2-60	0.00000000000506	47413	lambda repressor-like DNA-binding domains	0.0089	47438	GalR/LacI-like bacterial regulator	2bjc A:1-62
7Q	gi|283457009|ref|YP_003361573.1|	0035780	61-325	1.5e-46	53822	Periplasmic binding protein-like I	0.00019	53823	L-arabinose binding protein-like	2nzu G:58-332
7Q	gi|283457009|ref|YP_003361573.1|	0051985	2-61	0.0000000000000403	47413	lambda repressor-like DNA-binding domains	0.01	47438	GalR/LacI-like bacterial regulator	1pru A:
7Q	gi|283457022|ref|YP_003361586.1|	0036339	63-332	1.97e-46	53822	Periplasmic binding protein-like I	0.00015	53823	L-arabinose binding protein-like	1dbq A:
7Q	gi|283457022|ref|YP_003361586.1|	0051985	3-59	0.00000000000422	47413	lambda repressor-like DNA-binding domains	0.0063	47438	GalR/LacI-like bacterial regulator	2bjc A:1-62
7Q	gi|283455432|ref|YP_003359996.1|	0045682	8-141	3.56e-25	52172	CheY-like	0.00084	52173	CheY-related	1a04 A:5-142
7Q	gi|283455432|ref|YP_003359996.1|	0048694	163-229	4.08e-23	46894	C-terminal effector domain of the bipartite response regulators	0.0029	46900	GerE-like (LuxR/UhpA family of transcriptional regulators)	1fse A:
7Q	gi|283455737|ref|YP_003360301.1|	0045682	9-153	5.55e-32	52172	CheY-like	0.00032	52173	CheY-related	1a04 A:5-142
7Q	gi|283455737|ref|YP_003360301.1|	0048694	181-250	1.09e-22	46894	C-terminal effector domain of the bipartite response regulators	0.0017	46900	GerE-like (LuxR/UhpA family of transcriptional regulators)	1a04 A:150-216
7Q	gi|283455905|ref|YP_003360469.1|	0045682	1-131	2.13e-22	52172	CheY-like	0.0052	52173	CheY-related	1u0s Y:
7Q	gi|283455905|ref|YP_003360469.1|	0048694	128-199	0.0000000000000143	46894	C-terminal effector domain of the bipartite response regulators	0.0067	46900	GerE-like (LuxR/UhpA family of transcriptional regulators)	1fse A:
7Q	gi|283456303|ref|YP_003360867.1|	0045682	1-124	1.71e-27	52172	CheY-like	0.0021	52173	CheY-related	1u0s Y:
7Q	gi|283456303|ref|YP_003360867.1|	0048694	154-216	6.46e-19	46894	C-terminal effector domain of the bipartite response regulators	0.0027	46900	GerE-like (LuxR/UhpA family of transcriptional regulators)	1fse A:
7Q	gi|283456459|ref|YP_003361023.1|	0048694	167-235	1.16e-16	46894	C-terminal effector domain of the bipartite response regulators	0.0046	46900	GerE-like (LuxR/UhpA family of transcriptional regulators)	1yio A:131-200
7Q	gi|283456459|ref|YP_003361023.1|	0043525	3-129	9.39e-17	52172	CheY-like	0.013	52173	CheY-related	1mb3 A:
7Q	gi|283456787|ref|YP_003361351.1|	0048694	145-217	0.00000000000000238	46894	C-terminal effector domain of the bipartite response regulators	0.0043	46900	GerE-like (LuxR/UhpA family of transcriptional regulators)	1yio A:131-200
7Q	gi|283456787|ref|YP_003361351.1|	0051860	9-135	0.00000000000327	52172	CheY-like	0.03	52173	CheY-related	1ny5 A:1-137
7Q	gi|283456847|ref|YP_003361411.1|	0043525	9-128	2.56e-17	52172	CheY-like	0.0031	52173	CheY-related	1dz3 A:
7Q	gi|283456847|ref|YP_003361411.1|	0048694	149-218	0.00000000000000337	46894	C-terminal effector domain of the bipartite response regulators	0.0081	46900	GerE-like (LuxR/UhpA family of transcriptional regulators)	1fse A:
7Q	gi|283455239|ref|YP_003359803.1|	0054060	101-238	2.46e-19	48008	GntR ligand-binding domain-like	0.019	48009	GntR ligand-binding domain-like	2hs5 A:94-231
7Q	gi|283455239|ref|YP_003359803.1|	0050048	14-79	0.00000000393	46785	Winged helix DNA-binding domain	0.038	46804	GntR-like transcriptional regulators	3bwg A:5-82
7Q	gi|283455309|ref|YP_003359873.1|	0050768	128-516	8.21e-90	53383	PLP-dependent transferases	0.0000126	53384	AAT-like	1x0m A:26-428
7Q	gi|283455309|ref|YP_003359873.1|	0050048	24-101	4.18e-19	46785	Winged helix DNA-binding domain	0.016	46804	GntR-like transcriptional regulators	1hw1 A:5-78
7Q	gi|283455431|ref|YP_003359995.1|	0054899	87-243	5.18e-36	64288	Chorismate lyase-like	0.0015	143473	UTRA domain	3ddv A:3-145
7Q	gi|283455431|ref|YP_003359995.1|	0050048	15-82	0.00000000000667	46785	Winged helix DNA-binding domain	0.024	46804	GntR-like transcriptional regulators	2hs5 A:25-93
7Q	gi|283455742|ref|YP_003360306.1|	0050048	6-80	1.78e-21	46785	Winged helix DNA-binding domain	0.021	46804	GntR-like transcriptional regulators	1v4r A:1-100
7Q	gi|283456153|ref|YP_003360717.1|	0050048	2-45	0.0000816	46785	Winged helix DNA-binding domain	0.041	46804	GntR-like transcriptional regulators	3bwg A:5-82
7Q	gi|283456957|ref|YP_003361521.1|	0050048	5-85	2.37e-16	46785	Winged helix DNA-binding domain	0.023	46804	GntR-like transcriptional regulators	1v4r A:1-100
7Q	gi|283457061|ref|YP_003361625.1|	0050048	27-96	9.46e-23	46785	Winged helix DNA-binding domain	0.02	46804	GntR-like transcriptional regulators	3bwg A:5-82
7Q	gi|283457061|ref|YP_003361625.1|	0054060	113-240	5.75e-21	48008	GntR ligand-binding domain-like	0.0094	48009	GntR ligand-binding domain-like	2hs5 A:94-231
7Q	gi|283455207|ref|YP_003359771.1|	0049608	94-266	6.47e-35	55781	GAF domain-like	0.0012	75513	IclR ligand-binding domain-like	1tf1 A:
7Q	gi|283455207|ref|YP_003359771.1|	0048177	39-107	0.00000000000193	46785	Winged helix DNA-binding domain	0.034	74676	Transcriptional regulator IclR, N-terminal domain	1mkm A:1-75
7Q	gi|283455211|ref|YP_003359775.1|	0049944	169-223	0.000045	46785	Winged helix DNA-binding domain	0.058	68967	Lrp/AsnC-like transcriptional regulator N-terminal domain	1i1g A:2-61
7Q	gi|283455361|ref|YP_003359925.1|	0051804	203-366	4.48e-26	53067	Actin-like ATPase domain	0.0077	110636	ROK	2aa4 A:120-289
7Q	gi|283455361|ref|YP_003359925.1|	0051508	80-200	0.00000000000000106	53067	Actin-like ATPase domain	0.03	110636	ROK	2hoe A:72-199
7Q	gi|283455361|ref|YP_003359925.1|	0051455	9-71	0.0000000038	46785	Winged helix DNA-binding domain	0.091	68967	Lrp/AsnC-like transcriptional regulator N-terminal domain	2cfx A:1-63
7Q	gi|283455734|ref|YP_003360298.1|	0052162	70-141	0.00000000456	54909	Dimeric alpha+beta barrel	0.0093	69733	Lrp/AsnC-like transcriptional regulator C-terminal domain	1ri7 A:85-170
7Q	gi|283455734|ref|YP_003360298.1|	0045968	183-229	0.00000012	46785	Winged helix DNA-binding domain	0.01	68967	Lrp/AsnC-like transcriptional regulator N-terminal domain	1i1g A:2-61
7Q	gi|283455734|ref|YP_003360298.1|	0047284	246-315	0.00000509	54909	Dimeric alpha+beta barrel	0.01	69733	Lrp/AsnC-like transcriptional regulator C-terminal domain	1ri7 A:85-170
7Q	gi|283455734|ref|YP_003360298.1|	0049384	5-59	0.00000581	46785	Winged helix DNA-binding domain	0.032	68967	Lrp/AsnC-like transcriptional regulator N-terminal domain	2cfx A:1-63
7Q	gi|283456643|ref|YP_003361207.1|	0040524	76-238	2.85e-28	100950	NagB/RpiA/CoA transferase-like	0.065	75176	D-ribose-5-phosphate isomerase (RpiA), catalytic domain	1ks2 A:2-126,A:199-219
7Q	gi|283456643|ref|YP_003361207.1|	0043758	4-69	0.00000000000000358	46785	Winged helix DNA-binding domain	0.054	68967	Lrp/AsnC-like transcriptional regulator N-terminal domain	1i1g A:2-61
7Q	gi|283456815|ref|YP_003361379.1|	0052161	17-77	0.0000000000000174	46785	Winged helix DNA-binding domain	0.0051	68967	Lrp/AsnC-like transcriptional regulator N-terminal domain	1ri7 A:25-84
7Q	gi|283456815|ref|YP_003361379.1|	0049174	78-156	0.00000000389	54909	Dimeric alpha+beta barrel	0.008	69733	Lrp/AsnC-like transcriptional regulator C-terminal domain	2cfx A:64-140
7Q	gi|283455748|ref|YP_003360312.1|	0045790	83-307	2.72e-24	53850	Periplasmic binding protein-like II	0.002	53851	Phosphate binding protein-like	2fyi A:88-307
7Q	gi|283455748|ref|YP_003360312.1|	0045910	2-104	2.38e-17	46785	Winged helix DNA-binding domain	0.0086	88979	LysR-like transcriptional regulators	1ixc A:1-89
7Q	gi|283455774|ref|YP_003360338.1|	0045790	89-295	1.03e-29	53850	Periplasmic binding protein-like II	0.0033	53851	Phosphate binding protein-like	1al3 A:
7Q	gi|283455774|ref|YP_003360338.1|	0047461	1-86	5.73e-20	46785	Winged helix DNA-binding domain	0.0025	88979	LysR-like transcriptional regulators	1ixc A:1-89
7Q	gi|283455095|ref|YP_003359659.1|	0052644	35-131	1.16e-22	46785	Winged helix DNA-binding domain	0.0053	63379	MarR-like transcriptional regulators	2a61 A:5-143
7Q	gi|283456507|ref|YP_003361071.1|	0054842	3-111	5.79e-23	46785	Winged helix DNA-binding domain	0.0092	63379	MarR-like transcriptional regulators	3bro A:3-137
7Q	gi|283456518|ref|YP_003361082.1|	0052644	5-116	5.73e-20	46785	Winged helix DNA-binding domain	0.016	63379	MarR-like transcriptional regulators	2eth A:1-140
7Q	gi|283456901|ref|YP_003361465.1|	0049498	84-384	2.06e-51	53067	Actin-like ATPase domain	0.00049	110636	ROK	1z6r A:211-406
7Q	gi|283456901|ref|YP_003361465.1|	0051455	12-70	0.000000000369	46785	Winged helix DNA-binding domain	0.094	63379	MarR-like transcriptional regulators	3deu A:2-141
7Q	gi|283455323|ref|YP_003359887.1|	0050342	1-125	5.83e-41	52172	CheY-like	0.0001	52173	CheY-related	1nxo A:
7Q	gi|283455323|ref|YP_003359887.1|	0051385	134-230	9.92e-29	46894	C-terminal effector domain of the bipartite response regulators	0.00095	46895	PhoB-like	1p2f A:121-217
7Q	gi|283455696|ref|YP_003360260.1|	0050342	12-135	4.13e-42	52172	CheY-like	0.00018	52173	CheY-related	1mvo A:
7Q	gi|283455696|ref|YP_003360260.1|	0051385	135-244	2.64e-25	46894	C-terminal effector domain of the bipartite response regulators	0.0011	46895	PhoB-like	1ys7 A:128-233
7Q	gi|283455806|ref|YP_003360370.1|	0050342	2-116	2.42e-37	52172	CheY-like	0.00012	52173	CheY-related	1mvo A:
7Q	gi|283455806|ref|YP_003360370.1|	0051385	124-221	1.7e-28	46894	C-terminal effector domain of the bipartite response regulators	0.001	46895	PhoB-like	1p2f A:121-217
7Q	gi|283456112|ref|YP_003360676.1|	0043525	1-127	5.12e-29	52172	CheY-like	0.01	52173	CheY-related	1a04 A:5-142
7Q	gi|283456112|ref|YP_003360676.1|	0052669	128-209	0.0000000482	46894	C-terminal effector domain of the bipartite response regulators	0.018	46895	PhoB-like	2ff4 A:10-104
7Q	gi|283456808|ref|YP_003361372.1|	0051385	131-230	1.79e-30	46894	C-terminal effector domain of the bipartite response regulators	0.00067	46895	PhoB-like	1qqi A:
7Q	gi|283455032|ref|YP_003359596.1|	0050823	1-65	1.56e-17	47413	lambda repressor-like DNA-binding domains	0.057	47432	SinR domain-like	1utx A:
7Q	gi|283455032|ref|YP_003359596.1|	0042501	160-402	0.00000115	103473	MFS general substrate transporter	0.075	103477	LacY-like proton/sugar symporter	1pv7 A:
7Q	gi|283455852|ref|YP_003360416.1|	0054369	7-72	0.00000375	47413	lambda repressor-like DNA-binding domains	0.094	47432	SinR domain-like	2b5a A:1-77
7Q	gi|283456291|ref|YP_003360855.1|	0051249	92-155	0.0000000000141	47413	lambda repressor-like DNA-binding domains	0.026	47432	SinR domain-like	2b5a A:1-77
7Q	gi|283456487|ref|YP_003361051.1|	0051249	1-45	0.00000000957	47413	lambda repressor-like DNA-binding domains	0.052	47432	SinR domain-like	2b5a A:1-77
7Q	gi|283456489|ref|YP_003361053.1|	0054323	83-140	0.000000000186	47413	lambda repressor-like DNA-binding domains	0.059	47432	SinR domain-like	1y7y A:5-73
7Q	gi|283456489|ref|YP_003361053.1|	0051249	7-70	0.0000000479	47413	lambda repressor-like DNA-binding domains	0.06	47432	SinR domain-like	1b0n A:1-68
7Q	gi|283455025|ref|YP_003359589.1|	0054157	18-73	0.000000000000513	46689	Homeodomain-like	0.0096	46764	Tetracyclin repressor-like, N-terminal domain	2iu5 A:1-71
7Q	gi|283455118|ref|YP_003359682.1|	0054374	33-94	0.000000000000798	46689	Homeodomain-like	0.01	46764	Tetracyclin repressor-like, N-terminal domain	2fq4 A:9-77
7Q	gi|283455118|ref|YP_003359682.1|	0052743	108-212	0.000000105	48498	Tetracyclin repressor-like, C-terminal domain	0.012	48499	Tetracyclin repressor-like, C-terminal domain	1vi0 A:78-194
7Q	gi|283455128|ref|YP_003359692.1|	0049523	4-81	8.21e-18	46689	Homeodomain-like	0.0074	46764	Tetracyclin repressor-like, N-terminal domain	2fx0 A:4-76
7Q	gi|283455128|ref|YP_003359692.1|	0052878	85-194	0.0000000956	48498	Tetracyclin repressor-like, C-terminal domain	0.014	48499	Tetracyclin repressor-like, C-terminal domain	1vi0 A:78-194
7Q	gi|283455148|ref|YP_003359712.1|	0049523	19-86	6.8e-16	46689	Homeodomain-like	0.0091	46764	Tetracyclin repressor-like, N-terminal domain	2o7o A:2-67
7Q	gi|283455148|ref|YP_003359712.1|	0052886	105-204	0.00000000719	48498	Tetracyclin repressor-like, C-terminal domain	0.012	48499	Tetracyclin repressor-like, C-terminal domain	2g3b A:74-189
7Q	gi|283455166|ref|YP_003359730.1|	0049195	13-81	1.02e-17	46689	Homeodomain-like	0.0072	46764	Tetracyclin repressor-like, N-terminal domain	1rkt A:2-82
7Q	gi|283455233|ref|YP_003359797.1|	0054157	12-69	0.000000000000294	46689	Homeodomain-like	0.0077	46764	Tetracyclin repressor-like, N-terminal domain	2iu5 A:1-71
7Q	gi|283455952|ref|YP_003360516.1|	0049195	3-70	4.31e-18	46689	Homeodomain-like	0.0026	46764	Tetracyclin repressor-like, N-terminal domain	1ui5 A:5-75
7Q	gi|283455997|ref|YP_003360561.1|	0054157	5-70	0.0000000000000344	46689	Homeodomain-like	0.0084	46764	Tetracyclin repressor-like, N-terminal domain	1ui5 A:5-75
7Q	gi|283456224|ref|YP_003360788.1|	0054157	3-55	0.000000000185	46689	Homeodomain-like	0.011	46764	Tetracyclin repressor-like, N-terminal domain	2g3b A:2-73
7Q	gi|283456510|ref|YP_003361074.1|	0049523	5-75	2.92e-16	46689	Homeodomain-like	0.0035	46764	Tetracyclin repressor-like, N-terminal domain	1pb6 A:14-85
7Q	gi|283456510|ref|YP_003361074.1|	0052886	83-172	0.000000171	48498	Tetracyclin repressor-like, C-terminal domain	0.014	48499	Tetracyclin repressor-like, C-terminal domain	2gfn A:81-199
7Q	gi|283456521|ref|YP_003361085.1|	0052885	37-100	0.0000000000000405	46689	Homeodomain-like	0.013	46764	Tetracyclin repressor-like, N-terminal domain	1vi0 A:6-77
7Q	gi|283456524|ref|YP_003361088.1|	0049195	1-67	6.67e-16	46689	Homeodomain-like	0.0086	46764	Tetracyclin repressor-like, N-terminal domain	1z77 A:1-75
7Q	gi|283456534|ref|YP_003361098.1|	0049523	10-74	0.000000000000923	46689	Homeodomain-like	0.0072	46764	Tetracyclin repressor-like, N-terminal domain	1pb6 A:14-85
7Q	gi|283456534|ref|YP_003361098.1|	0052886	106-201	0.0000133	48498	Tetracyclin repressor-like, C-terminal domain	0.0065	48499	Tetracyclin repressor-like, C-terminal domain	2gfn A:81-199
7Q	gi|283456536|ref|YP_003361100.1|	0049523	30-97	0.00000000000000698	46689	Homeodomain-like	0.0078	46764	Tetracyclin repressor-like, N-terminal domain	1rkt A:2-82
7Q	gi|283456950|ref|YP_003361514.1|	0049523	3-63	0.000000000000648	46689	Homeodomain-like	0.0098	46764	Tetracyclin repressor-like, N-terminal domain	1rkt A:2-82
