# Supplementary material for: Abundance, diversity and domain architecture variability in prokaryotic DNA-binding transcription factors
Source: PLoS One. 2018 Apr 3;13(4):e0195332. doi: 10.1371/journal.pone.0195332 (PMC5882156; doi:10.1371/journal.pone.0195332)
Supplement: S1 Dataset — The information of genomes and transcription factors is organized in a tabular format. The file S1_Dataset.zip contains 761 files, one per genome. The information is organized as follows: Genome ID, identifier from NCBI database; Supfam ID; physical position of the Domain; E-value; Supfam model assignment; Supfam description; E-value associated to the family; Family ID; Family ID; representative PDB associated to each assignment. (ZIP) [file pone.0195332.s005.zip › Genomes_assignments/Bifidobacterium_longum_subsp._infantis_ATCC_15697_=_JCM_1222_B.TFs]

ndh	gi|213692556|ref|YP_002323142.1|	0036288	134-286	8.89e-25	55136	Probable bacterial effector-binding domain	0.056	55140	Rob transcription factor, C-terminal domain	1d5y A:122-294
ndh	gi|213692556|ref|YP_002323142.1|	0046275	57-108	0.000000000000251	46689	Homeodomain-like	0.0085	46759	AraC type transcriptional activator	1d5y A:57-121
ndh	gi|213692556|ref|YP_002323142.1|	0036286	5-55	0.0000000309	46689	Homeodomain-like	0.0071	46759	AraC type transcriptional activator	1d5y A:3-56
ndh	gi|213693250|ref|YP_002323836.1|	0036286	186-236	0.000000000381	46689	Homeodomain-like	0.0088	46759	AraC type transcriptional activator	1bl0 A:9-62
ndh	gi|213693250|ref|YP_002323836.1|	0046275	238-287	0.00000000305	46689	Homeodomain-like	0.013	46759	AraC type transcriptional activator	1d5y A:57-121
ndh	gi|213693250|ref|YP_002323836.1|	0051818	30-160	0.00000000222	51215	Regulatory protein AraC	0.014	51216	Regulatory protein AraC	2arc A:
ndh	gi|213692742|ref|YP_002323328.1|	0037457	99-166	2.35e-18	55252	C-terminal domain of arginine repressor	0.0018	55253	C-terminal domain of arginine repressor	1xxa A:
ndh	gi|213692742|ref|YP_002323328.1|	0045802	12-76	0.00000000000000626	46785	Winged helix DNA-binding domain	0.0086	46792	Arginine repressor (ArgR), N-terminal DNA-binding domain	1f9n A:3-78
ndh	gi|213692924|ref|YP_002323510.1|	0054946	15-157	4.58e-32	51206	cAMP-binding domain-like	0.0064	51210	cAMP-binding domain	1q3e A:
ndh	gi|213692924|ref|YP_002323510.1|	0048601	159-236	2.72e-18	46785	Winged helix DNA-binding domain	0.0098	46796	CAP C-terminal domain-like	1hw5 A:138-208
ndh	gi|213692834|ref|YP_002323420.1|	0041150	9-130	1.12e-29	46785	Winged helix DNA-binding domain	0.0045	101027	FUR-like	1mzb A:
ndh	gi|213692838|ref|YP_002323424.1|	0041150	7-126	8.91e-31	46785	Winged helix DNA-binding domain	0.0032	101027	FUR-like	1mzb A:
ndh	gi|213690966|ref|YP_002321552.1|	0053227	87-332	1.33e-26	53822	Periplasmic binding protein-like I	0.0048	53823	L-arabinose binding protein-like	2nzu G:58-332
ndh	gi|213690966|ref|YP_002321552.1|	0051985	2-56	4.56e-16	47413	lambda repressor-like DNA-binding domains	0.0044	47438	GalR/LacI-like bacterial regulator	2hsg A:2-58
ndh	gi|213691048|ref|YP_002321634.1|	0035780	58-331	1.91e-45	53822	Periplasmic binding protein-like I	0.00061	53823	L-arabinose binding protein-like	2nzu G:58-332
ndh	gi|213691048|ref|YP_002321634.1|	0051985	1-60	1e-17	47413	lambda repressor-like DNA-binding domains	0.0034	47438	GalR/LacI-like bacterial regulator	2bjc A:1-62
ndh	gi|213691059|ref|YP_002321645.1|	0035780	61-320	4.71e-49	53822	Periplasmic binding protein-like I	0.00053	53823	L-arabinose binding protein-like	1dbq A:
ndh	gi|213691059|ref|YP_002321645.1|	0051985	2-61	0.000000000000122	47413	lambda repressor-like DNA-binding domains	0.0059	47438	GalR/LacI-like bacterial regulator	1pru A:
ndh	gi|213691097|ref|YP_002321683.1|	0051985	12-67	0.000000000012	47413	lambda repressor-like DNA-binding domains	0.012	47438	GalR/LacI-like bacterial regulator	1pru A:
ndh	gi|213691097|ref|YP_002321683.1|	0035780	69-159	0.000000000045	53822	Periplasmic binding protein-like I	0.0053	53823	L-arabinose binding protein-like	1dbq A:
ndh	gi|213691186|ref|YP_002321772.1|	0036339	85-378	9.23e-52	53822	Periplasmic binding protein-like I	0.00018	53823	L-arabinose binding protein-like	1dbq A:
ndh	gi|213691186|ref|YP_002321772.1|	0051985	24-82	0.00000000000000129	47413	lambda repressor-like DNA-binding domains	0.0069	47438	GalR/LacI-like bacterial regulator	2hsg A:2-58
ndh	gi|213691287|ref|YP_002321873.1|	0035780	61-321	2.46e-18	53822	Periplasmic binding protein-like I	0.0025	53823	L-arabinose binding protein-like	2nzu G:58-332
ndh	gi|213691287|ref|YP_002321873.1|	0051985	1-58	4.65e-18	47413	lambda repressor-like DNA-binding domains	0.0041	47438	GalR/LacI-like bacterial regulator	2bjc A:1-62
ndh	gi|213691336|ref|YP_002321922.1|	0053227	66-342	2.54e-41	53822	Periplasmic binding protein-like I	0.00019	53823	L-arabinose binding protein-like	1tlf A:
ndh	gi|213691336|ref|YP_002321922.1|	0051985	9-68	1.85e-18	47413	lambda repressor-like DNA-binding domains	0.0027	47438	GalR/LacI-like bacterial regulator	2hsg A:2-58
ndh	gi|213691348|ref|YP_002321934.1|	0036339	90-369	7.43e-42	53822	Periplasmic binding protein-like I	0.00047	53823	L-arabinose binding protein-like	2nzu G:58-332
ndh	gi|213691348|ref|YP_002321934.1|	0051985	28-87	2.65e-16	47413	lambda repressor-like DNA-binding domains	0.0072	47438	GalR/LacI-like bacterial regulator	2hsg A:2-58
ndh	gi|213691421|ref|YP_002322007.1|	0036955	1-47	0.000000000000413	47413	lambda repressor-like DNA-binding domains	0.0076	47438	GalR/LacI-like bacterial regulator	2hsg A:2-58
ndh	gi|213691421|ref|YP_002322007.1|	0053227	69-184	0.0000000447	53822	Periplasmic binding protein-like I	0.0084	53823	L-arabinose binding protein-like	2nzu G:58-332
ndh	gi|213691536|ref|YP_002322122.1|	0035780	61-317	2.57e-54	53822	Periplasmic binding protein-like I	0.00011	53823	L-arabinose binding protein-like	2nzu G:58-332
ndh	gi|213691536|ref|YP_002322122.1|	0051985	3-61	5.09e-16	47413	lambda repressor-like DNA-binding domains	0.0056	47438	GalR/LacI-like bacterial regulator	2hsg A:2-58
ndh	gi|213691540|ref|YP_002322126.1|	0053227	76-331	3.43e-33	53822	Periplasmic binding protein-like I	0.0011	53823	L-arabinose binding protein-like	1dbq A:
ndh	gi|213691540|ref|YP_002322126.1|	0044558	2-51	0.000000000018	47413	lambda repressor-like DNA-binding domains	0.0046	47438	GalR/LacI-like bacterial regulator	2hsg A:2-58
ndh	gi|213691562|ref|YP_002322148.1|	0035780	67-311	1.28e-47	53822	Periplasmic binding protein-like I	0.00028	53823	L-arabinose binding protein-like	2nzu G:58-332
ndh	gi|213691562|ref|YP_002322148.1|	0051985	8-57	0.0000000000328	47413	lambda repressor-like DNA-binding domains	0.0065	47438	GalR/LacI-like bacterial regulator	2hsg A:2-58
ndh	gi|213691563|ref|YP_002322149.1|	0036339	69-334	1.75e-50	53822	Periplasmic binding protein-like I	0.00026	53823	L-arabinose binding protein-like	2nzu G:58-332
ndh	gi|213691563|ref|YP_002322149.1|	0051985	9-57	0.000000000347	47413	lambda repressor-like DNA-binding domains	0.01	47438	GalR/LacI-like bacterial regulator	2bjc A:1-62
ndh	gi|213691684|ref|YP_002322270.1|	0036339	73-315	3.85e-42	53822	Periplasmic binding protein-like I	0.00017	53823	L-arabinose binding protein-like	2nzu G:58-332
ndh	gi|213691684|ref|YP_002322270.1|	0051985	1-61	0.00000000000000956	47413	lambda repressor-like DNA-binding domains	0.0088	47438	GalR/LacI-like bacterial regulator	1uxd A:
ndh	gi|213691766|ref|YP_002322352.1|	0035780	74-360	9.43e-38	53822	Periplasmic binding protein-like I	0.0007	53823	L-arabinose binding protein-like	2nzu G:58-332
ndh	gi|213691766|ref|YP_002322352.1|	0051985	16-75	0.000000000000273	47413	lambda repressor-like DNA-binding domains	0.0086	47438	GalR/LacI-like bacterial regulator	2bjc A:1-62
ndh	gi|213692356|ref|YP_002322942.1|	0036339	72-319	1.2e-43	53822	Periplasmic binding protein-like I	0.00015	53823	L-arabinose binding protein-like	1dbq A:
ndh	gi|213692356|ref|YP_002322942.1|	0036955	10-64	0.00000000000000106	47413	lambda repressor-like DNA-binding domains	0.0041	47438	GalR/LacI-like bacterial regulator	2hsg A:2-58
ndh	gi|213692913|ref|YP_002323499.1|	0036339	78-329	1.22e-51	53822	Periplasmic binding protein-like I	0.0000692	53823	L-arabinose binding protein-like	2nzu G:58-332
ndh	gi|213692913|ref|YP_002323499.1|	0051985	16-77	0.00000000000000581	47413	lambda repressor-like DNA-binding domains	0.004	47438	GalR/LacI-like bacterial regulator	2hsg A:2-58
ndh	gi|213693160|ref|YP_002323746.1|	0036339	65-337	8.75e-65	53822	Periplasmic binding protein-like I	0.0000297	53823	L-arabinose binding protein-like	1dbq A:
ndh	gi|213693160|ref|YP_002323746.1|	0036955	10-62	0.00000000000294	47413	lambda repressor-like DNA-binding domains	0.01	47438	GalR/LacI-like bacterial regulator	1uxd A:
ndh	gi|213693261|ref|YP_002323847.1|	0035780	59-323	5.5e-47	53822	Periplasmic binding protein-like I	0.00016	53823	L-arabinose binding protein-like	1dbq A:
ndh	gi|213693261|ref|YP_002323847.1|	0051985	2-60	0.00000000000000162	47413	lambda repressor-like DNA-binding domains	0.0081	47438	GalR/LacI-like bacterial regulator	2hsg A:2-58
ndh	gi|213693289|ref|YP_002323875.1|	0035780	63-328	1.36e-48	53822	Periplasmic binding protein-like I	0.00031	53823	L-arabinose binding protein-like	2nzu G:58-332
ndh	gi|213693289|ref|YP_002323875.1|	0051985	3-59	0.0000000000000741	47413	lambda repressor-like DNA-binding domains	0.0055	47438	GalR/LacI-like bacterial regulator	2bjc A:1-62
ndh	gi|213690988|ref|YP_002321574.1|	0048694	156-222	5.44e-16	46894	C-terminal effector domain of the bipartite response regulators	0.004	46900	GerE-like (LuxR/UhpA family of transcriptional regulators)	1fse A:
ndh	gi|213690988|ref|YP_002321574.1|	0043525	11-129	7.83e-16	52172	CheY-like	0.0085	52173	CheY-related	1u0s Y:
ndh	gi|213691136|ref|YP_002321722.1|	0043525	12-132	1.85e-20	52172	CheY-like	0.0072	52173	CheY-related	1w25 A:2-140
ndh	gi|213691136|ref|YP_002321722.1|	0048694	156-220	0.00000000000000102	46894	C-terminal effector domain of the bipartite response regulators	0.0049	46900	GerE-like (LuxR/UhpA family of transcriptional regulators)	1a04 A:150-216
ndh	gi|213691164|ref|YP_002321750.1|	0043525	2-115	8.54e-21	52172	CheY-like	0.0041	52173	CheY-related	1dz3 A:
ndh	gi|213691164|ref|YP_002321750.1|	0048694	135-198	0.0000000000000109	46894	C-terminal effector domain of the bipartite response regulators	0.0061	46900	GerE-like (LuxR/UhpA family of transcriptional regulators)	1fse A:
ndh	gi|213691342|ref|YP_002321928.1|	0048694	178-244	4.08e-16	46894	C-terminal effector domain of the bipartite response regulators	0.0052	46900	GerE-like (LuxR/UhpA family of transcriptional regulators)	1a04 A:150-216
ndh	gi|213691342|ref|YP_002321928.1|	0039925	23-141	1.99e-16	52172	CheY-like	0.0025	52173	CheY-related	1dz3 A:
ndh	gi|213691369|ref|YP_002321955.1|	0045682	1-139	2.42e-33	52172	CheY-like	0.00098	52173	CheY-related	1a04 A:5-142
ndh	gi|213691369|ref|YP_002321955.1|	0048694	152-192	0.00000129	46894	C-terminal effector domain of the bipartite response regulators	0.015	46900	GerE-like (LuxR/UhpA family of transcriptional regulators)	1a04 A:150-216
ndh	gi|213691377|ref|YP_002321963.1|	0045682	1-139	9.82e-30	52172	CheY-like	0.00089	52173	CheY-related	1a04 A:5-142
ndh	gi|213691377|ref|YP_002321963.1|	0048694	153-219	0.0000000000000109	46894	C-terminal effector domain of the bipartite response regulators	0.005	46900	GerE-like (LuxR/UhpA family of transcriptional regulators)	1a04 A:150-216
ndh	gi|213691387|ref|YP_002321973.1|	0045682	9-141	2.28e-31	52172	CheY-like	0.00064	52173	CheY-related	1a04 A:5-142
ndh	gi|213691387|ref|YP_002321973.1|	0048694	156-226	2.86e-16	46894	C-terminal effector domain of the bipartite response regulators	0.0069	46900	GerE-like (LuxR/UhpA family of transcriptional regulators)	1a04 A:150-216
ndh	gi|213691932|ref|YP_002322518.1|	0045682	1-137	1.71e-30	52172	CheY-like	0.00076	52173	CheY-related	1a04 A:5-142
ndh	gi|213691932|ref|YP_002322518.1|	0048694	154-222	0.0000000000000714	46894	C-terminal effector domain of the bipartite response regulators	0.0069	46900	GerE-like (LuxR/UhpA family of transcriptional regulators)	1a04 A:150-216
ndh	gi|213692291|ref|YP_002322877.1|	0045682	1-139	2.28e-31	52172	CheY-like	0.00087	52173	CheY-related	1a04 A:5-142
ndh	gi|213692291|ref|YP_002322877.1|	0048694	151-221	0.0000000000000051	46894	C-terminal effector domain of the bipartite response regulators	0.0045	46900	GerE-like (LuxR/UhpA family of transcriptional regulators)	1a04 A:150-216
ndh	gi|213692504|ref|YP_002323090.1|	0045682	1-127	3.7e-26	52172	CheY-like	0.0014	52173	CheY-related	1u0s Y:
ndh	gi|213692504|ref|YP_002323090.1|	0048694	155-214	1.02e-17	46894	C-terminal effector domain of the bipartite response regulators	0.0028	46900	GerE-like (LuxR/UhpA family of transcriptional regulators)	1fse A:
ndh	gi|213692561|ref|YP_002323147.1|	0045682	9-155	2.7e-31	52172	CheY-like	0.00022	52173	CheY-related	1a04 A:5-142
ndh	gi|213692561|ref|YP_002323147.1|	0048694	221-289	1.26e-22	46894	C-terminal effector domain of the bipartite response regulators	0.0021	46900	GerE-like (LuxR/UhpA family of transcriptional regulators)	1a04 A:150-216
ndh	gi|213692616|ref|YP_002323202.1|	0043525	5-132	9.25e-16	52172	CheY-like	0.0061	52173	CheY-related	1dz3 A:
ndh	gi|213692616|ref|YP_002323202.1|	0048694	146-219	0.00000000000000303	46894	C-terminal effector domain of the bipartite response regulators	0.0043	46900	GerE-like (LuxR/UhpA family of transcriptional regulators)	1p4w A:
ndh	gi|213692722|ref|YP_002323308.1|	0039925	25-132	6.83e-17	52172	CheY-like	0.0045	52173	CheY-related	1a04 A:5-142
ndh	gi|213692722|ref|YP_002323308.1|	0048694	161-227	0.0000000000163	46894	C-terminal effector domain of the bipartite response regulators	0.014	46900	GerE-like (LuxR/UhpA family of transcriptional regulators)	1fse A:
ndh	gi|213693023|ref|YP_002323609.1|	0048694	164-230	6.12e-23	46894	C-terminal effector domain of the bipartite response regulators	0.0029	46900	GerE-like (LuxR/UhpA family of transcriptional regulators)	1fse A:
ndh	gi|213693023|ref|YP_002323609.1|	0045682	8-141	1.99e-22	52172	CheY-like	0.0012	52173	CheY-related	1a04 A:5-142
ndh	gi|213693127|ref|YP_002323713.1|	0043525	5-132	5.41e-17	52172	CheY-like	0.003	52173	CheY-related	2ayz A:817-949
ndh	gi|213693127|ref|YP_002323713.1|	0048694	145-220	0.00000000000000143	46894	C-terminal effector domain of the bipartite response regulators	0.0059	46900	GerE-like (LuxR/UhpA family of transcriptional regulators)	1a04 A:150-216
ndh	gi|213691541|ref|YP_002322127.1|	0054060	113-249	8.11e-21	48008	GntR ligand-binding domain-like	0.013	48009	GntR ligand-binding domain-like	2hs5 A:94-231
ndh	gi|213691541|ref|YP_002322127.1|	0050048	23-101	2.45e-18	46785	Winged helix DNA-binding domain	0.011	46804	GntR-like transcriptional regulators	1hw1 A:5-78
ndh	gi|213692717|ref|YP_002323303.1|	0050048	6-80	4.73e-21	46785	Winged helix DNA-binding domain	0.013	46804	GntR-like transcriptional regulators	1v4r A:1-100
ndh	gi|213692721|ref|YP_002323307.1|	0050048	6-80	3.41e-22	46785	Winged helix DNA-binding domain	0.016	46804	GntR-like transcriptional regulators	3bwg A:5-82
ndh	gi|213692851|ref|YP_002323437.1|	0050768	110-502	2.89e-97	53383	PLP-dependent transferases	0.000000622	53384	AAT-like	1x0m A:26-428
ndh	gi|213692851|ref|YP_002323437.1|	0050048	6-83	3.81e-22	46785	Winged helix DNA-binding domain	0.0081	46804	GntR-like transcriptional regulators	2hs5 A:25-93
ndh	gi|213690974|ref|YP_002321560.1|	0052364	409-473	0.00000588	46785	Winged helix DNA-binding domain	0.046	116798	Hypothetical protein PH1932	1uly A:
ndh	gi|213690974|ref|YP_002321560.1|	0040266	486-547	0.0000114	46785	Winged helix DNA-binding domain	0.019	74676	Transcriptional regulator IclR, N-terminal domain	1mkm A:1-75
ndh	gi|213691105|ref|YP_002321691.1|	0054062	419-472	0.000000046	46785	Winged helix DNA-binding domain	0.056	74676	Transcriptional regulator IclR, N-terminal domain	1mkm A:1-75
ndh	gi|213693141|ref|YP_002323727.1|	0049595	85-249	3.66e-38	55781	GAF domain-like	0.00053	75513	IclR ligand-binding domain-like	1mkm A:76-246
ndh	gi|213693141|ref|YP_002323727.1|	0048177	11-78	0.00000000000252	46785	Winged helix DNA-binding domain	0.041	74676	Transcriptional regulator IclR, N-terminal domain	1mkm A:1-75
ndh	gi|213693176|ref|YP_002323762.1|	0049608	89-261	2.35e-35	55781	GAF domain-like	0.0012	75513	IclR ligand-binding domain-like	1td5 A:
ndh	gi|213693176|ref|YP_002323762.1|	0048177	34-102	0.00000000000305	46785	Winged helix DNA-binding domain	0.028	74676	Transcriptional regulator IclR, N-terminal domain	1mkm A:1-75
ndh	gi|213691736|ref|YP_002322322.1|	0039545	121-239	1.27e-34	51306	LexA/Signal peptidase	0.00032	51307	LexA-related	1jhf A:73-198
ndh	gi|213691736|ref|YP_002322322.1|	0047587	16-82	9.67e-20	46785	Winged helix DNA-binding domain	0.0084	46789	LexA repressor, N-terminal DNA-binding domain	1jhf A:2-72
ndh	gi|213692499|ref|YP_002323085.1|	0054062	435-490	0.00000209	46785	Winged helix DNA-binding domain	0.075	68967	Lrp/AsnC-like transcriptional regulator N-terminal domain	2cfx A:1-63
ndh	gi|213692920|ref|YP_002323506.1|	0040524	76-238	3.27e-28	100950	NagB/RpiA/CoA transferase-like	0.031	75176	D-ribose-5-phosphate isomerase (RpiA), catalytic domain	1ks2 A:2-126,A:199-219
ndh	gi|213692920|ref|YP_002323506.1|	0043758	4-69	0.00000000000000267	46785	Winged helix DNA-binding domain	0.054	68967	Lrp/AsnC-like transcriptional regulator N-terminal domain	1i1g A:2-61
ndh	gi|213693093|ref|YP_002323679.1|	0051804	204-365	3.02e-28	53067	Actin-like ATPase domain	0.0031	110636	ROK	2ap1 A:118-303
ndh	gi|213693093|ref|YP_002323679.1|	0051508	78-199	0.00000000000000403	53067	Actin-like ATPase domain	0.015	110636	ROK	2aa4 A:1-119
ndh	gi|213693093|ref|YP_002323679.1|	0051507	11-76	0.00000000035	46785	Winged helix DNA-binding domain	0.078	68967	Lrp/AsnC-like transcriptional regulator N-terminal domain	2cfx A:1-63
ndh	gi|213692318|ref|YP_002322904.1|	0052509	98-297	7.96e-22	53850	Periplasmic binding protein-like II	0.0041	53851	Phosphate binding protein-like	2fyi A:88-307
ndh	gi|213692318|ref|YP_002322904.1|	0047461	1-84	2.99e-18	46785	Winged helix DNA-binding domain	0.0022	88979	LysR-like transcriptional regulators	1ixc A:1-89
ndh	gi|213693169|ref|YP_002323755.1|	0045910	4-108	8.84e-22	46785	Winged helix DNA-binding domain	0.01	88979	LysR-like transcriptional regulators	1ixc A:1-89
ndh	gi|213693169|ref|YP_002323755.1|	0045790	95-303	3.26e-21	53850	Periplasmic binding protein-like II	0.0032	53851	Phosphate binding protein-like	1i6a A:
ndh	gi|213693281|ref|YP_002323867.1|	0052644	32-135	8e-24	46785	Winged helix DNA-binding domain	0.006	63379	MarR-like transcriptional regulators	2eth A:1-140
ndh	gi|213691196|ref|YP_002321782.1|	0051385	132-231	2.83e-31	46894	C-terminal effector domain of the bipartite response regulators	0.0007	46895	PhoB-like	1qqi A:
ndh	gi|213691278|ref|YP_002321864.1|	0050342	19-146	1.27e-43	52172	CheY-like	0.00011	52173	CheY-related	1nxo A:
ndh	gi|213691278|ref|YP_002321864.1|	0051385	157-252	7.37e-29	46894	C-terminal effector domain of the bipartite response regulators	0.00095	46895	PhoB-like	1p2f A:121-217
ndh	gi|213691415|ref|YP_002322001.1|	0050342	1-122	1.37e-33	52172	CheY-like	0.00023	52173	CheY-related	1kgs A:2-123
ndh	gi|213691415|ref|YP_002322001.1|	0051385	124-219	3.97e-17	46894	C-terminal effector domain of the bipartite response regulators	0.0036	46895	PhoB-like	1kgs A:124-225
ndh	gi|213691593|ref|YP_002322179.1|	0050342	7-130	4.98e-42	52172	CheY-like	0.00018	52173	CheY-related	1mvo A:
ndh	gi|213691593|ref|YP_002322179.1|	0051385	128-239	3.4e-25	46894	C-terminal effector domain of the bipartite response regulators	0.0011	46895	PhoB-like	1ys7 A:128-233
ndh	gi|213691856|ref|YP_002322442.1|	0048066	1-84	0.000000000104	52172	CheY-like	0.01	52173	CheY-related	1w25 A:2-140
ndh	gi|213691856|ref|YP_002322442.1|	0047798	167-261	0.000000000879	46894	C-terminal effector domain of the bipartite response regulators	0.0061	46895	PhoB-like	1kgs A:124-225
ndh	gi|213691891|ref|YP_002322477.1|	0050342	1-130	1.71e-36	52172	CheY-like	0.00033	52173	CheY-related	1nxo A:
ndh	gi|213691891|ref|YP_002322477.1|	0051385	122-219	3.68e-22	46894	C-terminal effector domain of the bipartite response regulators	0.0031	46895	PhoB-like	1kgs A:124-225
ndh	gi|213692629|ref|YP_002323215.1|	0050342	8-132	9.82e-41	52172	CheY-like	0.0001	52173	CheY-related	1mvo A:
ndh	gi|213692629|ref|YP_002323215.1|	0051385	140-237	2.72e-28	46894	C-terminal effector domain of the bipartite response regulators	0.0012	46895	PhoB-like	1p2f A:121-217
ndh	gi|213691757|ref|YP_002322343.1|	0054369	30-88	0.0000000169	47413	lambda repressor-like DNA-binding domains	0.07	47432	SinR domain-like	2ofy A:3-84
ndh	gi|213691209|ref|YP_002321795.1|	0051249	3-50	0.00000000509	47413	lambda repressor-like DNA-binding domains	0.036	47432	SinR domain-like	2b5a A:1-77
ndh	gi|213691323|ref|YP_002321909.1|	0054323	48-104	0.00000779	47413	lambda repressor-like DNA-binding domains	0.053	47432	SinR domain-like	1y7y A:5-73
ndh	gi|213691431|ref|YP_002322017.1|	0049180	19-79	0.00000000124	47413	lambda repressor-like DNA-binding domains	0.043	47432	SinR domain-like	2b5a A:1-77
ndh	gi|213691441|ref|YP_002322027.1|	0051249	19-81	0.000000118	47413	lambda repressor-like DNA-binding domains	0.057	47432	SinR domain-like	1utx A:
ndh	gi|213691838|ref|YP_002322424.1|	0051249	97-158	0.00000000000045	47413	lambda repressor-like DNA-binding domains	0.02	47432	SinR domain-like	1b0n A:1-68
ndh	gi|213691913|ref|YP_002322499.1|	0051711	352-396	0.000000225	47413	lambda repressor-like DNA-binding domains	0.031	47432	SinR domain-like	2b5a A:1-77
ndh	gi|213692790|ref|YP_002323376.1|	0050823	355-394	0.000000422	47413	lambda repressor-like DNA-binding domains	0.033	47432	SinR domain-like	2b5a A:1-77
ndh	gi|213692935|ref|YP_002323521.1|	0054323	7-78	2.08e-17	47413	lambda repressor-like DNA-binding domains	0.038	47432	SinR domain-like	1y7y A:5-73
ndh	gi|213692944|ref|YP_002323530.1|	0054323	14-77	0.000000000000141	47413	lambda repressor-like DNA-binding domains	0.066	47432	SinR domain-like	2b5a A:1-77
ndh	gi|213692951|ref|YP_002323537.1|	0050823	355-394	0.000000422	47413	lambda repressor-like DNA-binding domains	0.033	47432	SinR domain-like	2b5a A:1-77
ndh	gi|213691080|ref|YP_002321666.1|	0049195	8-81	2.21e-19	46689	Homeodomain-like	0.0049	46764	Tetracyclin repressor-like, N-terminal domain	1z77 A:1-75
ndh	gi|213691124|ref|YP_002321710.1|	0052743	87-198	0.0000000000000933	48498	Tetracyclin repressor-like, C-terminal domain	0.0056	48499	Tetracyclin repressor-like, C-terminal domain	1vi0 A:78-194
ndh	gi|213691124|ref|YP_002321710.1|	0054374	13-75	0.0000000000021	46689	Homeodomain-like	0.015	46764	Tetracyclin repressor-like, N-terminal domain	2fq4 A:9-77
ndh	gi|213691141|ref|YP_002321727.1|	0049523	33-111	1.13e-17	46689	Homeodomain-like	0.0071	46764	Tetracyclin repressor-like, N-terminal domain	2fbq A:2-80
ndh	gi|213691141|ref|YP_002321727.1|	0052878	115-224	0.000000222	48498	Tetracyclin repressor-like, C-terminal domain	0.016	48499	Tetracyclin repressor-like, C-terminal domain	2gen A:76-193
ndh	gi|213691245|ref|YP_002321831.1|	0054157	12-69	0.000000000000477	46689	Homeodomain-like	0.014	46764	Tetracyclin repressor-like, N-terminal domain	2iu5 A:1-71
ndh	gi|213691413|ref|YP_002321999.1|	0049195	9-79	5.08e-16	46689	Homeodomain-like	0.0056	46764	Tetracyclin repressor-like, N-terminal domain	1ui5 A:5-75
ndh	gi|213691523|ref|YP_002322109.1|	0049523	7-79	0.00000000000000231	46689	Homeodomain-like	0.0064	46764	Tetracyclin repressor-like, N-terminal domain	1pb6 A:14-85
ndh	gi|213691558|ref|YP_002322144.1|	0048742	55-140	0.00000000179	46689	Homeodomain-like	0.08	46764	Tetracyclin repressor-like, N-terminal domain	2np5 A:9-77
ndh	gi|213692540|ref|YP_002323126.1|	0040419	565-717	8.27e-20	52540	P-loop containing nucleoside triphosphate hydrolases	0.036	81269	Extended AAA-ATPase domain	1l8q A:77-289
ndh	gi|213692540|ref|YP_002323126.1|	0048742	7-108	0.00000287	46689	Homeodomain-like	0.063	46764	Tetracyclin repressor-like, N-terminal domain	1vi0 A:6-77
ndh	gi|213692540|ref|YP_002323126.1|	0046055	158-253	0.00000784	53098	Ribonuclease H-like	0.023	53107	Retroviral integrase, catalytic domain	1c6v A:
ndh	gi|213692542|ref|YP_002323128.1|	0049195	4-75	2.41e-18	46689	Homeodomain-like	0.0053	46764	Tetracyclin repressor-like, N-terminal domain	2fbq A:2-80
ndh	gi|213692542|ref|YP_002323128.1|	0049196	82-188	0.0000206	48498	Tetracyclin repressor-like, C-terminal domain	0.014	48499	Tetracyclin repressor-like, C-terminal domain	1v7b A:75-175
ndh	gi|213692777|ref|YP_002323363.1|	0049195	4-74	0.0000000000000257	46689	Homeodomain-like	0.0058	46764	Tetracyclin repressor-like, N-terminal domain	3c07 A:15-89
