# Supplementary material for: Abundance, diversity and domain architecture variability in prokaryotic DNA-binding transcription factors
Source: PLoS One. 2018 Apr 3;13(4):e0195332. doi: 10.1371/journal.pone.0195332 (PMC5882156; doi:10.1371/journal.pone.0195332)
Supplement: S1 Dataset — The information of genomes and transcription factors is organized in a tabular format. The file S1_Dataset.zip contains 761 files, one per genome. The information is organized as follows: Genome ID, identifier from NCBI database; Supfam ID; physical position of the Domain; E-value; Supfam model assignment; Supfam description; E-value associated to the family; Family ID; Family ID; representative PDB associated to each assignment. (ZIP) [file pone.0195332.s005.zip › Genomes_assignments/Bordetella_avium_197N_B.TFs]

9k	gi|187476745|ref|YP_784769.1|	0043525	1-124	2.42e-38	52172	CheY-like	0.00084	52173	CheY-related	1ny5 A:1-137
9k	gi|187476745|ref|YP_784769.1|	0037176	159-219	0.000000000000645	46689	Homeodomain-like	0.098	46759	AraC type transcriptional activator	1bl0 A:9-62
9k	gi|187476808|ref|YP_784832.1|	0047686	13-184	3.36e-19	51182	RmlC-like cupins	0.041	89409	TM1287-like	1v70 A:
9k	gi|187476808|ref|YP_784832.1|	0046275	212-256	0.00000000672	46689	Homeodomain-like	0.01	46759	AraC type transcriptional activator	1bl0 A:63-124
9k	gi|187477091|ref|YP_785115.1|	0047686	19-187	2.87e-16	51182	RmlC-like cupins	0.098	101979	YlbA-like	1sq4 A:
9k	gi|187477091|ref|YP_785115.1|	0046275	215-261	0.0000000206	46689	Homeodomain-like	0.026	46759	AraC type transcriptional activator	1d5y A:57-121
9k	gi|187477606|ref|YP_785630.1|	0051818	20-128	0.000000000000379	51215	Regulatory protein AraC	0.015	51216	Regulatory protein AraC	2arc A:
9k	gi|187477606|ref|YP_785630.1|	0046275	221-266	0.00000000134	46689	Homeodomain-like	0.026	46759	AraC type transcriptional activator	1bl0 A:9-62
9k	gi|187477606|ref|YP_785630.1|	0036286	168-217	0.00000112	46689	Homeodomain-like	0.048	46759	AraC type transcriptional activator	1d5y A:3-56
9k	gi|187477671|ref|YP_785695.1|	0047686	22-190	0.0000000142	51182	RmlC-like cupins	0.022	101976	TM1459-like	1vj2 A:
9k	gi|187477671|ref|YP_785695.1|	0046275	218-263	0.0000000986	46689	Homeodomain-like	0.0066	46759	AraC type transcriptional activator	1d5y A:57-121
9k	gi|187479081|ref|YP_787106.1|	0046275	255-306	0.00000000000344	46689	Homeodomain-like	0.018	46759	AraC type transcriptional activator	1d5y A:57-121
9k	gi|187479081|ref|YP_787106.1|	0036286	203-253	0.0000169	46689	Homeodomain-like	0.079	46764	Tetracyclin repressor-like, N-terminal domain	2fq4 A:9-77
9k	gi|187479429|ref|YP_787454.1|	0052668	6-199	9.97e-38	52317	Class I glutamine amidotransferase-like	0.024	52325	DJ-1/PfpI	2ab0 A:2-196
9k	gi|187479429|ref|YP_787454.1|	0045977	270-318	0.00000000211	46689	Homeodomain-like	0.013	46759	AraC type transcriptional activator	1bl0 A:9-62
9k	gi|187479429|ref|YP_787454.1|	0036286	219-268	0.0000000609	46689	Homeodomain-like	0.029	46759	AraC type transcriptional activator	1bl0 A:9-62
9k	gi|187479590|ref|YP_787615.1|	0048993	268-350	5.23e-30	46767	Methylated DNA-protein cysteine methyltransferase, C-terminal domain	0.0000292	46768	Methylated DNA-protein cysteine methyltransferase, C-terminal domain	1sfe A:93-176
9k	gi|187479590|ref|YP_787615.1|	0046652	9-86	3.14e-25	57884	Ada DNA repair protein, N-terminal domain (N-Ada 10)	0.00026	57885	Ada DNA repair protein, N-terminal domain (N-Ada 10)	1eyf A:
9k	gi|187479590|ref|YP_787615.1|	0049381	188-267	2.16e-20	53155	Methylated DNA-protein cysteine methyltransferase domain	0.00052	53156	Methylated DNA-protein cysteine methyltransferase domain	1sfe A:12-92
9k	gi|187479590|ref|YP_787615.1|	0036286	84-132	0.000000294	46689	Homeodomain-like	0.025	46759	AraC type transcriptional activator	1d5y A:3-56
9k	gi|187479765|ref|YP_787790.1|	0046275	264-314	0.000000000538	46689	Homeodomain-like	0.017	46759	AraC type transcriptional activator	1d5y A:57-121
9k	gi|187479869|ref|YP_787894.1|	0039814	127-278	4.53e-31	55136	Probable bacterial effector-binding domain	0.0077	75462	Gyrase inhibitory protein GyrI (SbmC, YeeB)	1jyh A:
9k	gi|187479869|ref|YP_787894.1|	0046275	63-114	0.000000000287	46689	Homeodomain-like	0.015	46759	AraC type transcriptional activator	1bl0 A:63-124
9k	gi|187479869|ref|YP_787894.1|	0036286	11-58	0.00000166	46689	Homeodomain-like	0.03	46759	AraC type transcriptional activator	1d5y A:3-56
9k	gi|187477092|ref|YP_785116.1|	0049777	2-93	4.33e-20	46785	Winged helix DNA-binding domain	0.021	46801	ArsR-like transcriptional regulators	1smt A:
9k	gi|187477398|ref|YP_785422.1|	0049608	78-255	7.19e-47	55781	GAF domain-like	0.00063	75513	IclR ligand-binding domain-like	1tf1 A:
9k	gi|187477398|ref|YP_785422.1|	0048177	12-85	0.000000000000227	46785	Winged helix DNA-binding domain	0.073	46801	ArsR-like transcriptional regulators	1smt A:
9k	gi|187478105|ref|YP_786129.1|	0049777	16-119	2.3e-17	46785	Winged helix DNA-binding domain	0.027	46801	ArsR-like transcriptional regulators	1smt A:
9k	gi|187479041|ref|YP_787065.1|	0049777	4-95	1.98e-19	46785	Winged helix DNA-binding domain	0.031	46801	ArsR-like transcriptional regulators	1r1u A:
9k	gi|187479152|ref|YP_787177.1|	0049777	15-102	2.02e-25	46785	Winged helix DNA-binding domain	0.011	46801	ArsR-like transcriptional regulators	1smt A:
9k	gi|187476703|ref|YP_784726.1|	0052861	12-140	1.44e-23	51206	cAMP-binding domain-like	0.0079	51210	cAMP-binding domain	2gau A:10-151
9k	gi|187476703|ref|YP_784726.1|	0048601	149-223	0.000000000000718	46785	Winged helix DNA-binding domain	0.037	46796	CAP C-terminal domain-like	2oz6 A:143-213
9k	gi|187477771|ref|YP_785795.1|	0048492	22-137	9.69e-24	51206	cAMP-binding domain-like	0.0045	51210	cAMP-binding domain	1o7f A:13-167
9k	gi|187477771|ref|YP_785795.1|	0052198	142-212	0.0000000000569	46785	Winged helix DNA-binding domain	0.029	46796	CAP C-terminal domain-like	3e5u A:148-227
9k	gi|187478915|ref|YP_786939.1|	0054946	17-156	1.07e-25	51206	cAMP-binding domain-like	0.0086	51210	cAMP-binding domain	2gau A:10-151
9k	gi|187478915|ref|YP_786939.1|	0052860	161-238	1.07e-19	46785	Winged helix DNA-binding domain	0.0078	46796	CAP C-terminal domain-like	2coh A:118-199
9k	gi|187478422|ref|YP_786446.1|	0041617	141-380	8.78e-71	52540	P-loop containing nucleoside triphosphate hydrolases	0.00000114	81269	Extended AAA-ATPase domain	1ny5 A:138-384
9k	gi|187478422|ref|YP_786446.1|	0043525	2-181	3.27e-41	52172	CheY-like	0.0000316	52173	CheY-related	1krw A:
9k	gi|187478422|ref|YP_786446.1|	0048440	405-488	0.00000000000000148	46689	Homeodomain-like	0.0069	100918	FIS-like	1ntc A:
9k	gi|187478711|ref|YP_786735.1|	0041617	158-389	2.84e-66	52540	P-loop containing nucleoside triphosphate hydrolases	0.00000381	81269	Extended AAA-ATPase domain	1ny5 A:138-384
9k	gi|187478711|ref|YP_786735.1|	0043525	18-203	1.42e-38	52172	CheY-like	0.0000186	52173	CheY-related	1qkk A:
9k	gi|187478711|ref|YP_786735.1|	0046907	401-452	0.0000000372	46689	Homeodomain-like	0.032	100918	FIS-like	1g2h A:
9k	gi|187479248|ref|YP_787273.1|	0037176	9-77	1.43e-19	46689	Homeodomain-like	0.0028	100918	FIS-like	1eto B:
9k	gi|187479682|ref|YP_787707.1|	0049952	199-249	0.000000314	46689	Homeodomain-like	0.039	100918	FIS-like	1umq A:
9k	gi|187476661|ref|YP_784684.1|	0041150	21-150	4.93e-32	46785	Winged helix DNA-binding domain	0.027	101027	FUR-like	1mzb A:
9k	gi|187479197|ref|YP_787222.1|	0041150	5-134	1.41e-42	46785	Winged helix DNA-binding domain	0.0000218	101027	FUR-like	1mzb A:
9k	gi|187476916|ref|YP_784940.1|	0039545	170-302	0.00000000000000143	51306	LexA/Signal peptidase	0.0083	51307	LexA-related	1f39 A:
9k	gi|187476916|ref|YP_784940.1|	0054323	11-89	0.000000109	47413	lambda repressor-like DNA-binding domains	0.073	47438	GalR/LacI-like bacterial regulator	1uxd A:
9k	gi|187476991|ref|YP_785015.1|	0035780	69-332	1.96e-63	53822	Periplasmic binding protein-like I	0.0000268	53823	L-arabinose binding protein-like	2nzu G:58-332
9k	gi|187476991|ref|YP_785015.1|	0051985	11-70	0.00000000000122	47413	lambda repressor-like DNA-binding domains	0.0047	47438	GalR/LacI-like bacterial regulator	2bjc A:1-62
9k	gi|187479823|ref|YP_787848.1|	0035780	71-332	3.62e-59	53822	Periplasmic binding protein-like I	0.0000571	53823	L-arabinose binding protein-like	2nzu G:58-332
9k	gi|187479823|ref|YP_787848.1|	0051985	13-71	0.0000000000000188	47413	lambda repressor-like DNA-binding domains	0.0061	47438	GalR/LacI-like bacterial regulator	2hsg A:2-58
9k	gi|187476590|ref|YP_784614.1|	0048694	276-347	0.00000000952	46894	C-terminal effector domain of the bipartite response regulators	0.016	46900	GerE-like (LuxR/UhpA family of transcriptional regulators)	1p4w A:
9k	gi|187476714|ref|YP_784737.1|	0045682	5-134	1.71e-26	52172	CheY-like	0.001	52173	CheY-related	1a04 A:5-142
9k	gi|187476714|ref|YP_784737.1|	0048694	137-205	2.28e-19	46894	C-terminal effector domain of the bipartite response regulators	0.006	46900	GerE-like (LuxR/UhpA family of transcriptional regulators)	1yio A:131-200
9k	gi|187477890|ref|YP_785914.1|	0043525	36-165	1.85e-22	52172	CheY-like	0.0059	52173	CheY-related	1a04 A:5-142
9k	gi|187477890|ref|YP_785914.1|	0048694	175-238	0.00000000000000296	46894	C-terminal effector domain of the bipartite response regulators	0.002	46900	GerE-like (LuxR/UhpA family of transcriptional regulators)	1p4w A:
9k	gi|187478155|ref|YP_786179.1|	0043525	9-157	2.7e-36	52172	CheY-like	0.00011	52173	CheY-related	1yio A:3-130
9k	gi|187478155|ref|YP_786179.1|	0051317	138-200	2.55e-17	46894	C-terminal effector domain of the bipartite response regulators	0.0016	46900	GerE-like (LuxR/UhpA family of transcriptional regulators)	1yio A:131-200
9k	gi|187478264|ref|YP_786288.1|	0045682	1-135	2.56e-22	52172	CheY-like	0.0028	52173	CheY-related	1a04 A:5-142
9k	gi|187478264|ref|YP_786288.1|	0048694	137-206	3.06e-17	46894	C-terminal effector domain of the bipartite response regulators	0.0021	46900	GerE-like (LuxR/UhpA family of transcriptional regulators)	1p4w A:
9k	gi|187476735|ref|YP_784759.1|	0054662	71-248	3.77e-22	64288	Chorismate lyase-like	0.01	143473	UTRA domain	3ddv A:3-145
9k	gi|187476735|ref|YP_784759.1|	0050048	16-85	2e-18	46785	Winged helix DNA-binding domain	0.011	46804	GntR-like transcriptional regulators	3bwg A:5-82
9k	gi|187476761|ref|YP_784785.1|	0054060	98-228	6.54e-24	48008	GntR ligand-binding domain-like	0.011	48009	GntR ligand-binding domain-like	2hs5 A:94-231
9k	gi|187476761|ref|YP_784785.1|	0050048	7-79	2.83e-21	46785	Winged helix DNA-binding domain	0.032	46804	GntR-like transcriptional regulators	1v4r A:1-100
9k	gi|187476966|ref|YP_784990.1|	0050768	130-487	1.44e-74	53383	PLP-dependent transferases	0.0000917	53384	AAT-like	1wst A:13-415
9k	gi|187476966|ref|YP_784990.1|	0050048	16-87	1.03e-18	46785	Winged helix DNA-binding domain	0.026	46804	GntR-like transcriptional regulators	1v4r A:1-100
9k	gi|187477014|ref|YP_785038.1|	0050768	114-462	8.84e-80	53383	PLP-dependent transferases	0.00021	53384	AAT-like	1x0m A:26-428
9k	gi|187477014|ref|YP_785038.1|	0050048	9-87	3.45e-16	46785	Winged helix DNA-binding domain	0.04	46804	GntR-like transcriptional regulators	1hw1 A:5-78
9k	gi|187477034|ref|YP_785058.1|	0054060	102-239	1.65e-26	48008	GntR ligand-binding domain-like	0.0056	48009	GntR ligand-binding domain-like	2hs5 A:94-231
9k	gi|187477034|ref|YP_785058.1|	0050048	13-84	5.84e-21	46785	Winged helix DNA-binding domain	0.016	46804	GntR-like transcriptional regulators	1v4r A:1-100
9k	gi|187477132|ref|YP_785156.1|	0054060	86-221	1.33e-22	48008	GntR ligand-binding domain-like	0.012	48009	GntR ligand-binding domain-like	2hs5 A:94-231
9k	gi|187477132|ref|YP_785156.1|	0050048	14-84	4.05e-17	46785	Winged helix DNA-binding domain	0.023	46804	GntR-like transcriptional regulators	1hw1 A:5-78
9k	gi|187477160|ref|YP_785184.1|	0054662	71-244	9.74e-32	64288	Chorismate lyase-like	0.0029	143473	UTRA domain	2ra5 A:66-245
9k	gi|187477160|ref|YP_785184.1|	0050048	12-95	6.72e-20	46785	Winged helix DNA-binding domain	0.015	46804	GntR-like transcriptional regulators	1v4r A:1-100
9k	gi|187477161|ref|YP_785185.1|	0054060	72-220	1.12e-19	48008	GntR ligand-binding domain-like	0.029	48009	GntR ligand-binding domain-like	2hs5 A:94-231
9k	gi|187477161|ref|YP_785185.1|	0050048	6-94	1.42e-17	46785	Winged helix DNA-binding domain	0.025	46804	GntR-like transcriptional regulators	2hs5 A:25-93
9k	gi|187477446|ref|YP_785470.1|	0054662	59-245	3.45e-37	64288	Chorismate lyase-like	0.0008	143473	UTRA domain	2ra5 A:66-245
9k	gi|187477446|ref|YP_785470.1|	0050048	6-71	0.0000000000000318	46785	Winged helix DNA-binding domain	0.02	46804	GntR-like transcriptional regulators	1v4r A:1-100
9k	gi|187477476|ref|YP_785500.1|	0050048	10-81	5.3e-22	46785	Winged helix DNA-binding domain	0.02	46804	GntR-like transcriptional regulators	1v4r A:1-100
9k	gi|187477476|ref|YP_785500.1|	0054662	65-246	3.45e-18	64288	Chorismate lyase-like	0.0076	143473	UTRA domain	2ra5 A:66-245
9k	gi|187477515|ref|YP_785539.1|	0054060	148-282	4.18e-20	48008	GntR ligand-binding domain-like	0.0094	48009	GntR ligand-binding domain-like	2hs5 A:94-231
9k	gi|187477515|ref|YP_785539.1|	0050048	6-69	4.4e-16	46785	Winged helix DNA-binding domain	0.044	46804	GntR-like transcriptional regulators	1hw1 A:5-78
9k	gi|187477679|ref|YP_785703.1|	0054662	80-257	1.4e-42	64288	Chorismate lyase-like	0.000000281	143473	UTRA domain	3cnv A:98-259
9k	gi|187477679|ref|YP_785703.1|	0050048	26-102	9.47e-22	46785	Winged helix DNA-binding domain	0.015	46804	GntR-like transcriptional regulators	2hs5 A:25-93
9k	gi|187478002|ref|YP_786026.1|	0050768	133-495	1.55e-86	53383	PLP-dependent transferases	0.0000199	53384	AAT-like	1x0m A:26-428
9k	gi|187478002|ref|YP_786026.1|	0050048	19-96	1.3e-18	46785	Winged helix DNA-binding domain	0.041	46804	GntR-like transcriptional regulators	2hs5 A:25-93
9k	gi|187478099|ref|YP_786123.1|	0050768	85-427	3.78e-59	53383	PLP-dependent transferases	0.00083	53384	AAT-like	1x0m A:26-428
9k	gi|187478099|ref|YP_786123.1|	0050048	8-74	0.0000000000000296	46785	Winged helix DNA-binding domain	0.012	46804	GntR-like transcriptional regulators	1v4r A:1-100
9k	gi|187478119|ref|YP_786143.1|	0050768	102-482	6.12e-79	53383	PLP-dependent transferases	0.0000858	53384	AAT-like	1wst A:13-415
9k	gi|187478119|ref|YP_786143.1|	0050048	18-96	1.15e-16	46785	Winged helix DNA-binding domain	0.017	46804	GntR-like transcriptional regulators	1hw1 A:5-78
9k	gi|187478293|ref|YP_786317.1|	0054060	159-285	7.59e-21	48008	GntR ligand-binding domain-like	0.0028	48009	GntR ligand-binding domain-like	2hs5 A:94-231
9k	gi|187478293|ref|YP_786317.1|	0050048	6-80	6.04e-17	46785	Winged helix DNA-binding domain	0.035	46804	GntR-like transcriptional regulators	1v4r A:1-100
9k	gi|187478332|ref|YP_786356.1|	0050768	98-457	3.3e-69	53383	PLP-dependent transferases	0.0005	53384	AAT-like	1x0m A:26-428
9k	gi|187478332|ref|YP_786356.1|	0050048	20-91	4.43e-18	46785	Winged helix DNA-binding domain	0.015	46804	GntR-like transcriptional regulators	1v4r A:1-100
9k	gi|187478372|ref|YP_786396.1|	0054060	102-233	3.14e-24	48008	GntR ligand-binding domain-like	0.017	48009	GntR ligand-binding domain-like	2hs5 A:94-231
9k	gi|187478372|ref|YP_786396.1|	0050048	5-79	9.72e-23	46785	Winged helix DNA-binding domain	0.022	46804	GntR-like transcriptional regulators	2hs5 A:25-93
9k	gi|187478684|ref|YP_786708.1|	0050696	70-81,114-476	1.03e-87	53383	PLP-dependent transferases	0.0000867	53384	AAT-like	1x0m A:26-428
9k	gi|187478684|ref|YP_786708.1|	0050048	5-78	1.82e-18	46785	Winged helix DNA-binding domain	0.025	46804	GntR-like transcriptional regulators	1hw1 A:5-78
9k	gi|187478810|ref|YP_786834.1|	0050768	111-474	3.26e-86	53383	PLP-dependent transferases	0.0000237	53384	AAT-like	1x0m A:26-428
9k	gi|187478810|ref|YP_786834.1|	0050048	3-73	9.3e-19	46785	Winged helix DNA-binding domain	0.012	46804	GntR-like transcriptional regulators	1v4r A:1-100
9k	gi|187479031|ref|YP_787055.1|	0050768	110-469	5.63e-84	53383	PLP-dependent transferases	0.0000648	53384	AAT-like	1x0m A:26-428
9k	gi|187479031|ref|YP_787055.1|	0050048	3-66	1.27e-16	46785	Winged helix DNA-binding domain	0.025	46804	GntR-like transcriptional regulators	2hs5 A:25-93
9k	gi|187479055|ref|YP_787080.1|	0049595	84-249	1.5e-31	55781	GAF domain-like	0.0018	75513	IclR ligand-binding domain-like	1mkm A:76-246
9k	gi|187479055|ref|YP_787080.1|	0048177	13-72	0.000000000515	46785	Winged helix DNA-binding domain	0.083	46804	GntR-like transcriptional regulators	1v4r A:1-100
9k	gi|187479065|ref|YP_787090.1|	0054060	77-213	4.45e-23	48008	GntR ligand-binding domain-like	0.017	48009	GntR ligand-binding domain-like	2hs5 A:94-231
9k	gi|187479065|ref|YP_787090.1|	0050048	5-75	3.11e-19	46785	Winged helix DNA-binding domain	0.022	46804	GntR-like transcriptional regulators	1hw1 A:5-78
9k	gi|187479088|ref|YP_787113.1|	0054060	93-216	2.62e-19	48008	GntR ligand-binding domain-like	0.024	48009	GntR ligand-binding domain-like	2hs5 A:94-231
9k	gi|187479088|ref|YP_787113.1|	0050048	24-87	0.0000000000263	46785	Winged helix DNA-binding domain	0.02	46804	GntR-like transcriptional regulators	2hs5 A:25-93
9k	gi|187479204|ref|YP_787229.1|	0054060	83-217	1.02e-27	48008	GntR ligand-binding domain-like	0.014	48009	GntR ligand-binding domain-like	2hs5 A:94-231
9k	gi|187479204|ref|YP_787229.1|	0050048	10-107	6.54e-19	46785	Winged helix DNA-binding domain	0.014	46804	GntR-like transcriptional regulators	2hs5 A:25-93
9k	gi|187479392|ref|YP_787417.1|	0050768	116-452	9.85e-78	53383	PLP-dependent transferases	0.00008	53384	AAT-like	1x0m A:26-428
9k	gi|187479392|ref|YP_787417.1|	0050048	4-75	1.59e-21	46785	Winged helix DNA-binding domain	0.014	46804	GntR-like transcriptional regulators	3bwg A:5-82
9k	gi|187479569|ref|YP_787594.1|	0050048	42-127	6.35e-18	46785	Winged helix DNA-binding domain	0.014	46804	GntR-like transcriptional regulators	2hs5 A:25-93
9k	gi|187479569|ref|YP_787594.1|	0054060	114-241	0.00000000000575	48008	GntR ligand-binding domain-like	0.019	48009	GntR ligand-binding domain-like	2hs5 A:94-231
9k	gi|187479710|ref|YP_787735.1|	0054060	81-217	7.06e-28	48008	GntR ligand-binding domain-like	0.015	48009	GntR ligand-binding domain-like	2hs5 A:94-231
9k	gi|187479710|ref|YP_787735.1|	0050048	15-79	0.00000000000000208	46785	Winged helix DNA-binding domain	0.017	46804	GntR-like transcriptional regulators	2hs5 A:25-93
9k	gi|187476555|ref|YP_784579.1|	0049608	70-256	3.07e-27	55781	GAF domain-like	0.011	75513	IclR ligand-binding domain-like	1td5 A:
9k	gi|187476555|ref|YP_784579.1|	0048177	13-84	0.000000000000088	46785	Winged helix DNA-binding domain	0.016	74676	Transcriptional regulator IclR, N-terminal domain	1mkm A:1-75
9k	gi|187476725|ref|YP_784749.1|	0049608	74-242	1.37e-29	55781	GAF domain-like	0.0048	75513	IclR ligand-binding domain-like	1tf1 A:
9k	gi|187476725|ref|YP_784749.1|	0048177	9-82	0.0000000000000771	46785	Winged helix DNA-binding domain	0.057	74676	Transcriptional regulator IclR, N-terminal domain	1mkm A:1-75
9k	gi|187477076|ref|YP_785100.1|	0049608	69-264	4.58e-35	55781	GAF domain-like	0.0047	75513	IclR ligand-binding domain-like	1mkm A:76-246
9k	gi|187477076|ref|YP_785100.1|	0048177	11-85	0.00000000000467	46785	Winged helix DNA-binding domain	0.049	74676	Transcriptional regulator IclR, N-terminal domain	1mkm A:1-75
9k	gi|187479229|ref|YP_787254.1|	0049608	78-263	3.2e-47	55781	GAF domain-like	0.0000823	75513	IclR ligand-binding domain-like	1mkm A:76-246
9k	gi|187479229|ref|YP_787254.1|	0048177	21-92	5.2e-18	46785	Winged helix DNA-binding domain	0.04	74676	Transcriptional regulator IclR, N-terminal domain	1mkm A:1-75
9k	gi|187478005|ref|YP_786029.1|	0039545	87-208	6.98e-34	51306	LexA/Signal peptidase	0.0000153	51307	LexA-related	1jhf A:73-198
9k	gi|187478005|ref|YP_786029.1|	0047587	4-71	1.95e-20	46785	Winged helix DNA-binding domain	0.00025	46789	LexA repressor, N-terminal DNA-binding domain	1jhf A:2-72
9k	gi|187476715|ref|YP_784738.1|	0052162	65-149	1.15e-17	54909	Dimeric alpha+beta barrel	0.009	69733	Lrp/AsnC-like transcriptional regulator C-terminal domain	1ri7 A:85-170
9k	gi|187476715|ref|YP_784738.1|	0052161	2-62	1.17e-16	46785	Winged helix DNA-binding domain	0.0077	68967	Lrp/AsnC-like transcriptional regulator N-terminal domain	2cfx A:1-63
9k	gi|187476973|ref|YP_784997.1|	0049174	64-138	0.00000000000000536	54909	Dimeric alpha+beta barrel	0.0048	69733	Lrp/AsnC-like transcriptional regulator C-terminal domain	1ri7 A:85-170
9k	gi|187476973|ref|YP_784997.1|	0052161	2-56	0.000000000000596	46785	Winged helix DNA-binding domain	0.0086	68967	Lrp/AsnC-like transcriptional regulator N-terminal domain	1i1g A:2-61
9k	gi|187477195|ref|YP_785219.1|	0052161	1-60	3.42e-18	46785	Winged helix DNA-binding domain	0.008	68967	Lrp/AsnC-like transcriptional regulator N-terminal domain	1ri7 A:25-84
9k	gi|187477195|ref|YP_785219.1|	0049174	62-150	1.04e-16	54909	Dimeric alpha+beta barrel	0.017	69733	Lrp/AsnC-like transcriptional regulator C-terminal domain	2cg4 A:67-152
9k	gi|187477905|ref|YP_785929.1|	0052161	2-62	0.00000000000000135	46785	Winged helix DNA-binding domain	0.014	68967	Lrp/AsnC-like transcriptional regulator N-terminal domain	1ri7 A:25-84
9k	gi|187477905|ref|YP_785929.1|	0049174	65-152	0.0000000000000402	54909	Dimeric alpha+beta barrel	0.015	69733	Lrp/AsnC-like transcriptional regulator C-terminal domain	1ri7 A:85-170
9k	gi|187478319|ref|YP_786343.1|	0047284	239-318	0.00000000174	54909	Dimeric alpha+beta barrel	0.012	69733	Lrp/AsnC-like transcriptional regulator C-terminal domain	1i1g A:62-141
9k	gi|187478319|ref|YP_786343.1|	0047284	77-153	0.0000000215	54909	Dimeric alpha+beta barrel	0.016	69733	Lrp/AsnC-like transcriptional regulator C-terminal domain	1ri7 A:85-170
9k	gi|187478319|ref|YP_786343.1|	0049384	177-230	0.00000224	46785	Winged helix DNA-binding domain	0.073	68967	Lrp/AsnC-like transcriptional regulator N-terminal domain	1ri7 A:25-84
9k	gi|187478319|ref|YP_786343.1|	0049384	16-65	0.0000163	46785	Winged helix DNA-binding domain	0.019	68967	Lrp/AsnC-like transcriptional regulator N-terminal domain	1ri7 A:25-84
9k	gi|187478498|ref|YP_786522.1|	0052161	3-63	2.89e-20	46785	Winged helix DNA-binding domain	0.0067	68967	Lrp/AsnC-like transcriptional regulator N-terminal domain	1i1g A:2-61
9k	gi|187478498|ref|YP_786522.1|	0049174	66-153	1.74e-17	54909	Dimeric alpha+beta barrel	0.0022	69733	Lrp/AsnC-like transcriptional regulator C-terminal domain	1ri7 A:85-170
9k	gi|187478546|ref|YP_786570.1|	0049174	66-155	1.34e-21	54909	Dimeric alpha+beta barrel	0.0046	69733	Lrp/AsnC-like transcriptional regulator C-terminal domain	1ri7 A:85-170
9k	gi|187478546|ref|YP_786570.1|	0049384	4-96	1.07e-17	46785	Winged helix DNA-binding domain	0.0057	68967	Lrp/AsnC-like transcriptional regulator N-terminal domain	2cfx A:1-63
9k	gi|187479093|ref|YP_787118.1|	0049174	82-159	0.00000000000000375	54909	Dimeric alpha+beta barrel	0.0031	69733	Lrp/AsnC-like transcriptional regulator C-terminal domain	1ri7 A:85-170
9k	gi|187479093|ref|YP_787118.1|	0052161	22-77	0.000000000000758	46785	Winged helix DNA-binding domain	0.0063	68967	Lrp/AsnC-like transcriptional regulator N-terminal domain	1i1g A:2-61
9k	gi|187479337|ref|YP_787362.1|	0049174	61-149	3.08e-19	54909	Dimeric alpha+beta barrel	0.014	69733	Lrp/AsnC-like transcriptional regulator C-terminal domain	1ri7 A:85-170
9k	gi|187479337|ref|YP_787362.1|	0052161	1-60	2.51e-16	46785	Winged helix DNA-binding domain	0.01	68967	Lrp/AsnC-like transcriptional regulator N-terminal domain	1ri7 A:25-84
9k	gi|187479364|ref|YP_787389.1|	0049384	3-80	1.55e-19	46785	Winged helix DNA-binding domain	0.0059	68967	Lrp/AsnC-like transcriptional regulator N-terminal domain	2cfx A:1-63
9k	gi|187479364|ref|YP_787389.1|	0049174	66-156	1.23e-18	54909	Dimeric alpha+beta barrel	0.0031	69733	Lrp/AsnC-like transcriptional regulator C-terminal domain	1ri7 A:85-170
9k	gi|187479450|ref|YP_787475.1|	0049174	64-150	2.01e-20	54909	Dimeric alpha+beta barrel	0.0027	69733	Lrp/AsnC-like transcriptional regulator C-terminal domain	1ri7 A:85-170
9k	gi|187479450|ref|YP_787475.1|	0052161	1-60	6.75e-17	46785	Winged helix DNA-binding domain	0.0052	68967	Lrp/AsnC-like transcriptional regulator N-terminal domain	2cfx A:1-63
9k	gi|187479741|ref|YP_787766.1|	0052161	10-69	0.00000000000000109	46785	Winged helix DNA-binding domain	0.0058	68967	Lrp/AsnC-like transcriptional regulator N-terminal domain	2cfx A:1-63
9k	gi|187479741|ref|YP_787766.1|	0049174	72-157	0.000000000000063	54909	Dimeric alpha+beta barrel	0.02	69733	Lrp/AsnC-like transcriptional regulator C-terminal domain	2cfx A:64-140
9k	gi|187479857|ref|YP_787882.1|	0049174	63-148	1.02e-20	54909	Dimeric alpha+beta barrel	0.0039	69733	Lrp/AsnC-like transcriptional regulator C-terminal domain	1ri7 A:85-170
9k	gi|187479857|ref|YP_787882.1|	0052161	2-63	1.13e-19	46785	Winged helix DNA-binding domain	0.0037	68967	Lrp/AsnC-like transcriptional regulator N-terminal domain	1i1g A:2-61
9k	gi|187476689|ref|YP_784712.1|	0052806	83-277	9.05e-26	53850	Periplasmic binding protein-like II	0.0028	53851	Phosphate binding protein-like	2fyi A:88-307
9k	gi|187476689|ref|YP_784712.1|	0047461	1-80	1.21e-20	46785	Winged helix DNA-binding domain	0.0026	88979	LysR-like transcriptional regulators	1ixc A:1-89
9k	gi|187476705|ref|YP_784728.1|	0049998	92-293	2.35e-21	53850	Periplasmic binding protein-like II	0.017	53851	Phosphate binding protein-like	1al3 A:
9k	gi|187476705|ref|YP_784728.1|	0045910	2-109	3.38e-17	46785	Winged helix DNA-binding domain	0.036	88979	LysR-like transcriptional regulators	1ixc A:1-89
9k	gi|187476734|ref|YP_784758.1|	0045790	91-293	1.63e-28	53850	Periplasmic binding protein-like II	0.0034	53851	Phosphate binding protein-like	1i6a A:
9k	gi|187476734|ref|YP_784758.1|	0052508	3-84	2.31e-19	46785	Winged helix DNA-binding domain	0.0058	88979	LysR-like transcriptional regulators	1ixc A:1-89
9k	gi|187476764|ref|YP_784788.1|	0052509	93-288	3.26e-20	53850	Periplasmic binding protein-like II	0.0068	53851	Phosphate binding protein-like	2fyi A:88-307
9k	gi|187476764|ref|YP_784788.1|	0045910	1-107	2.92e-19	46785	Winged helix DNA-binding domain	0.0047	88979	LysR-like transcriptional regulators	1ixc A:1-89
9k	gi|187476801|ref|YP_784825.1|	0045790	98-299	1.93e-38	53850	Periplasmic binding protein-like II	0.0018	53851	Phosphate binding protein-like	1al3 A:
9k	gi|187476801|ref|YP_784825.1|	0045910	7-117	1.58e-16	46785	Winged helix DNA-binding domain	0.0081	88979	LysR-like transcriptional regulators	1ixc A:1-89
9k	gi|187476841|ref|YP_784865.1|	0045790	90-295	1.65e-43	53850	Periplasmic binding protein-like II	0.016	53851	Phosphate binding protein-like	1i6a A:
9k	gi|187476841|ref|YP_784865.1|	0047461	4-85	8.02e-21	46785	Winged helix DNA-binding domain	0.009	88979	LysR-like transcriptional regulators	1ixc A:1-89
9k	gi|187477038|ref|YP_785062.1|	0052509	97-300	1.52e-34	53850	Periplasmic binding protein-like II	0.00000534	53851	Phosphate binding protein-like	1uth A:
9k	gi|187477038|ref|YP_785062.1|	0052508	11-93	1.51e-18	46785	Winged helix DNA-binding domain	0.0019	88979	LysR-like transcriptional regulators	2esn A:3-91
9k	gi|187477105|ref|YP_785129.1|	0045790	90-292	1.86e-31	53850	Periplasmic binding protein-like II	0.002	53851	Phosphate binding protein-like	1i6a A:
9k	gi|187477105|ref|YP_785129.1|	0047461	1-85	5.45e-21	46785	Winged helix DNA-binding domain	0.0029	88979	LysR-like transcriptional regulators	1ixc A:1-89
9k	gi|187477176|ref|YP_785200.1|	0045790	91-301	7.06e-41	53850	Periplasmic binding protein-like II	0.017	53851	Phosphate binding protein-like	1eu8 A:
9k	gi|187477176|ref|YP_785200.1|	0045910	3-113	1.03e-18	46785	Winged helix DNA-binding domain	0.016	88979	LysR-like transcriptional regulators	1ixc A:1-89
9k	gi|187477182|ref|YP_785206.1|	0045790	99-301	1.26e-32	53850	Periplasmic binding protein-like II	0.002	53851	Phosphate binding protein-like	1i6a A:
9k	gi|187477182|ref|YP_785206.1|	0045910	9-119	5.65e-17	46785	Winged helix DNA-binding domain	0.014	88979	LysR-like transcriptional regulators	1ixc A:1-89
9k	gi|187477184|ref|YP_785208.1|	0045790	92-295	1.81e-45	53850	Periplasmic binding protein-like II	0.0014	53851	Phosphate binding protein-like	2fyi A:88-307
9k	gi|187477184|ref|YP_785208.1|	0045910	2-113	2.38e-16	46785	Winged helix DNA-binding domain	0.013	88979	LysR-like transcriptional regulators	1ixc A:1-89
9k	gi|187477213|ref|YP_785237.1|	0045790	87-293	3.67e-33	53850	Periplasmic binding protein-like II	0.0014	53851	Phosphate binding protein-like	1i6a A:
9k	gi|187477213|ref|YP_785237.1|	0047461	1-84	8.16e-20	46785	Winged helix DNA-binding domain	0.003	88979	LysR-like transcriptional regulators	1ixc A:1-89
9k	gi|187477270|ref|YP_785294.1|	0045790	90-291	1.66e-34	53850	Periplasmic binding protein-like II	0.0011	53851	Phosphate binding protein-like	1i6a A:
9k	gi|187477270|ref|YP_785294.1|	0045910	4-113	2.95e-23	46785	Winged helix DNA-binding domain	0.0094	88979	LysR-like transcriptional regulators	1ixc A:1-89
9k	gi|187477280|ref|YP_785304.1|	0045790	86-283	9.23e-28	53850	Periplasmic binding protein-like II	0.0039	53851	Phosphate binding protein-like	1i6a A:
9k	gi|187477280|ref|YP_785304.1|	0045910	1-105	6.12e-22	46785	Winged helix DNA-binding domain	0.013	88979	LysR-like transcriptional regulators	1ixc A:1-89
9k	gi|187477406|ref|YP_785430.1|	0045790	93-296	1.54e-29	53850	Periplasmic binding protein-like II	0.015	53851	Phosphate binding protein-like	1i6a A:
9k	gi|187477406|ref|YP_785430.1|	0052508	5-81	2.3e-20	46785	Winged helix DNA-binding domain	0.028	88979	LysR-like transcriptional regulators	1ixc A:1-89
9k	gi|187477425|ref|YP_785449.1|	0047461	1-86	9.8e-20	46785	Winged helix DNA-binding domain	0.0045	88979	LysR-like transcriptional regulators	1ixc A:1-89
9k	gi|187477425|ref|YP_785449.1|	0049998	85-289	2.04e-18	53850	Periplasmic binding protein-like II	0.0059	53851	Phosphate binding protein-like	1al3 A:
9k	gi|187477488|ref|YP_785512.1|	0045910	12-115	3.27e-21	46785	Winged helix DNA-binding domain	0.005	88979	LysR-like transcriptional regulators	1ixc A:1-89
9k	gi|187477488|ref|YP_785512.1|	0045790	102-305	9.77e-22	53850	Periplasmic binding protein-like II	0.0051	53851	Phosphate binding protein-like	1al3 A:
9k	gi|187477530|ref|YP_785554.1|	0052509	87-285	2.9e-33	53850	Periplasmic binding protein-like II	0.0084	53851	Phosphate binding protein-like	2fyi A:88-307
9k	gi|187477530|ref|YP_785554.1|	0045910	1-110	5.44e-21	46785	Winged helix DNA-binding domain	0.0043	88979	LysR-like transcriptional regulators	1ixc A:1-89
9k	gi|187477534|ref|YP_785558.1|	0045790	91-296	7.87e-39	53850	Periplasmic binding protein-like II	0.0012	53851	Phosphate binding protein-like	2fyi A:88-307
9k	gi|187477534|ref|YP_785558.1|	0045910	1-113	3.37e-19	46785	Winged helix DNA-binding domain	0.014	88979	LysR-like transcriptional regulators	1ixc A:1-89
9k	gi|187477638|ref|YP_785662.1|	0045790	91-291	5.43e-38	53850	Periplasmic binding protein-like II	0.0076	53851	Phosphate binding protein-like	2fyi A:88-307
9k	gi|187477638|ref|YP_785662.1|	0045910	1-111	3.08e-20	46785	Winged helix DNA-binding domain	0.0086	88979	LysR-like transcriptional regulators	1ixc A:1-89
9k	gi|187477641|ref|YP_785665.1|	0045790	92-303	1.63e-38	53850	Periplasmic binding protein-like II	0.00000152	53851	Phosphate binding protein-like	1al3 A:
9k	gi|187477641|ref|YP_785665.1|	0045910	13-112	0.0000000000871	46785	Winged helix DNA-binding domain	0.014	88979	LysR-like transcriptional regulators	1ixc A:1-89
9k	gi|187477687|ref|YP_785711.1|	0045790	73-271	5.16e-37	53850	Periplasmic binding protein-like II	0.0007	53851	Phosphate binding protein-like	1i6a A:
9k	gi|187477687|ref|YP_785711.1|	0045910	1-86	0.00000000000000392	46785	Winged helix DNA-binding domain	0.015	88979	LysR-like transcriptional regulators	1ixc A:1-89
9k	gi|187478039|ref|YP_786063.1|	0045790	119-325	1.71e-33	53850	Periplasmic binding protein-like II	0.0046	53851	Phosphate binding protein-like	1al3 A:
9k	gi|187478039|ref|YP_786063.1|	0045910	31-139	6.92e-19	46785	Winged helix DNA-binding domain	0.0085	88979	LysR-like transcriptional regulators	1ixc A:1-89
9k	gi|187478065|ref|YP_786089.1|	0045790	92-292	2.35e-24	53850	Periplasmic binding protein-like II	0.0046	53851	Phosphate binding protein-like	1al3 A:
9k	gi|187478065|ref|YP_786089.1|	0047461	1-85	2.72e-18	46785	Winged helix DNA-binding domain	0.0053	88979	LysR-like transcriptional regulators	1ixc A:1-89
9k	gi|187478136|ref|YP_786160.1|	0045790	89-288	2.78e-27	53850	Periplasmic binding protein-like II	0.0019	53851	Phosphate binding protein-like	1i6a A:
9k	gi|187478136|ref|YP_786160.1|	0052508	3-80	1.23e-18	46785	Winged helix DNA-binding domain	0.0071	88979	LysR-like transcriptional regulators	1ixc A:1-89
9k	gi|187478146|ref|YP_786170.1|	0045790	84-289	1.99e-37	53850	Periplasmic binding protein-like II	0.0058	53851	Phosphate binding protein-like	1al3 A:
9k	gi|187478146|ref|YP_786170.1|	0047461	1-79	5.01e-20	46785	Winged helix DNA-binding domain	0.0054	88979	LysR-like transcriptional regulators	1ixc A:1-89
9k	gi|187478224|ref|YP_786248.1|	0045790	95-298	1.72e-43	53850	Periplasmic binding protein-like II	0.0046	53851	Phosphate binding protein-like	1ixc A:90-294
9k	gi|187478224|ref|YP_786248.1|	0045910	9-117	1.55e-22	46785	Winged helix DNA-binding domain	0.01	88979	LysR-like transcriptional regulators	1ixc A:1-89
9k	gi|187478275|ref|YP_786299.1|	0045790	96-303	1.38e-35	53850	Periplasmic binding protein-like II	0.0011	53851	Phosphate binding protein-like	2esn A:92-303
9k	gi|187478275|ref|YP_786299.1|	0045910	7-109	1.03e-18	46785	Winged helix DNA-binding domain	0.0078	88979	LysR-like transcriptional regulators	1ixc A:1-89
9k	gi|187478295|ref|YP_786319.1|	0045790	87-277	4.07e-27	53850	Periplasmic binding protein-like II	0.0039	53851	Phosphate binding protein-like	2fyi A:88-307
9k	gi|187478295|ref|YP_786319.1|	0045910	2-110	3.19e-22	46785	Winged helix DNA-binding domain	0.021	88979	LysR-like transcriptional regulators	1ixc A:1-89
9k	gi|187478411|ref|YP_786435.1|	0045790	81-287	1.99e-36	53850	Periplasmic binding protein-like II	0.01	53851	Phosphate binding protein-like	2esn A:92-303
9k	gi|187478411|ref|YP_786435.1|	0045910	2-104	6.66e-19	46785	Winged helix DNA-binding domain	0.016	88979	LysR-like transcriptional regulators	1ixc A:1-89
9k	gi|187478412|ref|YP_786436.1|	0045790	88-298	1.74e-42	53850	Periplasmic binding protein-like II	0.00000827	53851	Phosphate binding protein-like	1i6a A:
9k	gi|187478412|ref|YP_786436.1|	0047461	1-86	2.72e-20	46785	Winged helix DNA-binding domain	0.005	88979	LysR-like transcriptional regulators	1ixc A:1-89
9k	gi|187478421|ref|YP_786445.1|	0045790	105-303	2.9e-25	53850	Periplasmic binding protein-like II	0.0071	53851	Phosphate binding protein-like	1al3 A:
9k	gi|187478421|ref|YP_786445.1|	0045910	14-114	1.09e-17	46785	Winged helix DNA-binding domain	0.016	88979	LysR-like transcriptional regulators	2esn A:3-91
9k	gi|187478623|ref|YP_786647.1|	0052509	90-296	3.41e-40	53850	Periplasmic binding protein-like II	0.0000902	53851	Phosphate binding protein-like	1uth A:
9k	gi|187478623|ref|YP_786647.1|	0052508	5-85	1.29e-18	46785	Winged helix DNA-binding domain	0.0028	88979	LysR-like transcriptional regulators	2esn A:3-91
9k	gi|187478717|ref|YP_786741.1|	0045790	105-318	3.26e-38	53850	Periplasmic binding protein-like II	0.0046	53851	Phosphate binding protein-like	1al3 A:
9k	gi|187478717|ref|YP_786741.1|	0052508	18-98	7.35e-21	46785	Winged helix DNA-binding domain	0.0089	88979	LysR-like transcriptional regulators	1ixc A:1-89
9k	gi|187478797|ref|YP_786821.1|	0045790	90-294	1.21e-35	53850	Periplasmic binding protein-like II	0.0023	53851	Phosphate binding protein-like	1al3 A:
9k	gi|187478797|ref|YP_786821.1|	0045910	1-112	4.75e-22	46785	Winged helix DNA-binding domain	0.0065	88979	LysR-like transcriptional regulators	1ixc A:1-89
9k	gi|187478913|ref|YP_786937.1|	0045790	97-305	1.18e-32	53850	Periplasmic binding protein-like II	0.0035	53851	Phosphate binding protein-like	1i6a A:
9k	gi|187478913|ref|YP_786937.1|	0047461	9-91	1.41e-21	46785	Winged helix DNA-binding domain	0.0073	88979	LysR-like transcriptional regulators	1ixc A:1-89
9k	gi|187478920|ref|YP_786944.1|	0045790	91-294	5.05e-39	53850	Periplasmic binding protein-like II	0.0015	53851	Phosphate binding protein-like	2fyi A:88-307
9k	gi|187478920|ref|YP_786944.1|	0045910	1-112	5.17e-22	46785	Winged helix DNA-binding domain	0.0065	88979	LysR-like transcriptional regulators	1ixc A:1-89
9k	gi|187478990|ref|YP_787014.1|	0045790	90-294	2.02e-35	53850	Periplasmic binding protein-like II	0.002	53851	Phosphate binding protein-like	2fyi A:88-307
9k	gi|187478990|ref|YP_787014.1|	0047461	1-84	1.36e-21	46785	Winged helix DNA-binding domain	0.019	88979	LysR-like transcriptional regulators	1ixc A:1-89
9k	gi|187479222|ref|YP_787247.1|	0045790	82-289	1.14e-54	53850	Periplasmic binding protein-like II	0.01	53851	Phosphate binding protein-like	1al3 A:
9k	gi|187479222|ref|YP_787247.1|	0047461	1-80	6.48e-20	46785	Winged helix DNA-binding domain	0.0077	88979	LysR-like transcriptional regulators	1ixc A:1-89
9k	gi|187479279|ref|YP_787304.1|	0045790	93-304	9.23e-25	53850	Periplasmic binding protein-like II	0.0096	53851	Phosphate binding protein-like	2fyi A:88-307
9k	gi|187479279|ref|YP_787304.1|	0045910	6-115	2.27e-20	46785	Winged helix DNA-binding domain	0.0091	88979	LysR-like transcriptional regulators	1ixc A:1-89
9k	gi|187479287|ref|YP_787312.1|	0045790	89-289	3.46e-37	53850	Periplasmic binding protein-like II	0.0011	53851	Phosphate binding protein-like	1ixc A:90-294
9k	gi|187479287|ref|YP_787312.1|	0045910	1-110	8.16e-19	46785	Winged helix DNA-binding domain	0.01	88979	LysR-like transcriptional regulators	1ixc A:1-89
9k	gi|187479316|ref|YP_787341.1|	0045790	96-298	1.52e-32	53850	Periplasmic binding protein-like II	0.015	53851	Phosphate binding protein-like	2esn A:92-303
9k	gi|187479316|ref|YP_787341.1|	0052508	8-86	4.92e-21	46785	Winged helix DNA-binding domain	0.013	88979	LysR-like transcriptional regulators	1ixc A:1-89
9k	gi|187479331|ref|YP_787356.1|	0045790	90-292	9.67e-39	53850	Periplasmic binding protein-like II	0.00039	53851	Phosphate binding protein-like	1al3 A:
9k	gi|187479331|ref|YP_787356.1|	0045910	2-111	1.52e-22	46785	Winged helix DNA-binding domain	0.0035	88979	LysR-like transcriptional regulators	1ixc A:1-89
9k	gi|187479375|ref|YP_787400.1|	0045790	89-298	2.33e-44	53850	Periplasmic binding protein-like II	0.01	53851	Phosphate binding protein-like	2fyi A:88-307
9k	gi|187479375|ref|YP_787400.1|	0047461	3-86	1.12e-22	46785	Winged helix DNA-binding domain	0.008	88979	LysR-like transcriptional regulators	1ixc A:1-89
9k	gi|187479564|ref|YP_787589.1|	0052806	84-282	2.93e-36	53850	Periplasmic binding protein-like II	0.0029	53851	Phosphate binding protein-like	1i6a A:
9k	gi|187479564|ref|YP_787589.1|	0045910	3-106	1.08e-21	46785	Winged helix DNA-binding domain	0.0068	88979	LysR-like transcriptional regulators	1ixc A:1-89
9k	gi|187479575|ref|YP_787600.1|	0045790	91-295	2.79e-36	53850	Periplasmic binding protein-like II	0.01	53851	Phosphate binding protein-like	2fyi A:88-307
9k	gi|187479575|ref|YP_787600.1|	0047461	4-87	5.44e-20	46785	Winged helix DNA-binding domain	0.006	88979	LysR-like transcriptional regulators	1ixc A:1-89
9k	gi|187479592|ref|YP_787617.1|	0045790	99-297	7.47e-34	53850	Periplasmic binding protein-like II	0.0022	53851	Phosphate binding protein-like	1i6a A:
9k	gi|187479592|ref|YP_787617.1|	0045910	8-112	3.56e-21	46785	Winged helix DNA-binding domain	0.0082	88979	LysR-like transcriptional regulators	1ixc A:1-89
9k	gi|187479619|ref|YP_787644.1|	0045790	98-297	4.16e-30	53850	Periplasmic binding protein-like II	0.017	53851	Phosphate binding protein-like	2fyi A:88-307
9k	gi|187479619|ref|YP_787644.1|	0052508	8-89	4.42e-21	46785	Winged helix DNA-binding domain	0.0057	88979	LysR-like transcriptional regulators	1ixc A:1-89
9k	gi|187479660|ref|YP_787685.1|	0045790	96-300	6.83e-35	53850	Periplasmic binding protein-like II	0.0016	53851	Phosphate binding protein-like	2fyi A:88-307
9k	gi|187479660|ref|YP_787685.1|	0045910	4-115	5.99e-19	46785	Winged helix DNA-binding domain	0.0034	88979	LysR-like transcriptional regulators	1ixc A:1-89
9k	gi|187479709|ref|YP_787734.1|	0045790	97-302	1.11e-28	53850	Periplasmic binding protein-like II	0.00084	53851	Phosphate binding protein-like	1ixc A:90-294
9k	gi|187479709|ref|YP_787734.1|	0047461	10-89	3.91e-20	46785	Winged helix DNA-binding domain	0.005	88979	LysR-like transcriptional regulators	1ixc A:1-89
9k	gi|187479723|ref|YP_787748.1|	0045790	89-295	2.64e-37	53850	Periplasmic binding protein-like II	0.011	53851	Phosphate binding protein-like	1al3 A:
9k	gi|187479723|ref|YP_787748.1|	0047461	5-85	8.39e-20	46785	Winged helix DNA-binding domain	0.0087	88979	LysR-like transcriptional regulators	1ixc A:1-89
9k	gi|187479772|ref|YP_787797.1|	0045790	89-296	3.03e-41	53850	Periplasmic binding protein-like II	0.00058	53851	Phosphate binding protein-like	1i6a A:
9k	gi|187479772|ref|YP_787797.1|	0045910	2-112	7.41e-24	46785	Winged helix DNA-binding domain	0.0043	88979	LysR-like transcriptional regulators	1ixc A:1-89
9k	gi|187479890|ref|YP_787915.1|	0045790	103-316	2.65e-25	53850	Periplasmic binding protein-like II	0.0057	53851	Phosphate binding protein-like	1i6a A:
9k	gi|187479890|ref|YP_787915.1|	0045910	14-125	1.51e-21	46785	Winged helix DNA-binding domain	0.012	88979	LysR-like transcriptional regulators	1ixc A:1-89
9k	gi|187477057|ref|YP_785081.1|	0052644	31-165	3.78e-30	46785	Winged helix DNA-binding domain	0.0069	63379	MarR-like transcriptional regulators	2a61 A:5-143
9k	gi|187478038|ref|YP_786062.1|	0052801	13-151	1.04e-29	46785	Winged helix DNA-binding domain	0.0018	63379	MarR-like transcriptional regulators	1jgs A:
9k	gi|187478082|ref|YP_786106.1|	0052801	35-174	1.98e-29	46785	Winged helix DNA-binding domain	0.0029	63379	MarR-like transcriptional regulators	1lnw A:
9k	gi|187478513|ref|YP_786537.1|	0052644	6-144	2.96e-27	46785	Winged helix DNA-binding domain	0.0015	63379	MarR-like transcriptional regulators	2fbh A:8-144
9k	gi|187478679|ref|YP_786703.1|	0052801	21-158	4.1e-34	46785	Winged helix DNA-binding domain	0.0013	63379	MarR-like transcriptional regulators	1jgs A:
9k	gi|187478865|ref|YP_786889.1|	0052801	13-151	1.15e-30	46785	Winged helix DNA-binding domain	0.01	63379	MarR-like transcriptional regulators	2fbh A:8-144
9k	gi|187478936|ref|YP_786960.1|	0052644	15-150	2.16e-35	46785	Winged helix DNA-binding domain	0.00014	63379	MarR-like transcriptional regulators	1z91 A:8-144
9k	gi|187478978|ref|YP_787002.1|	0052644	10-157	1.13e-34	46785	Winged helix DNA-binding domain	0.001	63379	MarR-like transcriptional regulators	2fbk A:8-179
9k	gi|187479022|ref|YP_787046.1|	0040517	42-163	5.89e-21	46785	Winged helix DNA-binding domain	0.017	63379	MarR-like transcriptional regulators	2a61 A:5-143
9k	gi|187479219|ref|YP_787244.1|	0052801	31-169	3.87e-27	46785	Winged helix DNA-binding domain	0.0066	63379	MarR-like transcriptional regulators	1lnw A:
9k	gi|187479504|ref|YP_787529.1|	0052644	13-150	1.54e-28	46785	Winged helix DNA-binding domain	0.0036	63379	MarR-like transcriptional regulators	2a61 A:5-143
9k	gi|187479599|ref|YP_787624.1|	0052644	8-150	1.04e-27	46785	Winged helix DNA-binding domain	0.022	63379	MarR-like transcriptional regulators	1jgs A:
9k	gi|187476532|ref|YP_784556.1|	0050342	3-132	1.25e-35	52172	CheY-like	0.00047	52173	CheY-related	1mvo A:
9k	gi|187476532|ref|YP_784556.1|	0051385	129-230	7.02e-23	46894	C-terminal effector domain of the bipartite response regulators	0.0033	46895	PhoB-like	1p2f A:121-217
9k	gi|187476533|ref|YP_784557.1|	0048997	2-126	0.00000000000000205	52172	CheY-like	0.01	52173	CheY-related	1b00 A:
9k	gi|187476533|ref|YP_784557.1|	0049014	154-234	0.000000000000595	46894	C-terminal effector domain of the bipartite response regulators	0.0086	46895	PhoB-like	1p2f A:121-217
9k	gi|187476769|ref|YP_784793.1|	0049014	166-250	0.0000000034	46894	C-terminal effector domain of the bipartite response regulators	0.012	46895	PhoB-like	1opc A:
9k	gi|187477565|ref|YP_785589.1|	0050342	10-131	5.27e-43	52172	CheY-like	0.00011	52173	CheY-related	1mvo A:
9k	gi|187477565|ref|YP_785589.1|	0051385	138-240	2.47e-27	46894	C-terminal effector domain of the bipartite response regulators	0.0000298	46895	PhoB-like	1opc A:
9k	gi|187478766|ref|YP_786790.1|	0050342	9-133	1.85e-29	52172	CheY-like	0.00082	52173	CheY-related	1ys7 A:7-127
9k	gi|187478766|ref|YP_786790.1|	0049014	153-240	0.0000000000000397	46894	C-terminal effector domain of the bipartite response regulators	0.0053	46895	PhoB-like	1p2f A:121-217
9k	gi|187478951|ref|YP_786975.1|	0049014	44-119	0.00000000000000145	46894	C-terminal effector domain of the bipartite response regulators	0.0031	46895	PhoB-like	1opc A:
9k	gi|187479256|ref|YP_787281.1|	0050342	4-129	3.27e-41	52172	CheY-like	0.0000935	52173	CheY-related	1mvo A:
9k	gi|187479256|ref|YP_787281.1|	0048684	136-231	1.33e-24	46894	C-terminal effector domain of the bipartite response regulators	0.00022	46895	PhoB-like	1opc A:
9k	gi|187479413|ref|YP_787438.1|	0049014	182-265	0.0000000000000709	46894	C-terminal effector domain of the bipartite response regulators	0.0047	46895	PhoB-like	1opc A:
9k	gi|187479413|ref|YP_787438.1|	0048997	23-139	0.000000557	52172	CheY-like	0.011	52173	CheY-related	1ys7 A:7-127
9k	gi|187479560|ref|YP_787585.1|	0050342	3-126	1.05e-44	52172	CheY-like	0.0000573	52173	CheY-related	1b00 A:
9k	gi|187479560|ref|YP_787585.1|	0051385	124-226	2.83e-31	46894	C-terminal effector domain of the bipartite response regulators	0.0000239	46895	PhoB-like	1qqi A:
9k	gi|187476723|ref|YP_784747.1|	0054537	14-60	0.00000000000965	47413	lambda repressor-like DNA-binding domains	0.041	47432	SinR domain-like	2ppx A:30-91
9k	gi|187476768|ref|YP_784792.1|	0050823	2-68	6.17e-16	47413	lambda repressor-like DNA-binding domains	0.083	47432	SinR domain-like	1y7y A:5-73
9k	gi|187477387|ref|YP_785411.1|	0051249	5-72	8.04e-16	47413	lambda repressor-like DNA-binding domains	0.027	47432	SinR domain-like	1y7y A:5-73
9k	gi|187477387|ref|YP_785411.1|	0051250	85-172	0.00000000000000181	51182	RmlC-like cupins	0.078	101979	YlbA-like	1sq4 A:
9k	gi|187477988|ref|YP_786012.1|	0054537	47-99	0.0000000172	47413	lambda repressor-like DNA-binding domains	0.037	47432	SinR domain-like	2ppx A:30-91
9k	gi|187478835|ref|YP_786859.1|	0051249	22-65	0.0000122	47413	lambda repressor-like DNA-binding domains	0.06	47432	SinR domain-like	1b0n A:1-68
9k	gi|187479415|ref|YP_787440.1|	0051249	3-69	1.53e-17	47413	lambda repressor-like DNA-binding domains	0.024	47432	SinR domain-like	1y7y A:5-73
9k	gi|187477115|ref|YP_785139.1|	0049523	16-86	0.00000000000000487	46689	Homeodomain-like	0.0054	46764	Tetracyclin repressor-like, N-terminal domain	3c07 A:15-89
9k	gi|187477338|ref|YP_785362.1|	0052849	80-184	4.15e-24	48498	Tetracyclin repressor-like, C-terminal domain	0.001	48499	Tetracyclin repressor-like, C-terminal domain	2g7s A:77-192
9k	gi|187477338|ref|YP_785362.1|	0049523	6-80	0.00000000000000309	46689	Homeodomain-like	0.0041	46764	Tetracyclin repressor-like, N-terminal domain	2g7s A:3-76
9k	gi|187477463|ref|YP_785487.1|	0052885	2-60	0.000000000017	46689	Homeodomain-like	0.01	46764	Tetracyclin repressor-like, N-terminal domain	2d6y A:7-74
9k	gi|187477539|ref|YP_785563.1|	0054374	8-76	1.4e-16	46689	Homeodomain-like	0.0067	46764	Tetracyclin repressor-like, N-terminal domain	3c07 A:15-89
9k	gi|187478350|ref|YP_786374.1|	0046275	260-306	0.0000000112	46689	Homeodomain-like	0.031	46764	Tetracyclin repressor-like, N-terminal domain	2g3b A:2-73
9k	gi|187478350|ref|YP_786374.1|	0036286	208-257	0.00000108	46689	Homeodomain-like	0.053	46728	Recombinase DNA-binding domain	1hcr A:
9k	gi|187479081|ref|YP_787106.1|	0046275	255-306	0.00000000000344	46689	Homeodomain-like	0.018	46759	AraC type transcriptional activator	1d5y A:57-121
9k	gi|187479081|ref|YP_787106.1|	0036286	203-253	0.0000169	46689	Homeodomain-like	0.079	46764	Tetracyclin repressor-like, N-terminal domain	2fq4 A:9-77
9k	gi|187479243|ref|YP_787268.1|	0052656	83-182	2.72e-18	48498	Tetracyclin repressor-like, C-terminal domain	0.0022	48499	Tetracyclin repressor-like, C-terminal domain	2fd5 A:77-180
9k	gi|187479243|ref|YP_787268.1|	0049523	2-82	0.000000000000821	46689	Homeodomain-like	0.0028	46764	Tetracyclin repressor-like, N-terminal domain	2fd5 A:1-76
9k	gi|187479639|ref|YP_787664.1|	0052886	78-187	0.00000000000172	48498	Tetracyclin repressor-like, C-terminal domain	0.0072	48499	Tetracyclin repressor-like, C-terminal domain	2gfn A:81-199
9k	gi|187479639|ref|YP_787664.1|	0054341	4-74	0.00000000000803	46689	Homeodomain-like	0.018	46764	Tetracyclin repressor-like, N-terminal domain	1a6i A:2-67
9k	gi|187479666|ref|YP_787691.1|	0049523	15-94	1.55e-18	46689	Homeodomain-like	0.0063	46764	Tetracyclin repressor-like, N-terminal domain	1ui5 A:5-75
9k	gi|187479666|ref|YP_787691.1|	0050189	92-203	6.36e-17	48498	Tetracyclin repressor-like, C-terminal domain	0.0084	48499	Tetracyclin repressor-like, C-terminal domain	1vi0 A:78-194
