# Supplementary material for: Abundance, diversity and domain architecture variability in prokaryotic DNA-binding transcription factors
Source: PLoS One. 2018 Apr 3;13(4):e0195332. doi: 10.1371/journal.pone.0195332 (PMC5882156; doi:10.1371/journal.pone.0195332)
Supplement: S1 Dataset — The information of genomes and transcription factors is organized in a tabular format. The file S1_Dataset.zip contains 761 files, one per genome. The information is organized as follows: Genome ID, identifier from NCBI database; Supfam ID; physical position of the Domain; E-value; Supfam model assignment; Supfam description; E-value associated to the family; Family ID; Family ID; representative PDB associated to each assignment. (ZIP) [file pone.0195332.s005.zip › Genomes_assignments/Bordetella_bronchiseptica_RB50_B.TFs]

bo	gi|33599203|ref|NP_886763.1|	0047686	16-176	0.000000000000534	51182	RmlC-like cupins	0.032	89409	TM1287-like	2f4p A:2-135
bo	gi|33599203|ref|NP_886763.1|	0046275	209-256	0.000000000176	46689	Homeodomain-like	0.017	46759	AraC type transcriptional activator	1d5y A:57-121
bo	gi|33599254|ref|NP_886814.1|	0043525	1-127	1.42e-38	52172	CheY-like	0.00082	52173	CheY-related	1ny5 A:1-137
bo	gi|33599254|ref|NP_886814.1|	0037176	160-221	0.000000000000573	46689	Homeodomain-like	0.098	46759	AraC type transcriptional activator	1bl0 A:9-62
bo	gi|33599417|ref|NP_886977.1|	0047686	28-203	1.44e-18	51182	RmlC-like cupins	0.067	89409	TM1287-like	1v70 A:
bo	gi|33599417|ref|NP_886977.1|	0046275	234-277	0.000000376	46689	Homeodomain-like	0.034	46759	AraC type transcriptional activator	1bl0 A:63-124
bo	gi|33599419|ref|NP_886979.1|	0047686	15-189	3.03e-20	51182	RmlC-like cupins	0.043	89409	TM1287-like	1v70 A:
bo	gi|33599419|ref|NP_886979.1|	0046275	219-263	0.000000197	46689	Homeodomain-like	0.015	46759	AraC type transcriptional activator	1d5y A:57-121
bo	gi|33599764|ref|NP_887324.1|	0046275	296-347	0.00000672	46689	Homeodomain-like	0.042	46759	AraC type transcriptional activator	1d5y A:57-121
bo	gi|33600220|ref|NP_887780.1|	0048993	274-354	5.62e-30	46767	Methylated DNA-protein cysteine methyltransferase, C-terminal domain	0.0000264	46768	Methylated DNA-protein cysteine methyltransferase, C-terminal domain	1sfe A:93-176
bo	gi|33600220|ref|NP_887780.1|	0046652	10-97	4.58e-26	57884	Ada DNA repair protein, N-terminal domain (N-Ada 10)	0.00023	57885	Ada DNA repair protein, N-terminal domain (N-Ada 10)	1eyf A:
bo	gi|33600220|ref|NP_887780.1|	0049381	194-273	2.55e-19	53155	Methylated DNA-protein cysteine methyltransferase domain	0.00038	53156	Methylated DNA-protein cysteine methyltransferase domain	1sfe A:12-92
bo	gi|33600220|ref|NP_887780.1|	0036286	90-137	0.00000000154	46689	Homeodomain-like	0.018	46759	AraC type transcriptional activator	1bl0 A:9-62
bo	gi|33600248|ref|NP_887808.1|	0051818	19-151	2.62e-21	51215	Regulatory protein AraC	0.013	51216	Regulatory protein AraC	2arc A:
bo	gi|33600248|ref|NP_887808.1|	0046275	217-265	0.00000000034	46689	Homeodomain-like	0.054	46759	AraC type transcriptional activator	1d5y A:57-121
bo	gi|33600248|ref|NP_887808.1|	0036286	165-215	0.0000000047	46689	Homeodomain-like	0.053	46764	Tetracyclin repressor-like, N-terminal domain	1t56 A:22-94
bo	gi|33600928|ref|NP_888488.1|	0046275	287-335	0.000000000627	46689	Homeodomain-like	0.031	46759	AraC type transcriptional activator	1d5y A:57-121
bo	gi|33600928|ref|NP_888488.1|	0036286	235-283	0.0000000218	46689	Homeodomain-like	0.047	46764	Tetracyclin repressor-like, N-terminal domain	2np5 A:9-77
bo	gi|33601323|ref|NP_888883.1|	0051818	45-171	7.85e-16	51215	Regulatory protein AraC	0.0048	51216	Regulatory protein AraC	2arc A:
bo	gi|33601323|ref|NP_888883.1|	0046275	242-289	0.0000000000448	46689	Homeodomain-like	0.023	46759	AraC type transcriptional activator	1bl0 A:63-124
bo	gi|33601323|ref|NP_888883.1|	0036286	193-240	0.00000000183	46689	Homeodomain-like	0.024	46759	AraC type transcriptional activator	1bl0 A:9-62
bo	gi|33601376|ref|NP_888936.1|	0052668	24-222	2.81e-32	52317	Class I glutamine amidotransferase-like	0.015	52325	DJ-1/PfpI	1g2i A:
bo	gi|33601376|ref|NP_888936.1|	0046275	292-342	0.000000000448	46689	Homeodomain-like	0.053	46759	AraC type transcriptional activator	1d5y A:57-121
bo	gi|33601376|ref|NP_888936.1|	0036286	239-290	0.0000000143	46689	Homeodomain-like	0.029	46759	AraC type transcriptional activator	1bl0 A:9-62
bo	gi|33601395|ref|NP_888955.1|	0036286	200-249	0.0000000000103	46689	Homeodomain-like	0.063	46759	AraC type transcriptional activator	1d5y A:3-56
bo	gi|33601395|ref|NP_888955.1|	0045977	251-297	0.000000986	46689	Homeodomain-like	0.027	46759	AraC type transcriptional activator	1bl0 A:63-124
bo	gi|33601453|ref|NP_889013.1|	0036286	177-227	0.00000000896	46689	Homeodomain-like	0.041	46759	AraC type transcriptional activator	1d5y A:3-56
bo	gi|33601453|ref|NP_889013.1|	0046275	230-276	0.0000242	46689	Homeodomain-like	0.026	46759	AraC type transcriptional activator	1d5y A:57-121
bo	gi|33602789|ref|NP_890349.1|	0046275	139-185	0.00000000222	46689	Homeodomain-like	0.028	46759	AraC type transcriptional activator	1d5y A:57-121
bo	gi|33603320|ref|NP_890880.1|	0052668	1-197	3.82e-32	52317	Class I glutamine amidotransferase-like	0.027	52325	DJ-1/PfpI	2ab0 A:2-196
bo	gi|33603320|ref|NP_890880.1|	0036286	216-266	0.0000000175	46689	Homeodomain-like	0.034	46759	AraC type transcriptional activator	1bl0 A:9-62
bo	gi|33603320|ref|NP_890880.1|	0045977	268-316	0.000000161	46689	Homeodomain-like	0.015	46759	AraC type transcriptional activator	1bl0 A:9-62
bo	gi|33603786|ref|NP_891346.1|	0046275	196-245	0.000000000161	46689	Homeodomain-like	0.021	46759	AraC type transcriptional activator	1d5y A:57-121
bo	gi|33603786|ref|NP_891346.1|	0036286	145-194	0.00000197	46689	Homeodomain-like	0.052	46759	AraC type transcriptional activator	1bl0 A:9-62
bo	gi|33603786|ref|NP_891346.1|	0047686	14-127	0.00000919	51182	RmlC-like cupins	0.083	101976	TM1459-like	1vj2 A:
bo	gi|33603878|ref|NP_891438.1|	0036286	160-207	0.000000000806	46689	Homeodomain-like	0.016	46759	AraC type transcriptional activator	1d5y A:3-56
bo	gi|33603878|ref|NP_891438.1|	0046275	209-259	0.0000000161	46689	Homeodomain-like	0.016	46759	AraC type transcriptional activator	1bl0 A:9-62
bo	gi|33603953|ref|NP_891513.1|	0039814	129-280	3.53e-35	55136	Probable bacterial effector-binding domain	0.006	75462	Gyrase inhibitory protein GyrI (SbmC, YeeB)	1jyh A:
bo	gi|33603953|ref|NP_891513.1|	0046275	63-113	0.00000000108	46689	Homeodomain-like	0.012	46759	AraC type transcriptional activator	1d5y A:57-121
bo	gi|33603953|ref|NP_891513.1|	0036286	11-58	0.000000851	46689	Homeodomain-like	0.02	46759	AraC type transcriptional activator	1d5y A:3-56
bo	gi|33599213|ref|NP_886773.1|	0049777	18-103	7.59e-22	46785	Winged helix DNA-binding domain	0.018	46801	ArsR-like transcriptional regulators	1smt A:
bo	gi|33599606|ref|NP_887166.1|	0048178	113-277	1.96e-25	55781	GAF domain-like	0.012	75513	IclR ligand-binding domain-like	1mkm A:76-246
bo	gi|33599606|ref|NP_887166.1|	0048177	36-106	0.00000000000248	46785	Winged helix DNA-binding domain	0.092	46801	ArsR-like transcriptional regulators	1smt A:
bo	gi|33599925|ref|NP_887485.1|	0049944	4-101	2.32e-27	46785	Winged helix DNA-binding domain	0.037	46801	ArsR-like transcriptional regulators	1u2w A:12-119
bo	gi|33600179|ref|NP_887739.1|	0049777	3-93	1.3e-20	46785	Winged helix DNA-binding domain	0.025	46801	ArsR-like transcriptional regulators	1smt A:
bo	gi|33600256|ref|NP_887816.1|	0049777	1-65	0.0000000000179	46785	Winged helix DNA-binding domain	0.045	46801	ArsR-like transcriptional regulators	1smt A:
bo	gi|33600273|ref|NP_887833.1|	0049777	4-92	6.3e-17	46785	Winged helix DNA-binding domain	0.054	46801	ArsR-like transcriptional regulators	1u2w A:12-119
bo	gi|33600749|ref|NP_888309.1|	0049777	4-95	6.07e-20	46785	Winged helix DNA-binding domain	0.042	46801	ArsR-like transcriptional regulators	1r1u A:
bo	gi|33601380|ref|NP_888940.1|	0049944	1-98	4.77e-26	46785	Winged helix DNA-binding domain	0.052	46801	ArsR-like transcriptional regulators	1smt A:
bo	gi|33601760|ref|NP_889320.1|	0049777	10-103	1.23e-19	46785	Winged helix DNA-binding domain	0.021	46801	ArsR-like transcriptional regulators	1smt A:
bo	gi|33603454|ref|NP_891014.1|	0049595	88-254	7.19e-31	55781	GAF domain-like	0.019	75513	IclR ligand-binding domain-like	1td5 A:
bo	gi|33603454|ref|NP_891014.1|	0048177	17-88	0.000000000814	46785	Winged helix DNA-binding domain	0.09	46786	Biotin repressor-like	1bia A:1-63
bo	gi|33599223|ref|NP_886783.1|	0052861	12-140	2.36e-22	51206	cAMP-binding domain-like	0.0085	51210	cAMP-binding domain	1vp6 A:
bo	gi|33599223|ref|NP_886783.1|	0048601	149-227	0.000000000000184	46785	Winged helix DNA-binding domain	0.035	46796	CAP C-terminal domain-like	2oz6 A:143-213
bo	gi|33599599|ref|NP_887159.1|	0048178	100-266	7.19e-27	55781	GAF domain-like	0.0051	75513	IclR ligand-binding domain-like	1mkm A:76-246
bo	gi|33599599|ref|NP_887159.1|	0048177	22-89	0.0000000000223	46785	Winged helix DNA-binding domain	0.091	46796	CAP C-terminal domain-like	2coh A:118-199
bo	gi|33599638|ref|NP_887198.1|	0052861	38-152	7.99e-23	51206	cAMP-binding domain-like	0.01	51210	cAMP-binding domain	1ne6 A:245-376
bo	gi|33599638|ref|NP_887198.1|	0048601	171-231	0.0000000000000303	46785	Winged helix DNA-binding domain	0.031	46796	CAP C-terminal domain-like	2oz6 A:143-213
bo	gi|33601464|ref|NP_889024.1|	0052861	50-188	7.73e-21	51206	cAMP-binding domain-like	0.009	51210	cAMP-binding domain	1o5l A:1-129
bo	gi|33601464|ref|NP_889024.1|	0052198	191-267	0.00000000000045	46785	Winged helix DNA-binding domain	0.016	46796	CAP C-terminal domain-like	2coh A:118-199
bo	gi|33602269|ref|NP_889829.1|	0054946	17-154	2.49e-24	51206	cAMP-binding domain-like	0.01	51210	cAMP-binding domain	2gau A:10-151
bo	gi|33602269|ref|NP_889829.1|	0048601	161-239	6.42e-20	46785	Winged helix DNA-binding domain	0.0061	46796	CAP C-terminal domain-like	2coh A:118-199
bo	gi|33603742|ref|NP_891302.1|	0049608	107-283	2.55e-33	55781	GAF domain-like	0.0073	75513	IclR ligand-binding domain-like	1mkm A:76-246
bo	gi|33603742|ref|NP_891302.1|	0048177	42-113	0.0000000000000264	46785	Winged helix DNA-binding domain	0.084	46796	CAP C-terminal domain-like	3e5u A:148-227
bo	gi|33603854|ref|NP_891414.1|	0049595	91-267	1.77e-28	55781	GAF domain-like	0.012	75513	IclR ligand-binding domain-like	1td5 A:
bo	gi|33603854|ref|NP_891414.1|	0048177	18-91	0.0000000128	46785	Winged helix DNA-binding domain	0.086	46796	CAP C-terminal domain-like	3e5u A:148-227
bo	gi|33601368|ref|NP_888928.1|	0041617	314-552	4.71e-56	52540	P-loop containing nucleoside triphosphate hydrolases	0.0000371	81269	Extended AAA-ATPase domain	1ny5 A:138-384
bo	gi|33601368|ref|NP_888928.1|	0049952	568-619	0.00000000471	46689	Homeodomain-like	0.041	100918	FIS-like	1umq A:
bo	gi|33601833|ref|NP_889393.1|	0041617	138-378	1.44e-70	52540	P-loop containing nucleoside triphosphate hydrolases	0.0000012	81269	Extended AAA-ATPase domain	1ny5 A:138-384
bo	gi|33601833|ref|NP_889393.1|	0043525	1-182	1.15e-36	52172	CheY-like	0.0013	52173	CheY-related	1qkk A:
bo	gi|33601833|ref|NP_889393.1|	0037176	350-442	0.0000000000221	46689	Homeodomain-like	0.03	100918	FIS-like	1ntc A:
bo	gi|33601834|ref|NP_889394.1|	0041617	1-227	2.85e-65	52540	P-loop containing nucleoside triphosphate hydrolases	0.00000338	81269	Extended AAA-ATPase domain	1ny5 A:138-384
bo	gi|33601834|ref|NP_889394.1|	0037176	206-299	0.000000000105	46689	Homeodomain-like	0.04	100918	FIS-like	1ntc A:
bo	gi|33601928|ref|NP_889488.1|	0041617	147-386	6.17e-72	52540	P-loop containing nucleoside triphosphate hydrolases	0.00000127	81269	Extended AAA-ATPase domain	1ny5 A:138-384
bo	gi|33601928|ref|NP_889488.1|	0043525	3-187	4.27e-41	52172	CheY-like	0.0000254	52173	CheY-related	1krw A:
bo	gi|33601928|ref|NP_889488.1|	0048440	414-494	0.00000000000000112	46689	Homeodomain-like	0.0065	100918	FIS-like	1ntc A:
bo	gi|33602102|ref|NP_889662.1|	0041617	330-564	4.78e-63	52540	P-loop containing nucleoside triphosphate hydrolases	0.00000368	81269	Extended AAA-ATPase domain	1ny5 A:138-384
bo	gi|33602102|ref|NP_889662.1|	0054514	11-194	7.06e-50	159800	PrpR receptor domain-like	0.0000305	159801	PrpR receptor domain-like	2pju A:11-196
bo	gi|33602102|ref|NP_889662.1|	0049952	583-632	0.00000000329	46689	Homeodomain-like	0.055	100918	FIS-like	1umq A:
bo	gi|33602102|ref|NP_889662.1|	0048459	196-295	0.00000000615	55785	PYP-like sensor domain (PAS domain)	0.085	82764	N-terminal PAS domain of Pas kinase	1ll8 A:
bo	gi|33602974|ref|NP_890534.1|	0037176	9-77	1.04e-19	46689	Homeodomain-like	0.0026	100918	FIS-like	1eto B:
bo	gi|33603575|ref|NP_891135.1|	0049952	214-267	0.00000000806	46689	Homeodomain-like	0.043	100918	FIS-like	1umq A:
bo	gi|33603575|ref|NP_891135.1|	0048997	33-136	0.0000369	52172	CheY-like	0.013	52173	CheY-related	1ys7 A:7-127
bo	gi|33599173|ref|NP_886733.1|	0041150	19-149	1.4e-31	46785	Winged helix DNA-binding domain	0.027	101027	FUR-like	1mzb A:
bo	gi|33599204|ref|NP_886764.1|	0041150	5-132	3.5e-34	46785	Winged helix DNA-binding domain	0.00015	101027	FUR-like	1mzb A:
bo	gi|33602916|ref|NP_890476.1|	0041150	5-133	8.66e-42	46785	Winged helix DNA-binding domain	0.0000294	101027	FUR-like	1mzb A:
bo	gi|33599538|ref|NP_887098.1|	0035780	62-326	8.64e-56	53822	Periplasmic binding protein-like I	0.00017	53823	L-arabinose binding protein-like	2nzu G:58-332
bo	gi|33599538|ref|NP_887098.1|	0051985	3-62	2.15e-16	47413	lambda repressor-like DNA-binding domains	0.0099	47438	GalR/LacI-like bacterial regulator	2hsg A:2-58
bo	gi|33601346|ref|NP_888906.1|	0036339	73-347	3.34e-67	53822	Periplasmic binding protein-like I	0.0000697	53823	L-arabinose binding protein-like	1dbq A:
bo	gi|33601346|ref|NP_888906.1|	0051985	10-71	0.0000000000000141	47413	lambda repressor-like DNA-binding domains	0.0037	47438	GalR/LacI-like bacterial regulator	2hsg A:2-58
bo	gi|33601795|ref|NP_889355.1|	0035780	67-318	5.21e-57	53822	Periplasmic binding protein-like I	0.0000742	53823	L-arabinose binding protein-like	2nzu G:58-332
bo	gi|33601795|ref|NP_889355.1|	0051985	9-67	0.0000000000000366	47413	lambda repressor-like DNA-binding domains	0.0065	47438	GalR/LacI-like bacterial regulator	2hsg A:2-58
bo	gi|33603541|ref|NP_891101.1|	0036339	71-341	2.16e-69	53822	Periplasmic binding protein-like I	0.0000349	53823	L-arabinose binding protein-like	1dbq A:
bo	gi|33603541|ref|NP_891101.1|	0051985	7-70	0.00000000000272	47413	lambda repressor-like DNA-binding domains	0.01	47438	GalR/LacI-like bacterial regulator	2hsg A:2-58
bo	gi|33603900|ref|NP_891460.1|	0035780	65-326	1.28e-65	53822	Periplasmic binding protein-like I	0.0000391	53823	L-arabinose binding protein-like	2nzu G:58-332
bo	gi|33603900|ref|NP_891460.1|	0051985	8-66	0.000000000000354	47413	lambda repressor-like DNA-binding domains	0.0084	47438	GalR/LacI-like bacterial regulator	2hsg A:2-58
bo	gi|33600088|ref|NP_887648.1|	0043525	12-161	5.12e-32	52172	CheY-like	0.0000889	52173	CheY-related	1yio A:3-130
bo	gi|33600088|ref|NP_887648.1|	0051317	141-202	0.0000000000000157	46894	C-terminal effector domain of the bipartite response regulators	0.00099	46900	GerE-like (LuxR/UhpA family of transcriptional regulators)	1yio A:131-200
bo	gi|33600106|ref|NP_887666.1|	0045682	1-130	5.27e-34	52172	CheY-like	0.001	52173	CheY-related	1a04 A:5-142
bo	gi|33600106|ref|NP_887666.1|	0048694	138-207	2.11e-19	46894	C-terminal effector domain of the bipartite response regulators	0.0058	46900	GerE-like (LuxR/UhpA family of transcriptional regulators)	1p4w A:
bo	gi|33600173|ref|NP_887733.1|	0048694	139-205	3.1e-17	46894	C-terminal effector domain of the bipartite response regulators	0.0052	46900	GerE-like (LuxR/UhpA family of transcriptional regulators)	1fse A:
bo	gi|33600392|ref|NP_887952.1|	0048694	305-372	0.00000000000000374	46894	C-terminal effector domain of the bipartite response regulators	0.0067	46900	GerE-like (LuxR/UhpA family of transcriptional regulators)	1a04 A:150-216
bo	gi|33600392|ref|NP_887952.1|	0048136	28-175	0.0000209	55781	GAF domain-like	0.033	55782	GAF domain	1vhm A:
bo	gi|33600783|ref|NP_888343.1|	0048694	168-233	0.00000000000000269	46894	C-terminal effector domain of the bipartite response regulators	0.0047	46900	GerE-like (LuxR/UhpA family of transcriptional regulators)	1a04 A:150-216
bo	gi|33600784|ref|NP_888344.1|	0048694	129-202	1.43e-17	46894	C-terminal effector domain of the bipartite response regulators	0.0068	46900	GerE-like (LuxR/UhpA family of transcriptional regulators)	1yio A:131-200
bo	gi|33600784|ref|NP_888344.1|	0048997	3-168	0.0000000589	52172	CheY-like	0.012	52173	CheY-related	1s8n A:
bo	gi|33601132|ref|NP_888692.1|	0045682	48-168	4.27e-22	52172	CheY-like	0.0045	52173	CheY-related	1ys7 A:7-127
bo	gi|33601132|ref|NP_888692.1|	0048694	184-249	4.08e-16	46894	C-terminal effector domain of the bipartite response regulators	0.0016	46900	GerE-like (LuxR/UhpA family of transcriptional regulators)	1p4w A:
bo	gi|33601306|ref|NP_888866.1|	0048694	304-369	0.000000000442	46894	C-terminal effector domain of the bipartite response regulators	0.0069	46900	GerE-like (LuxR/UhpA family of transcriptional regulators)	1a04 A:150-216
bo	gi|33601306|ref|NP_888866.1|	0037219	178-278	0.0000262	55785	PYP-like sensor domain (PAS domain)	0.054	55789	Heme-binding PAS domain	1v9y A:
bo	gi|33601513|ref|NP_889073.1|	0043525	9-157	7.97e-37	52172	CheY-like	0.00014	52173	CheY-related	1yio A:3-130
bo	gi|33601513|ref|NP_889073.1|	0048694	135-201	3.03e-19	46894	C-terminal effector domain of the bipartite response regulators	0.0016	46900	GerE-like (LuxR/UhpA family of transcriptional regulators)	1yio A:131-200
bo	gi|33601716|ref|NP_889276.1|	0045682	12-145	5.98e-26	52172	CheY-like	0.0011	52173	CheY-related	1zh2 A:2-120
bo	gi|33601716|ref|NP_889276.1|	0048694	152-219	1.19e-17	46894	C-terminal effector domain of the bipartite response regulators	0.0069	46900	GerE-like (LuxR/UhpA family of transcriptional regulators)	1a04 A:150-216
bo	gi|33603411|ref|NP_890971.1|	0048694	31-95	1.22e-18	46894	C-terminal effector domain of the bipartite response regulators	0.006	46900	GerE-like (LuxR/UhpA family of transcriptional regulators)	1yio A:131-200
bo	gi|33603531|ref|NP_891091.1|	0048694	4-67	4.42e-19	46894	C-terminal effector domain of the bipartite response regulators	0.0067	46900	GerE-like (LuxR/UhpA family of transcriptional regulators)	1fse A:
bo	gi|33599075|ref|NP_886635.1|	0054662	76-259	4.87e-16	64288	Chorismate lyase-like	0.01	143473	UTRA domain	2ra5 A:66-245
bo	gi|33599075|ref|NP_886635.1|	0050048	24-102	0.000000000000403	46785	Winged helix DNA-binding domain	0.021	46804	GntR-like transcriptional regulators	1hw1 A:5-78
bo	gi|33599089|ref|NP_886649.1|	0054060	96-234	4.71e-24	48008	GntR ligand-binding domain-like	0.023	48009	GntR ligand-binding domain-like	2hs5 A:94-231
bo	gi|33599089|ref|NP_886649.1|	0050048	10-79	1.92e-19	46785	Winged helix DNA-binding domain	0.066	46804	GntR-like transcriptional regulators	1hw1 A:5-78
bo	gi|33599247|ref|NP_886807.1|	0054060	88-220	1.2e-26	48008	GntR ligand-binding domain-like	0.0045	48009	GntR ligand-binding domain-like	2hs5 A:94-231
bo	gi|33599247|ref|NP_886807.1|	0050048	18-85	0.00000000000000167	46785	Winged helix DNA-binding domain	0.021	46804	GntR-like transcriptional regulators	2hs5 A:25-93
bo	gi|33599291|ref|NP_886851.1|	0054060	93-225	5.23e-24	48008	GntR ligand-binding domain-like	0.014	48009	GntR ligand-binding domain-like	2hs5 A:94-231
bo	gi|33599291|ref|NP_886851.1|	0050048	4-75	8.06e-20	46785	Winged helix DNA-binding domain	0.026	46804	GntR-like transcriptional regulators	1v4r A:1-100
bo	gi|33599327|ref|NP_886887.1|	0054060	97-232	1.54e-23	48008	GntR ligand-binding domain-like	0.019	48009	GntR ligand-binding domain-like	2hs5 A:94-231
bo	gi|33599327|ref|NP_886887.1|	0050048	24-117	0.00000000000000224	46785	Winged helix DNA-binding domain	0.02	46804	GntR-like transcriptional regulators	1hw1 A:5-78
bo	gi|33599330|ref|NP_886890.1|	0054060	86-218	3.92e-28	48008	GntR ligand-binding domain-like	0.008	48009	GntR ligand-binding domain-like	2hs5 A:94-231
bo	gi|33599330|ref|NP_886890.1|	0050048	16-89	0.00000000000000169	46785	Winged helix DNA-binding domain	0.018	46804	GntR-like transcriptional regulators	2hs5 A:25-93
bo	gi|33599343|ref|NP_886903.1|	0054662	75-259	3.61e-32	64288	Chorismate lyase-like	0.0034	143473	UTRA domain	2ra5 A:66-245
bo	gi|33599343|ref|NP_886903.1|	0050048	23-91	7.35e-18	46785	Winged helix DNA-binding domain	0.01	46804	GntR-like transcriptional regulators	3bwg A:5-82
bo	gi|33599460|ref|NP_887020.1|	0054060	75-204	6.54e-24	48008	GntR ligand-binding domain-like	0.015	48009	GntR ligand-binding domain-like	2hs5 A:94-231
bo	gi|33599460|ref|NP_887020.1|	0050048	3-73	0.00000000000000206	46785	Winged helix DNA-binding domain	0.035	46804	GntR-like transcriptional regulators	2hs5 A:25-93
bo	gi|33599666|ref|NP_887226.1|	0054060	90-226	1.83e-24	48008	GntR ligand-binding domain-like	0.0058	48009	GntR ligand-binding domain-like	2hs5 A:94-231
bo	gi|33599666|ref|NP_887226.1|	0050048	18-93	2.72e-20	46785	Winged helix DNA-binding domain	0.02	46804	GntR-like transcriptional regulators	1hw1 A:5-78
bo	gi|33599692|ref|NP_887252.1|	0054060	82-224	9.68e-23	48008	GntR ligand-binding domain-like	0.019	48009	GntR ligand-binding domain-like	2hs5 A:94-231
bo	gi|33599692|ref|NP_887252.1|	0050048	11-100	0.0000000000000082	46785	Winged helix DNA-binding domain	0.028	46804	GntR-like transcriptional regulators	1hw1 A:5-78
bo	gi|33599697|ref|NP_887257.1|	0050768	139-501	2.16e-85	53383	PLP-dependent transferases	0.0000227	53384	AAT-like	1wst A:13-415
bo	gi|33599697|ref|NP_887257.1|	0050048	25-94	6.42e-17	46785	Winged helix DNA-binding domain	0.027	46804	GntR-like transcriptional regulators	2hs5 A:25-93
bo	gi|33599846|ref|NP_887406.1|	0054060	107-237	3.4e-23	48008	GntR ligand-binding domain-like	0.011	48009	GntR ligand-binding domain-like	1hw1 A:79-230
bo	gi|33599846|ref|NP_887406.1|	0050048	15-87	9.56e-18	46785	Winged helix DNA-binding domain	0.026	46804	GntR-like transcriptional regulators	1hw1 A:5-78
bo	gi|33599859|ref|NP_887419.1|	0050768	117-467	3.5e-75	53383	PLP-dependent transferases	0.00027	53384	AAT-like	1x0m A:26-428
bo	gi|33599859|ref|NP_887419.1|	0050048	11-88	1.76e-17	46785	Winged helix DNA-binding domain	0.016	46804	GntR-like transcriptional regulators	1v4r A:1-100
bo	gi|33599911|ref|NP_887471.1|	0050048	44-135	7.55e-21	46785	Winged helix DNA-binding domain	0.02	46804	GntR-like transcriptional regulators	3bwg A:5-82
bo	gi|33599911|ref|NP_887471.1|	0054060	115-257	0.0000000000000418	48008	GntR ligand-binding domain-like	0.026	48009	GntR ligand-binding domain-like	2hs5 A:94-231
bo	gi|33600044|ref|NP_887604.1|	0054060	71-198	3.66e-25	48008	GntR ligand-binding domain-like	0.022	48009	GntR ligand-binding domain-like	1hw1 A:79-230
bo	gi|33600044|ref|NP_887604.1|	0050048	3-93	2.36e-16	46785	Winged helix DNA-binding domain	0.023	46804	GntR-like transcriptional regulators	1v4r A:1-100
bo	gi|33600060|ref|NP_887620.1|	0054060	83-218	1.6e-22	48008	GntR ligand-binding domain-like	0.026	48009	GntR ligand-binding domain-like	1hw1 A:79-230
bo	gi|33600060|ref|NP_887620.1|	0050048	14-81	9.26e-20	46785	Winged helix DNA-binding domain	0.018	46804	GntR-like transcriptional regulators	2hs5 A:25-93
bo	gi|33600124|ref|NP_887684.1|	0054662	61-240	1.54e-52	64288	Chorismate lyase-like	0.00081	143473	UTRA domain	3cnv A:98-259
bo	gi|33600124|ref|NP_887684.1|	0050048	1-84	2.13e-24	46785	Winged helix DNA-binding domain	0.01	46804	GntR-like transcriptional regulators	2hs5 A:25-93
bo	gi|33600127|ref|NP_887687.1|	0054060	71-200	1.33e-22	48008	GntR ligand-binding domain-like	0.028	48009	GntR ligand-binding domain-like	2hs5 A:94-231
bo	gi|33600127|ref|NP_887687.1|	0050048	2-81	2.33e-18	46785	Winged helix DNA-binding domain	0.022	46804	GntR-like transcriptional regulators	1v4r A:1-100
bo	gi|33600227|ref|NP_887787.1|	0050768	97-470	1.86e-96	53383	PLP-dependent transferases	0.0000385	53384	AAT-like	1x0m A:26-428
bo	gi|33600227|ref|NP_887787.1|	0050048	4-72	0.00000000000000143	46785	Winged helix DNA-binding domain	0.01	46804	GntR-like transcriptional regulators	1v4r A:1-100
bo	gi|33600337|ref|NP_887897.1|	0054060	86-223	2.88e-22	48008	GntR ligand-binding domain-like	0.015	48009	GntR ligand-binding domain-like	2hs5 A:94-231
bo	gi|33600337|ref|NP_887897.1|	0050048	16-93	5.01e-16	46785	Winged helix DNA-binding domain	0.032	46804	GntR-like transcriptional regulators	1hw1 A:5-78
bo	gi|33600495|ref|NP_888055.1|	0054060	97-228	3.4e-18	48008	GntR ligand-binding domain-like	0.018	48009	GntR ligand-binding domain-like	1hw1 A:79-230
bo	gi|33600495|ref|NP_888055.1|	0050048	18-93	0.000000000000917	46785	Winged helix DNA-binding domain	0.039	46804	GntR-like transcriptional regulators	2hs5 A:25-93
bo	gi|33600504|ref|NP_888064.1|	0054060	79-216	8.89e-25	48008	GntR ligand-binding domain-like	0.013	48009	GntR ligand-binding domain-like	2hs5 A:94-231
bo	gi|33600504|ref|NP_888064.1|	0050048	11-85	0.000000000000799	46785	Winged helix DNA-binding domain	0.055	46804	GntR-like transcriptional regulators	2hs5 A:25-93
bo	gi|33600556|ref|NP_888116.1|	0054662	77-253	1.73e-34	64288	Chorismate lyase-like	0.00055	143473	UTRA domain	3cnv A:98-259
bo	gi|33600556|ref|NP_888116.1|	0050048	21-92	1.5e-17	46785	Winged helix DNA-binding domain	0.025	46804	GntR-like transcriptional regulators	1v4r A:1-100
bo	gi|33600585|ref|NP_888145.1|	0054060	79-211	6.54e-28	48008	GntR ligand-binding domain-like	0.013	48009	GntR ligand-binding domain-like	2hs5 A:94-231
bo	gi|33600585|ref|NP_888145.1|	0050048	9-77	8.51e-17	46785	Winged helix DNA-binding domain	0.032	46804	GntR-like transcriptional regulators	2hs5 A:25-93
bo	gi|33600711|ref|NP_888271.1|	0049595	104-268	9.81e-33	55781	GAF domain-like	0.0016	75513	IclR ligand-binding domain-like	1mkm A:76-246
bo	gi|33600711|ref|NP_888271.1|	0048177	32-91	0.000000000404	46785	Winged helix DNA-binding domain	0.074	46804	GntR-like transcriptional regulators	1v4r A:1-100
bo	gi|33600793|ref|NP_888353.1|	0050696	92-467	9.62e-83	53383	PLP-dependent transferases	0.0000687	53384	AAT-like	1x0m A:26-428
bo	gi|33600793|ref|NP_888353.1|	0050048	3-66	1.02e-16	46785	Winged helix DNA-binding domain	0.028	46804	GntR-like transcriptional regulators	1v4r A:1-100
bo	gi|33600870|ref|NP_888430.1|	0050696	80-486	1.83e-86	53383	PLP-dependent transferases	0.0000524	53384	AAT-like	1x0m A:26-428
bo	gi|33600870|ref|NP_888430.1|	0050048	16-88	1.34e-19	46785	Winged helix DNA-binding domain	0.03	46804	GntR-like transcriptional regulators	2hs5 A:25-93
bo	gi|33600981|ref|NP_888541.1|	0054060	120-252	1.7e-25	48008	GntR ligand-binding domain-like	0.016	48009	GntR ligand-binding domain-like	2hs5 A:94-231
bo	gi|33600981|ref|NP_888541.1|	0050048	27-100	1.63e-23	46785	Winged helix DNA-binding domain	0.0092	46804	GntR-like transcriptional regulators	1v4r A:1-100
bo	gi|33601037|ref|NP_888597.1|	0050768	175-533	2.39e-86	53383	PLP-dependent transferases	0.0000537	53384	AAT-like	1x0m A:26-428
bo	gi|33601037|ref|NP_888597.1|	0050048	60-139	3.49e-19	46785	Winged helix DNA-binding domain	0.013	46804	GntR-like transcriptional regulators	1v4r A:1-100
bo	gi|33601353|ref|NP_888913.1|	0054662	67-245	4.55e-26	64288	Chorismate lyase-like	0.012	143473	UTRA domain	2p19 A:2-149
bo	gi|33601353|ref|NP_888913.1|	0050048	13-89	2.44e-19	46785	Winged helix DNA-binding domain	0.0084	46804	GntR-like transcriptional regulators	1v4r A:1-100
bo	gi|33601358|ref|NP_888918.1|	0054060	80-212	2.01e-25	48008	GntR ligand-binding domain-like	0.012	48009	GntR ligand-binding domain-like	2hs5 A:94-231
bo	gi|33601358|ref|NP_888918.1|	0050048	14-78	1.53e-17	46785	Winged helix DNA-binding domain	0.039	46804	GntR-like transcriptional regulators	2hs5 A:25-93
bo	gi|33601383|ref|NP_888943.1|	0054060	77-206	2.62e-24	48008	GntR ligand-binding domain-like	0.0082	48009	GntR ligand-binding domain-like	2hs5 A:94-231
bo	gi|33601383|ref|NP_888943.1|	0050048	10-74	0.00000000000000114	46785	Winged helix DNA-binding domain	0.017	46804	GntR-like transcriptional regulators	2hs5 A:25-93
bo	gi|33601408|ref|NP_888968.1|	0050696	113-491	2.48e-81	53383	PLP-dependent transferases	0.00021	53384	AAT-like	1x0m A:26-428
bo	gi|33601408|ref|NP_888968.1|	0050048	28-104	1.08e-17	46785	Winged helix DNA-binding domain	0.019	46804	GntR-like transcriptional regulators	1hw1 A:5-78
bo	gi|33601427|ref|NP_888987.1|	0054060	84-219	8.89e-22	48008	GntR ligand-binding domain-like	0.012	48009	GntR ligand-binding domain-like	2hs5 A:94-231
bo	gi|33601427|ref|NP_888987.1|	0050048	12-81	0.000000000000333	46785	Winged helix DNA-binding domain	0.027	46804	GntR-like transcriptional regulators	2hs5 A:25-93
bo	gi|33601431|ref|NP_888991.1|	0054060	86-220	5.23e-25	48008	GntR ligand-binding domain-like	0.023	48009	GntR ligand-binding domain-like	2hs5 A:94-231
bo	gi|33601431|ref|NP_888991.1|	0050048	20-104	0.00000000000000849	46785	Winged helix DNA-binding domain	0.045	46804	GntR-like transcriptional regulators	2hs5 A:25-93
bo	gi|33601438|ref|NP_888998.1|	0054662	63-238	1.52e-28	64288	Chorismate lyase-like	0.01	143473	UTRA domain	2p19 A:2-149
bo	gi|33601438|ref|NP_888998.1|	0050048	7-79	9.63e-23	46785	Winged helix DNA-binding domain	0.0085	46804	GntR-like transcriptional regulators	1v4r A:1-100
bo	gi|33601631|ref|NP_889191.1|	0054060	100-231	2.09e-24	48008	GntR ligand-binding domain-like	0.015	48009	GntR ligand-binding domain-like	2hs5 A:94-231
bo	gi|33601631|ref|NP_889191.1|	0050048	7-79	3.51e-23	46785	Winged helix DNA-binding domain	0.017	46804	GntR-like transcriptional regulators	1hw1 A:5-78
bo	gi|33601680|ref|NP_889240.1|	0054662	63-240	1.08e-18	64288	Chorismate lyase-like	0.0092	143473	UTRA domain	2ra5 A:66-245
bo	gi|33601680|ref|NP_889240.1|	0050048	4-78	6.16e-17	46785	Winged helix DNA-binding domain	0.023	46804	GntR-like transcriptional regulators	2hs5 A:25-93
bo	gi|33601696|ref|NP_889256.1|	0050048	2-76	9.79e-18	46785	Winged helix DNA-binding domain	0.025	46804	GntR-like transcriptional regulators	2hs5 A:25-93
bo	gi|33601696|ref|NP_889256.1|	0054060	78-219	2.04e-16	48008	GntR ligand-binding domain-like	0.017	48009	GntR ligand-binding domain-like	2hs5 A:94-231
bo	gi|33601737|ref|NP_889297.1|	0049595	84-257	5.4e-32	55781	GAF domain-like	0.0012	75513	IclR ligand-binding domain-like	1mkm A:76-246
bo	gi|33601737|ref|NP_889297.1|	0048177	12-84	0.000000000000488	46785	Winged helix DNA-binding domain	0.073	46804	GntR-like transcriptional regulators	1v4r A:1-100
bo	gi|33601801|ref|NP_889361.1|	0054060	83-217	4.97e-23	48008	GntR ligand-binding domain-like	0.011	48009	GntR ligand-binding domain-like	2hs5 A:94-231
bo	gi|33601801|ref|NP_889361.1|	0050048	11-104	2.31e-19	46785	Winged helix DNA-binding domain	0.015	46804	GntR-like transcriptional regulators	2hs5 A:25-93
bo	gi|33601848|ref|NP_889408.1|	0050768	72-427	8.37e-58	53383	PLP-dependent transferases	0.0012	53384	AAT-like	1x0m A:26-428
bo	gi|33601848|ref|NP_889408.1|	0050048	9-74	0.00000000000000603	46785	Winged helix DNA-binding domain	0.018	46804	GntR-like transcriptional regulators	1v4r A:1-100
bo	gi|33602189|ref|NP_889749.1|	0054662	70-245	6.28e-37	64288	Chorismate lyase-like	0.0023	143473	UTRA domain	2ra5 A:66-245
bo	gi|33602189|ref|NP_889749.1|	0050048	12-95	2.62e-20	46785	Winged helix DNA-binding domain	0.019	46804	GntR-like transcriptional regulators	1v4r A:1-100
bo	gi|33602336|ref|NP_889896.1|	0054060	78-211	2.07e-25	48008	GntR ligand-binding domain-like	0.019	48009	GntR ligand-binding domain-like	2hs5 A:94-231
bo	gi|33602336|ref|NP_889896.1|	0050048	2-76	8.96e-19	46785	Winged helix DNA-binding domain	0.032	46804	GntR-like transcriptional regulators	1v4r A:1-100
bo	gi|33602658|ref|NP_890218.1|	0054662	79-257	2.67e-42	64288	Chorismate lyase-like	0.0000000808	143473	UTRA domain	3cnv A:98-259
bo	gi|33602658|ref|NP_890218.1|	0050048	26-102	1.34e-21	46785	Winged helix DNA-binding domain	0.015	46804	GntR-like transcriptional regulators	2hs5 A:25-93
bo	gi|33602931|ref|NP_890491.1|	0054060	107-240	3.14e-30	48008	GntR ligand-binding domain-like	0.007	48009	GntR ligand-binding domain-like	2hs5 A:94-231
bo	gi|33602931|ref|NP_890491.1|	0050048	39-103	0.00000000136	46785	Winged helix DNA-binding domain	0.095	46804	GntR-like transcriptional regulators	1v4r A:1-100
bo	gi|33603012|ref|NP_890572.1|	0054662	65-242	7.85e-22	64288	Chorismate lyase-like	0.0079	143473	UTRA domain	2ra5 A:66-245
bo	gi|33603012|ref|NP_890572.1|	0050048	10-80	1.72e-20	46785	Winged helix DNA-binding domain	0.011	46804	GntR-like transcriptional regulators	1v4r A:1-100
bo	gi|33603043|ref|NP_890603.1|	0054060	98-231	1.96e-24	48008	GntR ligand-binding domain-like	0.028	48009	GntR ligand-binding domain-like	2hs5 A:94-231
bo	gi|33603043|ref|NP_890603.1|	0050048	31-116	1.25e-20	46785	Winged helix DNA-binding domain	0.015	46804	GntR-like transcriptional regulators	2hs5 A:25-93
bo	gi|33603058|ref|NP_890618.1|	0054662	59-240	4.4e-44	64288	Chorismate lyase-like	0.00068	143473	UTRA domain	2ra5 A:66-245
bo	gi|33603058|ref|NP_890618.1|	0050048	3-92	4.1e-20	46785	Winged helix DNA-binding domain	0.027	46804	GntR-like transcriptional regulators	1v4r A:1-100
bo	gi|33603139|ref|NP_890699.1|	0054060	96-227	1.88e-26	48008	GntR ligand-binding domain-like	0.0067	48009	GntR ligand-binding domain-like	1hw1 A:79-230
bo	gi|33603139|ref|NP_890699.1|	0050048	2-77	0.0000000000000133	46785	Winged helix DNA-binding domain	0.039	46804	GntR-like transcriptional regulators	3bwg A:5-82
bo	gi|33603237|ref|NP_890797.1|	0050768	118-459	3.4e-77	53383	PLP-dependent transferases	0.0001	53384	AAT-like	1x0m A:26-428
bo	gi|33603237|ref|NP_890797.1|	0050048	5-75	5.46e-22	46785	Winged helix DNA-binding domain	0.0097	46804	GntR-like transcriptional regulators	3bwg A:5-82
bo	gi|33603284|ref|NP_890844.1|	0050048	19-91	2.85e-19	46785	Winged helix DNA-binding domain	0.022	46804	GntR-like transcriptional regulators	2hs5 A:25-93
bo	gi|33603284|ref|NP_890844.1|	0054662	75-245	0.0000000000000612	64288	Chorismate lyase-like	0.05	143473	UTRA domain	3bwg A:89-233
bo	gi|33603287|ref|NP_890847.1|	0050048	35-107	1.91e-20	46785	Winged helix DNA-binding domain	0.015	46804	GntR-like transcriptional regulators	2hs5 A:25-93
bo	gi|33603287|ref|NP_890847.1|	0054662	91-268	0.00000000000000173	64288	Chorismate lyase-like	0.018	143473	UTRA domain	2ra5 A:66-245
bo	gi|33603310|ref|NP_890870.1|	0054662	66-237	7.22e-34	64288	Chorismate lyase-like	0.0074	143473	UTRA domain	2ra5 A:66-245
bo	gi|33603310|ref|NP_890870.1|	0050048	10-82	4.42e-21	46785	Winged helix DNA-binding domain	0.02	46804	GntR-like transcriptional regulators	1v4r A:1-100
bo	gi|33603343|ref|NP_890903.1|	0054060	78-211	8.63e-26	48008	GntR ligand-binding domain-like	0.006	48009	GntR ligand-binding domain-like	2hs5 A:94-231
bo	gi|33603343|ref|NP_890903.1|	0050048	6-76	4.92e-20	46785	Winged helix DNA-binding domain	0.031	46804	GntR-like transcriptional regulators	2hs5 A:25-93
bo	gi|33603460|ref|NP_891020.1|	0050048	30-102	1.11e-17	46785	Winged helix DNA-binding domain	0.01	46804	GntR-like transcriptional regulators	2hs5 A:25-93
bo	gi|33603460|ref|NP_891020.1|	0054060	105-241	0.00000000000915	48008	GntR ligand-binding domain-like	0.027	48009	GntR ligand-binding domain-like	2hs5 A:94-231
bo	gi|33603619|ref|NP_891179.1|	0054060	100-230	5.23e-27	48008	GntR ligand-binding domain-like	0.0045	48009	GntR ligand-binding domain-like	2hs5 A:94-231
bo	gi|33603619|ref|NP_891179.1|	0050048	26-95	8.3e-20	46785	Winged helix DNA-binding domain	0.018	46804	GntR-like transcriptional regulators	2hs5 A:25-93
bo	gi|33603644|ref|NP_891204.1|	0054060	93-224	1.46e-22	48008	GntR ligand-binding domain-like	0.018	48009	GntR ligand-binding domain-like	2hs5 A:94-231
bo	gi|33603644|ref|NP_891204.1|	0050048	21-113	7.26e-22	46785	Winged helix DNA-binding domain	0.0093	46804	GntR-like transcriptional regulators	2hs5 A:25-93
bo	gi|33603657|ref|NP_891217.1|	0054060	107-242	4.45e-24	48008	GntR ligand-binding domain-like	0.014	48009	GntR ligand-binding domain-like	2hs5 A:94-231
bo	gi|33603657|ref|NP_891217.1|	0050048	18-92	2.23e-22	46785	Winged helix DNA-binding domain	0.014	46804	GntR-like transcriptional regulators	1v4r A:1-100
bo	gi|33603694|ref|NP_891254.1|	0054060	89-221	3.92e-21	48008	GntR ligand-binding domain-like	0.012	48009	GntR ligand-binding domain-like	2hs5 A:94-231
bo	gi|33603694|ref|NP_891254.1|	0050048	17-97	9.67e-18	46785	Winged helix DNA-binding domain	0.036	46804	GntR-like transcriptional regulators	2hs5 A:25-93
bo	gi|33599533|ref|NP_887093.1|	0049608	99-261	2.42e-26	55781	GAF domain-like	0.0054	75513	IclR ligand-binding domain-like	1mkm A:76-246
bo	gi|33599533|ref|NP_887093.1|	0048177	21-80	0.0000000000232	46785	Winged helix DNA-binding domain	0.064	74676	Transcriptional regulator IclR, N-terminal domain	1mkm A:1-75
bo	gi|33599637|ref|NP_887197.1|	0049608	85-265	2.35e-37	55781	GAF domain-like	0.001	75513	IclR ligand-binding domain-like	1tf1 A:
bo	gi|33599637|ref|NP_887197.1|	0048177	21-94	0.0000000000000156	46785	Winged helix DNA-binding domain	0.033	74676	Transcriptional regulator IclR, N-terminal domain	1mkm A:1-75
bo	gi|33599675|ref|NP_887235.1|	0049608	67-246	4.64e-51	55781	GAF domain-like	0.0002	75513	IclR ligand-binding domain-like	1mkm A:76-246
bo	gi|33599675|ref|NP_887235.1|	0048177	3-76	5.81e-17	46785	Winged helix DNA-binding domain	0.03	74676	Transcriptional regulator IclR, N-terminal domain	1mkm A:1-75
bo	gi|33599703|ref|NP_887263.1|	0049608	76-235	6.38e-26	55781	GAF domain-like	0.011	75513	IclR ligand-binding domain-like	1mkm A:76-246
bo	gi|33599703|ref|NP_887263.1|	0048177	19-91	3.3e-16	46785	Winged helix DNA-binding domain	0.046	74676	Transcriptional regulator IclR, N-terminal domain	1mkm A:1-75
bo	gi|33599715|ref|NP_887275.1|	0049608	78-257	1.11e-36	55781	GAF domain-like	0.00096	75513	IclR ligand-binding domain-like	1tf1 A:
bo	gi|33599715|ref|NP_887275.1|	0048177	20-91	0.00000000000000141	46785	Winged helix DNA-binding domain	0.073	74676	Transcriptional regulator IclR, N-terminal domain	1mkm A:1-75
bo	gi|33599938|ref|NP_887498.1|	0049608	80-273	8.5e-37	55781	GAF domain-like	0.0025	75513	IclR ligand-binding domain-like	1mkm A:76-246
bo	gi|33599938|ref|NP_887498.1|	0048177	22-96	0.00000000000658	46785	Winged helix DNA-binding domain	0.086	74676	Transcriptional regulator IclR, N-terminal domain	1mkm A:1-75
bo	gi|33600136|ref|NP_887696.1|	0049608	76-247	8.5e-30	55781	GAF domain-like	0.0066	75513	IclR ligand-binding domain-like	1td5 A:
bo	gi|33600136|ref|NP_887696.1|	0048177	8-78	0.0000000000435	46785	Winged helix DNA-binding domain	0.066	74676	Transcriptional regulator IclR, N-terminal domain	1mkm A:1-75
bo	gi|33600244|ref|NP_887804.1|	0049595	76-223	3.49e-19	55781	GAF domain-like	0.033	75513	IclR ligand-binding domain-like	1mkm A:76-246
bo	gi|33600244|ref|NP_887804.1|	0048177	8-78	9.11e-18	46785	Winged helix DNA-binding domain	0.048	74676	Transcriptional regulator IclR, N-terminal domain	1mkm A:1-75
bo	gi|33600480|ref|NP_888040.1|	0049608	77-244	5.82e-30	55781	GAF domain-like	0.0043	75513	IclR ligand-binding domain-like	1tf1 A:
bo	gi|33600480|ref|NP_888040.1|	0048177	12-85	0.0000000000000862	46785	Winged helix DNA-binding domain	0.054	74676	Transcriptional regulator IclR, N-terminal domain	1mkm A:1-75
bo	gi|33600742|ref|NP_888302.1|	0049608	77-254	2.43e-45	55781	GAF domain-like	0.0014	75513	IclR ligand-binding domain-like	1mkm A:76-246
bo	gi|33600742|ref|NP_888302.1|	0048177	11-84	0.00000000000118	46785	Winged helix DNA-binding domain	0.072	74676	Transcriptional regulator IclR, N-terminal domain	1mkm A:1-75
bo	gi|33601618|ref|NP_889178.1|	0049595	78-242	1.18e-33	55781	GAF domain-like	0.0011	75513	IclR ligand-binding domain-like	1tf1 A:
bo	gi|33601618|ref|NP_889178.1|	0048177	10-76	0.000000000013	46785	Winged helix DNA-binding domain	0.049	74676	Transcriptional regulator IclR, N-terminal domain	1mkm A:1-75
bo	gi|33601677|ref|NP_889237.1|	0049608	81-258	4.58e-45	55781	GAF domain-like	0.00033	75513	IclR ligand-binding domain-like	1tf1 A:
bo	gi|33601677|ref|NP_889237.1|	0048177	16-87	0.000000000000195	46785	Winged helix DNA-binding domain	0.062	74676	Transcriptional regulator IclR, N-terminal domain	1mkm A:1-75
bo	gi|33602037|ref|NP_889597.1|	0049608	67-245	1.11e-49	55781	GAF domain-like	0.00024	75513	IclR ligand-binding domain-like	1mkm A:76-246
bo	gi|33602037|ref|NP_889597.1|	0048177	4-76	4.61e-16	46785	Winged helix DNA-binding domain	0.027	74676	Transcriptional regulator IclR, N-terminal domain	1mkm A:1-75
bo	gi|33602620|ref|NP_890180.1|	0048177	8-80	0.0000000000125	46785	Winged helix DNA-binding domain	0.092	74676	Transcriptional regulator IclR, N-terminal domain	1mkm A:1-75
bo	gi|33602848|ref|NP_890408.1|	0049608	70-251	8.69e-33	55781	GAF domain-like	0.0026	75513	IclR ligand-binding domain-like	1mkm A:76-246
bo	gi|33602848|ref|NP_890408.1|	0048177	7-78	0.000000000000185	46785	Winged helix DNA-binding domain	0.035	74676	Transcriptional regulator IclR, N-terminal domain	1mkm A:1-75
bo	gi|33602953|ref|NP_890513.1|	0049608	84-269	2.49e-46	55781	GAF domain-like	0.0000919	75513	IclR ligand-binding domain-like	1mkm A:76-246
bo	gi|33602953|ref|NP_890513.1|	0048177	27-98	4.85e-18	46785	Winged helix DNA-binding domain	0.038	74676	Transcriptional regulator IclR, N-terminal domain	1mkm A:1-75
bo	gi|33603090|ref|NP_890650.1|	0049595	97-269	3.66e-38	55781	GAF domain-like	0.0003	75513	IclR ligand-binding domain-like	1mkm A:76-246
bo	gi|33603090|ref|NP_890650.1|	0048177	26-98	0.00000000000000335	46785	Winged helix DNA-binding domain	0.076	74676	Transcriptional regulator IclR, N-terminal domain	1mkm A:1-75
bo	gi|33603130|ref|NP_890690.1|	0048177	9-74	0.0000000235	46785	Winged helix DNA-binding domain	0.068	74676	Transcriptional regulator IclR, N-terminal domain	1mkm A:1-75
bo	gi|33603130|ref|NP_890690.1|	0048178	83-215	0.00000163	55781	GAF domain-like	0.025	75513	IclR ligand-binding domain-like	1tf1 A:
bo	gi|33603548|ref|NP_891108.1|	0049608	76-256	2.03e-50	55781	GAF domain-like	0.00019	75513	IclR ligand-binding domain-like	1mkm A:76-246
bo	gi|33603548|ref|NP_891108.1|	0048177	11-84	0.00000000000000889	46785	Winged helix DNA-binding domain	0.033	74676	Transcriptional regulator IclR, N-terminal domain	1mkm A:1-75
bo	gi|33603679|ref|NP_891239.1|	0049595	86-252	1.31e-31	55781	GAF domain-like	0.00064	75513	IclR ligand-binding domain-like	1mkm A:76-246
bo	gi|33603679|ref|NP_891239.1|	0048177	12-83	0.00000000000893	46785	Winged helix DNA-binding domain	0.038	74676	Transcriptional regulator IclR, N-terminal domain	1mkm A:1-75
bo	gi|33603958|ref|NP_891518.1|	0049608	77-260	1.9e-39	55781	GAF domain-like	0.0009	75513	IclR ligand-binding domain-like	1td5 A:
bo	gi|33603958|ref|NP_891518.1|	0048177	19-92	0.00000000000000424	46785	Winged helix DNA-binding domain	0.027	74676	Transcriptional regulator IclR, N-terminal domain	1mkm A:1-75
bo	gi|33601254|ref|NP_888814.1|	0039545	116-237	2.09e-33	51306	LexA/Signal peptidase	0.0000161	51307	LexA-related	1jhf A:73-198
bo	gi|33601254|ref|NP_888814.1|	0047587	30-95	5.99e-20	46785	Winged helix DNA-binding domain	0.00025	46789	LexA repressor, N-terminal DNA-binding domain	1jhf A:2-72
bo	gi|33599234|ref|NP_886794.1|	0052161	18-78	1.94e-18	46785	Winged helix DNA-binding domain	0.0067	68967	Lrp/AsnC-like transcriptional regulator N-terminal domain	1ri7 A:25-84
bo	gi|33599234|ref|NP_886794.1|	0049174	79-163	1.34e-17	54909	Dimeric alpha+beta barrel	0.011	69733	Lrp/AsnC-like transcriptional regulator C-terminal domain	1ri7 A:85-170
bo	gi|33599446|ref|NP_887006.1|	0049608	73-238	1.37e-25	55781	GAF domain-like	0.0051	75513	IclR ligand-binding domain-like	1mkm A:76-246
bo	gi|33599446|ref|NP_887006.1|	0048177	5-69	0.00000000000273	46785	Winged helix DNA-binding domain	0.068	68967	Lrp/AsnC-like transcriptional regulator N-terminal domain	1ri7 A:25-84
bo	gi|33599682|ref|NP_887242.1|	0049608	84-262	7.85e-34	55781	GAF domain-like	0.0011	75513	IclR ligand-binding domain-like	1mkm A:76-246
bo	gi|33599682|ref|NP_887242.1|	0048177	17-90	0.000000000197	46785	Winged helix DNA-binding domain	0.067	68967	Lrp/AsnC-like transcriptional regulator N-terminal domain	1i1g A:2-61
bo	gi|33599822|ref|NP_887382.1|	0049174	90-164	0.00000000000000898	54909	Dimeric alpha+beta barrel	0.0038	69733	Lrp/AsnC-like transcriptional regulator C-terminal domain	1ri7 A:85-170
bo	gi|33599822|ref|NP_887382.1|	0052161	29-85	0.000000000000954	46785	Winged helix DNA-binding domain	0.012	68967	Lrp/AsnC-like transcriptional regulator N-terminal domain	1i1g A:2-61
bo	gi|33600155|ref|NP_887715.1|	0049174	62-149	1.07e-21	54909	Dimeric alpha+beta barrel	0.01	69733	Lrp/AsnC-like transcriptional regulator C-terminal domain	1ri7 A:85-170
bo	gi|33600155|ref|NP_887715.1|	0049384	1-91	0.00000000000000313	46785	Winged helix DNA-binding domain	0.0071	68967	Lrp/AsnC-like transcriptional regulator N-terminal domain	1ri7 A:25-84
bo	gi|33600505|ref|NP_888065.1|	0049174	67-154	1.03e-16	54909	Dimeric alpha+beta barrel	0.0042	69733	Lrp/AsnC-like transcriptional regulator C-terminal domain	1ri7 A:85-170
bo	gi|33600505|ref|NP_888065.1|	0049384	3-85	0.0000000000000127	46785	Winged helix DNA-binding domain	0.0098	68967	Lrp/AsnC-like transcriptional regulator N-terminal domain	1ri7 A:25-84
bo	gi|33601034|ref|NP_888594.1|	0049174	87-166	5.9e-17	54909	Dimeric alpha+beta barrel	0.0027	69733	Lrp/AsnC-like transcriptional regulator C-terminal domain	1ri7 A:85-170
bo	gi|33601034|ref|NP_888594.1|	0052161	24-79	0.000000000000607	46785	Winged helix DNA-binding domain	0.013	68967	Lrp/AsnC-like transcriptional regulator N-terminal domain	1i1g A:2-61
bo	gi|33601151|ref|NP_888711.1|	0049174	65-149	3.75e-16	54909	Dimeric alpha+beta barrel	0.012	69733	Lrp/AsnC-like transcriptional regulator C-terminal domain	1ri7 A:85-170
bo	gi|33601151|ref|NP_888711.1|	0052161	2-59	0.00000000000000208	46785	Winged helix DNA-binding domain	0.0081	68967	Lrp/AsnC-like transcriptional regulator N-terminal domain	1ri7 A:25-84
bo	gi|33602026|ref|NP_889586.1|	0052161	3-63	3.91e-20	46785	Winged helix DNA-binding domain	0.0048	68967	Lrp/AsnC-like transcriptional regulator N-terminal domain	1i1g A:2-61
bo	gi|33602026|ref|NP_889586.1|	0049174	66-153	2.15e-17	54909	Dimeric alpha+beta barrel	0.0018	69733	Lrp/AsnC-like transcriptional regulator C-terminal domain	1ri7 A:85-170
bo	gi|33602646|ref|NP_890206.1|	0049174	87-176	3.62e-23	54909	Dimeric alpha+beta barrel	0.0038	69733	Lrp/AsnC-like transcriptional regulator C-terminal domain	1ri7 A:85-170
bo	gi|33602646|ref|NP_890206.1|	0052161	26-86	4.92e-18	46785	Winged helix DNA-binding domain	0.0072	68967	Lrp/AsnC-like transcriptional regulator N-terminal domain	1i1g A:2-61
bo	gi|33603158|ref|NP_890718.1|	0049174	65-153	6.44e-20	54909	Dimeric alpha+beta barrel	0.012	69733	Lrp/AsnC-like transcriptional regulator C-terminal domain	1ri7 A:85-170
bo	gi|33603158|ref|NP_890718.1|	0052161	5-64	9e-17	46785	Winged helix DNA-binding domain	0.012	68967	Lrp/AsnC-like transcriptional regulator N-terminal domain	1ri7 A:25-84
bo	gi|33603187|ref|NP_890747.1|	0049174	66-156	1.47e-19	54909	Dimeric alpha+beta barrel	0.0031	69733	Lrp/AsnC-like transcriptional regulator C-terminal domain	1ri7 A:85-170
bo	gi|33603187|ref|NP_890747.1|	0052161	5-65	2.5e-19	46785	Winged helix DNA-binding domain	0.0063	68967	Lrp/AsnC-like transcriptional regulator N-terminal domain	2cfx A:1-63
bo	gi|33603348|ref|NP_890908.1|	0049174	64-150	1.26e-20	54909	Dimeric alpha+beta barrel	0.0019	69733	Lrp/AsnC-like transcriptional regulator C-terminal domain	1ri7 A:85-170
bo	gi|33603348|ref|NP_890908.1|	0052161	1-60	0.00000000000000161	46785	Winged helix DNA-binding domain	0.008	68967	Lrp/AsnC-like transcriptional regulator N-terminal domain	2cfx A:1-63
bo	gi|33603776|ref|NP_891336.1|	0052161	11-70	0.00000000000000911	46785	Winged helix DNA-binding domain	0.014	68967	Lrp/AsnC-like transcriptional regulator N-terminal domain	2cfx A:1-63
bo	gi|33603776|ref|NP_891336.1|	0049174	73-158	0.00000000000117	54909	Dimeric alpha+beta barrel	0.027	69733	Lrp/AsnC-like transcriptional regulator C-terminal domain	2cfx A:64-140
bo	gi|33603942|ref|NP_891502.1|	0052162	66-148	2.41e-21	54909	Dimeric alpha+beta barrel	0.0031	69733	Lrp/AsnC-like transcriptional regulator C-terminal domain	1ri7 A:85-170
bo	gi|33603942|ref|NP_891502.1|	0052161	2-63	1.03e-17	46785	Winged helix DNA-binding domain	0.0058	68967	Lrp/AsnC-like transcriptional regulator N-terminal domain	1i1g A:2-61
bo	gi|33599076|ref|NP_886636.1|	0052509	90-298	3.44e-43	53850	Periplasmic binding protein-like II	0.0000441	53851	Phosphate binding protein-like	1uth A:
bo	gi|33599076|ref|NP_886636.1|	0052508	2-84	6.43e-21	46785	Winged helix DNA-binding domain	0.0019	88979	LysR-like transcriptional regulators	2esn A:3-91
bo	gi|33599081|ref|NP_886641.1|	0045790	101-303	3.26e-25	53850	Periplasmic binding protein-like II	0.0058	53851	Phosphate binding protein-like	2fyi A:88-307
bo	gi|33599081|ref|NP_886641.1|	0045910	5-119	2.73e-23	46785	Winged helix DNA-binding domain	0.0063	88979	LysR-like transcriptional regulators	1ixc A:1-89
bo	gi|33599191|ref|NP_886751.1|	0045790	105-318	1.55e-36	53850	Periplasmic binding protein-like II	0.0054	53851	Phosphate binding protein-like	1al3 A:
bo	gi|33599191|ref|NP_886751.1|	0052508	18-98	1.44e-20	46785	Winged helix DNA-binding domain	0.01	88979	LysR-like transcriptional regulators	2esn A:3-91
bo	gi|33599225|ref|NP_886785.1|	0049998	92-293	4.71e-20	53850	Periplasmic binding protein-like II	0.021	53851	Phosphate binding protein-like	1al3 A:
bo	gi|33599225|ref|NP_886785.1|	0045910	2-108	4.74e-17	46785	Winged helix DNA-binding domain	0.06	88979	LysR-like transcriptional regulators	1ixc A:1-89
bo	gi|33599306|ref|NP_886866.1|	0049998	76-275	3.26e-30	53850	Periplasmic binding protein-like II	0.0027	53851	Phosphate binding protein-like	2fyi A:88-307
bo	gi|33599306|ref|NP_886866.1|	0045910	3-98	0.00000000000000544	46785	Winged helix DNA-binding domain	0.023	88979	LysR-like transcriptional regulators	1ixc A:1-89
bo	gi|33599317|ref|NP_886877.1|	0052806	88-299	1.03e-20	53850	Periplasmic binding protein-like II	0.009	53851	Phosphate binding protein-like	2fyi A:88-307
bo	gi|33599317|ref|NP_886877.1|	0047461	4-85	6.53e-17	46785	Winged helix DNA-binding domain	0.0051	88979	LysR-like transcriptional regulators	1ixc A:1-89
bo	gi|33599340|ref|NP_886900.1|	0045790	89-295	7.06e-32	53850	Periplasmic binding protein-like II	0.0036	53851	Phosphate binding protein-like	1i6a A:
bo	gi|33599340|ref|NP_886900.1|	0045910	1-110	1.47e-24	46785	Winged helix DNA-binding domain	0.0015	88979	LysR-like transcriptional regulators	1ixc A:1-89
bo	gi|33599352|ref|NP_886912.1|	0045790	106-306	2.35e-32	53850	Periplasmic binding protein-like II	0.014	53851	Phosphate binding protein-like	1al3 A:
bo	gi|33599352|ref|NP_886912.1|	0045910	10-127	1.34e-21	46785	Winged helix DNA-binding domain	0.0066	88979	LysR-like transcriptional regulators	1ixc A:1-89
bo	gi|33599392|ref|NP_886952.1|	0045790	96-299	2.48e-38	53850	Periplasmic binding protein-like II	0.0012	53851	Phosphate binding protein-like	2fyi A:88-307
bo	gi|33599392|ref|NP_886952.1|	0045910	7-117	1.2e-19	46785	Winged helix DNA-binding domain	0.01	88979	LysR-like transcriptional regulators	1ixc A:1-89
bo	gi|33599427|ref|NP_886987.1|	0045790	90-297	4.34e-43	53850	Periplasmic binding protein-like II	0.014	53851	Phosphate binding protein-like	1i6a A:
bo	gi|33599427|ref|NP_886987.1|	0047461	4-85	1.24e-20	46785	Winged helix DNA-binding domain	0.0082	88979	LysR-like transcriptional regulators	1ixc A:1-89
bo	gi|33599437|ref|NP_886997.1|	0052806	89-298	3.26e-35	53850	Periplasmic binding protein-like II	0.014	53851	Phosphate binding protein-like	2fyi A:88-307
bo	gi|33599437|ref|NP_886997.1|	0045910	2-112	2.14e-19	46785	Winged helix DNA-binding domain	0.009	88979	LysR-like transcriptional regulators	1ixc A:1-89
bo	gi|33599452|ref|NP_887012.1|	0045790	101-304	1.42e-40	53850	Periplasmic binding protein-like II	0.00089	53851	Phosphate binding protein-like	1i6a A:
bo	gi|33599452|ref|NP_887012.1|	0045910	12-122	4.57e-23	46785	Winged helix DNA-binding domain	0.0068	88979	LysR-like transcriptional regulators	1ixc A:1-89
bo	gi|33599456|ref|NP_887016.1|	0045790	90-299	4.16e-39	53850	Periplasmic binding protein-like II	0.016	53851	Phosphate binding protein-like	1al3 A:
bo	gi|33599456|ref|NP_887016.1|	0045910	4-111	7.5e-22	46785	Winged helix DNA-binding domain	0.0059	88979	LysR-like transcriptional regulators	1ixc A:1-89
bo	gi|33599463|ref|NP_887023.1|	0049998	86-290	8.69e-29	53850	Periplasmic binding protein-like II	0.0056	53851	Phosphate binding protein-like	1i6a A:
bo	gi|33599463|ref|NP_887023.1|	0047461	1-80	1.58e-20	46785	Winged helix DNA-binding domain	0.0012	88979	LysR-like transcriptional regulators	1ixc A:1-89
bo	gi|33599502|ref|NP_887062.1|	0045790	92-298	1.55e-39	53850	Periplasmic binding protein-like II	0.0013	53851	Phosphate binding protein-like	1al3 A:
bo	gi|33599502|ref|NP_887062.1|	0045910	4-115	7.07e-24	46785	Winged helix DNA-binding domain	0.0066	88979	LysR-like transcriptional regulators	1ixc A:1-89
bo	gi|33599520|ref|NP_887080.1|	0045790	103-307	8.69e-33	53850	Periplasmic binding protein-like II	0.0013	53851	Phosphate binding protein-like	2fyi A:88-307
bo	gi|33599520|ref|NP_887080.1|	0045910	14-124	3.4e-22	46785	Winged helix DNA-binding domain	0.0029	88979	LysR-like transcriptional regulators	1ixc A:1-89
bo	gi|33599528|ref|NP_887088.1|	0045790	90-291	5.58e-34	53850	Periplasmic binding protein-like II	0.0011	53851	Phosphate binding protein-like	1ixc A:90-294
bo	gi|33599528|ref|NP_887088.1|	0052508	1-75	2.24e-18	46785	Winged helix DNA-binding domain	0.012	88979	LysR-like transcriptional regulators	1ixc A:1-89
bo	gi|33599550|ref|NP_887110.1|	0045790	94-292	1.15e-35	53850	Periplasmic binding protein-like II	0.002	53851	Phosphate binding protein-like	2fyi A:88-307
bo	gi|33599550|ref|NP_887110.1|	0045910	5-115	1.76e-21	46785	Winged helix DNA-binding domain	0.0032	88979	LysR-like transcriptional regulators	1ixc A:1-89
bo	gi|33599557|ref|NP_887117.1|	0045790	100-293	1.18e-33	53850	Periplasmic binding protein-like II	0.004	53851	Phosphate binding protein-like	1i6a A:
bo	gi|33599557|ref|NP_887117.1|	0047461	12-94	6.11e-20	46785	Winged helix DNA-binding domain	0.0045	88979	LysR-like transcriptional regulators	1ixc A:1-89
bo	gi|33599608|ref|NP_887168.1|	0045790	87-295	7.29e-39	53850	Periplasmic binding protein-like II	0.0022	53851	Phosphate binding protein-like	1i6a A:
bo	gi|33599608|ref|NP_887168.1|	0047461	1-86	5.39e-23	46785	Winged helix DNA-binding domain	0.0014	88979	LysR-like transcriptional regulators	1ixc A:1-89
bo	gi|33599613|ref|NP_887173.1|	0052509	102-307	1.86e-36	53850	Periplasmic binding protein-like II	0.00014	53851	Phosphate binding protein-like	1uth A:
bo	gi|33599613|ref|NP_887173.1|	0052508	16-94	2.21e-17	46785	Winged helix DNA-binding domain	0.01	88979	LysR-like transcriptional regulators	2esn A:3-91
bo	gi|33599644|ref|NP_887204.1|	0045790	93-302	2.61e-33	53850	Periplasmic binding protein-like II	0.0066	53851	Phosphate binding protein-like	2fyi A:88-307
bo	gi|33599644|ref|NP_887204.1|	0045910	5-110	0.00000000000000169	46785	Winged helix DNA-binding domain	0.0076	88979	LysR-like transcriptional regulators	1ixc A:1-89
bo	gi|33599659|ref|NP_887219.1|	0045790	95-301	1.03e-25	53850	Periplasmic binding protein-like II	0.018	53851	Phosphate binding protein-like	1al3 A:
bo	gi|33599659|ref|NP_887219.1|	0052508	2-86	6.62e-21	46785	Winged helix DNA-binding domain	0.0068	88979	LysR-like transcriptional regulators	1ixc A:1-89
bo	gi|33599690|ref|NP_887250.1|	0045790	91-298	6.24e-38	53850	Periplasmic binding protein-like II	0.0015	53851	Phosphate binding protein-like	1i6a A:
bo	gi|33599690|ref|NP_887250.1|	0047461	1-87	1.44e-16	46785	Winged helix DNA-binding domain	0.02	88979	LysR-like transcriptional regulators	1ixc A:1-89
bo	gi|33599702|ref|NP_887262.1|	0045790	111-314	5.84e-42	53850	Periplasmic binding protein-like II	0.0015	53851	Phosphate binding protein-like	2fyi A:88-307
bo	gi|33599702|ref|NP_887262.1|	0045910	22-131	9.4e-22	46785	Winged helix DNA-binding domain	0.0072	88979	LysR-like transcriptional regulators	1ixc A:1-89
bo	gi|33599731|ref|NP_887291.1|	0045790	79-290	4.71e-31	53850	Periplasmic binding protein-like II	0.003	53851	Phosphate binding protein-like	1al3 A:
bo	gi|33599731|ref|NP_887291.1|	0045910	2-89	4.6e-17	46785	Winged helix DNA-binding domain	0.0038	88979	LysR-like transcriptional regulators	1ixc A:1-89
bo	gi|33599882|ref|NP_887442.1|	0052509	91-296	5.07e-35	53850	Periplasmic binding protein-like II	0.00000416	53851	Phosphate binding protein-like	1uth A:
bo	gi|33599882|ref|NP_887442.1|	0052508	5-88	2.18e-19	46785	Winged helix DNA-binding domain	0.0017	88979	LysR-like transcriptional regulators	2esn A:3-91
bo	gi|33599916|ref|NP_887476.1|	0045790	115-328	7.78e-23	53850	Periplasmic binding protein-like II	0.0036	53851	Phosphate binding protein-like	1i6a A:
bo	gi|33599916|ref|NP_887476.1|	0045910	27-137	9.43e-23	46785	Winged helix DNA-binding domain	0.013	88979	LysR-like transcriptional regulators	1ixc A:1-89
bo	gi|33599922|ref|NP_887482.1|	0045790	92-299	5.12e-34	53850	Periplasmic binding protein-like II	0.0019	53851	Phosphate binding protein-like	2fyi A:88-307
bo	gi|33599922|ref|NP_887482.1|	0045910	5-111	1.13e-21	46785	Winged helix DNA-binding domain	0.0072	88979	LysR-like transcriptional regulators	1ixc A:1-89
bo	gi|33599957|ref|NP_887517.1|	0045790	119-320	9.31e-28	53850	Periplasmic binding protein-like II	0.0056	53851	Phosphate binding protein-like	1al3 A:
bo	gi|33599957|ref|NP_887517.1|	0045910	29-137	7.37e-23	46785	Winged helix DNA-binding domain	0.004	88979	LysR-like transcriptional regulators	1ixc A:1-89
bo	gi|33599972|ref|NP_887532.1|	0045790	89-293	1.32e-36	53850	Periplasmic binding protein-like II	0.00076	53851	Phosphate binding protein-like	1ixc A:90-294
bo	gi|33599972|ref|NP_887532.1|	0047461	1-82	8.17e-23	46785	Winged helix DNA-binding domain	0.00063	88979	LysR-like transcriptional regulators	1ixc A:1-89
bo	gi|33599978|ref|NP_887538.1|	0045790	87-296	9.59e-39	53850	Periplasmic binding protein-like II	0.00093	53851	Phosphate binding protein-like	1i6a A:
bo	gi|33599978|ref|NP_887538.1|	0047461	1-87	5.63e-22	46785	Winged helix DNA-binding domain	0.0027	88979	LysR-like transcriptional regulators	1ixc A:1-89
bo	gi|33599988|ref|NP_887548.1|	0045790	91-296	7.06e-41	53850	Periplasmic binding protein-like II	0.0016	53851	Phosphate binding protein-like	1al3 A:
bo	gi|33599988|ref|NP_887548.1|	0047461	1-85	3.99e-19	46785	Winged helix DNA-binding domain	0.0091	88979	LysR-like transcriptional regulators	1ixc A:1-89
bo	gi|33599992|ref|NP_887552.1|	0045790	99-296	9.1e-35	53850	Periplasmic binding protein-like II	0.0011	53851	Phosphate binding protein-like	1i6a A:
bo	gi|33599992|ref|NP_887552.1|	0047461	9-91	6.31e-22	46785	Winged helix DNA-binding domain	0.015	88979	LysR-like transcriptional regulators	1ixc A:1-89
bo	gi|33599999|ref|NP_887559.1|	0045790	92-291	5.27e-38	53850	Periplasmic binding protein-like II	0.012	53851	Phosphate binding protein-like	1al3 A:
bo	gi|33599999|ref|NP_887559.1|	0052508	3-85	7.62e-22	46785	Winged helix DNA-binding domain	0.014	88979	LysR-like transcriptional regulators	2esn A:3-91
bo	gi|33600008|ref|NP_887568.1|	0045790	93-297	6.41e-39	53850	Periplasmic binding protein-like II	0.00094	53851	Phosphate binding protein-like	2fyi A:88-307
bo	gi|33600008|ref|NP_887568.1|	0052508	3-86	1.03e-19	46785	Winged helix DNA-binding domain	0.0079	88979	LysR-like transcriptional regulators	2esn A:3-91
bo	gi|33600012|ref|NP_887572.1|	0045790	91-299	4.04e-33	53850	Periplasmic binding protein-like II	0.003	53851	Phosphate binding protein-like	1i6a A:
bo	gi|33600012|ref|NP_887572.1|	0045910	3-113	3.27e-23	46785	Winged helix DNA-binding domain	0.0019	88979	LysR-like transcriptional regulators	1ixc A:1-89
bo	gi|33600015|ref|NP_887575.1|	0045790	90-308	1.76e-32	53850	Periplasmic binding protein-like II	0.0034	53851	Phosphate binding protein-like	1i6a A:
bo	gi|33600015|ref|NP_887575.1|	0045910	2-112	2.87e-24	46785	Winged helix DNA-binding domain	0.0016	88979	LysR-like transcriptional regulators	1ixc A:1-89
bo	gi|33600024|ref|NP_887584.1|	0045790	89-288	1.47e-35	53850	Periplasmic binding protein-like II	0.015	53851	Phosphate binding protein-like	1i6a A:
bo	gi|33600024|ref|NP_887584.1|	0052508	3-86	1.63e-20	46785	Winged helix DNA-binding domain	0.0063	88979	LysR-like transcriptional regulators	1ixc A:1-89
bo	gi|33600025|ref|NP_887585.1|	0045790	92-298	7.87e-33	53850	Periplasmic binding protein-like II	0.00043	53851	Phosphate binding protein-like	1ixc A:90-294
bo	gi|33600025|ref|NP_887585.1|	0047461	6-91	3.88e-21	46785	Winged helix DNA-binding domain	0.0027	88979	LysR-like transcriptional regulators	1ixc A:1-89
bo	gi|33600029|ref|NP_887589.1|	0052508	5-84	5.21e-21	46785	Winged helix DNA-binding domain	0.03	88979	LysR-like transcriptional regulators	2esn A:3-91
bo	gi|33600029|ref|NP_887589.1|	0045790	102-291	6.3e-17	53850	Periplasmic binding protein-like II	0.019	53851	Phosphate binding protein-like	1ixc A:90-294
bo	gi|33600040|ref|NP_887600.1|	0045790	88-295	6.95e-38	53850	Periplasmic binding protein-like II	0.0044	53851	Phosphate binding protein-like	1ixc A:90-294
bo	gi|33600040|ref|NP_887600.1|	0045910	1-111	1.02e-18	46785	Winged helix DNA-binding domain	0.0071	88979	LysR-like transcriptional regulators	1ixc A:1-89
bo	gi|33600067|ref|NP_887627.1|	0045790	100-307	8.69e-41	53850	Periplasmic binding protein-like II	0.0037	53851	Phosphate binding protein-like	1al3 A:
bo	gi|33600067|ref|NP_887627.1|	0047461	14-98	4.28e-20	46785	Winged helix DNA-binding domain	0.01	88979	LysR-like transcriptional regulators	1ixc A:1-89
bo	gi|33600077|ref|NP_887637.1|	0045790	92-297	4.47e-41	53850	Periplasmic binding protein-like II	0.001	53851	Phosphate binding protein-like	1i6a A:
bo	gi|33600077|ref|NP_887637.1|	0052508	2-83	2.79e-19	46785	Winged helix DNA-binding domain	0.01	88979	LysR-like transcriptional regulators	1ixc A:1-89
bo	gi|33600082|ref|NP_887642.1|	0045790	88-292	4.19e-37	53850	Periplasmic binding protein-like II	0.00048	53851	Phosphate binding protein-like	1ixc A:90-294
bo	gi|33600082|ref|NP_887642.1|	0047461	1-85	5.17e-24	46785	Winged helix DNA-binding domain	0.0013	88979	LysR-like transcriptional regulators	1ixc A:1-89
bo	gi|33600098|ref|NP_887658.1|	0045790	90-295	6.15e-30	53850	Periplasmic binding protein-like II	0.0015	53851	Phosphate binding protein-like	1al3 A:
bo	gi|33600098|ref|NP_887658.1|	0045910	1-107	7.57e-20	46785	Winged helix DNA-binding domain	0.02	88979	LysR-like transcriptional regulators	1ixc A:1-89
bo	gi|33600105|ref|NP_887665.1|	0045790	90-295	2.78e-41	53850	Periplasmic binding protein-like II	0.00011	53851	Phosphate binding protein-like	1ixc A:90-294
bo	gi|33600105|ref|NP_887665.1|	0047461	1-86	1.82e-21	46785	Winged helix DNA-binding domain	0.0014	88979	LysR-like transcriptional regulators	1ixc A:1-89
bo	gi|33600146|ref|NP_887706.1|	0045790	95-287	1.23e-27	53850	Periplasmic binding protein-like II	0.003	53851	Phosphate binding protein-like	1i6a A:
bo	gi|33600146|ref|NP_887706.1|	0045910	3-114	6.96e-24	46785	Winged helix DNA-binding domain	0.0062	88979	LysR-like transcriptional regulators	1ixc A:1-89
bo	gi|33600150|ref|NP_887710.1|	0045790	92-291	3.44e-34	53850	Periplasmic binding protein-like II	0.02	53851	Phosphate binding protein-like	1zbm A:2-261
bo	gi|33600150|ref|NP_887710.1|	0052508	5-85	4.32e-20	46785	Winged helix DNA-binding domain	0.01	88979	LysR-like transcriptional regulators	1ixc A:1-89
bo	gi|33600190|ref|NP_887750.1|	0045790	90-290	6.83e-50	53850	Periplasmic binding protein-like II	0.0078	53851	Phosphate binding protein-like	1al3 A:
bo	gi|33600190|ref|NP_887750.1|	0045910	3-112	1.98e-22	46785	Winged helix DNA-binding domain	0.005	88979	LysR-like transcriptional regulators	1ixc A:1-89
bo	gi|33600195|ref|NP_887755.1|	0045790	93-298	1.38e-44	53850	Periplasmic binding protein-like II	0.01	53851	Phosphate binding protein-like	2fyi A:88-307
bo	gi|33600195|ref|NP_887755.1|	0047461	6-84	7.52e-20	46785	Winged helix DNA-binding domain	0.0095	88979	LysR-like transcriptional regulators	1ixc A:1-89
bo	gi|33600205|ref|NP_887765.1|	0045790	90-292	2.82e-38	53850	Periplasmic binding protein-like II	0.0032	53851	Phosphate binding protein-like	1ixc A:90-294
bo	gi|33600205|ref|NP_887765.1|	0045910	2-112	5.9e-21	46785	Winged helix DNA-binding domain	0.0054	88979	LysR-like transcriptional regulators	1ixc A:1-89
bo	gi|33600238|ref|NP_887798.1|	0045790	94-300	3.26e-44	53850	Periplasmic binding protein-like II	0.0014	53851	Phosphate binding protein-like	1al3 A:
bo	gi|33600238|ref|NP_887798.1|	0045910	5-118	1.31e-21	46785	Winged helix DNA-binding domain	0.0031	88979	LysR-like transcriptional regulators	1ixc A:1-89
bo	gi|33600246|ref|NP_887806.1|	0052806	86-287	1.57e-27	53850	Periplasmic binding protein-like II	0.0021	53851	Phosphate binding protein-like	1i6a A:
bo	gi|33600246|ref|NP_887806.1|	0045910	2-109	5.68e-22	46785	Winged helix DNA-binding domain	0.01	88979	LysR-like transcriptional regulators	1ixc A:1-89
bo	gi|33600260|ref|NP_887820.1|	0045790	88-296	2.96e-33	53850	Periplasmic binding protein-like II	0.00087	53851	Phosphate binding protein-like	1al3 A:
bo	gi|33600260|ref|NP_887820.1|	0047461	1-84	3.1e-22	46785	Winged helix DNA-binding domain	0.0016	88979	LysR-like transcriptional regulators	1ixc A:1-89
bo	gi|33600263|ref|NP_887823.1|	0045790	88-287	1.61e-27	53850	Periplasmic binding protein-like II	0.0079	53851	Phosphate binding protein-like	1i6a A:
bo	gi|33600263|ref|NP_887823.1|	0047461	1-82	7.62e-18	46785	Winged helix DNA-binding domain	0.0066	88979	LysR-like transcriptional regulators	1ixc A:1-89
bo	gi|33600414|ref|NP_887974.1|	0047313	94-294	4.65e-31	53850	Periplasmic binding protein-like II	0.019	53851	Phosphate binding protein-like	1i6a A:
bo	gi|33600414|ref|NP_887974.1|	0052508	5-82	1.58e-21	46785	Winged helix DNA-binding domain	0.038	88979	LysR-like transcriptional regulators	1ixc A:1-89
bo	gi|33600436|ref|NP_887996.1|	0047461	1-87	8.89e-20	46785	Winged helix DNA-binding domain	0.0029	88979	LysR-like transcriptional regulators	1ixc A:1-89
bo	gi|33600436|ref|NP_887996.1|	0049998	84-291	4.16e-19	53850	Periplasmic binding protein-like II	0.0069	53851	Phosphate binding protein-like	1al3 A:
bo	gi|33600464|ref|NP_888024.1|	0052806	100-306	1.03e-31	53850	Periplasmic binding protein-like II	0.0049	53851	Phosphate binding protein-like	1i6a A:
bo	gi|33600464|ref|NP_888024.1|	0045910	11-111	1.43e-18	46785	Winged helix DNA-binding domain	0.0052	88979	LysR-like transcriptional regulators	1ixc A:1-89
bo	gi|33600521|ref|NP_888081.1|	0045790	86-290	1.33e-30	53850	Periplasmic binding protein-like II	0.002	53851	Phosphate binding protein-like	1al3 A:
bo	gi|33600521|ref|NP_888081.1|	0045910	4-107	1.69e-22	46785	Winged helix DNA-binding domain	0.0091	88979	LysR-like transcriptional regulators	1ixc A:1-89
bo	gi|33600524|ref|NP_888084.1|	0045790	90-282	8.14e-30	53850	Periplasmic binding protein-like II	0.005	53851	Phosphate binding protein-like	1i6a A:
bo	gi|33600524|ref|NP_888084.1|	0045910	4-112	4.3e-23	46785	Winged helix DNA-binding domain	0.0068	88979	LysR-like transcriptional regulators	1ixc A:1-89
bo	gi|33600569|ref|NP_888129.1|	0045790	108-312	5.25e-41	53850	Periplasmic binding protein-like II	0.016	53851	Phosphate binding protein-like	1ii5 A:
bo	gi|33600569|ref|NP_888129.1|	0047461	21-106	3.24e-20	46785	Winged helix DNA-binding domain	0.022	88979	LysR-like transcriptional regulators	1ixc A:1-89
bo	gi|33600592|ref|NP_888152.1|	0045790	98-299	3.44e-31	53850	Periplasmic binding protein-like II	0.0084	53851	Phosphate binding protein-like	2fyi A:88-307
bo	gi|33600592|ref|NP_888152.1|	0045910	3-116	0.00000000000000431	46785	Winged helix DNA-binding domain	0.05	88979	LysR-like transcriptional regulators	1ixc A:1-89
bo	gi|33600735|ref|NP_888295.1|	0045790	105-307	1.99e-34	53850	Periplasmic binding protein-like II	0.0014	53851	Phosphate binding protein-like	1al3 A:
bo	gi|33600735|ref|NP_888295.1|	0045910	19-127	2.32e-20	46785	Winged helix DNA-binding domain	0.019	88979	LysR-like transcriptional regulators	1ixc A:1-89
bo	gi|33600845|ref|NP_888405.1|	0045790	90-294	7.47e-36	53850	Periplasmic binding protein-like II	0.0026	53851	Phosphate binding protein-like	2fyi A:88-307
bo	gi|33600845|ref|NP_888405.1|	0047461	1-84	1.61e-21	46785	Winged helix DNA-binding domain	0.014	88979	LysR-like transcriptional regulators	1ixc A:1-89
bo	gi|33600848|ref|NP_888408.1|	0045790	99-297	2.71e-34	53850	Periplasmic binding protein-like II	0.012	53851	Phosphate binding protein-like	1i6a A:
bo	gi|33600848|ref|NP_888408.1|	0052508	5-87	4.9e-20	46785	Winged helix DNA-binding domain	0.006	88979	LysR-like transcriptional regulators	1ixc A:1-89
bo	gi|33600883|ref|NP_888443.1|	0045790	79-272	2.93e-35	53850	Periplasmic binding protein-like II	0.00082	53851	Phosphate binding protein-like	1i6a A:
bo	gi|33600883|ref|NP_888443.1|	0045910	2-93	3.92e-19	46785	Winged helix DNA-binding domain	0.0082	88979	LysR-like transcriptional regulators	1ixc A:1-89
bo	gi|33600934|ref|NP_888494.1|	0045790	92-294	1.72e-36	53850	Periplasmic binding protein-like II	0.012	53851	Phosphate binding protein-like	1i6a A:
bo	gi|33600934|ref|NP_888494.1|	0052508	3-83	2.9e-22	46785	Winged helix DNA-binding domain	0.018	88979	LysR-like transcriptional regulators	1ixc A:1-89
bo	gi|33600975|ref|NP_888535.1|	0045790	90-299	9.59e-38	53850	Periplasmic binding protein-like II	0.0071	53851	Phosphate binding protein-like	1al3 A:
bo	gi|33600975|ref|NP_888535.1|	0045910	3-111	4.83e-19	46785	Winged helix DNA-binding domain	0.0077	88979	LysR-like transcriptional regulators	1ixc A:1-89
bo	gi|33601047|ref|NP_888607.1|	0045790	95-294	2.53e-23	53850	Periplasmic binding protein-like II	0.02	53851	Phosphate binding protein-like	2fyi A:88-307
bo	gi|33601047|ref|NP_888607.1|	0045910	12-109	6.35e-16	46785	Winged helix DNA-binding domain	0.0077	88979	LysR-like transcriptional regulators	1ixc A:1-89
bo	gi|33601061|ref|NP_888621.1|	0049998	87-294	8.69e-35	53850	Periplasmic binding protein-like II	0.002	53851	Phosphate binding protein-like	1i6a A:
bo	gi|33601061|ref|NP_888621.1|	0045910	1-112	1.84e-22	46785	Winged helix DNA-binding domain	0.0066	88979	LysR-like transcriptional regulators	1ixc A:1-89
bo	gi|33601240|ref|NP_888800.1|	0045790	108-315	1.28e-36	53850	Periplasmic binding protein-like II	0.00077	53851	Phosphate binding protein-like	1i6a A:
bo	gi|33601240|ref|NP_888800.1|	0045910	15-117	9.17e-18	46785	Winged helix DNA-binding domain	0.0012	88979	LysR-like transcriptional regulators	1ixc A:1-89
bo	gi|33601319|ref|NP_888879.1|	0045790	90-294	3.98e-40	53850	Periplasmic binding protein-like II	0.018	53851	Phosphate binding protein-like	2fyi A:88-307
bo	gi|33601319|ref|NP_888879.1|	0047461	5-90	2.45e-22	46785	Winged helix DNA-binding domain	0.0094	88979	LysR-like transcriptional regulators	1ixc A:1-89
bo	gi|33601334|ref|NP_888894.1|	0052509	109-317	5.7e-42	53850	Periplasmic binding protein-like II	0.0001	53851	Phosphate binding protein-like	1uth A:
bo	gi|33601334|ref|NP_888894.1|	0052508	22-104	1.76e-17	46785	Winged helix DNA-binding domain	0.0071	88979	LysR-like transcriptional regulators	2esn A:3-91
bo	gi|33601371|ref|NP_888931.1|	0049998	82-296	3.41e-31	53850	Periplasmic binding protein-like II	0.0072	53851	Phosphate binding protein-like	2fyi A:88-307
bo	gi|33601371|ref|NP_888931.1|	0045910	6-113	1.22e-21	46785	Winged helix DNA-binding domain	0.013	88979	LysR-like transcriptional regulators	1ixc A:1-89
bo	gi|33601373|ref|NP_888933.1|	0045910	5-112	4.92e-24	46785	Winged helix DNA-binding domain	0.0052	88979	LysR-like transcriptional regulators	1ixc A:1-89
bo	gi|33601373|ref|NP_888933.1|	0045790	92-286	2.35e-22	53850	Periplasmic binding protein-like II	0.0057	53851	Phosphate binding protein-like	1al3 A:
bo	gi|33601400|ref|NP_888960.1|	0045790	77-284	4.52e-38	53850	Periplasmic binding protein-like II	0.015	53851	Phosphate binding protein-like	2fyi A:88-307
bo	gi|33601400|ref|NP_888960.1|	0045910	2-99	1.36e-17	46785	Winged helix DNA-binding domain	0.0035	88979	LysR-like transcriptional regulators	1ixc A:1-89
bo	gi|33601419|ref|NP_888979.1|	0045790	94-300	4.07e-46	53850	Periplasmic binding protein-like II	0.00079	53851	Phosphate binding protein-like	1i6a A:
bo	gi|33601419|ref|NP_888979.1|	0047461	6-89	9.52e-18	46785	Winged helix DNA-binding domain	0.006	88979	LysR-like transcriptional regulators	1ixc A:1-89
bo	gi|33601440|ref|NP_889000.1|	0045790	89-296	2.35e-45	53850	Periplasmic binding protein-like II	0.012	53851	Phosphate binding protein-like	1al3 A:
bo	gi|33601440|ref|NP_889000.1|	0045910	4-112	2.63e-21	46785	Winged helix DNA-binding domain	0.009	88979	LysR-like transcriptional regulators	1ixc A:1-89
bo	gi|33601445|ref|NP_889005.1|	0052806	116-322	5.12e-40	53850	Periplasmic binding protein-like II	0.0015	53851	Phosphate binding protein-like	1i6a A:
bo	gi|33601445|ref|NP_889005.1|	0045910	28-138	9.8e-21	46785	Winged helix DNA-binding domain	0.0084	88979	LysR-like transcriptional regulators	1ixc A:1-89
bo	gi|33601494|ref|NP_889054.1|	0045790	88-290	2.02e-26	53850	Periplasmic binding protein-like II	0.0014	53851	Phosphate binding protein-like	1i6a A:
bo	gi|33601494|ref|NP_889054.1|	0052508	3-80	3.63e-19	46785	Winged helix DNA-binding domain	0.005	88979	LysR-like transcriptional regulators	1ixc A:1-89
bo	gi|33601505|ref|NP_889065.1|	0045790	84-290	1.5e-40	53850	Periplasmic binding protein-like II	0.0092	53851	Phosphate binding protein-like	1al3 A:
bo	gi|33601505|ref|NP_889065.1|	0047461	1-79	6.62e-20	46785	Winged helix DNA-binding domain	0.008	88979	LysR-like transcriptional regulators	1ixc A:1-89
bo	gi|33601652|ref|NP_889212.1|	0045790	98-303	1.18e-37	53850	Periplasmic binding protein-like II	0.001	53851	Phosphate binding protein-like	1al3 A:
bo	gi|33601652|ref|NP_889212.1|	0045910	7-120	4.95e-20	46785	Winged helix DNA-binding domain	0.0097	88979	LysR-like transcriptional regulators	1ixc A:1-89
bo	gi|33601659|ref|NP_889219.1|	0045790	90-292	2.67e-37	53850	Periplasmic binding protein-like II	0.0029	53851	Phosphate binding protein-like	1i6a A:
bo	gi|33601659|ref|NP_889219.1|	0045910	1-112	1.58e-20	46785	Winged helix DNA-binding domain	0.0032	88979	LysR-like transcriptional regulators	1ixc A:1-89
bo	gi|33601686|ref|NP_889246.1|	0045790	92-293	5.84e-27	53850	Periplasmic binding protein-like II	0.0052	53851	Phosphate binding protein-like	1i6a A:
bo	gi|33601686|ref|NP_889246.1|	0052508	1-77	9.8e-18	46785	Winged helix DNA-binding domain	0.0085	88979	LysR-like transcriptional regulators	1ixc A:1-89
bo	gi|33601721|ref|NP_889281.1|	0052806	100-309	8.15e-33	53850	Periplasmic binding protein-like II	0.0029	53851	Phosphate binding protein-like	1i6a A:
bo	gi|33601721|ref|NP_889281.1|	0045910	12-121	6.53e-17	46785	Winged helix DNA-binding domain	0.0097	88979	LysR-like transcriptional regulators	1ixc A:1-89
bo	gi|33601728|ref|NP_889288.1|	0045790	91-298	1.1e-42	53850	Periplasmic binding protein-like II	0.013	53851	Phosphate binding protein-like	2fyi A:88-307
bo	gi|33601728|ref|NP_889288.1|	0047461	7-89	1.76e-18	46785	Winged helix DNA-binding domain	0.013	88979	LysR-like transcriptional regulators	1ixc A:1-89
bo	gi|33601743|ref|NP_889303.1|	0045790	86-280	1.01e-37	53850	Periplasmic binding protein-like II	0.00037	53851	Phosphate binding protein-like	1i6a A:
bo	gi|33601743|ref|NP_889303.1|	0045910	1-105	9.79e-24	46785	Winged helix DNA-binding domain	0.0013	88979	LysR-like transcriptional regulators	1ixc A:1-89
bo	gi|33601756|ref|NP_889316.1|	0045790	92-293	2.58e-27	53850	Periplasmic binding protein-like II	0.0024	53851	Phosphate binding protein-like	1i6a A:
bo	gi|33601756|ref|NP_889316.1|	0045910	2-113	4.48e-26	46785	Winged helix DNA-binding domain	0.004	88979	LysR-like transcriptional regulators	1ixc A:1-89
bo	gi|33601764|ref|NP_889324.1|	0045910	4-118	7.49e-23	46785	Winged helix DNA-binding domain	0.004	88979	LysR-like transcriptional regulators	1ixc A:1-89
bo	gi|33601764|ref|NP_889324.1|	0045790	97-302	1.47e-18	53850	Periplasmic binding protein-like II	0.0089	53851	Phosphate binding protein-like	1i6a A:
bo	gi|33601804|ref|NP_889364.1|	0045790	89-299	1.81e-40	53850	Periplasmic binding protein-like II	0.004	53851	Phosphate binding protein-like	1al3 A:
bo	gi|33601804|ref|NP_889364.1|	0047461	3-84	1.13e-19	46785	Winged helix DNA-binding domain	0.021	88979	LysR-like transcriptional regulators	1ixc A:1-89
bo	gi|33601913|ref|NP_889473.1|	0045790	82-289	4.34e-35	53850	Periplasmic binding protein-like II	0.01	53851	Phosphate binding protein-like	2fyi A:88-307
bo	gi|33601913|ref|NP_889473.1|	0047461	2-78	2.34e-19	46785	Winged helix DNA-binding domain	0.012	88979	LysR-like transcriptional regulators	1ixc A:1-89
bo	gi|33601914|ref|NP_889474.1|	0045790	88-298	9.12e-44	53850	Periplasmic binding protein-like II	0.0000106	53851	Phosphate binding protein-like	1i6a A:
bo	gi|33601914|ref|NP_889474.1|	0047461	1-86	2.72e-20	46785	Winged helix DNA-binding domain	0.0049	88979	LysR-like transcriptional regulators	1ixc A:1-89
bo	gi|33601920|ref|NP_889480.1|	0045790	91-296	7.06e-40	53850	Periplasmic binding protein-like II	0.0054	53851	Phosphate binding protein-like	1i6a A:
bo	gi|33601920|ref|NP_889480.1|	0045910	4-113	3.24e-25	46785	Winged helix DNA-binding domain	0.0096	88979	LysR-like transcriptional regulators	1ixc A:1-89
bo	gi|33601927|ref|NP_889487.1|	0052806	101-303	4.71e-26	53850	Periplasmic binding protein-like II	0.011	53851	Phosphate binding protein-like	1al3 A:
bo	gi|33601927|ref|NP_889487.1|	0045910	12-123	6.45e-21	46785	Winged helix DNA-binding domain	0.013	88979	LysR-like transcriptional regulators	2esn A:3-91
bo	gi|33601935|ref|NP_889495.1|	0045790	92-295	5.04e-40	53850	Periplasmic binding protein-like II	0.004	53851	Phosphate binding protein-like	1al3 A:
bo	gi|33601935|ref|NP_889495.1|	0045910	4-115	3.94e-25	46785	Winged helix DNA-binding domain	0.01	88979	LysR-like transcriptional regulators	1ixc A:1-89
bo	gi|33601956|ref|NP_889516.1|	0049998	86-285	1.56e-36	53850	Periplasmic binding protein-like II	0.0035	53851	Phosphate binding protein-like	1al3 A:
bo	gi|33601956|ref|NP_889516.1|	0045910	1-110	2.48e-23	46785	Winged helix DNA-binding domain	0.003	88979	LysR-like transcriptional regulators	1ixc A:1-89
bo	gi|33601979|ref|NP_889539.1|	0045790	89-294	1.07e-30	53850	Periplasmic binding protein-like II	0.0037	53851	Phosphate binding protein-like	1i6a A:
bo	gi|33601979|ref|NP_889539.1|	0045910	1-110	1.17e-25	46785	Winged helix DNA-binding domain	0.0039	88979	LysR-like transcriptional regulators	1ixc A:1-89
bo	gi|33602113|ref|NP_889673.1|	0045790	96-300	2.48e-39	53850	Periplasmic binding protein-like II	0.0015	53851	Phosphate binding protein-like	1i6a A:
bo	gi|33602113|ref|NP_889673.1|	0045910	8-116	4.58e-21	46785	Winged helix DNA-binding domain	0.0058	88979	LysR-like transcriptional regulators	1ixc A:1-89
bo	gi|33602183|ref|NP_889743.1|	0045790	96-302	7.94e-45	53850	Periplasmic binding protein-like II	0.0011	53851	Phosphate binding protein-like	2fyi A:88-307
bo	gi|33602183|ref|NP_889743.1|	0047461	8-89	9.72e-21	46785	Winged helix DNA-binding domain	0.0059	88979	LysR-like transcriptional regulators	1ixc A:1-89
bo	gi|33602227|ref|NP_889787.1|	0045790	89-297	1.99e-43	53850	Periplasmic binding protein-like II	0.011	53851	Phosphate binding protein-like	1eu8 A:
bo	gi|33602227|ref|NP_889787.1|	0047461	4-85	1.58e-21	46785	Winged helix DNA-binding domain	0.0049	88979	LysR-like transcriptional regulators	1ixc A:1-89
bo	gi|33602262|ref|NP_889822.1|	0045790	97-306	4.34e-33	53850	Periplasmic binding protein-like II	0.0041	53851	Phosphate binding protein-like	1i6a A:
bo	gi|33602262|ref|NP_889822.1|	0045910	8-116	1.77e-20	46785	Winged helix DNA-binding domain	0.0062	88979	LysR-like transcriptional regulators	1ixc A:1-89
bo	gi|33602286|ref|NP_889846.1|	0045790	102-306	5.97e-40	53850	Periplasmic binding protein-like II	0.003	53851	Phosphate binding protein-like	1al3 A:
bo	gi|33602286|ref|NP_889846.1|	0045910	13-123	1.12e-17	46785	Winged helix DNA-binding domain	0.0098	88979	LysR-like transcriptional regulators	1ixc A:1-89
bo	gi|33602291|ref|NP_889851.1|	0045790	88-294	4.75e-41	53850	Periplasmic binding protein-like II	0.00021	53851	Phosphate binding protein-like	1i6a A:
bo	gi|33602291|ref|NP_889851.1|	0047461	1-87	1.56e-23	46785	Winged helix DNA-binding domain	0.0012	88979	LysR-like transcriptional regulators	1ixc A:1-89
bo	gi|33602519|ref|NP_890079.1|	0045790	96-302	2.64e-37	53850	Periplasmic binding protein-like II	0.00068	53851	Phosphate binding protein-like	1ixc A:90-294
bo	gi|33602519|ref|NP_890079.1|	0047461	8-91	2.49e-22	46785	Winged helix DNA-binding domain	0.0053	88979	LysR-like transcriptional regulators	1ixc A:1-89
bo	gi|33602527|ref|NP_890087.1|	0045790	104-314	1.57e-27	53850	Periplasmic binding protein-like II	0.0042	53851	Phosphate binding protein-like	2esn A:92-303
bo	gi|33602527|ref|NP_890087.1|	0045910	12-93	1.21e-19	46785	Winged helix DNA-binding domain	0.012	88979	LysR-like transcriptional regulators	1ixc A:1-89
bo	gi|33602542|ref|NP_890102.1|	0045790	96-301	9.45e-25	53850	Periplasmic binding protein-like II	0.0066	53851	Phosphate binding protein-like	2esn A:92-303
bo	gi|33602542|ref|NP_890102.1|	0047461	6-90	1.69e-20	46785	Winged helix DNA-binding domain	0.0062	88979	LysR-like transcriptional regulators	1ixc A:1-89
bo	gi|33602639|ref|NP_890199.1|	0045790	88-294	2.39e-38	53850	Periplasmic binding protein-like II	0.001	53851	Phosphate binding protein-like	1ixc A:90-294
bo	gi|33602639|ref|NP_890199.1|	0047461	1-87	5.68e-24	46785	Winged helix DNA-binding domain	0.0022	88979	LysR-like transcriptional regulators	1ixc A:1-89
bo	gi|33602706|ref|NP_890266.1|	0045790	92-303	6.61e-37	53850	Periplasmic binding protein-like II	0.00000168	53851	Phosphate binding protein-like	1al3 A:
bo	gi|33602706|ref|NP_890266.1|	0045910	13-112	0.0000000000871	46785	Winged helix DNA-binding domain	0.014	88979	LysR-like transcriptional regulators	1ixc A:1-89
bo	gi|33602709|ref|NP_890269.1|	0045790	91-288	2.48e-39	53850	Periplasmic binding protein-like II	0.0072	53851	Phosphate binding protein-like	2fyi A:88-307
bo	gi|33602709|ref|NP_890269.1|	0045910	1-111	4.28e-20	46785	Winged helix DNA-binding domain	0.01	88979	LysR-like transcriptional regulators	1ixc A:1-89
bo	gi|33602718|ref|NP_890278.1|	0045790	93-297	6.52e-35	53850	Periplasmic binding protein-like II	0.0021	53851	Phosphate binding protein-like	2fyi A:88-307
bo	gi|33602718|ref|NP_890278.1|	0052508	2-78	9.8e-16	46785	Winged helix DNA-binding domain	0.016	88979	LysR-like transcriptional regulators	1ixc A:1-89
bo	gi|33602795|ref|NP_890355.1|	0045790	92-295	1.3e-42	53850	Periplasmic binding protein-like II	0.00095	53851	Phosphate binding protein-like	1i6a A:
bo	gi|33602795|ref|NP_890355.1|	0045910	3-113	2.96e-24	46785	Winged helix DNA-binding domain	0.0017	88979	LysR-like transcriptional regulators	1ixc A:1-89
bo	gi|33602824|ref|NP_890384.1|	0052509	89-285	7.84e-37	53850	Periplasmic binding protein-like II	0.0072	53851	Phosphate binding protein-like	2fyi A:88-307
bo	gi|33602824|ref|NP_890384.1|	0047461	1-83	2.37e-20	46785	Winged helix DNA-binding domain	0.0053	88979	LysR-like transcriptional regulators	1ixc A:1-89
bo	gi|33602841|ref|NP_890401.1|	0045790	100-291	2.02e-27	53850	Periplasmic binding protein-like II	0.004	53851	Phosphate binding protein-like	1i6a A:
bo	gi|33602841|ref|NP_890401.1|	0045910	14-122	1.53e-23	46785	Winged helix DNA-binding domain	0.003	88979	LysR-like transcriptional regulators	1ixc A:1-89
bo	gi|33602925|ref|NP_890485.1|	0045790	99-307	4.25e-40	53850	Periplasmic binding protein-like II	0.0011	53851	Phosphate binding protein-like	1al3 A:
bo	gi|33602925|ref|NP_890485.1|	0045910	12-120	6.12e-18	46785	Winged helix DNA-binding domain	0.019	88979	LysR-like transcriptional regulators	1ixc A:1-89
bo	gi|33602945|ref|NP_890505.1|	0045790	83-289	2.17e-53	53850	Periplasmic binding protein-like II	0.0099	53851	Phosphate binding protein-like	1i6a A:
bo	gi|33602945|ref|NP_890505.1|	0047461	1-80	2.27e-18	46785	Winged helix DNA-binding domain	0.0079	88979	LysR-like transcriptional regulators	1ixc A:1-89
bo	gi|33603004|ref|NP_890564.1|	0052806	91-300	7.6e-28	53850	Periplasmic binding protein-like II	0.01	53851	Phosphate binding protein-like	2fyi A:88-307
bo	gi|33603004|ref|NP_890564.1|	0045910	7-115	3.36e-19	46785	Winged helix DNA-binding domain	0.016	88979	LysR-like transcriptional regulators	1ixc A:1-89
bo	gi|33603020|ref|NP_890580.1|	0045790	90-296	1.57e-38	53850	Periplasmic binding protein-like II	0.00044	53851	Phosphate binding protein-like	1ixc A:90-294
bo	gi|33603020|ref|NP_890580.1|	0047461	5-86	4.2e-24	46785	Winged helix DNA-binding domain	0.002	88979	LysR-like transcriptional regulators	1ixc A:1-89
bo	gi|33603025|ref|NP_890585.1|	0045790	89-288	4.25e-33	53850	Periplasmic binding protein-like II	0.00079	53851	Phosphate binding protein-like	1ixc A:90-294
bo	gi|33603025|ref|NP_890585.1|	0045910	1-110	1.2e-19	46785	Winged helix DNA-binding domain	0.0091	88979	LysR-like transcriptional regulators	1ixc A:1-89
bo	gi|33603101|ref|NP_890661.1|	0045790	93-311	7.42e-24	53850	Periplasmic binding protein-like II	0.017	53851	Phosphate binding protein-like	2fyi A:88-307
bo	gi|33603101|ref|NP_890661.1|	0052508	2-79	2.18e-21	46785	Winged helix DNA-binding domain	0.011	88979	LysR-like transcriptional regulators	1ixc A:1-89
bo	gi|33603152|ref|NP_890712.1|	0045790	90-290	1.41e-38	53850	Periplasmic binding protein-like II	0.0002	53851	Phosphate binding protein-like	1al3 A:
bo	gi|33603152|ref|NP_890712.1|	0045910	1-110	3.87e-24	46785	Winged helix DNA-binding domain	0.0038	88979	LysR-like transcriptional regulators	1ixc A:1-89
bo	gi|33603201|ref|NP_890761.1|	0045790	89-299	8.69e-45	53850	Periplasmic binding protein-like II	0.012	53851	Phosphate binding protein-like	2esn A:92-303
bo	gi|33603201|ref|NP_890761.1|	0047461	3-88	2.45e-22	46785	Winged helix DNA-binding domain	0.0088	88979	LysR-like transcriptional regulators	1ixc A:1-89
bo	gi|33603228|ref|NP_890788.1|	0045790	108-318	3.02e-38	53850	Periplasmic binding protein-like II	0.0015	53851	Phosphate binding protein-like	1ixc A:90-294
bo	gi|33603228|ref|NP_890788.1|	0052508	19-101	5.2e-20	46785	Winged helix DNA-binding domain	0.0029	88979	LysR-like transcriptional regulators	1ixc A:1-89
bo	gi|33603271|ref|NP_890831.1|	0045790	92-300	1.52e-34	53850	Periplasmic binding protein-like II	0.001	53851	Phosphate binding protein-like	1i6a A:
bo	gi|33603271|ref|NP_890831.1|	0045910	6-115	5.18e-21	46785	Winged helix DNA-binding domain	0.0019	88979	LysR-like transcriptional regulators	1ixc A:1-89
bo	gi|33603302|ref|NP_890862.1|	0045790	104-310	1.3e-38	53850	Periplasmic binding protein-like II	0.0018	53851	Phosphate binding protein-like	2fyi A:88-307
bo	gi|33603302|ref|NP_890862.1|	0045910	11-124	1.09e-21	46785	Winged helix DNA-binding domain	0.0054	88979	LysR-like transcriptional regulators	1ixc A:1-89
bo	gi|33603449|ref|NP_891009.1|	0045790	86-286	4.75e-37	53850	Periplasmic binding protein-like II	0.0015	53851	Phosphate binding protein-like	1i6a A:
bo	gi|33603449|ref|NP_891009.1|	0045910	4-108	7.69e-21	46785	Winged helix DNA-binding domain	0.0063	88979	LysR-like transcriptional regulators	1ixc A:1-89
bo	gi|33603466|ref|NP_891026.1|	0045790	90-294	2.48e-37	53850	Periplasmic binding protein-like II	0.01	53851	Phosphate binding protein-like	2fyi A:88-307
bo	gi|33603466|ref|NP_891026.1|	0047461	4-88	4.9e-20	46785	Winged helix DNA-binding domain	0.0055	88979	LysR-like transcriptional regulators	1ixc A:1-89
bo	gi|33603512|ref|NP_891072.1|	0045790	93-299	7.6e-41	53850	Periplasmic binding protein-like II	0.014	53851	Phosphate binding protein-like	2fyi A:88-307
bo	gi|33603512|ref|NP_891072.1|	0045910	8-115	6.46e-21	46785	Winged helix DNA-binding domain	0.0068	88979	LysR-like transcriptional regulators	1ixc A:1-89
bo	gi|33603518|ref|NP_891078.1|	0045790	91-304	3.44e-20	53850	Periplasmic binding protein-like II	0.0082	53851	Phosphate binding protein-like	2fyi A:88-307
bo	gi|33603518|ref|NP_891078.1|	0047461	5-87	1.26e-16	46785	Winged helix DNA-binding domain	0.01	88979	LysR-like transcriptional regulators	1ixc A:1-89
bo	gi|33603538|ref|NP_891098.1|	0045790	109-318	1.72e-24	53850	Periplasmic binding protein-like II	0.0073	53851	Phosphate binding protein-like	2fyi A:88-307
bo	gi|33603538|ref|NP_891098.1|	0045910	20-131	1.77e-18	46785	Winged helix DNA-binding domain	0.0068	88979	LysR-like transcriptional regulators	1ixc A:1-89
bo	gi|33603605|ref|NP_891165.1|	0045790	96-301	2.71e-31	53850	Periplasmic binding protein-like II	0.014	53851	Phosphate binding protein-like	2esn A:92-303
bo	gi|33603605|ref|NP_891165.1|	0052508	8-89	2.5e-18	46785	Winged helix DNA-binding domain	0.0045	88979	LysR-like transcriptional regulators	1ixc A:1-89
bo	gi|33603639|ref|NP_891199.1|	0045790	106-314	3.1e-21	53850	Periplasmic binding protein-like II	0.0059	53851	Phosphate binding protein-like	1i6a A:
bo	gi|33603639|ref|NP_891199.1|	0045910	14-125	4.47e-16	46785	Winged helix DNA-binding domain	0.011	88979	LysR-like transcriptional regulators	1ixc A:1-89
bo	gi|33603648|ref|NP_891208.1|	0052509	94-300	1.21e-46	53850	Periplasmic binding protein-like II	0.0000616	53851	Phosphate binding protein-like	1uth A:
bo	gi|33603648|ref|NP_891208.1|	0052508	7-87	5.24e-17	46785	Winged helix DNA-binding domain	0.0012	88979	LysR-like transcriptional regulators	2esn A:3-91
bo	gi|33603655|ref|NP_891215.1|	0045790	101-307	1e-39	53850	Periplasmic binding protein-like II	0.0011	53851	Phosphate binding protein-like	1i6a A:
bo	gi|33603655|ref|NP_891215.1|	0045910	11-121	1.2e-22	46785	Winged helix DNA-binding domain	0.0053	88979	LysR-like transcriptional regulators	1ixc A:1-89
bo	gi|33603692|ref|NP_891252.1|	0045790	92-295	5.57e-45	53850	Periplasmic binding protein-like II	0.0012	53851	Phosphate binding protein-like	2fyi A:88-307
bo	gi|33603692|ref|NP_891252.1|	0045910	2-113	5.83e-17	46785	Winged helix DNA-binding domain	0.013	88979	LysR-like transcriptional regulators	1ixc A:1-89
bo	gi|33603755|ref|NP_891315.1|	0045790	92-314	5.79e-33	53850	Periplasmic binding protein-like II	0.012	53851	Phosphate binding protein-like	1al3 A:
bo	gi|33603755|ref|NP_891315.1|	0052508	5-86	2.37e-21	46785	Winged helix DNA-binding domain	0.0046	88979	LysR-like transcriptional regulators	1ixc A:1-89
bo	gi|33603759|ref|NP_891319.1|	0045790	108-318	1.24e-40	53850	Periplasmic binding protein-like II	0.0017	53851	Phosphate binding protein-like	1i6a A:
bo	gi|33603759|ref|NP_891319.1|	0045910	18-126	3.08e-19	46785	Winged helix DNA-binding domain	0.02	88979	LysR-like transcriptional regulators	1ixc A:1-89
bo	gi|33603769|ref|NP_891329.1|	0045790	94-303	1.15e-32	53850	Periplasmic binding protein-like II	0.002	53851	Phosphate binding protein-like	1al3 A:
bo	gi|33603769|ref|NP_891329.1|	0045910	4-114	0.0000000000000522	46785	Winged helix DNA-binding domain	0.0081	88979	LysR-like transcriptional regulators	1ixc A:1-89
bo	gi|33603852|ref|NP_891412.1|	0049998	94-304	1.45e-35	53850	Periplasmic binding protein-like II	0.0024	53851	Phosphate binding protein-like	1i6a A:
bo	gi|33603852|ref|NP_891412.1|	0045910	8-120	1.2e-24	46785	Winged helix DNA-binding domain	0.0014	88979	LysR-like transcriptional regulators	1ixc A:1-89
bo	gi|33603894|ref|NP_891454.1|	0045790	98-284	1.68e-26	53850	Periplasmic binding protein-like II	0.0055	53851	Phosphate binding protein-like	2fyi A:88-307
bo	gi|33603894|ref|NP_891454.1|	0045910	3-116	2.41e-25	46785	Winged helix DNA-binding domain	0.0058	88979	LysR-like transcriptional regulators	1ixc A:1-89
bo	gi|33599257|ref|NP_886817.1|	0052801	31-169	3.52e-28	46785	Winged helix DNA-binding domain	0.008	63379	MarR-like transcriptional regulators	1lnw A:
bo	gi|33599349|ref|NP_886909.1|	0049608	79-266	5.04e-32	55781	GAF domain-like	0.012	75513	IclR ligand-binding domain-like	1mkm A:76-246
bo	gi|33599349|ref|NP_886909.1|	0048177	22-88	0.000000000000379	46785	Winged helix DNA-binding domain	0.076	63379	MarR-like transcriptional regulators	2fbh A:8-144
bo	gi|33599404|ref|NP_886964.1|	0049608	101-280	2.72e-53	55781	GAF domain-like	0.00046	75513	IclR ligand-binding domain-like	1mkm A:76-246
bo	gi|33599404|ref|NP_886964.1|	0048177	37-108	0.0000000000000237	46785	Winged helix DNA-binding domain	0.073	63379	MarR-like transcriptional regulators	3cta A:5-89
bo	gi|33600097|ref|NP_887657.1|	0049595	98-269	1.9e-43	55781	GAF domain-like	0.00037	75513	IclR ligand-binding domain-like	1tf1 A:
bo	gi|33600097|ref|NP_887657.1|	0048177	27-100	8.31e-16	46785	Winged helix DNA-binding domain	0.077	63379	MarR-like transcriptional regulators	2a61 A:5-143
bo	gi|33600756|ref|NP_888316.1|	0052801	13-151	1.71e-31	46785	Winged helix DNA-binding domain	0.0072	63379	MarR-like transcriptional regulators	1jgs A:
bo	gi|33600771|ref|NP_888331.1|	0052644	7-142	3.52e-27	46785	Winged helix DNA-binding domain	0.0088	63379	MarR-like transcriptional regulators	1lj9 A:
bo	gi|33600802|ref|NP_888362.1|	0052644	30-164	4.92e-19	46785	Winged helix DNA-binding domain	0.017	63379	MarR-like transcriptional regulators	2a61 A:5-143
bo	gi|33600875|ref|NP_888435.1|	0052644	22-157	5.34e-35	46785	Winged helix DNA-binding domain	0.0015	63379	MarR-like transcriptional regulators	1jgs A:
bo	gi|33601088|ref|NP_888648.1|	0054356	310-361	0.0000409	46785	Winged helix DNA-binding domain	0.066	63379	MarR-like transcriptional regulators	3deu A:2-141
bo	gi|33601450|ref|NP_889010.1|	0052644	18-134	6.21e-22	46785	Winged helix DNA-binding domain	0.014	63379	MarR-like transcriptional regulators	2fbi A:5-140
bo	gi|33601669|ref|NP_889229.1|	0052644	49-180	1.12e-19	46785	Winged helix DNA-binding domain	0.021	63379	MarR-like transcriptional regulators	2eth A:1-140
bo	gi|33601955|ref|NP_889515.1|	0052644	23-153	0.000000000000304	46785	Winged helix DNA-binding domain	0.034	63379	MarR-like transcriptional regulators	2bv6 A:5-140
bo	gi|33602056|ref|NP_889616.1|	0052644	8-144	6.41e-30	46785	Winged helix DNA-binding domain	0.0014	63379	MarR-like transcriptional regulators	2fbh A:8-144
bo	gi|33602197|ref|NP_889757.1|	0052644	32-171	1.8e-30	46785	Winged helix DNA-binding domain	0.0079	63379	MarR-like transcriptional regulators	1z91 A:8-144
bo	gi|33602349|ref|NP_889909.1|	0052644	9-159	2.34e-34	46785	Winged helix DNA-binding domain	0.00069	63379	MarR-like transcriptional regulators	2fbk A:8-179
bo	gi|33603219|ref|NP_890779.1|	0052801	10-146	1.44e-27	46785	Winged helix DNA-binding domain	0.018	63379	MarR-like transcriptional regulators	1jgs A:
bo	gi|33603398|ref|NP_890958.1|	0052644	13-150	1.15e-28	46785	Winged helix DNA-binding domain	0.005	63379	MarR-like transcriptional regulators	2a61 A:5-143
bo	gi|33603731|ref|NP_891291.1|	0052644	12-142	1.56e-28	46785	Winged helix DNA-binding domain	0.0048	63379	MarR-like transcriptional regulators	2fbi A:5-140
bo	gi|33599014|ref|NP_886574.1|	0048997	36-168	0.00000000000000308	52172	CheY-like	0.013	52173	CheY-related	2ayz A:817-949
bo	gi|33599014|ref|NP_886574.1|	0049014	179-268	0.00000000000156	46894	C-terminal effector domain of the bipartite response regulators	0.0091	46895	PhoB-like	1qqi A:
bo	gi|33599299|ref|NP_886859.1|	0051385	153-185,213-259	0.00000775	46894	C-terminal effector domain of the bipartite response regulators	0.02	46895	PhoB-like	1opc A:
bo	gi|33599763|ref|NP_887323.1|	0047665	444-509,572-703	0.000000000137	52540	P-loop containing nucleoside triphosphate hydrolases	0.077	52652	Nitrogenase iron protein-like	1fts A:285-495
bo	gi|33599763|ref|NP_887323.1|	0054057	826-864,903-1023	0.000000000617	48452	TPR-like	0.043	48453	Tetratricopeptide repeat (TPR)	2fbn A:22-174
bo	gi|33599763|ref|NP_887323.1|	0052670	90-105,168-279	0.0000000474	48452	TPR-like	0.041	140845	BTAD-like	2ff4 A:105-283
bo	gi|33599763|ref|NP_887323.1|	0040251	1104-1201	0.000000488	48452	TPR-like	0.045	48453	Tetratricopeptide repeat (TPR)	1w3b A:
bo	gi|33599763|ref|NP_887323.1|	0052669	26-102	0.00000204	46894	C-terminal effector domain of the bipartite response regulators	0.011	46895	PhoB-like	2ff4 A:10-104
bo	gi|33599763|ref|NP_887323.1|	0046871	295-419	0.0000204	55073	Nucleotide cyclase	0.011	55074	Adenylyl and guanylyl cyclase catalytic domain	1fx4 A:
bo	gi|33599825|ref|NP_887385.1|	0049014	168-257	0.00000000000252	46894	C-terminal effector domain of the bipartite response regulators	0.0074	46895	PhoB-like	1opc A:
bo	gi|33599825|ref|NP_887385.1|	0048997	6-132	0.00000000483	52172	CheY-like	0.011	52173	CheY-related	1ys7 A:7-127
bo	gi|33599906|ref|NP_887466.1|	0048619	7-103	3.12e-17	46894	C-terminal effector domain of the bipartite response regulators	0.0024	46895	PhoB-like	1p2f A:121-217
bo	gi|33599906|ref|NP_887466.1|	0052100	342-438	0.0000019	48452	TPR-like	0.034	48453	Tetratricopeptide repeat (TPR)	1w3b A:
bo	gi|33601058|ref|NP_888618.1|	0050342	1-121	7.97e-36	52172	CheY-like	0.00024	52173	CheY-related	1kgs A:2-123
bo	gi|33601058|ref|NP_888618.1|	0051385	119-219	3.4e-25	46894	C-terminal effector domain of the bipartite response regulators	0.0025	46895	PhoB-like	1kgs A:124-225
bo	gi|33601091|ref|NP_888651.1|	0050342	24-147	7.4e-29	52172	CheY-like	0.0011	52173	CheY-related	1ys7 A:7-127
bo	gi|33601091|ref|NP_888651.1|	0049014	162-257	0.00000000000595	46894	C-terminal effector domain of the bipartite response regulators	0.0042	46895	PhoB-like	1p2f A:121-217
bo	gi|33602325|ref|NP_889885.1|	0049014	29-107	0.000000000000125	46894	C-terminal effector domain of the bipartite response regulators	0.0044	46895	PhoB-like	1opc A:
bo	gi|33602676|ref|NP_890236.1|	0052100	270-489	6.35e-19	48452	TPR-like	0.012	48453	Tetratricopeptide repeat (TPR)	1w3b A:
bo	gi|33602676|ref|NP_890236.1|	0048684	3-97	3.12e-17	46894	C-terminal effector domain of the bipartite response regulators	0.0054	46895	PhoB-like	1kgs A:124-225
bo	gi|33602785|ref|NP_890345.1|	0050342	6-131	1.24e-43	52172	CheY-like	0.00011	52173	CheY-related	1mvo A:
bo	gi|33602785|ref|NP_890345.1|	0051385	138-240	6.8e-28	46894	C-terminal effector domain of the bipartite response regulators	0.0000303	46895	PhoB-like	1opc A:
bo	gi|33602983|ref|NP_890543.1|	0050342	4-129	4.98e-41	52172	CheY-like	0.0000935	52173	CheY-related	1mvo A:
bo	gi|33602983|ref|NP_890543.1|	0048684	136-231	4.82e-25	46894	C-terminal effector domain of the bipartite response regulators	0.00014	46895	PhoB-like	1opc A:
bo	gi|33603443|ref|NP_891003.1|	0050342	3-126	5.27e-43	52172	CheY-like	0.0000544	52173	CheY-related	1b00 A:
bo	gi|33603443|ref|NP_891003.1|	0051385	124-226	2.35e-30	46894	C-terminal effector domain of the bipartite response regulators	0.0000239	46895	PhoB-like	1qqi A:
bo	gi|33599297|ref|NP_886857.1|	0043707	2-55	0.0000000000166	47413	lambda repressor-like DNA-binding domains	0.077	47432	SinR domain-like	1y7y A:5-73
bo	gi|33599518|ref|NP_887078.1|	0051908	14-69	0.00000000113	47413	lambda repressor-like DNA-binding domains	0.056	47432	SinR domain-like	2b5a A:1-77
bo	gi|33599736|ref|NP_887296.1|	0043706	52-192	1.14e-23	51182	RmlC-like cupins	0.09	51187	Germin/Seed storage 7S protein	1dgw A:
bo	gi|33599736|ref|NP_887296.1|	0054369	4-73	1.49e-17	47413	lambda repressor-like DNA-binding domains	0.025	47432	SinR domain-like	1b0n A:1-68
bo	gi|33600459|ref|NP_888019.1|	0043706	40-171	4.45e-24	51182	RmlC-like cupins	0.099	51187	Germin/Seed storage 7S protein	1j58 A:
bo	gi|33600459|ref|NP_888019.1|	0051908	2-58	0.000000000000407	47413	lambda repressor-like DNA-binding domains	0.083	47432	SinR domain-like	2b5a A:1-77
bo	gi|33601698|ref|NP_889258.1|	0054323	32-99	0.00000000000000159	47413	lambda repressor-like DNA-binding domains	0.096	47432	SinR domain-like	1y7y A:5-73
bo	gi|33601718|ref|NP_889278.1|	0054537	39-84	0.0000000000268	47413	lambda repressor-like DNA-binding domains	0.019	47432	SinR domain-like	2ppx A:30-91
bo	gi|33601941|ref|NP_889501.1|	0054537	36-80	0.0000000000778	47413	lambda repressor-like DNA-binding domains	0.034	47432	SinR domain-like	2ppx A:30-91
bo	gi|33602153|ref|NP_889713.1|	0050823	22-60	0.00000297	47413	lambda repressor-like DNA-binding domains	0.064	47432	SinR domain-like	1b0n A:1-68
bo	gi|33602935|ref|NP_890495.1|	0049374	145-270	1.81e-21	51182	RmlC-like cupins	0.05	89409	TM1287-like	2f4p A:2-135
bo	gi|33602935|ref|NP_890495.1|	0042546	4-88	5.95e-17	46955	Putative DNA-binding domain	0.013	46962	DNA-binding N-terminal domain of transcription activators	1q06 A:
bo	gi|33602935|ref|NP_890495.1|	0051249	89-152	0.00000000263	47413	lambda repressor-like DNA-binding domains	0.046	47432	SinR domain-like	1b0n A:1-68
bo	gi|33599087|ref|NP_886647.1|	0054073	94-209	2.97e-28	48498	Tetracyclin repressor-like, C-terminal domain	0.0014	48499	Tetracyclin repressor-like, C-terminal domain	2hyj A:83-200
bo	gi|33599087|ref|NP_886647.1|	0054374	20-87	0.000000000000113	46689	Homeodomain-like	0.0063	46764	Tetracyclin repressor-like, N-terminal domain	1ui5 A:5-75
bo	gi|33599471|ref|NP_887031.1|	0049195	6-72	3.49e-17	46689	Homeodomain-like	0.0083	46764	Tetracyclin repressor-like, N-terminal domain	3c07 A:15-89
bo	gi|33599471|ref|NP_887031.1|	0052831	94-183	0.0000000175	48498	Tetracyclin repressor-like, C-terminal domain	0.013	48499	Tetracyclin repressor-like, C-terminal domain	2g3b A:74-189
bo	gi|33599566|ref|NP_887126.1|	0049523	13-89	1.9e-17	46689	Homeodomain-like	0.0024	46764	Tetracyclin repressor-like, N-terminal domain	1z77 A:1-75
bo	gi|33599566|ref|NP_887126.1|	0049196	85-199	0.000000000191	48498	Tetracyclin repressor-like, C-terminal domain	0.013	48499	Tetracyclin repressor-like, C-terminal domain	2fx0 A:77-198
bo	gi|33599617|ref|NP_887177.1|	0049523	8-85	2.92e-20	46689	Homeodomain-like	0.0033	46764	Tetracyclin repressor-like, N-terminal domain	3c07 A:15-89
bo	gi|33599617|ref|NP_887177.1|	0050189	88-200	1.66e-18	48498	Tetracyclin repressor-like, C-terminal domain	0.0045	48499	Tetracyclin repressor-like, C-terminal domain	1vi0 A:78-194
bo	gi|33599621|ref|NP_887181.1|	0050189	110-219	1.2e-16	48498	Tetracyclin repressor-like, C-terminal domain	0.0074	48499	Tetracyclin repressor-like, C-terminal domain	1vi0 A:78-194
bo	gi|33599621|ref|NP_887181.1|	0049523	32-105	7.7e-16	46689	Homeodomain-like	0.0054	46764	Tetracyclin repressor-like, N-terminal domain	2fbq A:2-80
bo	gi|33599744|ref|NP_887304.1|	0049523	10-90	4e-19	46689	Homeodomain-like	0.0029	46764	Tetracyclin repressor-like, N-terminal domain	1z77 A:1-75
bo	gi|33599744|ref|NP_887304.1|	0050189	89-208	0.00000000000607	48498	Tetracyclin repressor-like, C-terminal domain	0.0096	48499	Tetracyclin repressor-like, C-terminal domain	1vi0 A:78-194
bo	gi|33599908|ref|NP_887468.1|	0049523	13-89	7.7e-18	46689	Homeodomain-like	0.0027	46764	Tetracyclin repressor-like, N-terminal domain	1z77 A:1-75
bo	gi|33599908|ref|NP_887468.1|	0049196	85-199	0.000000000116	48498	Tetracyclin repressor-like, C-terminal domain	0.013	48499	Tetracyclin repressor-like, C-terminal domain	1vi0 A:78-194
bo	gi|33600070|ref|NP_887630.1|	0050189	76-187	0.0000000000000858	48498	Tetracyclin repressor-like, C-terminal domain	0.01	48499	Tetracyclin repressor-like, C-terminal domain	2id3 A:81-203
bo	gi|33600070|ref|NP_887630.1|	0049523	4-78	0.000000000000241	46689	Homeodomain-like	0.0091	46764	Tetracyclin repressor-like, N-terminal domain	1z77 A:1-75
bo	gi|33600184|ref|NP_887744.1|	0049523	15-83	1.8e-17	46689	Homeodomain-like	0.0053	46764	Tetracyclin repressor-like, N-terminal domain	1pb6 A:14-85
bo	gi|33600184|ref|NP_887744.1|	0050189	87-206	0.00000000000445	48498	Tetracyclin repressor-like, C-terminal domain	0.011	48499	Tetracyclin repressor-like, C-terminal domain	1vi0 A:78-194
bo	gi|33600188|ref|NP_887748.1|	0053066	91-205	2.19e-25	48498	Tetracyclin repressor-like, C-terminal domain	0.0015	48499	Tetracyclin repressor-like, C-terminal domain	2i10 A:79-194
bo	gi|33600188|ref|NP_887748.1|	0049523	10-94	3.19e-16	46689	Homeodomain-like	0.0025	46764	Tetracyclin repressor-like, N-terminal domain	2i10 A:10-78
bo	gi|33600248|ref|NP_887808.1|	0051818	19-151	2.62e-21	51215	Regulatory protein AraC	0.013	51216	Regulatory protein AraC	2arc A:
bo	gi|33600248|ref|NP_887808.1|	0046275	217-265	0.00000000034	46689	Homeodomain-like	0.054	46759	AraC type transcriptional activator	1d5y A:57-121
bo	gi|33600248|ref|NP_887808.1|	0036286	165-215	0.0000000047	46689	Homeodomain-like	0.053	46764	Tetracyclin repressor-like, N-terminal domain	1t56 A:22-94
bo	gi|33600326|ref|NP_887886.1|	0052849	80-186	4.15e-21	48498	Tetracyclin repressor-like, C-terminal domain	0.001	48499	Tetracyclin repressor-like, C-terminal domain	2g7s A:77-192
bo	gi|33600326|ref|NP_887886.1|	0052848	7-73	0.00000000000000424	46689	Homeodomain-like	0.0039	46764	Tetracyclin repressor-like, N-terminal domain	2g7s A:3-76
bo	gi|33600734|ref|NP_888294.1|	0054073	112-200	0.00000000000175	48498	Tetracyclin repressor-like, C-terminal domain	0.0099	48499	Tetracyclin repressor-like, C-terminal domain	2hyj A:83-200
bo	gi|33600734|ref|NP_888294.1|	0049523	10-82	0.00000000000821	46689	Homeodomain-like	0.012	46764	Tetracyclin repressor-like, N-terminal domain	1jt6 A:2-72
bo	gi|33600782|ref|NP_888342.1|	0052648	85-218	1.47e-33	48498	Tetracyclin repressor-like, C-terminal domain	0.0011	48499	Tetracyclin repressor-like, C-terminal domain	2fbq A:81-214
bo	gi|33600782|ref|NP_888342.1|	0049523	5-78	2.26e-19	46689	Homeodomain-like	0.00081	46764	Tetracyclin repressor-like, N-terminal domain	2fbq A:2-80
bo	gi|33600928|ref|NP_888488.1|	0046275	287-335	0.000000000627	46689	Homeodomain-like	0.031	46759	AraC type transcriptional activator	1d5y A:57-121
bo	gi|33600928|ref|NP_888488.1|	0036286	235-283	0.0000000218	46689	Homeodomain-like	0.047	46764	Tetracyclin repressor-like, N-terminal domain	2np5 A:9-77
bo	gi|33601015|ref|NP_888575.1|	0054374	17-82	0.0000000000000038	46689	Homeodomain-like	0.0068	46764	Tetracyclin repressor-like, N-terminal domain	2i10 A:10-78
bo	gi|33601015|ref|NP_888575.1|	0052849	89-190	0.000000000000593	48498	Tetracyclin repressor-like, C-terminal domain	0.01	48499	Tetracyclin repressor-like, C-terminal domain	2g7s A:77-192
bo	gi|33601274|ref|NP_888834.1|	0049523	13-89	9.48e-17	46689	Homeodomain-like	0.005	46764	Tetracyclin repressor-like, N-terminal domain	1ui5 A:5-75
bo	gi|33601274|ref|NP_888834.1|	0050189	87-199	0.000000000000127	48498	Tetracyclin repressor-like, C-terminal domain	0.01	48499	Tetracyclin repressor-like, C-terminal domain	1vi0 A:78-194
bo	gi|33601311|ref|NP_888871.1|	0054073	112-224	6.99e-21	48498	Tetracyclin repressor-like, C-terminal domain	0.00076	48499	Tetracyclin repressor-like, C-terminal domain	2hyj A:83-200
bo	gi|33601311|ref|NP_888871.1|	0049523	33-115	0.00000000000113	46689	Homeodomain-like	0.0024	46764	Tetracyclin repressor-like, N-terminal domain	2hyj A:8-82
bo	gi|33601365|ref|NP_888925.1|	0043843	84-208	1.41e-25	48498	Tetracyclin repressor-like, C-terminal domain	0.012	48499	Tetracyclin repressor-like, C-terminal domain	1t33 A:89-220
bo	gi|33601365|ref|NP_888925.1|	0049523	5-76	2.41e-16	46689	Homeodomain-like	0.0029	46764	Tetracyclin repressor-like, N-terminal domain	2fbq A:2-80
bo	gi|33601736|ref|NP_889296.1|	0049523	2-71	0.000000000000205	46689	Homeodomain-like	0.01	46764	Tetracyclin repressor-like, N-terminal domain	1z77 A:1-75
bo	gi|33602130|ref|NP_889690.1|	0049523	2-84	2.28e-18	46689	Homeodomain-like	0.0074	46764	Tetracyclin repressor-like, N-terminal domain	1jt6 A:2-72
bo	gi|33602130|ref|NP_889690.1|	0050189	84-193	0.000000000511	48498	Tetracyclin repressor-like, C-terminal domain	0.0099	48499	Tetracyclin repressor-like, C-terminal domain	1vi0 A:78-194
bo	gi|33602266|ref|NP_889826.1|	0049523	17-90	0.000000000105	46689	Homeodomain-like	0.016	46764	Tetracyclin repressor-like, N-terminal domain	1t56 A:22-94
bo	gi|33602362|ref|NP_889922.1|	0049523	2-82	0.00000000000000262	46689	Homeodomain-like	0.0084	46764	Tetracyclin repressor-like, N-terminal domain	2fbq A:2-80
bo	gi|33602818|ref|NP_890378.1|	0049523	11-88	1.75e-18	46689	Homeodomain-like	0.0061	46764	Tetracyclin repressor-like, N-terminal domain	3c07 A:15-89
bo	gi|33602873|ref|NP_890433.1|	0046275	278-323	0.000000345	46689	Homeodomain-like	0.067	46764	Tetracyclin repressor-like, N-terminal domain	2g7s A:3-76
bo	gi|33602873|ref|NP_890433.1|	0036286	226-276	0.000000112	46689	Homeodomain-like	0.044	46764	Tetracyclin repressor-like, N-terminal domain	1t56 A:22-94
bo	gi|33603091|ref|NP_890651.1|	0049523	3-82	0.0000000000103	46689	Homeodomain-like	0.0086	46764	Tetracyclin repressor-like, N-terminal domain	2fbq A:2-80
bo	gi|33603126|ref|NP_890686.1|	0053066	81-195	2.88e-28	48498	Tetracyclin repressor-like, C-terminal domain	0.00079	48499	Tetracyclin repressor-like, C-terminal domain	2i10 A:79-194
bo	gi|33603126|ref|NP_890686.1|	0049523	4-85	1.08e-16	46689	Homeodomain-like	0.0012	46764	Tetracyclin repressor-like, N-terminal domain	2i10 A:10-78
bo	gi|33603276|ref|NP_890836.1|	0049523	21-79	0.00000000000000718	46689	Homeodomain-like	0.0056	46764	Tetracyclin repressor-like, N-terminal domain	1ui5 A:5-75
bo	gi|33603276|ref|NP_890836.1|	0050189	93-196	0.0000000000556	48498	Tetracyclin repressor-like, C-terminal domain	0.0083	48499	Tetracyclin repressor-like, C-terminal domain	1vi0 A:78-194
bo	gi|161609258|ref|NP_891056.2|	0054341	4-72	0.0000000000454	46689	Homeodomain-like	0.017	46764	Tetracyclin repressor-like, N-terminal domain	1a6i A:2-67
bo	gi|161609258|ref|NP_891056.2|	0052886	81-187	0.000000000415	48498	Tetracyclin repressor-like, C-terminal domain	0.011	48499	Tetracyclin repressor-like, C-terminal domain	2hyj A:83-200
bo	gi|33603558|ref|NP_891118.1|	0050189	109-219	3.81e-22	48498	Tetracyclin repressor-like, C-terminal domain	0.0054	48499	Tetracyclin repressor-like, C-terminal domain	1vi0 A:78-194
bo	gi|33603558|ref|NP_891118.1|	0049523	34-111	4.3e-19	46689	Homeodomain-like	0.0092	46764	Tetracyclin repressor-like, N-terminal domain	1ui5 A:5-75
bo	gi|33603666|ref|NP_891226.1|	0049523	9-93	9.48e-19	46689	Homeodomain-like	0.0046	46764	Tetracyclin repressor-like, N-terminal domain	1z77 A:1-75
bo	gi|33603666|ref|NP_891226.1|	0050189	90-199	1.53e-16	48498	Tetracyclin repressor-like, C-terminal domain	0.0038	48499	Tetracyclin repressor-like, C-terminal domain	1vi0 A:78-194
