# Supplementary material for: Abundance, diversity and domain architecture variability in prokaryotic DNA-binding transcription factors
Source: PLoS One. 2018 Apr 3;13(4):e0195332. doi: 10.1371/journal.pone.0195332 (PMC5882156; doi:10.1371/journal.pone.0195332)
Supplement: S1 Dataset — The information of genomes and transcription factors is organized in a tabular format. The file S1_Dataset.zip contains 761 files, one per genome. The information is organized as follows: Genome ID, identifier from NCBI database; Supfam ID; physical position of the Domain; E-value; Supfam model assignment; Supfam description; E-value associated to the family; Family ID; Family ID; representative PDB associated to each assignment. (ZIP) [file pone.0195332.s005.zip › Genomes_assignments/Bordetella_petrii_DSM_12804_B.TFs]

5y	gi|163854323|ref|YP_001628621.1|	0039814	126-275	3.53e-34	55136	Probable bacterial effector-binding domain	0.0091	75462	Gyrase inhibitory protein GyrI (SbmC, YeeB)	1jyh A:
5y	gi|163854323|ref|YP_001628621.1|	0046275	63-111	0.00000000627	46689	Homeodomain-like	0.01	46759	AraC type transcriptional activator	1d5y A:57-121
5y	gi|163854323|ref|YP_001628621.1|	0036286	11-58	0.00000224	46689	Homeodomain-like	0.02	46759	AraC type transcriptional activator	1d5y A:3-56
5y	gi|163854413|ref|YP_001628711.1|	0046275	247-296	0.0000000000125	46689	Homeodomain-like	0.035	46759	AraC type transcriptional activator	1d5y A:57-121
5y	gi|163854413|ref|YP_001628711.1|	0036286	198-244	0.00000000358	46689	Homeodomain-like	0.014	46759	AraC type transcriptional activator	1d5y A:3-56
5y	gi|163854778|ref|YP_001629076.1|	0036286	228-278	0.000000000142	46689	Homeodomain-like	0.049	46764	Tetracyclin repressor-like, N-terminal domain	2o7t A:1-78
5y	gi|163854778|ref|YP_001629076.1|	0046275	280-331	0.00000000344	46689	Homeodomain-like	0.026	46759	AraC type transcriptional activator	1d5y A:57-121
5y	gi|163855242|ref|YP_001629540.1|	0039814	140-276	2.09e-17	55136	Probable bacterial effector-binding domain	0.034	75462	Gyrase inhibitory protein GyrI (SbmC, YeeB)	1jyh A:
5y	gi|163855242|ref|YP_001629540.1|	0046275	66-112	0.00000000372	46689	Homeodomain-like	0.009	46759	AraC type transcriptional activator	1d5y A:57-121
5y	gi|163855820|ref|YP_001630118.1|	0046275	108-153	0.00000000202	46689	Homeodomain-like	0.016	46759	AraC type transcriptional activator	1d5y A:57-121
5y	gi|163855820|ref|YP_001630118.1|	0036286	54-104	0.00000717	46689	Homeodomain-like	0.08	158263	RpiR-like	2o3f A:1-83
5y	gi|163855849|ref|YP_001630147.1|	0046275	272-321	0.0000627	46689	Homeodomain-like	0.04	46759	AraC type transcriptional activator	1d5y A:57-121
5y	gi|163856399|ref|YP_001630697.1|	0052668	15-171	9.45e-36	52317	Class I glutamine amidotransferase-like	0.025	52325	DJ-1/PfpI	1pe0 A:
5y	gi|163856399|ref|YP_001630697.1|	0045977	243-292	0.000000000403	46689	Homeodomain-like	0.045	46759	AraC type transcriptional activator	1bl0 A:63-124
5y	gi|163856399|ref|YP_001630697.1|	0036286	193-240	0.00000000986	46689	Homeodomain-like	0.027	46759	AraC type transcriptional activator	1d5y A:3-56
5y	gi|163856536|ref|YP_001630834.1|	0052668	36-224	1.48e-50	52317	Class I glutamine amidotransferase-like	0.021	52325	DJ-1/PfpI	2fex A:1-188
5y	gi|163856536|ref|YP_001630834.1|	0045977	296-346	0.000000000627	46689	Homeodomain-like	0.028	46759	AraC type transcriptional activator	1bl0 A:63-124
5y	gi|163856536|ref|YP_001630834.1|	0036286	243-292	0.000000000733	46689	Homeodomain-like	0.01	46759	AraC type transcriptional activator	1d5y A:3-56
5y	gi|163856539|ref|YP_001630837.1|	0047686	43-236	0.0000000000000418	51182	RmlC-like cupins	0.086	89409	TM1287-like	1v70 A:
5y	gi|163856539|ref|YP_001630837.1|	0046275	260-306	0.0000000193	46689	Homeodomain-like	0.019	46759	AraC type transcriptional activator	1d5y A:57-121
5y	gi|163857241|ref|YP_001631539.1|	0036286	241-291	0.0000000000242	46689	Homeodomain-like	0.04	46759	AraC type transcriptional activator	1d5y A:3-56
5y	gi|163857241|ref|YP_001631539.1|	0045977	293-339	0.0000019	46689	Homeodomain-like	0.041	46759	AraC type transcriptional activator	1bl0 A:63-124
5y	gi|163857262|ref|YP_001631560.1|	0051818	25-154	2.62e-19	51215	Regulatory protein AraC	0.0089	51216	Regulatory protein AraC	2arc A:
5y	gi|163857262|ref|YP_001631560.1|	0036286	171-220	0.00000000233	46689	Homeodomain-like	0.029	46759	AraC type transcriptional activator	1d5y A:3-56
5y	gi|163857262|ref|YP_001631560.1|	0046275	223-272	0.0000000148	46689	Homeodomain-like	0.036	46759	AraC type transcriptional activator	1d5y A:57-121
5y	gi|163857282|ref|YP_001631580.1|	0047686	139-304	0.000000000000338	51182	RmlC-like cupins	0.043	89409	TM1287-like	1yhf A:1-112
5y	gi|163857282|ref|YP_001631580.1|	0046275	329-378	0.000000000896	46689	Homeodomain-like	0.012	46759	AraC type transcriptional activator	1d5y A:57-121
5y	gi|163857495|ref|YP_001631793.1|	0051818	4-133	0.00000000000000103	51215	Regulatory protein AraC	0.016	51216	Regulatory protein AraC	2arc A:
5y	gi|163857495|ref|YP_001631793.1|	0046275	217-265	0.0000000000332	46689	Homeodomain-like	0.017	46759	AraC type transcriptional activator	1d5y A:57-121
5y	gi|163857495|ref|YP_001631793.1|	0036286	165-214	0.00000000591	46689	Homeodomain-like	0.038	46759	AraC type transcriptional activator	1d5y A:3-56
5y	gi|163857504|ref|YP_001631801.1|	0052668	59-252	2.08e-49	52317	Class I glutamine amidotransferase-like	0.0054	52325	DJ-1/PfpI	1pe0 A:
5y	gi|163857504|ref|YP_001631801.1|	0036286	269-316	0.000000000179	46689	Homeodomain-like	0.025	46759	AraC type transcriptional activator	1bl0 A:9-62
5y	gi|163857504|ref|YP_001631801.1|	0046275	322-372	0.000000202	46689	Homeodomain-like	0.036	46759	AraC type transcriptional activator	1d5y A:57-121
5y	gi|163857538|ref|YP_001631836.1|	0052668	33-231	8.91e-32	52317	Class I glutamine amidotransferase-like	0.019	52325	DJ-1/PfpI	1g2i A:
5y	gi|163857538|ref|YP_001631836.1|	0046275	301-351	0.000000000332	46689	Homeodomain-like	0.059	46759	AraC type transcriptional activator	1d5y A:57-121
5y	gi|163857538|ref|YP_001631836.1|	0036286	249-299	0.000000851	46689	Homeodomain-like	0.033	46759	AraC type transcriptional activator	1bl0 A:9-62
5y	gi|163857739|ref|YP_001632037.1|	0047686	24-207	3.41e-22	51182	RmlC-like cupins	0.083	101976	TM1459-like	1vj2 A:
5y	gi|163857739|ref|YP_001632037.1|	0046275	234-281	0.000000148	46689	Homeodomain-like	0.016	46759	AraC type transcriptional activator	1bl0 A:63-124
5y	gi|163857799|ref|YP_001632097.1|	0036286	188-239	0.000000000175	46689	Homeodomain-like	0.029	46764	Tetracyclin repressor-like, N-terminal domain	2hyj A:8-82
5y	gi|163857799|ref|YP_001632097.1|	0045977	241-292	0.0000000324	46689	Homeodomain-like	0.029	46759	AraC type transcriptional activator	1bl0 A:63-124
5y	gi|163857832|ref|YP_001632130.1|	0046275	285-331	0.00000000157	46689	Homeodomain-like	0.019	46759	AraC type transcriptional activator	1d5y A:57-121
5y	gi|163857832|ref|YP_001632130.1|	0036286	233-282	0.0000000159	46689	Homeodomain-like	0.069	46764	Tetracyclin repressor-like, N-terminal domain	2o7t A:1-78
5y	gi|163858066|ref|YP_001632364.1|	0046275	8-55	0.000000311	46689	Homeodomain-like	0.053	46759	AraC type transcriptional activator	1d5y A:57-121
5y	gi|163858145|ref|YP_001632443.1|	0051818	23-160	7.19e-21	51215	Regulatory protein AraC	0.013	51216	Regulatory protein AraC	2arc A:
5y	gi|163858145|ref|YP_001632443.1|	0036286	177-226	0.0000000323	46689	Homeodomain-like	0.066	46764	Tetracyclin repressor-like, N-terminal domain	1t56 A:22-94
5y	gi|163858145|ref|YP_001632443.1|	0046275	229-275	0.0000000493	46689	Homeodomain-like	0.058	46759	AraC type transcriptional activator	1d5y A:3-56
5y	gi|163858236|ref|YP_001632534.1|	0051818	27-141	4.97e-17	51215	Regulatory protein AraC	0.0075	51216	Regulatory protein AraC	2arc A:
5y	gi|163858236|ref|YP_001632534.1|	0046275	224-271	0.000000000157	46689	Homeodomain-like	0.031	46759	AraC type transcriptional activator	1d5y A:57-121
5y	gi|163858236|ref|YP_001632534.1|	0036286	173-222	0.00000052	46689	Homeodomain-like	0.056	46764	Tetracyclin repressor-like, N-terminal domain	1t56 A:22-94
5y	gi|163858452|ref|YP_001632750.1|	0052668	5-196	8.15e-51	52317	Class I glutamine amidotransferase-like	0.004	52325	DJ-1/PfpI	1pe0 A:
5y	gi|163858452|ref|YP_001632750.1|	0046275	270-321	0.00000000143	46689	Homeodomain-like	0.027	46759	AraC type transcriptional activator	1d5y A:57-121
5y	gi|163858452|ref|YP_001632750.1|	0036286	219-267	0.00000000636	46689	Homeodomain-like	0.052	46759	AraC type transcriptional activator	1d5y A:3-56
5y	gi|163858530|ref|YP_001632828.1|	0047686	7-154	0.0000000000016	51182	RmlC-like cupins	0.065	89409	TM1287-like	1yhf A:1-112
5y	gi|163858530|ref|YP_001632828.1|	0035607	139-191	0.0000000264	46689	Homeodomain-like	0.032	46759	AraC type transcriptional activator	1bl0 A:63-124
5y	gi|163858530|ref|YP_001632828.1|	0046275	192-241	0.0000000941	46689	Homeodomain-like	0.022	46759	AraC type transcriptional activator	1d5y A:57-121
5y	gi|163858541|ref|YP_001632839.1|	0046275	212-262	0.0000000000000381	46689	Homeodomain-like	0.0055	46759	AraC type transcriptional activator	1d5y A:57-121
5y	gi|163858541|ref|YP_001632839.1|	0036286	161-209	0.00000318	46689	Homeodomain-like	0.0094	46759	AraC type transcriptional activator	1bl0 A:9-62
5y	gi|163858541|ref|YP_001632839.1|	0051818	15-87	0.00000275	51215	Regulatory protein AraC	0.011	51216	Regulatory protein AraC	2arc A:
5y	gi|163858961|ref|YP_001633259.1|	0046275	264-313	0.00000000000614	46689	Homeodomain-like	0.036	46759	AraC type transcriptional activator	1d5y A:57-121
5y	gi|163858961|ref|YP_001633259.1|	0036286	211-259	0.0000000898	46689	Homeodomain-like	0.076	46759	AraC type transcriptional activator	1d5y A:3-56
5y	gi|163858961|ref|YP_001633259.1|	0040530	21-82	0.0000631	51182	RmlC-like cupins	0.054	89409	TM1287-like	2f4p A:2-135
5y	gi|163859029|ref|YP_001633327.1|	0043525	1-126	1.02e-38	52172	CheY-like	0.00086	52173	CheY-related	1ny5 A:1-137
5y	gi|163859029|ref|YP_001633327.1|	0037176	163-225	0.000000000000932	46689	Homeodomain-like	0.098	46759	AraC type transcriptional activator	1bl0 A:9-62
5y	gi|163859203|ref|YP_001633501.1|	0046275	290-335	0.00000000175	46689	Homeodomain-like	0.023	46759	AraC type transcriptional activator	1d5y A:57-121
5y	gi|163859203|ref|YP_001633501.1|	0036286	240-287	0.000000609	46689	Homeodomain-like	0.068	46759	AraC type transcriptional activator	1bl0 A:9-62
5y	gi|163859306|ref|YP_001633604.1|	0049380	279-360	1.83e-30	46767	Methylated DNA-protein cysteine methyltransferase, C-terminal domain	0.0000227	46768	Methylated DNA-protein cysteine methyltransferase, C-terminal domain	1sfe A:93-176
5y	gi|163859306|ref|YP_001633604.1|	0046652	15-101	1.31e-28	57884	Ada DNA repair protein, N-terminal domain (N-Ada 10)	0.00016	57885	Ada DNA repair protein, N-terminal domain (N-Ada 10)	1eyf A:
5y	gi|163859306|ref|YP_001633604.1|	0049381	199-278	4.71e-23	53155	Methylated DNA-protein cysteine methyltransferase domain	0.00034	53156	Methylated DNA-protein cysteine methyltransferase domain	1sfe A:12-92
5y	gi|163859306|ref|YP_001633604.1|	0036286	96-142	0.00000000077	46689	Homeodomain-like	0.019	46759	AraC type transcriptional activator	1d5y A:3-56
5y	gi|163855331|ref|YP_001629629.1|	0049777	3-99	3.04e-21	46785	Winged helix DNA-binding domain	0.023	46801	ArsR-like transcriptional regulators	1r1u A:
5y	gi|163856152|ref|YP_001630450.1|	0049777	7-86	8.61e-17	46785	Winged helix DNA-binding domain	0.018	46801	ArsR-like transcriptional regulators	1smt A:
5y	gi|163857294|ref|YP_001631592.1|	0049944	35-132	1.77e-26	46785	Winged helix DNA-binding domain	0.052	46801	ArsR-like transcriptional regulators	1smt A:
5y	gi|163857560|ref|YP_001631858.1|	0049777	16-102	1.17e-24	46785	Winged helix DNA-binding domain	0.009	46801	ArsR-like transcriptional regulators	1smt A:
5y	gi|163857740|ref|YP_001632038.1|	0049777	3-93	3.45e-18	46785	Winged helix DNA-binding domain	0.036	46801	ArsR-like transcriptional regulators	1r1u A:
5y	gi|163857813|ref|YP_001632111.1|	0049944	24-120	1.69e-26	46785	Winged helix DNA-binding domain	0.052	46801	ArsR-like transcriptional regulators	1smt A:
5y	gi|163858312|ref|YP_001632610.1|	0049777	20-86	0.000000000161	46785	Winged helix DNA-binding domain	0.034	46801	ArsR-like transcriptional regulators	1smt A:
5y	gi|163858873|ref|YP_001633171.1|	0049777	28-129	4.8e-21	46785	Winged helix DNA-binding domain	0.026	46801	ArsR-like transcriptional regulators	1smt A:
5y	gi|163855909|ref|YP_001630207.1|	0039384	1-62	0.00000000000907	46785	Winged helix DNA-binding domain	0.0077	46786	Biotin repressor-like	1j5y A:3-67
5y	gi|163858725|ref|YP_001633023.1|	0043758	9-75	0.00000686	46785	Winged helix DNA-binding domain	0.089	46786	Biotin repressor-like	1j5y A:3-67
5y	gi|163855467|ref|YP_001629765.1|	0049608	75-262	2.55e-28	55781	GAF domain-like	0.016	75513	IclR ligand-binding domain-like	1tf1 A:
5y	gi|163855467|ref|YP_001629765.1|	0048177	17-89	0.00000000000204	46785	Winged helix DNA-binding domain	0.039	46796	CAP C-terminal domain-like	3e5u A:148-227
5y	gi|163857487|ref|YP_001631785.1|	0054946	17-156	2.75e-24	51206	cAMP-binding domain-like	0.0089	51210	cAMP-binding domain	2gau A:10-151
5y	gi|163857487|ref|YP_001631785.1|	0048601	161-239	5.17e-20	46785	Winged helix DNA-binding domain	0.0067	46796	CAP C-terminal domain-like	2coh A:118-199
5y	gi|163858365|ref|YP_001632663.1|	0052861	9-150	1.07e-33	51206	cAMP-binding domain-like	0.0061	51210	cAMP-binding domain	1cx4 A:130-265
5y	gi|163858365|ref|YP_001632663.1|	0051665	150-222	0.0000000000531	46785	Winged helix DNA-binding domain	0.062	46796	CAP C-terminal domain-like	1hw5 A:138-208
5y	gi|163859065|ref|YP_001633363.1|	0052861	12-140	3.67e-22	51206	cAMP-binding domain-like	0.0083	51210	cAMP-binding domain	1o7f A:13-167
5y	gi|163859065|ref|YP_001633363.1|	0048601	149-224	0.000000000000302	46785	Winged helix DNA-binding domain	0.02	46796	CAP C-terminal domain-like	2coh A:118-199
5y	gi|163854649|ref|YP_001628947.1|	0049952	225-276	0.00000000762	46689	Homeodomain-like	0.03	100918	FIS-like	1umq A:
5y	gi|163855212|ref|YP_001629510.1|	0037176	7-77	1.22e-20	46689	Homeodomain-like	0.0018	100918	FIS-like	1eto B:
5y	gi|163855540|ref|YP_001629838.1|	0041617	248-491	4.15e-64	52540	P-loop containing nucleoside triphosphate hydrolases	0.00000243	81269	Extended AAA-ATPase domain	1ny5 A:138-384
5y	gi|163855540|ref|YP_001629838.1|	0037176	463-556	0.000000000026	46689	Homeodomain-like	0.028	100918	FIS-like	1ntc A:
5y	gi|163855540|ref|YP_001629838.1|	0048248	112-205	0.0000296	55785	PYP-like sensor domain (PAS domain)	0.021	55789	Heme-binding PAS domain	1v9y A:
5y	gi|163855543|ref|YP_001629841.1|	0041617	241-482	1.47e-67	52540	P-loop containing nucleoside triphosphate hydrolases	0.00000197	81269	Extended AAA-ATPase domain	1ny5 A:138-384
5y	gi|163855543|ref|YP_001629841.1|	0037176	455-563	0.000000000896	46689	Homeodomain-like	0.041	100918	FIS-like	1ntc A:
5y	gi|163855543|ref|YP_001629841.1|	0048459	100-197	0.00000000349	55785	PYP-like sensor domain (PAS domain)	0.062	55789	Heme-binding PAS domain	1v9y A:
5y	gi|163856577|ref|YP_001630875.1|	0041617	184-424	8.95e-69	52540	P-loop containing nucleoside triphosphate hydrolases	0.00000183	81269	Extended AAA-ATPase domain	1ny5 A:138-384
5y	gi|163856577|ref|YP_001630875.1|	0048136	19-165	0.00000000000894	55781	GAF domain-like	0.033	55782	GAF domain	1f5m A:
5y	gi|163856577|ref|YP_001630875.1|	0049952	453-506	0.0000000161	46689	Homeodomain-like	0.055	100918	FIS-like	1eto B:
5y	gi|163856589|ref|YP_001630887.1|	0041617	150-389	7.8e-71	52540	P-loop containing nucleoside triphosphate hydrolases	0.00000122	81269	Extended AAA-ATPase domain	1ny5 A:138-384
5y	gi|163856589|ref|YP_001630887.1|	0043525	4-190	1.99e-39	52172	CheY-like	0.0000241	52173	CheY-related	1krw A:
5y	gi|163856589|ref|YP_001630887.1|	0048440	421-502	3.99e-16	46689	Homeodomain-like	0.0047	100918	FIS-like	1ntc A:
5y	gi|163856687|ref|YP_001630985.1|	0041617	52-281	3.22e-64	52540	P-loop containing nucleoside triphosphate hydrolases	0.00000314	81269	Extended AAA-ATPase domain	1ny5 A:138-384
5y	gi|163856687|ref|YP_001630985.1|	0048440	260-354	0.00000000344	46689	Homeodomain-like	0.049	100918	FIS-like	1ntc A:
5y	gi|163856688|ref|YP_001630986.1|	0041617	136-377	5.01e-72	52540	P-loop containing nucleoside triphosphate hydrolases	0.000000952	81269	Extended AAA-ATPase domain	1ny5 A:138-384
5y	gi|163856688|ref|YP_001630986.1|	0043525	1-181	1.99e-35	52172	CheY-like	0.0019	52173	CheY-related	1ny5 A:1-137
5y	gi|163856688|ref|YP_001630986.1|	0037176	348-439	0.0000000000896	46689	Homeodomain-like	0.056	100918	FIS-like	1ntc A:
5y	gi|163857683|ref|YP_001631981.1|	0041617	139-368	8.75e-55	52540	P-loop containing nucleoside triphosphate hydrolases	0.00000709	81269	Extended AAA-ATPase domain	1ny5 A:138-384
5y	gi|163857683|ref|YP_001631981.1|	0048440	395-450	0.0000000229	46689	Homeodomain-like	0.06	100918	FIS-like	1ntc A:
5y	gi|163855859|ref|YP_001630157.1|	0041150	6-135	1.48e-42	46785	Winged helix DNA-binding domain	0.0000245	101027	FUR-like	1mzb A:
5y	gi|163859114|ref|YP_001633412.1|	0041150	21-150	1.42e-31	46785	Winged helix DNA-binding domain	0.034	101027	FUR-like	1mzb A:
5y	gi|163854385|ref|YP_001628683.1|	0035780	65-327	4.17e-67	53822	Periplasmic binding protein-like I	0.0000517	53823	L-arabinose binding protein-like	2nzu G:58-332
5y	gi|163854385|ref|YP_001628683.1|	0051985	8-66	0.00000000000000346	47413	lambda repressor-like DNA-binding domains	0.0076	47438	GalR/LacI-like bacterial regulator	2hsg A:2-58
5y	gi|163854466|ref|YP_001628764.1|	0035780	70-330	1.57e-50	53822	Periplasmic binding protein-like I	0.00026	53823	L-arabinose binding protein-like	2nzu G:58-332
5y	gi|163854466|ref|YP_001628764.1|	0051985	13-71	1.88e-16	47413	lambda repressor-like DNA-binding domains	0.004	47438	GalR/LacI-like bacterial regulator	2hsg A:2-58
5y	gi|163858133|ref|YP_001632431.1|	0036339	63-345	7.79e-62	53822	Periplasmic binding protein-like I	0.0000881	53823	L-arabinose binding protein-like	1dbq A:
5y	gi|163858133|ref|YP_001632431.1|	0036955	1-58	0.00000000000000127	47413	lambda repressor-like DNA-binding domains	0.0033	47438	GalR/LacI-like bacterial regulator	2hsg A:2-58
5y	gi|163859218|ref|YP_001633516.1|	0036339	71-339	2.16e-69	53822	Periplasmic binding protein-like I	0.0000266	53823	L-arabinose binding protein-like	1dbq A:
5y	gi|163859218|ref|YP_001633516.1|	0051985	7-70	0.00000000000328	47413	lambda repressor-like DNA-binding domains	0.01	47438	GalR/LacI-like bacterial regulator	2hsg A:2-58
5y	gi|163854702|ref|YP_001629000.1|	0048694	3-66	5.78e-20	46894	C-terminal effector domain of the bipartite response regulators	0.0043	46900	GerE-like (LuxR/UhpA family of transcriptional regulators)	1fse A:
5y	gi|163854834|ref|YP_001629132.1|	0048694	11-72	1.29e-19	46894	C-terminal effector domain of the bipartite response regulators	0.0051	46900	GerE-like (LuxR/UhpA family of transcriptional regulators)	1a04 A:150-216
5y	gi|163855189|ref|YP_001629487.1|	0048694	107-179	3.27e-19	46894	C-terminal effector domain of the bipartite response regulators	0.0029	46900	GerE-like (LuxR/UhpA family of transcriptional regulators)	1yio A:131-200
5y	gi|163855189|ref|YP_001629487.1|	0050109	10-104	0.00000000000174	55785	PYP-like sensor domain (PAS domain)	0.086	103184	Hypoxia-inducible factor Hif2a, C-terminal domain	1p97 A:
5y	gi|163855241|ref|YP_001629539.1|	0048694	158-227	1.46e-17	46894	C-terminal effector domain of the bipartite response regulators	0.0057	46900	GerE-like (LuxR/UhpA family of transcriptional regulators)	1a04 A:150-216
5y	gi|163857147|ref|YP_001631445.1|	0045682	46-170	7.83e-24	52172	CheY-like	0.0051	52173	CheY-related	1a04 A:5-142
5y	gi|163857147|ref|YP_001631445.1|	0048694	184-249	0.00000000000000221	46894	C-terminal effector domain of the bipartite response regulators	0.0017	46900	GerE-like (LuxR/UhpA family of transcriptional regulators)	1p4w A:
5y	gi|163857333|ref|YP_001631631.1|	0043525	7-158	1.21e-37	52172	CheY-like	0.00012	52173	CheY-related	1yio A:3-130
5y	gi|163857333|ref|YP_001631631.1|	0051317	138-200	2.55e-17	46894	C-terminal effector domain of the bipartite response regulators	0.0016	46900	GerE-like (LuxR/UhpA family of transcriptional regulators)	1yio A:131-200
5y	gi|163858244|ref|YP_001632542.1|	0043525	21-170	8.68e-33	52172	CheY-like	0.00011	52173	CheY-related	1yio A:3-130
5y	gi|163858244|ref|YP_001632542.1|	0051317	149-211	1.11e-18	46894	C-terminal effector domain of the bipartite response regulators	0.00083	46900	GerE-like (LuxR/UhpA family of transcriptional regulators)	1yio A:131-200
5y	gi|163858475|ref|YP_001632773.1|	0048694	178-246	2.65e-17	46894	C-terminal effector domain of the bipartite response regulators	0.0067	46900	GerE-like (LuxR/UhpA family of transcriptional regulators)	1a04 A:150-216
5y	gi|163858791|ref|YP_001633089.1|	0045682	1-128	6.55e-30	52172	CheY-like	0.0019	52173	CheY-related	1a04 A:5-142
5y	gi|163858791|ref|YP_001633089.1|	0048694	138-207	2.18e-19	46894	C-terminal effector domain of the bipartite response regulators	0.0056	46900	GerE-like (LuxR/UhpA family of transcriptional regulators)	1yio A:131-200
5y	gi|163859085|ref|YP_001633383.1|	0043525	1-127	6.26e-27	52172	CheY-like	0.00036	52173	CheY-related	1yio A:3-130
5y	gi|163859085|ref|YP_001633383.1|	0048694	135-201	1.63e-19	46894	C-terminal effector domain of the bipartite response regulators	0.0056	46900	GerE-like (LuxR/UhpA family of transcriptional regulators)	1a04 A:150-216
5y	gi|163859318|ref|YP_001633616.1|	0045682	2-133	7.54e-34	52172	CheY-like	0.00015	52173	CheY-related	1a04 A:5-142
5y	gi|163859318|ref|YP_001633616.1|	0048694	152-217	3.74e-21	46894	C-terminal effector domain of the bipartite response regulators	0.001	46900	GerE-like (LuxR/UhpA family of transcriptional regulators)	1a04 A:150-216
5y	gi|163854547|ref|YP_001628845.1|	0050696	123-492	3.39e-83	53383	PLP-dependent transferases	0.0000797	53384	AAT-like	1x0m A:26-428
5y	gi|163854547|ref|YP_001628845.1|	0050048	17-83	6.17e-17	46785	Winged helix DNA-binding domain	0.054	46804	GntR-like transcriptional regulators	1hw1 A:5-78
5y	gi|163854597|ref|YP_001628895.1|	0054060	89-226	3.4e-21	48008	GntR ligand-binding domain-like	0.01	48009	GntR ligand-binding domain-like	2hs5 A:94-231
5y	gi|163854597|ref|YP_001628895.1|	0050048	16-87	1.84e-18	46785	Winged helix DNA-binding domain	0.023	46804	GntR-like transcriptional regulators	1hw1 A:5-78
5y	gi|163854692|ref|YP_001628990.1|	0054060	73-210	2.38e-28	48008	GntR ligand-binding domain-like	0.017	48009	GntR ligand-binding domain-like	2hs5 A:94-231
5y	gi|163854692|ref|YP_001628990.1|	0050048	5-70	0.00000000000000336	46785	Winged helix DNA-binding domain	0.0091	46804	GntR-like transcriptional regulators	2hs5 A:25-93
5y	gi|163854721|ref|YP_001629019.1|	0054662	90-265	1.88e-35	64288	Chorismate lyase-like	0.00042	143473	UTRA domain	3cnv A:98-259
5y	gi|163854721|ref|YP_001629019.1|	0050048	36-105	4.29e-19	46785	Winged helix DNA-binding domain	0.038	46804	GntR-like transcriptional regulators	3bwg A:5-82
5y	gi|163854951|ref|YP_001629250.1|	0050768	181-520	4.17e-77	53383	PLP-dependent transferases	0.000051	53384	AAT-like	1x0m A:26-428
5y	gi|163854951|ref|YP_001629250.1|	0050048	60-138	1.92e-21	46785	Winged helix DNA-binding domain	0.015	46804	GntR-like transcriptional regulators	3bwg A:5-82
5y	gi|163855158|ref|YP_001629456.1|	0054662	64-247	2.2e-30	64288	Chorismate lyase-like	0.0052	143473	UTRA domain	2ra5 A:66-245
5y	gi|163855158|ref|YP_001629456.1|	0050048	8-88	3.33e-23	46785	Winged helix DNA-binding domain	0.021	46804	GntR-like transcriptional regulators	1hw1 A:5-78
5y	gi|163855172|ref|YP_001629470.1|	0054662	65-242	1.08e-23	64288	Chorismate lyase-like	0.0066	143473	UTRA domain	2ra5 A:66-245
5y	gi|163855172|ref|YP_001629470.1|	0050048	9-79	8.69e-21	46785	Winged helix DNA-binding domain	0.0046	46804	GntR-like transcriptional regulators	3bwg A:5-82
5y	gi|163855577|ref|YP_001629875.1|	0054060	88-217	1.14e-21	48008	GntR ligand-binding domain-like	0.012	48009	GntR ligand-binding domain-like	1hw1 A:79-230
5y	gi|163855577|ref|YP_001629875.1|	0050048	16-85	6.59e-19	46785	Winged helix DNA-binding domain	0.017	46804	GntR-like transcriptional regulators	2hs5 A:25-93
5y	gi|163855959|ref|YP_001630257.1|	0054060	104-239	7.06e-24	48008	GntR ligand-binding domain-like	0.019	48009	GntR ligand-binding domain-like	2hs5 A:94-231
5y	gi|163855959|ref|YP_001630257.1|	0050048	36-101	2.24e-19	46785	Winged helix DNA-binding domain	0.016	46804	GntR-like transcriptional regulators	2hs5 A:25-93
5y	gi|163855974|ref|YP_001630272.1|	0054662	59-240	3.45e-44	64288	Chorismate lyase-like	0.00068	143473	UTRA domain	2ra5 A:66-245
5y	gi|163855974|ref|YP_001630272.1|	0050048	3-75	1.48e-21	46785	Winged helix DNA-binding domain	0.027	46804	GntR-like transcriptional regulators	1v4r A:1-100
5y	gi|163856123|ref|YP_001630421.1|	0054060	87-221	6.28e-29	48008	GntR ligand-binding domain-like	0.0092	48009	GntR ligand-binding domain-like	2hs5 A:94-231
5y	gi|163856123|ref|YP_001630421.1|	0050048	17-110	3.7e-18	46785	Winged helix DNA-binding domain	0.019	46804	GntR-like transcriptional regulators	2hs5 A:25-93
5y	gi|163856129|ref|YP_001630427.1|	0054662	121-299	6.75e-43	64288	Chorismate lyase-like	0.000000291	143473	UTRA domain	3cnv A:98-259
5y	gi|163856129|ref|YP_001630427.1|	0050048	68-144	6.69e-22	46785	Winged helix DNA-binding domain	0.015	46804	GntR-like transcriptional regulators	2hs5 A:25-93
5y	gi|163856299|ref|YP_001630597.1|	0054662	70-246	1.49e-37	64288	Chorismate lyase-like	0.004	143473	UTRA domain	2ra5 A:66-245
5y	gi|163856299|ref|YP_001630597.1|	0050048	12-85	4.61e-21	46785	Winged helix DNA-binding domain	0.01	46804	GntR-like transcriptional regulators	1v4r A:1-100
5y	gi|163856355|ref|YP_001630653.1|	0050768	111-474	1.5e-90	53383	PLP-dependent transferases	0.0000593	53384	AAT-like	1x0m A:26-428
5y	gi|163856355|ref|YP_001630653.1|	0050048	2-73	3.3e-19	46785	Winged helix DNA-binding domain	0.011	46804	GntR-like transcriptional regulators	1v4r A:1-100
5y	gi|163856557|ref|YP_001630855.1|	0054060	98-230	7.85e-23	48008	GntR ligand-binding domain-like	0.02	48009	GntR ligand-binding domain-like	1hw1 A:79-230
5y	gi|163856557|ref|YP_001630855.1|	0050048	17-80	7.32e-17	46785	Winged helix DNA-binding domain	0.031	46804	GntR-like transcriptional regulators	1hw1 A:5-78
5y	gi|163856659|ref|YP_001630957.1|	0054060	103-234	8.37e-25	48008	GntR ligand-binding domain-like	0.016	48009	GntR ligand-binding domain-like	2hs5 A:94-231
5y	gi|163856659|ref|YP_001630957.1|	0050048	10-79	4.16e-22	46785	Winged helix DNA-binding domain	0.016	46804	GntR-like transcriptional regulators	1hw1 A:5-78
5y	gi|163856993|ref|YP_001631291.1|	0054060	133-265	1.15e-24	48008	GntR ligand-binding domain-like	0.015	48009	GntR ligand-binding domain-like	1hw1 A:79-230
5y	gi|163856993|ref|YP_001631291.1|	0050048	39-113	5.01e-23	46785	Winged helix DNA-binding domain	0.01	46804	GntR-like transcriptional regulators	1v4r A:1-100
5y	gi|163857096|ref|YP_001631394.1|	0054060	91-229	9.15e-26	48008	GntR ligand-binding domain-like	0.014	48009	GntR ligand-binding domain-like	2hs5 A:94-231
5y	gi|163857096|ref|YP_001631394.1|	0050048	22-114	5.01e-19	46785	Winged helix DNA-binding domain	0.014	46804	GntR-like transcriptional regulators	1hw1 A:5-78
5y	gi|163857216|ref|YP_001631514.1|	0054662	88-263	1.51e-28	64288	Chorismate lyase-like	0.0074	143473	UTRA domain	2p19 A:2-149
5y	gi|163857216|ref|YP_001631514.1|	0050048	32-113	2.49e-21	46785	Winged helix DNA-binding domain	0.011	46804	GntR-like transcriptional regulators	1v4r A:1-100
5y	gi|163857233|ref|YP_001631531.1|	0050696	123-491	1.42e-86	53383	PLP-dependent transferases	0.0000646	53384	AAT-like	1x0m A:26-428
5y	gi|163857233|ref|YP_001631531.1|	0050048	28-100	5.19e-18	46785	Winged helix DNA-binding domain	0.015	46804	GntR-like transcriptional regulators	1hw1 A:5-78
5y	gi|163857314|ref|YP_001631612.1|	0050768	114-474	1.8e-71	53383	PLP-dependent transferases	0.0000794	53384	AAT-like	1wst A:13-415
5y	gi|163857314|ref|YP_001631612.1|	0050048	15-95	3.82e-18	46785	Winged helix DNA-binding domain	0.014	46804	GntR-like transcriptional regulators	2hs5 A:25-93
5y	gi|163857390|ref|YP_001631688.1|	0050696	80-488	1.02e-84	53383	PLP-dependent transferases	0.0000637	53384	AAT-like	1x0m A:26-428
5y	gi|163857390|ref|YP_001631688.1|	0050048	16-88	2.21e-19	46785	Winged helix DNA-binding domain	0.028	46804	GntR-like transcriptional regulators	2hs5 A:25-93
5y	gi|163857513|ref|YP_001631811.1|	0054060	86-221	1.8e-25	48008	GntR ligand-binding domain-like	0.013	48009	GntR ligand-binding domain-like	2hs5 A:94-231
5y	gi|163857513|ref|YP_001631811.1|	0050048	21-84	0.0000000000264	46785	Winged helix DNA-binding domain	0.067	46804	GntR-like transcriptional regulators	2hs5 A:25-93
5y	gi|163857534|ref|YP_001631832.1|	0054060	90-220	7.59e-24	48008	GntR ligand-binding domain-like	0.014	48009	GntR ligand-binding domain-like	2hs5 A:94-231
5y	gi|163857534|ref|YP_001631832.1|	0050048	14-85	9.36e-16	46785	Winged helix DNA-binding domain	0.092	46804	GntR-like transcriptional regulators	1v4r A:1-100
5y	gi|163857589|ref|YP_001631887.1|	0054060	78-211	3.92e-26	48008	GntR ligand-binding domain-like	0.015	48009	GntR ligand-binding domain-like	2hs5 A:94-231
5y	gi|163857589|ref|YP_001631887.1|	0050048	5-76	2.18e-18	46785	Winged helix DNA-binding domain	0.027	46804	GntR-like transcriptional regulators	1v4r A:1-100
5y	gi|163857650|ref|YP_001631948.1|	0050768	132-452	2.09e-69	53383	PLP-dependent transferases	0.0000836	53384	AAT-like	1x0m A:26-428
5y	gi|163857650|ref|YP_001631948.1|	0050048	3-70	6.35e-16	46785	Winged helix DNA-binding domain	0.034	46804	GntR-like transcriptional regulators	1v4r A:1-100
5y	gi|163857715|ref|YP_001632013.1|	0050768	112-463	2.21e-83	53383	PLP-dependent transferases	0.0000409	53384	AAT-like	1x0m A:26-428
5y	gi|163857715|ref|YP_001632013.1|	0050048	4-66	3.63e-16	46785	Winged helix DNA-binding domain	0.026	46804	GntR-like transcriptional regulators	2hs5 A:25-93
5y	gi|163857737|ref|YP_001632035.1|	0054060	87-222	3.4e-23	48008	GntR ligand-binding domain-like	0.011	48009	GntR ligand-binding domain-like	2hs5 A:94-231
5y	gi|163857737|ref|YP_001632035.1|	0050048	15-85	4.84e-17	46785	Winged helix DNA-binding domain	0.011	46804	GntR-like transcriptional regulators	2hs5 A:25-93
5y	gi|163858119|ref|YP_001632417.1|	0054060	81-214	6.28e-22	48008	GntR ligand-binding domain-like	0.015	48009	GntR ligand-binding domain-like	2hs5 A:94-231
5y	gi|163858119|ref|YP_001632417.1|	0050048	15-78	8.17e-17	46785	Winged helix DNA-binding domain	0.026	46804	GntR-like transcriptional regulators	1hw1 A:5-78
5y	gi|163858121|ref|YP_001632419.1|	0054060	94-229	2.56e-25	48008	GntR ligand-binding domain-like	0.0054	48009	GntR ligand-binding domain-like	2hs5 A:94-231
5y	gi|163858121|ref|YP_001632419.1|	0050048	25-92	2.2e-17	46785	Winged helix DNA-binding domain	0.02	46804	GntR-like transcriptional regulators	2hs5 A:25-93
5y	gi|163858126|ref|YP_001632424.1|	0054662	56-236	1.27e-30	64288	Chorismate lyase-like	0.004	143473	UTRA domain	2ra5 A:66-245
5y	gi|163858126|ref|YP_001632424.1|	0050048	3-72	5.99e-21	46785	Winged helix DNA-binding domain	0.022	46804	GntR-like transcriptional regulators	1hw1 A:5-78
5y	gi|163858192|ref|YP_001632490.1|	0054060	98-237	3.14e-26	48008	GntR ligand-binding domain-like	0.011	48009	GntR ligand-binding domain-like	2hs5 A:94-231
5y	gi|163858192|ref|YP_001632490.1|	0050048	10-81	4.15e-21	46785	Winged helix DNA-binding domain	0.011	46804	GntR-like transcriptional regulators	1v4r A:1-100
5y	gi|163858265|ref|YP_001632563.1|	0054060	86-223	9.68e-26	48008	GntR ligand-binding domain-like	0.014	48009	GntR ligand-binding domain-like	2hs5 A:94-231
5y	gi|163858265|ref|YP_001632563.1|	0050048	4-95	1.04e-23	46785	Winged helix DNA-binding domain	0.025	46804	GntR-like transcriptional regulators	1v4r A:1-100
5y	gi|163858354|ref|YP_001632652.1|	0050768	115-460	4.62e-78	53383	PLP-dependent transferases	0.00014	53384	AAT-like	1wst A:13-415
5y	gi|163858354|ref|YP_001632652.1|	0050048	12-88	7.08e-16	46785	Winged helix DNA-binding domain	0.024	46804	GntR-like transcriptional regulators	1hw1 A:5-78
5y	gi|163858515|ref|YP_001632813.1|	0054060	122-254	6.28e-25	48008	GntR ligand-binding domain-like	0.013	48009	GntR ligand-binding domain-like	2hs5 A:94-231
5y	gi|163858515|ref|YP_001632813.1|	0050048	37-103	1.25e-19	46785	Winged helix DNA-binding domain	0.023	46804	GntR-like transcriptional regulators	1hw1 A:5-78
5y	gi|163858669|ref|YP_001632967.1|	0050048	26-97	4.51e-22	46785	Winged helix DNA-binding domain	0.0038	46804	GntR-like transcriptional regulators	2hs5 A:25-93
5y	gi|163858669|ref|YP_001632967.1|	0054060	99-236	3.4e-22	48008	GntR ligand-binding domain-like	0.018	48009	GntR ligand-binding domain-like	2hs5 A:94-231
5y	gi|163859007|ref|YP_001633305.1|	0054060	94-229	2.88e-25	48008	GntR ligand-binding domain-like	0.0053	48009	GntR ligand-binding domain-like	2hs5 A:94-231
5y	gi|163859007|ref|YP_001633305.1|	0050048	4-75	2.34e-17	46785	Winged helix DNA-binding domain	0.041	46804	GntR-like transcriptional regulators	1hw1 A:5-78
5y	gi|163859186|ref|YP_001633484.1|	0054060	96-235	1.91e-24	48008	GntR ligand-binding domain-like	0.018	48009	GntR ligand-binding domain-like	1hw1 A:79-230
5y	gi|163859186|ref|YP_001633484.1|	0050048	10-79	7.35e-20	46785	Winged helix DNA-binding domain	0.043	46804	GntR-like transcriptional regulators	1hw1 A:5-78
5y	gi|163859188|ref|YP_001633486.1|	0054060	85-219	2.12e-21	48008	GntR ligand-binding domain-like	0.023	48009	GntR ligand-binding domain-like	2hs5 A:94-231
5y	gi|163859188|ref|YP_001633486.1|	0050048	13-81	0.000000000000132	46785	Winged helix DNA-binding domain	0.055	46804	GntR-like transcriptional regulators	1hw1 A:5-78
5y	gi|163855044|ref|YP_001629342.1|	0049608	82-272	2.55e-21	55781	GAF domain-like	0.022	75513	IclR ligand-binding domain-like	1td5 A:
5y	gi|163855044|ref|YP_001629342.1|	0048177	27-94	0.0000000000000301	46785	Winged helix DNA-binding domain	0.028	74676	Transcriptional regulator IclR, N-terminal domain	1mkm A:1-75
5y	gi|163855233|ref|YP_001629531.1|	0049608	78-263	5.49e-48	55781	GAF domain-like	0.0000738	75513	IclR ligand-binding domain-like	1mkm A:76-246
5y	gi|163855233|ref|YP_001629531.1|	0048177	21-92	2.38e-18	46785	Winged helix DNA-binding domain	0.032	74676	Transcriptional regulator IclR, N-terminal domain	1mkm A:1-75
5y	gi|163855587|ref|YP_001629885.1|	0049595	88-244	1.83e-30	55781	GAF domain-like	0.0042	75513	IclR ligand-binding domain-like	1mkm A:76-246
5y	gi|163855587|ref|YP_001629885.1|	0048177	12-72	0.0000000000122	46785	Winged helix DNA-binding domain	0.017	74676	Transcriptional regulator IclR, N-terminal domain	1mkm A:1-75
5y	gi|163855734|ref|YP_001630032.1|	0049608	58-247	1.57e-27	55781	GAF domain-like	0.0057	75513	IclR ligand-binding domain-like	1mkm A:76-246
5y	gi|163855734|ref|YP_001630032.1|	0048177	2-70	0.000000000000546	46785	Winged helix DNA-binding domain	0.021	74676	Transcriptional regulator IclR, N-terminal domain	1mkm A:1-75
5y	gi|163856810|ref|YP_001631108.1|	0049608	72-242	6.54e-34	55781	GAF domain-like	0.0021	75513	IclR ligand-binding domain-like	1mkm A:76-246
5y	gi|163856810|ref|YP_001631108.1|	0048177	10-76	0.0000000000149	46785	Winged helix DNA-binding domain	0.047	74676	Transcriptional regulator IclR, N-terminal domain	1mkm A:1-75
5y	gi|163857987|ref|YP_001632285.1|	0049608	59-238	1.96e-52	55781	GAF domain-like	0.00011	75513	IclR ligand-binding domain-like	1mkm A:76-246
5y	gi|163857987|ref|YP_001632285.1|	0048177	2-68	0.00000000000235	46785	Winged helix DNA-binding domain	0.034	74676	Transcriptional regulator IclR, N-terminal domain	1mkm A:1-75
5y	gi|163858096|ref|YP_001632394.1|	0049595	86-240	1.7e-32	55781	GAF domain-like	0.00056	75513	IclR ligand-binding domain-like	1tf1 A:
5y	gi|163858096|ref|YP_001632394.1|	0048177	5-73	0.00000000000167	46785	Winged helix DNA-binding domain	0.028	74676	Transcriptional regulator IclR, N-terminal domain	1mkm A:1-75
5y	gi|163858996|ref|YP_001633294.1|	0049608	87-262	1.18e-34	55781	GAF domain-like	0.0004	75513	IclR ligand-binding domain-like	1tf1 A:
5y	gi|163858996|ref|YP_001633294.1|	0048177	22-93	0.000000000000141	46785	Winged helix DNA-binding domain	0.067	74676	Transcriptional regulator IclR, N-terminal domain	1mkm A:1-75
5y	gi|163857094|ref|YP_001631392.1|	0039545	98-219	1.73e-34	51306	LexA/Signal peptidase	0.000018	51307	LexA-related	1jhf A:73-198
5y	gi|163857094|ref|YP_001631392.1|	0047587	4-70	1.02e-19	46785	Winged helix DNA-binding domain	0.0003	46789	LexA repressor, N-terminal DNA-binding domain	1jhf A:2-72
5y	gi|163854331|ref|YP_001628628.1|	0052162	115-197	8.85e-21	54909	Dimeric alpha+beta barrel	0.0033	69733	Lrp/AsnC-like transcriptional regulator C-terminal domain	1ri7 A:85-170
5y	gi|163854331|ref|YP_001628628.1|	0052161	51-112	3.67e-18	46785	Winged helix DNA-binding domain	0.0037	68967	Lrp/AsnC-like transcriptional regulator N-terminal domain	2cfx A:1-63
5y	gi|163854489|ref|YP_001628787.1|	0052161	10-70	0.00000000000000181	46785	Winged helix DNA-binding domain	0.0081	68967	Lrp/AsnC-like transcriptional regulator N-terminal domain	2cfx A:1-63
5y	gi|163854489|ref|YP_001628787.1|	0049174	73-158	0.000000000000737	54909	Dimeric alpha+beta barrel	0.024	69733	Lrp/AsnC-like transcriptional regulator C-terminal domain	2cfx A:64-140
5y	gi|163854890|ref|YP_001629188.1|	0049174	64-150	2.15e-20	54909	Dimeric alpha+beta barrel	0.0021	69733	Lrp/AsnC-like transcriptional regulator C-terminal domain	1ri7 A:85-170
5y	gi|163854890|ref|YP_001629188.1|	0052161	1-60	8.89e-17	46785	Winged helix DNA-binding domain	0.0066	68967	Lrp/AsnC-like transcriptional regulator N-terminal domain	2cfx A:1-63
5y	gi|163854987|ref|YP_001629285.1|	0049174	66-157	1.01e-20	54909	Dimeric alpha+beta barrel	0.0029	69733	Lrp/AsnC-like transcriptional regulator C-terminal domain	1ri7 A:85-170
5y	gi|163854987|ref|YP_001629285.1|	0049384	2-80	1.38e-19	46785	Winged helix DNA-binding domain	0.0063	68967	Lrp/AsnC-like transcriptional regulator N-terminal domain	2cfx A:1-63
5y	gi|163855015|ref|YP_001629313.1|	0049174	61-149	5.01e-19	54909	Dimeric alpha+beta barrel	0.015	69733	Lrp/AsnC-like transcriptional regulator C-terminal domain	2cfx A:64-140
5y	gi|163855015|ref|YP_001629313.1|	0052161	1-60	4.1e-17	46785	Winged helix DNA-binding domain	0.0074	68967	Lrp/AsnC-like transcriptional regulator N-terminal domain	1ri7 A:25-84
5y	gi|163855054|ref|YP_001629352.1|	0049174	64-142	0.000000000000711	54909	Dimeric alpha+beta barrel	0.0036	69733	Lrp/AsnC-like transcriptional regulator C-terminal domain	1ri7 A:85-170
5y	gi|163855054|ref|YP_001629352.1|	0052161	2-59	0.0000000000025	46785	Winged helix DNA-binding domain	0.01	68967	Lrp/AsnC-like transcriptional regulator N-terminal domain	1i1g A:2-61
5y	gi|163855466|ref|YP_001629764.1|	0049608	83-254	8.5e-25	55781	GAF domain-like	0.0084	75513	IclR ligand-binding domain-like	1td5 A:
5y	gi|163855466|ref|YP_001629764.1|	0048177	18-87	0.00000000161	46785	Winged helix DNA-binding domain	0.072	68967	Lrp/AsnC-like transcriptional regulator N-terminal domain	2cfx A:1-63
5y	gi|163855499|ref|YP_001629797.1|	0052161	4-62	9.11e-18	46785	Winged helix DNA-binding domain	0.0053	68967	Lrp/AsnC-like transcriptional regulator N-terminal domain	1ri7 A:25-84
5y	gi|163855499|ref|YP_001629797.1|	0049174	67-150	2.28e-16	54909	Dimeric alpha+beta barrel	0.013	69733	Lrp/AsnC-like transcriptional regulator C-terminal domain	2cg4 A:67-152
5y	gi|163856140|ref|YP_001630438.1|	0049174	86-175	3.22e-23	54909	Dimeric alpha+beta barrel	0.0049	69733	Lrp/AsnC-like transcriptional regulator C-terminal domain	1ri7 A:85-170
5y	gi|163856140|ref|YP_001630438.1|	0052161	25-85	2.51e-17	46785	Winged helix DNA-binding domain	0.0079	68967	Lrp/AsnC-like transcriptional regulator N-terminal domain	1i1g A:2-61
5y	gi|163856352|ref|YP_001630650.1|	0049174	67-146	2.68e-17	54909	Dimeric alpha+beta barrel	0.0023	69733	Lrp/AsnC-like transcriptional regulator C-terminal domain	1ri7 A:85-170
5y	gi|163856352|ref|YP_001630650.1|	0052161	4-60	0.00000000000774	46785	Winged helix DNA-binding domain	0.011	68967	Lrp/AsnC-like transcriptional regulator N-terminal domain	1i1g A:2-61
5y	gi|163856467|ref|YP_001630765.1|	0049595	77-244	1.44e-36	55781	GAF domain-like	0.0021	75513	IclR ligand-binding domain-like	1td5 A:
5y	gi|163856467|ref|YP_001630765.1|	0048177	3-75	0.0000000000956	46785	Winged helix DNA-binding domain	0.065	68967	Lrp/AsnC-like transcriptional regulator N-terminal domain	1i1g A:2-61
5y	gi|163856798|ref|YP_001631096.1|	0052161	11-72	1.87e-17	46785	Winged helix DNA-binding domain	0.0051	68967	Lrp/AsnC-like transcriptional regulator N-terminal domain	2cg4 A:4-66
5y	gi|163856798|ref|YP_001631096.1|	0052160	74-147	0.000000000000174	54909	Dimeric alpha+beta barrel	0.01	69733	Lrp/AsnC-like transcriptional regulator C-terminal domain	1ri7 A:85-170
5y	gi|163856891|ref|YP_001631189.1|	0052161	3-63	2.26e-20	46785	Winged helix DNA-binding domain	0.0055	68967	Lrp/AsnC-like transcriptional regulator N-terminal domain	1i1g A:2-61
5y	gi|163856891|ref|YP_001631189.1|	0049174	66-152	3.89e-17	54909	Dimeric alpha+beta barrel	0.0021	69733	Lrp/AsnC-like transcriptional regulator C-terminal domain	1ri7 A:85-170
5y	gi|163857130|ref|YP_001631428.1|	0049174	64-150	8.31e-16	54909	Dimeric alpha+beta barrel	0.012	69733	Lrp/AsnC-like transcriptional regulator C-terminal domain	2cg4 A:67-152
5y	gi|163857130|ref|YP_001631428.1|	0052161	2-61	0.00000000000000322	46785	Winged helix DNA-binding domain	0.011	68967	Lrp/AsnC-like transcriptional regulator N-terminal domain	1ri7 A:25-84
5y	gi|163857773|ref|YP_001632071.1|	0049595	85-251	1.24e-32	55781	GAF domain-like	0.0018	75513	IclR ligand-binding domain-like	1mkm A:76-246
5y	gi|163857773|ref|YP_001632071.1|	0048177	12-73	0.000000000318	46785	Winged helix DNA-binding domain	0.063	68967	Lrp/AsnC-like transcriptional regulator N-terminal domain	1ri7 A:25-84
5y	gi|163858491|ref|YP_001632789.1|	0049174	61-149	1.47e-19	54909	Dimeric alpha+beta barrel	0.017	69733	Lrp/AsnC-like transcriptional regulator C-terminal domain	1ri7 A:85-170
5y	gi|163858491|ref|YP_001632789.1|	0049384	1-86	0.00000000000000217	46785	Winged helix DNA-binding domain	0.013	68967	Lrp/AsnC-like transcriptional regulator N-terminal domain	1i1g A:2-61
5y	gi|163858686|ref|YP_001632984.1|	0049608	82-262	3.6e-34	55781	GAF domain-like	0.0028	75513	IclR ligand-binding domain-like	1tf1 A:
5y	gi|163858686|ref|YP_001632984.1|	0048177	17-91	0.00000000000502	46785	Winged helix DNA-binding domain	0.093	68967	Lrp/AsnC-like transcriptional regulator N-terminal domain	1ri7 A:25-84
5y	gi|163854312|ref|YP_001628610.1|	0045790	93-302	3.44e-38	53850	Periplasmic binding protein-like II	0.0059	53851	Phosphate binding protein-like	1al3 A:
5y	gi|163854312|ref|YP_001628610.1|	0047461	7-87	1.45e-19	46785	Winged helix DNA-binding domain	0.015	88979	LysR-like transcriptional regulators	1ixc A:1-89
5y	gi|163854335|ref|YP_001628633.1|	0045790	116-318	1.55e-37	53850	Periplasmic binding protein-like II	0.006	53851	Phosphate binding protein-like	2fyi A:88-307
5y	gi|163854335|ref|YP_001628633.1|	0045910	22-138	4.4e-21	46785	Winged helix DNA-binding domain	0.0049	88979	LysR-like transcriptional regulators	1ixc A:1-89
5y	gi|163854454|ref|YP_001628752.1|	0045790	90-288	3.62e-43	53850	Periplasmic binding protein-like II	0.0012	53851	Phosphate binding protein-like	2fyi A:88-307
5y	gi|163854454|ref|YP_001628752.1|	0045910	4-112	3.7e-21	46785	Winged helix DNA-binding domain	0.0047	88979	LysR-like transcriptional regulators	1ixc A:1-89
5y	gi|163854560|ref|YP_001628858.1|	0045790	101-304	2.9e-30	53850	Periplasmic binding protein-like II	0.0021	53851	Phosphate binding protein-like	1i6a A:
5y	gi|163854560|ref|YP_001628858.1|	0045910	8-120	1.88e-21	46785	Winged helix DNA-binding domain	0.0034	88979	LysR-like transcriptional regulators	1ixc A:1-89
5y	gi|163854564|ref|YP_001628862.1|	0045790	84-296	6.67e-34	53850	Periplasmic binding protein-like II	0.0017	53851	Phosphate binding protein-like	1al3 A:
5y	gi|163854564|ref|YP_001628862.1|	0045910	1-108	1.07e-22	46785	Winged helix DNA-binding domain	0.005	88979	LysR-like transcriptional regulators	1ixc A:1-89
5y	gi|163854585|ref|YP_001628883.1|	0052509	86-288	2.78e-39	53850	Periplasmic binding protein-like II	0.0067	53851	Phosphate binding protein-like	1i6a A:
5y	gi|163854585|ref|YP_001628883.1|	0047461	1-85	4.08e-19	46785	Winged helix DNA-binding domain	0.0079	88979	LysR-like transcriptional regulators	1ixc A:1-89
5y	gi|163854618|ref|YP_001628915.1|	0047313	139-341	2.71e-28	53850	Periplasmic binding protein-like II	0.017	53851	Phosphate binding protein-like	2esn A:92-303
5y	gi|163854618|ref|YP_001628915.1|	0045910	49-160	1.23e-19	46785	Winged helix DNA-binding domain	0.0041	88979	LysR-like transcriptional regulators	1ixc A:1-89
5y	gi|163854663|ref|YP_001628961.1|	0045790	164-371	9.48e-35	53850	Periplasmic binding protein-like II	0.0024	53851	Phosphate binding protein-like	1i6a A:
5y	gi|163854663|ref|YP_001628961.1|	0045910	80-182	9.19e-22	46785	Winged helix DNA-binding domain	0.0015	88979	LysR-like transcriptional regulators	1ixc A:1-89
5y	gi|163854697|ref|YP_001628996.1|	0045790	94-304	1.41e-36	53850	Periplasmic binding protein-like II	0.0066	53851	Phosphate binding protein-like	1al3 A:
5y	gi|163854697|ref|YP_001628996.1|	0045910	5-115	6.4e-21	46785	Winged helix DNA-binding domain	0.0069	88979	LysR-like transcriptional regulators	1ixc A:1-89
5y	gi|163854703|ref|YP_001629001.1|	0045790	115-317	1.09e-34	53850	Periplasmic binding protein-like II	0.0016	53851	Phosphate binding protein-like	1i6a A:
5y	gi|163854703|ref|YP_001629001.1|	0045910	30-131	6.7e-18	46785	Winged helix DNA-binding domain	0.026	88979	LysR-like transcriptional regulators	1ixc A:1-89
5y	gi|163854767|ref|YP_001629065.1|	0045790	90-296	6.52e-37	53850	Periplasmic binding protein-like II	0.011	53851	Phosphate binding protein-like	2fyi A:88-307
5y	gi|163854767|ref|YP_001629065.1|	0045910	3-113	3.15e-21	46785	Winged helix DNA-binding domain	0.006	88979	LysR-like transcriptional regulators	1ixc A:1-89
5y	gi|163854776|ref|YP_001629074.1|	0045790	96-292	1.56e-36	53850	Periplasmic binding protein-like II	0.015	53851	Phosphate binding protein-like	1amf A:
5y	gi|163854776|ref|YP_001629074.1|	0045910	5-117	2.27e-19	46785	Winged helix DNA-binding domain	0.01	88979	LysR-like transcriptional regulators	1ixc A:1-89
5y	gi|163854783|ref|YP_001629081.1|	0052806	86-283	3.62e-33	53850	Periplasmic binding protein-like II	0.0021	53851	Phosphate binding protein-like	2fyi A:88-307
5y	gi|163854783|ref|YP_001629081.1|	0045910	4-108	4.31e-21	46785	Winged helix DNA-binding domain	0.0046	88979	LysR-like transcriptional regulators	1ixc A:1-89
5y	gi|163854823|ref|YP_001629121.1|	0045790	96-305	2.49e-36	53850	Periplasmic binding protein-like II	0.0016	53851	Phosphate binding protein-like	1al3 A:
5y	gi|163854823|ref|YP_001629121.1|	0045910	5-110	1.31e-19	46785	Winged helix DNA-binding domain	0.0045	88979	LysR-like transcriptional regulators	1ixc A:1-89
5y	gi|163854972|ref|YP_001629270.1|	0045790	89-300	1.16e-42	53850	Periplasmic binding protein-like II	0.012	53851	Phosphate binding protein-like	1al3 A:
5y	gi|163854972|ref|YP_001629270.1|	0047461	3-87	2.09e-21	46785	Winged helix DNA-binding domain	0.0058	88979	LysR-like transcriptional regulators	1ixc A:1-89
5y	gi|163855019|ref|YP_001629317.1|	0045790	90-292	1.07e-38	53850	Periplasmic binding protein-like II	0.00035	53851	Phosphate binding protein-like	1al3 A:
5y	gi|163855019|ref|YP_001629317.1|	0045910	1-111	3.63e-24	46785	Winged helix DNA-binding domain	0.0043	88979	LysR-like transcriptional regulators	1ixc A:1-89
5y	gi|163855032|ref|YP_001629330.1|	0052806	115-315	1.1e-29	53850	Periplasmic binding protein-like II	0.0051	53851	Phosphate binding protein-like	2fyi A:88-307
5y	gi|163855032|ref|YP_001629330.1|	0045910	26-136	1.72e-22	46785	Winged helix DNA-binding domain	0.0023	88979	LysR-like transcriptional regulators	1ixc A:1-89
5y	gi|163855056|ref|YP_001629354.1|	0045790	96-301	3.62e-25	53850	Periplasmic binding protein-like II	0.017	53851	Phosphate binding protein-like	1al3 A:
5y	gi|163855056|ref|YP_001629354.1|	0047461	6-91	2.88e-19	46785	Winged helix DNA-binding domain	0.0043	88979	LysR-like transcriptional regulators	1ixc A:1-89
5y	gi|163855079|ref|YP_001629377.1|	0045790	87-296	6.7e-32	53850	Periplasmic binding protein-like II	0.0016	53851	Phosphate binding protein-like	1i6a A:
5y	gi|163855079|ref|YP_001629377.1|	0045910	1-108	4.54e-21	46785	Winged helix DNA-binding domain	0.0027	88979	LysR-like transcriptional regulators	1ixc A:1-89
5y	gi|163855085|ref|YP_001629383.1|	0045790	97-300	1.34e-35	53850	Periplasmic binding protein-like II	0.012	53851	Phosphate binding protein-like	2esn A:92-303
5y	gi|163855085|ref|YP_001629383.1|	0052508	7-88	1.64e-22	46785	Winged helix DNA-binding domain	0.012	88979	LysR-like transcriptional regulators	2esn A:3-91
5y	gi|163855109|ref|YP_001629407.1|	0045790	90-297	4.62e-41	53850	Periplasmic binding protein-like II	0.0028	53851	Phosphate binding protein-like	1al3 A:
5y	gi|163855109|ref|YP_001629407.1|	0045910	2-112	2.38e-21	46785	Winged helix DNA-binding domain	0.016	88979	LysR-like transcriptional regulators	1ixc A:1-89
5y	gi|163855140|ref|YP_001629438.1|	0045790	89-291	6.33e-36	53850	Periplasmic binding protein-like II	0.0013	53851	Phosphate binding protein-like	1ixc A:90-294
5y	gi|163855140|ref|YP_001629438.1|	0045910	1-110	2.99e-20	46785	Winged helix DNA-binding domain	0.0091	88979	LysR-like transcriptional regulators	1ixc A:1-89
5y	gi|163855145|ref|YP_001629443.1|	0045790	120-324	3.53e-38	53850	Periplasmic binding protein-like II	0.00036	53851	Phosphate binding protein-like	1ixc A:90-294
5y	gi|163855145|ref|YP_001629443.1|	0045910	30-143	4.66e-24	46785	Winged helix DNA-binding domain	0.0015	88979	LysR-like transcriptional regulators	1ixc A:1-89
5y	gi|163855182|ref|YP_001629480.1|	0045790	94-304	1.76e-27	53850	Periplasmic binding protein-like II	0.0069	53851	Phosphate binding protein-like	2fyi A:88-307
5y	gi|163855182|ref|YP_001629480.1|	0045910	6-115	5.86e-21	46785	Winged helix DNA-binding domain	0.013	88979	LysR-like transcriptional regulators	1ixc A:1-89
5y	gi|163855478|ref|YP_001629776.1|	0047313	94-294	7.24e-33	53850	Periplasmic binding protein-like II	0.015	53851	Phosphate binding protein-like	2esn A:92-303
5y	gi|163855478|ref|YP_001629776.1|	0045910	5-114	1.48e-21	46785	Winged helix DNA-binding domain	0.0044	88979	LysR-like transcriptional regulators	1ixc A:1-89
5y	gi|163855485|ref|YP_001629783.1|	0045790	106-313	2.17e-43	53850	Periplasmic binding protein-like II	0.013	53851	Phosphate binding protein-like	2fyi A:88-307
5y	gi|163855485|ref|YP_001629783.1|	0047461	22-104	2.32e-19	46785	Winged helix DNA-binding domain	0.022	88979	LysR-like transcriptional regulators	1ixc A:1-89
5y	gi|163855496|ref|YP_001629794.1|	0045790	98-307	7.06e-30	53850	Periplasmic binding protein-like II	0.0024	53851	Phosphate binding protein-like	1i6a A:
5y	gi|163855496|ref|YP_001629794.1|	0047461	12-97	1.41e-22	46785	Winged helix DNA-binding domain	0.0017	88979	LysR-like transcriptional regulators	1ixc A:1-89
5y	gi|163855502|ref|YP_001629800.1|	0045790	120-245	1.43e-27	53850	Periplasmic binding protein-like II	0.012	53851	Phosphate binding protein-like	2fyi A:88-307
5y	gi|163855502|ref|YP_001629800.1|	0045910	29-144	4.82e-20	46785	Winged helix DNA-binding domain	0.0032	88979	LysR-like transcriptional regulators	1ixc A:1-89
5y	gi|163855507|ref|YP_001629805.1|	0045790	91-299	8.84e-40	53850	Periplasmic binding protein-like II	0.014	53851	Phosphate binding protein-like	1twy A:
5y	gi|163855507|ref|YP_001629805.1|	0047461	8-89	1.14e-17	46785	Winged helix DNA-binding domain	0.023	88979	LysR-like transcriptional regulators	1ixc A:1-89
5y	gi|163855558|ref|YP_001629856.1|	0045790	90-299	1.16e-24	53850	Periplasmic binding protein-like II	0.0052	53851	Phosphate binding protein-like	1i6a A:
5y	gi|163855558|ref|YP_001629856.1|	0045910	1-108	1.69e-21	46785	Winged helix DNA-binding domain	0.0094	88979	LysR-like transcriptional regulators	1ixc A:1-89
5y	gi|163855562|ref|YP_001629860.1|	0045790	89-294	2.95e-30	53850	Periplasmic binding protein-like II	0.003	53851	Phosphate binding protein-like	1al3 A:
5y	gi|163855562|ref|YP_001629860.1|	0045910	1-111	4.73e-23	46785	Winged helix DNA-binding domain	0.0024	88979	LysR-like transcriptional regulators	1ixc A:1-89
5y	gi|163855578|ref|YP_001629876.1|	0045790	87-294	2.33e-35	53850	Periplasmic binding protein-like II	0.0028	53851	Phosphate binding protein-like	1i6a A:
5y	gi|163855578|ref|YP_001629876.1|	0047461	1-86	2.35e-23	46785	Winged helix DNA-binding domain	0.0007	88979	LysR-like transcriptional regulators	1ixc A:1-89
5y	gi|163855585|ref|YP_001629883.1|	0045790	104-301	3.98e-38	53850	Periplasmic binding protein-like II	0.014	53851	Phosphate binding protein-like	1ixc A:90-294
5y	gi|163855585|ref|YP_001629883.1|	0052508	7-86	6.22e-21	46785	Winged helix DNA-binding domain	0.011	88979	LysR-like transcriptional regulators	1ixc A:1-89
5y	gi|163855594|ref|YP_001629892.1|	0045790	87-293	1.9e-29	53850	Periplasmic binding protein-like II	0.0031	53851	Phosphate binding protein-like	1al3 A:
5y	gi|163855594|ref|YP_001629892.1|	0047461	1-87	1.24e-21	46785	Winged helix DNA-binding domain	0.0017	88979	LysR-like transcriptional regulators	1ixc A:1-89
5y	gi|163855650|ref|YP_001629948.1|	0045790	95-304	2.17e-45	53850	Periplasmic binding protein-like II	0.012	53851	Phosphate binding protein-like	1al3 A:
5y	gi|163855650|ref|YP_001629948.1|	0047461	12-93	1.6e-18	46785	Winged helix DNA-binding domain	0.021	88979	LysR-like transcriptional regulators	1ixc A:1-89
5y	gi|163855677|ref|YP_001629975.1|	0045790	92-285	1.77e-26	53850	Periplasmic binding protein-like II	0.015	53851	Phosphate binding protein-like	1pc3 A:
5y	gi|163855677|ref|YP_001629975.1|	0052508	3-84	1.18e-19	46785	Winged helix DNA-binding domain	0.0053	88979	LysR-like transcriptional regulators	1ixc A:1-89
5y	gi|163855709|ref|YP_001630007.1|	0045790	103-306	2.12e-33	53850	Periplasmic binding protein-like II	0.00022	53851	Phosphate binding protein-like	1ixc A:90-294
5y	gi|163855709|ref|YP_001630007.1|	0047461	15-98	3.15e-25	46785	Winged helix DNA-binding domain	0.00085	88979	LysR-like transcriptional regulators	1ixc A:1-89
5y	gi|163855843|ref|YP_001630141.1|	0047462	90-288	3.57e-29	53850	Periplasmic binding protein-like II	0.00000126	53851	Phosphate binding protein-like	1ixc A:90-294
5y	gi|163855843|ref|YP_001630141.1|	0047461	1-77	1.15e-24	46785	Winged helix DNA-binding domain	0.0000954	88979	LysR-like transcriptional regulators	1ixc A:1-89
5y	gi|163855944|ref|YP_001630242.1|	0045790	89-284	7.94e-34	53850	Periplasmic binding protein-like II	0.0012	53851	Phosphate binding protein-like	1ixc A:90-294
5y	gi|163855944|ref|YP_001630242.1|	0045910	1-110	2.29e-20	46785	Winged helix DNA-binding domain	0.0024	88979	LysR-like transcriptional regulators	1ixc A:1-89
5y	gi|163856083|ref|YP_001630381.1|	0045790	91-288	4.71e-39	53850	Periplasmic binding protein-like II	0.0065	53851	Phosphate binding protein-like	2fyi A:88-307
5y	gi|163856083|ref|YP_001630381.1|	0045910	1-111	2.72e-21	46785	Winged helix DNA-binding domain	0.0087	88979	LysR-like transcriptional regulators	1ixc A:1-89
5y	gi|163856086|ref|YP_001630384.1|	0045790	92-303	1.3e-36	53850	Periplasmic binding protein-like II	0.00000156	53851	Phosphate binding protein-like	1al3 A:
5y	gi|163856086|ref|YP_001630384.1|	0045910	13-112	0.0000000000816	46785	Winged helix DNA-binding domain	0.014	88979	LysR-like transcriptional regulators	1ixc A:1-89
5y	gi|163856178|ref|YP_001630476.1|	0045790	89-297	5.07e-47	53850	Periplasmic binding protein-like II	0.013	53851	Phosphate binding protein-like	1al3 A:
5y	gi|163856178|ref|YP_001630476.1|	0047461	5-88	4.61e-22	46785	Winged helix DNA-binding domain	0.0077	88979	LysR-like transcriptional regulators	1ixc A:1-89
5y	gi|163856180|ref|YP_001630478.1|	0045790	90-297	9.83e-44	53850	Periplasmic binding protein-like II	0.0015	53851	Phosphate binding protein-like	1al3 A:
5y	gi|163856180|ref|YP_001630478.1|	0045910	1-112	3.87e-26	46785	Winged helix DNA-binding domain	0.0038	88979	LysR-like transcriptional regulators	1ixc A:1-89
5y	gi|163856272|ref|YP_001630570.1|	0045790	104-305	2.72e-31	53850	Periplasmic binding protein-like II	0.0022	53851	Phosphate binding protein-like	2fyi A:88-307
5y	gi|163856272|ref|YP_001630570.1|	0045910	13-123	3.75e-20	46785	Winged helix DNA-binding domain	0.0066	88979	LysR-like transcriptional regulators	1ixc A:1-89
5y	gi|163856369|ref|YP_001630667.1|	0045790	90-294	9.77e-37	53850	Periplasmic binding protein-like II	0.0016	53851	Phosphate binding protein-like	1al3 A:
5y	gi|163856369|ref|YP_001630667.1|	0045910	1-112	5.38e-23	46785	Winged helix DNA-binding domain	0.0057	88979	LysR-like transcriptional regulators	1ixc A:1-89
5y	gi|163856400|ref|YP_001630698.1|	0045790	89-297	4.34e-43	53850	Periplasmic binding protein-like II	0.0087	53851	Phosphate binding protein-like	2fyi A:88-307
5y	gi|163856400|ref|YP_001630698.1|	0047461	4-84	1.21e-18	46785	Winged helix DNA-binding domain	0.01	88979	LysR-like transcriptional regulators	1ixc A:1-89
5y	gi|163856402|ref|YP_001630700.1|	0052509	90-297	6.71e-41	53850	Periplasmic binding protein-like II	0.0001	53851	Phosphate binding protein-like	1uth A:
5y	gi|163856402|ref|YP_001630700.1|	0052508	4-86	5.7e-19	46785	Winged helix DNA-binding domain	0.0055	88979	LysR-like transcriptional regulators	2esn A:3-91
5y	gi|163856511|ref|YP_001630809.1|	0045790	92-295	3.62e-33	53850	Periplasmic binding protein-like II	0.0092	53851	Phosphate binding protein-like	1al3 A:
5y	gi|163856511|ref|YP_001630809.1|	0052508	4-85	5.1e-20	46785	Winged helix DNA-binding domain	0.0077	88979	LysR-like transcriptional regulators	2esn A:3-91
5y	gi|163856515|ref|YP_001630813.1|	0047462	92-291	6.36e-30	53850	Periplasmic binding protein-like II	0.0015	53851	Phosphate binding protein-like	1i6a A:
5y	gi|163856515|ref|YP_001630813.1|	0047461	1-85	9.85e-25	46785	Winged helix DNA-binding domain	0.0012	88979	LysR-like transcriptional regulators	1ixc A:1-89
5y	gi|163856538|ref|YP_001630836.1|	0045790	92-295	4.81e-30	53850	Periplasmic binding protein-like II	0.0036	53851	Phosphate binding protein-like	1i6a A:
5y	gi|163856538|ref|YP_001630836.1|	0045910	3-113	2.8e-25	46785	Winged helix DNA-binding domain	0.0037	88979	LysR-like transcriptional regulators	1ixc A:1-89
5y	gi|163856570|ref|YP_001630868.1|	0045790	89-300	5.76e-38	53850	Periplasmic binding protein-like II	0.0052	53851	Phosphate binding protein-like	1i6a A:
5y	gi|163856570|ref|YP_001630868.1|	0047461	1-85	1.05e-22	46785	Winged helix DNA-binding domain	0.0013	88979	LysR-like transcriptional regulators	1ixc A:1-89
5y	gi|163856584|ref|YP_001630882.1|	0045790	92-299	5.31e-45	53850	Periplasmic binding protein-like II	0.0029	53851	Phosphate binding protein-like	1al3 A:
5y	gi|163856584|ref|YP_001630882.1|	0045910	4-115	1.7e-24	46785	Winged helix DNA-binding domain	0.013	88979	LysR-like transcriptional regulators	1ixc A:1-89
5y	gi|163856590|ref|YP_001630888.1|	0047313	95-293	4.89e-24	53850	Periplasmic binding protein-like II	0.011	53851	Phosphate binding protein-like	2esn A:92-303
5y	gi|163856590|ref|YP_001630888.1|	0045910	4-103	3.24e-19	46785	Winged helix DNA-binding domain	0.021	88979	LysR-like transcriptional regulators	1ixc A:1-89
5y	gi|163856601|ref|YP_001630899.1|	0045790	92-294	4.24e-47	53850	Periplasmic binding protein-like II	0.00059	53851	Phosphate binding protein-like	1al3 A:
5y	gi|163856601|ref|YP_001630899.1|	0045910	3-113	6.89e-22	46785	Winged helix DNA-binding domain	0.003	88979	LysR-like transcriptional regulators	1ixc A:1-89
5y	gi|163856604|ref|YP_001630902.1|	0045790	88-299	1.18e-43	53850	Periplasmic binding protein-like II	0.00000921	53851	Phosphate binding protein-like	1i6a A:
5y	gi|163856604|ref|YP_001630902.1|	0047461	1-86	1.91e-19	46785	Winged helix DNA-binding domain	0.0037	88979	LysR-like transcriptional regulators	1ixc A:1-89
5y	gi|163856642|ref|YP_001630940.1|	0045790	113-313	2.02e-33	53850	Periplasmic binding protein-like II	0.0052	53851	Phosphate binding protein-like	1ixc A:90-294
5y	gi|163856642|ref|YP_001630940.1|	0045910	20-134	1.22e-18	46785	Winged helix DNA-binding domain	0.0085	88979	LysR-like transcriptional regulators	1ixc A:1-89
5y	gi|163856744|ref|YP_001631042.1|	0045790	114-318	1.16e-36	53850	Periplasmic binding protein-like II	0.0017	53851	Phosphate binding protein-like	1i6a A:
5y	gi|163856744|ref|YP_001631042.1|	0045910	24-134	5.22e-24	46785	Winged helix DNA-binding domain	0.0016	88979	LysR-like transcriptional regulators	1ixc A:1-89
5y	gi|163856754|ref|YP_001631052.1|	0045790	127-336	4.5e-34	53850	Periplasmic binding protein-like II	0.0042	53851	Phosphate binding protein-like	2fyi A:88-307
5y	gi|163856754|ref|YP_001631052.1|	0045910	35-139	2.32e-20	46785	Winged helix DNA-binding domain	0.014	88979	LysR-like transcriptional regulators	1ixc A:1-89
5y	gi|163857040|ref|YP_001631338.1|	0045790	92-291	4.52e-36	53850	Periplasmic binding protein-like II	0.011	53851	Phosphate binding protein-like	1al3 A:
5y	gi|163857040|ref|YP_001631338.1|	0052508	3-83	5.16e-22	46785	Winged helix DNA-binding domain	0.014	88979	LysR-like transcriptional regulators	1ixc A:1-89
5y	gi|163857115|ref|YP_001631413.1|	0052509	90-297	1.14e-42	53850	Periplasmic binding protein-like II	0.000000519	53851	Phosphate binding protein-like	1uth A:
5y	gi|163857115|ref|YP_001631413.1|	0052508	2-85	8.55e-20	46785	Winged helix DNA-binding domain	0.0017	88979	LysR-like transcriptional regulators	2esn A:3-91
5y	gi|163857149|ref|YP_001631447.1|	0045790	89-299	3.44e-40	53850	Periplasmic binding protein-like II	0.0066	53851	Phosphate binding protein-like	1al3 A:
5y	gi|163857149|ref|YP_001631447.1|	0045910	3-111	4.15e-20	46785	Winged helix DNA-binding domain	0.0088	88979	LysR-like transcriptional regulators	1ixc A:1-89
5y	gi|163857166|ref|YP_001631464.1|	0045790	89-284	2.28e-28	53850	Periplasmic binding protein-like II	0.0015	53851	Phosphate binding protein-like	1i6a A:
5y	gi|163857166|ref|YP_001631464.1|	0052508	3-80	6.8e-19	46785	Winged helix DNA-binding domain	0.0046	88979	LysR-like transcriptional regulators	1ixc A:1-89
5y	gi|163857192|ref|YP_001631490.1|	0045790	89-292	2.08e-43	53850	Periplasmic binding protein-like II	0.0006	53851	Phosphate binding protein-like	1al3 A:
5y	gi|163857192|ref|YP_001631490.1|	0052508	1-82	3.37e-24	46785	Winged helix DNA-binding domain	0.0026	88979	LysR-like transcriptional regulators	1ixc A:1-89
5y	gi|163857223|ref|YP_001631521.1|	0045790	93-298	1.1e-43	53850	Periplasmic binding protein-like II	0.00042	53851	Phosphate binding protein-like	1i6a A:
5y	gi|163857223|ref|YP_001631521.1|	0047461	6-89	7.26e-18	46785	Winged helix DNA-binding domain	0.0053	88979	LysR-like transcriptional regulators	1ixc A:1-89
5y	gi|163857273|ref|YP_001631571.1|	0045790	89-295	1.77e-42	53850	Periplasmic binding protein-like II	0.012	53851	Phosphate binding protein-like	2fyi A:88-307
5y	gi|163857273|ref|YP_001631571.1|	0045910	1-110	2.57e-19	46785	Winged helix DNA-binding domain	0.017	88979	LysR-like transcriptional regulators	1ixc A:1-89
5y	gi|163857300|ref|YP_001631598.1|	0045790	94-296	1.24e-29	53850	Periplasmic binding protein-like II	0.004	53851	Phosphate binding protein-like	1al3 A:
5y	gi|163857300|ref|YP_001631598.1|	0045910	5-115	5.01e-21	46785	Winged helix DNA-binding domain	0.0031	88979	LysR-like transcriptional regulators	1ixc A:1-89
5y	gi|163857320|ref|YP_001631618.1|	0045790	90-281	5.79e-25	53850	Periplasmic binding protein-like II	0.0073	53851	Phosphate binding protein-like	1i6a A:
5y	gi|163857320|ref|YP_001631618.1|	0045910	5-112	7.56e-22	46785	Winged helix DNA-binding domain	0.005	88979	LysR-like transcriptional regulators	1ixc A:1-89
5y	gi|163857341|ref|YP_001631639.1|	0045790	90-296	5.61e-38	53850	Periplasmic binding protein-like II	0.0075	53851	Phosphate binding protein-like	1al3 A:
5y	gi|163857341|ref|YP_001631639.1|	0047461	4-84	1.12e-20	46785	Winged helix DNA-binding domain	0.0049	88979	LysR-like transcriptional regulators	1ixc A:1-89
5y	gi|163857359|ref|YP_001631657.1|	0045910	1-108	1.01e-22	46785	Winged helix DNA-binding domain	0.0056	88979	LysR-like transcriptional regulators	1ixc A:1-89
5y	gi|163857359|ref|YP_001631657.1|	0047313	92-278	0.00000000000000253	53850	Periplasmic binding protein-like II	0.011	53851	Phosphate binding protein-like	1al3 A:
5y	gi|163857440|ref|YP_001631738.1|	0045910	4-108	1.63e-23	46785	Winged helix DNA-binding domain	0.0046	88979	LysR-like transcriptional regulators	1ixc A:1-89
5y	gi|163857440|ref|YP_001631738.1|	0049998	84-260	1.3e-22	53850	Periplasmic binding protein-like II	0.0092	53851	Phosphate binding protein-like	1al3 A:
5y	gi|163857450|ref|YP_001631748.1|	0045790	104-311	7.42e-46	53850	Periplasmic binding protein-like II	0.01	53851	Phosphate binding protein-like	1eu8 A:
5y	gi|163857450|ref|YP_001631748.1|	0045910	11-122	9.58e-23	46785	Winged helix DNA-binding domain	0.005	88979	LysR-like transcriptional regulators	1ixc A:1-89
5y	gi|163857454|ref|YP_001631752.1|	0052509	92-298	1.38e-36	53850	Periplasmic binding protein-like II	0.00022	53851	Phosphate binding protein-like	1uth A:
5y	gi|163857454|ref|YP_001631752.1|	0052508	3-82	7.05e-16	46785	Winged helix DNA-binding domain	0.0078	88979	LysR-like transcriptional regulators	2esn A:3-91
5y	gi|163857455|ref|YP_001631753.1|	0045790	105-297	6.21e-30	53850	Periplasmic binding protein-like II	0.0075	53851	Phosphate binding protein-like	1i6a A:
5y	gi|163857455|ref|YP_001631753.1|	0045910	16-128	2.64e-24	46785	Winged helix DNA-binding domain	0.016	88979	LysR-like transcriptional regulators	1ixc A:1-89
5y	gi|163857515|ref|YP_001631813.1|	0045790	91-298	1.03e-36	53850	Periplasmic binding protein-like II	0.016	53851	Phosphate binding protein-like	2fyi A:88-307
5y	gi|163857515|ref|YP_001631813.1|	0052508	3-86	1.25e-18	46785	Winged helix DNA-binding domain	0.02	88979	LysR-like transcriptional regulators	1ixc A:1-89
5y	gi|163857614|ref|YP_001631912.1|	0045790	133-338	3.14e-38	53850	Periplasmic binding protein-like II	0.00071	53851	Phosphate binding protein-like	1i6a A:
5y	gi|163857614|ref|YP_001631912.1|	0045910	38-153	5.75e-20	46785	Winged helix DNA-binding domain	0.0023	88979	LysR-like transcriptional regulators	1ixc A:1-89
5y	gi|163857616|ref|YP_001631914.1|	0045790	97-291	2.27e-34	53850	Periplasmic binding protein-like II	0.0011	53851	Phosphate binding protein-like	1i6a A:
5y	gi|163857616|ref|YP_001631914.1|	0045910	5-116	1.15e-22	46785	Winged helix DNA-binding domain	0.0011	88979	LysR-like transcriptional regulators	1ixc A:1-89
5y	gi|163857641|ref|YP_001631939.1|	0045790	89-287	1.05e-37	53850	Periplasmic binding protein-like II	0.0013	53851	Phosphate binding protein-like	2fyi A:88-307
5y	gi|163857641|ref|YP_001631939.1|	0045910	1-111	1.97e-17	46785	Winged helix DNA-binding domain	0.011	88979	LysR-like transcriptional regulators	1ixc A:1-89
5y	gi|163857648|ref|YP_001631946.1|	0045790	98-300	4.71e-35	53850	Periplasmic binding protein-like II	0.0053	53851	Phosphate binding protein-like	2fyi A:88-307
5y	gi|163857648|ref|YP_001631946.1|	0052508	5-87	9.08e-23	46785	Winged helix DNA-binding domain	0.0071	88979	LysR-like transcriptional regulators	1ixc A:1-89
5y	gi|163857660|ref|YP_001631958.1|	0045790	93-293	2.04e-35	53850	Periplasmic binding protein-like II	0.00016	53851	Phosphate binding protein-like	1ixc A:90-294
5y	gi|163857660|ref|YP_001631958.1|	0047461	1-85	3.53e-24	46785	Winged helix DNA-binding domain	0.0011	88979	LysR-like transcriptional regulators	1ixc A:1-89
5y	gi|163857667|ref|YP_001631965.1|	0052806	86-283	5.89e-34	53850	Periplasmic binding protein-like II	0.0064	53851	Phosphate binding protein-like	1i6a A:
5y	gi|163857667|ref|YP_001631965.1|	0047461	1-84	9.25e-17	46785	Winged helix DNA-binding domain	0.0082	88979	LysR-like transcriptional regulators	1ixc A:1-89
5y	gi|163857676|ref|YP_001631974.1|	0045790	102-313	4.34e-37	53850	Periplasmic binding protein-like II	0.012	53851	Phosphate binding protein-like	2fyi A:88-307
5y	gi|163857676|ref|YP_001631974.1|	0045910	19-125	5.1e-23	46785	Winged helix DNA-binding domain	0.015	88979	LysR-like transcriptional regulators	1ixc A:1-89
5y	gi|163857752|ref|YP_001632050.1|	0045790	112-315	1.38e-40	53850	Periplasmic binding protein-like II	0.0092	53851	Phosphate binding protein-like	1al3 A:
5y	gi|163857752|ref|YP_001632050.1|	0045910	18-136	5.62e-21	46785	Winged helix DNA-binding domain	0.005	88979	LysR-like transcriptional regulators	1ixc A:1-89
5y	gi|163857853|ref|YP_001632151.1|	0047461	1-87	1.27e-19	46785	Winged helix DNA-binding domain	0.0026	88979	LysR-like transcriptional regulators	1ixc A:1-89
5y	gi|163857853|ref|YP_001632151.1|	0049998	85-290	1.28e-18	53850	Periplasmic binding protein-like II	0.0071	53851	Phosphate binding protein-like	1al3 A:
5y	gi|163857877|ref|YP_001632175.1|	0045790	120-317	4.03e-33	53850	Periplasmic binding protein-like II	0.014	53851	Phosphate binding protein-like	1al3 A:
5y	gi|163857877|ref|YP_001632175.1|	0052508	32-109	8.11e-21	46785	Winged helix DNA-binding domain	0.032	88979	LysR-like transcriptional regulators	1ixc A:1-89
5y	gi|163857898|ref|YP_001632196.1|	0045790	102-302	7.24e-32	53850	Periplasmic binding protein-like II	0.013	53851	Phosphate binding protein-like	1i6a A:
5y	gi|163857898|ref|YP_001632196.1|	0047461	15-87	9.73e-18	46785	Winged helix DNA-binding domain	0.01	88979	LysR-like transcriptional regulators	1ixc A:1-89
5y	gi|163857901|ref|YP_001632199.1|	0045790	87-300	9.96e-30	53850	Periplasmic binding protein-like II	0.003	53851	Phosphate binding protein-like	2fyi A:88-307
5y	gi|163857901|ref|YP_001632199.1|	0045910	1-109	4.3e-19	46785	Winged helix DNA-binding domain	0.0027	88979	LysR-like transcriptional regulators	1ixc A:1-89
5y	gi|163857921|ref|YP_001632219.1|	0045790	88-294	1.45e-32	53850	Periplasmic binding protein-like II	0.00087	53851	Phosphate binding protein-like	1ixc A:90-294
5y	gi|163857921|ref|YP_001632219.1|	0047461	1-85	5.37e-26	46785	Winged helix DNA-binding domain	0.00047	88979	LysR-like transcriptional regulators	1ixc A:1-89
5y	gi|163857972|ref|YP_001632270.1|	0045790	90-297	8.22e-46	53850	Periplasmic binding protein-like II	0.012	53851	Phosphate binding protein-like	1al3 A:
5y	gi|163857972|ref|YP_001632270.1|	0045910	7-112	3.09e-20	46785	Winged helix DNA-binding domain	0.0089	88979	LysR-like transcriptional regulators	1ixc A:1-89
5y	gi|163858060|ref|YP_001632358.1|	0047462	90-292	3.1e-26	53850	Periplasmic binding protein-like II	0.00000000354	53851	Phosphate binding protein-like	1ixc A:90-294
5y	gi|163858060|ref|YP_001632358.1|	0047461	1-78	2.04e-23	46785	Winged helix DNA-binding domain	0.0000213	88979	LysR-like transcriptional regulators	1ixc A:1-89
5y	gi|163858194|ref|YP_001632492.1|	0045790	81-285	5.61e-40	53850	Periplasmic binding protein-like II	0.011	53851	Phosphate binding protein-like	1i6a A:
5y	gi|163858194|ref|YP_001632492.1|	0047461	2-80	2.52e-19	46785	Winged helix DNA-binding domain	0.011	88979	LysR-like transcriptional regulators	1ixc A:1-89
5y	gi|163858216|ref|YP_001632514.1|	0045790	102-310	4.21e-31	53850	Periplasmic binding protein-like II	0.0041	53851	Phosphate binding protein-like	1i6a A:
5y	gi|163858216|ref|YP_001632514.1|	0047461	16-99	6.49e-20	46785	Winged helix DNA-binding domain	0.0064	88979	LysR-like transcriptional regulators	1ixc A:1-89
5y	gi|163858234|ref|YP_001632532.1|	0052806	92-292	9.05e-22	53850	Periplasmic binding protein-like II	0.0068	53851	Phosphate binding protein-like	2fyi A:88-307
5y	gi|163858234|ref|YP_001632532.1|	0045910	2-112	3.96e-19	46785	Winged helix DNA-binding domain	0.0082	88979	LysR-like transcriptional regulators	1ixc A:1-89
5y	gi|163858241|ref|YP_001632539.1|	0045790	116-323	1.52e-42	53850	Periplasmic binding protein-like II	0.013	53851	Phosphate binding protein-like	1al3 A:
5y	gi|163858241|ref|YP_001632539.1|	0047461	32-114	1.8e-18	46785	Winged helix DNA-binding domain	0.03	88979	LysR-like transcriptional regulators	1ixc A:1-89
5y	gi|163858300|ref|YP_001632598.1|	0045790	88-282	1.81e-28	53850	Periplasmic binding protein-like II	0.01	53851	Phosphate binding protein-like	1al3 A:
5y	gi|163858300|ref|YP_001632598.1|	0047461	1-86	6.31e-17	46785	Winged helix DNA-binding domain	0.0059	88979	LysR-like transcriptional regulators	1ixc A:1-89
5y	gi|163858328|ref|YP_001632626.1|	0052806	89-296	1.5e-34	53850	Periplasmic binding protein-like II	0.016	53851	Phosphate binding protein-like	1al3 A:
5y	gi|163858328|ref|YP_001632626.1|	0045910	2-112	1.52e-19	46785	Winged helix DNA-binding domain	0.01	88979	LysR-like transcriptional regulators	1ixc A:1-89
5y	gi|163858333|ref|YP_001632631.1|	0052509	91-296	7.96e-35	53850	Periplasmic binding protein-like II	0.00000528	53851	Phosphate binding protein-like	1uth A:
5y	gi|163858333|ref|YP_001632631.1|	0052508	5-88	3.56e-20	46785	Winged helix DNA-binding domain	0.0013	88979	LysR-like transcriptional regulators	2esn A:3-91
5y	gi|163858463|ref|YP_001632761.1|	0045790	89-284	4.89e-30	53850	Periplasmic binding protein-like II	0.0054	53851	Phosphate binding protein-like	1i6a A:
5y	gi|163858463|ref|YP_001632761.1|	0045910	4-111	8.63e-22	46785	Winged helix DNA-binding domain	0.0098	88979	LysR-like transcriptional regulators	1ixc A:1-89
5y	gi|163858464|ref|YP_001632762.1|	0045790	90-293	4.94e-39	53850	Periplasmic binding protein-like II	0.00095	53851	Phosphate binding protein-like	1i6a A:
5y	gi|163858464|ref|YP_001632762.1|	0045910	4-113	3.63e-23	46785	Winged helix DNA-binding domain	0.0051	88979	LysR-like transcriptional regulators	1ixc A:1-89
5y	gi|163858471|ref|YP_001632769.1|	0045790	96-302	7.67e-40	53850	Periplasmic binding protein-like II	0.0012	53851	Phosphate binding protein-like	1i6a A:
5y	gi|163858471|ref|YP_001632769.1|	0045910	6-115	1.34e-19	46785	Winged helix DNA-binding domain	0.0038	88979	LysR-like transcriptional regulators	1ixc A:1-89
5y	gi|163858481|ref|YP_001632779.1|	0045790	106-322	2.04e-33	53850	Periplasmic binding protein-like II	0.0034	53851	Phosphate binding protein-like	1i6a A:
5y	gi|163858481|ref|YP_001632779.1|	0045910	15-127	5.45e-25	46785	Winged helix DNA-binding domain	0.0038	88979	LysR-like transcriptional regulators	1ixc A:1-89
5y	gi|163858490|ref|YP_001632788.1|	0045790	91-294	4.34e-24	53850	Periplasmic binding protein-like II	0.0016	53851	Phosphate binding protein-like	2fyi A:88-307
5y	gi|163858490|ref|YP_001632788.1|	0045910	4-113	1.85e-18	46785	Winged helix DNA-binding domain	0.023	88979	LysR-like transcriptional regulators	1ixc A:1-89
5y	gi|163858492|ref|YP_001632790.1|	0045790	89-295	4.03e-34	53850	Periplasmic binding protein-like II	0.0052	53851	Phosphate binding protein-like	1i6a A:
5y	gi|163858492|ref|YP_001632790.1|	0047461	1-84	4.57e-24	46785	Winged helix DNA-binding domain	0.0013	88979	LysR-like transcriptional regulators	1ixc A:1-89
5y	gi|163858544|ref|YP_001632842.1|	0045790	88-292	6.3e-30	53850	Periplasmic binding protein-like II	0.0032	53851	Phosphate binding protein-like	1al3 A:
5y	gi|163858544|ref|YP_001632842.1|	0047461	1-85	9.3e-23	46785	Winged helix DNA-binding domain	0.0016	88979	LysR-like transcriptional regulators	1ixc A:1-89
5y	gi|163858550|ref|YP_001632848.1|	0045790	88-295	1.55e-36	53850	Periplasmic binding protein-like II	0.0025	53851	Phosphate binding protein-like	1al3 A:
5y	gi|163858550|ref|YP_001632848.1|	0047461	1-85	1.25e-24	46785	Winged helix DNA-binding domain	0.00084	88979	LysR-like transcriptional regulators	1ixc A:1-89
5y	gi|163858638|ref|YP_001632936.1|	0045790	92-297	8.69e-41	53850	Periplasmic binding protein-like II	0.001	53851	Phosphate binding protein-like	1al3 A:
5y	gi|163858638|ref|YP_001632936.1|	0045910	5-115	6.53e-25	46785	Winged helix DNA-binding domain	0.0044	88979	LysR-like transcriptional regulators	1ixc A:1-89
5y	gi|163858762|ref|YP_001633060.1|	0045790	90-289	2.71e-28	53850	Periplasmic binding protein-like II	0.0044	53851	Phosphate binding protein-like	2fyi A:88-307
5y	gi|163858762|ref|YP_001633060.1|	0045910	1-111	1.76e-21	46785	Winged helix DNA-binding domain	0.01	88979	LysR-like transcriptional regulators	1ixc A:1-89
5y	gi|163858769|ref|YP_001633067.1|	0045790	86-289	7.76e-34	53850	Periplasmic binding protein-like II	0.0017	53851	Phosphate binding protein-like	1al3 A:
5y	gi|163858769|ref|YP_001633067.1|	0045910	1-109	9.15e-20	46785	Winged helix DNA-binding domain	0.006	88979	LysR-like transcriptional regulators	1ixc A:1-89
5y	gi|163858782|ref|YP_001633080.1|	0045790	93-298	1.25e-38	53850	Periplasmic binding protein-like II	0.00066	53851	Phosphate binding protein-like	1ixc A:90-294
5y	gi|163858782|ref|YP_001633080.1|	0047461	2-86	5.67e-23	46785	Winged helix DNA-binding domain	0.0021	88979	LysR-like transcriptional regulators	1ixc A:1-89
5y	gi|163858793|ref|YP_001633091.1|	0045790	89-297	7.91e-51	53850	Periplasmic binding protein-like II	0.0056	53851	Phosphate binding protein-like	2fyi A:88-307
5y	gi|163858793|ref|YP_001633091.1|	0047461	4-87	1.14e-21	46785	Winged helix DNA-binding domain	0.0082	88979	LysR-like transcriptional regulators	1ixc A:1-89
5y	gi|163858800|ref|YP_001633098.1|	0045790	152-360	8.51e-47	53850	Periplasmic binding protein-like II	0.012	53851	Phosphate binding protein-like	2fyi A:88-307
5y	gi|163858800|ref|YP_001633098.1|	0045910	66-174	8.08e-22	46785	Winged helix DNA-binding domain	0.0051	88979	LysR-like transcriptional regulators	1ixc A:1-89
5y	gi|163858804|ref|YP_001633102.1|	0045790	91-299	3.44e-22	53850	Periplasmic binding protein-like II	0.01	53851	Phosphate binding protein-like	2esn A:92-303
5y	gi|163858804|ref|YP_001633102.1|	0045910	1-111	1.2e-21	46785	Winged helix DNA-binding domain	0.0055	88979	LysR-like transcriptional regulators	1ixc A:1-89
5y	gi|163858809|ref|YP_001633107.1|	0045790	90-297	3.62e-35	53850	Periplasmic binding protein-like II	0.0049	53851	Phosphate binding protein-like	1al3 A:
5y	gi|163858809|ref|YP_001633107.1|	0045910	4-111	2.37e-18	46785	Winged helix DNA-binding domain	0.017	88979	LysR-like transcriptional regulators	1ixc A:1-89
5y	gi|163858827|ref|YP_001633125.1|	0045790	105-313	4.71e-45	53850	Periplasmic binding protein-like II	0.014	53851	Phosphate binding protein-like	1i6a A:
5y	gi|163858827|ref|YP_001633125.1|	0047461	19-100	6.54e-20	46785	Winged helix DNA-binding domain	0.009	88979	LysR-like transcriptional regulators	1ixc A:1-89
5y	gi|163858834|ref|YP_001633132.1|	0045790	89-292	6.15e-43	53850	Periplasmic binding protein-like II	0.0048	53851	Phosphate binding protein-like	1al3 A:
5y	gi|163858834|ref|YP_001633132.1|	0045910	3-113	1.13e-22	46785	Winged helix DNA-binding domain	0.0068	88979	LysR-like transcriptional regulators	1ixc A:1-89
5y	gi|163858839|ref|YP_001633137.1|	0045790	107-309	6.79e-40	53850	Periplasmic binding protein-like II	0.0004	53851	Phosphate binding protein-like	1i6a A:
5y	gi|163858839|ref|YP_001633137.1|	0045910	19-129	6.67e-24	46785	Winged helix DNA-binding domain	0.0078	88979	LysR-like transcriptional regulators	1ixc A:1-89
5y	gi|163858934|ref|YP_001633232.1|	0045790	86-298	4.5e-30	53850	Periplasmic binding protein-like II	0.0013	53851	Phosphate binding protein-like	1i6a A:
5y	gi|163858934|ref|YP_001633232.1|	0047461	1-85	3.76e-21	46785	Winged helix DNA-binding domain	0.0029	88979	LysR-like transcriptional regulators	1ixc A:1-89
5y	gi|163859034|ref|YP_001633332.1|	0045790	90-294	6.33e-43	53850	Periplasmic binding protein-like II	0.013	53851	Phosphate binding protein-like	1al3 A:
5y	gi|163859034|ref|YP_001633332.1|	0047461	4-84	1.54e-20	46785	Winged helix DNA-binding domain	0.0032	88979	LysR-like transcriptional regulators	1ixc A:1-89
5y	gi|163859055|ref|YP_001633353.1|	0049998	91-292	5.43e-20	53850	Periplasmic binding protein-like II	0.015	53851	Phosphate binding protein-like	2fyi A:88-307
5y	gi|163859055|ref|YP_001633353.1|	0045910	3-110	3.47e-17	46785	Winged helix DNA-binding domain	0.042	88979	LysR-like transcriptional regulators	1ixc A:1-89
5y	gi|163859097|ref|YP_001633395.1|	0045790	89-297	5.89e-48	53850	Periplasmic binding protein-like II	0.0099	53851	Phosphate binding protein-like	2fyi A:88-307
5y	gi|163859097|ref|YP_001633395.1|	0045910	3-111	4.21e-20	46785	Winged helix DNA-binding domain	0.013	88979	LysR-like transcriptional regulators	1ixc A:1-89
5y	gi|163859099|ref|YP_001633397.1|	0045790	88-295	2.81e-41	53850	Periplasmic binding protein-like II	0.0017	53851	Phosphate binding protein-like	1al3 A:
5y	gi|163859099|ref|YP_001633397.1|	0045910	2-106	2.14e-22	46785	Winged helix DNA-binding domain	0.0045	88979	LysR-like transcriptional regulators	1ixc A:1-89
5y	gi|163854358|ref|YP_001628656.1|	0049608	66-252	1.11e-30	55781	GAF domain-like	0.0022	75513	IclR ligand-binding domain-like	1mkm A:76-246
5y	gi|163854358|ref|YP_001628656.1|	0048177	9-80	0.0000000000824	46785	Winged helix DNA-binding domain	0.052	63379	MarR-like transcriptional regulators	2fbh A:8-144
5y	gi|163854552|ref|YP_001628850.1|	0052801	18-156	1.9e-27	46785	Winged helix DNA-binding domain	0.0062	63379	MarR-like transcriptional regulators	1z91 A:8-144
5y	gi|163854606|ref|YP_001628904.1|	0052644	16-172	8.06e-29	46785	Winged helix DNA-binding domain	0.0094	63379	MarR-like transcriptional regulators	1jgs A:
5y	gi|163854612|ref|YP_001628910.1|	0052644	9-122	3.49e-23	46785	Winged helix DNA-binding domain	0.013	63379	MarR-like transcriptional regulators	1s3j A:
5y	gi|163854677|ref|YP_001628975.1|	0049608	107-287	1.05e-37	55781	GAF domain-like	0.00053	75513	IclR ligand-binding domain-like	1mkm A:76-246
5y	gi|163854677|ref|YP_001628975.1|	0048177	42-113	0.00000000000428	46785	Winged helix DNA-binding domain	0.055	63379	MarR-like transcriptional regulators	2fbh A:8-144
5y	gi|163854847|ref|YP_001629145.1|	0052644	13-150	6.97e-30	46785	Winged helix DNA-binding domain	0.0053	63379	MarR-like transcriptional regulators	2a61 A:5-143
5y	gi|163855179|ref|YP_001629477.1|	0049608	79-266	5.62e-47	55781	GAF domain-like	0.00013	75513	IclR ligand-binding domain-like	1mkm A:76-246
5y	gi|163855179|ref|YP_001629477.1|	0048177	26-95	0.0000000000000137	46785	Winged helix DNA-binding domain	0.057	63379	MarR-like transcriptional regulators	2fbh A:8-144
5y	gi|163855907|ref|YP_001630205.1|	0052644	22-134	2.82e-21	46785	Winged helix DNA-binding domain	0.0082	63379	MarR-like transcriptional regulators	2fbk A:8-179
5y	gi|163856188|ref|YP_001630486.1|	0052801	7-141	1.86e-21	46785	Winged helix DNA-binding domain	0.0048	63379	MarR-like transcriptional regulators	2fbk A:8-179
5y	gi|163856291|ref|YP_001630589.1|	0052644	12-149	7.42e-32	46785	Winged helix DNA-binding domain	0.0067	63379	MarR-like transcriptional regulators	1s3j A:
5y	gi|163856507|ref|YP_001630805.1|	0052801	10-144	3.57e-25	46785	Winged helix DNA-binding domain	0.016	63379	MarR-like transcriptional regulators	1jgs A:
5y	gi|163856551|ref|YP_001630849.1|	0052644	22-156	0.000000000000394	46785	Winged helix DNA-binding domain	0.041	63379	MarR-like transcriptional regulators	1lnw A:
5y	gi|163856917|ref|YP_001631215.1|	0052801	9-145	3.12e-28	46785	Winged helix DNA-binding domain	0.0013	63379	MarR-like transcriptional regulators	2fbh A:8-144
5y	gi|163856946|ref|YP_001631244.1|	0043774	73-137	0.00000000427	56529	FAH	0.0057	56530	FAH	1sv6 A:
5y	gi|163856946|ref|YP_001631244.1|	0052801	8-76	0.00000114	46785	Winged helix DNA-binding domain	0.004	63379	MarR-like transcriptional regulators	2fbi A:5-140
5y	gi|163857285|ref|YP_001631583.1|	0052801	5-142	3.2e-30	46785	Winged helix DNA-binding domain	0.00046	63379	MarR-like transcriptional regulators	2fbh A:8-144
5y	gi|163857290|ref|YP_001631588.1|	0052644	6-142	1.35e-29	46785	Winged helix DNA-binding domain	0.0078	63379	MarR-like transcriptional regulators	2fbh A:8-144
5y	gi|163857306|ref|YP_001631604.1|	0052644	7-127	2.78e-25	46785	Winged helix DNA-binding domain	0.0095	63379	MarR-like transcriptional regulators	2fbi A:5-140
5y	gi|163857385|ref|YP_001631683.1|	0052644	22-157	7.34e-35	46785	Winged helix DNA-binding domain	0.0027	63379	MarR-like transcriptional regulators	1jgs A:
5y	gi|163857500|ref|YP_001631798.1|	0052801	17-153	1.96e-33	46785	Winged helix DNA-binding domain	0.0001	63379	MarR-like transcriptional regulators	1z91 A:8-144
5y	gi|163857700|ref|YP_001631998.1|	0040517	30-165	1.47e-19	46785	Winged helix DNA-binding domain	0.017	63379	MarR-like transcriptional regulators	2a61 A:5-143
5y	gi|163857732|ref|YP_001632030.1|	0052801	8-147	3.29e-25	46785	Winged helix DNA-binding domain	0.0078	63379	MarR-like transcriptional regulators	1lj9 A:
5y	gi|163857746|ref|YP_001632044.1|	0052644	61-195	3.58e-28	46785	Winged helix DNA-binding domain	0.0068	63379	MarR-like transcriptional regulators	2fbk A:8-179
5y	gi|163858041|ref|YP_001632339.1|	0052801	76-168	1.42e-16	46785	Winged helix DNA-binding domain	0.034	63379	MarR-like transcriptional regulators	2a61 A:5-143
5y	gi|163858295|ref|YP_001632593.1|	0052801	8-140	8.75e-32	46785	Winged helix DNA-binding domain	0.017	63379	MarR-like transcriptional regulators	1z91 A:8-144
5y	gi|163858539|ref|YP_001632837.1|	0052644	13-143	8.94e-28	46785	Winged helix DNA-binding domain	0.0022	63379	MarR-like transcriptional regulators	1jgs A:
5y	gi|163858649|ref|YP_001632947.1|	0052644	25-162	2.32e-30	46785	Winged helix DNA-binding domain	0.0068	63379	MarR-like transcriptional regulators	2a61 A:5-143
5y	gi|163858847|ref|YP_001633145.1|	0049608	95-274	2.78e-54	55781	GAF domain-like	0.00049	75513	IclR ligand-binding domain-like	1mkm A:76-246
5y	gi|163858847|ref|YP_001633145.1|	0048177	31-102	0.000000000000133	46785	Winged helix DNA-binding domain	0.058	63379	MarR-like transcriptional regulators	3cta A:5-89
5y	gi|163854500|ref|YP_001628798.1|	0049014	218-297	0.0000000000992	46894	C-terminal effector domain of the bipartite response regulators	0.0067	46895	PhoB-like	1opc A:
5y	gi|163854786|ref|YP_001629084.1|	0050342	3-126	9.96e-44	52172	CheY-like	0.0000573	52173	CheY-related	1b00 A:
5y	gi|163854786|ref|YP_001629084.1|	0051385	124-226	4.54e-31	46894	C-terminal effector domain of the bipartite response regulators	0.0000224	46895	PhoB-like	1qqi A:
5y	gi|163854926|ref|YP_001629224.1|	0049014	166-256	0.000000023	46894	C-terminal effector domain of the bipartite response regulators	0.023	46895	PhoB-like	1p2f A:121-217
5y	gi|163855203|ref|YP_001629501.1|	0050342	4-129	1.99e-41	52172	CheY-like	0.0000952	52173	CheY-related	1mvo A:
5y	gi|163855203|ref|YP_001629501.1|	0048684	136-231	3.12e-25	46894	C-terminal effector domain of the bipartite response regulators	0.00017	46895	PhoB-like	1opc A:
5y	gi|163856010|ref|YP_001630308.1|	0050342	10-131	5.12e-43	52172	CheY-like	0.00011	52173	CheY-related	1mvo A:
5y	gi|163856010|ref|YP_001630308.1|	0051385	138-240	6.8e-28	46894	C-terminal effector domain of the bipartite response regulators	0.0000303	46895	PhoB-like	1opc A:
5y	gi|163856366|ref|YP_001630664.1|	0050342	1-121	5.41e-36	52172	CheY-like	0.00022	52173	CheY-related	1ys7 A:7-127
5y	gi|163856366|ref|YP_001630664.1|	0051385	120-219	4.82e-25	46894	C-terminal effector domain of the bipartite response regulators	0.0023	46895	PhoB-like	1kgs A:124-225
5y	gi|163856756|ref|YP_001631054.1|	0052670	147-248	0.00000000000375	48452	TPR-like	0.031	48453	Tetratricopeptide repeat (TPR)	1w3b A:
5y	gi|163856756|ref|YP_001631054.1|	0047420	425-507,577-688	0.00000000365	52540	P-loop containing nucleoside triphosphate hydrolases	0.077	81268	Tandem AAA-ATPase domain	1wp9 A:1-200
5y	gi|163856756|ref|YP_001631054.1|	0052669	11-88	0.000000368	46894	C-terminal effector domain of the bipartite response regulators	0.017	46895	PhoB-like	2ff4 A:10-104
5y	gi|163856756|ref|YP_001631054.1|	0054057	1090-1184	0.00000145	48452	TPR-like	0.017	48453	Tetratricopeptide repeat (TPR)	1w3b A:
5y	gi|163856756|ref|YP_001631054.1|	0046870	279-402	0.0000283	55073	Nucleotide cyclase	0.0074	55074	Adenylyl and guanylyl cyclase catalytic domain	1fx4 A:
5y	gi|163856756|ref|YP_001631054.1|	0048648	887-1075	0.0000785	81901	HCP-like	0.03	81902	HCP-like	1klx A:
5y	gi|163856778|ref|YP_001631076.1|	0050342	2-127	3.7e-40	52172	CheY-like	0.0001	52173	CheY-related	1nxo A:
5y	gi|163856778|ref|YP_001631076.1|	0051385	126-230	1.86e-32	46894	C-terminal effector domain of the bipartite response regulators	0.00079	46895	PhoB-like	1qqi A:
5y	gi|163857576|ref|YP_001631874.1|	0049014	35-115	0.00000000000000252	46894	C-terminal effector domain of the bipartite response regulators	0.0068	46895	PhoB-like	1opc A:
5y	gi|163858417|ref|YP_001632715.1|	0049014	188-275	0.00000000000128	46894	C-terminal effector domain of the bipartite response regulators	0.01	46895	PhoB-like	1p2f A:121-217
5y	gi|163858417|ref|YP_001632715.1|	0050342	36-144	0.00000337	52172	CheY-like	0.011	52173	CheY-related	1ys7 A:7-127
5y	gi|163858931|ref|YP_001633229.1|	0051385	82-182	2.83e-29	46894	C-terminal effector domain of the bipartite response regulators	0.0007	46895	PhoB-like	1kgs A:124-225
5y	gi|163858931|ref|YP_001633229.1|	0043525	2-128	5.12e-28	52172	CheY-like	0.00077	52173	CheY-related	1ys7 A:7-127
5y	gi|163859001|ref|YP_001633299.1|	0049014	142-225	0.000000000235	46894	C-terminal effector domain of the bipartite response regulators	0.0092	46895	PhoB-like	1opc A:
5y	gi|163859279|ref|YP_001633577.1|	0048997	1-138	6.59e-16	52172	CheY-like	0.01	52173	CheY-related	2pl1 A:1-119
5y	gi|163859279|ref|YP_001633577.1|	0049014	146-235	0.00000000000709	46894	C-terminal effector domain of the bipartite response regulators	0.0084	46895	PhoB-like	1opc A:
5y	gi|163854308|ref|YP_001628606.1|	0054323	19-75	0.00000000845	47413	lambda repressor-like DNA-binding domains	0.079	47432	SinR domain-like	2ofy A:3-84
5y	gi|163854504|ref|YP_001628802.1|	0050823	7-74	8.58e-18	47413	lambda repressor-like DNA-binding domains	0.042	47432	SinR domain-like	1y7y A:5-73
5y	gi|163855110|ref|YP_001629408.1|	0052017	119-216	4.69e-20	51182	RmlC-like cupins	0.028	101976	TM1459-like	2bnm A:77-198
5y	gi|163855110|ref|YP_001629408.1|	0046409	33-104	0.0000000000000236	47413	lambda repressor-like DNA-binding domains	0.053	47432	SinR domain-like	1y7y A:5-73
5y	gi|163855579|ref|YP_001629877.1|	0051249	23-88	0.00000000000000245	47413	lambda repressor-like DNA-binding domains	0.02	47432	SinR domain-like	1y7y A:5-73
5y	gi|163855631|ref|YP_001629929.1|	0054369	42-87	0.0000563	47413	lambda repressor-like DNA-binding domains	0.053	47432	SinR domain-like	1b0n A:1-68
5y	gi|163855660|ref|YP_001629958.1|	0051908	28-83	0.00000000338	47413	lambda repressor-like DNA-binding domains	0.067	47432	SinR domain-like	2b5a A:1-77
5y	gi|163855740|ref|YP_001630038.1|	0051249	22-88	0.00000000000000676	47413	lambda repressor-like DNA-binding domains	0.094	47432	SinR domain-like	2b5a A:1-77
5y	gi|163856318|ref|YP_001630616.1|	0049374	102-211	7.34e-19	51182	RmlC-like cupins	0.079	159304	EutQ-like	2pyt A:100-227
5y	gi|163856318|ref|YP_001630616.1|	0051249	29-95	1.13e-16	47413	lambda repressor-like DNA-binding domains	0.042	47432	SinR domain-like	1b0n A:1-68
5y	gi|163856329|ref|YP_001630627.1|	0051249	24-68	0.00000469	47413	lambda repressor-like DNA-binding domains	0.075	47432	SinR domain-like	1b0n A:1-68
5y	gi|163856492|ref|YP_001630790.1|	0051249	22-88	7.88e-17	47413	lambda repressor-like DNA-binding domains	0.064	47432	SinR domain-like	1y7y A:5-73
5y	gi|163857884|ref|YP_001632182.1|	0047772	130-287	1.86e-20	52540	P-loop containing nucleoside triphosphate hydrolases	0.004	52566	Shikimate kinase (AroK)	1kag A:
5y	gi|163857884|ref|YP_001632182.1|	0054369	16-85	0.0000000000000076	47413	lambda repressor-like DNA-binding domains	0.032	47432	SinR domain-like	1y7y A:5-73
5y	gi|163858543|ref|YP_001632841.1|	0051249	23-89	4.5e-16	47413	lambda repressor-like DNA-binding domains	0.015	47432	SinR domain-like	1y7y A:5-73
5y	gi|163858549|ref|YP_001632847.1|	0051249	23-89	1.41e-16	47413	lambda repressor-like DNA-binding domains	0.014	47432	SinR domain-like	1y7y A:5-73
5y	gi|163858880|ref|YP_001633178.1|	0051249	5-65	0.0000000000152	47413	lambda repressor-like DNA-binding domains	0.017	47432	SinR domain-like	2b5a A:1-77
5y	gi|163858959|ref|YP_001633257.1|	0051249	3-71	6.7e-16	47413	lambda repressor-like DNA-binding domains	0.029	47432	SinR domain-like	1b0n A:1-68
5y	gi|163854520|ref|YP_001628818.1|	0054226	2-54	0.00000000412	46689	Homeodomain-like	0.084	46764	Tetracyclin repressor-like, N-terminal domain	1vi0 A:6-77
5y	gi|163854910|ref|YP_001629208.1|	0054226	2-54	0.00000000412	46689	Homeodomain-like	0.084	46764	Tetracyclin repressor-like, N-terminal domain	1vi0 A:6-77
5y	gi|163855409|ref|YP_001629707.1|	0054226	2-54	0.00000000412	46689	Homeodomain-like	0.084	46764	Tetracyclin repressor-like, N-terminal domain	1vi0 A:6-77
5y	gi|163855418|ref|YP_001629716.1|	0054226	2-54	0.00000000412	46689	Homeodomain-like	0.084	46764	Tetracyclin repressor-like, N-terminal domain	1vi0 A:6-77
5y	gi|163855419|ref|YP_001629717.1|	0054226	2-54	0.00000000412	46689	Homeodomain-like	0.084	46764	Tetracyclin repressor-like, N-terminal domain	1vi0 A:6-77
5y	gi|163855446|ref|YP_001629744.1|	0054226	2-54	0.00000000412	46689	Homeodomain-like	0.084	46764	Tetracyclin repressor-like, N-terminal domain	1vi0 A:6-77
5y	gi|163855506|ref|YP_001629804.1|	0054226	2-54	0.00000000412	46689	Homeodomain-like	0.084	46764	Tetracyclin repressor-like, N-terminal domain	1vi0 A:6-77
5y	gi|163855510|ref|YP_001629808.1|	0054226	2-54	0.00000000412	46689	Homeodomain-like	0.084	46764	Tetracyclin repressor-like, N-terminal domain	1vi0 A:6-77
5y	gi|163855512|ref|YP_001629810.1|	0054226	2-54	0.00000000412	46689	Homeodomain-like	0.084	46764	Tetracyclin repressor-like, N-terminal domain	1vi0 A:6-77
5y	gi|163858560|ref|YP_001632858.1|	0054226	2-54	0.00000000412	46689	Homeodomain-like	0.084	46764	Tetracyclin repressor-like, N-terminal domain	1vi0 A:6-77
5y	gi|163858920|ref|YP_001633218.1|	0054226	2-54	0.00000000412	46689	Homeodomain-like	0.084	46764	Tetracyclin repressor-like, N-terminal domain	1vi0 A:6-77
5y	gi|163854670|ref|YP_001628968.1|	0050189	107-219	4.45e-21	48498	Tetracyclin repressor-like, C-terminal domain	0.0053	48499	Tetracyclin repressor-like, C-terminal domain	1vi0 A:78-194
5y	gi|163854670|ref|YP_001628968.1|	0049523	30-110	4.64e-18	46689	Homeodomain-like	0.0096	46764	Tetracyclin repressor-like, N-terminal domain	1ui5 A:5-75
5y	gi|163854737|ref|YP_001629035.1|	0054341	4-73	0.0000000000449	46689	Homeodomain-like	0.018	46764	Tetracyclin repressor-like, N-terminal domain	1a6i A:2-67
5y	gi|163854737|ref|YP_001629035.1|	0052886	79-184	0.000000000924	48498	Tetracyclin repressor-like, C-terminal domain	0.011	48499	Tetracyclin repressor-like, C-terminal domain	2gfn A:81-199
5y	gi|163854778|ref|YP_001629076.1|	0036286	228-278	0.000000000142	46689	Homeodomain-like	0.049	46764	Tetracyclin repressor-like, N-terminal domain	2o7t A:1-78
5y	gi|163854778|ref|YP_001629076.1|	0046275	280-331	0.00000000344	46689	Homeodomain-like	0.026	46759	AraC type transcriptional activator	1d5y A:57-121
5y	gi|163855042|ref|YP_001629340.1|	0053066	81-195	5.72e-28	48498	Tetracyclin repressor-like, C-terminal domain	0.00044	48499	Tetracyclin repressor-like, C-terminal domain	2i10 A:79-194
5y	gi|163855042|ref|YP_001629340.1|	0049195	4-66	0.00000000000000133	46689	Homeodomain-like	0.001	46764	Tetracyclin repressor-like, N-terminal domain	2i10 A:10-78
5y	gi|163855440|ref|YP_001629738.1|	0049523	37-116	4.17e-16	46689	Homeodomain-like	0.0037	46764	Tetracyclin repressor-like, N-terminal domain	1z77 A:1-75
5y	gi|163855440|ref|YP_001629738.1|	0050189	114-223	0.00000000000000405	48498	Tetracyclin repressor-like, C-terminal domain	0.0096	48499	Tetracyclin repressor-like, C-terminal domain	1vi0 A:78-194
5y	gi|163855495|ref|YP_001629793.1|	0049523	24-107	1.65e-17	46689	Homeodomain-like	0.012	46764	Tetracyclin repressor-like, N-terminal domain	1z77 A:1-75
5y	gi|163855639|ref|YP_001629937.1|	0053066	94-207	2.14e-26	48498	Tetracyclin repressor-like, C-terminal domain	0.0045	48499	Tetracyclin repressor-like, C-terminal domain	2g3b A:74-189
5y	gi|163855639|ref|YP_001629937.1|	0049523	14-98	0.00000000000000359	46689	Homeodomain-like	0.0038	46764	Tetracyclin repressor-like, N-terminal domain	2i10 A:10-78
5y	gi|163855674|ref|YP_001629972.1|	0049523	39-99	3.39e-16	46689	Homeodomain-like	0.0078	46764	Tetracyclin repressor-like, N-terminal domain	2d6y A:7-74
5y	gi|163855674|ref|YP_001629972.1|	0052743	123-230	0.000000534	48498	Tetracyclin repressor-like, C-terminal domain	0.014	48499	Tetracyclin repressor-like, C-terminal domain	1vi0 A:78-194
5y	gi|163855715|ref|YP_001630013.1|	0048742	44-146	0.0000000000788	46689	Homeodomain-like	0.039	46764	Tetracyclin repressor-like, N-terminal domain	1t56 A:22-94
5y	gi|163855742|ref|YP_001630040.1|	0053066	79-190	2.78e-20	48498	Tetracyclin repressor-like, C-terminal domain	0.01	48499	Tetracyclin repressor-like, C-terminal domain	2i10 A:79-194
5y	gi|163855742|ref|YP_001630040.1|	0049523	4-85	1.2e-16	46689	Homeodomain-like	0.0047	46764	Tetracyclin repressor-like, N-terminal domain	2i10 A:10-78
5y	gi|163855902|ref|YP_001630200.1|	0053066	79-191	2.47e-25	48498	Tetracyclin repressor-like, C-terminal domain	0.0086	48499	Tetracyclin repressor-like, C-terminal domain	2g7s A:77-192
5y	gi|163855902|ref|YP_001630200.1|	0049523	2-79	1.4e-16	46689	Homeodomain-like	0.0044	46764	Tetracyclin repressor-like, N-terminal domain	2i10 A:10-78
5y	gi|163855985|ref|YP_001630283.1|	0049523	84-161	7.7e-19	46689	Homeodomain-like	0.0059	46764	Tetracyclin repressor-like, N-terminal domain	3c07 A:15-89
5y	gi|163856247|ref|YP_001630545.1|	0049523	368-443	1.59e-17	46689	Homeodomain-like	0.0048	46764	Tetracyclin repressor-like, N-terminal domain	1pb6 A:14-85
5y	gi|163856247|ref|YP_001630545.1|	0050189	448-569	0.00000000000111	48498	Tetracyclin repressor-like, C-terminal domain	0.0043	48499	Tetracyclin repressor-like, C-terminal domain	1vi0 A:78-194
5y	gi|163856247|ref|YP_001630545.1|	0039701	14-207	0.000000000592	56645	Acyl-CoA dehydrogenase NM domain-like	0.0033	56646	Medium chain acyl-CoA dehydrogenase, NM (N-terminal and middle) domains	1jqi A:4-234
5y	gi|163856247|ref|YP_001630545.1|	0052089	208-349	0.000000533	47203	Acyl-CoA dehydrogenase C-terminal domain-like	0.0034	47204	Medium chain acyl-CoA dehydrogenase-like, C-terminal domain	2d29 A:235-387
5y	gi|163856564|ref|YP_001630862.1|	0054374	25-99	0.00000000000000513	46689	Homeodomain-like	0.0087	46764	Tetracyclin repressor-like, N-terminal domain	2gfn A:4-80
5y	gi|163856902|ref|YP_001631200.1|	0049523	14-88	1.03e-16	46689	Homeodomain-like	0.0096	46764	Tetracyclin repressor-like, N-terminal domain	2fbq A:2-80
5y	gi|163856902|ref|YP_001631200.1|	0048726	106-231	0.0000000000000378	48498	Tetracyclin repressor-like, C-terminal domain	0.0076	48499	Tetracyclin repressor-like, C-terminal domain	1vi0 A:78-194
5y	gi|163856960|ref|YP_001631258.1|	0054374	17-86	0.00000000000000718	46689	Homeodomain-like	0.01	46764	Tetracyclin repressor-like, N-terminal domain	1sgm A:5-77
5y	gi|163856960|ref|YP_001631258.1|	0052656	93-200	0.000000000000276	48498	Tetracyclin repressor-like, C-terminal domain	0.012	48499	Tetracyclin repressor-like, C-terminal domain	1sgm A:78-188
5y	gi|163857261|ref|YP_001631559.1|	0051586	90-206	3.45e-21	48498	Tetracyclin repressor-like, C-terminal domain	0.0059	48499	Tetracyclin repressor-like, C-terminal domain	1zk8 A:78-182
5y	gi|163857261|ref|YP_001631559.1|	0054374	13-82	0.000000000000441	46689	Homeodomain-like	0.0081	46764	Tetracyclin repressor-like, N-terminal domain	2np5 A:9-77
5y	gi|163857303|ref|YP_001631601.1|	0049195	6-75	2.24e-17	46689	Homeodomain-like	0.0039	46764	Tetracyclin repressor-like, N-terminal domain	2i10 A:10-78
5y	gi|163857303|ref|YP_001631601.1|	0052849	80-189	6.5e-16	48498	Tetracyclin repressor-like, C-terminal domain	0.0076	48499	Tetracyclin repressor-like, C-terminal domain	1sgm A:78-188
5y	gi|163857313|ref|YP_001631611.1|	0052849	78-185	2.61e-23	48498	Tetracyclin repressor-like, C-terminal domain	0.00076	48499	Tetracyclin repressor-like, C-terminal domain	2g7s A:77-192
5y	gi|163857313|ref|YP_001631611.1|	0049523	3-73	1.95e-17	46689	Homeodomain-like	0.0058	46764	Tetracyclin repressor-like, N-terminal domain	2g7s A:3-76
5y	gi|163857721|ref|YP_001632019.1|	0052648	87-222	1.78e-35	48498	Tetracyclin repressor-like, C-terminal domain	0.001	48499	Tetracyclin repressor-like, C-terminal domain	2fbq A:81-214
5y	gi|163857721|ref|YP_001632019.1|	0049523	7-80	3.85e-19	46689	Homeodomain-like	0.0009	46764	Tetracyclin repressor-like, N-terminal domain	2fbq A:2-80
5y	gi|163857799|ref|YP_001632097.1|	0036286	188-239	0.000000000175	46689	Homeodomain-like	0.029	46764	Tetracyclin repressor-like, N-terminal domain	2hyj A:8-82
5y	gi|163857799|ref|YP_001632097.1|	0045977	241-292	0.0000000324	46689	Homeodomain-like	0.029	46759	AraC type transcriptional activator	1bl0 A:63-124
5y	gi|163857832|ref|YP_001632130.1|	0046275	285-331	0.00000000157	46689	Homeodomain-like	0.019	46759	AraC type transcriptional activator	1d5y A:57-121
5y	gi|163857832|ref|YP_001632130.1|	0036286	233-282	0.0000000159	46689	Homeodomain-like	0.069	46764	Tetracyclin repressor-like, N-terminal domain	2o7t A:1-78
5y	gi|163857894|ref|YP_001632192.1|	0049523	23-88	2.39e-16	46689	Homeodomain-like	0.0057	46764	Tetracyclin repressor-like, N-terminal domain	2fq4 A:9-77
5y	gi|163857894|ref|YP_001632192.1|	0052743	93-209	0.00000000113	48498	Tetracyclin repressor-like, C-terminal domain	0.012	48499	Tetracyclin repressor-like, C-terminal domain	2g7g A:74-205
5y	gi|163858059|ref|YP_001632357.1|	0036286	228-276	0.00000116	46689	Homeodomain-like	0.041	46764	Tetracyclin repressor-like, N-terminal domain	1ui5 A:5-75
5y	gi|163858122|ref|YP_001632420.1|	0049523	14-99	4.72e-18	46689	Homeodomain-like	0.0055	46764	Tetracyclin repressor-like, N-terminal domain	2d6y A:7-74
5y	gi|163858122|ref|YP_001632420.1|	0050189	102-202	0.00000089	48498	Tetracyclin repressor-like, C-terminal domain	0.013	48499	Tetracyclin repressor-like, C-terminal domain	1vi0 A:78-194
5y	gi|163858125|ref|YP_001632423.1|	0052849	78-185	1.08e-24	48498	Tetracyclin repressor-like, C-terminal domain	0.00079	48499	Tetracyclin repressor-like, C-terminal domain	2g7s A:77-192
5y	gi|163858125|ref|YP_001632423.1|	0049523	3-72	2.72e-17	46689	Homeodomain-like	0.0058	46764	Tetracyclin repressor-like, N-terminal domain	2g7s A:3-76
5y	gi|163858129|ref|YP_001632427.1|	0052849	81-181	1.99e-19	48498	Tetracyclin repressor-like, C-terminal domain	0.004	48499	Tetracyclin repressor-like, C-terminal domain	2g7s A:77-192
5y	gi|163858129|ref|YP_001632427.1|	0049523	4-74	3.64e-16	46689	Homeodomain-like	0.0032	46764	Tetracyclin repressor-like, N-terminal domain	2g7s A:3-76
5y	gi|163858145|ref|YP_001632443.1|	0051818	23-160	7.19e-21	51215	Regulatory protein AraC	0.013	51216	Regulatory protein AraC	2arc A:
5y	gi|163858145|ref|YP_001632443.1|	0036286	177-226	0.0000000323	46689	Homeodomain-like	0.066	46764	Tetracyclin repressor-like, N-terminal domain	1t56 A:22-94
5y	gi|163858145|ref|YP_001632443.1|	0046275	229-275	0.0000000493	46689	Homeodomain-like	0.058	46759	AraC type transcriptional activator	1d5y A:3-56
5y	gi|163858236|ref|YP_001632534.1|	0051818	27-141	4.97e-17	51215	Regulatory protein AraC	0.0075	51216	Regulatory protein AraC	2arc A:
5y	gi|163858236|ref|YP_001632534.1|	0046275	224-271	0.000000000157	46689	Homeodomain-like	0.031	46759	AraC type transcriptional activator	1d5y A:57-121
5y	gi|163858236|ref|YP_001632534.1|	0036286	173-222	0.00000052	46689	Homeodomain-like	0.056	46764	Tetracyclin repressor-like, N-terminal domain	1t56 A:22-94
5y	gi|163858502|ref|YP_001632800.1|	0049523	5-86	9.23e-16	46689	Homeodomain-like	0.0033	46764	Tetracyclin repressor-like, N-terminal domain	2fbq A:2-80
5y	gi|163858502|ref|YP_001632800.1|	0052831	84-181	0.00000000202	48498	Tetracyclin repressor-like, C-terminal domain	0.0095	48499	Tetracyclin repressor-like, C-terminal domain	2g3b A:74-189
5y	gi|163858503|ref|YP_001632801.1|	0049523	8-82	0.00000000221	46689	Homeodomain-like	0.0078	46764	Tetracyclin repressor-like, N-terminal domain	2fbq A:2-80
5y	gi|163858503|ref|YP_001632801.1|	0054073	113-198	0.0000158	48498	Tetracyclin repressor-like, C-terminal domain	0.013	48499	Tetracyclin repressor-like, C-terminal domain	2g3b A:74-189
5y	gi|163858508|ref|YP_001632806.1|	0049523	12-83	0.00000000000000335	46689	Homeodomain-like	0.0084	46764	Tetracyclin repressor-like, N-terminal domain	2np3 A:35-99
5y	gi|163858508|ref|YP_001632806.1|	0052886	102-183	0.0000213	48498	Tetracyclin repressor-like, C-terminal domain	0.014	48499	Tetracyclin repressor-like, C-terminal domain	2np5 A:78-195
5y	gi|163858509|ref|YP_001632807.1|	0049523	21-93	0.00000000000000128	46689	Homeodomain-like	0.0059	46764	Tetracyclin repressor-like, N-terminal domain	1pb6 A:14-85
5y	gi|163858509|ref|YP_001632807.1|	0052743	102-204	0.0000000745	48498	Tetracyclin repressor-like, C-terminal domain	0.012	48499	Tetracyclin repressor-like, C-terminal domain	2fq4 A:78-192
5y	gi|163858535|ref|YP_001632833.1|	0049523	13-89	0.0000000000000015	46689	Homeodomain-like	0.0077	46764	Tetracyclin repressor-like, N-terminal domain	1z77 A:1-75
5y	gi|163858535|ref|YP_001632833.1|	0052743	89-205	0.0000667	48498	Tetracyclin repressor-like, C-terminal domain	0.012	48499	Tetracyclin repressor-like, C-terminal domain	2g7g A:74-205
5y	gi|163858537|ref|YP_001632835.1|	0053203	70-176	2.53e-18	48498	Tetracyclin repressor-like, C-terminal domain	0.0043	48499	Tetracyclin repressor-like, C-terminal domain	2np3 A:100-211
5y	gi|163858537|ref|YP_001632835.1|	0049523	2-54	1.33e-17	46689	Homeodomain-like	0.0059	46764	Tetracyclin repressor-like, N-terminal domain	1z77 A:1-75
5y	gi|163859010|ref|YP_001633308.1|	0054374	38-113	5.49e-16	46689	Homeodomain-like	0.0078	46764	Tetracyclin repressor-like, N-terminal domain	1z77 A:1-75
