# Supplementary material for: Abundance, diversity and domain architecture variability in prokaryotic DNA-binding transcription factors
Source: PLoS One. 2018 Apr 3;13(4):e0195332. doi: 10.1371/journal.pone.0195332 (PMC5882156; doi:10.1371/journal.pone.0195332)
Supplement: S1 Dataset — The information of genomes and transcription factors is organized in a tabular format. The file S1_Dataset.zip contains 761 files, one per genome. The information is organized as follows: Genome ID, identifier from NCBI database; Supfam ID; physical position of the Domain; E-value; Supfam model assignment; Supfam description; E-value associated to the family; Family ID; Family ID; representative PDB associated to each assignment. (ZIP) [file pone.0195332.s005.zip › Genomes_assignments/Borrelia_duttonii_Ly_B.TFs]

f7	gi|203284656|ref|YP_002222396.1|	0041617	144-388	2.92e-70	52540	P-loop containing nucleoside triphosphate hydrolases	0.00000054	81269	Extended AAA-ATPase domain	1ny5 A:138-384
f7	gi|203284656|ref|YP_002222396.1|	0043525	2-189	4.55e-46	52172	CheY-like	0.00044	52173	CheY-related	1ny5 A:1-137
f7	gi|203284656|ref|YP_002222396.1|	0037176	358-450	0.000000000000627	46689	Homeodomain-like	0.027	100918	FIS-like	1eto B:
f7	gi|203284262|ref|YP_002222002.1|	0050823	7-76	0.00008	47413	lambda repressor-like DNA-binding domains	0.029	47432	SinR domain-like	1b0n A:1-68
f7	gi|203284545|ref|YP_002222285.1|	0041150	27-155	4.3e-22	46785	Winged helix DNA-binding domain	0.085	109680	TrmB-like	2d1h A:1-109
