# Supplementary material for: Abundance, diversity and domain architecture variability in prokaryotic DNA-binding transcription factors
Source: PLoS One. 2018 Apr 3;13(4):e0195332. doi: 10.1371/journal.pone.0195332 (PMC5882156; doi:10.1371/journal.pone.0195332)
Supplement: S1 Dataset — The information of genomes and transcription factors is organized in a tabular format. The file S1_Dataset.zip contains 761 files, one per genome. The information is organized as follows: Genome ID, identifier from NCBI database; Supfam ID; physical position of the Domain; E-value; Supfam model assignment; Supfam description; E-value associated to the family; Family ID; Family ID; representative PDB associated to each assignment. (ZIP) [file pone.0195332.s005.zip › Genomes_assignments/Borrelia_hermsii_DAH_B.TFs]

9u	gi|187918615|ref|YP_001884180.1|	0041617	145-388	2.3e-69	52540	P-loop containing nucleoside triphosphate hydrolases	0.000000555	81269	Extended AAA-ATPase domain	1ny5 A:138-384
9u	gi|187918615|ref|YP_001884180.1|	0043525	2-189	1.01e-45	52172	CheY-like	0.00046	52173	CheY-related	1ny5 A:1-137
9u	gi|187918615|ref|YP_001884180.1|	0037176	358-450	0.00000000000287	46689	Homeodomain-like	0.032	100918	FIS-like	1eto B:
9u	gi|187918503|ref|YP_001884066.1|	0041150	27-155	4.33e-22	46785	Winged helix DNA-binding domain	0.068	109680	TrmB-like	2d1h A:1-109
