# Supplementary material for: Abundance, diversity and domain architecture variability in prokaryotic DNA-binding transcription factors
Source: PLoS One. 2018 Apr 3;13(4):e0195332. doi: 10.1371/journal.pone.0195332 (PMC5882156; doi:10.1371/journal.pone.0195332)
Supplement: S1 Dataset — The information of genomes and transcription factors is organized in a tabular format. The file S1_Dataset.zip contains 761 files, one per genome. The information is organized as follows: Genome ID, identifier from NCBI database; Supfam ID; physical position of the Domain; E-value; Supfam model assignment; Supfam description; E-value associated to the family; Family ID; Family ID; representative PDB associated to each assignment. (ZIP) [file pone.0195332.s005.zip › Genomes_assignments/Brachybacterium_faecium_DSM_4810_B.TFs]

3G	gi|257067238|ref|YP_003153493.1|	0051818	75-191	0.00000000000000314	51215	Regulatory protein AraC	0.0039	51216	Regulatory protein AraC	2arc A:
3G	gi|257067238|ref|YP_003153493.1|	0046275	252-302	0.0000000000627	46689	Homeodomain-like	0.019	46759	AraC type transcriptional activator	1d5y A:57-121
3G	gi|257067704|ref|YP_003153959.1|	0046275	250-298	0.0000000000538	46689	Homeodomain-like	0.045	46759	AraC type transcriptional activator	1d5y A:57-121
3G	gi|257067704|ref|YP_003153959.1|	0043585	13-86	0.00000000563	51182	RmlC-like cupins	0.065	89409	TM1287-like	1o4t A:
3G	gi|257067704|ref|YP_003153959.1|	0036286	198-246	0.00000493	46689	Homeodomain-like	0.029	46759	AraC type transcriptional activator	1bl0 A:9-62
3G	gi|257068136|ref|YP_003154391.1|	0046652	2-79	4.05e-30	57884	Ada DNA repair protein, N-terminal domain (N-Ada 10)	0.00022	57885	Ada DNA repair protein, N-terminal domain (N-Ada 10)	1eyf A:
3G	gi|257068136|ref|YP_003154391.1|	0041038	312-486	1.71e-23	48150	DNA-glycosylase	0.0015	48157	DNA repair glycosylase, 2 C-terminal domains	1mpg A:100-282
3G	gi|257068136|ref|YP_003154391.1|	0041039	205-300	3.45e-16	55945	TATA-box binding protein-like	0.0046	55952	DNA repair glycosylase, N-terminal domain	1mpg A:1-99
3G	gi|257068136|ref|YP_003154391.1|	0046275	138-188	0.00000013	46689	Homeodomain-like	0.025	46759	AraC type transcriptional activator	1d5y A:57-121
3G	gi|257069965|ref|YP_003156220.1|	0046275	245-294	0.00000000000941	46689	Homeodomain-like	0.015	46759	AraC type transcriptional activator	1d5y A:57-121
3G	gi|257069965|ref|YP_003156220.1|	0051818	37-110	0.00000000000196	51215	Regulatory protein AraC	0.012	51216	Regulatory protein AraC	2arc A:
3G	gi|257070010|ref|YP_003156265.1|	0046275	229-278	0.0000000000139	46689	Homeodomain-like	0.018	46759	AraC type transcriptional activator	1d5y A:57-121
3G	gi|257070010|ref|YP_003156265.1|	0051818	29-138	0.0000000000248	51215	Regulatory protein AraC	0.00089	51216	Regulatory protein AraC	2arc A:
3G	gi|257070010|ref|YP_003156265.1|	0036286	175-225	0.000000573	46689	Homeodomain-like	0.041	46759	AraC type transcriptional activator	1bl0 A:9-62
3G	gi|257070217|ref|YP_003156472.1|	0047686	20-168	0.0000000000000369	51182	RmlC-like cupins	0.036	89409	TM1287-like	1v70 A:
3G	gi|257070217|ref|YP_003156472.1|	0046275	199-249	0.00000000157	46689	Homeodomain-like	0.044	46759	AraC type transcriptional activator	1d5y A:57-121
3G	gi|257069305|ref|YP_003155560.1|	0045802	10-78	4.54e-18	46785	Winged helix DNA-binding domain	0.0045	46792	Arginine repressor (ArgR), N-terminal DNA-binding domain	1f9n A:3-78
3G	gi|257069305|ref|YP_003155560.1|	0037457	100-166	3.27e-17	55252	C-terminal domain of arginine repressor	0.001	55253	C-terminal domain of arginine repressor	1f9n A:79-149
3G	gi|257067443|ref|YP_003153698.1|	0049777	5-93	1.42e-21	46785	Winged helix DNA-binding domain	0.01	46801	ArsR-like transcriptional regulators	1smt A:
3G	gi|257067647|ref|YP_003153902.1|	0049777	35-117	3.45e-19	46785	Winged helix DNA-binding domain	0.0082	46801	ArsR-like transcriptional regulators	1smt A:
3G	gi|257067966|ref|YP_003154221.1|	0049777	16-103	5.46e-21	46785	Winged helix DNA-binding domain	0.0025	46801	ArsR-like transcriptional regulators	1smt A:
3G	gi|257068163|ref|YP_003154418.1|	0049777	11-100	4.57e-24	46785	Winged helix DNA-binding domain	0.0016	46801	ArsR-like transcriptional regulators	1smt A:
3G	gi|257068372|ref|YP_003154627.1|	0049944	1-97	5.54e-29	46785	Winged helix DNA-binding domain	0.094	46801	ArsR-like transcriptional regulators	1r1u A:
3G	gi|257069116|ref|YP_003155371.1|	0049608	82-267	5.36e-47	55781	GAF domain-like	0.00015	75513	IclR ligand-binding domain-like	1tf1 A:
3G	gi|257069116|ref|YP_003155371.1|	0048177	23-94	0.0000000000126	46785	Winged helix DNA-binding domain	0.066	46801	ArsR-like transcriptional regulators	1r1u A:
3G	gi|257069413|ref|YP_003155668.1|	0049777	4-95	6.51e-17	46785	Winged helix DNA-binding domain	0.047	46801	ArsR-like transcriptional regulators	1smt A:
3G	gi|257069420|ref|YP_003155675.1|	0053261	13-102	2.18e-19	46785	Winged helix DNA-binding domain	0.056	46801	ArsR-like transcriptional regulators	1r1u A:
3G	gi|257070213|ref|YP_003156468.1|	0049777	28-118	1.84e-26	46785	Winged helix DNA-binding domain	0.0097	46801	ArsR-like transcriptional regulators	1smt A:
3G	gi|257069570|ref|YP_003155825.1|	0052861	37-169	4.71e-28	51206	cAMP-binding domain-like	0.008	51210	cAMP-binding domain	1vp6 A:
3G	gi|257069570|ref|YP_003155825.1|	0052198	179-258	1.09e-16	46785	Winged helix DNA-binding domain	0.04	46796	CAP C-terminal domain-like	2gau A:152-232
3G	gi|257069733|ref|YP_003155988.1|	0052861	5-143	9.56e-36	51206	cAMP-binding domain-like	0.0028	51210	cAMP-binding domain	1vp6 A:
3G	gi|257069733|ref|YP_003155988.1|	0048601	146-224	1.07e-19	46785	Winged helix DNA-binding domain	0.0081	46796	CAP C-terminal domain-like	2oz6 A:143-213
3G	gi|257067591|ref|YP_003153846.1|	0054958	67-315	7.79e-53	100950	NagB/RpiA/CoA transferase-like	0.00051	159545	SorC sugar-binding domain-like	2r5f A:59-316
3G	gi|257067591|ref|YP_003153846.1|	0048742	14-75	0.000000197	46689	Homeodomain-like	0.068	100918	FIS-like	1g2h A:
3G	gi|257068867|ref|YP_003155122.1|	0041150	3-123	5.02e-34	46785	Winged helix DNA-binding domain	0.0012	101027	FUR-like	1mzb A:
3G	gi|257069619|ref|YP_003155874.1|	0041150	6-135	5.31e-30	46785	Winged helix DNA-binding domain	0.0039	101027	FUR-like	1mzb A:
3G	gi|257067323|ref|YP_003153578.1|	0035780	66-327	6.9e-51	53822	Periplasmic binding protein-like I	0.0000449	53823	L-arabinose binding protein-like	1tlf A:
3G	gi|257067323|ref|YP_003153578.1|	0051985	9-67	8.44e-18	47413	lambda repressor-like DNA-binding domains	0.0022	47438	GalR/LacI-like bacterial regulator	2hsg A:2-58
3G	gi|257067363|ref|YP_003153618.1|	0035780	60-331	3e-29	53822	Periplasmic binding protein-like I	0.0013	53823	L-arabinose binding protein-like	2nzu G:58-332
3G	gi|257067363|ref|YP_003153618.1|	0051985	2-60	1.52e-17	47413	lambda repressor-like DNA-binding domains	0.0035	47438	GalR/LacI-like bacterial regulator	2hsg A:2-58
3G	gi|257067383|ref|YP_003153638.1|	0036339	68-341	1.16e-68	53822	Periplasmic binding protein-like I	0.0000425	53823	L-arabinose binding protein-like	1dbq A:
3G	gi|257067383|ref|YP_003153638.1|	0051985	10-58	0.000000000000045	47413	lambda repressor-like DNA-binding domains	0.0043	47438	GalR/LacI-like bacterial regulator	2hsg A:2-58
3G	gi|257067394|ref|YP_003153649.1|	0035780	59-317	3.66e-24	53822	Periplasmic binding protein-like I	0.004	53823	L-arabinose binding protein-like	2nzu G:58-332
3G	gi|257067394|ref|YP_003153649.1|	0051985	1-59	2.9e-16	47413	lambda repressor-like DNA-binding domains	0.0036	47438	GalR/LacI-like bacterial regulator	2hsg A:2-58
3G	gi|257067611|ref|YP_003153866.1|	0043335	71-343	7.85e-53	53822	Periplasmic binding protein-like I	0.00016	53823	L-arabinose binding protein-like	1tlf A:
3G	gi|257067611|ref|YP_003153866.1|	0051985	11-70	6.1e-17	47413	lambda repressor-like DNA-binding domains	0.0051	47438	GalR/LacI-like bacterial regulator	1pru A:
3G	gi|257067698|ref|YP_003153953.1|	0035780	63-341	1.9e-50	53822	Periplasmic binding protein-like I	0.0000633	53823	L-arabinose binding protein-like	2nzu G:58-332
3G	gi|257067698|ref|YP_003153953.1|	0051985	5-64	0.0000000000000431	47413	lambda repressor-like DNA-binding domains	0.0063	47438	GalR/LacI-like bacterial regulator	1pru A:
3G	gi|257067787|ref|YP_003154042.1|	0053227	73-317	1.81e-17	53822	Periplasmic binding protein-like I	0.006	53823	L-arabinose binding protein-like	1dbq A:
3G	gi|257067787|ref|YP_003154042.1|	0051985	8-69	0.000000000000122	47413	lambda repressor-like DNA-binding domains	0.0037	47438	GalR/LacI-like bacterial regulator	2bjc A:1-62
3G	gi|257067912|ref|YP_003154167.1|	0035780	59-304	2.1e-53	53822	Periplasmic binding protein-like I	0.0000952	53823	L-arabinose binding protein-like	2nzu G:58-332
3G	gi|257067912|ref|YP_003154167.1|	0051985	2-60	1.69e-16	47413	lambda repressor-like DNA-binding domains	0.0039	47438	GalR/LacI-like bacterial regulator	2bjc A:1-62
3G	gi|257067968|ref|YP_003154223.1|	0043335	65-330	9.42e-49	53822	Periplasmic binding protein-like I	0.00029	53823	L-arabinose binding protein-like	2nzu G:58-332
3G	gi|257067968|ref|YP_003154223.1|	0051985	3-62	1.82e-17	47413	lambda repressor-like DNA-binding domains	0.0013	47438	GalR/LacI-like bacterial regulator	1efa A:2-60
3G	gi|257068349|ref|YP_003154604.1|	0036339	62-335	2.94e-54	53822	Periplasmic binding protein-like I	0.0000697	53823	L-arabinose binding protein-like	2nzu G:58-332
3G	gi|257068349|ref|YP_003154604.1|	0051985	1-59	5.16e-19	47413	lambda repressor-like DNA-binding domains	0.002	47438	GalR/LacI-like bacterial regulator	2hsg A:2-58
3G	gi|257068408|ref|YP_003154663.1|	0036339	67-341	9.62e-55	53822	Periplasmic binding protein-like I	0.00011	53823	L-arabinose binding protein-like	2nzu G:58-332
3G	gi|257068408|ref|YP_003154663.1|	0036955	13-57	0.0000000000145	47413	lambda repressor-like DNA-binding domains	0.0069	47438	GalR/LacI-like bacterial regulator	2hsg A:2-58
3G	gi|257068445|ref|YP_003154700.1|	0036339	114-388	4.71e-49	53822	Periplasmic binding protein-like I	0.00016	53823	L-arabinose binding protein-like	1dbq A:
3G	gi|257068445|ref|YP_003154700.1|	0051985	55-100	0.0000938	47413	lambda repressor-like DNA-binding domains	0.027	47438	GalR/LacI-like bacterial regulator	2hsg A:2-58
3G	gi|257068494|ref|YP_003154749.1|	0036339	99-355	3.37e-61	53822	Periplasmic binding protein-like I	0.00016	53823	L-arabinose binding protein-like	1dbq A:
3G	gi|257068494|ref|YP_003154749.1|	0051985	26-84	0.0000000000000155	47413	lambda repressor-like DNA-binding domains	0.005	47438	GalR/LacI-like bacterial regulator	2hsg A:2-58
3G	gi|257068534|ref|YP_003154789.1|	0035780	60-319	1.65e-32	53822	Periplasmic binding protein-like I	0.00052	53823	L-arabinose binding protein-like	2nzu G:58-332
3G	gi|257068534|ref|YP_003154789.1|	0051985	1-58	7.16e-16	47413	lambda repressor-like DNA-binding domains	0.0029	47438	GalR/LacI-like bacterial regulator	2hsg A:2-58
3G	gi|257068840|ref|YP_003155095.1|	0035780	78-329	3.81e-49	53822	Periplasmic binding protein-like I	0.00023	53823	L-arabinose binding protein-like	2nzu G:58-332
3G	gi|257068840|ref|YP_003155095.1|	0051985	16-72	0.000000000000774	47413	lambda repressor-like DNA-binding domains	0.0046	47438	GalR/LacI-like bacterial regulator	2hsg A:2-58
3G	gi|257068934|ref|YP_003155189.1|	0051985	11-69	1.32e-17	47413	lambda repressor-like DNA-binding domains	0.0049	47438	GalR/LacI-like bacterial regulator	2bjc A:1-62
3G	gi|257068934|ref|YP_003155189.1|	0035780	68-323	0.0000000000000518	53822	Periplasmic binding protein-like I	0.008	53823	L-arabinose binding protein-like	2nzu G:58-332
3G	gi|257068941|ref|YP_003155196.1|	0036339	66-337	4.53e-61	53822	Periplasmic binding protein-like I	0.0000485	53823	L-arabinose binding protein-like	2nzu G:58-332
3G	gi|257068941|ref|YP_003155196.1|	0051985	3-62	0.00000000000219	47413	lambda repressor-like DNA-binding domains	0.01	47438	GalR/LacI-like bacterial regulator	2hsg A:2-58
3G	gi|257069077|ref|YP_003155332.1|	0035780	67-308	2.75e-30	53822	Periplasmic binding protein-like I	0.0017	53823	L-arabinose binding protein-like	2dri A:
3G	gi|257069077|ref|YP_003155332.1|	0051985	6-62	3.44e-17	47413	lambda repressor-like DNA-binding domains	0.0032	47438	GalR/LacI-like bacterial regulator	2hsg A:2-58
3G	gi|257069870|ref|YP_003156125.1|	0035780	65-331	1.45e-56	53822	Periplasmic binding protein-like I	0.0000591	53823	L-arabinose binding protein-like	2nzu G:58-332
3G	gi|257069870|ref|YP_003156125.1|	0051985	8-66	0.00000000000366	47413	lambda repressor-like DNA-binding domains	0.0063	47438	GalR/LacI-like bacterial regulator	2hsg A:2-58
3G	gi|257069902|ref|YP_003156157.1|	0035780	71-324	2.14e-28	53822	Periplasmic binding protein-like I	0.0009	53823	L-arabinose binding protein-like	2nzu G:58-332
3G	gi|257069902|ref|YP_003156157.1|	0051985	14-72	0.0000000000000045	47413	lambda repressor-like DNA-binding domains	0.0038	47438	GalR/LacI-like bacterial regulator	2hsg A:2-58
3G	gi|257069933|ref|YP_003156188.1|	0036339	108-380	3.26e-54	53822	Periplasmic binding protein-like I	0.0002	53823	L-arabinose binding protein-like	2dri A:
3G	gi|257069933|ref|YP_003156188.1|	0051985	49-107	7.59e-18	47413	lambda repressor-like DNA-binding domains	0.0019	47438	GalR/LacI-like bacterial regulator	2bjc A:1-62
3G	gi|257069994|ref|YP_003156249.1|	0035780	61-322	3.34e-45	53822	Periplasmic binding protein-like I	0.00012	53823	L-arabinose binding protein-like	2nzu G:58-332
3G	gi|257069994|ref|YP_003156249.1|	0051985	3-62	0.000000000000378	47413	lambda repressor-like DNA-binding domains	0.0028	47438	GalR/LacI-like bacterial regulator	2bjc A:1-62
3G	gi|257070021|ref|YP_003156276.1|	0035780	64-311	2.57e-47	53822	Periplasmic binding protein-like I	0.00012	53823	L-arabinose binding protein-like	2nzu G:58-332
3G	gi|257070021|ref|YP_003156276.1|	0051985	8-65	4.5e-16	47413	lambda repressor-like DNA-binding domains	0.0034	47438	GalR/LacI-like bacterial regulator	2hsg A:2-58
3G	gi|257070027|ref|YP_003156282.1|	0036339	72-351	4.07e-58	53822	Periplasmic binding protein-like I	0.0000877	53823	L-arabinose binding protein-like	2nzu G:58-332
3G	gi|257070027|ref|YP_003156282.1|	0051985	12-69	2.62e-16	47413	lambda repressor-like DNA-binding domains	0.0044	47438	GalR/LacI-like bacterial regulator	2hsg A:2-58
3G	gi|257070032|ref|YP_003156287.1|	0036339	71-353	4.52e-56	53822	Periplasmic binding protein-like I	0.00017	53823	L-arabinose binding protein-like	2nzu G:58-332
3G	gi|257070032|ref|YP_003156287.1|	0051985	12-70	8.23e-16	47413	lambda repressor-like DNA-binding domains	0.0017	47438	GalR/LacI-like bacterial regulator	2bjc A:1-62
3G	gi|257070045|ref|YP_003156300.1|	0036339	68-336	6.28e-62	53822	Periplasmic binding protein-like I	0.0000396	53823	L-arabinose binding protein-like	1tlf A:
3G	gi|257070045|ref|YP_003156300.1|	0051985	7-65	1.59e-17	47413	lambda repressor-like DNA-binding domains	0.0036	47438	GalR/LacI-like bacterial regulator	1efa A:2-60
3G	gi|257070062|ref|YP_003156317.1|	0035780	63-323	2.75e-58	53822	Periplasmic binding protein-like I	0.0000744	53823	L-arabinose binding protein-like	1dbq A:
3G	gi|257070062|ref|YP_003156317.1|	0051985	6-64	9.09e-16	47413	lambda repressor-like DNA-binding domains	0.0034	47438	GalR/LacI-like bacterial regulator	2bjc A:1-62
3G	gi|257070182|ref|YP_003156437.1|	0035780	66-307	6.12e-29	53822	Periplasmic binding protein-like I	0.0015	53823	L-arabinose binding protein-like	2nzu G:58-332
3G	gi|257070182|ref|YP_003156437.1|	0051985	4-61	0.00000000000106	47413	lambda repressor-like DNA-binding domains	0.0072	47438	GalR/LacI-like bacterial regulator	2hsg A:2-58
3G	gi|257070201|ref|YP_003156456.1|	0036339	66-329	4.32e-51	53822	Periplasmic binding protein-like I	0.00015	53823	L-arabinose binding protein-like	2nzu G:58-332
3G	gi|257070201|ref|YP_003156456.1|	0051985	4-55	0.000000000000996	47413	lambda repressor-like DNA-binding domains	0.0061	47438	GalR/LacI-like bacterial regulator	2bjc A:1-62
3G	gi|257067250|ref|YP_003153505.1|	0045682	1-141	1.71e-29	52172	CheY-like	0.00028	52173	CheY-related	1a04 A:5-142
3G	gi|257067250|ref|YP_003153505.1|	0048694	139-212	3.4e-21	46894	C-terminal effector domain of the bipartite response regulators	0.0026	46900	GerE-like (LuxR/UhpA family of transcriptional regulators)	1a04 A:150-216
3G	gi|257067453|ref|YP_003153708.1|	0045682	13-141	3.13e-34	52172	CheY-like	0.00032	52173	CheY-related	1a04 A:5-142
3G	gi|257067453|ref|YP_003153708.1|	0048694	189-254	4.76e-19	46894	C-terminal effector domain of the bipartite response regulators	0.004	46900	GerE-like (LuxR/UhpA family of transcriptional regulators)	1a04 A:150-216
3G	gi|257067784|ref|YP_003154039.1|	0045682	24-148	2.99e-32	52172	CheY-like	0.00037	52173	CheY-related	1a04 A:5-142
3G	gi|257067784|ref|YP_003154039.1|	0048694	172-236	3.13e-18	46894	C-terminal effector domain of the bipartite response regulators	0.0021	46900	GerE-like (LuxR/UhpA family of transcriptional regulators)	1a04 A:150-216
3G	gi|257067834|ref|YP_003154089.1|	0045682	1-139	4.41e-26	52172	CheY-like	0.00095	52173	CheY-related	1dz3 A:
3G	gi|257067834|ref|YP_003154089.1|	0048694	141-211	8.16e-20	46894	C-terminal effector domain of the bipartite response regulators	0.0025	46900	GerE-like (LuxR/UhpA family of transcriptional regulators)	1fse A:
3G	gi|257068341|ref|YP_003154596.1|	0045682	8-138	1.11e-32	52172	CheY-like	0.00064	52173	CheY-related	1a04 A:5-142
3G	gi|257068341|ref|YP_003154596.1|	0048694	144-221	2.28e-20	46894	C-terminal effector domain of the bipartite response regulators	0.0035	46900	GerE-like (LuxR/UhpA family of transcriptional regulators)	1a04 A:150-216
3G	gi|257068369|ref|YP_003154624.1|	0043525	1-132	7.97e-25	52172	CheY-like	0.001	52173	CheY-related	1s8n A:
3G	gi|257068369|ref|YP_003154624.1|	0048694	138-203	0.00000000000000269	46894	C-terminal effector domain of the bipartite response regulators	0.0051	46900	GerE-like (LuxR/UhpA family of transcriptional regulators)	1a04 A:150-216
3G	gi|257068443|ref|YP_003154698.1|	0043525	1-132	7.12e-18	52172	CheY-like	0.0046	52173	CheY-related	1s8n A:
3G	gi|257068443|ref|YP_003154698.1|	0048694	132-195	1.33e-16	46894	C-terminal effector domain of the bipartite response regulators	0.008	46900	GerE-like (LuxR/UhpA family of transcriptional regulators)	1a04 A:150-216
3G	gi|257068988|ref|YP_003155243.1|	0045682	9-135	1.99e-25	52172	CheY-like	0.0015	52173	CheY-related	1u0s Y:
3G	gi|257068988|ref|YP_003155243.1|	0048694	132-199	0.000000000000262	46894	C-terminal effector domain of the bipartite response regulators	0.0048	46900	GerE-like (LuxR/UhpA family of transcriptional regulators)	1fse A:
3G	gi|257069188|ref|YP_003155443.1|	0045682	8-142	3.56e-32	52172	CheY-like	0.00036	52173	CheY-related	1a04 A:5-142
3G	gi|257069188|ref|YP_003155443.1|	0048694	146-225	4.76e-22	46894	C-terminal effector domain of the bipartite response regulators	0.0022	46900	GerE-like (LuxR/UhpA family of transcriptional regulators)	1fse A:
3G	gi|257069626|ref|YP_003155881.1|	0045682	1-134	6.83e-33	52172	CheY-like	0.00052	52173	CheY-related	1a04 A:5-142
3G	gi|257069626|ref|YP_003155881.1|	0048694	144-216	8.5e-20	46894	C-terminal effector domain of the bipartite response regulators	0.0029	46900	GerE-like (LuxR/UhpA family of transcriptional regulators)	1a04 A:150-216
3G	gi|257067255|ref|YP_003153510.1|	0050696	103-452	2.42e-54	53383	PLP-dependent transferases	0.0057	53384	AAT-like	1x0m A:26-428
3G	gi|257067255|ref|YP_003153510.1|	0050048	12-82	0.00000000000000287	46785	Winged helix DNA-binding domain	0.0064	46804	GntR-like transcriptional regulators	1v4r A:1-100
3G	gi|257067268|ref|YP_003153523.1|	0054060	77-222	9.15e-16	48008	GntR ligand-binding domain-like	0.015	48009	GntR ligand-binding domain-like	2hs5 A:94-231
3G	gi|257067268|ref|YP_003153523.1|	0050048	7-74	0.0000000000000121	46785	Winged helix DNA-binding domain	0.051	46804	GntR-like transcriptional regulators	2hs5 A:25-93
3G	gi|257067287|ref|YP_003153542.1|	0054060	92-222	5.23e-25	48008	GntR ligand-binding domain-like	0.012	48009	GntR ligand-binding domain-like	2hs5 A:94-231
3G	gi|257067287|ref|YP_003153542.1|	0050048	6-81	3.69e-18	46785	Winged helix DNA-binding domain	0.017	46804	GntR-like transcriptional regulators	2hs5 A:25-93
3G	gi|257067294|ref|YP_003153549.1|	0054662	78-251	1.73e-44	64288	Chorismate lyase-like	0.0000391	143473	UTRA domain	2ra5 A:66-245
3G	gi|257067294|ref|YP_003153549.1|	0050048	21-94	1.32e-18	46785	Winged helix DNA-binding domain	0.028	46804	GntR-like transcriptional regulators	2hs5 A:25-93
3G	gi|257067712|ref|YP_003153967.1|	0054899	78-229	2.36e-46	64288	Chorismate lyase-like	0.00045	143473	UTRA domain	2p19 A:2-149
3G	gi|257067712|ref|YP_003153967.1|	0050048	5-72	0.000000000023	46785	Winged helix DNA-binding domain	0.024	46804	GntR-like transcriptional regulators	1hw1 A:5-78
3G	gi|257067872|ref|YP_003154127.1|	0050048	3-78	1.47e-16	46785	Winged helix DNA-binding domain	0.0075	46804	GntR-like transcriptional regulators	1v4r A:1-100
3G	gi|257067892|ref|YP_003154147.1|	0050048	4-75	0.00000000000000214	46785	Winged helix DNA-binding domain	0.04	46804	GntR-like transcriptional regulators	3bwg A:5-82
3G	gi|257067916|ref|YP_003154171.1|	0054060	90-234	4.18e-19	48008	GntR ligand-binding domain-like	0.006	48009	GntR ligand-binding domain-like	2hs5 A:94-231
3G	gi|257067916|ref|YP_003154171.1|	0050048	12-108	5.69e-18	46785	Winged helix DNA-binding domain	0.012	46804	GntR-like transcriptional regulators	2hs5 A:25-93
3G	gi|257067972|ref|YP_003154227.1|	0050048	6-80	1.82e-20	46785	Winged helix DNA-binding domain	0.014	46804	GntR-like transcriptional regulators	3bwg A:5-82
3G	gi|257068027|ref|YP_003154282.1|	0050048	10-74	1.59e-17	46785	Winged helix DNA-binding domain	0.026	46804	GntR-like transcriptional regulators	1hw1 A:5-78
3G	gi|257068027|ref|YP_003154282.1|	0054060	97-225	8.37e-18	48008	GntR ligand-binding domain-like	0.011	48009	GntR ligand-binding domain-like	2hs5 A:94-231
3G	gi|257068380|ref|YP_003154635.1|	0054060	122-255	1.12e-23	48008	GntR ligand-binding domain-like	0.012	48009	GntR ligand-binding domain-like	1hw1 A:79-230
3G	gi|257068380|ref|YP_003154635.1|	0050048	27-103	4.72e-18	46785	Winged helix DNA-binding domain	0.025	46804	GntR-like transcriptional regulators	2hs5 A:25-93
3G	gi|257068384|ref|YP_003154639.1|	0054060	128-232	1.26e-16	48008	GntR ligand-binding domain-like	0.011	48009	GntR ligand-binding domain-like	2hs5 A:94-231
3G	gi|257068384|ref|YP_003154639.1|	0050048	3-94	0.00000000000000272	46785	Winged helix DNA-binding domain	0.0098	46804	GntR-like transcriptional regulators	2hs5 A:25-93
3G	gi|257068480|ref|YP_003154735.1|	0054060	95-225	1.31e-24	48008	GntR ligand-binding domain-like	0.017	48009	GntR ligand-binding domain-like	2hs5 A:94-231
3G	gi|257068480|ref|YP_003154735.1|	0050048	6-74	9.53e-18	46785	Winged helix DNA-binding domain	0.03	46804	GntR-like transcriptional regulators	2hs5 A:25-93
3G	gi|257069112|ref|YP_003155367.1|	0054060	89-216	1.05e-22	48008	GntR ligand-binding domain-like	0.019	48009	GntR ligand-binding domain-like	2hs5 A:94-231
3G	gi|257069112|ref|YP_003155367.1|	0050048	4-76	2.24e-21	46785	Winged helix DNA-binding domain	0.024	46804	GntR-like transcriptional regulators	1hw1 A:5-78
3G	gi|257069996|ref|YP_003156251.1|	0036339	88-369	3e-35	53822	Periplasmic binding protein-like I	0.00043	53823	L-arabinose binding protein-like	2nzu G:58-332
3G	gi|257069996|ref|YP_003156251.1|	0043758	11-64	0.00000000207	46785	Winged helix DNA-binding domain	0.088	46804	GntR-like transcriptional regulators	1v4r A:1-100
3G	gi|257070229|ref|YP_003156484.1|	0050048	10-83	3.25e-17	46785	Winged helix DNA-binding domain	0.094	46804	GntR-like transcriptional regulators	2hs5 A:25-93
3G	gi|257070229|ref|YP_003156484.1|	0054060	86-218	2.62e-17	48008	GntR ligand-binding domain-like	0.013	48009	GntR ligand-binding domain-like	2hs5 A:94-231
3G	gi|257070254|ref|YP_003156509.1|	0054060	86-217	9.42e-26	48008	GntR ligand-binding domain-like	0.012	48009	GntR ligand-binding domain-like	2hs5 A:94-231
3G	gi|257070254|ref|YP_003156509.1|	0050048	12-83	0.0000000000000109	46785	Winged helix DNA-binding domain	0.022	46804	GntR-like transcriptional regulators	2hs5 A:25-93
3G	gi|257068011|ref|YP_003154266.1|	0049608	67-249	1.05e-43	55781	GAF domain-like	0.00014	75513	IclR ligand-binding domain-like	1td5 A:
3G	gi|257068011|ref|YP_003154266.1|	0048177	10-83	3.09e-19	46785	Winged helix DNA-binding domain	0.036	74676	Transcriptional regulator IclR, N-terminal domain	1mkm A:1-75
3G	gi|257069011|ref|YP_003155266.1|	0049608	67-239	1.9e-32	55781	GAF domain-like	0.002	75513	IclR ligand-binding domain-like	1tf1 A:
3G	gi|257069011|ref|YP_003155266.1|	0048177	13-80	0.000000000415	46785	Winged helix DNA-binding domain	0.06	74676	Transcriptional regulator IclR, N-terminal domain	1mkm A:1-75
3G	gi|257070168|ref|YP_003156423.1|	0049608	94-182	1.31e-17	55781	GAF domain-like	0.0046	75513	IclR ligand-binding domain-like	1mkm A:76-246
3G	gi|257070168|ref|YP_003156423.1|	0048177	27-101	0.000000000000203	46785	Winged helix DNA-binding domain	0.054	74676	Transcriptional regulator IclR, N-terminal domain	1mkm A:1-75
3G	gi|257070168|ref|YP_003156423.1|	0051542	191-279	0.0000535	51735	NAD(P)-binding Rossmann-fold domains	0.021	51751	Tyrosine-dependent oxidoreductases	2bgk A:11-278
3G	gi|257068245|ref|YP_003154500.1|	0039545	113-232	6.28e-34	51306	LexA/Signal peptidase	0.00047	51307	LexA-related	1jhf A:73-198
3G	gi|257068245|ref|YP_003154500.1|	0047587	23-89	2.46e-19	46785	Winged helix DNA-binding domain	0.019	46789	LexA repressor, N-terminal DNA-binding domain	1jhf A:2-72
3G	gi|257067259|ref|YP_003153514.1|	0049174	64-148	2.15e-16	54909	Dimeric alpha+beta barrel	0.0042	69733	Lrp/AsnC-like transcriptional regulator C-terminal domain	1ri7 A:85-170
3G	gi|257067259|ref|YP_003153514.1|	0052161	4-64	0.0000000017	46785	Winged helix DNA-binding domain	0.013	68967	Lrp/AsnC-like transcriptional regulator N-terminal domain	1i1g A:2-61
3G	gi|257067356|ref|YP_003153611.1|	0049608	79-270	3.01e-29	55781	GAF domain-like	0.00066	75513	IclR ligand-binding domain-like	1mkm A:76-246
3G	gi|257067356|ref|YP_003153611.1|	0048177	20-91	0.00000000000000791	46785	Winged helix DNA-binding domain	0.069	68967	Lrp/AsnC-like transcriptional regulator N-terminal domain	1ri7 A:25-84
3G	gi|257067406|ref|YP_003153661.1|	0049498	83-396	7.56e-42	53067	Actin-like ATPase domain	0.00071	110636	ROK	1z6r A:211-406
3G	gi|257067406|ref|YP_003153661.1|	0051507	13-75	0.00000273	46785	Winged helix DNA-binding domain	0.083	68967	Lrp/AsnC-like transcriptional regulator N-terminal domain	1i1g A:2-61
3G	gi|257067752|ref|YP_003154007.1|	0052814	155-301	4.84e-27	140931	Fic-like	0.0085	140932	Fic-like	2f6s A:1-177
3G	gi|257067752|ref|YP_003154007.1|	0045968	322-368	0.00000756	46785	Winged helix DNA-binding domain	0.061	68967	Lrp/AsnC-like transcriptional regulator N-terminal domain	1i1g A:2-61
3G	gi|257069365|ref|YP_003155620.1|	0040524	74-234	2.41e-24	100950	NagB/RpiA/CoA transferase-like	0.058	110513	IF2B-like	1vb5 A:
3G	gi|257069365|ref|YP_003155620.1|	0043758	5-63	0.00000000000183	46785	Winged helix DNA-binding domain	0.052	68967	Lrp/AsnC-like transcriptional regulator N-terminal domain	2cg4 A:4-66
3G	gi|257069565|ref|YP_003155820.1|	0044389	99-259	1.2e-16	100950	NagB/RpiA/CoA transferase-like	0.062	159545	SorC sugar-binding domain-like	3efb A:11-265
3G	gi|257069565|ref|YP_003155820.1|	0043758	26-85	0.00000000373	46785	Winged helix DNA-binding domain	0.066	68967	Lrp/AsnC-like transcriptional regulator N-terminal domain	1i1g A:2-61
3G	gi|257067435|ref|YP_003153690.1|	0045790	90-297	1.34e-36	53850	Periplasmic binding protein-like II	0.0015	53851	Phosphate binding protein-like	1i6a A:
3G	gi|257067435|ref|YP_003153690.1|	0045910	1-111	2.65e-25	46785	Winged helix DNA-binding domain	0.013	88979	LysR-like transcriptional regulators	1ixc A:1-89
3G	gi|257068875|ref|YP_003155130.1|	0045790	89-297	2.17e-27	53850	Periplasmic binding protein-like II	0.0032	53851	Phosphate binding protein-like	1ixc A:90-294
3G	gi|257068875|ref|YP_003155130.1|	0045910	1-110	7.35e-16	46785	Winged helix DNA-binding domain	0.043	88979	LysR-like transcriptional regulators	2esn A:3-91
3G	gi|257068964|ref|YP_003155219.1|	0045790	95-293	3.26e-36	53850	Periplasmic binding protein-like II	0.0013	53851	Phosphate binding protein-like	1i6a A:
3G	gi|257068964|ref|YP_003155219.1|	0045910	5-116	7e-22	46785	Winged helix DNA-binding domain	0.0031	88979	LysR-like transcriptional regulators	1ixc A:1-89
3G	gi|257070050|ref|YP_003156305.1|	0045790	92-280	4.27e-33	53850	Periplasmic binding protein-like II	0.001	53851	Phosphate binding protein-like	2fyi A:88-307
3G	gi|257070050|ref|YP_003156305.1|	0045910	4-83	1.54e-16	46785	Winged helix DNA-binding domain	0.0081	88979	LysR-like transcriptional regulators	1ixc A:1-89
3G	gi|257070095|ref|YP_003156350.1|	0045790	102-306	1.33e-29	53850	Periplasmic binding protein-like II	0.003	53851	Phosphate binding protein-like	1i6a A:
3G	gi|257070095|ref|YP_003156350.1|	0045910	7-122	4.7e-21	46785	Winged helix DNA-binding domain	0.01	88979	LysR-like transcriptional regulators	1ixc A:1-89
3G	gi|257067359|ref|YP_003153614.1|	0052644	38-155	1.76e-25	46785	Winged helix DNA-binding domain	0.0095	63379	MarR-like transcriptional regulators	2fbi A:5-140
3G	gi|257067657|ref|YP_003153912.1|	0052801	19-164	1.57e-18	46785	Winged helix DNA-binding domain	0.013	63379	MarR-like transcriptional regulators	1jgs A:
3G	gi|257068512|ref|YP_003154767.1|	0052644	22-166	3.25e-26	46785	Winged helix DNA-binding domain	0.0062	63379	MarR-like transcriptional regulators	2fbk A:8-179
3G	gi|257068527|ref|YP_003154782.1|	0052644	27-156	3.11e-27	46785	Winged helix DNA-binding domain	0.0027	63379	MarR-like transcriptional regulators	2hr3 A:2-146
3G	gi|257068708|ref|YP_003154963.1|	0052644	48-183	1.14e-16	46785	Winged helix DNA-binding domain	0.018	63379	MarR-like transcriptional regulators	1jgs A:
3G	gi|257069554|ref|YP_003155809.1|	0052644	30-176	1.14e-26	46785	Winged helix DNA-binding domain	0.015	63379	MarR-like transcriptional regulators	1z91 A:8-144
3G	gi|257070128|ref|YP_003156383.1|	0044258	19-112	0.0000000000844	46785	Winged helix DNA-binding domain	0.012	63379	MarR-like transcriptional regulators	1ub9 A:
3G	gi|257067507|ref|YP_003153762.1|	0050342	1-117	4.41e-36	52172	CheY-like	0.00017	52173	CheY-related	1ys7 A:7-127
3G	gi|257067507|ref|YP_003153762.1|	0051385	126-225	2.81e-23	46894	C-terminal effector domain of the bipartite response regulators	0.00069	46895	PhoB-like	1ys7 A:128-233
3G	gi|257067537|ref|YP_003153792.1|	0051385	150-242	4.01e-23	46894	C-terminal effector domain of the bipartite response regulators	0.0012	46895	PhoB-like	1ys7 A:128-233
3G	gi|257067981|ref|YP_003154236.1|	0050342	10-133	3.84e-42	52172	CheY-like	0.00015	52173	CheY-related	1mvo A:
3G	gi|257067981|ref|YP_003154236.1|	0051385	138-234	1.53e-27	46894	C-terminal effector domain of the bipartite response regulators	0.00058	46895	PhoB-like	1kgs A:124-225
3G	gi|257068117|ref|YP_003154372.1|	0050342	1-121	1.42e-42	52172	CheY-like	0.00004	52173	CheY-related	1nxo A:
3G	gi|257068117|ref|YP_003154372.1|	0051385	127-226	3.4e-30	46894	C-terminal effector domain of the bipartite response regulators	0.0012	46895	PhoB-like	1p2f A:121-217
3G	gi|257069090|ref|YP_003155345.1|	0050342	11-139	4.27e-40	52172	CheY-like	0.00016	52173	CheY-related	1nxo A:
3G	gi|257069090|ref|YP_003155345.1|	0051385	143-239	7.09e-27	46894	C-terminal effector domain of the bipartite response regulators	0.0011	46895	PhoB-like	1ys7 A:128-233
3G	gi|257069251|ref|YP_003155506.1|	0050342	1-127	7.83e-39	52172	CheY-like	0.00013	52173	CheY-related	1nxo A:
3G	gi|257069251|ref|YP_003155506.1|	0051385	126-226	7.37e-29	46894	C-terminal effector domain of the bipartite response regulators	0.0012	46895	PhoB-like	1ys7 A:128-233
3G	gi|257067633|ref|YP_003153888.1|	0051249	12-76	3.75e-17	47413	lambda repressor-like DNA-binding domains	0.046	47432	SinR domain-like	1y7y A:5-73
3G	gi|257067633|ref|YP_003153888.1|	0052017	86-173	0.0000000000000553	51182	RmlC-like cupins	0.054	101976	TM1459-like	2bnm A:77-198
3G	gi|257067637|ref|YP_003153892.1|	0054369	29-81	0.00000201	47413	lambda repressor-like DNA-binding domains	0.051	47432	SinR domain-like	1y7y A:5-73
3G	gi|257068234|ref|YP_003154489.1|	0051249	2-71	0.00000000000199	47413	lambda repressor-like DNA-binding domains	0.063	47432	SinR domain-like	1b0n A:1-68
3G	gi|257068924|ref|YP_003155179.1|	0037035	82-514	6.05e-92	55205	EPT/RTPC-like	0.00000815	55209	Enolpyruvate transferase, EPT	1ejd A:
3G	gi|257068924|ref|YP_003155179.1|	0054323	11-73	0.0000000000000203	47413	lambda repressor-like DNA-binding domains	0.035	47432	SinR domain-like	1y7y A:5-73
3G	gi|257069596|ref|YP_003155851.1|	0054369	32-82	0.0000000563	47413	lambda repressor-like DNA-binding domains	0.054	47432	SinR domain-like	1y7y A:5-73
3G	gi|257069857|ref|YP_003156112.1|	0051249	3-58	0.000000234	47413	lambda repressor-like DNA-binding domains	0.079	47432	SinR domain-like	2bnm A:6-76
3G	gi|257070219|ref|YP_003156474.1|	0054369	30-79	0.00000043	47413	lambda repressor-like DNA-binding domains	0.044	47432	SinR domain-like	2b5a A:1-77
3G	gi|257067309|ref|YP_003153564.1|	0054374	6-78	0.0000000000000224	46689	Homeodomain-like	0.0093	46764	Tetracyclin repressor-like, N-terminal domain	2o7o A:2-67
3G	gi|257067309|ref|YP_003153564.1|	0051586	91-120,166-239	0.000000000000163	48498	Tetracyclin repressor-like, C-terminal domain	0.0093	48499	Tetracyclin repressor-like, C-terminal domain	1zk8 A:78-182
3G	gi|257067477|ref|YP_003153732.1|	0052647	4-74	0.0000000000000718	46689	Homeodomain-like	0.0056	46764	Tetracyclin repressor-like, N-terminal domain	1ui5 A:5-75
3G	gi|257067564|ref|YP_003153819.1|	0054374	23-88	0.0000000000014	46689	Homeodomain-like	0.0083	46764	Tetracyclin repressor-like, N-terminal domain	1ui5 A:5-75
3G	gi|257067673|ref|YP_003153928.1|	0049523	15-96	1.64e-19	46689	Homeodomain-like	0.0038	46764	Tetracyclin repressor-like, N-terminal domain	3c07 A:15-89
3G	gi|257067673|ref|YP_003153928.1|	0049196	93-203	0.0000000000118	48498	Tetracyclin repressor-like, C-terminal domain	0.013	48499	Tetracyclin repressor-like, C-terminal domain	2gfn A:81-199
3G	gi|257068074|ref|YP_003154329.1|	0054341	24-82	0.000000000000236	46689	Homeodomain-like	0.0087	46764	Tetracyclin repressor-like, N-terminal domain	2o7o A:2-67
3G	gi|257068316|ref|YP_003154571.1|	0049523	6-88	3.64e-22	46689	Homeodomain-like	0.0054	46764	Tetracyclin repressor-like, N-terminal domain	1ui5 A:5-75
3G	gi|257068375|ref|YP_003154630.1|	0054375	104-244	3.85e-20	48498	Tetracyclin repressor-like, C-terminal domain	0.0019	48499	Tetracyclin repressor-like, C-terminal domain	2oi8 A:87-216
3G	gi|257068375|ref|YP_003154630.1|	0054374	19-90	0.0000000000017	46689	Homeodomain-like	0.0043	46764	Tetracyclin repressor-like, N-terminal domain	2oi8 A:8-86
3G	gi|257068513|ref|YP_003154768.1|	0049523	9-88	1.05e-18	46689	Homeodomain-like	0.0053	46764	Tetracyclin repressor-like, N-terminal domain	2fbq A:2-80
3G	gi|257068513|ref|YP_003154768.1|	0052878	102-201	0.000000378	48498	Tetracyclin repressor-like, C-terminal domain	0.016	48499	Tetracyclin repressor-like, C-terminal domain	1vi0 A:78-194
3G	gi|257068734|ref|YP_003154989.1|	0049195	14-84	8.72e-17	46689	Homeodomain-like	0.0038	46764	Tetracyclin repressor-like, N-terminal domain	1z77 A:1-75
3G	gi|257068734|ref|YP_003154989.1|	0052886	120-208	0.0000494	48498	Tetracyclin repressor-like, C-terminal domain	0.015	48499	Tetracyclin repressor-like, C-terminal domain	2hyj A:83-200
3G	gi|257068815|ref|YP_003155070.1|	0049523	8-73	0.000000000000667	46689	Homeodomain-like	0.0044	46764	Tetracyclin repressor-like, N-terminal domain	2gfn A:4-80
3G	gi|257068926|ref|YP_003155181.1|	0049523	19-81	1.23e-17	46689	Homeodomain-like	0.0074	46764	Tetracyclin repressor-like, N-terminal domain	1pb6 A:14-85
3G	gi|257068926|ref|YP_003155181.1|	0052886	93-199	0.00000000000000147	48498	Tetracyclin repressor-like, C-terminal domain	0.0048	48499	Tetracyclin repressor-like, C-terminal domain	2gfn A:81-199
3G	gi|257068947|ref|YP_003155202.1|	0054072	15-82	0.0000000000108	46689	Homeodomain-like	0.0079	46764	Tetracyclin repressor-like, N-terminal domain	1z77 A:1-75
3G	gi|257069128|ref|YP_003155383.1|	0049523	55-125	8.21e-17	46689	Homeodomain-like	0.0059	46764	Tetracyclin repressor-like, N-terminal domain	2fbq A:2-80
3G	gi|257069128|ref|YP_003155383.1|	0053066	135-226	0.000000582	48498	Tetracyclin repressor-like, C-terminal domain	0.016	48499	Tetracyclin repressor-like, C-terminal domain	2o7t A:79-188
3G	gi|257069135|ref|YP_003155390.1|	0049523	146-228	1.6e-17	46689	Homeodomain-like	0.009	46764	Tetracyclin repressor-like, N-terminal domain	2fbq A:2-80
3G	gi|257069135|ref|YP_003155390.1|	0052886	225-313	0.0000000979	48498	Tetracyclin repressor-like, C-terminal domain	0.0091	48499	Tetracyclin repressor-like, C-terminal domain	2g7s A:77-192
3G	gi|257069138|ref|YP_003155393.1|	0052844	87-193	0.00000000000245	48498	Tetracyclin repressor-like, C-terminal domain	0.0044	48499	Tetracyclin repressor-like, C-terminal domain	2g7g A:74-205
3G	gi|257069138|ref|YP_003155393.1|	0054374	10-78	0.00000000277	46689	Homeodomain-like	0.0097	46764	Tetracyclin repressor-like, N-terminal domain	2g7l A:16-83
3G	gi|257069390|ref|YP_003155645.1|	0049523	4-79	0.00000000000431	46689	Homeodomain-like	0.0082	46764	Tetracyclin repressor-like, N-terminal domain	2np5 A:9-77
3G	gi|257069390|ref|YP_003155645.1|	0053205	84-181	0.00000815	48498	Tetracyclin repressor-like, C-terminal domain	0.02	48499	Tetracyclin repressor-like, C-terminal domain	2fd5 A:77-180
3G	gi|257069476|ref|YP_003155731.1|	0049523	15-89	6.67e-17	46689	Homeodomain-like	0.0096	46764	Tetracyclin repressor-like, N-terminal domain	1rkt A:2-82
3G	gi|257069476|ref|YP_003155731.1|	0052878	99-188	0.00000000435	48498	Tetracyclin repressor-like, C-terminal domain	0.0079	48499	Tetracyclin repressor-like, C-terminal domain	1zk8 A:78-182
3G	gi|257069641|ref|YP_003155896.1|	0054341	11-81	9.48e-17	46689	Homeodomain-like	0.0088	46764	Tetracyclin repressor-like, N-terminal domain	2o7t A:1-78
3G	gi|257069641|ref|YP_003155896.1|	0050189	89-169	0.0000000299	48498	Tetracyclin repressor-like, C-terminal domain	0.0083	48499	Tetracyclin repressor-like, C-terminal domain	2fq4 A:78-192
3G	gi|257069853|ref|YP_003156108.1|	0049523	31-92	9.98e-19	46689	Homeodomain-like	0.0079	46764	Tetracyclin repressor-like, N-terminal domain	1pb6 A:14-85
3G	gi|257069853|ref|YP_003156108.1|	0052886	115-209	2.17e-16	48498	Tetracyclin repressor-like, C-terminal domain	0.007	48499	Tetracyclin repressor-like, C-terminal domain	2gfn A:81-199
3G	gi|257069922|ref|YP_003156177.1|	0053097	74-189	0.0000000000000809	48498	Tetracyclin repressor-like, C-terminal domain	0.01	48499	Tetracyclin repressor-like, C-terminal domain	2id3 A:81-203
3G	gi|257069922|ref|YP_003156177.1|	0054374	4-66	0.000000000000118	46689	Homeodomain-like	0.0033	46764	Tetracyclin repressor-like, N-terminal domain	2fq4 A:9-77
3G	gi|257069930|ref|YP_003156185.1|	0049523	88-159	2.46e-18	46689	Homeodomain-like	0.0037	46764	Tetracyclin repressor-like, N-terminal domain	2fbq A:2-80
3G	gi|257069930|ref|YP_003156185.1|	0053066	170-257	0.0000000168	48498	Tetracyclin repressor-like, C-terminal domain	0.013	48499	Tetracyclin repressor-like, C-terminal domain	1vi0 A:78-194
3G	gi|257070157|ref|YP_003156412.1|	0049523	7-78	3.59e-16	46689	Homeodomain-like	0.0054	46764	Tetracyclin repressor-like, N-terminal domain	1ui5 A:5-75
3G	gi|257070187|ref|YP_003156442.1|	0052846	97-247	2.56e-22	48498	Tetracyclin repressor-like, C-terminal domain	0.008	48499	Tetracyclin repressor-like, C-terminal domain	2g7l A:87-230
3G	gi|257070187|ref|YP_003156442.1|	0054374	22-88	0.0000000000012	46689	Homeodomain-like	0.0092	46764	Tetracyclin repressor-like, N-terminal domain	2o7o A:2-67
3G	gi|257070204|ref|YP_003156459.1|	0049523	3-63	0.0000000000451	46689	Homeodomain-like	0.0056	46764	Tetracyclin repressor-like, N-terminal domain	1v7b A:1-74
3G	gi|257070204|ref|YP_003156459.1|	0050080	79-173	0.000000151	48498	Tetracyclin repressor-like, C-terminal domain	0.01	48499	Tetracyclin repressor-like, C-terminal domain	1v7b A:75-175
3G	gi|257067686|ref|YP_003153941.1|	0049498	91-369	1.19e-32	53067	Actin-like ATPase domain	0.0099	110636	ROK	2gup A:115-289
3G	gi|257067686|ref|YP_003153941.1|	0051507	19-79	0.0000000000336	46785	Winged helix DNA-binding domain	0.049	109680	TrmB-like	2d1h A:1-109
