# Supplementary material for: Abundance, diversity and domain architecture variability in prokaryotic DNA-binding transcription factors
Source: PLoS One. 2018 Apr 3;13(4):e0195332. doi: 10.1371/journal.pone.0195332 (PMC5882156; doi:10.1371/journal.pone.0195332)
Supplement: S1 Dataset — The information of genomes and transcription factors is organized in a tabular format. The file S1_Dataset.zip contains 761 files, one per genome. The information is organized as follows: Genome ID, identifier from NCBI database; Supfam ID; physical position of the Domain; E-value; Supfam model assignment; Supfam description; E-value associated to the family; Family ID; Family ID; representative PDB associated to each assignment. (ZIP) [file pone.0195332.s005.zip › Genomes_assignments/Brachyspira_hyodysenteriae_WA1_B.TFs]

3J	gi|225620683|ref|YP_002721941.1|	0040524	73-233	7.44e-31	100950	NagB/RpiA/CoA transferase-like	0.089	110513	IF2B-like	1vb5 A:
3J	gi|225620683|ref|YP_002721941.1|	0037456	2-48	0.000000201	46785	Winged helix DNA-binding domain	0.051	46792	Arginine repressor (ArgR), N-terminal DNA-binding domain	1b4a A:4-78
3J	gi|225619999|ref|YP_002721256.1|	0049777	36-130	1.62e-26	46785	Winged helix DNA-binding domain	0.0019	46801	ArsR-like transcriptional regulators	1smt A:
3J	gi|225621154|ref|YP_002722412.1|	0049944	11-86	3.51e-23	46785	Winged helix DNA-binding domain	0.014	46801	ArsR-like transcriptional regulators	1u2w A:12-119
3J	gi|225620968|ref|YP_002722226.1|	0035568	77-272	2.11e-46	55681	Class II aaRS and biotin synthetases	0.00043	55707	Biotin holoenzyme synthetase	1wqw A:1-188
3J	gi|225620968|ref|YP_002722226.1|	0045968	12-61	0.000000035	46785	Winged helix DNA-binding domain	0.012	46786	Biotin repressor-like	1bia A:1-63
3J	gi|225621370|ref|YP_002722628.1|	0051666	17-157	1.83e-27	51206	cAMP-binding domain-like	0.005	51210	cAMP-binding domain	2gau A:10-151
3J	gi|225621370|ref|YP_002722628.1|	0051665	167-236	0.000000000101	46785	Winged helix DNA-binding domain	0.044	46796	CAP C-terminal domain-like	3e5u A:148-227
3J	gi|225619217|ref|YP_002720443.1|	0041617	142-385	9.22e-71	52540	P-loop containing nucleoside triphosphate hydrolases	0.000000679	81269	Extended AAA-ATPase domain	1ny5 A:138-384
3J	gi|225619217|ref|YP_002720443.1|	0043525	1-186	2.56e-45	52172	CheY-like	0.00045	52173	CheY-related	1ny5 A:1-137
3J	gi|225619217|ref|YP_002720443.1|	0048440	398-442	0.000000000218	46689	Homeodomain-like	0.046	100918	FIS-like	1ntc A:
3J	gi|225621201|ref|YP_002722459.1|	0041150	2-113	3.63e-26	46785	Winged helix DNA-binding domain	0.034	101027	FUR-like	1mzb A:
3J	gi|225619025|ref|YP_002720251.1|	0035780	61-311	1.16e-59	53822	Periplasmic binding protein-like I	0.0000824	53823	L-arabinose binding protein-like	2nzu G:58-332
3J	gi|225619025|ref|YP_002720251.1|	0051985	5-57	0.00000000000186	47413	lambda repressor-like DNA-binding domains	0.0089	47438	GalR/LacI-like bacterial regulator	2bjc A:1-62
3J	gi|225619378|ref|YP_002720604.1|	0046959	59-343	2.36e-39	53822	Periplasmic binding protein-like I	0.00093	53823	L-arabinose binding protein-like	2nzu G:58-332
3J	gi|225619378|ref|YP_002720604.1|	0051985	1-57	0.0000000000000169	47413	lambda repressor-like DNA-binding domains	0.0061	47438	GalR/LacI-like bacterial regulator	2hsg A:2-58
3J	gi|225620486|ref|YP_002721743.1|	0053227	72-338	3.85e-18	53822	Periplasmic binding protein-like I	0.0037	53823	L-arabinose binding protein-like	2dri A:
3J	gi|225620486|ref|YP_002721743.1|	0051985	12-70	0.0000000000000962	47413	lambda repressor-like DNA-binding domains	0.011	47438	GalR/LacI-like bacterial regulator	1pru A:
3J	gi|225620688|ref|YP_002721946.1|	0048694	256-314	3.27e-18	46894	C-terminal effector domain of the bipartite response regulators	0.0052	46900	GerE-like (LuxR/UhpA family of transcriptional regulators)	1fse A:
3J	gi|225619447|ref|YP_002720686.1|	0054396	80-239	1.73e-39	64288	Chorismate lyase-like	0.0000468	143473	UTRA domain	2ogg A:95-238
3J	gi|225619447|ref|YP_002720686.1|	0050048	9-80	3.23e-16	46785	Winged helix DNA-binding domain	0.017	46804	GntR-like transcriptional regulators	3bwg A:5-82
3J	gi|225620983|ref|YP_002722241.1|	0050048	23-87	0.00000000000000207	46785	Winged helix DNA-binding domain	0.019	46804	GntR-like transcriptional regulators	2hs5 A:25-93
3J	gi|225620983|ref|YP_002722241.1|	0054060	91-225	0.00000000288	48008	GntR ligand-binding domain-like	0.029	48009	GntR ligand-binding domain-like	2hs5 A:94-231
3J	gi|225621147|ref|YP_002722405.1|	0054060	94-223	1.54e-17	48008	GntR ligand-binding domain-like	0.021	48009	GntR ligand-binding domain-like	2hs5 A:94-231
3J	gi|225621147|ref|YP_002722405.1|	0050048	20-89	0.00000000000801	46785	Winged helix DNA-binding domain	0.014	46804	GntR-like transcriptional regulators	1hw1 A:5-78
3J	gi|225620006|ref|YP_002721263.1|	0040524	73-231	6.8e-29	100950	NagB/RpiA/CoA transferase-like	0.074	74656	CoA transferase alpha subunit-like	1k6d A:
3J	gi|225620006|ref|YP_002721263.1|	0054062	6-54	0.000000229	46785	Winged helix DNA-binding domain	0.059	74676	Transcriptional regulator IclR, N-terminal domain	1mkm A:1-75
3J	gi|225619569|ref|YP_002720826.1|	0039545	80-205	1.7e-31	51306	LexA/Signal peptidase	0.00061	51307	LexA-related	1jhf A:73-198
3J	gi|225619569|ref|YP_002720826.1|	0047587	3-65	9.52e-18	46785	Winged helix DNA-binding domain	0.0089	46789	LexA repressor, N-terminal DNA-binding domain	1jhf A:2-72
3J	gi|225621489|ref|YP_002722748.1|	0050465	77-279	4.12e-31	102405	MCP/YpsA-like	0.015	102406	MoCo carrier protein-like	1wek A:
3J	gi|225621489|ref|YP_002722748.1|	0053825	350-408	0.00000472	46785	Winged helix DNA-binding domain	0.07	68967	Lrp/AsnC-like transcriptional regulator N-terminal domain	2cfx A:1-63
3J	gi|225619590|ref|YP_002720847.1|	0047461	1-84	1.27e-20	46785	Winged helix DNA-binding domain	0.005	88979	LysR-like transcriptional regulators	1ixc A:1-89
3J	gi|225619590|ref|YP_002720847.1|	0047462	91-294	1.01e-18	53850	Periplasmic binding protein-like II	0.0032	53851	Phosphate binding protein-like	1al3 A:
3J	gi|225620929|ref|YP_002722187.1|	0045790	89-297	3.26e-26	53850	Periplasmic binding protein-like II	0.0037	53851	Phosphate binding protein-like	1al3 A:
3J	gi|225620929|ref|YP_002722187.1|	0047461	1-82	4.23e-21	46785	Winged helix DNA-binding domain	0.0031	88979	LysR-like transcriptional regulators	1ixc A:1-89
3J	gi|225619064|ref|YP_002720290.1|	0040517	1-74	0.00000000000053	46785	Winged helix DNA-binding domain	0.012	63379	MarR-like transcriptional regulators	1lj9 A:
3J	gi|225621311|ref|YP_002722569.1|	0054842	26-150	6.83e-24	46785	Winged helix DNA-binding domain	0.0098	63379	MarR-like transcriptional regulators	3bro A:3-137
3J	gi|225621436|ref|YP_002722695.1|	0054842	7-138	1.17e-31	46785	Winged helix DNA-binding domain	0.0015	63379	MarR-like transcriptional regulators	3bro A:3-137
3J	gi|225621536|ref|YP_002722795.1|	0054842	5-123	3.32e-25	46785	Winged helix DNA-binding domain	0.0099	63379	MarR-like transcriptional regulators	2fbi A:5-140
3J	gi|225619869|ref|YP_002721126.1|	0050342	3-129	1.38e-35	52172	CheY-like	0.00024	52173	CheY-related	1nxo A:
3J	gi|225619869|ref|YP_002721126.1|	0051385	127-224	2.55e-27	46894	C-terminal effector domain of the bipartite response regulators	0.0021	46895	PhoB-like	1kgs A:124-225
3J	gi|225619797|ref|YP_002721054.1|	0051249	36-102	4.22e-16	47413	lambda repressor-like DNA-binding domains	0.027	47432	SinR domain-like	2b5a A:1-77
3J	gi|225619876|ref|YP_002721133.1|	0054323	5-70	0.00000000000384	47413	lambda repressor-like DNA-binding domains	0.02	47432	SinR domain-like	1utx A:
3J	gi|225619876|ref|YP_002721133.1|	0047127	94-274	0.00000000158	52540	P-loop containing nucleoside triphosphate hydrolases	0.041	52592	G proteins	1h65 A:
3J	gi|225621497|ref|YP_002722756.1|	0051249	11-78	1.75e-16	47413	lambda repressor-like DNA-binding domains	0.011	47432	SinR domain-like	2b5a A:1-77
3J	gi|225619110|ref|YP_002720336.1|	0049523	4-76	6.48e-16	46689	Homeodomain-like	0.0061	46764	Tetracyclin repressor-like, N-terminal domain	1z77 A:1-75
3J	gi|225619110|ref|YP_002720336.1|	0050189	75-187	0.0000000267	48498	Tetracyclin repressor-like, C-terminal domain	0.0064	48499	Tetracyclin repressor-like, C-terminal domain	2fq4 A:78-192
3J	gi|225619444|ref|YP_002720681.1|	0054157	8-74	0.000000000000328	46689	Homeodomain-like	0.0035	46764	Tetracyclin repressor-like, N-terminal domain	2iu5 A:1-71
3J	gi|225619489|ref|YP_002720746.1|	0051515	82-200	3.11e-16	48498	Tetracyclin repressor-like, C-terminal domain	0.0064	48499	Tetracyclin repressor-like, C-terminal domain	1z77 A:76-200
3J	gi|225619489|ref|YP_002720746.1|	0049523	7-74	0.000000000000405	46689	Homeodomain-like	0.0047	46764	Tetracyclin repressor-like, N-terminal domain	1z77 A:1-75
3J	gi|225619588|ref|YP_002720845.1|	0054157	11-76	0.00000000000359	46689	Homeodomain-like	0.01	46764	Tetracyclin repressor-like, N-terminal domain	1t56 A:22-94
3J	gi|225621090|ref|YP_002722348.1|	0049195	4-65	0.00000000000564	46689	Homeodomain-like	0.0031	46764	Tetracyclin repressor-like, N-terminal domain	1rkt A:2-82
3J	gi|225621246|ref|YP_002722504.1|	0049195	7-67	0.000000000000484	46689	Homeodomain-like	0.01	46764	Tetracyclin repressor-like, N-terminal domain	1jt6 A:2-72
3J	gi|225621385|ref|YP_002722643.1|	0054157	11-76	0.0000000000000165	46689	Homeodomain-like	0.0055	46764	Tetracyclin repressor-like, N-terminal domain	3c07 A:15-89
