# Supplementary material for: Abundance, diversity and domain architecture variability in prokaryotic DNA-binding transcription factors
Source: PLoS One. 2018 Apr 3;13(4):e0195332. doi: 10.1371/journal.pone.0195332 (PMC5882156; doi:10.1371/journal.pone.0195332)
Supplement: S1 Dataset — The information of genomes and transcription factors is organized in a tabular format. The file S1_Dataset.zip contains 761 files, one per genome. The information is organized as follows: Genome ID, identifier from NCBI database; Supfam ID; physical position of the Domain; E-value; Supfam model assignment; Supfam description; E-value associated to the family; Family ID; Family ID; representative PDB associated to each assignment. (ZIP) [file pone.0195332.s005.zip › Genomes_assignments/Brachyspira_murdochii_DSM_12563_B.TFs]

bC	gi|296125601|ref|YP_003632853.1|	0049777	26-120	1.36e-26	46785	Winged helix DNA-binding domain	0.0018	46801	ArsR-like transcriptional regulators	1smt A:
bC	gi|296127072|ref|YP_003634324.1|	0049944	10-95	5.52e-24	46785	Winged helix DNA-binding domain	0.0057	46801	ArsR-like transcriptional regulators	1u2w A:12-119
bC	gi|296125733|ref|YP_003632985.1|	0050986	486-626	6.98e-22	55804	Phoshotransferase/anion transport protein	0.0075	55805	IIA domain of mannitol-specific and ntr phosphotransferase EII	1a6j A:
bC	gi|296125733|ref|YP_003632985.1|	0038492	285-387	2.35e-16	63520	PTS-regulatory domain, PRD	0.006	63521	PTS-regulatory domain, PRD	1h99 A:54-168
bC	gi|296125733|ref|YP_003632985.1|	0038493	180-270	0.0000000000000275	63520	PTS-regulatory domain, PRD	0.0072	63521	PTS-regulatory domain, PRD	1h99 A:54-168
bC	gi|296125733|ref|YP_003632985.1|	0039384	6-69	0.00000909	46785	Winged helix DNA-binding domain	0.022	46786	Biotin repressor-like	1j5y A:3-67
bC	gi|296125733|ref|YP_003632985.1|	0050231	394-467	0.0000628	52794	PTS system IIB component-like	0.037	52795	PTS system, Lactose/Cellobiose specific IIB subunit	1vkr A:
bC	gi|296126785|ref|YP_003634037.1|	0035568	73-264	7.58e-45	55681	Class II aaRS and biotin synthetases	0.00045	55707	Biotin holoenzyme synthetase	1wqw A:1-188
bC	gi|296126785|ref|YP_003634037.1|	0045968	9-61	0.0000000186	46785	Winged helix DNA-binding domain	0.011	46786	Biotin repressor-like	1bia A:1-63
bC	gi|296127482|ref|YP_003634734.1|	0051666	1-138	5.11e-25	51206	cAMP-binding domain-like	0.0046	51210	cAMP-binding domain	2oz6 A:9-142
bC	gi|296127482|ref|YP_003634734.1|	0051665	150-217	0.000000000457	46785	Winged helix DNA-binding domain	0.061	46796	CAP C-terminal domain-like	3e5u A:148-227
bC	gi|296125343|ref|YP_003632595.1|	0041617	142-384	3.37e-71	52540	P-loop containing nucleoside triphosphate hydrolases	0.000000797	81269	Extended AAA-ATPase domain	1ny5 A:138-384
bC	gi|296125343|ref|YP_003632595.1|	0043525	1-186	2.56e-45	52172	CheY-like	0.00043	52173	CheY-related	1ny5 A:1-137
bC	gi|296125343|ref|YP_003632595.1|	0037176	355-443	0.0000000000000155	46689	Homeodomain-like	0.034	100918	FIS-like	1ntc A:
bC	gi|296127029|ref|YP_003634281.1|	0041150	3-123	3.4e-29	46785	Winged helix DNA-binding domain	0.037	101027	FUR-like	1mzb A:
bC	gi|296125211|ref|YP_003632463.1|	0046959	59-343	1.88e-36	53822	Periplasmic binding protein-like I	0.00077	53823	L-arabinose binding protein-like	2nzu G:58-332
bC	gi|296125211|ref|YP_003632463.1|	0051985	1-57	0.00000000000000531	47413	lambda repressor-like DNA-binding domains	0.0067	47438	GalR/LacI-like bacterial regulator	2hsg A:2-58
bC	gi|296125305|ref|YP_003632557.1|	0035780	65-316	2.36e-59	53822	Periplasmic binding protein-like I	0.0000921	53823	L-arabinose binding protein-like	2nzu G:58-332
bC	gi|296125305|ref|YP_003632557.1|	0051985	9-60	0.0000000000000422	47413	lambda repressor-like DNA-binding domains	0.0069	47438	GalR/LacI-like bacterial regulator	2bjc A:1-62
bC	gi|296126899|ref|YP_003634151.1|	0046959	75-331	7.5e-16	53822	Periplasmic binding protein-like I	0.0046	53823	L-arabinose binding protein-like	2nzu G:58-332
bC	gi|296126899|ref|YP_003634151.1|	0051985	11-69	0.000000000000155	47413	lambda repressor-like DNA-binding domains	0.0094	47438	GalR/LacI-like bacterial regulator	2hsg A:2-58
bC	gi|296127134|ref|YP_003634386.1|	0036339	60-329	2.75e-68	53822	Periplasmic binding protein-like I	0.0000295	53823	L-arabinose binding protein-like	2nzu G:58-332
bC	gi|296127134|ref|YP_003634386.1|	0051985	4-51	0.0000000000358	47413	lambda repressor-like DNA-binding domains	0.01	47438	GalR/LacI-like bacterial regulator	2hsg A:2-58
bC	gi|296127560|ref|YP_003634812.1|	0036339	56-326	1.35e-38	53822	Periplasmic binding protein-like I	0.00038	53823	L-arabinose binding protein-like	2nzu G:58-332
bC	gi|296127560|ref|YP_003634812.1|	0051985	2-41	0.00000985	47413	lambda repressor-like DNA-binding domains	0.029	47438	GalR/LacI-like bacterial regulator	2hsg A:2-58
bC	gi|296126336|ref|YP_003633588.1|	0048694	64-118	0.000000121	46894	C-terminal effector domain of the bipartite response regulators	0.0087	46900	GerE-like (LuxR/UhpA family of transcriptional regulators)	1fse A:
bC	gi|296126714|ref|YP_003633966.1|	0048694	64-118	0.000000121	46894	C-terminal effector domain of the bipartite response regulators	0.0087	46900	GerE-like (LuxR/UhpA family of transcriptional regulators)	1fse A:
bC	gi|296127278|ref|YP_003634530.1|	0048694	64-118	0.000000121	46894	C-terminal effector domain of the bipartite response regulators	0.0087	46900	GerE-like (LuxR/UhpA family of transcriptional regulators)	1fse A:
bC	gi|296126426|ref|YP_003633678.1|	0048694	259-318	9.18e-19	46894	C-terminal effector domain of the bipartite response regulators	0.0039	46900	GerE-like (LuxR/UhpA family of transcriptional regulators)	1fse A:
bC	gi|296125133|ref|YP_003632385.1|	0054396	74-233	8.32e-39	64288	Chorismate lyase-like	0.0000492	143473	UTRA domain	2ogg A:95-238
bC	gi|296125133|ref|YP_003632385.1|	0050048	4-74	0.00000000000000318	46785	Winged helix DNA-binding domain	0.019	46804	GntR-like transcriptional regulators	3bwg A:5-82
bC	gi|296127067|ref|YP_003634319.1|	0054060	94-223	0.00000000000000102	48008	GntR ligand-binding domain-like	0.028	48009	GntR ligand-binding domain-like	2hs5 A:94-231
bC	gi|296127067|ref|YP_003634319.1|	0050048	20-94	0.000000000000279	46785	Winged helix DNA-binding domain	0.019	46804	GntR-like transcriptional regulators	1hw1 A:5-78
bC	gi|296127819|ref|YP_003635071.1|	0039545	80-205	4.58e-31	51306	LexA/Signal peptidase	0.00049	51307	LexA-related	1jhf A:73-198
bC	gi|296127819|ref|YP_003635071.1|	0047587	3-65	9.1e-18	46785	Winged helix DNA-binding domain	0.0083	46789	LexA repressor, N-terminal DNA-binding domain	1jhf A:2-72
bC	gi|296125638|ref|YP_003632890.1|	0040524	73-225	5.69e-28	100950	NagB/RpiA/CoA transferase-like	0.093	74656	CoA transferase alpha subunit-like	1k6d A:
bC	gi|296125638|ref|YP_003632890.1|	0043758	5-73	1.46e-17	46785	Winged helix DNA-binding domain	0.064	68967	Lrp/AsnC-like transcriptional regulator N-terminal domain	1i1g A:2-61
bC	gi|296125499|ref|YP_003632751.1|	0047462	91-295	4.65e-21	53850	Periplasmic binding protein-like II	0.0032	53851	Phosphate binding protein-like	1al3 A:
bC	gi|296125499|ref|YP_003632751.1|	0047461	1-83	4.9e-20	46785	Winged helix DNA-binding domain	0.0052	88979	LysR-like transcriptional regulators	1ixc A:1-89
bC	gi|296126395|ref|YP_003633647.1|	0045790	86-293	5e-24	53850	Periplasmic binding protein-like II	0.0044	53851	Phosphate binding protein-like	1al3 A:
bC	gi|296126395|ref|YP_003633647.1|	0047461	1-82	4.72e-21	46785	Winged helix DNA-binding domain	0.0025	88979	LysR-like transcriptional regulators	1ixc A:1-89
bC	gi|296125652|ref|YP_003632904.1|	0054842	7-138	3.38e-31	46785	Winged helix DNA-binding domain	0.0019	63379	MarR-like transcriptional regulators	3bro A:3-137
bC	gi|296125995|ref|YP_003633247.1|	0054842	13-137	3.17e-26	46785	Winged helix DNA-binding domain	0.014	63379	MarR-like transcriptional regulators	2eth A:1-140
bC	gi|296127678|ref|YP_003634930.1|	0054842	3-132	6.04e-27	46785	Winged helix DNA-binding domain	0.011	63379	MarR-like transcriptional regulators	2fbi A:5-140
bC	gi|296127491|ref|YP_003634743.1|	0050342	3-129	1.11e-35	52172	CheY-like	0.00022	52173	CheY-related	1nxo A:
bC	gi|296127491|ref|YP_003634743.1|	0051385	127-224	4.33e-27	46894	C-terminal effector domain of the bipartite response regulators	0.0022	46895	PhoB-like	1ys7 A:128-233
bC	gi|296125757|ref|YP_003633009.1|	0054323	5-70	0.00000000000384	47413	lambda repressor-like DNA-binding domains	0.022	47432	SinR domain-like	1utx A:
bC	gi|296125757|ref|YP_003633009.1|	0047127	93-250	0.0000000000733	52540	P-loop containing nucleoside triphosphate hydrolases	0.029	52592	G proteins	1h65 A:
bC	gi|296125780|ref|YP_003633032.1|	0051249	36-102	0.0000000000000158	47413	lambda repressor-like DNA-binding domains	0.02	47432	SinR domain-like	2b5a A:1-77
bC	gi|296126926|ref|YP_003634178.1|	0051249	5-61	0.00000000000045	47413	lambda repressor-like DNA-binding domains	0.023	47432	SinR domain-like	1b0n A:1-68
bC	gi|296127426|ref|YP_003634678.1|	0051249	8-72	0.00000000000000929	47413	lambda repressor-like DNA-binding domains	0.011	47432	SinR domain-like	2b5a A:1-77
bC	gi|296125136|ref|YP_003632388.1|	0054157	8-75	0.000000000000165	46689	Homeodomain-like	0.0035	46764	Tetracyclin repressor-like, N-terminal domain	2iu5 A:1-71
bC	gi|296125256|ref|YP_003632508.1|	0054157	11-76	0.00000000000401	46689	Homeodomain-like	0.01	46764	Tetracyclin repressor-like, N-terminal domain	1t56 A:22-94
bC	gi|296126996|ref|YP_003634248.1|	0049195	27-87	0.0000000000282	46689	Homeodomain-like	0.0032	46764	Tetracyclin repressor-like, N-terminal domain	1rkt A:2-82
bC	gi|296127321|ref|YP_003634573.1|	0049195	19-78	0.00000000000000464	46689	Homeodomain-like	0.0075	46764	Tetracyclin repressor-like, N-terminal domain	1z77 A:1-75
bC	gi|296127532|ref|YP_003634784.1|	0049523	4-77	4.29e-16	46689	Homeodomain-like	0.0052	46764	Tetracyclin repressor-like, N-terminal domain	1z77 A:1-75
bC	gi|296127532|ref|YP_003634784.1|	0050189	75-187	0.00000000215	48498	Tetracyclin repressor-like, C-terminal domain	0.0054	48499	Tetracyclin repressor-like, C-terminal domain	1vi0 A:78-194
