# Supplementary material for: Abundance, diversity and domain architecture variability in prokaryotic DNA-binding transcription factors
Source: PLoS One. 2018 Apr 3;13(4):e0195332. doi: 10.1371/journal.pone.0195332 (PMC5882156; doi:10.1371/journal.pone.0195332)
Supplement: S1 Dataset — The information of genomes and transcription factors is organized in a tabular format. The file S1_Dataset.zip contains 761 files, one per genome. The information is organized as follows: Genome ID, identifier from NCBI database; Supfam ID; physical position of the Domain; E-value; Supfam model assignment; Supfam description; E-value associated to the family; Family ID; Family ID; representative PDB associated to each assignment. (ZIP) [file pone.0195332.s005.zip › Genomes_assignments/Brevibacillus_brevis_NBRC_100599_B.TFs]

2F	gi|226309909|ref|YP_002769803.1|	0046652	7-89	1.7e-31	57884	Ada DNA repair protein, N-terminal domain (N-Ada 10)	0.00018	57885	Ada DNA repair protein, N-terminal domain (N-Ada 10)	1eyf A:
2F	gi|226309909|ref|YP_002769803.1|	0046275	134-181	0.00000000000627	46689	Homeodomain-like	0.047	46759	AraC type transcriptional activator	1d5y A:57-121
2F	gi|226309909|ref|YP_002769803.1|	0036286	81-131	0.00000000000806	46689	Homeodomain-like	0.028	46759	AraC type transcriptional activator	1bl0 A:9-62
2F	gi|226309929|ref|YP_002769823.1|	0054509	275-532	3.06e-39	53807	Helical backbone metal receptor	0.0018	142789	TM0189-like	2phz A:20-296
2F	gi|226309929|ref|YP_002769823.1|	0046275	231-281	0.0000000000215	46689	Homeodomain-like	0.012	46759	AraC type transcriptional activator	1d5y A:57-121
2F	gi|226309929|ref|YP_002769823.1|	0036286	181-228	0.000000000769	46689	Homeodomain-like	0.062	46759	AraC type transcriptional activator	1bl0 A:9-62
2F	gi|226309929|ref|YP_002769823.1|	0051818	41-99	0.000000157	51215	Regulatory protein AraC	0.014	51216	Regulatory protein AraC	2arc A:
2F	gi|226310053|ref|YP_002769947.1|	0046275	215-265	0.000000762	46689	Homeodomain-like	0.035	46759	AraC type transcriptional activator	1bl0 A:63-124
2F	gi|226310264|ref|YP_002770158.1|	0043525	1-143	2.85e-35	52172	CheY-like	0.0014	52173	CheY-related	1u0s Y:
2F	gi|226310264|ref|YP_002770158.1|	0046275	480-529	0.00000000000367	46689	Homeodomain-like	0.024	46759	AraC type transcriptional activator	1bl0 A:9-62
2F	gi|226310377|ref|YP_002770271.1|	0054509	246-495	4.71e-31	53807	Helical backbone metal receptor	0.0014	142789	TM0189-like	2phz A:20-296
2F	gi|226310377|ref|YP_002770271.1|	0046275	200-250	0.0000000000372	46689	Homeodomain-like	0.024	46759	AraC type transcriptional activator	1bl0 A:9-62
2F	gi|226310377|ref|YP_002770271.1|	0036286	149-198	0.000000345	46689	Homeodomain-like	0.022	46759	AraC type transcriptional activator	1d5y A:3-56
2F	gi|226310377|ref|YP_002770271.1|	0051818	20-135	0.000000011	51215	Regulatory protein AraC	0.019	51216	Regulatory protein AraC	2arc A:
2F	gi|226310419|ref|YP_002770313.1|	0036288	132-288	7.59e-24	55136	Probable bacterial effector-binding domain	0.017	55140	Rob transcription factor, C-terminal domain	1d5y A:122-294
2F	gi|226310419|ref|YP_002770313.1|	0046275	57-115	0.00000000000851	46689	Homeodomain-like	0.0032	46759	AraC type transcriptional activator	1d5y A:57-121
2F	gi|226310419|ref|YP_002770313.1|	0036286	4-55	0.0000000000193	46689	Homeodomain-like	0.0059	46759	AraC type transcriptional activator	1d5y A:3-56
2F	gi|226310961|ref|YP_002770855.1|	0046275	236-284	0.00000000000229	46689	Homeodomain-like	0.0096	46759	AraC type transcriptional activator	1d5y A:57-121
2F	gi|226310961|ref|YP_002770855.1|	0036286	182-233	0.0000000154	46689	Homeodomain-like	0.014	46759	AraC type transcriptional activator	1bl0 A:9-62
2F	gi|226310961|ref|YP_002770855.1|	0047686	17-102	0.000036	51182	RmlC-like cupins	0.024	89409	TM1287-like	1yhf A:1-112
2F	gi|226311015|ref|YP_002770909.1|	0046275	274-322	0.00000000000582	46689	Homeodomain-like	0.03	46759	AraC type transcriptional activator	1d5y A:57-121
2F	gi|226311103|ref|YP_002770997.1|	0036286	176-218	0.0000376	46689	Homeodomain-like	0.04	46759	AraC type transcriptional activator	1bl0 A:63-124
2F	gi|226311142|ref|YP_002771036.1|	0043525	1-125	2.85e-26	52172	CheY-like	0.0022	52173	CheY-related	1xhf A:2-122
2F	gi|226311142|ref|YP_002771036.1|	0046275	181-230	0.0000000000166	46689	Homeodomain-like	0.036	46759	AraC type transcriptional activator	1bl0 A:63-124
2F	gi|226311142|ref|YP_002771036.1|	0036286	128-179	0.00000000591	46689	Homeodomain-like	0.051	46759	AraC type transcriptional activator	1d5y A:3-56
2F	gi|226311806|ref|YP_002771700.1|	0054509	117-371	1.28e-38	53807	Helical backbone metal receptor	0.00072	142789	TM0189-like	2phz A:20-296
2F	gi|226311806|ref|YP_002771700.1|	0046275	65-115	0.000000000000851	46689	Homeodomain-like	0.012	46759	AraC type transcriptional activator	1bl0 A:9-62
2F	gi|226311806|ref|YP_002771700.1|	0036286	15-63	0.000000039	46689	Homeodomain-like	0.036	46759	AraC type transcriptional activator	1d5y A:3-56
2F	gi|226312310|ref|YP_002772204.1|	0046275	280-330	0.00000000000478	46689	Homeodomain-like	0.048	46759	AraC type transcriptional activator	1d5y A:57-121
2F	gi|226312399|ref|YP_002772293.1|	0046275	237-285	0.000000000000116	46689	Homeodomain-like	0.03	46759	AraC type transcriptional activator	1d5y A:57-121
2F	gi|226312399|ref|YP_002772293.1|	0051818	53-169	0.00000000000051	51215	Regulatory protein AraC	0.01	51216	Regulatory protein AraC	2arc A:
2F	gi|226312399|ref|YP_002772293.1|	0036286	185-235	0.000000000228	46689	Homeodomain-like	0.039	46759	AraC type transcriptional activator	1d5y A:3-56
2F	gi|226312634|ref|YP_002772528.1|	0046275	217-265	0.0000000000157	46689	Homeodomain-like	0.036	46759	AraC type transcriptional activator	1d5y A:57-121
2F	gi|226312634|ref|YP_002772528.1|	0036286	164-214	0.000000000121	46689	Homeodomain-like	0.019	46759	AraC type transcriptional activator	1bl0 A:9-62
2F	gi|226313290|ref|YP_002773184.1|	0039814	128-289	4.97e-28	55136	Probable bacterial effector-binding domain	0.079	75462	Gyrase inhibitory protein GyrI (SbmC, YeeB)	1jyh A:
2F	gi|226313290|ref|YP_002773184.1|	0046275	57-105	0.0000000000421	46689	Homeodomain-like	0.01	46759	AraC type transcriptional activator	1bl0 A:63-124
2F	gi|226313290|ref|YP_002773184.1|	0036286	7-55	0.0000000175	46689	Homeodomain-like	0.011	46759	AraC type transcriptional activator	1bl0 A:9-62
2F	gi|226313540|ref|YP_002773434.1|	0036959	276-512	3.49e-23	53807	Helical backbone metal receptor	0.0083	142789	TM0189-like	2phz A:20-296
2F	gi|226313540|ref|YP_002773434.1|	0046275	225-275	0.000000000013	46689	Homeodomain-like	0.024	46759	AraC type transcriptional activator	1d5y A:3-56
2F	gi|226313540|ref|YP_002773434.1|	0036286	172-222	0.000000977	46689	Homeodomain-like	0.055	46764	Tetracyclin repressor-like, N-terminal domain	2g3b A:2-73
2F	gi|226313818|ref|YP_002773712.1|	0046275	446-495	0.00000000000582	46689	Homeodomain-like	0.023	46759	AraC type transcriptional activator	1bl0 A:9-62
2F	gi|226313818|ref|YP_002773712.1|	0043525	1-126	0.0000000000604	52172	CheY-like	0.017	52173	CheY-related	1s8n A:
2F	gi|226314078|ref|YP_002773974.1|	0054509	275-515	5.05e-34	53807	Helical backbone metal receptor	0.0022	142789	TM0189-like	2phz A:20-296
2F	gi|226314078|ref|YP_002773974.1|	0046275	220-269	0.00000000000269	46689	Homeodomain-like	0.011	46759	AraC type transcriptional activator	1d5y A:57-121
2F	gi|226314078|ref|YP_002773974.1|	0036286	168-218	0.00000287	46689	Homeodomain-like	0.012	46759	AraC type transcriptional activator	1d5y A:3-56
2F	gi|226314244|ref|YP_002774140.1|	0036286	7-54	0.000000000264	46689	Homeodomain-like	0.011	46759	AraC type transcriptional activator	1d5y A:3-56
2F	gi|226314244|ref|YP_002774140.1|	0046275	57-107	0.000000000493	46689	Homeodomain-like	0.031	46759	AraC type transcriptional activator	1d5y A:57-121
2F	gi|226314651|ref|YP_002774547.1|	0046275	57-109	0.0000000000103	46689	Homeodomain-like	0.004	46759	AraC type transcriptional activator	1d5y A:57-121
2F	gi|226314651|ref|YP_002774547.1|	0039814	185-281	0.00000000000698	55136	Probable bacterial effector-binding domain	0.035	55140	Rob transcription factor, C-terminal domain	1d5y A:122-294
2F	gi|226314651|ref|YP_002774547.1|	0036286	5-54	0.0000000000945	46689	Homeodomain-like	0.0045	46759	AraC type transcriptional activator	1d5y A:3-56
2F	gi|226315179|ref|YP_002775075.1|	0054509	266-527	3.26e-30	53807	Helical backbone metal receptor	0.011	53808	Periplasmic ferric siderophore binding protein FhuD	1efd N:
2F	gi|226315179|ref|YP_002775075.1|	0046275	222-270	0.000000000103	46689	Homeodomain-like	0.021	46759	AraC type transcriptional activator	1bl0 A:9-62
2F	gi|226315179|ref|YP_002775075.1|	0036286	171-220	0.0000000161	46689	Homeodomain-like	0.026	46759	AraC type transcriptional activator	1bl0 A:9-62
2F	gi|226315179|ref|YP_002775075.1|	0051818	8-156	0.0000127	51215	Regulatory protein AraC	0.031	51216	Regulatory protein AraC	2arc A:
2F	gi|226315391|ref|YP_002775287.1|	0043525	3-134	2.28e-27	52172	CheY-like	0.0046	52173	CheY-related	1a04 A:5-142
2F	gi|226315391|ref|YP_002775287.1|	0046275	332-380	0.00000000000435	46689	Homeodomain-like	0.03	46759	AraC type transcriptional activator	1bl0 A:9-62
2F	gi|226315391|ref|YP_002775287.1|	0036286	280-329	0.0000000412	46689	Homeodomain-like	0.01	46759	AraC type transcriptional activator	1bl0 A:9-62
2F	gi|226315418|ref|YP_002775314.1|	0046275	231-281	0.000000000000354	46689	Homeodomain-like	0.035	46759	AraC type transcriptional activator	1d5y A:57-121
2F	gi|226315418|ref|YP_002775314.1|	0036286	178-228	0.0000000143	46689	Homeodomain-like	0.033	46759	AraC type transcriptional activator	1d5y A:3-56
2F	gi|226311932|ref|YP_002771826.1|	0037456	3-78	1.99e-23	46785	Winged helix DNA-binding domain	0.0000777	46792	Arginine repressor (ArgR), N-terminal DNA-binding domain	1b4a A:4-78
2F	gi|226311932|ref|YP_002771826.1|	0037457	80-149	3.66e-21	55252	C-terminal domain of arginine repressor	0.00013	55253	C-terminal domain of arginine repressor	1f9n A:79-149
2F	gi|226313216|ref|YP_002773110.1|	0052592	77-183	5.82e-22	54637	Thioesterase/thiol ester dehydrase-isomerase	0.00015	89902	PaaI/YdiI-like	2f41 A:73-183
2F	gi|226313216|ref|YP_002773110.1|	0037456	9-55	0.0000152	46785	Winged helix DNA-binding domain	0.06	46792	Arginine repressor (ArgR), N-terminal DNA-binding domain	1f9n A:3-78
2F	gi|226309882|ref|YP_002769776.1|	0049777	4-98	4.48e-22	46785	Winged helix DNA-binding domain	0.02	46801	ArsR-like transcriptional regulators	1r1u A:
2F	gi|226309920|ref|YP_002769814.1|	0049777	24-110	3.47e-26	46785	Winged helix DNA-binding domain	0.00056	46801	ArsR-like transcriptional regulators	1u2w A:12-119
2F	gi|226310008|ref|YP_002769902.1|	0049944	14-82	0.000000000462	46785	Winged helix DNA-binding domain	0.046	46801	ArsR-like transcriptional regulators	1y0u A:
2F	gi|226310029|ref|YP_002769923.1|	0049944	258-335	1.34e-17	46785	Winged helix DNA-binding domain	0.046	46801	ArsR-like transcriptional regulators	1smt A:
2F	gi|226310034|ref|YP_002769928.1|	0049944	263-344	2.41e-17	46785	Winged helix DNA-binding domain	0.022	46801	ArsR-like transcriptional regulators	1r1u A:
2F	gi|226310077|ref|YP_002769971.1|	0049777	3-91	7.39e-24	46785	Winged helix DNA-binding domain	0.015	46801	ArsR-like transcriptional regulators	1smt A:
2F	gi|226310495|ref|YP_002770389.1|	0049777	7-94	4.94e-22	46785	Winged helix DNA-binding domain	0.016	46801	ArsR-like transcriptional regulators	1u2w A:12-119
2F	gi|226310736|ref|YP_002770630.1|	0049944	212-301	4.82e-17	46785	Winged helix DNA-binding domain	0.039	46801	ArsR-like transcriptional regulators	1smt A:
2F	gi|226310962|ref|YP_002770856.1|	0049944	1-204	4.72e-29	46785	Winged helix DNA-binding domain	0.037	46801	ArsR-like transcriptional regulators	1smt A:
2F	gi|226311702|ref|YP_002771596.1|	0049777	31-116	2.72e-25	46785	Winged helix DNA-binding domain	0.00056	46801	ArsR-like transcriptional regulators	1u2w A:12-119
2F	gi|226312359|ref|YP_002772253.1|	0049944	7-93	2.41e-24	46785	Winged helix DNA-binding domain	0.027	46801	ArsR-like transcriptional regulators	1smt A:
2F	gi|226312470|ref|YP_002772364.1|	0049944	6-84	1.01e-27	46785	Winged helix DNA-binding domain	0.032	46801	ArsR-like transcriptional regulators	1r1u A:
2F	gi|226312906|ref|YP_002772800.1|	0049944	9-101	6.42e-27	46785	Winged helix DNA-binding domain	0.04	46801	ArsR-like transcriptional regulators	1u2w A:12-119
2F	gi|226312924|ref|YP_002772818.1|	0049777	8-88	4.35e-24	46785	Winged helix DNA-binding domain	0.0058	46801	ArsR-like transcriptional regulators	1u2w A:12-119
2F	gi|226313354|ref|YP_002773248.1|	0049944	12-86	1.56e-24	46785	Winged helix DNA-binding domain	0.019	46801	ArsR-like transcriptional regulators	1smt A:
2F	gi|226314255|ref|YP_002774151.1|	0049777	6-88	2.46e-18	46785	Winged helix DNA-binding domain	0.095	46801	ArsR-like transcriptional regulators	1smt A:
2F	gi|226314631|ref|YP_002774527.1|	0049944	6-100	8.49e-26	46785	Winged helix DNA-binding domain	0.058	46801	ArsR-like transcriptional regulators	1smt A:
2F	gi|226315148|ref|YP_002775044.1|	0049777	4-92	4.3e-20	46785	Winged helix DNA-binding domain	0.015	46801	ArsR-like transcriptional regulators	1u2w A:12-119
2F	gi|226315484|ref|YP_002775380.1|	0049777	4-99	1.33e-16	46785	Winged helix DNA-binding domain	0.045	46801	ArsR-like transcriptional regulators	1smt A:
2F	gi|226310172|ref|YP_002770066.1|	0045968	1-61	0.0000000000654	46785	Winged helix DNA-binding domain	0.055	46786	Biotin repressor-like	1j5y A:3-67
2F	gi|226310555|ref|YP_002770449.1|	0045968	20-74	0.000000284	46785	Winged helix DNA-binding domain	0.065	46786	Biotin repressor-like	1j5y A:3-67
2F	gi|226310859|ref|YP_002770753.1|	0043525	7-133	1.1e-33	52172	CheY-like	0.0018	52173	CheY-related	1u0s Y:
2F	gi|226310859|ref|YP_002770753.1|	0040266	174-238	0.000000183	46785	Winged helix DNA-binding domain	0.077	46786	Biotin repressor-like	1j5y A:3-67
2F	gi|226311658|ref|YP_002771552.1|	0054707	71-207	1.18e-22	54631	CBS-domain pair	0.0016	54632	CBS-domain pair	2yzi A:4-135
2F	gi|226311658|ref|YP_002771552.1|	0043758	4-62	0.000000000000554	46785	Winged helix DNA-binding domain	0.039	46786	Biotin repressor-like	1j5y A:3-67
2F	gi|226312088|ref|YP_002771982.1|	0035568	70-275	7.54e-59	55681	Class II aaRS and biotin synthetases	0.000063	55707	Biotin holoenzyme synthetase	1wqw A:1-188
2F	gi|226312088|ref|YP_002771982.1|	0045968	6-60	0.00000000074	46785	Winged helix DNA-binding domain	0.022	46786	Biotin repressor-like	1bia A:1-63
2F	gi|226312088|ref|YP_002771982.1|	0050688	280-324	0.00000169	50037	C-terminal domain of transcriptional repressors	0.006	50038	Biotin repressor (BirA)	1wqw A:189-235
2F	gi|226312200|ref|YP_002772094.1|	0039384	2-62	0.000000000511	46785	Winged helix DNA-binding domain	0.023	46786	Biotin repressor-like	1j5y A:3-67
2F	gi|226312428|ref|YP_002772322.1|	0039384	1-61	0.0000000493	46785	Winged helix DNA-binding domain	0.03	46786	Biotin repressor-like	1j5y A:3-67
2F	gi|226314242|ref|YP_002774138.1|	0045968	2-57	0.00000000000909	46785	Winged helix DNA-binding domain	0.092	46786	Biotin repressor-like	1j5y A:3-67
2F	gi|226315483|ref|YP_002775379.1|	0039384	2-62	0.0000000000653	46785	Winged helix DNA-binding domain	0.04	46786	Biotin repressor-like	1j5y A:3-67
2F	gi|226310906|ref|YP_002770800.1|	0054946	5-118	5.11e-19	51206	cAMP-binding domain-like	0.01	51210	cAMP-binding domain	2coh A:6-117
2F	gi|226310906|ref|YP_002770800.1|	0048601	121-191	0.00000000000000119	46785	Winged helix DNA-binding domain	0.013	46796	CAP C-terminal domain-like	3e5u A:148-227
2F	gi|226311164|ref|YP_002771058.1|	0050768	104-458	1.01e-75	53383	PLP-dependent transferases	0.0001	53384	AAT-like	1x0m A:26-428
2F	gi|226311164|ref|YP_002771058.1|	0050048	7-85	1.76e-18	46785	Winged helix DNA-binding domain	0.087	46796	CAP C-terminal domain-like	1ft9 A:134-213
2F	gi|226311541|ref|YP_002771435.1|	0048600	24-141	6.68e-22	51206	cAMP-binding domain-like	0.005	51210	cAMP-binding domain	1hw5 A:1-137
2F	gi|226311541|ref|YP_002771435.1|	0048601	183-228	0.00000000545	46785	Winged helix DNA-binding domain	0.075	46796	CAP C-terminal domain-like	1ft9 A:134-213
2F	gi|226312556|ref|YP_002772450.1|	0054946	11-126	4.06e-22	51206	cAMP-binding domain-like	0.0091	51210	cAMP-binding domain	1hw5 A:1-137
2F	gi|226312556|ref|YP_002772450.1|	0052198	137-204	0.000000000105	46785	Winged helix DNA-binding domain	0.035	46796	CAP C-terminal domain-like	1zyb A:148-220
2F	gi|226312557|ref|YP_002772451.1|	0054017	10-129	5.11e-21	51206	cAMP-binding domain-like	0.0047	51210	cAMP-binding domain	2gau A:10-151
2F	gi|226312557|ref|YP_002772451.1|	0048601	137-205	2.38e-16	46785	Winged helix DNA-binding domain	0.016	46796	CAP C-terminal domain-like	2oz6 A:143-213
2F	gi|226314197|ref|YP_002774093.1|	0048600	22-139	3.01e-23	51206	cAMP-binding domain-like	0.0079	51210	cAMP-binding domain	2gau A:10-151
2F	gi|226314197|ref|YP_002774093.1|	0048601	151-226	0.000000266	46785	Winged helix DNA-binding domain	0.044	46796	CAP C-terminal domain-like	3e5u A:148-227
2F	gi|226314284|ref|YP_002774180.1|	0054946	7-145	2.62e-32	51206	cAMP-binding domain-like	0.021	51210	cAMP-binding domain	1o5l A:1-129
2F	gi|226314284|ref|YP_002774180.1|	0048601	148-231	0.0000000000363	46785	Winged helix DNA-binding domain	0.02	46796	CAP C-terminal domain-like	2oz6 A:143-213
2F	gi|226314307|ref|YP_002774203.1|	0054946	8-142	1.57e-25	51206	cAMP-binding domain-like	0.016	51210	cAMP-binding domain	2gau A:10-151
2F	gi|226314307|ref|YP_002774203.1|	0048601	146-231	1.28e-20	46785	Winged helix DNA-binding domain	0.017	46796	CAP C-terminal domain-like	1ft9 A:134-213
2F	gi|226315289|ref|YP_002775185.1|	0046856	40-148	2.88e-22	51206	cAMP-binding domain-like	0.057	51207	CO-sensing protein CooA, N-terminal domain	1ft9 A:2-133
2F	gi|226315289|ref|YP_002775185.1|	0052198	150-217	0.000000000000597	46785	Winged helix DNA-binding domain	0.015	46796	CAP C-terminal domain-like	2coh A:118-199
2F	gi|226309936|ref|YP_002769830.1|	0041617	138-381	1.49e-69	52540	P-loop containing nucleoside triphosphate hydrolases	0.00000178	81269	Extended AAA-ATPase domain	1ny5 A:138-384
2F	gi|226309936|ref|YP_002769830.1|	0037176	353-448	0.0000000000215	46689	Homeodomain-like	0.019	100918	FIS-like	1eto B:
2F	gi|226309936|ref|YP_002769830.1|	0048248	3-56	0.000000107	55785	PYP-like sensor domain (PAS domain)	0.072	82764	N-terminal PAS domain of Pas kinase	1ll8 A:
2F	gi|226310462|ref|YP_002770356.1|	0041617	147-389	4.97e-76	52540	P-loop containing nucleoside triphosphate hydrolases	0.000000628	81269	Extended AAA-ATPase domain	1ny5 A:138-384
2F	gi|226310462|ref|YP_002770356.1|	0043525	5-192	7.4e-45	52172	CheY-like	0.001	52173	CheY-related	1srr A:
2F	gi|226310462|ref|YP_002770356.1|	0037176	360-461	0.0000000000000421	46689	Homeodomain-like	0.013	100918	FIS-like	1eto B:
2F	gi|226310511|ref|YP_002770405.1|	0041617	211-456	1.85e-74	52540	P-loop containing nucleoside triphosphate hydrolases	0.000000866	81269	Extended AAA-ATPase domain	1ny5 A:138-384
2F	gi|226310511|ref|YP_002770405.1|	0037176	425-541	0.0000000000000159	46689	Homeodomain-like	0.014	100918	FIS-like	1eto B:
2F	gi|226310511|ref|YP_002770405.1|	0037219	69-175	0.00000000000000244	55785	PYP-like sensor domain (PAS domain)	0.058	55789	Heme-binding PAS domain	1ew0 A:
2F	gi|226310860|ref|YP_002770754.1|	0041617	144-388	2.55e-68	52540	P-loop containing nucleoside triphosphate hydrolases	0.00000123	81269	Extended AAA-ATPase domain	1ny5 A:138-384
2F	gi|226310860|ref|YP_002770754.1|	0048459	4-104	0.000000000000227	55785	PYP-like sensor domain (PAS domain)	0.043	103184	Hypoxia-inducible factor Hif2a, C-terminal domain	1p97 A:
2F	gi|226310860|ref|YP_002770754.1|	0037176	357-450	0.00000000333	46689	Homeodomain-like	0.034	100918	FIS-like	1g2h A:
2F	gi|226311697|ref|YP_002771591.1|	0049952	278-309	0.0000538	46689	Homeodomain-like	0.033	100918	FIS-like	1umq A:
2F	gi|226311776|ref|YP_002771670.1|	0041617	158-401	1.14e-68	52540	P-loop containing nucleoside triphosphate hydrolases	0.00000124	81269	Extended AAA-ATPase domain	1ny5 A:138-384
2F	gi|226311776|ref|YP_002771670.1|	0048459	3-113	0.000000000000471	55785	PYP-like sensor domain (PAS domain)	0.094	55789	Heme-binding PAS domain	1ew0 A:
2F	gi|226311776|ref|YP_002771670.1|	0046907	418-466	0.0000000717	46689	Homeodomain-like	0.037	100918	FIS-like	1g2h A:
2F	gi|226311832|ref|YP_002771726.1|	0041617	147-391	1.43e-64	52540	P-loop containing nucleoside triphosphate hydrolases	0.00000433	81269	Extended AAA-ATPase domain	1ny5 A:138-384
2F	gi|226311832|ref|YP_002771726.1|	0037176	360-468	0.00000000000000645	46689	Homeodomain-like	0.028	100918	FIS-like	1eto B:
2F	gi|226311832|ref|YP_002771726.1|	0048459	14-120	0.000000000381	55785	PYP-like sensor domain (PAS domain)	0.045	55786	PYP-like	1otd A:
2F	gi|226311953|ref|YP_002771847.1|	0041617	367-613	2.54e-70	52540	P-loop containing nucleoside triphosphate hydrolases	0.00000127	81269	Extended AAA-ATPase domain	1ny5 A:138-384
2F	gi|226311953|ref|YP_002771847.1|	0048459	102-216	5.93e-16	55785	PYP-like sensor domain (PAS domain)	0.019	55789	Heme-binding PAS domain	1dp6 A:
2F	gi|226311953|ref|YP_002771847.1|	0053794	1-91	0.000000000000428	51735	NAD(P)-binding Rossmann-fold domains	0.042	51800	Glyceraldehyde-3-phosphate dehydrogenase-like, N-terminal domain	1nvm B:1-131,B:287-312
2F	gi|226311953|ref|YP_002771847.1|	0048459	217-336	0.000000000000136	55785	PYP-like sensor domain (PAS domain)	0.062	55789	Heme-binding PAS domain	1dp6 A:
2F	gi|226311953|ref|YP_002771847.1|	0037176	582-683	0.0000000000681	46689	Homeodomain-like	0.018	100918	FIS-like	1ntc A:
2F	gi|226312152|ref|YP_002772046.1|	0041617	130-371	1.27e-69	52540	P-loop containing nucleoside triphosphate hydrolases	0.00000227	81269	Extended AAA-ATPase domain	1ny5 A:138-384
2F	gi|226312152|ref|YP_002772046.1|	0037176	345-429	0.000000000000329	46689	Homeodomain-like	0.023	100918	FIS-like	1eto B:
2F	gi|226312152|ref|YP_002772046.1|	0048248	7-98	0.0000000000499	55785	PYP-like sensor domain (PAS domain)	0.05	55789	Heme-binding PAS domain	1ew0 A:
2F	gi|226312342|ref|YP_002772236.1|	0041617	159-400	1.59e-67	52540	P-loop containing nucleoside triphosphate hydrolases	0.00000141	81269	Extended AAA-ATPase domain	1ny5 A:138-384
2F	gi|226312342|ref|YP_002772236.1|	0048459	14-119	0.000000000681	55785	PYP-like sensor domain (PAS domain)	0.063	55786	PYP-like	1otd A:
2F	gi|226312342|ref|YP_002772236.1|	0037176	370-468	0.0000000645	46689	Homeodomain-like	0.077	100918	FIS-like	1ntc A:
2F	gi|226313544|ref|YP_002773438.1|	0041617	165-406	2.23e-67	52540	P-loop containing nucleoside triphosphate hydrolases	0.00000115	81269	Extended AAA-ATPase domain	1ny5 A:138-384
2F	gi|226313544|ref|YP_002773438.1|	0037176	379-470	0.00000000000538	46689	Homeodomain-like	0.044	100918	FIS-like	1g2h A:
2F	gi|226313820|ref|YP_002773714.1|	0041617	273-516	9.91e-65	52540	P-loop containing nucleoside triphosphate hydrolases	0.00000121	81269	Extended AAA-ATPase domain	1ny5 A:138-384
2F	gi|226313820|ref|YP_002773714.1|	0037176	488-592	0.000000000108	46689	Homeodomain-like	0.0098	100918	FIS-like	1ntc A:
2F	gi|226313820|ref|YP_002773714.1|	0037219	151-210	0.0000384	55785	PYP-like sensor domain (PAS domain)	0.064	82764	N-terminal PAS domain of Pas kinase	1ll8 A:
2F	gi|226314150|ref|YP_002774046.1|	0041617	259-502	1.04e-68	52540	P-loop containing nucleoside triphosphate hydrolases	0.00000048	81269	Extended AAA-ATPase domain	1ny5 A:138-384
2F	gi|226314150|ref|YP_002774046.1|	0037176	473-566	0.0000000000000239	46689	Homeodomain-like	0.059	100918	FIS-like	1ntc A:
2F	gi|226314150|ref|YP_002774046.1|	0037219	118-223	0.0000000000793	55785	PYP-like sensor domain (PAS domain)	0.054	55789	Heme-binding PAS domain	1v9y A:
2F	gi|226314402|ref|YP_002774298.1|	0041617	146-386	1.14e-61	52540	P-loop containing nucleoside triphosphate hydrolases	0.000000867	81269	Extended AAA-ATPase domain	1ny5 A:138-384
2F	gi|226314402|ref|YP_002774298.1|	0043525	4-190	9.25e-46	52172	CheY-like	0.0000946	52173	CheY-related	1ny5 A:1-137
2F	gi|226314402|ref|YP_002774298.1|	0037176	358-457	0.0000000000125	46689	Homeodomain-like	0.052	100918	FIS-like	1umq A:
2F	gi|226314739|ref|YP_002774635.1|	0041617	316-544	5.86e-63	52540	P-loop containing nucleoside triphosphate hydrolases	0.00000339	81269	Extended AAA-ATPase domain	1ny5 A:138-384
2F	gi|226314739|ref|YP_002774635.1|	0048440	590-627	0.0000000378	46689	Homeodomain-like	0.048	100918	FIS-like	1eto B:
2F	gi|226314739|ref|YP_002774635.1|	0049608	65-200	0.0000121	55781	GAF domain-like	0.031	55782	GAF domain	1f5m A:
2F	gi|226315088|ref|YP_002774984.1|	0041617	153-396	2.55e-69	52540	P-loop containing nucleoside triphosphate hydrolases	0.00000135	81269	Extended AAA-ATPase domain	1ny5 A:138-384
2F	gi|226315088|ref|YP_002774984.1|	0037176	366-466	0.00000000000000394	46689	Homeodomain-like	0.028	100918	FIS-like	1eto B:
2F	gi|226315088|ref|YP_002774984.1|	0048248	8-111	0.0000000000000136	55785	PYP-like sensor domain (PAS domain)	0.081	55789	Heme-binding PAS domain	1ew0 A:
2F	gi|226315126|ref|YP_002775022.1|	0041617	115-360	3.55e-66	52540	P-loop containing nucleoside triphosphate hydrolases	0.0000018	81269	Extended AAA-ATPase domain	1ny5 A:138-384
2F	gi|226315126|ref|YP_002775022.1|	0037176	329-424	0.000000205	46689	Homeodomain-like	0.043	100918	FIS-like	1g2h A:
2F	gi|226315238|ref|YP_002775134.1|	0041617	282-506	6.41e-59	52540	P-loop containing nucleoside triphosphate hydrolases	0.00000594	81269	Extended AAA-ATPase domain	1ny5 A:138-384
2F	gi|226315238|ref|YP_002775134.1|	0048440	476-568	0.00000000000000874	46689	Homeodomain-like	0.032	100918	FIS-like	1eto B:
2F	gi|226315340|ref|YP_002775236.1|	0041617	154-396	2.85e-68	52540	P-loop containing nucleoside triphosphate hydrolases	0.00000223	81269	Extended AAA-ATPase domain	1ny5 A:138-384
2F	gi|226315340|ref|YP_002775236.1|	0037176	366-464	0.00000000403	46689	Homeodomain-like	0.041	100918	FIS-like	1ntc A:
2F	gi|226315340|ref|YP_002775236.1|	0048459	7-112	0.000000000681	55785	PYP-like sensor domain (PAS domain)	0.039	55789	Heme-binding PAS domain	1dp6 A:
2F	gi|226309718|ref|YP_002769612.1|	0041150	4-134	3.43e-31	46785	Winged helix DNA-binding domain	0.0075	101027	FUR-like	1mzb A:
2F	gi|226310654|ref|YP_002770548.1|	0041150	6-137	8.11e-41	46785	Winged helix DNA-binding domain	0.0052	101027	FUR-like	1mzb A:
2F	gi|226311966|ref|YP_002771860.1|	0041150	7-142	6.35e-38	46785	Winged helix DNA-binding domain	0.0008	101027	FUR-like	1mzb A:
2F	gi|226314160|ref|YP_002774056.1|	0041150	8-87	8.42e-16	46785	Winged helix DNA-binding domain	0.032	101027	FUR-like	1mzb A:
2F	gi|226310418|ref|YP_002770312.1|	0036339	61-327	8.1e-56	53822	Periplasmic binding protein-like I	0.0000992	53823	L-arabinose binding protein-like	2nzu G:58-332
2F	gi|226310418|ref|YP_002770312.1|	0051985	1-59	5.7e-17	47413	lambda repressor-like DNA-binding domains	0.0074	47438	GalR/LacI-like bacterial regulator	2bjc A:1-62
2F	gi|226311049|ref|YP_002770943.1|	0036339	61-326	5.14e-52	53822	Periplasmic binding protein-like I	0.0000795	53823	L-arabinose binding protein-like	1dbq A:
2F	gi|226311049|ref|YP_002770943.1|	0051985	1-58	5.96e-16	47413	lambda repressor-like DNA-binding domains	0.0035	47438	GalR/LacI-like bacterial regulator	2hsg A:2-58
2F	gi|226312335|ref|YP_002772229.1|	0036339	40-310	1.84e-80	53822	Periplasmic binding protein-like I	0.00000159	53823	L-arabinose binding protein-like	2nzu G:58-332
2F	gi|226312335|ref|YP_002772229.1|	0051985	2-39	0.000000581	47413	lambda repressor-like DNA-binding domains	0.0075	47438	GalR/LacI-like bacterial regulator	2hsg A:2-58
2F	gi|226313751|ref|YP_002773645.1|	0036339	62-333	1.52e-90	53822	Periplasmic binding protein-like I	0.0000000364	53823	L-arabinose binding protein-like	2nzu G:58-332
2F	gi|226313751|ref|YP_002773645.1|	0051985	2-60	1.38e-19	47413	lambda repressor-like DNA-binding domains	0.00021	47438	GalR/LacI-like bacterial regulator	2hsg A:2-58
2F	gi|226309987|ref|YP_002769881.1|	0045682	1-133	2.28e-31	52172	CheY-like	0.00076	52173	CheY-related	1a04 A:5-142
2F	gi|226309987|ref|YP_002769881.1|	0048694	148-216	5.44e-24	46894	C-terminal effector domain of the bipartite response regulators	0.0035	46900	GerE-like (LuxR/UhpA family of transcriptional regulators)	1a04 A:150-216
2F	gi|226310338|ref|YP_002770232.1|	0045700	1-130	9.11e-32	52172	CheY-like	0.0013	52173	CheY-related	1u0s Y:
2F	gi|226310338|ref|YP_002770232.1|	0048694	168-225	6.12e-17	46894	C-terminal effector domain of the bipartite response regulators	0.0034	46900	GerE-like (LuxR/UhpA family of transcriptional regulators)	1a04 A:150-216
2F	gi|226310364|ref|YP_002770258.1|	0045682	9-132	5.98e-33	52172	CheY-like	0.00041	52173	CheY-related	1a04 A:5-142
2F	gi|226310364|ref|YP_002770258.1|	0048694	165-234	1.33e-20	46894	C-terminal effector domain of the bipartite response regulators	0.0024	46900	GerE-like (LuxR/UhpA family of transcriptional regulators)	1fse A:
2F	gi|226310381|ref|YP_002770275.1|	0045682	1-128	1.42e-29	52172	CheY-like	0.0006	52173	CheY-related	1s8n A:
2F	gi|226310381|ref|YP_002770275.1|	0048694	122-198	4.08e-20	46894	C-terminal effector domain of the bipartite response regulators	0.0021	46900	GerE-like (LuxR/UhpA family of transcriptional regulators)	1fse A:
2F	gi|226310595|ref|YP_002770489.1|	0045682	1-131	5.12e-33	52172	CheY-like	0.00034	52173	CheY-related	1a04 A:5-142
2F	gi|226310595|ref|YP_002770489.1|	0048694	138-207	4.42e-23	46894	C-terminal effector domain of the bipartite response regulators	0.0016	46900	GerE-like (LuxR/UhpA family of transcriptional regulators)	1a04 A:150-216
2F	gi|226310877|ref|YP_002770771.1|	0045682	1-123	1.57e-28	52172	CheY-like	0.0045	52173	CheY-related	1a04 A:5-142
2F	gi|226310877|ref|YP_002770771.1|	0048694	146-211	0.00000000000000374	46894	C-terminal effector domain of the bipartite response regulators	0.0087	46900	GerE-like (LuxR/UhpA family of transcriptional regulators)	1fse A:
2F	gi|226310881|ref|YP_002770775.1|	0045682	383-512	1.05e-34	52172	CheY-like	0.00064	52173	CheY-related	1a04 A:5-142
2F	gi|226310881|ref|YP_002770775.1|	0035339	256-373	7.2e-18	55874	ATPase domain of HSP90 chaperone/DNA topoisomerase II/histidine kinase	0.036	55884	Histidine kinase	1l0o A:
2F	gi|226310881|ref|YP_002770775.1|	0048694	536-597	6.12e-17	46894	C-terminal effector domain of the bipartite response regulators	0.0029	46900	GerE-like (LuxR/UhpA family of transcriptional regulators)	1fse A:
2F	gi|226311034|ref|YP_002770928.1|	0047272	463-790	5.58e-23	48452	TPR-like	0.0026	69094	Transcription factor MalT domain III	1hz4 A:
2F	gi|226311034|ref|YP_002770928.1|	0048694	802-873	2.82e-19	46894	C-terminal effector domain of the bipartite response regulators	0.0037	46900	GerE-like (LuxR/UhpA family of transcriptional regulators)	1fse A:
2F	gi|226311034|ref|YP_002770928.1|	0052726	13-234	0.000000000000226	52540	P-loop containing nucleoside triphosphate hydrolases	0.067	52670	RecA protein-like (ATPase-domain)	1tf7 A:14-255
2F	gi|226311198|ref|YP_002771092.1|	0048694	156-226	0.00000000000000102	46894	C-terminal effector domain of the bipartite response regulators	0.0033	46900	GerE-like (LuxR/UhpA family of transcriptional regulators)	1fse A:
2F	gi|226311283|ref|YP_002771177.1|	0048694	10-74	5.44e-23	46894	C-terminal effector domain of the bipartite response regulators	0.00015	46900	GerE-like (LuxR/UhpA family of transcriptional regulators)	1fse A:
2F	gi|226311708|ref|YP_002771602.1|	0043525	1-168	6.64e-34	52172	CheY-like	0.00043	52173	CheY-related	1a04 A:5-142
2F	gi|226311708|ref|YP_002771602.1|	0051317	149-209	1.91e-18	46894	C-terminal effector domain of the bipartite response regulators	0.0024	46900	GerE-like (LuxR/UhpA family of transcriptional regulators)	1a04 A:150-216
2F	gi|226312417|ref|YP_002772311.1|	0045682	1-132	1.57e-30	52172	CheY-like	0.00081	52173	CheY-related	1a04 A:5-142
2F	gi|226312417|ref|YP_002772311.1|	0048694	135-211	1.19e-20	46894	C-terminal effector domain of the bipartite response regulators	0.0022	46900	GerE-like (LuxR/UhpA family of transcriptional regulators)	1fse A:
2F	gi|226312572|ref|YP_002772466.1|	0048694	311-372	5.1e-18	46894	C-terminal effector domain of the bipartite response regulators	0.0039	46900	GerE-like (LuxR/UhpA family of transcriptional regulators)	1fse A:
2F	gi|226312572|ref|YP_002772466.1|	0048136	43-194	0.00000000259	55781	GAF domain-like	0.041	55782	GAF domain	1vhm A:
2F	gi|226312583|ref|YP_002772477.1|	0045682	4-120	4.41e-30	52172	CheY-like	0.00042	52173	CheY-related	1a04 A:5-142
2F	gi|226312583|ref|YP_002772477.1|	0048694	146-212	6.12e-22	46894	C-terminal effector domain of the bipartite response regulators	0.0019	46900	GerE-like (LuxR/UhpA family of transcriptional regulators)	1a04 A:150-216
2F	gi|226312803|ref|YP_002772697.1|	0045682	10-134	6.12e-33	52172	CheY-like	0.00045	52173	CheY-related	1a04 A:5-142
2F	gi|226312803|ref|YP_002772697.1|	0048694	160-227	8.5e-23	46894	C-terminal effector domain of the bipartite response regulators	0.003	46900	GerE-like (LuxR/UhpA family of transcriptional regulators)	1fse A:
2F	gi|226314223|ref|YP_002774119.1|	0048694	785-852	3.1e-17	46894	C-terminal effector domain of the bipartite response regulators	0.0056	46900	GerE-like (LuxR/UhpA family of transcriptional regulators)	1yio A:131-200
2F	gi|226314223|ref|YP_002774119.1|	0052726	11-264	0.00000000000314	52540	P-loop containing nucleoside triphosphate hydrolases	0.061	81269	Extended AAA-ATPase domain	1hqc A:5-242
2F	gi|226314223|ref|YP_002774119.1|	0047272	614-749	0.000000036	48452	TPR-like	0.035	69094	Transcription factor MalT domain III	1hz4 A:
2F	gi|226314788|ref|YP_002774684.1|	0048694	782-851	1.73e-19	46894	C-terminal effector domain of the bipartite response regulators	0.0038	46900	GerE-like (LuxR/UhpA family of transcriptional regulators)	1a04 A:150-216
2F	gi|226314788|ref|YP_002774684.1|	0047272	580-774	0.00000000000000228	48452	TPR-like	0.0059	69094	Transcription factor MalT domain III	1hz4 A:
2F	gi|226314788|ref|YP_002774684.1|	0053686	15-217	0.00000000289	52540	P-loop containing nucleoside triphosphate hydrolases	0.061	52670	RecA protein-like (ATPase-domain)	1tf7 A:14-255
2F	gi|226314987|ref|YP_002774883.1|	0045682	8-139	2.28e-33	52172	CheY-like	0.00033	52173	CheY-related	1a04 A:5-142
2F	gi|226314987|ref|YP_002774883.1|	0048694	162-233	8.84e-24	46894	C-terminal effector domain of the bipartite response regulators	0.0013	46900	GerE-like (LuxR/UhpA family of transcriptional regulators)	1fse A:
2F	gi|226315255|ref|YP_002775151.1|	0043525	1-136	3.13e-24	52172	CheY-like	0.0011	52173	CheY-related	1u0s Y:
2F	gi|226315255|ref|YP_002775151.1|	0048694	148-211	0.00000000000000544	46894	C-terminal effector domain of the bipartite response regulators	0.003	46900	GerE-like (LuxR/UhpA family of transcriptional regulators)	1a04 A:150-216
2F	gi|226315376|ref|YP_002775272.1|	0045682	374-506	6.4e-36	52172	CheY-like	0.00079	52173	CheY-related	1a04 A:5-142
2F	gi|226315376|ref|YP_002775272.1|	0035339	247-365	2.62e-17	55874	ATPase domain of HSP90 chaperone/DNA topoisomerase II/histidine kinase	0.019	55884	Histidine kinase	1ysr A:299-446
2F	gi|226315376|ref|YP_002775272.1|	0048694	525-591	0.00000000000000143	46894	C-terminal effector domain of the bipartite response regulators	0.0041	46900	GerE-like (LuxR/UhpA family of transcriptional regulators)	1fse A:
2F	gi|226310022|ref|YP_002769916.1|	0050696	103-459	6.68e-54	53383	PLP-dependent transferases	0.00014	53384	AAT-like	1x0m A:26-428
2F	gi|226310022|ref|YP_002769916.1|	0050048	9-82	0.00000000000000224	46785	Winged helix DNA-binding domain	0.078	46804	GntR-like transcriptional regulators	1hw1 A:5-78
2F	gi|226310205|ref|YP_002770099.1|	0050696	116-477	1.29e-81	53383	PLP-dependent transferases	0.0000991	53384	AAT-like	1x0m A:26-428
2F	gi|226310205|ref|YP_002770099.1|	0050048	11-88	2.72e-18	46785	Winged helix DNA-binding domain	0.034	46804	GntR-like transcriptional regulators	1hw1 A:5-78
2F	gi|226310288|ref|YP_002770182.1|	0050768	119-474	2.36e-76	53383	PLP-dependent transferases	0.0000803	53384	AAT-like	1x0m A:26-428
2F	gi|226310288|ref|YP_002770182.1|	0050048	13-77	8.52e-17	46785	Winged helix DNA-binding domain	0.012	46804	GntR-like transcriptional regulators	2hs5 A:25-93
2F	gi|226310434|ref|YP_002770328.1|	0050696	107-470	2.29e-85	53383	PLP-dependent transferases	0.00000865	53384	AAT-like	1x0m A:26-428
2F	gi|226310434|ref|YP_002770328.1|	0050048	10-81	7.26e-17	46785	Winged helix DNA-binding domain	0.02	46804	GntR-like transcriptional regulators	3bwg A:5-82
2F	gi|226310729|ref|YP_002770623.1|	0050768	122-475	1.57e-79	53383	PLP-dependent transferases	0.0000142	53384	AAT-like	1x0m A:26-428
2F	gi|226310729|ref|YP_002770623.1|	0050048	5-78	0.0000000000000817	46785	Winged helix DNA-binding domain	0.021	46804	GntR-like transcriptional regulators	1hw1 A:5-78
2F	gi|226310904|ref|YP_002770798.1|	0050048	13-89	3.48e-17	46785	Winged helix DNA-binding domain	0.027	46804	GntR-like transcriptional regulators	1v4r A:1-100
2F	gi|226310966|ref|YP_002770860.1|	0054060	97-221	1.23e-27	48008	GntR ligand-binding domain-like	0.01	48009	GntR ligand-binding domain-like	1hw1 A:79-230
2F	gi|226310966|ref|YP_002770860.1|	0050048	1-77	3.42e-21	46785	Winged helix DNA-binding domain	0.023	46804	GntR-like transcriptional regulators	3bwg A:5-82
2F	gi|226311005|ref|YP_002770899.1|	0050768	99-477	7.74e-88	53383	PLP-dependent transferases	0.00000293	53384	AAT-like	1x0m A:26-428
2F	gi|226311005|ref|YP_002770899.1|	0050048	6-80	1.01e-19	46785	Winged helix DNA-binding domain	0.016	46804	GntR-like transcriptional regulators	1hw1 A:5-78
2F	gi|226311169|ref|YP_002771063.1|	0038752	91-230	1.29e-30	48008	GntR ligand-binding domain-like	0.00024	48009	GntR ligand-binding domain-like	1hw1 A:79-230
2F	gi|226311169|ref|YP_002771063.1|	0050048	12-80	5.88e-19	46785	Winged helix DNA-binding domain	0.0021	46804	GntR-like transcriptional regulators	1hw1 A:5-78
2F	gi|226311211|ref|YP_002771105.1|	0050696	146-478	4.83e-49	53383	PLP-dependent transferases	0.016	53384	AAT-like	1x0m A:26-428
2F	gi|226311211|ref|YP_002771105.1|	0050048	13-92	0.000000000000544	46785	Winged helix DNA-binding domain	0.031	46804	GntR-like transcriptional regulators	1hw1 A:5-78
2F	gi|226312331|ref|YP_002772225.1|	0050048	7-80	6.49e-21	46785	Winged helix DNA-binding domain	0.077	46804	GntR-like transcriptional regulators	1hw1 A:5-78
2F	gi|226312331|ref|YP_002772225.1|	0054060	86-215	1.1e-19	48008	GntR ligand-binding domain-like	0.019	48009	GntR ligand-binding domain-like	2hs5 A:94-231
2F	gi|226312431|ref|YP_002772325.1|	0050768	124-489	3.38e-75	53383	PLP-dependent transferases	0.00000817	53384	AAT-like	1wst A:13-415
2F	gi|226312431|ref|YP_002772325.1|	0050048	8-79	1.31e-16	46785	Winged helix DNA-binding domain	0.032	46804	GntR-like transcriptional regulators	3bwg A:5-82
2F	gi|226312604|ref|YP_002772498.1|	0050048	8-97	6.97e-18	46785	Winged helix DNA-binding domain	0.012	46804	GntR-like transcriptional regulators	2hs5 A:25-93
2F	gi|226312604|ref|YP_002772498.1|	0054060	78-207	1.67e-16	48008	GntR ligand-binding domain-like	0.019	48009	GntR ligand-binding domain-like	2hs5 A:94-231
2F	gi|226312638|ref|YP_002772532.1|	0054060	96-231	2.62e-29	48008	GntR ligand-binding domain-like	0.0049	48009	GntR ligand-binding domain-like	2hs5 A:94-231
2F	gi|226312638|ref|YP_002772532.1|	0050048	10-79	3.91e-22	46785	Winged helix DNA-binding domain	0.01	46804	GntR-like transcriptional regulators	1hw1 A:5-78
2F	gi|226312999|ref|YP_002772893.1|	0054662	62-239	4.71e-41	64288	Chorismate lyase-like	0.0031	143473	UTRA domain	3ddv A:3-145
2F	gi|226312999|ref|YP_002772893.1|	0050048	8-77	2.43e-22	46785	Winged helix DNA-binding domain	0.012	46804	GntR-like transcriptional regulators	1v4r A:1-100
2F	gi|226313919|ref|YP_002773815.1|	0050768	101-483	7.14e-94	53383	PLP-dependent transferases	0.00000627	53384	AAT-like	1x0m A:26-428
2F	gi|226313919|ref|YP_002773815.1|	0050048	12-89	1.29e-19	46785	Winged helix DNA-binding domain	0.016	46804	GntR-like transcriptional regulators	1v4r A:1-100
2F	gi|226313976|ref|YP_002773872.1|	0050768	104-473	4.08e-93	53383	PLP-dependent transferases	0.0000153	53384	AAT-like	1x0m A:26-428
2F	gi|226313976|ref|YP_002773872.1|	0050048	8-78	1.4e-22	46785	Winged helix DNA-binding domain	0.014	46804	GntR-like transcriptional regulators	3bwg A:5-82
2F	gi|226313981|ref|YP_002773877.1|	0050768	113-470	4.87e-74	53383	PLP-dependent transferases	0.0000147	53384	AAT-like	1x0m A:26-428
2F	gi|226313981|ref|YP_002773877.1|	0050048	7-87	6.43e-19	46785	Winged helix DNA-binding domain	0.024	46804	GntR-like transcriptional regulators	1v4r A:1-100
2F	gi|226314016|ref|YP_002773912.1|	0050768	60-447	3.42e-72	53383	PLP-dependent transferases	0.0000864	53384	AAT-like	1x0m A:26-428
2F	gi|226314016|ref|YP_002773912.1|	0050048	2-76	3.8e-16	46785	Winged helix DNA-binding domain	0.0044	46804	GntR-like transcriptional regulators	3bwg A:5-82
2F	gi|226314429|ref|YP_002774325.1|	0050768	147-475	4.49e-89	53383	PLP-dependent transferases	0.0000122	53384	AAT-like	1x0m A:26-428
2F	gi|226314429|ref|YP_002774325.1|	0050048	6-78	1.87e-19	46785	Winged helix DNA-binding domain	0.018	46804	GntR-like transcriptional regulators	3bwg A:5-82
2F	gi|226314495|ref|YP_002774391.1|	0050768	105-479	3.35e-92	53383	PLP-dependent transferases	0.00000791	53384	AAT-like	1x0m A:26-428
2F	gi|226314495|ref|YP_002774391.1|	0050048	9-86	2.69e-19	46785	Winged helix DNA-binding domain	0.023	46804	GntR-like transcriptional regulators	1v4r A:1-100
2F	gi|226314580|ref|YP_002774476.1|	0051302	28-113	0.0000000414	46785	Winged helix DNA-binding domain	0.055	46804	GntR-like transcriptional regulators	1hw1 A:5-78
2F	gi|226314618|ref|YP_002774514.1|	0050768	98-471	1.81e-88	53383	PLP-dependent transferases	0.0000783	53384	AAT-like	1x0m A:26-428
2F	gi|226314618|ref|YP_002774514.1|	0050048	7-79	3.54e-20	46785	Winged helix DNA-binding domain	0.021	46804	GntR-like transcriptional regulators	3bwg A:5-82
2F	gi|226314627|ref|YP_002774523.1|	0050696	105-469	8.05e-68	53383	PLP-dependent transferases	0.00034	53384	AAT-like	1x0m A:26-428
2F	gi|226314627|ref|YP_002774523.1|	0050048	10-82	1.09e-18	46785	Winged helix DNA-binding domain	0.028	46804	GntR-like transcriptional regulators	1v4r A:1-100
2F	gi|226314753|ref|YP_002774649.1|	0050768	107-477	1.39e-97	53383	PLP-dependent transferases	0.00000358	53384	AAT-like	1x0m A:26-428
2F	gi|226314753|ref|YP_002774649.1|	0050048	8-84	2.93e-23	46785	Winged helix DNA-binding domain	0.024	46804	GntR-like transcriptional regulators	1v4r A:1-100
2F	gi|226310210|ref|YP_002770104.1|	0049608	71-250	5.04e-44	55781	GAF domain-like	0.00036	75513	IclR ligand-binding domain-like	1mkm A:76-246
2F	gi|226310210|ref|YP_002770104.1|	0048177	6-77	0.00000000000000316	46785	Winged helix DNA-binding domain	0.015	74676	Transcriptional regulator IclR, N-terminal domain	1mkm A:1-75
2F	gi|226310959|ref|YP_002770853.1|	0054151	72-185	1.44e-28	75138	HprK N-terminal domain-like	0.015	159447	DRTGG domain	2ioj A:206-325
2F	gi|226310959|ref|YP_002770853.1|	0054203	182-307	6.95e-26	54631	CBS-domain pair	0.0017	54632	CBS-domain pair	1zfj A:95-220
2F	gi|226310959|ref|YP_002770853.1|	0051338	334-434	0.0000000000000013	54637	Thioesterase/thiol ester dehydrase-isomerase	0.064	89902	PaaI/YdiI-like	2cy9 A:13-139
2F	gi|226310959|ref|YP_002770853.1|	0050048	6-60	0.00000148	46785	Winged helix DNA-binding domain	0.073	74676	Transcriptional regulator IclR, N-terminal domain	1mkm A:1-75
2F	gi|226312232|ref|YP_002772126.1|	0049608	68-256	2.6e-47	55781	GAF domain-like	0.00011	75513	IclR ligand-binding domain-like	1mkm A:76-246
2F	gi|226312232|ref|YP_002772126.1|	0048177	11-84	0.0000000000000731	46785	Winged helix DNA-binding domain	0.01	74676	Transcriptional regulator IclR, N-terminal domain	1mkm A:1-75
2F	gi|226313220|ref|YP_002773114.1|	0040524	78-233	3.35e-26	100950	NagB/RpiA/CoA transferase-like	0.055	110513	IF2B-like	1vb5 A:
2F	gi|226313220|ref|YP_002773114.1|	0043758	4-63	0.0000000000000193	46785	Winged helix DNA-binding domain	0.067	74676	Transcriptional regulator IclR, N-terminal domain	1mkm A:1-75
2F	gi|226313790|ref|YP_002773684.1|	0049608	66-247	2.35e-41	55781	GAF domain-like	0.00039	75513	IclR ligand-binding domain-like	1tf1 A:
2F	gi|226313790|ref|YP_002773684.1|	0048177	9-79	7.61e-18	46785	Winged helix DNA-binding domain	0.032	74676	Transcriptional regulator IclR, N-terminal domain	1mkm A:1-75
2F	gi|226314703|ref|YP_002774599.1|	0049608	71-243	3.47e-36	55781	GAF domain-like	0.0013	75513	IclR ligand-binding domain-like	1mkm A:76-246
2F	gi|226314703|ref|YP_002774599.1|	0048177	2-78	0.0000000000000101	46785	Winged helix DNA-binding domain	0.076	74676	Transcriptional regulator IclR, N-terminal domain	1mkm A:1-75
2F	gi|226315176|ref|YP_002775072.1|	0049608	70-243	1.24e-39	55781	GAF domain-like	0.00055	75513	IclR ligand-binding domain-like	1tf1 A:
2F	gi|226315176|ref|YP_002775072.1|	0048177	2-78	0.00000000000000378	46785	Winged helix DNA-binding domain	0.019	74676	Transcriptional regulator IclR, N-terminal domain	1mkm A:1-75
2F	gi|226312895|ref|YP_002772789.1|	0039545	84-204	7.85e-37	51306	LexA/Signal peptidase	0.00028	51307	LexA-related	1jhf A:73-198
2F	gi|226312895|ref|YP_002772789.1|	0047587	3-70	1.07e-22	46785	Winged helix DNA-binding domain	0.022	46789	LexA repressor, N-terminal DNA-binding domain	1jhf A:2-72
2F	gi|226309951|ref|YP_002769845.1|	0052161	1-60	4.56e-17	46785	Winged helix DNA-binding domain	0.0047	68967	Lrp/AsnC-like transcriptional regulator N-terminal domain	1i1g A:2-61
2F	gi|226309951|ref|YP_002769845.1|	0052160	65-134	0.00000000000308	54909	Dimeric alpha+beta barrel	0.011	69733	Lrp/AsnC-like transcriptional regulator C-terminal domain	1ri7 A:85-170
2F	gi|226310006|ref|YP_002769900.1|	0052161	1-60	0.00000000000000396	46785	Winged helix DNA-binding domain	0.0063	68967	Lrp/AsnC-like transcriptional regulator N-terminal domain	2cfx A:1-63
2F	gi|226310006|ref|YP_002769900.1|	0052160	64-136	0.00000000000174	54909	Dimeric alpha+beta barrel	0.0086	69733	Lrp/AsnC-like transcriptional regulator C-terminal domain	2cfx A:64-140
2F	gi|226310135|ref|YP_002770029.1|	0047284	72-150	0.000000000000349	54909	Dimeric alpha+beta barrel	0.0045	69733	Lrp/AsnC-like transcriptional regulator C-terminal domain	1ri7 A:85-170
2F	gi|226310135|ref|YP_002770029.1|	0052161	13-69	0.0000000000329	46785	Winged helix DNA-binding domain	0.007	68967	Lrp/AsnC-like transcriptional regulator N-terminal domain	2cg4 A:4-66
2F	gi|226310775|ref|YP_002770669.1|	0052161	1-59	0.00000000000000526	46785	Winged helix DNA-binding domain	0.0088	68967	Lrp/AsnC-like transcriptional regulator N-terminal domain	1ri7 A:25-84
2F	gi|226310775|ref|YP_002770669.1|	0049174	64-146	0.000000000657	54909	Dimeric alpha+beta barrel	0.0085	69733	Lrp/AsnC-like transcriptional regulator C-terminal domain	2cfx A:64-140
2F	gi|226311480|ref|YP_002771374.1|	0051337	2-125	1.11e-31	46785	Winged helix DNA-binding domain	0.061	68967	Lrp/AsnC-like transcriptional regulator N-terminal domain	1ri7 A:25-84
2F	gi|226311972|ref|YP_002771866.1|	0052161	3-62	0.00000000000232	46785	Winged helix DNA-binding domain	0.0037	68967	Lrp/AsnC-like transcriptional regulator N-terminal domain	1i1g A:2-61
2F	gi|226311972|ref|YP_002771866.1|	0047284	63-142	0.00000000000657	54909	Dimeric alpha+beta barrel	0.0076	69733	Lrp/AsnC-like transcriptional regulator C-terminal domain	1ri7 A:85-170
2F	gi|226312280|ref|YP_002772174.1|	0040266	4-62	0.000000023	46785	Winged helix DNA-binding domain	0.049	68967	Lrp/AsnC-like transcriptional regulator N-terminal domain	1i1g A:2-61
2F	gi|226312838|ref|YP_002772732.1|	0040517	45-151	3.87e-18	46785	Winged helix DNA-binding domain	0.063	68967	Lrp/AsnC-like transcriptional regulator N-terminal domain	1i1g A:2-61
2F	gi|226313888|ref|YP_002773784.1|	0040524	74-233	1.15e-32	100950	NagB/RpiA/CoA transferase-like	0.049	75176	D-ribose-5-phosphate isomerase (RpiA), catalytic domain	1lk5 A:1-130,A:211-229
2F	gi|226313888|ref|YP_002773784.1|	0043758	4-73	0.00000000000000175	46785	Winged helix DNA-binding domain	0.066	68967	Lrp/AsnC-like transcriptional regulator N-terminal domain	1i1g A:2-61
2F	gi|226313943|ref|YP_002773839.1|	0052162	63-143	1.61e-20	54909	Dimeric alpha+beta barrel	0.0023	69733	Lrp/AsnC-like transcriptional regulator C-terminal domain	1ri7 A:85-170
2F	gi|226313943|ref|YP_002773839.1|	0049384	1-83	0.00000000000000106	46785	Winged helix DNA-binding domain	0.0054	68967	Lrp/AsnC-like transcriptional regulator N-terminal domain	2cfx A:1-63
2F	gi|226314080|ref|YP_002773976.1|	0040524	78-241	3.27e-29	100950	NagB/RpiA/CoA transferase-like	0.028	110513	IF2B-like	1t9k A:
2F	gi|226314080|ref|YP_002773976.1|	0043758	6-63	0.00000000000539	46785	Winged helix DNA-binding domain	0.092	68967	Lrp/AsnC-like transcriptional regulator N-terminal domain	1i1g A:2-61
2F	gi|226314121|ref|YP_002774017.1|	0049608	69-241	1.83e-36	55781	GAF domain-like	0.00057	75513	IclR ligand-binding domain-like	1tf1 A:
2F	gi|226314121|ref|YP_002774017.1|	0048177	2-76	0.0000000000000441	46785	Winged helix DNA-binding domain	0.051	68967	Lrp/AsnC-like transcriptional regulator N-terminal domain	1ri7 A:25-84
2F	gi|226315223|ref|YP_002775119.1|	0038492	313-412	4.45e-23	63520	PTS-regulatory domain, PRD	0.0017	63521	PTS-regulatory domain, PRD	1h99 A:54-168
2F	gi|226315223|ref|YP_002775119.1|	0038492	199-302	8.37e-21	63520	PTS-regulatory domain, PRD	0.0025	63521	PTS-regulatory domain, PRD	1h99 A:54-168
2F	gi|226315223|ref|YP_002775119.1|	0034911	552-684	5.23e-19	55804	Phoshotransferase/anion transport protein	0.0037	55805	IIA domain of mannitol-specific and ntr phosphotransferase EII	1a6j A:
2F	gi|226315223|ref|YP_002775119.1|	0050231	419-502	0.000000000045	52794	PTS system IIB component-like	0.022	52795	PTS system, Lactose/Cellobiose specific IIB subunit	1vkr A:
2F	gi|226315223|ref|YP_002775119.1|	0039384	1-46	0.0000073	46785	Winged helix DNA-binding domain	0.058	68967	Lrp/AsnC-like transcriptional regulator N-terminal domain	1i1g A:2-61
2F	gi|226315398|ref|YP_002775294.1|	0040524	76-234	1.93e-36	100950	NagB/RpiA/CoA transferase-like	0.034	75176	D-ribose-5-phosphate isomerase (RpiA), catalytic domain	1ks2 A:2-126,A:199-219
2F	gi|226315398|ref|YP_002775294.1|	0043758	5-78	0.00000000000000523	46785	Winged helix DNA-binding domain	0.069	68967	Lrp/AsnC-like transcriptional regulator N-terminal domain	1i1g A:2-61
2F	gi|226315427|ref|YP_002775323.1|	0040524	74-228	1.36e-33	100950	NagB/RpiA/CoA transferase-like	0.068	75176	D-ribose-5-phosphate isomerase (RpiA), catalytic domain	1lk5 A:1-130,A:211-229
2F	gi|226315427|ref|YP_002775323.1|	0043758	5-77	0.0000000000000041	46785	Winged helix DNA-binding domain	0.064	68967	Lrp/AsnC-like transcriptional regulator N-terminal domain	1i1g A:2-61
2F	gi|226310016|ref|YP_002769910.1|	0045790	88-295	1.45e-26	53850	Periplasmic binding protein-like II	0.0058	53851	Phosphate binding protein-like	2fyi A:88-307
2F	gi|226310016|ref|YP_002769910.1|	0047461	1-87	6.06e-23	46785	Winged helix DNA-binding domain	0.0044	88979	LysR-like transcriptional regulators	1ixc A:1-89
2F	gi|226310442|ref|YP_002770336.1|	0045790	90-294	5.65e-45	53850	Periplasmic binding protein-like II	0.00028	53851	Phosphate binding protein-like	1i6a A:
2F	gi|226310442|ref|YP_002770336.1|	0047461	1-86	1.6e-24	46785	Winged helix DNA-binding domain	0.0021	88979	LysR-like transcriptional regulators	1ixc A:1-89
2F	gi|226310600|ref|YP_002770494.1|	0045790	91-290	1.88e-41	53850	Periplasmic binding protein-like II	0.00052	53851	Phosphate binding protein-like	2fyi A:88-307
2F	gi|226310600|ref|YP_002770494.1|	0047461	1-85	2.72e-19	46785	Winged helix DNA-binding domain	0.004	88979	LysR-like transcriptional regulators	1ixc A:1-89
2F	gi|226310683|ref|YP_002770577.1|	0045790	86-296	2.17e-24	53850	Periplasmic binding protein-like II	0.0043	53851	Phosphate binding protein-like	1i6a A:
2F	gi|226310683|ref|YP_002770577.1|	0045910	1-104	1.03e-17	46785	Winged helix DNA-binding domain	0.0041	88979	LysR-like transcriptional regulators	1ixc A:1-89
2F	gi|226310768|ref|YP_002770662.1|	0045790	88-283	1.63e-28	53850	Periplasmic binding protein-like II	0.0031	53851	Phosphate binding protein-like	2fyi A:88-307
2F	gi|226310768|ref|YP_002770662.1|	0045910	1-111	1.33e-18	46785	Winged helix DNA-binding domain	0.013	88979	LysR-like transcriptional regulators	1ixc A:1-89
2F	gi|226310900|ref|YP_002770794.1|	0045790	87-288	6.67e-34	53850	Periplasmic binding protein-like II	0.00096	53851	Phosphate binding protein-like	1al3 A:
2F	gi|226310900|ref|YP_002770794.1|	0045910	1-103	5.59e-25	46785	Winged helix DNA-binding domain	0.0017	88979	LysR-like transcriptional regulators	1ixc A:1-89
2F	gi|226311127|ref|YP_002771021.1|	0045790	88-292	1.88e-43	53850	Periplasmic binding protein-like II	0.00034	53851	Phosphate binding protein-like	2fyi A:88-307
2F	gi|226311127|ref|YP_002771021.1|	0047461	1-87	4.41e-21	46785	Winged helix DNA-binding domain	0.0054	88979	LysR-like transcriptional regulators	1ixc A:1-89
2F	gi|226311155|ref|YP_002771049.1|	0045790	89-290	2e-39	53850	Periplasmic binding protein-like II	0.0012	53851	Phosphate binding protein-like	1i6a A:
2F	gi|226311155|ref|YP_002771049.1|	0047461	1-87	1.54e-21	46785	Winged helix DNA-binding domain	0.0038	88979	LysR-like transcriptional regulators	1ixc A:1-89
2F	gi|226311157|ref|YP_002771051.1|	0045790	88-290	1.63e-43	53850	Periplasmic binding protein-like II	0.0000891	53851	Phosphate binding protein-like	1i6a A:
2F	gi|226311157|ref|YP_002771051.1|	0047461	1-83	5.71e-20	46785	Winged helix DNA-binding domain	0.008	88979	LysR-like transcriptional regulators	1ixc A:1-89
2F	gi|226311356|ref|YP_002771250.1|	0045790	89-286	5.43e-36	53850	Periplasmic binding protein-like II	0.00092	53851	Phosphate binding protein-like	1al3 A:
2F	gi|226311356|ref|YP_002771250.1|	0045910	2-111	8.85e-20	46785	Winged helix DNA-binding domain	0.0036	88979	LysR-like transcriptional regulators	1ixc A:1-89
2F	gi|226311828|ref|YP_002771722.1|	0045790	89-289	1.88e-33	53850	Periplasmic binding protein-like II	0.0033	53851	Phosphate binding protein-like	1al3 A:
2F	gi|226311828|ref|YP_002771722.1|	0047461	1-86	3.29e-23	46785	Winged helix DNA-binding domain	0.0067	88979	LysR-like transcriptional regulators	1ixc A:1-89
2F	gi|226311943|ref|YP_002771837.1|	0045790	85-287	1.81e-37	53850	Periplasmic binding protein-like II	0.0045	53851	Phosphate binding protein-like	1i6a A:
2F	gi|226311943|ref|YP_002771837.1|	0045910	1-105	4.2e-21	46785	Winged helix DNA-binding domain	0.015	88979	LysR-like transcriptional regulators	1ixc A:1-89
2F	gi|226312121|ref|YP_002772015.1|	0045790	88-293	6.19e-46	53850	Periplasmic binding protein-like II	0.0000804	53851	Phosphate binding protein-like	1i6a A:
2F	gi|226312121|ref|YP_002772015.1|	0047461	1-84	3.15e-23	46785	Winged helix DNA-binding domain	0.002	88979	LysR-like transcriptional regulators	1ixc A:1-89
2F	gi|226312312|ref|YP_002772206.1|	0045790	88-294	1.6e-44	53850	Periplasmic binding protein-like II	0.00045	53851	Phosphate binding protein-like	1al3 A:
2F	gi|226312312|ref|YP_002772206.1|	0047461	1-83	9.61e-22	46785	Winged helix DNA-binding domain	0.0027	88979	LysR-like transcriptional regulators	1ixc A:1-89
2F	gi|226312395|ref|YP_002772289.1|	0045790	93-297	1.45e-44	53850	Periplasmic binding protein-like II	0.00028	53851	Phosphate binding protein-like	1i6a A:
2F	gi|226312395|ref|YP_002772289.1|	0047461	5-89	3.3e-22	46785	Winged helix DNA-binding domain	0.0074	88979	LysR-like transcriptional regulators	1ixc A:1-89
2F	gi|226312643|ref|YP_002772537.1|	0045910	6-114	1.29e-24	46785	Winged helix DNA-binding domain	0.0072	88979	LysR-like transcriptional regulators	1ixc A:1-89
2F	gi|226312643|ref|YP_002772537.1|	0045790	92-285	5.36e-22	53850	Periplasmic binding protein-like II	0.0042	53851	Phosphate binding protein-like	1i6a A:
2F	gi|226313282|ref|YP_002773176.1|	0045790	90-290	3.26e-41	53850	Periplasmic binding protein-like II	0.00067	53851	Phosphate binding protein-like	1al3 A:
2F	gi|226313282|ref|YP_002773176.1|	0045910	1-111	5.88e-23	46785	Winged helix DNA-binding domain	0.017	88979	LysR-like transcriptional regulators	1ixc A:1-89
2F	gi|226313435|ref|YP_002773329.1|	0045790	82-287	1.27e-45	53850	Periplasmic binding protein-like II	0.00047	53851	Phosphate binding protein-like	1i6a A:
2F	gi|226313435|ref|YP_002773329.1|	0045910	2-105	3.15e-23	46785	Winged helix DNA-binding domain	0.015	88979	LysR-like transcriptional regulators	1ixc A:1-89
2F	gi|226313565|ref|YP_002773459.1|	0045790	90-293	1.16e-37	53850	Periplasmic binding protein-like II	0.00027	53851	Phosphate binding protein-like	1al3 A:
2F	gi|226313565|ref|YP_002773459.1|	0047461	1-84	4.49e-22	46785	Winged helix DNA-binding domain	0.0057	88979	LysR-like transcriptional regulators	1ixc A:1-89
2F	gi|226313909|ref|YP_002773805.1|	0045790	89-293	9.45e-44	53850	Periplasmic binding protein-like II	0.00016	53851	Phosphate binding protein-like	1i6a A:
2F	gi|226313909|ref|YP_002773805.1|	0047461	1-87	2.95e-23	46785	Winged helix DNA-binding domain	0.0039	88979	LysR-like transcriptional regulators	1ixc A:1-89
2F	gi|226313913|ref|YP_002773809.1|	0045790	90-284	1.26e-34	53850	Periplasmic binding protein-like II	0.00064	53851	Phosphate binding protein-like	1i6a A:
2F	gi|226313913|ref|YP_002773809.1|	0045910	1-111	7.99e-26	46785	Winged helix DNA-binding domain	0.0037	88979	LysR-like transcriptional regulators	1ixc A:1-89
2F	gi|226314118|ref|YP_002774014.1|	0045790	89-287	3.37e-31	53850	Periplasmic binding protein-like II	0.0014	53851	Phosphate binding protein-like	2fyi A:88-307
2F	gi|226314118|ref|YP_002774014.1|	0045910	1-110	2.14e-21	46785	Winged helix DNA-binding domain	0.0049	88979	LysR-like transcriptional regulators	1ixc A:1-89
2F	gi|226314245|ref|YP_002774141.1|	0045790	87-280	3.26e-34	53850	Periplasmic binding protein-like II	0.0014	53851	Phosphate binding protein-like	1i6a A:
2F	gi|226314245|ref|YP_002774141.1|	0045910	1-100	1.09e-18	46785	Winged helix DNA-binding domain	0.0069	88979	LysR-like transcriptional regulators	1ixc A:1-89
2F	gi|226314405|ref|YP_002774301.1|	0047461	1-53	4.99e-16	46785	Winged helix DNA-binding domain	0.0028	88979	LysR-like transcriptional regulators	1ixc A:1-89
2F	gi|226314532|ref|YP_002774428.1|	0045790	86-292	7.87e-53	53850	Periplasmic binding protein-like II	0.0003	53851	Phosphate binding protein-like	1al3 A:
2F	gi|226314532|ref|YP_002774428.1|	0045910	2-107	1.22e-24	46785	Winged helix DNA-binding domain	0.0038	88979	LysR-like transcriptional regulators	1ixc A:1-89
2F	gi|226314543|ref|YP_002774439.1|	0045790	87-294	6.29e-37	53850	Periplasmic binding protein-like II	0.0018	53851	Phosphate binding protein-like	1i6a A:
2F	gi|226314543|ref|YP_002774439.1|	0045910	1-111	1.28e-21	46785	Winged helix DNA-binding domain	0.0041	88979	LysR-like transcriptional regulators	1ixc A:1-89
2F	gi|226315216|ref|YP_002775112.1|	0045790	88-294	2.05e-48	53850	Periplasmic binding protein-like II	0.00079	53851	Phosphate binding protein-like	1al3 A:
2F	gi|226315216|ref|YP_002775112.1|	0045910	4-110	1.92e-23	46785	Winged helix DNA-binding domain	0.0035	88979	LysR-like transcriptional regulators	1ixc A:1-89
2F	gi|226315399|ref|YP_002775295.1|	0045790	87-286	7.31e-38	53850	Periplasmic binding protein-like II	0.0026	53851	Phosphate binding protein-like	1i6a A:
2F	gi|226315399|ref|YP_002775295.1|	0045910	1-109	2.59e-22	46785	Winged helix DNA-binding domain	0.011	88979	LysR-like transcriptional regulators	1ixc A:1-89
2F	gi|226315406|ref|YP_002775302.1|	0049998	92-289	4.34e-23	53850	Periplasmic binding protein-like II	0.0075	53851	Phosphate binding protein-like	2fyi A:88-307
2F	gi|226315406|ref|YP_002775302.1|	0052508	2-83	7.23e-19	46785	Winged helix DNA-binding domain	0.012	88979	LysR-like transcriptional regulators	2esn A:3-91
2F	gi|226309613|ref|YP_002769507.1|	0040524	77-239	1.04e-29	100950	NagB/RpiA/CoA transferase-like	0.018	110513	IF2B-like	1vb5 A:
2F	gi|226309613|ref|YP_002769507.1|	0043758	6-70	0.00000000000653	46785	Winged helix DNA-binding domain	0.034	63379	MarR-like transcriptional regulators	1s3j A:
2F	gi|226309874|ref|YP_002769768.1|	0052644	13-138	5.54e-28	46785	Winged helix DNA-binding domain	0.0074	63379	MarR-like transcriptional regulators	2a61 A:5-143
2F	gi|226309957|ref|YP_002769851.1|	0052801	10-144	1.08e-34	46785	Winged helix DNA-binding domain	0.0039	63379	MarR-like transcriptional regulators	2a61 A:5-143
2F	gi|226309958|ref|YP_002769852.1|	0052784	55-351	1.09e-69	53613	Ribokinase-like	0.00063	53614	Ribokinase-like	1rkd A:
2F	gi|226309958|ref|YP_002769852.1|	0054905	2-46	0.000000432	46785	Winged helix DNA-binding domain	0.07	63379	MarR-like transcriptional regulators	3cta A:5-89
2F	gi|226310196|ref|YP_002770090.1|	0052801	4-122	1.58e-32	46785	Winged helix DNA-binding domain	0.0037	63379	MarR-like transcriptional regulators	2fbh A:8-144
2F	gi|226310352|ref|YP_002770246.1|	0052801	13-148	1.52e-26	46785	Winged helix DNA-binding domain	0.0045	63379	MarR-like transcriptional regulators	1s3j A:
2F	gi|226310366|ref|YP_002770260.1|	0052644	5-95	7.81e-19	46785	Winged helix DNA-binding domain	0.02	63379	MarR-like transcriptional regulators	2a61 A:5-143
2F	gi|226310985|ref|YP_002770879.1|	0052644	6-138	4.32e-29	46785	Winged helix DNA-binding domain	0.01	63379	MarR-like transcriptional regulators	2a61 A:5-143
2F	gi|226311019|ref|YP_002770913.1|	0052644	38-176	2.74e-27	46785	Winged helix DNA-binding domain	0.0033	63379	MarR-like transcriptional regulators	2fbh A:8-144
2F	gi|226311134|ref|YP_002771028.1|	0049308	2-139	4.86e-29	46785	Winged helix DNA-binding domain	0.0027	63379	MarR-like transcriptional regulators	1lnw A:
2F	gi|226311273|ref|YP_002771167.1|	0052644	6-138	2.73e-32	46785	Winged helix DNA-binding domain	0.0023	63379	MarR-like transcriptional regulators	1s3j A:
2F	gi|226311756|ref|YP_002771650.1|	0040517	31-158	3.2e-25	46785	Winged helix DNA-binding domain	0.018	63379	MarR-like transcriptional regulators	2bv6 A:5-140
2F	gi|226312260|ref|YP_002772154.1|	0051507	378-428	0.00000498	46785	Winged helix DNA-binding domain	0.078	63379	MarR-like transcriptional regulators	3cta A:5-89
2F	gi|226312333|ref|YP_002772227.1|	0052801	2-154	3.24e-23	46785	Winged helix DNA-binding domain	0.02	63379	MarR-like transcriptional regulators	2eth A:1-140
2F	gi|226312371|ref|YP_002772265.1|	0052801	7-118	1.39e-22	46785	Winged helix DNA-binding domain	0.012	63379	MarR-like transcriptional regulators	3deu A:2-141
2F	gi|226312622|ref|YP_002772516.1|	0042156	6-95	9.33e-21	46785	Winged helix DNA-binding domain	0.014	63379	MarR-like transcriptional regulators	2bv6 A:5-140
2F	gi|226312772|ref|YP_002772666.1|	0052801	34-144	1.24e-24	46785	Winged helix DNA-binding domain	0.0089	63379	MarR-like transcriptional regulators	2eth A:1-140
2F	gi|226312801|ref|YP_002772695.1|	0042156	10-103	6.31e-22	46785	Winged helix DNA-binding domain	0.01	63379	MarR-like transcriptional regulators	2a61 A:5-143
2F	gi|226312952|ref|YP_002772846.1|	0052801	9-145	7.14e-30	46785	Winged helix DNA-binding domain	0.009	63379	MarR-like transcriptional regulators	1lj9 A:
2F	gi|226313258|ref|YP_002773152.1|	0052801	15-139	3.47e-28	46785	Winged helix DNA-binding domain	0.0044	63379	MarR-like transcriptional regulators	1s3j A:
2F	gi|226313491|ref|YP_002773385.1|	0052644	33-134	1.1e-19	46785	Winged helix DNA-binding domain	0.011	63379	MarR-like transcriptional regulators	2fxa A:6-167
2F	gi|226313648|ref|YP_002773542.1|	0054842	12-139	9.52e-26	46785	Winged helix DNA-binding domain	0.004	63379	MarR-like transcriptional regulators	2fbh A:8-144
2F	gi|226313788|ref|YP_002773682.1|	0052801	5-142	2.65e-34	46785	Winged helix DNA-binding domain	0.0035	63379	MarR-like transcriptional regulators	2bv6 A:5-140
2F	gi|226314131|ref|YP_002774027.1|	0052801	23-137	2.63e-27	46785	Winged helix DNA-binding domain	0.011	63379	MarR-like transcriptional regulators	1s3j A:
2F	gi|226314226|ref|YP_002774122.1|	0052644	30-169	3.58e-30	46785	Winged helix DNA-binding domain	0.0098	63379	MarR-like transcriptional regulators	2fbk A:8-179
2F	gi|226315160|ref|YP_002775056.1|	0052644	3-135	1.65e-29	46785	Winged helix DNA-binding domain	0.0022	63379	MarR-like transcriptional regulators	2fbh A:8-144
2F	gi|226315352|ref|YP_002775248.1|	0052801	3-139	2.45e-34	46785	Winged helix DNA-binding domain	0.003	63379	MarR-like transcriptional regulators	1z91 A:8-144
2F	gi|226315358|ref|YP_002775254.1|	0052801	3-143	1.34e-33	46785	Winged helix DNA-binding domain	0.0000456	63379	MarR-like transcriptional regulators	1z91 A:8-144
2F	gi|226315407|ref|YP_002775303.1|	0052644	9-138	5.4e-31	46785	Winged helix DNA-binding domain	0.0075	63379	MarR-like transcriptional regulators	1jgs A:
2F	gi|226309596|ref|YP_002769490.1|	0050342	4-130	1.42e-41	52172	CheY-like	0.00023	52173	CheY-related	1mvo A:
2F	gi|226309596|ref|YP_002769490.1|	0051385	126-221	6.8e-26	46894	C-terminal effector domain of the bipartite response regulators	0.0013	46895	PhoB-like	1ys7 A:128-233
2F	gi|226309940|ref|YP_002769834.1|	0050342	1-122	4.55e-39	52172	CheY-like	0.00022	52173	CheY-related	1kgs A:2-123
2F	gi|226309940|ref|YP_002769834.1|	0051385	122-220	1.45e-24	46894	C-terminal effector domain of the bipartite response regulators	0.0013	46895	PhoB-like	1ys7 A:128-233
2F	gi|226310130|ref|YP_002770024.1|	0050342	2-125	1.57e-36	52172	CheY-like	0.00027	52173	CheY-related	1mvo A:
2F	gi|226310130|ref|YP_002770024.1|	0049014	129-225	4.25e-23	46894	C-terminal effector domain of the bipartite response regulators	0.0023	46895	PhoB-like	1qqi A:
2F	gi|226310152|ref|YP_002770046.1|	0043525	1-132	7.4e-30	52172	CheY-like	0.0027	52173	CheY-related	1u0s Y:
2F	gi|226310152|ref|YP_002770046.1|	0052670	259-374	0.000000000000114	48452	TPR-like	0.082	140845	BTAD-like	2ff4 A:105-283
2F	gi|226310152|ref|YP_002770046.1|	0052669	137-219	0.000000000034	46894	C-terminal effector domain of the bipartite response regulators	0.014	46895	PhoB-like	2ff4 A:10-104
2F	gi|226310254|ref|YP_002770148.1|	0050342	3-127	5.27e-35	52172	CheY-like	0.00026	52173	CheY-related	1nxo A:
2F	gi|226310254|ref|YP_002770148.1|	0051385	137-230	2.64e-23	46894	C-terminal effector domain of the bipartite response regulators	0.0022	46895	PhoB-like	1ys7 A:128-233
2F	gi|226310397|ref|YP_002770291.1|	0050342	2-127	8.4e-39	52172	CheY-like	0.00037	52173	CheY-related	1mvo A:
2F	gi|226310397|ref|YP_002770291.1|	0051385	126-230	7.37e-31	46894	C-terminal effector domain of the bipartite response regulators	0.00071	46895	PhoB-like	1qqi A:
2F	gi|226310510|ref|YP_002770404.1|	0049014	6-92	1.87e-21	46894	C-terminal effector domain of the bipartite response regulators	0.0017	46895	PhoB-like	1qqi A:
2F	gi|226310510|ref|YP_002770404.1|	0042932	216-335	0.0000000223	48452	TPR-like	0.058	48453	Tetratricopeptide repeat (TPR)	1e96 B:
2F	gi|226310515|ref|YP_002770409.1|	0050342	28-156	1.39e-46	52172	CheY-like	0.0000528	52173	CheY-related	1mvo A:
2F	gi|226310515|ref|YP_002770409.1|	0051385	164-257	1.56e-28	46894	C-terminal effector domain of the bipartite response regulators	0.001	46895	PhoB-like	1qqi A:
2F	gi|226310528|ref|YP_002770422.1|	0050342	3-125	2.13e-36	52172	CheY-like	0.00018	52173	CheY-related	1mvo A:
2F	gi|226310528|ref|YP_002770422.1|	0051385	130-232	1.56e-24	46894	C-terminal effector domain of the bipartite response regulators	0.0018	46895	PhoB-like	1qqi A:
2F	gi|226310545|ref|YP_002770439.1|	0050342	28-153	7.12e-39	52172	CheY-like	0.00018	52173	CheY-related	1kgs A:2-123
2F	gi|226310545|ref|YP_002770439.1|	0051385	150-249	6.52e-29	46894	C-terminal effector domain of the bipartite response regulators	0.00059	46895	PhoB-like	1ys7 A:128-233
2F	gi|226310588|ref|YP_002770482.1|	0050342	4-129	7.4e-44	52172	CheY-like	0.00018	52173	CheY-related	1mvo A:
2F	gi|226310588|ref|YP_002770482.1|	0051385	142-235	4.25e-26	46894	C-terminal effector domain of the bipartite response regulators	0.001	46895	PhoB-like	1p2f A:121-217
2F	gi|226310792|ref|YP_002770686.1|	0037914	12-116	6.89e-21	49879	SMAD/FHA domain	0.0032	49885	FHA domain	2ff4 A:284-382
2F	gi|226310792|ref|YP_002770686.1|	0051385	123-226	7.37e-17	46894	C-terminal effector domain of the bipartite response regulators	0.0079	46895	PhoB-like	1ys7 A:128-233
2F	gi|226310980|ref|YP_002770874.1|	0050342	1-128	6.55e-45	52172	CheY-like	0.0000172	52173	CheY-related	1mvo A:
2F	gi|226310980|ref|YP_002770874.1|	0051385	130-230	4.54e-34	46894	C-terminal effector domain of the bipartite response regulators	0.00085	46895	PhoB-like	1p2f A:121-217
2F	gi|226311027|ref|YP_002770921.1|	0050342	2-124	1.71e-35	52172	CheY-like	0.00016	52173	CheY-related	1nxo A:
2F	gi|226311027|ref|YP_002770921.1|	0051385	129-228	3.12e-28	46894	C-terminal effector domain of the bipartite response regulators	0.0023	46895	PhoB-like	1qqi A:
2F	gi|226311053|ref|YP_002770947.1|	0050342	12-136	6.69e-39	52172	CheY-like	0.00019	52173	CheY-related	1nxo A:
2F	gi|226311053|ref|YP_002770947.1|	0051385	136-238	3.68e-30	46894	C-terminal effector domain of the bipartite response regulators	0.0011	46895	PhoB-like	1ys7 A:128-233
2F	gi|226311091|ref|YP_002770985.1|	0050342	26-152	1.34e-37	52172	CheY-like	0.00025	52173	CheY-related	1nxo A:
2F	gi|226311091|ref|YP_002770985.1|	0051385	153-252	3.12e-24	46894	C-terminal effector domain of the bipartite response regulators	0.001	46895	PhoB-like	1p2f A:121-217
2F	gi|226311689|ref|YP_002771583.1|	0052670	921-1066	1.97e-24	48452	TPR-like	0.032	140845	BTAD-like	2ff4 A:105-283
2F	gi|226311689|ref|YP_002771583.1|	0042932	563-758	0.0000000000675	48452	TPR-like	0.026	48453	Tetratricopeptide repeat (TPR)	1elr A:
2F	gi|226311689|ref|YP_002771583.1|	0054057	409-525	0.000000749	48452	TPR-like	0.05	48453	Tetratricopeptide repeat (TPR)	1elr A:
2F	gi|226311689|ref|YP_002771583.1|	0053686	10-270	0.0000995	52540	P-loop containing nucleoside triphosphate hydrolases	0.084	81268	Tandem AAA-ATPase domain	1uaa A:2-307
2F	gi|226311689|ref|YP_002771583.1|	0052669	820-900	0.0000397	46894	C-terminal effector domain of the bipartite response regulators	0.012	46895	PhoB-like	1qqi A:
2F	gi|226312004|ref|YP_002771898.1|	0050342	3-126	5.83e-44	52172	CheY-like	0.00015	52173	CheY-related	1mvo A:
2F	gi|226312004|ref|YP_002771898.1|	0051385	134-236	1.81e-31	46894	C-terminal effector domain of the bipartite response regulators	0.00092	46895	PhoB-like	1qqi A:
2F	gi|226312203|ref|YP_002772097.1|	0050342	2-124	2.56e-40	52172	CheY-like	0.00011	52173	CheY-related	1mvo A:
2F	gi|226312203|ref|YP_002772097.1|	0051385	126-224	3.68e-29	46894	C-terminal effector domain of the bipartite response regulators	0.0015	46895	PhoB-like	1opc A:
2F	gi|226312467|ref|YP_002772361.1|	0050342	5-127	2.13e-33	52172	CheY-like	0.00036	52173	CheY-related	1nxo A:
2F	gi|226312467|ref|YP_002772361.1|	0048619	133-229	3.68e-22	46894	C-terminal effector domain of the bipartite response regulators	0.0024	46895	PhoB-like	1opc A:
2F	gi|226312596|ref|YP_002772490.1|	0050342	1-122	1.14e-36	52172	CheY-like	0.00036	52173	CheY-related	1kgs A:2-123
2F	gi|226312596|ref|YP_002772490.1|	0051385	123-223	1.22e-28	46894	C-terminal effector domain of the bipartite response regulators	0.0019	46895	PhoB-like	1kgs A:124-225
2F	gi|226314253|ref|YP_002774149.1|	0050342	2-128	1.04e-35	52172	CheY-like	0.00011	52173	CheY-related	1mvo A:
2F	gi|226314253|ref|YP_002774149.1|	0051385	135-233	4.54e-24	46894	C-terminal effector domain of the bipartite response regulators	0.0018	46895	PhoB-like	1p2f A:121-217
2F	gi|226314263|ref|YP_002774159.1|	0050342	1-122	2.85e-37	52172	CheY-like	0.00024	52173	CheY-related	1mvo A:
2F	gi|226314263|ref|YP_002774159.1|	0051385	131-229	2.41e-30	46894	C-terminal effector domain of the bipartite response regulators	0.00094	46895	PhoB-like	1qqi A:
2F	gi|226314270|ref|YP_002774166.1|	0037914	17-106	5.74e-22	49879	SMAD/FHA domain	0.0021	49885	FHA domain	2ff4 A:284-382
2F	gi|226314270|ref|YP_002774166.1|	0049014	125-229	0.00000000000000133	46894	C-terminal effector domain of the bipartite response regulators	0.008	46895	PhoB-like	1p2f A:121-217
2F	gi|226314787|ref|YP_002774683.1|	0050342	2-121	7.83e-40	52172	CheY-like	0.0002	52173	CheY-related	1nxo A:
2F	gi|226314787|ref|YP_002774683.1|	0051385	126-223	2.17e-27	46894	C-terminal effector domain of the bipartite response regulators	0.001	46895	PhoB-like	1qqi A:
2F	gi|226314802|ref|YP_002774698.1|	0054521	1-118	2.85e-36	52172	CheY-like	0.00027	52173	CheY-related	1mvo A:
2F	gi|226314802|ref|YP_002774698.1|	0051385	124-223	1.28e-27	46894	C-terminal effector domain of the bipartite response regulators	0.00048	46895	PhoB-like	1kgs A:124-225
2F	gi|226315214|ref|YP_002775110.1|	0050342	1-125	2.85e-38	52172	CheY-like	0.00015	52173	CheY-related	1mvo A:
2F	gi|226315214|ref|YP_002775110.1|	0051385	123-223	3.68e-24	46894	C-terminal effector domain of the bipartite response regulators	0.00067	46895	PhoB-like	1qqi A:
2F	gi|226315244|ref|YP_002775140.1|	0050342	2-132	1.85e-42	52172	CheY-like	0.00021	52173	CheY-related	1mvo A:
2F	gi|226315244|ref|YP_002775140.1|	0051385	128-228	4.82e-28	46894	C-terminal effector domain of the bipartite response regulators	0.003	46895	PhoB-like	1p2f A:121-217
2F	gi|226315263|ref|YP_002775159.1|	0050342	2-126	2.56e-41	52172	CheY-like	0.0000519	52173	CheY-related	1nxo A:
2F	gi|226315263|ref|YP_002775159.1|	0051385	126-228	1.96e-27	46894	C-terminal effector domain of the bipartite response regulators	0.002	46895	PhoB-like	1qqi A:
2F	gi|226315461|ref|YP_002775357.1|	0043525	2-167	3.27e-25	52172	CheY-like	0.0021	52173	CheY-related	1mvo A:
2F	gi|226315461|ref|YP_002775357.1|	0052670	248-370	9.28e-16	48452	TPR-like	0.076	48453	Tetratricopeptide repeat (TPR)	1ihg A:197-365
2F	gi|226315461|ref|YP_002775357.1|	0052669	152-224	0.000000000128	46894	C-terminal effector domain of the bipartite response regulators	0.015	46895	PhoB-like	2ff4 A:10-104
2F	gi|226315467|ref|YP_002775363.1|	0050342	3-126	5.55e-35	52172	CheY-like	0.00029	52173	CheY-related	1mvo A:
2F	gi|226315467|ref|YP_002775363.1|	0051385	132-232	9.64e-27	46894	C-terminal effector domain of the bipartite response regulators	0.0021	46895	PhoB-like	1qqi A:
2F	gi|226315498|ref|YP_002775394.1|	0050342	1-129	1.71e-43	52172	CheY-like	0.0000225	52173	CheY-related	1nxo A:
2F	gi|226315498|ref|YP_002775394.1|	0051385	127-227	2.3e-31	46894	C-terminal effector domain of the bipartite response regulators	0.00057	46895	PhoB-like	1p2f A:121-217
2F	gi|226309623|ref|YP_002769517.1|	0051249	14-84	5.12e-16	47413	lambda repressor-like DNA-binding domains	0.029	47432	SinR domain-like	1b0n A:1-68
2F	gi|226309766|ref|YP_002769660.1|	0051249	4-65	5.63e-18	47413	lambda repressor-like DNA-binding domains	0.046	47432	SinR domain-like	1b0n A:1-68
2F	gi|226310353|ref|YP_002770247.1|	0054057	123-162,196-302	0.000000304	48452	TPR-like	0.026	48453	Tetratricopeptide repeat (TPR)	1elw A:
2F	gi|226310353|ref|YP_002770247.1|	0051711	23-80	0.000019	47413	lambda repressor-like DNA-binding domains	0.057	47432	SinR domain-like	1b0n A:1-68
2F	gi|226310396|ref|YP_002770290.1|	0051249	2-66	0.0000000000000349	47413	lambda repressor-like DNA-binding domains	0.044	47432	SinR domain-like	1b0n A:1-68
2F	gi|226310396|ref|YP_002770290.1|	0052646	188-313	0.00000000552	48452	TPR-like	0.065	48453	Tetratricopeptide repeat (TPR)	1elr A:
2F	gi|226311800|ref|YP_002771694.1|	0049374	55-179	1.54e-27	51182	RmlC-like cupins	0.065	89409	TM1287-like	1v70 A:
2F	gi|226311800|ref|YP_002771694.1|	0051249	2-67	5.63e-16	47413	lambda repressor-like DNA-binding domains	0.054	47432	SinR domain-like	2b5a A:1-77
2F	gi|226312429|ref|YP_002772323.1|	0051249	12-78	0.00000000158	47413	lambda repressor-like DNA-binding domains	0.084	47432	SinR domain-like	1b0n A:1-68
2F	gi|226312429|ref|YP_002772323.1|	0054057	116-155,188-288	0.0000000759	48452	TPR-like	0.026	48453	Tetratricopeptide repeat (TPR)	1y8m A:1-138
2F	gi|226312483|ref|YP_002772377.1|	0051249	3-68	0.0000000000000067	47413	lambda repressor-like DNA-binding domains	0.04	47432	SinR domain-like	1b0n A:1-68
2F	gi|226314983|ref|YP_002774879.1|	0051249	3-68	0.0000000000000067	47413	lambda repressor-like DNA-binding domains	0.04	47432	SinR domain-like	1b0n A:1-68
2F	gi|226312484|ref|YP_002772378.1|	0046409	2-57	0.00000000127	47413	lambda repressor-like DNA-binding domains	0.064	47432	SinR domain-like	2b5a A:1-77
2F	gi|226314982|ref|YP_002774878.1|	0046409	2-57	0.00000000127	47413	lambda repressor-like DNA-binding domains	0.064	47432	SinR domain-like	2b5a A:1-77
2F	gi|226312486|ref|YP_002772380.1|	0051249	5-54	0.00000724	47413	lambda repressor-like DNA-binding domains	0.06	47432	SinR domain-like	2ppx A:30-91
2F	gi|226314980|ref|YP_002774876.1|	0051249	5-54	0.00000724	47413	lambda repressor-like DNA-binding domains	0.06	47432	SinR domain-like	2ppx A:30-91
2F	gi|226312535|ref|YP_002772429.1|	0054057	115-154,188-294	0.000000705	48452	TPR-like	0.026	48453	Tetratricopeptide repeat (TPR)	1elw A:
2F	gi|226312535|ref|YP_002772429.1|	0054323	10-73	0.0000136	47413	lambda repressor-like DNA-binding domains	0.057	47432	SinR domain-like	1b0n A:1-68
2F	gi|226312988|ref|YP_002772882.1|	0051249	2-71	0.00000101	47413	lambda repressor-like DNA-binding domains	0.067	47432	SinR domain-like	2b5a A:1-77
2F	gi|226313165|ref|YP_002773059.1|	0051249	2-68	0.000000000186	47413	lambda repressor-like DNA-binding domains	0.036	47432	SinR domain-like	2b5a A:1-77
2F	gi|226314233|ref|YP_002774129.1|	0051249	6-66	0.0000000000113	47413	lambda repressor-like DNA-binding domains	0.011	47432	SinR domain-like	1b0n A:1-68
2F	gi|226314233|ref|YP_002774129.1|	0054057	194-318	0.00000455	48452	TPR-like	0.022	48453	Tetratricopeptide repeat (TPR)	1elr A:
2F	gi|226314931|ref|YP_002774827.1|	0054057	115-154,188-294	0.000000617	48452	TPR-like	0.026	48453	Tetratricopeptide repeat (TPR)	1elw A:
2F	gi|226314931|ref|YP_002774827.1|	0054323	10-73	0.0000136	47413	lambda repressor-like DNA-binding domains	0.057	47432	SinR domain-like	1b0n A:1-68
2F	gi|226315197|ref|YP_002775093.1|	0051249	11-78	0.000000127	47413	lambda repressor-like DNA-binding domains	0.046	47432	SinR domain-like	1b0n A:1-68
2F	gi|226315442|ref|YP_002775338.1|	0054369	33-85	0.0000352	47413	lambda repressor-like DNA-binding domains	0.082	47432	SinR domain-like	1b0n A:1-68
2F	gi|226315474|ref|YP_002775370.1|	0045855	34-84	0.000043	47413	lambda repressor-like DNA-binding domains	0.056	47432	SinR domain-like	2b5a A:1-77
2F	gi|226309887|ref|YP_002769781.1|	0053066	78-192	6.99e-22	48498	Tetracyclin repressor-like, C-terminal domain	0.0069	48499	Tetracyclin repressor-like, C-terminal domain	2g7s A:77-192
2F	gi|226309887|ref|YP_002769781.1|	0049523	2-81	1.18e-17	46689	Homeodomain-like	0.0013	46764	Tetracyclin repressor-like, N-terminal domain	2i10 A:10-78
2F	gi|226309981|ref|YP_002769875.1|	0049523	5-75	0.000000000000821	46689	Homeodomain-like	0.0029	46764	Tetracyclin repressor-like, N-terminal domain	2fbq A:2-80
2F	gi|226310020|ref|YP_002769914.1|	0049523	12-68	0.0000000000000217	46689	Homeodomain-like	0.01	46764	Tetracyclin repressor-like, N-terminal domain	2fbq A:2-80
2F	gi|226310336|ref|YP_002770230.1|	0049523	4-79	4.29e-20	46689	Homeodomain-like	0.0022	46764	Tetracyclin repressor-like, N-terminal domain	1z77 A:1-75
2F	gi|226310344|ref|YP_002770238.1|	0049195	7-74	4.84e-16	46689	Homeodomain-like	0.0017	46764	Tetracyclin repressor-like, N-terminal domain	1rkt A:2-82
2F	gi|226310344|ref|YP_002770238.1|	0049196	125-201	0.000000000445	48498	Tetracyclin repressor-like, C-terminal domain	0.0021	48499	Tetracyclin repressor-like, C-terminal domain	1rkt A:83-205
2F	gi|226310913|ref|YP_002770807.1|	0049195	9-73	5.64e-17	46689	Homeodomain-like	0.0055	46764	Tetracyclin repressor-like, N-terminal domain	1rkt A:2-82
2F	gi|226310913|ref|YP_002770807.1|	0050189	87-191	0.0000000105	48498	Tetracyclin repressor-like, C-terminal domain	0.01	48499	Tetracyclin repressor-like, C-terminal domain	1vi0 A:78-194
2F	gi|226311016|ref|YP_002770910.1|	0049523	6-82	0.000000000000282	46689	Homeodomain-like	0.0053	46764	Tetracyclin repressor-like, N-terminal domain	2gen A:6-75
2F	gi|226311016|ref|YP_002770910.1|	0052886	111-214	0.000000000667	48498	Tetracyclin repressor-like, C-terminal domain	0.0092	48499	Tetracyclin repressor-like, C-terminal domain	2g3b A:74-189
2F	gi|226311125|ref|YP_002771019.1|	0054073	77-193	5.39e-23	48498	Tetracyclin repressor-like, C-terminal domain	0.0053	48499	Tetracyclin repressor-like, C-terminal domain	1vi0 A:78-194
2F	gi|226311125|ref|YP_002771019.1|	0049523	2-80	1.59e-16	46689	Homeodomain-like	0.0036	46764	Tetracyclin repressor-like, N-terminal domain	1ui5 A:5-75
2F	gi|226311255|ref|YP_002771149.1|	0050189	80-192	8.09e-24	48498	Tetracyclin repressor-like, C-terminal domain	0.0000647	48499	Tetracyclin repressor-like, C-terminal domain	1vi0 A:78-194
2F	gi|226311255|ref|YP_002771149.1|	0049523	3-83	4.87e-17	46689	Homeodomain-like	0.00034	46764	Tetracyclin repressor-like, N-terminal domain	1vi0 A:6-77
2F	gi|226311573|ref|YP_002771467.1|	0049523	6-63	0.000000000254	46689	Homeodomain-like	0.011	46764	Tetracyclin repressor-like, N-terminal domain	1t56 A:22-94
2F	gi|226311573|ref|YP_002771467.1|	0049196	87-178	0.0000000267	48498	Tetracyclin repressor-like, C-terminal domain	0.011	48499	Tetracyclin repressor-like, C-terminal domain	1vi0 A:78-194
2F	gi|226311690|ref|YP_002771584.1|	0049523	4-72	7.48e-18	46689	Homeodomain-like	0.0036	46764	Tetracyclin repressor-like, N-terminal domain	1jt6 A:2-72
2F	gi|226311690|ref|YP_002771584.1|	0050189	79-180	0.00000000000111	48498	Tetracyclin repressor-like, C-terminal domain	0.0045	48499	Tetracyclin repressor-like, C-terminal domain	1vi0 A:78-194
2F	gi|226311717|ref|YP_002771611.1|	0049523	2-87	9.23e-21	46689	Homeodomain-like	0.0034	46764	Tetracyclin repressor-like, N-terminal domain	1ui5 A:5-75
2F	gi|226311717|ref|YP_002771611.1|	0050189	85-192	0.0000117	48498	Tetracyclin repressor-like, C-terminal domain	0.015	48499	Tetracyclin repressor-like, C-terminal domain	2fx0 A:77-198
2F	gi|226311757|ref|YP_002771651.1|	0049523	6-74	0.000000000002	46689	Homeodomain-like	0.01	46764	Tetracyclin repressor-like, N-terminal domain	2np5 A:9-77
2F	gi|226311757|ref|YP_002771651.1|	0050189	81-196	0.0000000000834	48498	Tetracyclin repressor-like, C-terminal domain	0.0063	48499	Tetracyclin repressor-like, C-terminal domain	1vi0 A:78-194
2F	gi|226311773|ref|YP_002771667.1|	0047678	82-194	6.04e-26	48498	Tetracyclin repressor-like, C-terminal domain	0.0038	48499	Tetracyclin repressor-like, C-terminal domain	1jt6 A:73-187
2F	gi|226311773|ref|YP_002771667.1|	0049195	2-75	5.67e-22	46689	Homeodomain-like	0.0016	46764	Tetracyclin repressor-like, N-terminal domain	1jt6 A:2-72
2F	gi|226312167|ref|YP_002772061.1|	0049523	11-91	9.23e-18	46689	Homeodomain-like	0.0043	46764	Tetracyclin repressor-like, N-terminal domain	3c07 A:15-89
2F	gi|226312167|ref|YP_002772061.1|	0049196	92-200	0.00000000000479	48498	Tetracyclin repressor-like, C-terminal domain	0.012	48499	Tetracyclin repressor-like, C-terminal domain	2gen A:76-193
2F	gi|226312244|ref|YP_002772138.1|	0054375	103-209	2.7e-16	48498	Tetracyclin repressor-like, C-terminal domain	0.0092	48499	Tetracyclin repressor-like, C-terminal domain	2oi8 A:87-216
2F	gi|226312244|ref|YP_002772138.1|	0054374	27-90	0.000000000169	46689	Homeodomain-like	0.01	46764	Tetracyclin repressor-like, N-terminal domain	3c07 A:15-89
2F	gi|226312272|ref|YP_002772166.1|	0050189	80-193	1.27e-24	48498	Tetracyclin repressor-like, C-terminal domain	0.004	48499	Tetracyclin repressor-like, C-terminal domain	1vi0 A:78-194
2F	gi|226312272|ref|YP_002772166.1|	0049523	7-85	1.08e-17	46689	Homeodomain-like	0.0037	46764	Tetracyclin repressor-like, N-terminal domain	1sgm A:5-77
2F	gi|226312286|ref|YP_002772180.1|	0049523	6-86	2.29e-21	46689	Homeodomain-like	0.0021	46764	Tetracyclin repressor-like, N-terminal domain	1ui5 A:5-75
2F	gi|226312286|ref|YP_002772180.1|	0052831	90-196	0.0000000953	48498	Tetracyclin repressor-like, C-terminal domain	0.012	48499	Tetracyclin repressor-like, C-terminal domain	2g3b A:74-189
2F	gi|226312330|ref|YP_002772224.1|	0049523	10-84	1.35e-19	46689	Homeodomain-like	0.0041	46764	Tetracyclin repressor-like, N-terminal domain	1z77 A:1-75
2F	gi|226312439|ref|YP_002772333.1|	0049523	2-77	2.77e-18	46689	Homeodomain-like	0.0059	46764	Tetracyclin repressor-like, N-terminal domain	1vi0 A:6-77
2F	gi|226312439|ref|YP_002772333.1|	0050189	74-182	0.000000000000229	48498	Tetracyclin repressor-like, C-terminal domain	0.0074	48499	Tetracyclin repressor-like, C-terminal domain	1vi0 A:78-194
2F	gi|226312567|ref|YP_002772461.1|	0049523	3-65	0.00000000000000287	46689	Homeodomain-like	0.005	46764	Tetracyclin repressor-like, N-terminal domain	3c07 A:15-89
2F	gi|226312587|ref|YP_002772481.1|	0052656	82-178	1.94e-22	48498	Tetracyclin repressor-like, C-terminal domain	0.00079	48499	Tetracyclin repressor-like, C-terminal domain	2fd5 A:77-180
2F	gi|226312587|ref|YP_002772481.1|	0049195	3-76	0.000000000000975	46689	Homeodomain-like	0.0042	46764	Tetracyclin repressor-like, N-terminal domain	2fd5 A:1-76
2F	gi|226312901|ref|YP_002772795.1|	0054157	10-74	0.00000000000000402	46689	Homeodomain-like	0.007	46764	Tetracyclin repressor-like, N-terminal domain	2iu5 A:1-71
2F	gi|226312908|ref|YP_002772802.1|	0049523	5-75	1.08e-16	46689	Homeodomain-like	0.0031	46764	Tetracyclin repressor-like, N-terminal domain	1z77 A:1-75
2F	gi|226312925|ref|YP_002772819.1|	0054157	3-69	2.64e-17	46689	Homeodomain-like	0.007	46764	Tetracyclin repressor-like, N-terminal domain	1ui5 A:5-75
2F	gi|226313540|ref|YP_002773434.1|	0036959	276-512	3.49e-23	53807	Helical backbone metal receptor	0.0083	142789	TM0189-like	2phz A:20-296
2F	gi|226313540|ref|YP_002773434.1|	0046275	225-275	0.000000000013	46689	Homeodomain-like	0.024	46759	AraC type transcriptional activator	1d5y A:3-56
2F	gi|226313540|ref|YP_002773434.1|	0036286	172-222	0.000000977	46689	Homeodomain-like	0.055	46764	Tetracyclin repressor-like, N-terminal domain	2g3b A:2-73
2F	gi|226313560|ref|YP_002773454.1|	0054341	1-68	9.75e-17	46689	Homeodomain-like	0.0082	46764	Tetracyclin repressor-like, N-terminal domain	1z77 A:1-75
2F	gi|226313602|ref|YP_002773496.1|	0050079	3-69	0.00000000000000821	46689	Homeodomain-like	0.0059	46764	Tetracyclin repressor-like, N-terminal domain	2o7o A:2-67
2F	gi|226313668|ref|YP_002773562.1|	0049195	5-79	6.16e-18	46689	Homeodomain-like	0.0091	46764	Tetracyclin repressor-like, N-terminal domain	2fq4 A:9-77
2F	gi|226313668|ref|YP_002773562.1|	0052656	86-187	0.00000000000139	48498	Tetracyclin repressor-like, C-terminal domain	0.0095	48499	Tetracyclin repressor-like, C-terminal domain	2i10 A:79-194
2F	gi|226313679|ref|YP_002773573.1|	0049195	2-76	1.6e-19	46689	Homeodomain-like	0.0046	46764	Tetracyclin repressor-like, N-terminal domain	1ui5 A:5-75
2F	gi|226313679|ref|YP_002773573.1|	0051586	84-186	0.00000002	48498	Tetracyclin repressor-like, C-terminal domain	0.011	48499	Tetracyclin repressor-like, C-terminal domain	1zk8 A:78-182
2F	gi|226313736|ref|YP_002773630.1|	0049523	3-75	0.00000000000000144	46689	Homeodomain-like	0.0041	46764	Tetracyclin repressor-like, N-terminal domain	2fx0 A:4-76
2F	gi|226313736|ref|YP_002773630.1|	0048726	79-198	0.000000000445	48498	Tetracyclin repressor-like, C-terminal domain	0.008	48499	Tetracyclin repressor-like, C-terminal domain	2fx0 A:77-198
2F	gi|226313787|ref|YP_002773681.1|	0054157	10-71	0.000000000000718	46689	Homeodomain-like	0.0044	46764	Tetracyclin repressor-like, N-terminal domain	2fq4 A:9-77
2F	gi|226313787|ref|YP_002773681.1|	0052831	128-192	0.0000979	48498	Tetracyclin repressor-like, C-terminal domain	0.015	48499	Tetracyclin repressor-like, C-terminal domain	1z77 A:76-200
2F	gi|226313951|ref|YP_002773847.1|	0049523	11-76	5.49e-17	46689	Homeodomain-like	0.0046	46764	Tetracyclin repressor-like, N-terminal domain	1z77 A:1-75
2F	gi|226313951|ref|YP_002773847.1|	0049196	90-194	0.00000000202	48498	Tetracyclin repressor-like, C-terminal domain	0.01	48499	Tetracyclin repressor-like, C-terminal domain	2gfn A:81-199
2F	gi|226314020|ref|YP_002773916.1|	0053066	81-193	2.97e-18	48498	Tetracyclin repressor-like, C-terminal domain	0.004	48499	Tetracyclin repressor-like, C-terminal domain	2i10 A:79-194
2F	gi|226314020|ref|YP_002773916.1|	0049523	3-87	1.08e-17	46689	Homeodomain-like	0.0049	46764	Tetracyclin repressor-like, N-terminal domain	2i10 A:10-78
2F	gi|226314391|ref|YP_002774287.1|	0049523	2-80	8.72e-20	46689	Homeodomain-like	0.0033	46764	Tetracyclin repressor-like, N-terminal domain	1vi0 A:6-77
2F	gi|226314391|ref|YP_002774287.1|	0052886	91-191	0.00000086	48498	Tetracyclin repressor-like, C-terminal domain	0.0084	48499	Tetracyclin repressor-like, C-terminal domain	2gfn A:81-199
2F	gi|226314545|ref|YP_002774441.1|	0049195	25-85	6.98e-16	46689	Homeodomain-like	0.0025	46764	Tetracyclin repressor-like, N-terminal domain	1vi0 A:6-77
2F	gi|226314545|ref|YP_002774441.1|	0049196	111-223	0.0000000000485	48498	Tetracyclin repressor-like, C-terminal domain	0.011	48499	Tetracyclin repressor-like, C-terminal domain	1rkt A:83-205
2F	gi|226314626|ref|YP_002774522.1|	0049523	2-69	0.0000000000000394	46689	Homeodomain-like	0.012	46764	Tetracyclin repressor-like, N-terminal domain	1t56 A:22-94
2F	gi|226314626|ref|YP_002774522.1|	0049196	76-182	0.00000000000324	48498	Tetracyclin repressor-like, C-terminal domain	0.0057	48499	Tetracyclin repressor-like, C-terminal domain	1vi0 A:78-194
2F	gi|226314640|ref|YP_002774536.1|	0053205	82-194	6.35e-23	48498	Tetracyclin repressor-like, C-terminal domain	0.0043	48499	Tetracyclin repressor-like, C-terminal domain	2gfn A:81-199
2F	gi|226314640|ref|YP_002774536.1|	0049523	3-78	3.34e-17	46689	Homeodomain-like	0.0016	46764	Tetracyclin repressor-like, N-terminal domain	2np5 A:9-77
2F	gi|226314645|ref|YP_002774541.1|	0047678	81-195	6.85e-31	48498	Tetracyclin repressor-like, C-terminal domain	0.0016	48499	Tetracyclin repressor-like, C-terminal domain	1jt6 A:73-187
2F	gi|226314645|ref|YP_002774541.1|	0049523	3-76	6.16e-19	46689	Homeodomain-like	0.0011	46764	Tetracyclin repressor-like, N-terminal domain	1jt6 A:2-72
2F	gi|226314732|ref|YP_002774628.1|	0049523	3-74	6.67e-18	46689	Homeodomain-like	0.0041	46764	Tetracyclin repressor-like, N-terminal domain	1jt6 A:2-72
2F	gi|226314732|ref|YP_002774628.1|	0054073	81-188	5.84e-16	48498	Tetracyclin repressor-like, C-terminal domain	0.004	48499	Tetracyclin repressor-like, C-terminal domain	1vi0 A:78-194
2F	gi|226315080|ref|YP_002774976.1|	0049195	19-87	5.99e-18	46689	Homeodomain-like	0.0036	46764	Tetracyclin repressor-like, N-terminal domain	3c07 A:15-89
2F	gi|226315080|ref|YP_002774976.1|	0049196	95-208	0.000000000208	48498	Tetracyclin repressor-like, C-terminal domain	0.01	48499	Tetracyclin repressor-like, C-terminal domain	2g7s A:77-192
2F	gi|226315108|ref|YP_002775004.1|	0049523	13-92	8.72e-17	46689	Homeodomain-like	0.0071	46764	Tetracyclin repressor-like, N-terminal domain	2o7o A:2-67
2F	gi|226315108|ref|YP_002775004.1|	0052799	94-193	0.0000404	48498	Tetracyclin repressor-like, C-terminal domain	0.019	48499	Tetracyclin repressor-like, C-terminal domain	2d6y A:75-192
2F	gi|226315347|ref|YP_002775243.1|	0041617	273-518	1.18e-71	52540	P-loop containing nucleoside triphosphate hydrolases	0.00000107	81269	Extended AAA-ATPase domain	1ny5 A:138-384
2F	gi|226315347|ref|YP_002775243.1|	0037176	488-584	0.0000000836	46689	Homeodomain-like	0.085	46764	Tetracyclin repressor-like, N-terminal domain	2o7t A:1-78
2F	gi|226315414|ref|YP_002775310.1|	0049523	4-84	4.1e-20	46689	Homeodomain-like	0.0039	46764	Tetracyclin repressor-like, N-terminal domain	1z77 A:1-75
2F	gi|226310777|ref|YP_002770671.1|	0043525	7-136	2.42e-35	52172	CheY-like	0.0012	52173	CheY-related	1ny5 A:1-137
2F	gi|226310777|ref|YP_002770671.1|	0049944	183-234	0.0000141	46785	Winged helix DNA-binding domain	0.047	109680	TrmB-like	2d1h A:1-109
2F	gi|226313451|ref|YP_002773345.1|	0053261	1-209	6.94e-25	46785	Winged helix DNA-binding domain	0.059	109680	TrmB-like	2d1h A:1-109
2F	gi|226313546|ref|YP_002773440.1|	0053261	9-189	1.66e-30	46785	Winged helix DNA-binding domain	0.041	109680	TrmB-like	2d1h A:1-109
2F	gi|226314724|ref|YP_002774620.1|	0051507	378-435	0.0000033	46785	Winged helix DNA-binding domain	0.034	109680	TrmB-like	2d1h A:1-109
