# Supplementary material for: Abundance, diversity and domain architecture variability in prokaryotic DNA-binding transcription factors
Source: PLoS One. 2018 Apr 3;13(4):e0195332. doi: 10.1371/journal.pone.0195332 (PMC5882156; doi:10.1371/journal.pone.0195332)
Supplement: S1 Dataset — The information of genomes and transcription factors is organized in a tabular format. The file S1_Dataset.zip contains 761 files, one per genome. The information is organized as follows: Genome ID, identifier from NCBI database; Supfam ID; physical position of the Domain; E-value; Supfam model assignment; Supfam description; E-value associated to the family; Family ID; Family ID; representative PDB associated to each assignment. (ZIP) [file pone.0195332.s005.zip › Genomes_assignments/Brevundimonas_subvibrioides_ATCC_15264_B.TFs]

dC	gi|302382074|ref|YP_003817897.1|	0046652	6-90	2.09e-31	57884	Ada DNA repair protein, N-terminal domain (N-Ada 10)	0.00044	57885	Ada DNA repair protein, N-terminal domain (N-Ada 10)	1eyf A:
dC	gi|302382074|ref|YP_003817897.1|	0041039	201-294	1.73e-16	55945	TATA-box binding protein-like	0.0013	55952	DNA repair glycosylase, N-terminal domain	1mpg A:1-99
dC	gi|302382074|ref|YP_003817897.1|	0046275	141-190	0.00000000121	46689	Homeodomain-like	0.047	46759	AraC type transcriptional activator	1d5y A:57-121
dC	gi|302383161|ref|YP_003818984.1|	0046275	262-313	0.0000000000806	46689	Homeodomain-like	0.0082	46759	AraC type transcriptional activator	1bl0 A:63-124
dC	gi|302383161|ref|YP_003818984.1|	0043192	75-128	0.0000118	51182	RmlC-like cupins	0.035	89409	TM1287-like	1o4t A:
dC	gi|302383945|ref|YP_003819768.1|	0046275	215-263	0.0000000000493	46689	Homeodomain-like	0.01	46759	AraC type transcriptional activator	1d5y A:57-121
dC	gi|302383945|ref|YP_003819768.1|	0035607	161-209	0.000013	46689	Homeodomain-like	0.046	46759	AraC type transcriptional activator	1d5y A:3-56
dC	gi|302384241|ref|YP_003820064.1|	0046275	334-371	0.000000372	46689	Homeodomain-like	0.014	46759	AraC type transcriptional activator	1d5y A:57-121
dC	gi|302384411|ref|YP_003820234.1|	0046275	174-223	0.0000000000000305	46689	Homeodomain-like	0.012	46759	AraC type transcriptional activator	1d5y A:57-121
dC	gi|302384411|ref|YP_003820234.1|	0036286	122-172	0.0000000108	46689	Homeodomain-like	0.022	46759	AraC type transcriptional activator	1d5y A:3-56
dC	gi|302381265|ref|YP_003817088.1|	0049944	1-75	5.81e-25	46785	Winged helix DNA-binding domain	0.025	46801	ArsR-like transcriptional regulators	1r1u A:
dC	gi|302381598|ref|YP_003817421.1|	0049944	4-102	2.96e-22	46785	Winged helix DNA-binding domain	0.05	46801	ArsR-like transcriptional regulators	1smt A:
dC	gi|302381850|ref|YP_003817673.1|	0049777	5-92	1.23e-21	46785	Winged helix DNA-binding domain	0.0055	46801	ArsR-like transcriptional regulators	1smt A:
dC	gi|302383085|ref|YP_003818908.1|	0049944	1-99	6.82e-29	46785	Winged helix DNA-binding domain	0.031	46801	ArsR-like transcriptional regulators	1smt A:
dC	gi|302383427|ref|YP_003819250.1|	0054332	116-300	7.4e-37	53335	S-adenosyl-L-methionine-dependent methyltransferases	0.017	110671	UbiE/COQ5-like	1vl5 A:
dC	gi|302383427|ref|YP_003819250.1|	0053261	7-114	1.27e-21	46785	Winged helix DNA-binding domain	0.04	46801	ArsR-like transcriptional regulators	1r1u A:
dC	gi|302383611|ref|YP_003819434.1|	0049944	1-102	4.92e-21	46785	Winged helix DNA-binding domain	0.084	46801	ArsR-like transcriptional regulators	1smt A:
dC	gi|302381874|ref|YP_003817697.1|	0039384	1-61	0.000000000142	46785	Winged helix DNA-binding domain	0.012	46786	Biotin repressor-like	1j5y A:3-67
dC	gi|302381162|ref|YP_003816985.1|	0052198	141-215	8.62e-16	46785	Winged helix DNA-binding domain	0.042	46796	CAP C-terminal domain-like	2coh A:118-199
dC	gi|302381162|ref|YP_003816985.1|	0048340	4-118	0.00000000000183	51206	cAMP-binding domain-like	0.014	51210	cAMP-binding domain	1ne6 A:245-376
dC	gi|302381722|ref|YP_003817545.1|	0052198	145-219	0.0000000000000798	46785	Winged helix DNA-binding domain	0.03	46796	CAP C-terminal domain-like	1ft9 A:134-213
dC	gi|302381722|ref|YP_003817545.1|	0048340	8-124	0.0000000101	51206	cAMP-binding domain-like	0.023	51210	cAMP-binding domain	1ne6 A:245-376
dC	gi|302381855|ref|YP_003817678.1|	0054946	31-168	8.64e-30	51206	cAMP-binding domain-like	0.015	51210	cAMP-binding domain	1hw5 A:1-137
dC	gi|302381855|ref|YP_003817678.1|	0052860	171-250	0.0000000000000612	46785	Winged helix DNA-binding domain	0.036	46796	CAP C-terminal domain-like	2oz6 A:143-213
dC	gi|302383189|ref|YP_003819012.1|	0054435	19-144	0.00000000000000668	51206	cAMP-binding domain-like	0.004	51210	cAMP-binding domain	2oz6 A:9-142
dC	gi|302383189|ref|YP_003819012.1|	0052198	149-221	0.000000000151	46785	Winged helix DNA-binding domain	0.062	46796	CAP C-terminal domain-like	2coh A:118-199
dC	gi|302383199|ref|YP_003819022.1|	0054946	86-221	1.2e-30	51206	cAMP-binding domain-like	0.017	51210	cAMP-binding domain	2oz6 A:9-142
dC	gi|302383199|ref|YP_003819022.1|	0052860	224-303	8.47e-16	46785	Winged helix DNA-binding domain	0.047	46796	CAP C-terminal domain-like	2coh A:118-199
dC	gi|302382894|ref|YP_003818717.1|	0041617	144-377	3.17e-56	52540	P-loop containing nucleoside triphosphate hydrolases	0.00000998	81269	Extended AAA-ATPase domain	1ny5 A:138-384
dC	gi|302382894|ref|YP_003818717.1|	0043525	4-189	8.54e-44	52172	CheY-like	0.00035	52173	CheY-related	1qkk A:
dC	gi|302382894|ref|YP_003818717.1|	0037176	355-454	0.00000000000161	46689	Homeodomain-like	0.037	100918	FIS-like	1eto B:
dC	gi|302383117|ref|YP_003818940.1|	0037176	270-321	0.00000000000487	46689	Homeodomain-like	0.024	100918	FIS-like	1ntc A:
dC	gi|302383117|ref|YP_003818940.1|	0049608	65-205	0.0000000000719	55781	GAF domain-like	0.013	75513	IclR ligand-binding domain-like	1tf1 A:
dC	gi|302383916|ref|YP_003819739.1|	0041617	120-361	5.63e-73	52540	P-loop containing nucleoside triphosphate hydrolases	0.00000113	81269	Extended AAA-ATPase domain	1ny5 A:138-384
dC	gi|302383916|ref|YP_003819739.1|	0048440	381-441	0.0000000000184	46689	Homeodomain-like	0.012	100918	FIS-like	1eto B:
dC	gi|302383916|ref|YP_003819739.1|	0043525	14-165	0.0000000000334	52172	CheY-like	0.0085	52173	CheY-related	1krw A:
dC	gi|302384082|ref|YP_003819905.1|	0041617	143-386	2.34e-70	52540	P-loop containing nucleoside triphosphate hydrolases	0.00000146	81269	Extended AAA-ATPase domain	1ny5 A:138-384
dC	gi|302384082|ref|YP_003819905.1|	0043525	3-188	2.56e-44	52172	CheY-like	0.0013	52173	CheY-related	1ny5 A:1-137
dC	gi|302384082|ref|YP_003819905.1|	0048440	416-474	0.000000000000422	46689	Homeodomain-like	0.03	100918	FIS-like	1ntc A:
dC	gi|302384109|ref|YP_003819932.1|	0041617	148-376	7e-59	52540	P-loop containing nucleoside triphosphate hydrolases	0.00000537	81269	Extended AAA-ATPase domain	1ny5 A:138-384
dC	gi|302384109|ref|YP_003819932.1|	0043525	6-190	7.68e-37	52172	CheY-like	0.0000541	52173	CheY-related	1qkk A:
dC	gi|302384109|ref|YP_003819932.1|	0048440	358-439	0.00000000143	46689	Homeodomain-like	0.041	100918	FIS-like	1ntc A:
dC	gi|302384167|ref|YP_003819990.1|	0048440	390-469	0.0000000000000851	46689	Homeodomain-like	0.019	100918	FIS-like	1eto B:
dC	gi|302384167|ref|YP_003819990.1|	0037219	153-243	0.00000000000684	55785	PYP-like sensor domain (PAS domain)	0.078	82764	N-terminal PAS domain of Pas kinase	1ll8 A:
dC	gi|302384167|ref|YP_003819990.1|	0037219	277-379	0.00000000143	55785	PYP-like sensor domain (PAS domain)	0.069	160669	BphP N-terminal domain-like	2ool A:26-139
dC	gi|302384167|ref|YP_003819990.1|	0040536	31-116	0.0000942	55785	PYP-like sensor domain (PAS domain)	0.074	55786	PYP-like	1otd A:
dC	gi|302381270|ref|YP_003817093.1|	0041150	27-155	3.51e-25	46785	Winged helix DNA-binding domain	0.074	101027	FUR-like	1mzb A:
dC	gi|302381349|ref|YP_003817172.1|	0041150	3-130	1.45e-38	46785	Winged helix DNA-binding domain	0.00021	101027	FUR-like	1mzb A:
dC	gi|302382792|ref|YP_003818615.1|	0035780	65-324	4.52e-52	53822	Periplasmic binding protein-like I	0.00024	53823	L-arabinose binding protein-like	2nzu G:58-332
dC	gi|302382792|ref|YP_003818615.1|	0051985	10-66	1.78e-16	47413	lambda repressor-like DNA-binding domains	0.0054	47438	GalR/LacI-like bacterial regulator	2hsg A:2-58
dC	gi|302382872|ref|YP_003818695.1|	0036339	82-343	3.7e-64	53822	Periplasmic binding protein-like I	0.0000581	53823	L-arabinose binding protein-like	2nzu G:58-332
dC	gi|302382872|ref|YP_003818695.1|	0051985	2-61	0.00000000000000593	47413	lambda repressor-like DNA-binding domains	0.0063	47438	GalR/LacI-like bacterial regulator	2hsg A:2-58
dC	gi|302383381|ref|YP_003819204.1|	0036339	63-336	7.66e-71	53822	Periplasmic binding protein-like I	0.0000222	53823	L-arabinose binding protein-like	2nzu G:58-332
dC	gi|302383381|ref|YP_003819204.1|	0051985	2-61	0.00000000000000129	47413	lambda repressor-like DNA-binding domains	0.0056	47438	GalR/LacI-like bacterial regulator	2hsg A:2-58
dC	gi|302384013|ref|YP_003819836.1|	0036339	79-336	8.34e-56	53822	Periplasmic binding protein-like I	0.00024	53823	L-arabinose binding protein-like	1dbq A:
dC	gi|302384013|ref|YP_003819836.1|	0051985	6-52	0.0000000000197	47413	lambda repressor-like DNA-binding domains	0.0067	47438	GalR/LacI-like bacterial regulator	1uxd A:
dC	gi|302384042|ref|YP_003819865.1|	0036339	81-350	1.28e-59	53822	Periplasmic binding protein-like I	0.0000468	53823	L-arabinose binding protein-like	2nzu G:58-332
dC	gi|302384042|ref|YP_003819865.1|	0051985	4-61	0.00000000000000516	47413	lambda repressor-like DNA-binding domains	0.0015	47438	GalR/LacI-like bacterial regulator	2hsg A:2-58
dC	gi|302384047|ref|YP_003819870.1|	0036339	68-333	2.83e-55	53822	Periplasmic binding protein-like I	0.00011	53823	L-arabinose binding protein-like	2nzu G:58-332
dC	gi|302384047|ref|YP_003819870.1|	0051985	7-62	5.12e-17	47413	lambda repressor-like DNA-binding domains	0.004	47438	GalR/LacI-like bacterial regulator	1efa A:2-60
dC	gi|302384271|ref|YP_003820094.1|	0036339	79-350	1.13e-67	53822	Periplasmic binding protein-like I	0.0000219	53823	L-arabinose binding protein-like	2nzu G:58-332
dC	gi|302384271|ref|YP_003820094.1|	0051985	17-76	0.00000000000000103	47413	lambda repressor-like DNA-binding domains	0.0026	47438	GalR/LacI-like bacterial regulator	2hsg A:2-58
dC	gi|302381790|ref|YP_003817613.1|	0045682	1-129	2.85e-28	52172	CheY-like	0.00037	52173	CheY-related	1a04 A:5-142
dC	gi|302381790|ref|YP_003817613.1|	0048694	140-206	3.74e-21	46894	C-terminal effector domain of the bipartite response regulators	0.0016	46900	GerE-like (LuxR/UhpA family of transcriptional regulators)	1a04 A:150-216
dC	gi|302382231|ref|YP_003818054.1|	0043525	1-148	3.84e-32	52172	CheY-like	0.00042	52173	CheY-related	1dbw A:
dC	gi|302382231|ref|YP_003818054.1|	0048694	134-196	0.00000000000000646	46894	C-terminal effector domain of the bipartite response regulators	0.008	46900	GerE-like (LuxR/UhpA family of transcriptional regulators)	1yio A:131-200
dC	gi|302382882|ref|YP_003818705.1|	0048694	125-185	0.00000000000000116	46894	C-terminal effector domain of the bipartite response regulators	0.0089	46900	GerE-like (LuxR/UhpA family of transcriptional regulators)	1a04 A:150-216
dC	gi|302382883|ref|YP_003818706.1|	0048694	158-225	0.000000000000068	46894	C-terminal effector domain of the bipartite response regulators	0.01	46900	GerE-like (LuxR/UhpA family of transcriptional regulators)	1a04 A:150-216
dC	gi|302383986|ref|YP_003819809.1|	0045682	2-124	1.57e-22	52172	CheY-like	0.006	52173	CheY-related	1zgz A:2-121
dC	gi|302383986|ref|YP_003819809.1|	0048694	135-200	8.16e-17	46894	C-terminal effector domain of the bipartite response regulators	0.0039	46900	GerE-like (LuxR/UhpA family of transcriptional regulators)	1a04 A:150-216
dC	gi|302383946|ref|YP_003819769.1|	0054060	103-236	4.45e-23	48008	GntR ligand-binding domain-like	0.014	48009	GntR ligand-binding domain-like	2hs5 A:94-231
dC	gi|302383946|ref|YP_003819769.1|	0050048	13-84	0.00000000000877	46785	Winged helix DNA-binding domain	0.061	46804	GntR-like transcriptional regulators	1hw1 A:5-78
dC	gi|302384006|ref|YP_003819829.1|	0050048	2-73	1.6e-23	46785	Winged helix DNA-binding domain	0.01	46804	GntR-like transcriptional regulators	1hw1 A:5-78
dC	gi|302384006|ref|YP_003819829.1|	0054060	85-220	2.46e-23	48008	GntR ligand-binding domain-like	0.0089	48009	GntR ligand-binding domain-like	2hs5 A:94-231
dC	gi|302384056|ref|YP_003819879.1|	0054060	114-244	1.05e-20	48008	GntR ligand-binding domain-like	0.012	48009	GntR ligand-binding domain-like	1hw1 A:79-230
dC	gi|302384056|ref|YP_003819879.1|	0050048	20-90	5.3e-19	46785	Winged helix DNA-binding domain	0.016	46804	GntR-like transcriptional regulators	1hw1 A:5-78
dC	gi|302383196|ref|YP_003819019.1|	0049608	77-252	4.97e-22	55781	GAF domain-like	0.009	75513	IclR ligand-binding domain-like	1mkm A:76-246
dC	gi|302383196|ref|YP_003819019.1|	0048177	16-81	0.000000000000603	46785	Winged helix DNA-binding domain	0.048	74676	Transcriptional regulator IclR, N-terminal domain	1mkm A:1-75
dC	gi|302383975|ref|YP_003819798.1|	0049608	81-263	1.63e-42	55781	GAF domain-like	0.00054	75513	IclR ligand-binding domain-like	1mkm A:76-246
dC	gi|302383975|ref|YP_003819798.1|	0048177	24-93	0.000000000000699	46785	Winged helix DNA-binding domain	0.038	74676	Transcriptional regulator IclR, N-terminal domain	1mkm A:1-75
dC	gi|302383254|ref|YP_003819077.1|	0039545	109-227	2.44e-30	51306	LexA/Signal peptidase	0.0004	51307	LexA-related	1jhf A:73-198
dC	gi|302383254|ref|YP_003819077.1|	0047587	2-68	4.16e-18	46785	Winged helix DNA-binding domain	0.035	46789	LexA repressor, N-terminal DNA-binding domain	1jhf A:2-72
dC	gi|302381284|ref|YP_003817107.1|	0049174	69-158	1.13e-22	54909	Dimeric alpha+beta barrel	0.0054	69733	Lrp/AsnC-like transcriptional regulator C-terminal domain	1ri7 A:85-170
dC	gi|302381284|ref|YP_003817107.1|	0049384	3-98	2.21e-16	46785	Winged helix DNA-binding domain	0.0085	68967	Lrp/AsnC-like transcriptional regulator N-terminal domain	1ri7 A:25-84
dC	gi|302384439|ref|YP_003820262.1|	0052162	69-153	4.29e-17	54909	Dimeric alpha+beta barrel	0.0088	69733	Lrp/AsnC-like transcriptional regulator C-terminal domain	1ri7 A:85-170
dC	gi|302384439|ref|YP_003820262.1|	0049384	5-95	2.62e-16	46785	Winged helix DNA-binding domain	0.013	68967	Lrp/AsnC-like transcriptional regulator N-terminal domain	1ri7 A:25-84
dC	gi|302381777|ref|YP_003817600.1|	0045790	90-293	1.56e-39	53850	Periplasmic binding protein-like II	0.0000262	53851	Phosphate binding protein-like	1i6a A:
dC	gi|302381777|ref|YP_003817600.1|	0045910	2-113	1.61e-23	46785	Winged helix DNA-binding domain	0.0075	88979	LysR-like transcriptional regulators	1ixc A:1-89
dC	gi|302381795|ref|YP_003817618.1|	0045790	88-266	2.35e-27	53850	Periplasmic binding protein-like II	0.0026	53851	Phosphate binding protein-like	1i6a A:
dC	gi|302381795|ref|YP_003817618.1|	0045910	2-110	9.04e-26	46785	Winged helix DNA-binding domain	0.0043	88979	LysR-like transcriptional regulators	1ixc A:1-89
dC	gi|302382244|ref|YP_003818067.1|	0045790	92-293	1.81e-35	53850	Periplasmic binding protein-like II	0.009	53851	Phosphate binding protein-like	2fyi A:88-307
dC	gi|302382244|ref|YP_003818067.1|	0045910	10-114	2.73e-22	46785	Winged helix DNA-binding domain	0.023	88979	LysR-like transcriptional regulators	2esn A:3-91
dC	gi|302382363|ref|YP_003818186.1|	0045790	90-289	2.29e-41	53850	Periplasmic binding protein-like II	0.0017	53851	Phosphate binding protein-like	1al3 A:
dC	gi|302382363|ref|YP_003818186.1|	0045910	1-111	4.7e-23	46785	Winged helix DNA-binding domain	0.0034	88979	LysR-like transcriptional regulators	1ixc A:1-89
dC	gi|302382605|ref|YP_003818428.1|	0045790	92-299	3.08e-38	53850	Periplasmic binding protein-like II	0.013	53851	Phosphate binding protein-like	1twy A:
dC	gi|302382605|ref|YP_003818428.1|	0052508	3-84	7.72e-19	46785	Winged helix DNA-binding domain	0.018	88979	LysR-like transcriptional regulators	2esn A:3-91
dC	gi|302382934|ref|YP_003818757.1|	0045790	89-291	1.05e-33	53850	Periplasmic binding protein-like II	0.01	53851	Phosphate binding protein-like	1al3 A:
dC	gi|302382934|ref|YP_003818757.1|	0045910	3-110	6.58e-20	46785	Winged helix DNA-binding domain	0.0066	88979	LysR-like transcriptional regulators	1ixc A:1-89
dC	gi|302383214|ref|YP_003819037.1|	0052509	90-297	6.52e-36	53850	Periplasmic binding protein-like II	0.00056	53851	Phosphate binding protein-like	2esn A:92-303
dC	gi|302383214|ref|YP_003819037.1|	0052508	3-83	5.69e-17	46785	Winged helix DNA-binding domain	0.0034	88979	LysR-like transcriptional regulators	2esn A:3-91
dC	gi|302383228|ref|YP_003819051.1|	0045790	189-395	6.36e-33	53850	Periplasmic binding protein-like II	0.0037	53851	Phosphate binding protein-like	1i6a A:
dC	gi|302383228|ref|YP_003819051.1|	0045910	100-210	7.37e-19	46785	Winged helix DNA-binding domain	0.013	88979	LysR-like transcriptional regulators	1ixc A:1-89
dC	gi|302383228|ref|YP_003819051.1|	0052508	7-88	1.87e-17	46785	Winged helix DNA-binding domain	0.01	88979	LysR-like transcriptional regulators	1ixc A:1-89
dC	gi|302381438|ref|YP_003817261.1|	0052801	14-151	4.14e-26	46785	Winged helix DNA-binding domain	0.021	63379	MarR-like transcriptional regulators	2hr3 A:2-146
dC	gi|302381735|ref|YP_003817558.1|	0052801	24-115	0.00000000156	46785	Winged helix DNA-binding domain	0.026	63379	MarR-like transcriptional regulators	1lj9 A:
dC	gi|302381737|ref|YP_003817560.1|	0052801	24-117	0.000000724	46785	Winged helix DNA-binding domain	0.022	63379	MarR-like transcriptional regulators	1lj9 A:
dC	gi|302381766|ref|YP_003817589.1|	0052506	12-93	0.0000000000000592	46785	Winged helix DNA-binding domain	0.011	63379	MarR-like transcriptional regulators	1ub9 A:
dC	gi|302382752|ref|YP_003818575.1|	0040266	50-139	0.00000000185	46785	Winged helix DNA-binding domain	0.078	63379	MarR-like transcriptional regulators	2fbh A:8-144
dC	gi|302383525|ref|YP_003819348.1|	0052644	20-156	1.92e-29	46785	Winged helix DNA-binding domain	0.018	63379	MarR-like transcriptional regulators	3deu A:2-141
dC	gi|302383536|ref|YP_003819359.1|	0052644	12-148	5.05e-22	46785	Winged helix DNA-binding domain	0.01	63379	MarR-like transcriptional regulators	1lnw A:
dC	gi|302383537|ref|YP_003819360.1|	0052801	20-157	1.66e-29	46785	Winged helix DNA-binding domain	0.0052	63379	MarR-like transcriptional regulators	1lnw A:
dC	gi|302381374|ref|YP_003817197.1|	0050342	2-119	8.11e-39	52172	CheY-like	0.0000783	52173	CheY-related	1mvo A:
dC	gi|302381374|ref|YP_003817197.1|	0051385	131-231	1.25e-25	46894	C-terminal effector domain of the bipartite response regulators	0.002	46895	PhoB-like	1qqi A:
dC	gi|302381496|ref|YP_003817319.1|	0050342	4-137	4.41e-37	52172	CheY-like	0.00023	52173	CheY-related	1mvo A:
dC	gi|302381496|ref|YP_003817319.1|	0051385	126-226	2.49e-20	46894	C-terminal effector domain of the bipartite response regulators	0.0034	46895	PhoB-like	1p2f A:121-217
dC	gi|302381650|ref|YP_003817473.1|	0050342	30-161	1.57e-30	52172	CheY-like	0.00062	52173	CheY-related	1kgs A:2-123
dC	gi|302381650|ref|YP_003817473.1|	0051385	161-250	0.0000000139	46894	C-terminal effector domain of the bipartite response regulators	0.013	46895	PhoB-like	1qqi A:
dC	gi|302381998|ref|YP_003817821.1|	0054521	1-118	2.28e-34	52172	CheY-like	0.00011	52173	CheY-related	1ys7 A:7-127
dC	gi|302381998|ref|YP_003817821.1|	0051385	124-222	1.45e-30	46894	C-terminal effector domain of the bipartite response regulators	0.00069	46895	PhoB-like	1kgs A:124-225
dC	gi|302382397|ref|YP_003818220.1|	0050342	4-122	2.56e-39	52172	CheY-like	0.00032	52173	CheY-related	1b00 A:
dC	gi|302382397|ref|YP_003818220.1|	0051385	127-227	2.69e-27	46894	C-terminal effector domain of the bipartite response regulators	0.00072	46895	PhoB-like	1opc A:
dC	gi|302382814|ref|YP_003818637.1|	0050342	2-125	1.71e-44	52172	CheY-like	0.0000494	52173	CheY-related	1mvo A:
dC	gi|302382814|ref|YP_003818637.1|	0051385	126-226	2.21e-30	46894	C-terminal effector domain of the bipartite response regulators	0.00022	46895	PhoB-like	1qqi A:
dC	gi|302383931|ref|YP_003819754.1|	0050342	15-138	5.83e-39	52172	CheY-like	0.00047	52173	CheY-related	1mvo A:
dC	gi|302383931|ref|YP_003819754.1|	0051385	144-237	2.58e-20	46894	C-terminal effector domain of the bipartite response regulators	0.0013	46895	PhoB-like	1opc A:
dC	gi|302384342|ref|YP_003820165.1|	0050342	4-127	2.56e-35	52172	CheY-like	0.00013	52173	CheY-related	1zh2 A:2-120
dC	gi|302384342|ref|YP_003820165.1|	0051385	129-228	8.22e-25	46894	C-terminal effector domain of the bipartite response regulators	0.0017	46895	PhoB-like	1ys7 A:128-233
dC	gi|302381208|ref|YP_003817031.1|	0039545	107-249	0.0000000698	51306	LexA/Signal peptidase	0.0099	51307	LexA-related	1jhf A:73-198
dC	gi|302381208|ref|YP_003817031.1|	0049180	5-80	0.000000344	47413	lambda repressor-like DNA-binding domains	0.057	47432	SinR domain-like	1y7y A:5-73
dC	gi|302381620|ref|YP_003817443.1|	0050823	6-68	0.00000000000000479	47413	lambda repressor-like DNA-binding domains	0.0096	47432	SinR domain-like	1utx A:
dC	gi|302381785|ref|YP_003817608.1|	0049999	2-60	1.77e-18	47413	lambda repressor-like DNA-binding domains	0.0044	47432	SinR domain-like	1utx A:
dC	gi|302382023|ref|YP_003817846.1|	0051249	3-62	8.04e-17	47413	lambda repressor-like DNA-binding domains	0.016	47432	SinR domain-like	1utx A:
dC	gi|302382412|ref|YP_003818235.1|	0054323	1-68	0.0000000000000169	47413	lambda repressor-like DNA-binding domains	0.094	47432	SinR domain-like	2b5a A:1-77
dC	gi|302382805|ref|YP_003818628.1|	0051249	8-69	0.00000000000000134	47413	lambda repressor-like DNA-binding domains	0.015	47432	SinR domain-like	1y7y A:5-73
dC	gi|302382978|ref|YP_003818801.1|	0054369	12-77	0.000000109	47413	lambda repressor-like DNA-binding domains	0.032	47432	SinR domain-like	2bnm A:6-76
dC	gi|302383125|ref|YP_003818948.1|	0049180	6-84	1.15e-23	47413	lambda repressor-like DNA-binding domains	0.048	47432	SinR domain-like	2b5a A:1-77
dC	gi|302384441|ref|YP_003820264.1|	0052016	8-71	9.01e-17	47413	lambda repressor-like DNA-binding domains	0.021	47432	SinR domain-like	1utx A:
dC	gi|302381531|ref|YP_003817354.1|	0049523	4-75	2.14e-17	46689	Homeodomain-like	0.0084	46764	Tetracyclin repressor-like, N-terminal domain	2id3 A:13-80
dC	gi|302381531|ref|YP_003817354.1|	0052743	77-195	0.00000295	48498	Tetracyclin repressor-like, C-terminal domain	0.018	48499	Tetracyclin repressor-like, C-terminal domain	2np5 A:78-195
dC	gi|302381589|ref|YP_003817412.1|	0052648	107-235	7.56e-28	48498	Tetracyclin repressor-like, C-terminal domain	0.0044	48499	Tetracyclin repressor-like, C-terminal domain	2fbq A:81-214
dC	gi|302381589|ref|YP_003817412.1|	0049523	26-99	1.85e-19	46689	Homeodomain-like	0.0032	46764	Tetracyclin repressor-like, N-terminal domain	2fbq A:2-80
dC	gi|302381679|ref|YP_003817502.1|	0049523	21-95	4.16e-18	46689	Homeodomain-like	0.0056	46764	Tetracyclin repressor-like, N-terminal domain	1ui5 A:5-75
dC	gi|302381679|ref|YP_003817502.1|	0052743	100-216	0.000000156	48498	Tetracyclin repressor-like, C-terminal domain	0.0079	48499	Tetracyclin repressor-like, C-terminal domain	1vi0 A:78-194
dC	gi|302381961|ref|YP_003817784.1|	0049523	1-75	1.1e-16	46689	Homeodomain-like	0.0088	46764	Tetracyclin repressor-like, N-terminal domain	1ui5 A:5-75
dC	gi|302381961|ref|YP_003817784.1|	0054342	79-182	0.00000165	48498	Tetracyclin repressor-like, C-terminal domain	0.015	48499	Tetracyclin repressor-like, C-terminal domain	2o7t A:79-188
dC	gi|302382142|ref|YP_003817965.1|	0053066	75-188	1.47e-20	48498	Tetracyclin repressor-like, C-terminal domain	0.01	48499	Tetracyclin repressor-like, C-terminal domain	2g3b A:74-189
dC	gi|302382142|ref|YP_003817965.1|	0049195	1-71	0.0000000000000133	46689	Homeodomain-like	0.0024	46764	Tetracyclin repressor-like, N-terminal domain	2i10 A:10-78
dC	gi|302382357|ref|YP_003818180.1|	0038061	4-140	5.1e-39	53041	Resolvase-like	0.00013	53042	gamma,delta resolvase, catalytic domain	2gm4 A:1-140
dC	gi|302382357|ref|YP_003818180.1|	0046966	150-184	0.0000444	46689	Homeodomain-like	0.094	46764	Tetracyclin repressor-like, N-terminal domain	2id3 A:13-80
dC	gi|302382602|ref|YP_003818425.1|	0049195	32-97	0.00000000000461	46689	Homeodomain-like	0.014	46764	Tetracyclin repressor-like, N-terminal domain	1t56 A:22-94
dC	gi|302382714|ref|YP_003818537.1|	0054157	9-74	0.00000000000000748	46689	Homeodomain-like	0.006	46764	Tetracyclin repressor-like, N-terminal domain	2iu5 A:1-71
dC	gi|302383141|ref|YP_003818964.1|	0049523	27-104	2.49e-16	46689	Homeodomain-like	0.011	46764	Tetracyclin repressor-like, N-terminal domain	1rkt A:2-82
dC	gi|302383141|ref|YP_003818964.1|	0050189	101-218	0.0000000000156	48498	Tetracyclin repressor-like, C-terminal domain	0.012	48499	Tetracyclin repressor-like, C-terminal domain	1vi0 A:78-194
dC	gi|302383440|ref|YP_003819263.1|	0049523	5-76	0.0000000000000616	46689	Homeodomain-like	0.0097	46764	Tetracyclin repressor-like, N-terminal domain	1pb6 A:14-85
dC	gi|302383440|ref|YP_003819263.1|	0052886	83-198	0.00000219	48498	Tetracyclin repressor-like, C-terminal domain	0.0084	48499	Tetracyclin repressor-like, C-terminal domain	2gfn A:81-199
dC	gi|302383443|ref|YP_003819266.1|	0049523	15-92	3.79e-16	46689	Homeodomain-like	0.0093	46764	Tetracyclin repressor-like, N-terminal domain	1pb6 A:14-85
dC	gi|302383443|ref|YP_003819266.1|	0053097	86-188	0.00000000000566	48498	Tetracyclin repressor-like, C-terminal domain	0.014	48499	Tetracyclin repressor-like, C-terminal domain	2gen A:76-193
dC	gi|302383628|ref|YP_003819451.1|	0049523	20-102	6.48e-19	46689	Homeodomain-like	0.009	46764	Tetracyclin repressor-like, N-terminal domain	1rkt A:2-82
dC	gi|302383628|ref|YP_003819451.1|	0054375	100-209	1.6e-17	48498	Tetracyclin repressor-like, C-terminal domain	0.0086	48499	Tetracyclin repressor-like, C-terminal domain	1zk8 A:78-182
dC	gi|302383820|ref|YP_003819643.1|	0049523	12-87	7.56e-18	46689	Homeodomain-like	0.0042	46764	Tetracyclin repressor-like, N-terminal domain	1z77 A:1-75
dC	gi|302384085|ref|YP_003819908.1|	0053066	83-198	4.95e-27	48498	Tetracyclin repressor-like, C-terminal domain	0.00079	48499	Tetracyclin repressor-like, C-terminal domain	2i10 A:79-194
dC	gi|302384085|ref|YP_003819908.1|	0049195	6-70	0.0000000000000231	46689	Homeodomain-like	0.0011	46764	Tetracyclin repressor-like, N-terminal domain	2i10 A:10-78
dC	gi|302384202|ref|YP_003820025.1|	0049195	18-79	0.00000000000000108	46689	Homeodomain-like	0.0095	46764	Tetracyclin repressor-like, N-terminal domain	2np3 A:35-99
dC	gi|302384202|ref|YP_003820025.1|	0053203	94-199	0.0000000000209	48498	Tetracyclin repressor-like, C-terminal domain	0.0062	48499	Tetracyclin repressor-like, C-terminal domain	2np3 A:100-211
