# Supplementary material for: Abundance, diversity and domain architecture variability in prokaryotic DNA-binding transcription factors
Source: PLoS One. 2018 Apr 3;13(4):e0195332. doi: 10.1371/journal.pone.0195332 (PMC5882156; doi:10.1371/journal.pone.0195332)
Supplement: S1 Dataset — The information of genomes and transcription factors is organized in a tabular format. The file S1_Dataset.zip contains 761 files, one per genome. The information is organized as follows: Genome ID, identifier from NCBI database; Supfam ID; physical position of the Domain; E-value; Supfam model assignment; Supfam description; E-value associated to the family; Family ID; Family ID; representative PDB associated to each assignment. (ZIP) [file pone.0195332.s005.zip › Genomes_assignments/Brucella_suis_1330_B.TFs]

rIF	gi|23500868|ref|NP_700308.1|	0046275	282-318	0.000000312	46689	Homeodomain-like	0.058	46759	AraC type transcriptional activator	1bl0 A:63-124
rIF	gi|23502193|ref|NP_698320.1|	0052668	10-205	6.3e-41	52317	Class I glutamine amidotransferase-like	0.052	52325	DJ-1/PfpI	1pe0 A:
rIF	gi|23502193|ref|NP_698320.1|	0046275	276-325	0.00000000000197	46689	Homeodomain-like	0.032	46759	AraC type transcriptional activator	1d5y A:57-121
rIF	gi|23502193|ref|NP_698320.1|	0036286	224-274	0.000000336	46689	Homeodomain-like	0.016	46759	AraC type transcriptional activator	1bl0 A:9-62
rIF	gi|23500372|ref|NP_699812.1|	0046275	263-312	0.00000000103	46689	Homeodomain-like	0.015	46759	AraC type transcriptional activator	1bl0 A:63-124
rIF	gi|23500372|ref|NP_699812.1|	0036286	214-261	0.00000000582	46689	Homeodomain-like	0.03	46759	AraC type transcriptional activator	1bl0 A:9-62
rIF	gi|23500384|ref|NP_699824.1|	0046275	245-291	0.000000000717	46689	Homeodomain-like	0.034	46759	AraC type transcriptional activator	1d5y A:3-56
rIF	gi|23500384|ref|NP_699824.1|	0047686	38-104	0.000000000374	51182	RmlC-like cupins	0.059	89409	TM1287-like	1o4t A:
rIF	gi|23500200|ref|NP_699640.1|	0046275	277-324	0.00000000000372	46689	Homeodomain-like	0.03	46759	AraC type transcriptional activator	1bl0 A:9-62
rIF	gi|23500297|ref|NP_699737.1|	0046275	292-344	0.00000000627	46689	Homeodomain-like	0.018	46759	AraC type transcriptional activator	1d5y A:57-121
rIF	gi|23501214|ref|NP_697341.1|	0052668	27-217	5.6e-39	52317	Class I glutamine amidotransferase-like	0.005	52325	DJ-1/PfpI	2fex A:1-188
rIF	gi|23501214|ref|NP_697341.1|	0046275	288-337	0.0000000121	46689	Homeodomain-like	0.018	46759	AraC type transcriptional activator	1d5y A:57-121
rIF	gi|23501273|ref|NP_697400.1|	0046652	7-84	7.19e-32	57884	Ada DNA repair protein, N-terminal domain (N-Ada 10)	0.00011	57885	Ada DNA repair protein, N-terminal domain (N-Ada 10)	1eyf A:
rIF	gi|23501273|ref|NP_697400.1|	0048993	278-358	5.89e-30	46767	Methylated DNA-protein cysteine methyltransferase, C-terminal domain	0.0000307	46768	Methylated DNA-protein cysteine methyltransferase, C-terminal domain	1sfe A:93-176
rIF	gi|23501273|ref|NP_697400.1|	0049381	199-277	1.9e-19	53155	Methylated DNA-protein cysteine methyltransferase domain	0.00058	53156	Methylated DNA-protein cysteine methyltransferase domain	1sfe A:12-92
rIF	gi|23501273|ref|NP_697400.1|	0036286	93-140	0.0000000986	46689	Homeodomain-like	0.033	46759	AraC type transcriptional activator	1bl0 A:9-62
rIF	gi|23501439|ref|NP_697566.1|	0046275	261-311	0.0000000161	46689	Homeodomain-like	0.032	46759	AraC type transcriptional activator	1d5y A:57-121
rIF	gi|23501544|ref|NP_697671.1|	0047686	30-170	0.000000000000187	51182	RmlC-like cupins	0.051	89409	TM1287-like	1yhf A:1-112
rIF	gi|23501544|ref|NP_697671.1|	0046275	202-245	0.000000197	46689	Homeodomain-like	0.012	46759	AraC type transcriptional activator	1bl0 A:63-124
rIF	gi|23499902|ref|NP_699342.1|	0046275	237-288	0.0000000139	46689	Homeodomain-like	0.035	46759	AraC type transcriptional activator	1d5y A:57-121
rIF	gi|23500616|ref|NP_700056.1|	0046652	2-85	5.75e-31	57884	Ada DNA repair protein, N-terminal domain (N-Ada 10)	0.00049	57885	Ada DNA repair protein, N-terminal domain (N-Ada 10)	1eyf A:
rIF	gi|23500616|ref|NP_700056.1|	0048993	265-345	5.49e-27	46767	Methylated DNA-protein cysteine methyltransferase, C-terminal domain	0.00013	46768	Methylated DNA-protein cysteine methyltransferase, C-terminal domain	1sfe A:93-176
rIF	gi|23500616|ref|NP_700056.1|	0048994	187-270	0.00000000000471	53155	Methylated DNA-protein cysteine methyltransferase domain	0.013	53156	Methylated DNA-protein cysteine methyltransferase domain	1qnt A:6-91
rIF	gi|23500616|ref|NP_700056.1|	0046275	134-183	0.0000672	46689	Homeodomain-like	0.037	46759	AraC type transcriptional activator	1bl0 A:63-124
rIF	gi|23500905|ref|NP_700345.1|	0046275	200-247	0.0000000000999	46689	Homeodomain-like	0.015	46759	AraC type transcriptional activator	1d5y A:57-121
rIF	gi|23500905|ref|NP_700345.1|	0036286	150-197	0.0000000269	46689	Homeodomain-like	0.026	46759	AraC type transcriptional activator	1bl0 A:9-62
rIF	gi|23500630|ref|NP_700070.1|	0049777	3-100	1.99e-18	46785	Winged helix DNA-binding domain	0.027	46801	ArsR-like transcriptional regulators	1r1u A:
rIF	gi|23502452|ref|NP_698579.1|	0049777	11-97	2.63e-24	46785	Winged helix DNA-binding domain	0.004	46801	ArsR-like transcriptional regulators	1smt A:
rIF	gi|23500205|ref|NP_699645.1|	0049777	8-101	3.5e-25	46785	Winged helix DNA-binding domain	0.013	46801	ArsR-like transcriptional regulators	1smt A:
rIF	gi|23502320|ref|NP_698447.1|	0054332	121-302	2.55e-40	53335	S-adenosyl-L-methionine-dependent methyltransferases	0.0094	110671	UbiE/COQ5-like	1xxl A:
rIF	gi|23502320|ref|NP_698447.1|	0053261	10-108	1.32e-20	46785	Winged helix DNA-binding domain	0.018	46801	ArsR-like transcriptional regulators	1smt A:
rIF	gi|23502763|ref|NP_698890.1|	0049777	5-87	1.23e-16	46785	Winged helix DNA-binding domain	0.013	46801	ArsR-like transcriptional regulators	1smt A:
rIF	gi|23502591|ref|NP_698718.1|	0045968	1-61	0.00000000000158	46785	Winged helix DNA-binding domain	0.028	46786	Biotin repressor-like	1j5y A:3-67
rIF	gi|23500056|ref|NP_699496.1|	0052861	9-139	2.88e-24	51206	cAMP-binding domain-like	0.013	51210	cAMP-binding domain	2coh A:6-117
rIF	gi|23500056|ref|NP_699496.1|	0052860	149-221	0.0000126	46785	Winged helix DNA-binding domain	0.039	46796	CAP C-terminal domain-like	2coh A:118-199
rIF	gi|23501109|ref|NP_697236.1|	0040524	75-233	1.68e-26	100950	NagB/RpiA/CoA transferase-like	0.069	74656	CoA transferase alpha subunit-like	1m3e A:1-250
rIF	gi|23501109|ref|NP_697236.1|	0043758	3-71	0.000000000258	46785	Winged helix DNA-binding domain	0.09	46796	CAP C-terminal domain-like	1zyb A:148-220
rIF	gi|23500037|ref|NP_699477.1|	0054946	9-147	5.11e-33	51206	cAMP-binding domain-like	0.0034	51210	cAMP-binding domain	2gau A:10-151
rIF	gi|23500037|ref|NP_699477.1|	0048601	151-229	9.38e-18	46785	Winged helix DNA-binding domain	0.02	46796	CAP C-terminal domain-like	2coh A:118-199
rIF	gi|23500165|ref|NP_699605.1|	0054946	13-151	1.83e-21	51206	cAMP-binding domain-like	0.0066	51210	cAMP-binding domain	1hw5 A:1-137
rIF	gi|23500165|ref|NP_699605.1|	0048601	156-243	1.24e-17	46785	Winged helix DNA-binding domain	0.052	46796	CAP C-terminal domain-like	3e5u A:148-227
rIF	gi|23500804|ref|NP_700244.1|	0049608	83-260	5.36e-35	55781	GAF domain-like	0.0035	75513	IclR ligand-binding domain-like	1mkm A:76-246
rIF	gi|23500804|ref|NP_700244.1|	0048177	18-86	0.00000000000222	46785	Winged helix DNA-binding domain	0.058	46796	CAP C-terminal domain-like	3e5u A:148-227
rIF	gi|23500019|ref|NP_699459.1|	0054946	8-146	7.46e-34	51206	cAMP-binding domain-like	0.0053	51210	cAMP-binding domain	2gau A:10-151
rIF	gi|23500019|ref|NP_699459.1|	0048601	150-229	2.54e-19	46785	Winged helix DNA-binding domain	0.012	46796	CAP C-terminal domain-like	2coh A:118-199
rIF	gi|23501107|ref|NP_697234.1|	0047248	23-157	1.83e-17	51206	cAMP-binding domain-like	0.018	51210	cAMP-binding domain	1hw5 A:1-137
rIF	gi|23501107|ref|NP_697234.1|	0048601	159-245	1.93e-16	46785	Winged helix DNA-binding domain	0.067	46796	CAP C-terminal domain-like	3e5u A:148-227
rIF	gi|23501995|ref|NP_698122.1|	0041617	144-385	9.61e-74	52540	P-loop containing nucleoside triphosphate hydrolases	0.000000813	81269	Extended AAA-ATPase domain	1ny5 A:138-384
rIF	gi|23501995|ref|NP_698122.1|	0043525	9-188	1.27e-42	52172	CheY-like	0.00068	52173	CheY-related	1krw A:
rIF	gi|23501995|ref|NP_698122.1|	0037176	356-399,429-481	1.25e-17	46689	Homeodomain-like	0.0036	100918	FIS-like	1eto B:
rIF	gi|23501993|ref|NP_698120.1|	0041617	141-372	5.4e-60	52540	P-loop containing nucleoside triphosphate hydrolases	0.0000101	81269	Extended AAA-ATPase domain	1ny5 A:138-384
rIF	gi|23501993|ref|NP_698120.1|	0043525	4-186	2.28e-40	52172	CheY-like	0.00068	52173	CheY-related	1qkk A:
rIF	gi|23501993|ref|NP_698120.1|	0037176	351-453	0.000000000000762	46689	Homeodomain-like	0.042	100918	FIS-like	1ntc A:
rIF	gi|23499849|ref|NP_699289.1|	0041617	144-384	3.26e-41	52540	P-loop containing nucleoside triphosphate hydrolases	0.0000383	81269	Extended AAA-ATPase domain	1ny5 A:138-384
rIF	gi|23499849|ref|NP_699289.1|	0043525	4-186	2.42e-32	52172	CheY-like	0.0035	52173	CheY-related	1ny5 A:1-137
rIF	gi|23499849|ref|NP_699289.1|	0037176	355-471	0.00000000000000197	46689	Homeodomain-like	0.044	100918	FIS-like	1g2h A:
rIF	gi|23500840|ref|NP_700280.1|	0041150	13-133	3.52e-24	46785	Winged helix DNA-binding domain	0.049	101027	FUR-like	1mzb A:
rIF	gi|23501269|ref|NP_697396.1|	0041150	18-141	2.36e-27	46785	Winged helix DNA-binding domain	0.0041	101027	FUR-like	1mzb A:
rIF	gi|23503021|ref|NP_699148.1|	0041150	14-141	7.26e-28	46785	Winged helix DNA-binding domain	0.0044	101027	FUR-like	1mzb A:
rIF	gi|23502513|ref|NP_698640.1|	0041150	9-136	5.06e-37	46785	Winged helix DNA-binding domain	0.00018	101027	FUR-like	1mzb A:
rIF	gi|23502897|ref|NP_699024.1|	0036339	64-337	8.83e-75	53822	Periplasmic binding protein-like I	0.0000472	53823	L-arabinose binding protein-like	2nzu G:58-332
rIF	gi|23502897|ref|NP_699024.1|	0051985	6-63	8.91e-17	47413	lambda repressor-like DNA-binding domains	0.0037	47438	GalR/LacI-like bacterial regulator	2hsg A:2-58
rIF	gi|23500057|ref|NP_699497.1|	0036339	61-334	9.03e-56	53822	Periplasmic binding protein-like I	0.00014	53823	L-arabinose binding protein-like	2nzu G:58-332
rIF	gi|23500057|ref|NP_699497.1|	0051985	2-57	0.000000000000707	47413	lambda repressor-like DNA-binding domains	0.0074	47438	GalR/LacI-like bacterial regulator	2hsg A:2-58
rIF	gi|23501438|ref|NP_697565.1|	0043335	64-328	3.21e-33	53822	Periplasmic binding protein-like I	0.0039	53823	L-arabinose binding protein-like	2dri A:
rIF	gi|23501438|ref|NP_697565.1|	0036955	2-59	0.0000000000000019	47413	lambda repressor-like DNA-binding domains	0.0029	47438	GalR/LacI-like bacterial regulator	2hsg A:2-58
rIF	gi|23500020|ref|NP_699460.1|	0043335	68-326	5.14e-27	53822	Periplasmic binding protein-like I	0.0041	53823	L-arabinose binding protein-like	1dbq A:
rIF	gi|23500020|ref|NP_699460.1|	0044558	9-65	0.000000000419	47413	lambda repressor-like DNA-binding domains	0.009	47438	GalR/LacI-like bacterial regulator	1uxd A:
rIF	gi|23500709|ref|NP_700149.1|	0036339	65-336	1.68e-77	53822	Periplasmic binding protein-like I	0.0000465	53823	L-arabinose binding protein-like	1dbq A:
rIF	gi|23500709|ref|NP_700149.1|	0051985	4-62	0.0000000000000741	47413	lambda repressor-like DNA-binding domains	0.013	47438	GalR/LacI-like bacterial regulator	2bjc A:1-62
rIF	gi|23499883|ref|NP_699323.1|	0048694	183-252	8.5e-18	46894	C-terminal effector domain of the bipartite response regulators	0.0092	46900	GerE-like (LuxR/UhpA family of transcriptional regulators)	1fse A:
rIF	gi|23499883|ref|NP_699323.1|	0047925	21-178	0.000000000000654	75516	Pheromone-binding domain of LuxR-like quorum-sensing transcription factors	0.012	75517	Pheromone-binding domain of LuxR-like quorum-sensing transcription factors	1l3l A:2-169
rIF	gi|23500166|ref|NP_699606.1|	0048694	178-242	0.00000000000000275	46894	C-terminal effector domain of the bipartite response regulators	0.004	46900	GerE-like (LuxR/UhpA family of transcriptional regulators)	1a04 A:150-216
rIF	gi|23500166|ref|NP_699606.1|	0048997	38-157	0.0000000249	52172	CheY-like	0.022	52173	CheY-related	1zh2 A:2-120
rIF	gi|23501222|ref|NP_697349.1|	0045682	2-126	1.85e-24	52172	CheY-like	0.0029	52173	CheY-related	1a04 A:5-142
rIF	gi|23501222|ref|NP_697349.1|	0048694	138-207	1.22e-20	46894	C-terminal effector domain of the bipartite response regulators	0.002	46900	GerE-like (LuxR/UhpA family of transcriptional regulators)	1fse A:
rIF	gi|23501101|ref|NP_697228.1|	0047925	2-163	2.62e-40	75516	Pheromone-binding domain of LuxR-like quorum-sensing transcription factors	0.0052	75517	Pheromone-binding domain of LuxR-like quorum-sensing transcription factors	1l3l A:2-169
rIF	gi|23501101|ref|NP_697228.1|	0048694	166-235	7.14e-16	46894	C-terminal effector domain of the bipartite response regulators	0.0076	46900	GerE-like (LuxR/UhpA family of transcriptional regulators)	1fse A:
rIF	gi|23501247|ref|NP_697374.1|	0045682	6-136	4.13e-32	52172	CheY-like	0.00022	52173	CheY-related	1a04 A:5-142
rIF	gi|23501247|ref|NP_697374.1|	0048694	144-208	1.09e-20	46894	C-terminal effector domain of the bipartite response regulators	0.0033	46900	GerE-like (LuxR/UhpA family of transcriptional regulators)	1yio A:131-200
rIF	gi|23499939|ref|NP_699379.1|	0054060	101-235	5.49e-27	48008	GntR ligand-binding domain-like	0.0047	48009	GntR ligand-binding domain-like	2hs5 A:94-231
rIF	gi|23499939|ref|NP_699379.1|	0050048	9-80	1.35e-20	46785	Winged helix DNA-binding domain	0.022	46804	GntR-like transcriptional regulators	3bwg A:5-82
rIF	gi|23500596|ref|NP_700036.1|	0040229	77-232	2.01e-21	100950	NagB/RpiA/CoA transferase-like	0.062	75176	D-ribose-5-phosphate isomerase (RpiA), catalytic domain	1ks2 A:2-126,A:199-219
rIF	gi|23500596|ref|NP_700036.1|	0043758	3-57	0.00000000000322	46785	Winged helix DNA-binding domain	0.06	46804	GntR-like transcriptional regulators	3bwg A:5-82
rIF	gi|23500260|ref|NP_699700.1|	0054662	76-253	4.55e-43	64288	Chorismate lyase-like	0.00086	143473	UTRA domain	3ddv A:3-145
rIF	gi|23500260|ref|NP_699700.1|	0050048	21-92	3.52e-21	46785	Winged helix DNA-binding domain	0.028	46804	GntR-like transcriptional regulators	1hw1 A:5-78
rIF	gi|23500142|ref|NP_699582.1|	0054060	87-221	2.38e-20	48008	GntR ligand-binding domain-like	0.022	48009	GntR ligand-binding domain-like	2hs5 A:94-231
rIF	gi|23500142|ref|NP_699582.1|	0050048	11-84	0.00000000000237	46785	Winged helix DNA-binding domain	0.02	46804	GntR-like transcriptional regulators	1hw1 A:5-78
rIF	gi|23500892|ref|NP_700332.1|	0054662	61-241	2.2e-52	64288	Chorismate lyase-like	0.00039	143473	UTRA domain	2ra5 A:66-245
rIF	gi|23500892|ref|NP_700332.1|	0050048	6-84	9.25e-23	46785	Winged helix DNA-binding domain	0.021	46804	GntR-like transcriptional regulators	1hw1 A:5-78
rIF	gi|23502648|ref|NP_698775.1|	0054060	97-226	1.46e-20	48008	GntR ligand-binding domain-like	0.016	48009	GntR ligand-binding domain-like	1hw1 A:79-230
rIF	gi|23502648|ref|NP_698775.1|	0050048	26-96	0.0000000000000125	46785	Winged helix DNA-binding domain	0.013	46804	GntR-like transcriptional regulators	1hw1 A:5-78
rIF	gi|23502810|ref|NP_698937.1|	0054060	85-216	4.18e-19	48008	GntR ligand-binding domain-like	0.016	48009	GntR ligand-binding domain-like	2hs5 A:94-231
rIF	gi|23502810|ref|NP_698937.1|	0050048	13-83	7.12e-18	46785	Winged helix DNA-binding domain	0.025	46804	GntR-like transcriptional regulators	2hs5 A:25-93
rIF	gi|23500640|ref|NP_700080.1|	0054662	61-238	1e-47	64288	Chorismate lyase-like	0.00039	143473	UTRA domain	2ra5 A:66-245
rIF	gi|23500640|ref|NP_700080.1|	0050048	3-84	1.05e-21	46785	Winged helix DNA-binding domain	0.012	46804	GntR-like transcriptional regulators	1v4r A:1-100
rIF	gi|23500208|ref|NP_699648.1|	0054060	85-215	1.65e-27	48008	GntR ligand-binding domain-like	0.014	48009	GntR ligand-binding domain-like	2hs5 A:94-231
rIF	gi|23500208|ref|NP_699648.1|	0050048	15-84	1.18e-16	46785	Winged helix DNA-binding domain	0.0063	46804	GntR-like transcriptional regulators	2hs5 A:25-93
rIF	gi|23501978|ref|NP_698105.1|	0054662	67-245	2.88e-36	64288	Chorismate lyase-like	0.0037	143473	UTRA domain	2fa1 A:84-241
rIF	gi|23501978|ref|NP_698105.1|	0050048	9-83	6.17e-23	46785	Winged helix DNA-binding domain	0.013	46804	GntR-like transcriptional regulators	2hs5 A:25-93
rIF	gi|23499790|ref|NP_699230.1|	0050048	15-83	3.66e-22	46785	Winged helix DNA-binding domain	0.013	46804	GntR-like transcriptional regulators	1v4r A:1-100
rIF	gi|23499790|ref|NP_699230.1|	0054060	99-235	2.25e-22	48008	GntR ligand-binding domain-like	0.011	48009	GntR ligand-binding domain-like	2hs5 A:94-231
rIF	gi|23500162|ref|NP_699602.1|	0054060	99-228	7.32e-23	48008	GntR ligand-binding domain-like	0.011	48009	GntR ligand-binding domain-like	2hs5 A:94-231
rIF	gi|23500162|ref|NP_699602.1|	0050048	14-90	5.33e-20	46785	Winged helix DNA-binding domain	0.035	46804	GntR-like transcriptional regulators	3bwg A:5-82
rIF	gi|23500654|ref|NP_700094.1|	0054662	67-243	6.12e-35	64288	Chorismate lyase-like	0.00036	143473	UTRA domain	2pkh A:109-249
rIF	gi|23500654|ref|NP_700094.1|	0050048	12-83	3.32e-21	46785	Winged helix DNA-binding domain	0.033	46804	GntR-like transcriptional regulators	3bwg A:5-82
rIF	gi|23500796|ref|NP_700236.1|	0054060	93-228	1.12e-19	48008	GntR ligand-binding domain-like	0.017	48009	GntR ligand-binding domain-like	2hs5 A:94-231
rIF	gi|23500796|ref|NP_700236.1|	0050048	20-90	0.0000000000000336	46785	Winged helix DNA-binding domain	0.0092	46804	GntR-like transcriptional regulators	2hs5 A:25-93
rIF	gi|23499995|ref|NP_699435.1|	0054060	90-214	4.45e-21	48008	GntR ligand-binding domain-like	0.0077	48009	GntR ligand-binding domain-like	2hs5 A:94-231
rIF	gi|23499995|ref|NP_699435.1|	0050048	7-74	1.77e-19	46785	Winged helix DNA-binding domain	0.065	46804	GntR-like transcriptional regulators	1hw1 A:5-78
rIF	gi|23501449|ref|NP_697576.1|	0054060	89-219	1.91e-26	48008	GntR ligand-binding domain-like	0.0094	48009	GntR ligand-binding domain-like	2hs5 A:94-231
rIF	gi|23501449|ref|NP_697576.1|	0050048	2-106	1.68e-23	46785	Winged helix DNA-binding domain	0.017	46804	GntR-like transcriptional regulators	1v4r A:1-100
rIF	gi|23501541|ref|NP_697668.1|	0054946	23-155	4.71e-25	51206	cAMP-binding domain-like	0.012	51210	cAMP-binding domain	1hw5 A:1-137
rIF	gi|23501541|ref|NP_697668.1|	0054945	165-238	0.0000000000000114	46785	Winged helix DNA-binding domain	0.077	46804	GntR-like transcriptional regulators	1v4r A:1-100
rIF	gi|23500544|ref|NP_699984.1|	0054060	113-242	8.89e-26	48008	GntR ligand-binding domain-like	0.01	48009	GntR ligand-binding domain-like	2hs5 A:94-231
rIF	gi|23500544|ref|NP_699984.1|	0050048	40-129	6.47e-19	46785	Winged helix DNA-binding domain	0.019	46804	GntR-like transcriptional regulators	1hw1 A:5-78
rIF	gi|23500738|ref|NP_700178.1|	0054060	82-213	3.92e-26	48008	GntR ligand-binding domain-like	0.015	48009	GntR ligand-binding domain-like	2hs5 A:94-231
rIF	gi|23500738|ref|NP_700178.1|	0050048	6-78	9.52e-20	46785	Winged helix DNA-binding domain	0.011	46804	GntR-like transcriptional regulators	2hs5 A:25-93
rIF	gi|23501141|ref|NP_697268.1|	0049608	79-257	6.28e-33	55781	GAF domain-like	0.0056	75513	IclR ligand-binding domain-like	1tf1 A:
rIF	gi|23501141|ref|NP_697268.1|	0048177	16-83	0.00000000000000313	46785	Winged helix DNA-binding domain	0.053	74676	Transcriptional regulator IclR, N-terminal domain	1mkm A:1-75
rIF	gi|23500721|ref|NP_700161.1|	0049608	78-251	2.49e-32	55781	GAF domain-like	0.0084	75513	IclR ligand-binding domain-like	1td5 A:
rIF	gi|23500721|ref|NP_700161.1|	0048177	16-86	0.00000000000104	46785	Winged helix DNA-binding domain	0.038	74676	Transcriptional regulator IclR, N-terminal domain	1mkm A:1-75
rIF	gi|23500834|ref|NP_700274.1|	0051337	1-120	9.73e-28	46785	Winged helix DNA-binding domain	0.07	74676	Transcriptional regulator IclR, N-terminal domain	1mkm A:1-75
rIF	gi|23500882|ref|NP_700322.1|	0049608	59-244	9.16e-40	55781	GAF domain-like	0.00073	75513	IclR ligand-binding domain-like	1td5 A:
rIF	gi|23500882|ref|NP_700322.1|	0048177	2-71	0.00000000000161	46785	Winged helix DNA-binding domain	0.057	74676	Transcriptional regulator IclR, N-terminal domain	1mkm A:1-75
rIF	gi|23502022|ref|NP_698149.1|	0039545	116-238	1.03e-33	51306	LexA/Signal peptidase	0.00072	51307	LexA-related	1jhf A:73-198
rIF	gi|23502022|ref|NP_698149.1|	0047587	2-68	2.36e-18	46785	Winged helix DNA-binding domain	0.022	46789	LexA repressor, N-terminal DNA-binding domain	1jhf A:2-72
rIF	gi|23500649|ref|NP_700089.1|	0049174	66-147	3.49e-20	54909	Dimeric alpha+beta barrel	0.0061	69733	Lrp/AsnC-like transcriptional regulator C-terminal domain	1ri7 A:85-170
rIF	gi|23500649|ref|NP_700089.1|	0052161	3-58	8.44e-16	46785	Winged helix DNA-binding domain	0.01	68967	Lrp/AsnC-like transcriptional regulator N-terminal domain	1ri7 A:25-84
rIF	gi|23500628|ref|NP_700068.1|	0049174	61-142	0.000000000000483	54909	Dimeric alpha+beta barrel	0.0048	69733	Lrp/AsnC-like transcriptional regulator C-terminal domain	1ri7 A:85-170
rIF	gi|23500628|ref|NP_700068.1|	0052161	1-57	0.0000000000367	46785	Winged helix DNA-binding domain	0.012	68967	Lrp/AsnC-like transcriptional regulator N-terminal domain	1i1g A:2-61
rIF	gi|23500815|ref|NP_700255.1|	0054060	96-231	8.37e-20	48008	GntR ligand-binding domain-like	0.014	48009	GntR ligand-binding domain-like	2hs5 A:94-231
rIF	gi|23500815|ref|NP_700255.1|	0050048	28-119	0.00000000000894	46785	Winged helix DNA-binding domain	0.07	68967	Lrp/AsnC-like transcriptional regulator N-terminal domain	1i1g A:2-61
rIF	gi|23501754|ref|NP_697881.1|	0052160	63-143	6.03e-21	54909	Dimeric alpha+beta barrel	0.019	69733	Lrp/AsnC-like transcriptional regulator C-terminal domain	2cfx A:64-140
rIF	gi|23501754|ref|NP_697881.1|	0049384	1-91	5e-18	46785	Winged helix DNA-binding domain	0.0052	68967	Lrp/AsnC-like transcriptional regulator N-terminal domain	1ri7 A:25-84
rIF	gi|23502435|ref|NP_698562.1|	0049174	66-149	1.74e-20	54909	Dimeric alpha+beta barrel	0.0023	69733	Lrp/AsnC-like transcriptional regulator C-terminal domain	1ri7 A:85-170
rIF	gi|23502435|ref|NP_698562.1|	0052161	3-62	6.56e-16	46785	Winged helix DNA-binding domain	0.0066	68967	Lrp/AsnC-like transcriptional regulator N-terminal domain	1i1g A:2-61
rIF	gi|23502534|ref|NP_698661.1|	0049174	65-153	1.47e-18	54909	Dimeric alpha+beta barrel	0.004	69733	Lrp/AsnC-like transcriptional regulator C-terminal domain	1ri7 A:85-170
rIF	gi|23502534|ref|NP_698661.1|	0049384	4-95	5.04e-18	46785	Winged helix DNA-binding domain	0.0067	68967	Lrp/AsnC-like transcriptional regulator N-terminal domain	1ri7 A:25-84
rIF	gi|23502371|ref|NP_698498.1|	0052161	7-66	6.84e-21	46785	Winged helix DNA-binding domain	0.0098	68967	Lrp/AsnC-like transcriptional regulator N-terminal domain	1ri7 A:25-84
rIF	gi|23502371|ref|NP_698498.1|	0052162	69-152	0.00000000000000389	54909	Dimeric alpha+beta barrel	0.027	69733	Lrp/AsnC-like transcriptional regulator C-terminal domain	1i1g A:62-141
rIF	gi|23499909|ref|NP_699349.1|	0040524	75-233	5.76e-27	100950	NagB/RpiA/CoA transferase-like	0.041	75176	D-ribose-5-phosphate isomerase (RpiA), catalytic domain	1ks2 A:2-126,A:199-219
rIF	gi|23499909|ref|NP_699349.1|	0039384	1-55	0.000000000237	46785	Winged helix DNA-binding domain	0.049	68967	Lrp/AsnC-like transcriptional regulator N-terminal domain	1i1g A:2-61
rIF	gi|23500378|ref|NP_699818.1|	0049174	71-148	0.0000000000000111	54909	Dimeric alpha+beta barrel	0.0095	69733	Lrp/AsnC-like transcriptional regulator C-terminal domain	1ri7 A:85-170
rIF	gi|23500378|ref|NP_699818.1|	0052161	11-65	0.000000000000304	46785	Winged helix DNA-binding domain	0.0049	68967	Lrp/AsnC-like transcriptional regulator N-terminal domain	1i1g A:2-61
rIF	gi|23500383|ref|NP_699823.1|	0049608	71-250	7.85e-50	55781	GAF domain-like	0.00031	75513	IclR ligand-binding domain-like	1mkm A:76-246
rIF	gi|23500383|ref|NP_699823.1|	0048177	10-78	0.00000000013	46785	Winged helix DNA-binding domain	0.055	68967	Lrp/AsnC-like transcriptional regulator N-terminal domain	1ri7 A:25-84
rIF	gi|23500460|ref|NP_699900.1|	0049174	70-157	7.51e-19	54909	Dimeric alpha+beta barrel	0.0054	69733	Lrp/AsnC-like transcriptional regulator C-terminal domain	1ri7 A:85-170
rIF	gi|23500460|ref|NP_699900.1|	0052161	10-69	2.43e-17	46785	Winged helix DNA-binding domain	0.0038	68967	Lrp/AsnC-like transcriptional regulator N-terminal domain	1i1g A:2-61
rIF	gi|23500510|ref|NP_699950.1|	0052161	4-64	8.79e-19	46785	Winged helix DNA-binding domain	0.0059	68967	Lrp/AsnC-like transcriptional regulator N-terminal domain	1ri7 A:25-84
rIF	gi|23500510|ref|NP_699950.1|	0049174	67-153	4.69e-16	54909	Dimeric alpha+beta barrel	0.005	69733	Lrp/AsnC-like transcriptional regulator C-terminal domain	1ri7 A:85-170
rIF	gi|23500677|ref|NP_700117.1|	0052161	4-58	0.00000000000054	46785	Winged helix DNA-binding domain	0.0051	68967	Lrp/AsnC-like transcriptional regulator N-terminal domain	1i1g A:2-61
rIF	gi|23500677|ref|NP_700117.1|	0049174	66-142	0.00000000000684	54909	Dimeric alpha+beta barrel	0.0073	69733	Lrp/AsnC-like transcriptional regulator C-terminal domain	1ri7 A:85-170
rIF	gi|23499925|ref|NP_699365.1|	0045790	90-294	9.42e-39	53850	Periplasmic binding protein-like II	0.0029	53851	Phosphate binding protein-like	1i6a A:
rIF	gi|23499925|ref|NP_699365.1|	0045910	1-112	9.37e-21	46785	Winged helix DNA-binding domain	0.008	88979	LysR-like transcriptional regulators	1ixc A:1-89
rIF	gi|23500944|ref|NP_697071.1|	0045790	88-292	2.86e-40	53850	Periplasmic binding protein-like II	0.0017	53851	Phosphate binding protein-like	2fyi A:88-307
rIF	gi|23500944|ref|NP_697071.1|	0045910	1-111	1.07e-22	46785	Winged helix DNA-binding domain	0.0053	88979	LysR-like transcriptional regulators	1ixc A:1-89
rIF	gi|23502367|ref|NP_698494.1|	0045790	92-300	2.64e-40	53850	Periplasmic binding protein-like II	0.0061	53851	Phosphate binding protein-like	2fyi A:88-307
rIF	gi|23502367|ref|NP_698494.1|	0045910	5-115	8.18e-25	46785	Winged helix DNA-binding domain	0.0035	88979	LysR-like transcriptional regulators	1ixc A:1-89
rIF	gi|23502801|ref|NP_698928.1|	0045790	105-307	1.59e-24	53850	Periplasmic binding protein-like II	0.0099	53851	Phosphate binding protein-like	1uth A:
rIF	gi|23502801|ref|NP_698928.1|	0047461	15-98	5.83e-19	46785	Winged helix DNA-binding domain	0.0055	88979	LysR-like transcriptional regulators	1ixc A:1-89
rIF	gi|23500678|ref|NP_700118.1|	0045790	92-291	1.32e-29	53850	Periplasmic binding protein-like II	0.0081	53851	Phosphate binding protein-like	2fyi A:88-307
rIF	gi|23500678|ref|NP_700118.1|	0045910	4-113	5.86e-21	46785	Winged helix DNA-binding domain	0.0077	88979	LysR-like transcriptional regulators	1ixc A:1-89
rIF	gi|23500194|ref|NP_699634.1|	0045790	88-293	2.17e-34	53850	Periplasmic binding protein-like II	0.00045	53851	Phosphate binding protein-like	1i6a A:
rIF	gi|23500194|ref|NP_699634.1|	0047461	1-83	9.25e-22	46785	Winged helix DNA-binding domain	0.00089	88979	LysR-like transcriptional regulators	1ixc A:1-89
rIF	gi|23500975|ref|NP_697102.1|	0052806	91-295	4.34e-41	53850	Periplasmic binding protein-like II	0.013	53851	Phosphate binding protein-like	2fyi A:88-307
rIF	gi|23500975|ref|NP_697102.1|	0045910	5-114	1.26e-24	46785	Winged helix DNA-binding domain	0.011	88979	LysR-like transcriptional regulators	1ixc A:1-89
rIF	gi|23499940|ref|NP_699380.1|	0045790	91-295	4.5e-44	53850	Periplasmic binding protein-like II	0.012	53851	Phosphate binding protein-like	1al3 A:
rIF	gi|23499940|ref|NP_699380.1|	0045910	2-112	5.65e-22	46785	Winged helix DNA-binding domain	0.014	88979	LysR-like transcriptional regulators	1ixc A:1-89
rIF	gi|23500099|ref|NP_699539.1|	0045790	90-290	4.89e-20	53850	Periplasmic binding protein-like II	0.018	53851	Phosphate binding protein-like	1amf A:
rIF	gi|23500099|ref|NP_699539.1|	0052508	2-78	1.16e-19	46785	Winged helix DNA-binding domain	0.01	88979	LysR-like transcriptional regulators	2esn A:3-91
rIF	gi|23500107|ref|NP_699547.1|	0045790	94-297	2.02e-35	53850	Periplasmic binding protein-like II	0.0000222	53851	Phosphate binding protein-like	1i6a A:
rIF	gi|23500107|ref|NP_699547.1|	0047461	3-85	2.42e-19	46785	Winged helix DNA-binding domain	0.005	88979	LysR-like transcriptional regulators	1ixc A:1-89
rIF	gi|23500386|ref|NP_699826.1|	0045790	96-301	6.04e-31	53850	Periplasmic binding protein-like II	0.0031	53851	Phosphate binding protein-like	1i6a A:
rIF	gi|23500386|ref|NP_699826.1|	0045910	5-115	2.24e-21	46785	Winged helix DNA-binding domain	0.0031	88979	LysR-like transcriptional regulators	1ixc A:1-89
rIF	gi|23500449|ref|NP_699889.1|	0045790	92-297	4.34e-39	53850	Periplasmic binding protein-like II	0.0000422	53851	Phosphate binding protein-like	1i6a A:
rIF	gi|23500449|ref|NP_699889.1|	0045910	4-113	1.2e-21	46785	Winged helix DNA-binding domain	0.0028	88979	LysR-like transcriptional regulators	1ixc A:1-89
rIF	gi|23500502|ref|NP_699942.1|	0045790	90-285	2.35e-28	53850	Periplasmic binding protein-like II	0.0065	53851	Phosphate binding protein-like	1uth A:
rIF	gi|23500502|ref|NP_699942.1|	0045910	4-113	5.44e-25	46785	Winged helix DNA-binding domain	0.0058	88979	LysR-like transcriptional regulators	1ixc A:1-89
rIF	gi|23500633|ref|NP_700073.1|	0045790	98-299	1.14e-43	53850	Periplasmic binding protein-like II	0.014	53851	Phosphate binding protein-like	1al3 A:
rIF	gi|23500633|ref|NP_700073.1|	0045910	5-118	1.46e-23	46785	Winged helix DNA-binding domain	0.0065	88979	LysR-like transcriptional regulators	1ixc A:1-89
rIF	gi|23501231|ref|NP_697358.1|	0045790	90-290	3.37e-40	53850	Periplasmic binding protein-like II	0.00095	53851	Phosphate binding protein-like	1i6a A:
rIF	gi|23501231|ref|NP_697358.1|	0045910	1-110	9.14e-20	46785	Winged helix DNA-binding domain	0.0081	88979	LysR-like transcriptional regulators	1ixc A:1-89
rIF	gi|23501257|ref|NP_697384.1|	0045790	89-300	1.01e-39	53850	Periplasmic binding protein-like II	0.0089	53851	Phosphate binding protein-like	1al3 A:
rIF	gi|23501257|ref|NP_697384.1|	0047461	4-87	8.71e-20	46785	Winged helix DNA-binding domain	0.0084	88979	LysR-like transcriptional regulators	1ixc A:1-89
rIF	gi|23501964|ref|NP_698091.1|	0045790	95-298	2.79e-40	53850	Periplasmic binding protein-like II	0.015	53851	Phosphate binding protein-like	1i6a A:
rIF	gi|23501964|ref|NP_698091.1|	0052508	9-87	2.73e-21	46785	Winged helix DNA-binding domain	0.01	88979	LysR-like transcriptional regulators	1ixc A:1-89
rIF	gi|23502686|ref|NP_698813.1|	0045790	97-294	1.5e-40	53850	Periplasmic binding protein-like II	0.01	53851	Phosphate binding protein-like	1i6a A:
rIF	gi|23502686|ref|NP_698813.1|	0045910	6-119	1.14e-21	46785	Winged helix DNA-binding domain	0.0059	88979	LysR-like transcriptional regulators	1ixc A:1-89
rIF	gi|23499863|ref|NP_699303.1|	0045790	88-295	5.79e-43	53850	Periplasmic binding protein-like II	0.012	53851	Phosphate binding protein-like	2fyi A:88-307
rIF	gi|23499863|ref|NP_699303.1|	0047461	4-87	6.62e-20	46785	Winged helix DNA-binding domain	0.014	88979	LysR-like transcriptional regulators	1ixc A:1-89
rIF	gi|23500613|ref|NP_700053.1|	0052801	5-146	4.97e-38	46785	Winged helix DNA-binding domain	0.00016	63379	MarR-like transcriptional regulators	1z91 A:8-144
rIF	gi|23500227|ref|NP_699667.1|	0052801	13-138	1.49e-28	46785	Winged helix DNA-binding domain	0.0083	63379	MarR-like transcriptional regulators	1jgs A:
rIF	gi|23500876|ref|NP_700316.1|	0052644	28-160	1.6e-30	46785	Winged helix DNA-binding domain	0.0002	63379	MarR-like transcriptional regulators	2fbi A:5-140
rIF	gi|23501647|ref|NP_697774.1|	0052644	40-192	1.06e-22	46785	Winged helix DNA-binding domain	0.014	63379	MarR-like transcriptional regulators	2eth A:1-140
rIF	gi|23502388|ref|NP_698515.1|	0052801	20-153	3.09e-26	46785	Winged helix DNA-binding domain	0.03	63379	MarR-like transcriptional regulators	1lj9 A:
rIF	gi|23502649|ref|NP_698776.1|	0052801	51-188	2.36e-30	46785	Winged helix DNA-binding domain	0.00059	63379	MarR-like transcriptional regulators	2fbh A:8-144
rIF	gi|23502436|ref|NP_698563.1|	0052644	5-132	1.2e-27	46785	Winged helix DNA-binding domain	0.016	63379	MarR-like transcriptional regulators	1jgs A:
rIF	gi|23503027|ref|NP_699154.1|	0048695	6-111	2.98e-18	46785	Winged helix DNA-binding domain	0.019	63379	MarR-like transcriptional regulators	1z91 A:8-144
rIF	gi|23500087|ref|NP_699527.1|	0054016	97-138	0.0000192	46785	Winged helix DNA-binding domain	0.049	63379	MarR-like transcriptional regulators	3cta A:5-89
rIF	gi|23500421|ref|NP_699861.1|	0052644	53-190	0.00000000000011	46785	Winged helix DNA-binding domain	0.038	63379	MarR-like transcriptional regulators	2a61 A:5-143
rIF	gi|23500508|ref|NP_699948.1|	0052644	4-120	7.97e-22	46785	Winged helix DNA-binding domain	0.013	63379	MarR-like transcriptional regulators	2a61 A:5-143
rIF	gi|23500498|ref|NP_699938.1|	0052801	9-142	1.26e-31	46785	Winged helix DNA-binding domain	0.00071	63379	MarR-like transcriptional regulators	2fbh A:8-144
rIF	gi|23500221|ref|NP_699661.1|	0050342	3-135	1.29e-43	52172	CheY-like	0.00019	52173	CheY-related	1mvo A:
rIF	gi|23500221|ref|NP_699661.1|	0048619	136-231	3.12e-24	46894	C-terminal effector domain of the bipartite response regulators	0.00091	46895	PhoB-like	1opc A:
rIF	gi|23502938|ref|NP_699065.1|	0050342	7-131	6.69e-39	52172	CheY-like	0.00012	52173	CheY-related	1mvo A:
rIF	gi|23502938|ref|NP_699065.1|	0051385	135-237	2.81e-27	46894	C-terminal effector domain of the bipartite response regulators	0.0014	46895	PhoB-like	1qqi A:
rIF	gi|23502991|ref|NP_699118.1|	0050342	5-126	2.56e-40	52172	CheY-like	0.00013	52173	CheY-related	1b00 A:
rIF	gi|23502991|ref|NP_699118.1|	0051385	131-227	5.1e-31	46894	C-terminal effector domain of the bipartite response regulators	0.00014	46895	PhoB-like	1qqi A:
rIF	gi|23502389|ref|NP_698516.1|	0050342	18-144	1.37e-39	52172	CheY-like	0.00037	52173	CheY-related	1xhf A:2-122
rIF	gi|23502389|ref|NP_698516.1|	0048619	148-239	6.56e-21	46894	C-terminal effector domain of the bipartite response regulators	0.0022	46895	PhoB-like	1opc A:
rIF	gi|23500855|ref|NP_700295.1|	0051385	128-225	0.0000000000000017	46894	C-terminal effector domain of the bipartite response regulators	0.0067	46895	PhoB-like	1ys7 A:128-233
rIF	gi|23500855|ref|NP_700295.1|	0050342	2-120	0.00000000000356	52172	CheY-like	0.0068	52173	CheY-related	2pl1 A:1-119
rIF	gi|23501491|ref|NP_697618.1|	0054521	1-118	7.12e-38	52172	CheY-like	0.0000683	52173	CheY-related	2pl1 A:1-119
rIF	gi|23501491|ref|NP_697618.1|	0051385	119-217	1.56e-26	46894	C-terminal effector domain of the bipartite response regulators	0.00075	46895	PhoB-like	1ys7 A:128-233
rIF	gi|23501171|ref|NP_697298.1|	0051249	4-46	0.000000121	47413	lambda repressor-like DNA-binding domains	0.09	47432	SinR domain-like	2ofy A:3-84
rIF	gi|23502476|ref|NP_698603.1|	0051249	5-69	0.00000000000000123	47413	lambda repressor-like DNA-binding domains	0.027	47432	SinR domain-like	1b0n A:1-68
rIF	gi|23502925|ref|NP_699052.1|	0051249	2-58	8.85e-16	47413	lambda repressor-like DNA-binding domains	0.035	47432	SinR domain-like	1b0n A:1-68
rIF	gi|23500652|ref|NP_700092.1|	0049374	59-182	1.28e-24	51182	RmlC-like cupins	0.082	89409	TM1287-like	1v70 A:
rIF	gi|23500652|ref|NP_700092.1|	0051249	3-69	7.04e-16	47413	lambda repressor-like DNA-binding domains	0.077	47432	SinR domain-like	1b0n A:1-68
rIF	gi|23502065|ref|NP_698192.1|	0051249	5-72	0.0000000000000177	47413	lambda repressor-like DNA-binding domains	0.043	47432	SinR domain-like	1y7y A:5-73
rIF	gi|23499882|ref|NP_699322.1|	0049523	48-121	8.48e-21	46689	Homeodomain-like	0.003	46764	Tetracyclin repressor-like, N-terminal domain	1rkt A:2-82
rIF	gi|23501187|ref|NP_697314.1|	0048726	96-220	1.16e-40	48498	Tetracyclin repressor-like, C-terminal domain	0.000032	48499	Tetracyclin repressor-like, C-terminal domain	1pb6 A:86-211
rIF	gi|23501187|ref|NP_697314.1|	0049523	24-102	1.85e-18	46689	Homeodomain-like	0.00081	46764	Tetracyclin repressor-like, N-terminal domain	1pb6 A:14-85
rIF	gi|23499904|ref|NP_699344.1|	0054226	47-128	0.000000000573	46689	Homeodomain-like	0.062	46764	Tetracyclin repressor-like, N-terminal domain	2iu5 A:1-71
rIF	gi|23501197|ref|NP_697324.1|	0049195	1-72	0.00000000000000133	46689	Homeodomain-like	0.0026	46764	Tetracyclin repressor-like, N-terminal domain	1ui5 A:5-75
rIF	gi|23501197|ref|NP_697324.1|	0052831	83-187	0.0000000000192	48498	Tetracyclin repressor-like, C-terminal domain	0.0084	48499	Tetracyclin repressor-like, C-terminal domain	1vi0 A:78-194
rIF	gi|23501968|ref|NP_698095.1|	0049523	4-72	0.00000000000000149	46689	Homeodomain-like	0.01	46764	Tetracyclin repressor-like, N-terminal domain	3c07 A:15-89
rIF	gi|23502274|ref|NP_698401.1|	0049195	33-100	1.15e-17	46689	Homeodomain-like	0.0079	46764	Tetracyclin repressor-like, N-terminal domain	1z77 A:1-75
rIF	gi|23501443|ref|NP_697570.1|	0049523	6-85	6.67e-17	46689	Homeodomain-like	0.0048	46764	Tetracyclin repressor-like, N-terminal domain	2gfn A:4-80
rIF	gi|23501443|ref|NP_697570.1|	0053205	81-191	3.02e-16	48498	Tetracyclin repressor-like, C-terminal domain	0.016	48499	Tetracyclin repressor-like, C-terminal domain	2fd5 A:77-180
rIF	gi|23502252|ref|NP_698379.1|	0054374	19-75	0.0000000000043	46689	Homeodomain-like	0.014	46764	Tetracyclin repressor-like, N-terminal domain	2fq4 A:9-77
rIF	gi|23500211|ref|NP_699651.1|	0043843	98-225	3.56e-39	48498	Tetracyclin repressor-like, C-terminal domain	0.00076	48499	Tetracyclin repressor-like, C-terminal domain	1t33 A:89-220
rIF	gi|23500211|ref|NP_699651.1|	0049523	14-88	1.74e-16	46689	Homeodomain-like	0.0024	46764	Tetracyclin repressor-like, N-terminal domain	1t33 A:1-88
