# Supplementary material for: Abundance, diversity and domain architecture variability in prokaryotic DNA-binding transcription factors
Source: PLoS One. 2018 Apr 3;13(4):e0195332. doi: 10.1371/journal.pone.0195332 (PMC5882156; doi:10.1371/journal.pone.0195332)
Supplement: S1 Dataset — The information of genomes and transcription factors is organized in a tabular format. The file S1_Dataset.zip contains 761 files, one per genome. The information is organized as follows: Genome ID, identifier from NCBI database; Supfam ID; physical position of the Domain; E-value; Supfam model assignment; Supfam description; E-value associated to the family; Family ID; Family ID; representative PDB associated to each assignment. (ZIP) [file pone.0195332.s005.zip › Genomes_assignments/Buchnera_aphidicola_str._Sg_Schizaphis_graminum_B.TFs]

bg	gi|21672661|ref|NP_660728.1|	0037176	8-99	6.81e-21	46689	Homeodomain-like	0.00012	100918	FIS-like	1eto B:
bg	gi|21672323|ref|NP_660390.1|	0052806	91-287	7.78e-28	53850	Periplasmic binding protein-like II	0.0021	53851	Phosphate binding protein-like	1i6a A:
bg	gi|21672323|ref|NP_660390.1|	0052508	2-81	3.63e-17	46785	Winged helix DNA-binding domain	0.011	88979	LysR-like transcriptional regulators	1ixc A:1-89
