# Supplementary material for: Abundance, diversity and domain architecture variability in prokaryotic DNA-binding transcription factors
Source: PLoS One. 2018 Apr 3;13(4):e0195332. doi: 10.1371/journal.pone.0195332 (PMC5882156; doi:10.1371/journal.pone.0195332)
Supplement: S1 Dataset — The information of genomes and transcription factors is organized in a tabular format. The file S1_Dataset.zip contains 761 files, one per genome. The information is organized as follows: Genome ID, identifier from NCBI database; Supfam ID; physical position of the Domain; E-value; Supfam model assignment; Supfam description; E-value associated to the family; Family ID; Family ID; representative PDB associated to each assignment. (ZIP) [file pone.0195332.s005.zip › Genomes_assignments/Burkholderia_glumae_BGR1_B.TFs]

2Y	gi|238023583|ref|YP_002907815.1|	0046275	249-299	0.00000000000533	46689	Homeodomain-like	0.034	46759	AraC type transcriptional activator	1bl0 A:9-62
2Y	gi|238023606|ref|YP_002907838.1|	0046275	260-312	0.00000000018	46689	Homeodomain-like	0.034	46759	AraC type transcriptional activator	1d5y A:57-121
2Y	gi|238023827|ref|YP_002908059.1|	0046275	234-285	0.000000000000444	46689	Homeodomain-like	0.058	46739	Myb/SANT domain	2cqq A:8-66
2Y	gi|238023827|ref|YP_002908059.1|	0036286	182-232	0.00000000538	46689	Homeodomain-like	0.035	46759	AraC type transcriptional activator	1bl0 A:9-62
2Y	gi|238023827|ref|YP_002908059.1|	0051818	21-76	0.0000000012	51215	Regulatory protein AraC	0.022	51216	Regulatory protein AraC	2arc A:
2Y	gi|238023844|ref|YP_002908076.1|	0046275	203-248	0.00000000000214	46689	Homeodomain-like	0.043	46759	AraC type transcriptional activator	1d5y A:57-121
2Y	gi|238023844|ref|YP_002908076.1|	0037219	24-138	0.0000000000209	55785	PYP-like sensor domain (PAS domain)	0.083	55789	Heme-binding PAS domain	1ew0 A:
2Y	gi|238023844|ref|YP_002908076.1|	0036286	150-198	0.000000000346	46689	Homeodomain-like	0.028	46759	AraC type transcriptional activator	1d5y A:3-56
2Y	gi|238023930|ref|YP_002908162.1|	0052668	22-211	1.04e-44	52317	Class I glutamine amidotransferase-like	0.0091	52325	DJ-1/PfpI	1pe0 A:
2Y	gi|238023930|ref|YP_002908162.1|	0046275	282-331	0.000000000354	46689	Homeodomain-like	0.016	46759	AraC type transcriptional activator	1d5y A:57-121
2Y	gi|238023930|ref|YP_002908162.1|	0036286	232-279	0.00000000296	46689	Homeodomain-like	0.013	46759	AraC type transcriptional activator	1d5y A:3-56
2Y	gi|238023956|ref|YP_002908188.1|	0046275	236-287	0.00000000000143	46689	Homeodomain-like	0.023	46759	AraC type transcriptional activator	1d5y A:57-121
2Y	gi|238023956|ref|YP_002908188.1|	0036286	184-234	0.0000000152	46689	Homeodomain-like	0.023	46759	AraC type transcriptional activator	1bl0 A:9-62
2Y	gi|238023956|ref|YP_002908188.1|	0047686	24-146	0.0000000756	51182	RmlC-like cupins	0.04	89409	TM1287-like	2f4p A:2-135
2Y	gi|238023962|ref|YP_002908194.1|	0046275	254-302	0.00000000000538	46689	Homeodomain-like	0.033	46759	AraC type transcriptional activator	1d5y A:57-121
2Y	gi|238023962|ref|YP_002908194.1|	0036286	204-251	0.0000000412	46689	Homeodomain-like	0.062	46759	AraC type transcriptional activator	1d5y A:57-121
2Y	gi|238023987|ref|YP_002908219.1|	0051818	20-129	2.35e-16	51215	Regulatory protein AraC	0.01	51216	Regulatory protein AraC	2arc A:
2Y	gi|238023987|ref|YP_002908219.1|	0046275	216-264	0.00000000000538	46689	Homeodomain-like	0.032	46759	AraC type transcriptional activator	1d5y A:57-121
2Y	gi|238024028|ref|YP_002908260.1|	0052668	11-198	6.11e-39	52317	Class I glutamine amidotransferase-like	0.018	52325	DJ-1/PfpI	2fex A:1-188
2Y	gi|238024028|ref|YP_002908260.1|	0046275	269-320	0.0000000000242	46689	Homeodomain-like	0.046	46759	AraC type transcriptional activator	1d5y A:57-121
2Y	gi|238024028|ref|YP_002908260.1|	0036286	218-266	0.000000000116	46689	Homeodomain-like	0.021	46759	AraC type transcriptional activator	1bl0 A:9-62
2Y	gi|238024049|ref|YP_002908281.1|	0052668	4-192	1.33e-38	52317	Class I glutamine amidotransferase-like	0.02	52325	DJ-1/PfpI	1pe0 A:
2Y	gi|238024049|ref|YP_002908281.1|	0046275	263-311	0.00000000000358	46689	Homeodomain-like	0.024	46759	AraC type transcriptional activator	1d5y A:57-121
2Y	gi|238024049|ref|YP_002908281.1|	0036286	210-261	0.00000134	46689	Homeodomain-like	0.03	46759	AraC type transcriptional activator	1d5y A:3-56
2Y	gi|238024064|ref|YP_002908296.1|	0046275	309-358	0.00000000000332	46689	Homeodomain-like	0.069	46759	AraC type transcriptional activator	1d5y A:57-121
2Y	gi|238024248|ref|YP_002908480.1|	0051818	23-152	2.48e-22	51215	Regulatory protein AraC	0.0073	51216	Regulatory protein AraC	2arc A:
2Y	gi|238024248|ref|YP_002908480.1|	0046275	223-269	0.000000000000354	46689	Homeodomain-like	0.021	46759	AraC type transcriptional activator	1d5y A:57-121
2Y	gi|238024248|ref|YP_002908480.1|	0036286	173-221	0.000000000345	46689	Homeodomain-like	0.027	46759	AraC type transcriptional activator	1d5y A:3-56
2Y	gi|238024445|ref|YP_002908677.1|	0036286	17-66	0.00000000175	46689	Homeodomain-like	0.017	46759	AraC type transcriptional activator	1d5y A:3-56
2Y	gi|238024445|ref|YP_002908677.1|	0046275	69-116	0.0000000211	46689	Homeodomain-like	0.037	46759	AraC type transcriptional activator	1bl0 A:63-124
2Y	gi|238024613|ref|YP_002908845.1|	0046275	249-298	0.00000000000116	46689	Homeodomain-like	0.021	46759	AraC type transcriptional activator	1d5y A:57-121
2Y	gi|238024613|ref|YP_002908845.1|	0051818	32-173	0.000000706	51215	Regulatory protein AraC	0.029	51216	Regulatory protein AraC	2arc A:
2Y	gi|238024986|ref|YP_002909218.1|	0046275	205-254	0.0000000000986	46689	Homeodomain-like	0.03	46759	AraC type transcriptional activator	1d5y A:57-121
2Y	gi|238024986|ref|YP_002909218.1|	0036286	156-203	0.00000000108	46689	Homeodomain-like	0.032	46759	AraC type transcriptional activator	1d5y A:3-56
2Y	gi|238025004|ref|YP_002909236.1|	0039713	160-369	0.000000000000903	52540	P-loop containing nucleoside triphosphate hydrolases	0.0037	81269	Extended AAA-ATPase domain	1ny5 A:138-384
2Y	gi|238025004|ref|YP_002909236.1|	0046275	490-540	0.0000000000251	46689	Homeodomain-like	0.026	46759	AraC type transcriptional activator	1bl0 A:9-62
2Y	gi|238025004|ref|YP_002909236.1|	0036286	438-485	0.0000034	46689	Homeodomain-like	0.04	46759	AraC type transcriptional activator	1d5y A:3-56
2Y	gi|238025059|ref|YP_002909291.1|	0046275	300-347	0.00000000000394	46689	Homeodomain-like	0.017	46759	AraC type transcriptional activator	1d5y A:57-121
2Y	gi|238025141|ref|YP_002909373.1|	0052668	6-194	5.6e-47	52317	Class I glutamine amidotransferase-like	0.017	52325	DJ-1/PfpI	1g2i A:
2Y	gi|238025141|ref|YP_002909373.1|	0036286	212-262	0.00000000385	46689	Homeodomain-like	0.02	46759	AraC type transcriptional activator	1d5y A:3-56
2Y	gi|238025141|ref|YP_002909373.1|	0046275	265-315	0.000000314	46689	Homeodomain-like	0.024	46759	AraC type transcriptional activator	1d5y A:57-121
2Y	gi|238025158|ref|YP_002909390.1|	0052668	7-197	2.08e-41	52317	Class I glutamine amidotransferase-like	0.02	52325	DJ-1/PfpI	1g2i A:
2Y	gi|238025158|ref|YP_002909390.1|	0046275	268-317	0.000000000448	46689	Homeodomain-like	0.029	46759	AraC type transcriptional activator	1bl0 A:9-62
2Y	gi|238025158|ref|YP_002909390.1|	0036286	218-265	0.0000000116	46689	Homeodomain-like	0.03	46759	AraC type transcriptional activator	1d5y A:3-56
2Y	gi|238025275|ref|YP_002909507.1|	0046275	442-490	0.0000000385	46689	Homeodomain-like	0.023	46759	AraC type transcriptional activator	1d5y A:57-121
2Y	gi|238025286|ref|YP_002909518.1|	0046275	266-316	0.00000000000493	46689	Homeodomain-like	0.021	46759	AraC type transcriptional activator	1d5y A:57-121
2Y	gi|238025286|ref|YP_002909518.1|	0036286	216-262	0.0000000134	46689	Homeodomain-like	0.013	46759	AraC type transcriptional activator	1bl0 A:9-62
2Y	gi|238025382|ref|YP_002909614.1|	0036286	232-282	0.00000000329	46689	Homeodomain-like	0.061	46764	Tetracyclin repressor-like, N-terminal domain	2o7t A:1-78
2Y	gi|238025382|ref|YP_002909614.1|	0046275	301-336	0.0000681	46689	Homeodomain-like	0.019	46759	AraC type transcriptional activator	1d5y A:57-121
2Y	gi|238025430|ref|YP_002909662.1|	0036286	225-274	0.000000717	46689	Homeodomain-like	0.071	46759	AraC type transcriptional activator	1bl0 A:9-62
2Y	gi|238025430|ref|YP_002909662.1|	0046275	278-328	0.00000582	46689	Homeodomain-like	0.026	46759	AraC type transcriptional activator	1d5y A:57-121
2Y	gi|238025772|ref|YP_002910003.1|	0036286	248-298	0.000000229	46689	Homeodomain-like	0.049	46759	AraC type transcriptional activator	1d5y A:3-56
2Y	gi|238025772|ref|YP_002910003.1|	0046275	300-349	0.0000184	46689	Homeodomain-like	0.05	46759	AraC type transcriptional activator	1d5y A:57-121
2Y	gi|238026656|ref|YP_002910887.1|	0052668	16-198	1.42e-30	52317	Class I glutamine amidotransferase-like	0.046	52325	DJ-1/PfpI	2fex A:1-188
2Y	gi|238026656|ref|YP_002910887.1|	0046275	275-325	0.0000000000358	46689	Homeodomain-like	0.011	46759	AraC type transcriptional activator	1d5y A:57-121
2Y	gi|238026656|ref|YP_002910887.1|	0036286	222-273	0.000000000538	46689	Homeodomain-like	0.025	46759	AraC type transcriptional activator	1d5y A:3-56
2Y	gi|238026801|ref|YP_002911032.1|	0052668	3-192	7.53e-29	52317	Class I glutamine amidotransferase-like	0.027	52325	DJ-1/PfpI	1g2i A:
2Y	gi|238026801|ref|YP_002911032.1|	0046275	263-311	0.000000000538	46689	Homeodomain-like	0.044	46759	AraC type transcriptional activator	1bl0 A:63-124
2Y	gi|238026801|ref|YP_002911032.1|	0036286	211-261	0.0000108	46689	Homeodomain-like	0.031	46759	AraC type transcriptional activator	1d5y A:3-56
2Y	gi|238026870|ref|YP_002911101.1|	0047686	33-186	1.19e-16	51182	RmlC-like cupins	0.075	89409	TM1287-like	2f4p A:2-135
2Y	gi|238026870|ref|YP_002911101.1|	0046275	218-258	0.0000000242	46689	Homeodomain-like	0.015	46759	AraC type transcriptional activator	1d5y A:57-121
2Y	gi|238027415|ref|YP_002911646.1|	0052668	1-191	2.86e-42	52317	Class I glutamine amidotransferase-like	0.018	52325	DJ-1/PfpI	2fex A:1-188
2Y	gi|238027415|ref|YP_002911646.1|	0036286	208-256	0.00000000762	46689	Homeodomain-like	0.024	46759	AraC type transcriptional activator	1bl0 A:9-62
2Y	gi|238027415|ref|YP_002911646.1|	0045977	261-310	0.000000211	46689	Homeodomain-like	0.025	46759	AraC type transcriptional activator	1bl0 A:63-124
2Y	gi|238027792|ref|YP_002912023.1|	0053227	19-282	1.69e-33	53822	Periplasmic binding protein-like I	0.002	53823	L-arabinose binding protein-like	2nzu G:58-332
2Y	gi|238027792|ref|YP_002912023.1|	0046275	352-401	0.000000000118	46689	Homeodomain-like	0.039	46759	AraC type transcriptional activator	1bl0 A:63-124
2Y	gi|238027792|ref|YP_002912023.1|	0036286	299-346	0.00000203	46689	Homeodomain-like	0.026	46764	Tetracyclin repressor-like, N-terminal domain	1pb6 A:14-85
2Y	gi|238028075|ref|YP_002912306.1|	0046275	261-312	0.00000000000672	46689	Homeodomain-like	0.017	46759	AraC type transcriptional activator	1bl0 A:63-124
2Y	gi|238028075|ref|YP_002912306.1|	0036286	209-256	0.00000125	46689	Homeodomain-like	0.08	46759	AraC type transcriptional activator	1bl0 A:9-62
2Y	gi|238028922|ref|YP_002913153.1|	0036286	197-248	0.000000000106	46689	Homeodomain-like	0.092	46764	Tetracyclin repressor-like, N-terminal domain	2fd5 A:1-76
2Y	gi|238028922|ref|YP_002913153.1|	0046275	251-297	0.00000000672	46689	Homeodomain-like	0.042	46759	AraC type transcriptional activator	1d5y A:57-121
2Y	gi|238025610|ref|YP_002909842.1|	0047686	23-186	9.19e-18	51182	RmlC-like cupins	0.048	89409	TM1287-like	1v70 A:
2Y	gi|238025610|ref|YP_002909842.1|	0046275	218-262	0.00000215	46689	Homeodomain-like	0.025	46759	AraC type transcriptional activator	1bl0 A:63-124
2Y	gi|238025638|ref|YP_002909870.1|	0050342	2-127	1.99e-39	52172	CheY-like	0.00034	52173	CheY-related	1ys7 A:7-127
2Y	gi|238025638|ref|YP_002909870.1|	0046275	200-248	0.000000000538	46689	Homeodomain-like	0.022	46759	AraC type transcriptional activator	1bl0 A:63-124
2Y	gi|238025638|ref|YP_002909870.1|	0036286	148-197	0.0000197	46689	Homeodomain-like	0.043	46759	AraC type transcriptional activator	1bl0 A:9-62
2Y	gi|238025639|ref|YP_002909871.1|	0050342	12-140	9.82e-34	52172	CheY-like	0.0013	52173	CheY-related	1ys7 A:7-127
2Y	gi|238025639|ref|YP_002909871.1|	0045977	208-254	0.000000000672	46689	Homeodomain-like	0.023	46759	AraC type transcriptional activator	1d5y A:57-121
2Y	gi|238025649|ref|YP_002909881.1|	0047686	19-189	0.00000000196	51182	RmlC-like cupins	0.075	101976	TM1459-like	1vj2 A:
2Y	gi|238025649|ref|YP_002909881.1|	0046275	210-256	0.0000000968	46689	Homeodomain-like	0.015	46759	AraC type transcriptional activator	1d5y A:57-121
2Y	gi|238023348|ref|YP_002907581.1|	0046275	292-341	0.0000000000448	46689	Homeodomain-like	0.018	46759	AraC type transcriptional activator	1bl0 A:63-124
2Y	gi|339905984|ref|YP_002913186.2|	0046652	3-84	6.15e-33	57884	Ada DNA repair protein, N-terminal domain (N-Ada 10)	0.00011	57885	Ada DNA repair protein, N-terminal domain (N-Ada 10)	1eyf A:
2Y	gi|339905984|ref|YP_002913186.2|	0048993	266-345	8.37e-30	46767	Methylated DNA-protein cysteine methyltransferase, C-terminal domain	0.0000464	46768	Methylated DNA-protein cysteine methyltransferase, C-terminal domain	1sfe A:93-176
2Y	gi|339905984|ref|YP_002913186.2|	0049381	184-263	8.44e-19	53155	Methylated DNA-protein cysteine methyltransferase domain	0.0015	53156	Methylated DNA-protein cysteine methyltransferase domain	1sfe A:12-92
2Y	gi|339905984|ref|YP_002913186.2|	0036286	82-129	0.0000000672	46689	Homeodomain-like	0.036	46759	AraC type transcriptional activator	1d5y A:3-56
2Y	gi|339717967|ref|YP_002908179.2|	0052668	20-212	1.74e-37	52317	Class I glutamine amidotransferase-like	0.023	52325	DJ-1/PfpI	1pe0 A:
2Y	gi|339717967|ref|YP_002908179.2|	0046275	286-335	0.00000000000345	46689	Homeodomain-like	0.011	46759	AraC type transcriptional activator	1d5y A:57-121
2Y	gi|339717967|ref|YP_002908179.2|	0036286	233-284	0.0000000116	46689	Homeodomain-like	0.023	46759	AraC type transcriptional activator	1d5y A:3-56
2Y	gi|238024369|ref|YP_002908601.1|	0049777	20-103	1.61e-23	46785	Winged helix DNA-binding domain	0.013	46801	ArsR-like transcriptional regulators	1smt A:
2Y	gi|238024824|ref|YP_002909056.1|	0049777	3-98	3.06e-20	46785	Winged helix DNA-binding domain	0.055	46801	ArsR-like transcriptional regulators	1smt A:
2Y	gi|238026575|ref|YP_002910806.1|	0049777	5-93	7.57e-18	46785	Winged helix DNA-binding domain	0.025	46801	ArsR-like transcriptional regulators	1smt A:
2Y	gi|238029056|ref|YP_002913281.1|	0049777	2-93	3.14e-24	46785	Winged helix DNA-binding domain	0.032	46801	ArsR-like transcriptional regulators	1smt A:
2Y	gi|238026260|ref|YP_002910491.1|	0045968	2-42	0.00000106	46785	Winged helix DNA-binding domain	0.075	46786	Biotin repressor-like	1j5y A:3-67
2Y	gi|238023552|ref|YP_002907784.1|	0054946	30-168	1.26e-29	51206	cAMP-binding domain-like	0.0054	51210	cAMP-binding domain	2gau A:10-151
2Y	gi|238023552|ref|YP_002907784.1|	0048601	172-249	4.67e-21	46785	Winged helix DNA-binding domain	0.018	46796	CAP C-terminal domain-like	2gau A:152-232
2Y	gi|238025067|ref|YP_002909299.1|	0054946	35-175	5.76e-28	51206	cAMP-binding domain-like	0.015	51210	cAMP-binding domain	2gau A:10-151
2Y	gi|238025067|ref|YP_002909299.1|	0048601	178-253	1.2e-21	46785	Winged helix DNA-binding domain	0.027	46796	CAP C-terminal domain-like	1hw5 A:138-208
2Y	gi|238025356|ref|YP_002909588.1|	0054946	38-178	1.96e-25	51206	cAMP-binding domain-like	0.012	51210	cAMP-binding domain	2oz6 A:9-142
2Y	gi|238025356|ref|YP_002909588.1|	0048601	181-257	9.39e-21	46785	Winged helix DNA-binding domain	0.014	46796	CAP C-terminal domain-like	1hw5 A:138-208
2Y	gi|238028442|ref|YP_002912673.1|	0052861	12-142	1.7e-34	51206	cAMP-binding domain-like	0.0022	51210	cAMP-binding domain	1vp6 A:
2Y	gi|238028442|ref|YP_002912673.1|	0052198	153-229	0.0000000000000569	46785	Winged helix DNA-binding domain	0.014	46796	CAP C-terminal domain-like	2coh A:118-199
2Y	gi|238028574|ref|YP_002912805.1|	0040524	80-239	9.94e-29	100950	NagB/RpiA/CoA transferase-like	0.085	74656	CoA transferase alpha subunit-like	1xr4 A:1-236
2Y	gi|238028574|ref|YP_002912805.1|	0043758	9-77	0.0000000000000024	46785	Winged helix DNA-binding domain	0.091	46796	CAP C-terminal domain-like	1zyb A:148-220
2Y	gi|238023536|ref|YP_002907768.1|	0041617	11-244	1.92e-66	52540	P-loop containing nucleoside triphosphate hydrolases	0.00000208	81269	Extended AAA-ATPase domain	1ny5 A:138-384
2Y	gi|238023536|ref|YP_002907768.1|	0037176	223-310	0.00000000337	46689	Homeodomain-like	0.024	100918	FIS-like	1eto B:
2Y	gi|238024155|ref|YP_002908387.1|	0041617	9-247	3.22e-64	52540	P-loop containing nucleoside triphosphate hydrolases	0.00000324	81269	Extended AAA-ATPase domain	1ny5 A:138-384
2Y	gi|238024155|ref|YP_002908387.1|	0049952	270-317	0.00000318	46689	Homeodomain-like	0.05	100918	FIS-like	1eto B:
2Y	gi|238024288|ref|YP_002908520.1|	0045929	160-336	1.77e-33	53098	Ribonuclease H-like	0.018	53107	Retroviral integrase, catalytic domain	1c6v A:
2Y	gi|238024288|ref|YP_002908520.1|	0048742	9-114	0.000000147	46689	Homeodomain-like	0.078	100918	FIS-like	1eto B:
2Y	gi|238024290|ref|YP_002908522.1|	0045929	160-336	1.9e-33	53098	Ribonuclease H-like	0.018	53107	Retroviral integrase, catalytic domain	1c6v A:
2Y	gi|238024290|ref|YP_002908522.1|	0048742	10-114	0.00000118	46689	Homeodomain-like	0.078	100918	FIS-like	1eto B:
2Y	gi|238024690|ref|YP_002908922.1|	0045929	160-336	2.4e-34	53098	Ribonuclease H-like	0.018	53107	Retroviral integrase, catalytic domain	1c6v A:
2Y	gi|238024690|ref|YP_002908922.1|	0048742	10-114	0.0000001	46689	Homeodomain-like	0.078	100918	FIS-like	1eto B:
2Y	gi|238024958|ref|YP_002909190.1|	0045929	160-336	2.4e-34	53098	Ribonuclease H-like	0.018	53107	Retroviral integrase, catalytic domain	1c6v A:
2Y	gi|238024958|ref|YP_002909190.1|	0048742	10-114	0.0000001	46689	Homeodomain-like	0.078	100918	FIS-like	1eto B:
2Y	gi|238024926|ref|YP_002909158.1|	0045929	160-336	2.4e-34	53098	Ribonuclease H-like	0.018	53107	Retroviral integrase, catalytic domain	1c6v A:
2Y	gi|238024926|ref|YP_002909158.1|	0048742	10-114	0.000000052	46689	Homeodomain-like	0.078	100918	FIS-like	1eto B:
2Y	gi|238025418|ref|YP_002909650.1|	0041617	146-386	8.04e-70	52540	P-loop containing nucleoside triphosphate hydrolases	0.00000172	81269	Extended AAA-ATPase domain	1ny5 A:138-384
2Y	gi|238025418|ref|YP_002909650.1|	0043525	1-190	1.07e-35	52172	CheY-like	0.002	52173	CheY-related	1krw A:
2Y	gi|238025418|ref|YP_002909650.1|	0037176	357-458	0.00000000000000112	46689	Homeodomain-like	0.012	100918	FIS-like	1ntc A:
2Y	gi|238025481|ref|YP_002909713.1|	0045929	160-336	2.4e-34	53098	Ribonuclease H-like	0.018	53107	Retroviral integrase, catalytic domain	1c6v A:
2Y	gi|238025481|ref|YP_002909713.1|	0048742	9-114	0.000000147	46689	Homeodomain-like	0.078	100918	FIS-like	1eto B:
2Y	gi|238025664|ref|YP_002909896.1|	0045929	160-336	2.4e-34	53098	Ribonuclease H-like	0.018	53107	Retroviral integrase, catalytic domain	1c6v A:
2Y	gi|238025664|ref|YP_002909896.1|	0048742	9-114	0.000000147	46689	Homeodomain-like	0.078	100918	FIS-like	1eto B:
2Y	gi|238027890|ref|YP_002912121.1|	0045929	160-336	2.4e-34	53098	Ribonuclease H-like	0.018	53107	Retroviral integrase, catalytic domain	1c6v A:
2Y	gi|238027890|ref|YP_002912121.1|	0048742	9-114	0.000000147	46689	Homeodomain-like	0.078	100918	FIS-like	1eto B:
2Y	gi|238027912|ref|YP_002912143.1|	0045929	160-336	2.4e-34	53098	Ribonuclease H-like	0.018	53107	Retroviral integrase, catalytic domain	1c6v A:
2Y	gi|238027912|ref|YP_002912143.1|	0048742	9-114	0.000000147	46689	Homeodomain-like	0.078	100918	FIS-like	1eto B:
2Y	gi|238028320|ref|YP_002912551.1|	0045929	160-336	2.4e-34	53098	Ribonuclease H-like	0.018	53107	Retroviral integrase, catalytic domain	1c6v A:
2Y	gi|238028320|ref|YP_002912551.1|	0048742	9-114	0.000000147	46689	Homeodomain-like	0.078	100918	FIS-like	1eto B:
2Y	gi|238026249|ref|YP_002910480.1|	0037176	10-76	1.16e-21	46689	Homeodomain-like	0.001	100918	FIS-like	1eto B:
2Y	gi|238026623|ref|YP_002910854.1|	0041617	145-390	2.11e-49	52540	P-loop containing nucleoside triphosphate hydrolases	0.0000308	81269	Extended AAA-ATPase domain	1ny5 A:138-384
2Y	gi|238026623|ref|YP_002910854.1|	0043525	1-190	3.84e-40	52172	CheY-like	0.0039	52173	CheY-related	1krw A:
2Y	gi|238026623|ref|YP_002910854.1|	0037176	372-465	0.0000000000023	46689	Homeodomain-like	0.026	100918	FIS-like	1eto B:
2Y	gi|238026805|ref|YP_002911036.1|	0041617	12-244	1.25e-62	52540	P-loop containing nucleoside triphosphate hydrolases	0.00000171	81269	Extended AAA-ATPase domain	1ny5 A:138-384
2Y	gi|238026805|ref|YP_002911036.1|	0037176	223-310	0.0000000197	46689	Homeodomain-like	0.04	100918	FIS-like	1ntc A:
2Y	gi|238026806|ref|YP_002911037.1|	0041617	141-377	3.77e-68	52540	P-loop containing nucleoside triphosphate hydrolases	0.00000141	81269	Extended AAA-ATPase domain	1ny5 A:138-384
2Y	gi|238026806|ref|YP_002911037.1|	0043525	2-186	2.7e-36	52172	CheY-like	0.001	52173	CheY-related	1ny5 A:1-137
2Y	gi|238026806|ref|YP_002911037.1|	0048440	397-446	0.0000000139	46689	Homeodomain-like	0.074	100918	FIS-like	1ntc A:
2Y	gi|238027554|ref|YP_002911785.1|	0041617	138-372	6.51e-53	52540	P-loop containing nucleoside triphosphate hydrolases	0.00000904	81269	Extended AAA-ATPase domain	1ny5 A:138-384
2Y	gi|238027554|ref|YP_002911785.1|	0048440	408-452	0.0000000502	46689	Homeodomain-like	0.089	100918	FIS-like	1g2h A:
2Y	gi|238028047|ref|YP_002912278.1|	0041617	137-380	1.11e-72	52540	P-loop containing nucleoside triphosphate hydrolases	0.00000111	81269	Extended AAA-ATPase domain	1ny5 A:138-384
2Y	gi|238028047|ref|YP_002912278.1|	0043525	2-182	6.26e-39	52172	CheY-like	0.0000486	52173	CheY-related	1krw A:
2Y	gi|238028047|ref|YP_002912278.1|	0048440	411-494	4.93e-17	46689	Homeodomain-like	0.0072	100918	FIS-like	1ntc A:
2Y	gi|238028729|ref|YP_002912960.1|	0041617	146-375	1.11e-68	52540	P-loop containing nucleoside triphosphate hydrolases	0.00000255	81269	Extended AAA-ATPase domain	1ny5 A:138-384
2Y	gi|238028729|ref|YP_002912960.1|	0043525	3-191	1.71e-40	52172	CheY-like	0.0000478	52173	CheY-related	1qkk A:
2Y	gi|238028729|ref|YP_002912960.1|	0048440	358-447	0.0000000000184	46689	Homeodomain-like	0.021	100918	FIS-like	1ntc A:
2Y	gi|238028784|ref|YP_002913015.1|	0045929	160-336	2.53e-37	53098	Ribonuclease H-like	0.017	53107	Retroviral integrase, catalytic domain	1c6v A:
2Y	gi|238028784|ref|YP_002913015.1|	0048742	9-114	0.000000147	46689	Homeodomain-like	0.078	100918	FIS-like	1eto B:
2Y	gi|238028938|ref|YP_002913169.1|	0043525	1-122	1.57e-37	52172	CheY-like	0.00076	52173	CheY-related	2pl1 A:1-119
2Y	gi|238028938|ref|YP_002913169.1|	0037176	166-218	0.0000000000000211	46689	Homeodomain-like	0.057	100918	FIS-like	1g2h A:
2Y	gi|238025616|ref|YP_002909848.1|	0045929	160-336	1.77e-33	53098	Ribonuclease H-like	0.018	53107	Retroviral integrase, catalytic domain	1c6v A:
2Y	gi|238025616|ref|YP_002909848.1|	0048742	9-114	0.000000147	46689	Homeodomain-like	0.078	100918	FIS-like	1eto B:
2Y	gi|238025661|ref|YP_002909893.1|	0041617	44-282	4e-72	52540	P-loop containing nucleoside triphosphate hydrolases	0.00000104	81269	Extended AAA-ATPase domain	1ny5 A:138-384
2Y	gi|238025661|ref|YP_002909893.1|	0037176	253-362	0.000000000493	46689	Homeodomain-like	0.025	100918	FIS-like	1eto B:
2Y	gi|238023310|ref|YP_002907543.1|	0041617	141-376	2.23e-69	52540	P-loop containing nucleoside triphosphate hydrolases	0.00000141	81269	Extended AAA-ATPase domain	1ny5 A:138-384
2Y	gi|238023310|ref|YP_002907543.1|	0043525	2-184	5.83e-32	52172	CheY-like	0.0015	52173	CheY-related	1ny5 A:1-137
2Y	gi|238023310|ref|YP_002907543.1|	0037176	352-443	0.0000000388	46689	Homeodomain-like	0.061	100918	FIS-like	1ntc A:
2Y	gi|238024419|ref|YP_002908651.1|	0041150	3-133	7.88e-38	46785	Winged helix DNA-binding domain	0.00012	101027	FUR-like	1mzb A:
2Y	gi|238026210|ref|YP_002910441.1|	0041150	6-133	8.94e-40	46785	Winged helix DNA-binding domain	0.0000175	101027	FUR-like	1mzb A:
2Y	gi|238028489|ref|YP_002912720.1|	0041150	18-144	1.4e-28	46785	Winged helix DNA-binding domain	0.046	101027	FUR-like	1mzb A:
2Y	gi|238023863|ref|YP_002908095.1|	0036339	61-337	2.75e-60	53822	Periplasmic binding protein-like I	0.00012	53823	L-arabinose binding protein-like	1dbq A:
2Y	gi|238023863|ref|YP_002908095.1|	0051985	1-59	9.14e-17	47413	lambda repressor-like DNA-binding domains	0.0033	47438	GalR/LacI-like bacterial regulator	2hsg A:2-58
2Y	gi|238024300|ref|YP_002908532.1|	0035780	74-338	1.21e-58	53822	Periplasmic binding protein-like I	0.00011	53823	L-arabinose binding protein-like	2nzu G:58-332
2Y	gi|238024300|ref|YP_002908532.1|	0051985	18-75	0.00000000000000591	47413	lambda repressor-like DNA-binding domains	0.0028	47438	GalR/LacI-like bacterial regulator	2bjc A:1-62
2Y	gi|238026696|ref|YP_002910927.1|	0035780	59-319	2.17e-65	53822	Periplasmic binding protein-like I	0.0000345	53823	L-arabinose binding protein-like	2nzu G:58-332
2Y	gi|238026696|ref|YP_002910927.1|	0051985	3-60	0.00000000000000236	47413	lambda repressor-like DNA-binding domains	0.0033	47438	GalR/LacI-like bacterial regulator	2hsg A:2-58
2Y	gi|238027240|ref|YP_002911471.1|	0035780	70-337	4.53e-50	53822	Periplasmic binding protein-like I	0.00055	53823	L-arabinose binding protein-like	2nzu G:58-332
2Y	gi|238027240|ref|YP_002911471.1|	0036955	13-70	0.00000000000113	47413	lambda repressor-like DNA-binding domains	0.0044	47438	GalR/LacI-like bacterial regulator	2hsg A:2-58
2Y	gi|238027269|ref|YP_002911500.1|	0035780	54-317	2.69e-55	53822	Periplasmic binding protein-like I	0.00029	53823	L-arabinose binding protein-like	2nzu G:58-332
2Y	gi|238027269|ref|YP_002911500.1|	0051985	1-55	0.00000000000253	47413	lambda repressor-like DNA-binding domains	0.0047	47438	GalR/LacI-like bacterial regulator	2hsg A:2-58
2Y	gi|238027371|ref|YP_002911602.1|	0036339	61-343	8.14e-63	53822	Periplasmic binding protein-like I	0.0000945	53823	L-arabinose binding protein-like	1dbq A:
2Y	gi|238027371|ref|YP_002911602.1|	0051985	1-58	8.44e-16	47413	lambda repressor-like DNA-binding domains	0.009	47438	GalR/LacI-like bacterial regulator	2hsg A:2-58
2Y	gi|238028805|ref|YP_002913036.1|	0035780	71-316	4.71e-54	53822	Periplasmic binding protein-like I	0.00021	53823	L-arabinose binding protein-like	1dbq A:
2Y	gi|238028805|ref|YP_002913036.1|	0051985	3-51	0.0000000000000938	47413	lambda repressor-like DNA-binding domains	0.0088	47438	GalR/LacI-like bacterial regulator	2hsg A:2-58
2Y	gi|339905967|ref|YP_002911693.2|	0036339	61-335	8.7e-85	53822	Periplasmic binding protein-like I	0.00000477	53823	L-arabinose binding protein-like	1dbq A:
2Y	gi|339905967|ref|YP_002911693.2|	0036955	1-56	2.82e-16	47413	lambda repressor-like DNA-binding domains	0.0014	47438	GalR/LacI-like bacterial regulator	1pru A:
2Y	gi|238023585|ref|YP_002907817.1|	0043525	8-151	1.28e-31	52172	CheY-like	0.00015	52173	CheY-related	1yio A:3-130
2Y	gi|238023585|ref|YP_002907817.1|	0048694	133-196	5.44e-18	46894	C-terminal effector domain of the bipartite response regulators	0.0023	46900	GerE-like (LuxR/UhpA family of transcriptional regulators)	1yio A:131-200
2Y	gi|238023661|ref|YP_002907893.1|	0045682	3-138	1.99e-17	52172	CheY-like	0.0035	52173	CheY-related	1a04 A:5-142
2Y	gi|238023661|ref|YP_002907893.1|	0048694	149-214	0.00000000000000748	46894	C-terminal effector domain of the bipartite response regulators	0.0014	46900	GerE-like (LuxR/UhpA family of transcriptional regulators)	1p4w A:
2Y	gi|238023736|ref|YP_002907968.1|	0047925	121-232	0.00000000034	75516	Pheromone-binding domain of LuxR-like quorum-sensing transcription factors	0.015	75517	Pheromone-binding domain of LuxR-like quorum-sensing transcription factors	1l3l A:2-169
2Y	gi|238023736|ref|YP_002907968.1|	0048694	270-347	0.000000136	46894	C-terminal effector domain of the bipartite response regulators	0.015	46900	GerE-like (LuxR/UhpA family of transcriptional regulators)	1yio A:131-200
2Y	gi|238024072|ref|YP_002908304.1|	0048694	204-274	0.0000000000000374	46894	C-terminal effector domain of the bipartite response regulators	0.0078	46900	GerE-like (LuxR/UhpA family of transcriptional regulators)	1fse A:
2Y	gi|238024085|ref|YP_002908317.1|	0048694	299-365	0.0000000000156	46894	C-terminal effector domain of the bipartite response regulators	0.0071	46900	GerE-like (LuxR/UhpA family of transcriptional regulators)	1a04 A:150-216
2Y	gi|238024085|ref|YP_002908317.1|	0048136	31-176	0.0000283	55781	GAF domain-like	0.041	55782	GAF domain	1vhm A:
2Y	gi|238024126|ref|YP_002908358.1|	0048694	428-500	7.48e-19	46894	C-terminal effector domain of the bipartite response regulators	0.0035	46900	GerE-like (LuxR/UhpA family of transcriptional regulators)	1a04 A:150-216
2Y	gi|238024126|ref|YP_002908358.1|	0037219	270-392	1.43e-18	55785	PYP-like sensor domain (PAS domain)	0.09	88853	Flavin-binding PAS domain	1byw A:
2Y	gi|238024126|ref|YP_002908358.1|	0037219	153-266	0.0000000000000227	55785	PYP-like sensor domain (PAS domain)	0.072	88853	Flavin-binding PAS domain	1g28 A:
2Y	gi|238024126|ref|YP_002908358.1|	0037219	27-148	0.00000628	55785	PYP-like sensor domain (PAS domain)	0.058	55789	Heme-binding PAS domain	1v9y A:
2Y	gi|238024183|ref|YP_002908415.1|	0048694	202-273	0.0000000000000374	46894	C-terminal effector domain of the bipartite response regulators	0.012	46900	GerE-like (LuxR/UhpA family of transcriptional regulators)	1fse A:
2Y	gi|238024414|ref|YP_002908646.1|	0048694	73-140	1.87e-16	46894	C-terminal effector domain of the bipartite response regulators	0.0045	46900	GerE-like (LuxR/UhpA family of transcriptional regulators)	1a04 A:150-216
2Y	gi|238024414|ref|YP_002908646.1|	0048694	5-64	0.000000000000374	46894	C-terminal effector domain of the bipartite response regulators	0.0043	46900	GerE-like (LuxR/UhpA family of transcriptional regulators)	1yio A:131-200
2Y	gi|238024634|ref|YP_002908866.1|	0045682	1-126	1.25e-30	52172	CheY-like	0.001	52173	CheY-related	1a04 A:5-142
2Y	gi|238024634|ref|YP_002908866.1|	0048694	140-210	1.16e-18	46894	C-terminal effector domain of the bipartite response regulators	0.0067	46900	GerE-like (LuxR/UhpA family of transcriptional regulators)	1p4w A:
2Y	gi|238024809|ref|YP_002909041.1|	0047925	4-165	7.45e-41	75516	Pheromone-binding domain of LuxR-like quorum-sensing transcription factors	0.0048	75517	Pheromone-binding domain of LuxR-like quorum-sensing transcription factors	1l3l A:2-169
2Y	gi|238024809|ref|YP_002909041.1|	0048694	159-236	2.52e-21	46894	C-terminal effector domain of the bipartite response regulators	0.0024	46900	GerE-like (LuxR/UhpA family of transcriptional regulators)	1fse A:
2Y	gi|238024883|ref|YP_002909115.1|	0048694	210-279	3.2e-18	46894	C-terminal effector domain of the bipartite response regulators	0.0051	46900	GerE-like (LuxR/UhpA family of transcriptional regulators)	1a04 A:150-216
2Y	gi|238025036|ref|YP_002909268.1|	0048694	428-500	3.23e-20	46894	C-terminal effector domain of the bipartite response regulators	0.0022	46900	GerE-like (LuxR/UhpA family of transcriptional regulators)	1a04 A:150-216
2Y	gi|238025036|ref|YP_002909268.1|	0037219	267-390	4.36e-17	55785	PYP-like sensor domain (PAS domain)	0.058	88853	Flavin-binding PAS domain	1byw A:
2Y	gi|238025036|ref|YP_002909268.1|	0037219	148-263	0.000000000000209	55785	PYP-like sensor domain (PAS domain)	0.063	88853	Flavin-binding PAS domain	1n9l A:
2Y	gi|238025036|ref|YP_002909268.1|	0037219	24-147	0.00000192	55785	PYP-like sensor domain (PAS domain)	0.082	88853	Flavin-binding PAS domain	1n9l A:
2Y	gi|238025165|ref|YP_002909397.1|	0048975	14-143	1.1e-24	52172	CheY-like	0.0011	52173	CheY-related	1zh2 A:2-120
2Y	gi|238025165|ref|YP_002909397.1|	0048694	164-237	1.87e-19	46894	C-terminal effector domain of the bipartite response regulators	0.0048	46900	GerE-like (LuxR/UhpA family of transcriptional regulators)	1a04 A:150-216
2Y	gi|238025268|ref|YP_002909500.1|	0047925	49-203	1.44e-26	75516	Pheromone-binding domain of LuxR-like quorum-sensing transcription factors	0.017	75517	Pheromone-binding domain of LuxR-like quorum-sensing transcription factors	1l3l A:2-169
2Y	gi|238025268|ref|YP_002909500.1|	0048694	196-272	0.00000000000000476	46894	C-terminal effector domain of the bipartite response regulators	0.0074	46900	GerE-like (LuxR/UhpA family of transcriptional regulators)	1fse A:
2Y	gi|238025278|ref|YP_002909510.1|	0048694	140-209	1.36e-16	46894	C-terminal effector domain of the bipartite response regulators	0.012	46900	GerE-like (LuxR/UhpA family of transcriptional regulators)	1fse A:
2Y	gi|238025278|ref|YP_002909510.1|	0048997	2-125	0.00000000142	52172	CheY-like	0.0088	52173	CheY-related	1ys7 A:7-127
2Y	gi|238025347|ref|YP_002909579.1|	0045682	1-125	3.56e-26	52172	CheY-like	0.00071	52173	CheY-related	1a04 A:5-142
2Y	gi|238025347|ref|YP_002909579.1|	0048694	141-209	1.73e-18	46894	C-terminal effector domain of the bipartite response regulators	0.0039	46900	GerE-like (LuxR/UhpA family of transcriptional regulators)	1p4w A:
2Y	gi|238025567|ref|YP_002909799.1|	0045682	23-150	4.55e-32	52172	CheY-like	0.00033	52173	CheY-related	1a04 A:5-142
2Y	gi|238025567|ref|YP_002909799.1|	0048694	150-224	1.19e-19	46894	C-terminal effector domain of the bipartite response regulators	0.0059	46900	GerE-like (LuxR/UhpA family of transcriptional regulators)	1a04 A:150-216
2Y	gi|238026711|ref|YP_002910942.1|	0047925	36-162	3.92e-25	75516	Pheromone-binding domain of LuxR-like quorum-sensing transcription factors	0.0055	75517	Pheromone-binding domain of LuxR-like quorum-sensing transcription factors	1l3l A:2-169
2Y	gi|238026711|ref|YP_002910942.1|	0048694	167-235	2.93e-18	46894	C-terminal effector domain of the bipartite response regulators	0.004	46900	GerE-like (LuxR/UhpA family of transcriptional regulators)	1fse A:
2Y	gi|238027274|ref|YP_002911505.1|	0047925	3-163	1.7e-43	75516	Pheromone-binding domain of LuxR-like quorum-sensing transcription factors	0.0049	75517	Pheromone-binding domain of LuxR-like quorum-sensing transcription factors	1l3l A:2-169
2Y	gi|238027274|ref|YP_002911505.1|	0048694	158-236	1.6e-17	46894	C-terminal effector domain of the bipartite response regulators	0.0057	46900	GerE-like (LuxR/UhpA family of transcriptional regulators)	1fse A:
2Y	gi|238027315|ref|YP_002911546.1|	0047925	8-164	4.97e-36	75516	Pheromone-binding domain of LuxR-like quorum-sensing transcription factors	0.0015	75517	Pheromone-binding domain of LuxR-like quorum-sensing transcription factors	1l3l A:2-169
2Y	gi|238027315|ref|YP_002911546.1|	0048694	162-233	1.39e-19	46894	C-terminal effector domain of the bipartite response regulators	0.0052	46900	GerE-like (LuxR/UhpA family of transcriptional regulators)	1fse A:
2Y	gi|238027737|ref|YP_002911968.1|	0048694	110-178	3.74e-17	46894	C-terminal effector domain of the bipartite response regulators	0.011	46900	GerE-like (LuxR/UhpA family of transcriptional regulators)	1a04 A:150-216
2Y	gi|238027737|ref|YP_002911968.1|	0037219	5-113	0.000000000000349	55785	PYP-like sensor domain (PAS domain)	0.059	55789	Heme-binding PAS domain	1ew0 A:
2Y	gi|238027839|ref|YP_002912070.1|	0047925	12-175	0.00000000000248	75516	Pheromone-binding domain of LuxR-like quorum-sensing transcription factors	0.016	75517	Pheromone-binding domain of LuxR-like quorum-sensing transcription factors	1l3l A:2-169
2Y	gi|238027839|ref|YP_002912070.1|	0048694	171-248	0.0000000000578	46894	C-terminal effector domain of the bipartite response regulators	0.014	46900	GerE-like (LuxR/UhpA family of transcriptional regulators)	1fse A:
2Y	gi|238027862|ref|YP_002912093.1|	0045682	10-133	5.55e-22	52172	CheY-like	0.0017	52173	CheY-related	1a04 A:5-142
2Y	gi|238027862|ref|YP_002912093.1|	0048694	143-215	5.78e-19	46894	C-terminal effector domain of the bipartite response regulators	0.0036	46900	GerE-like (LuxR/UhpA family of transcriptional regulators)	1a04 A:150-216
2Y	gi|238027886|ref|YP_002912117.1|	0048694	180-243	6.12e-19	46894	C-terminal effector domain of the bipartite response regulators	0.0029	46900	GerE-like (LuxR/UhpA family of transcriptional regulators)	1fse A:
2Y	gi|238028033|ref|YP_002912264.1|	0043525	10-164	1.27e-35	52172	CheY-like	0.0000909	52173	CheY-related	1yio A:3-130
2Y	gi|238028033|ref|YP_002912264.1|	0051317	147-207	5.53e-18	46894	C-terminal effector domain of the bipartite response regulators	0.0012	46900	GerE-like (LuxR/UhpA family of transcriptional regulators)	1yio A:131-200
2Y	gi|238028111|ref|YP_002912342.1|	0048694	148-212	1.29e-17	46894	C-terminal effector domain of the bipartite response regulators	0.0035	46900	GerE-like (LuxR/UhpA family of transcriptional regulators)	1a04 A:150-216
2Y	gi|238028111|ref|YP_002912342.1|	0048997	2-119	0.000000000274	52172	CheY-like	0.054	52197	Positive regulator of the amidase operon AmiR	1qo0 D:
2Y	gi|238028878|ref|YP_002913109.1|	0045682	2-133	3.27e-34	52172	CheY-like	0.00081	52173	CheY-related	1a04 A:5-142
2Y	gi|238028878|ref|YP_002913109.1|	0048694	139-211	2.14e-17	46894	C-terminal effector domain of the bipartite response regulators	0.0099	46900	GerE-like (LuxR/UhpA family of transcriptional regulators)	1p4w A:
2Y	gi|238023440|ref|YP_002907673.1|	0047925	6-160	3.4e-35	75516	Pheromone-binding domain of LuxR-like quorum-sensing transcription factors	0.0018	75517	Pheromone-binding domain of LuxR-like quorum-sensing transcription factors	1l3l A:2-169
2Y	gi|238023440|ref|YP_002907673.1|	0048694	164-234	3.4e-18	46894	C-terminal effector domain of the bipartite response regulators	0.009	46900	GerE-like (LuxR/UhpA family of transcriptional regulators)	1a04 A:150-216
2Y	gi|238023517|ref|YP_002907749.1|	0054060	89-228	1.6e-24	48008	GntR ligand-binding domain-like	0.017	48009	GntR ligand-binding domain-like	2hs5 A:94-231
2Y	gi|238023517|ref|YP_002907749.1|	0050048	3-71	2e-19	46785	Winged helix DNA-binding domain	0.014	46804	GntR-like transcriptional regulators	2hs5 A:25-93
2Y	gi|238023624|ref|YP_002907856.1|	0054060	82-215	1.94e-24	48008	GntR ligand-binding domain-like	0.015	48009	GntR ligand-binding domain-like	1hw1 A:79-230
2Y	gi|238023624|ref|YP_002907856.1|	0050048	2-58	2.97e-17	46785	Winged helix DNA-binding domain	0.012	46804	GntR-like transcriptional regulators	1hw1 A:5-78
2Y	gi|238023669|ref|YP_002907901.1|	0050048	23-94	1.47e-19	46785	Winged helix DNA-binding domain	0.016	46804	GntR-like transcriptional regulators	2hs5 A:25-93
2Y	gi|238023669|ref|YP_002907901.1|	0054060	97-230	1.26e-19	48008	GntR ligand-binding domain-like	0.02	48009	GntR ligand-binding domain-like	1hw1 A:79-230
2Y	gi|238023753|ref|YP_002907985.1|	0054060	81-218	3.4e-23	48008	GntR ligand-binding domain-like	0.012	48009	GntR ligand-binding domain-like	2hs5 A:94-231
2Y	gi|238023753|ref|YP_002907985.1|	0050048	9-79	3.99e-19	46785	Winged helix DNA-binding domain	0.027	46804	GntR-like transcriptional regulators	1v4r A:1-100
2Y	gi|238023803|ref|YP_002908035.1|	0050768	165-521	1.32e-90	53383	PLP-dependent transferases	0.00017	53384	AAT-like	1x0m A:26-428
2Y	gi|238023803|ref|YP_002908035.1|	0050048	19-94	6.18e-19	46785	Winged helix DNA-binding domain	0.034	46804	GntR-like transcriptional regulators	1hw1 A:5-78
2Y	gi|238023862|ref|YP_002908094.1|	0050768	73-445	2.06e-83	53383	PLP-dependent transferases	0.00015	53384	AAT-like	1x0m A:26-428
2Y	gi|238023862|ref|YP_002908094.1|	0050048	2-63	0.00000000000000297	46785	Winged helix DNA-binding domain	0.025	46804	GntR-like transcriptional regulators	1hw1 A:5-78
2Y	gi|238023942|ref|YP_002908174.1|	0054060	94-230	2.25e-26	48008	GntR ligand-binding domain-like	0.011	48009	GntR ligand-binding domain-like	2hs5 A:94-231
2Y	gi|238023942|ref|YP_002908174.1|	0050048	1-87	5.71e-19	46785	Winged helix DNA-binding domain	0.026	46804	GntR-like transcriptional regulators	3bwg A:5-82
2Y	gi|238024180|ref|YP_002908412.1|	0050048	35-100	0.0000000000000296	46785	Winged helix DNA-binding domain	0.029	46804	GntR-like transcriptional regulators	2hs5 A:25-93
2Y	gi|238024240|ref|YP_002908472.1|	0054662	97-275	2.83e-39	64288	Chorismate lyase-like	0.00000599	143473	UTRA domain	3cnv A:98-259
2Y	gi|238024240|ref|YP_002908472.1|	0050048	43-122	7.61e-23	46785	Winged helix DNA-binding domain	0.016	46804	GntR-like transcriptional regulators	2hs5 A:25-93
2Y	gi|238024551|ref|YP_002908783.1|	0050696	108-470	1.53e-76	53383	PLP-dependent transferases	0.0001	53384	AAT-like	1x0m A:26-428
2Y	gi|238024551|ref|YP_002908783.1|	0050048	11-80	2.87e-18	46785	Winged helix DNA-binding domain	0.01	46804	GntR-like transcriptional regulators	1v4r A:1-100
2Y	gi|238024750|ref|YP_002908982.1|	0050768	99-468	4.21e-92	53383	PLP-dependent transferases	0.00012	53384	AAT-like	1x0m A:26-428
2Y	gi|238024750|ref|YP_002908982.1|	0050048	1-70	3.27e-18	46785	Winged helix DNA-binding domain	0.018	46804	GntR-like transcriptional regulators	1v4r A:1-100
2Y	gi|238024903|ref|YP_002909135.1|	0054060	99-234	2.09e-23	48008	GntR ligand-binding domain-like	0.0095	48009	GntR ligand-binding domain-like	2hs5 A:94-231
2Y	gi|238024903|ref|YP_002909135.1|	0050048	5-78	2.43e-22	46785	Winged helix DNA-binding domain	0.01	46804	GntR-like transcriptional regulators	1v4r A:1-100
2Y	gi|238025105|ref|YP_002909337.1|	0050696	127-487	4.59e-86	53383	PLP-dependent transferases	0.0000786	53384	AAT-like	1x0m A:26-428
2Y	gi|238025105|ref|YP_002909337.1|	0050048	24-91	0.0000000000166	46785	Winged helix DNA-binding domain	0.028	46804	GntR-like transcriptional regulators	1hw1 A:5-78
2Y	gi|238025175|ref|YP_002909407.1|	0054060	89-224	1.18e-26	48008	GntR ligand-binding domain-like	0.013	48009	GntR ligand-binding domain-like	2hs5 A:94-231
2Y	gi|238025175|ref|YP_002909407.1|	0050048	3-76	6.4e-21	46785	Winged helix DNA-binding domain	0.02	46804	GntR-like transcriptional regulators	1hw1 A:5-78
2Y	gi|238025230|ref|YP_002909462.1|	0050768	114-470	2.72e-69	53383	PLP-dependent transferases	0.00041	53384	AAT-like	1x0m A:26-428
2Y	gi|238025230|ref|YP_002909462.1|	0050048	10-84	4.18e-17	46785	Winged helix DNA-binding domain	0.016	46804	GntR-like transcriptional regulators	2hs5 A:25-93
2Y	gi|238025238|ref|YP_002909470.1|	0050696	122-490	3.54e-87	53383	PLP-dependent transferases	0.0000423	53384	AAT-like	1x0m A:26-428
2Y	gi|238025238|ref|YP_002909470.1|	0050048	17-85	0.00000000000000442	46785	Winged helix DNA-binding domain	0.0077	46804	GntR-like transcriptional regulators	1v4r A:1-100
2Y	gi|238025288|ref|YP_002909520.1|	0050696	163-540	1.14e-89	53383	PLP-dependent transferases	0.000025	53384	AAT-like	1x0m A:26-428
2Y	gi|238025288|ref|YP_002909520.1|	0050048	22-88	7.61e-17	46785	Winged helix DNA-binding domain	0.016	46804	GntR-like transcriptional regulators	1v4r A:1-100
2Y	gi|238026206|ref|YP_002910437.1|	0054060	90-220	4.45e-26	48008	GntR ligand-binding domain-like	0.01	48009	GntR ligand-binding domain-like	2hs5 A:94-231
2Y	gi|238026206|ref|YP_002910437.1|	0050048	7-75	6.52e-18	46785	Winged helix DNA-binding domain	0.012	46804	GntR-like transcriptional regulators	1hw1 A:5-78
2Y	gi|238026642|ref|YP_002910873.1|	0054060	100-240	9.68e-31	48008	GntR ligand-binding domain-like	0.0054	48009	GntR ligand-binding domain-like	2hs5 A:94-231
2Y	gi|238026642|ref|YP_002910873.1|	0050048	11-84	1.22e-20	46785	Winged helix DNA-binding domain	0.02	46804	GntR-like transcriptional regulators	1v4r A:1-100
2Y	gi|238026748|ref|YP_002910979.1|	0044389	76-134,161-234	3.45e-20	100950	NagB/RpiA/CoA transferase-like	0.071	75176	D-ribose-5-phosphate isomerase (RpiA), catalytic domain	1ks2 A:2-126,A:199-219
2Y	gi|238026748|ref|YP_002910979.1|	0043758	4-59	0.0000000000396	46785	Winged helix DNA-binding domain	0.043	46804	GntR-like transcriptional regulators	3bwg A:5-82
2Y	gi|238026937|ref|YP_002911168.1|	0054060	83-217	1.73e-26	48008	GntR ligand-binding domain-like	0.0034	48009	GntR ligand-binding domain-like	2hs5 A:94-231
2Y	gi|238026937|ref|YP_002911168.1|	0050048	11-81	1.7e-19	46785	Winged helix DNA-binding domain	0.0038	46804	GntR-like transcriptional regulators	2hs5 A:25-93
2Y	gi|238027044|ref|YP_002911275.1|	0051337	2-137	7.75e-33	46785	Winged helix DNA-binding domain	0.085	46804	GntR-like transcriptional regulators	1hw1 A:5-78
2Y	gi|238027395|ref|YP_002911626.1|	0054060	94-228	4.71e-28	48008	GntR ligand-binding domain-like	0.0057	48009	GntR ligand-binding domain-like	2hs5 A:94-231
2Y	gi|238027395|ref|YP_002911626.1|	0050048	4-72	4.31e-18	46785	Winged helix DNA-binding domain	0.017	46804	GntR-like transcriptional regulators	2hs5 A:25-93
2Y	gi|238027399|ref|YP_002911630.1|	0050048	4-78	6.17e-25	46785	Winged helix DNA-binding domain	0.01	46804	GntR-like transcriptional regulators	1v4r A:1-100
2Y	gi|238027399|ref|YP_002911630.1|	0054060	112-242	3.66e-24	48008	GntR ligand-binding domain-like	0.015	48009	GntR ligand-binding domain-like	1hw1 A:79-230
2Y	gi|238027405|ref|YP_002911636.1|	0054662	69-236	1.88e-34	64288	Chorismate lyase-like	0.000064	143473	UTRA domain	2pkh A:109-249
2Y	gi|238027405|ref|YP_002911636.1|	0050048	12-91	5.66e-23	46785	Winged helix DNA-binding domain	0.01	46804	GntR-like transcriptional regulators	1v4r A:1-100
2Y	gi|238027540|ref|YP_002911771.1|	0054060	95-225	2.01e-22	48008	GntR ligand-binding domain-like	0.021	48009	GntR ligand-binding domain-like	2hs5 A:94-231
2Y	gi|238027540|ref|YP_002911771.1|	0050048	3-74	0.00000000000661	46785	Winged helix DNA-binding domain	0.024	46804	GntR-like transcriptional regulators	1hw1 A:5-78
2Y	gi|238027721|ref|YP_002911952.1|	0050768	108-476	2.86e-84	53383	PLP-dependent transferases	0.0000133	53384	AAT-like	1x0m A:26-428
2Y	gi|238027721|ref|YP_002911952.1|	0050048	3-77	2.62e-17	46785	Winged helix DNA-binding domain	0.012	46804	GntR-like transcriptional regulators	3bwg A:5-82
2Y	gi|238027841|ref|YP_002912072.1|	0054060	76-204	4.71e-22	48008	GntR ligand-binding domain-like	0.021	48009	GntR ligand-binding domain-like	2hs5 A:94-231
2Y	gi|238027841|ref|YP_002912072.1|	0050048	9-74	4.36e-18	46785	Winged helix DNA-binding domain	0.017	46804	GntR-like transcriptional regulators	2hs5 A:25-93
2Y	gi|238028069|ref|YP_002912300.1|	0054662	58-230	6.44e-41	64288	Chorismate lyase-like	0.00011	143473	UTRA domain	2pkh A:109-249
2Y	gi|238028069|ref|YP_002912300.1|	0050048	3-72	4.23e-20	46785	Winged helix DNA-binding domain	0.031	46804	GntR-like transcriptional regulators	1v4r A:1-100
2Y	gi|238028230|ref|YP_002912461.1|	0050768	132-481	8.25e-82	53383	PLP-dependent transferases	0.00016	53384	AAT-like	1x0m A:26-428
2Y	gi|238028230|ref|YP_002912461.1|	0050048	17-98	1.44e-18	46785	Winged helix DNA-binding domain	0.016	46804	GntR-like transcriptional regulators	3bwg A:5-82
2Y	gi|238028437|ref|YP_002912668.1|	0054662	73-247	4.4e-44	64288	Chorismate lyase-like	0.00099	143473	UTRA domain	3ddv A:3-145
2Y	gi|238028437|ref|YP_002912668.1|	0050048	15-89	6.07e-21	46785	Winged helix DNA-binding domain	0.012	46804	GntR-like transcriptional regulators	1hw1 A:5-78
2Y	gi|238028564|ref|YP_002912795.1|	0054060	97-224	1.6e-24	48008	GntR ligand-binding domain-like	0.014	48009	GntR ligand-binding domain-like	2hs5 A:94-231
2Y	gi|238028564|ref|YP_002912795.1|	0050048	5-73	2.69e-19	46785	Winged helix DNA-binding domain	0.016	46804	GntR-like transcriptional regulators	1v4r A:1-100
2Y	gi|238023576|ref|YP_002907808.1|	0049608	57-240	4.84e-26	55781	GAF domain-like	0.019	75513	IclR ligand-binding domain-like	1td5 A:
2Y	gi|238023576|ref|YP_002907808.1|	0048177	1-72	0.000000000000153	46785	Winged helix DNA-binding domain	0.041	74676	Transcriptional regulator IclR, N-terminal domain	1mkm A:1-75
2Y	gi|238027931|ref|YP_002912162.1|	0049608	91-273	7.85e-49	55781	GAF domain-like	0.0000958	75513	IclR ligand-binding domain-like	1mkm A:76-246
2Y	gi|238027931|ref|YP_002912162.1|	0048177	29-100	2.1e-16	46785	Winged helix DNA-binding domain	0.043	74676	Transcriptional regulator IclR, N-terminal domain	1mkm A:1-75
2Y	gi|238028026|ref|YP_002912257.1|	0049608	69-255	7.85e-43	55781	GAF domain-like	0.00017	75513	IclR ligand-binding domain-like	1mkm A:76-246
2Y	gi|238028026|ref|YP_002912257.1|	0048177	12-83	1.04e-18	46785	Winged helix DNA-binding domain	0.087	74676	Transcriptional regulator IclR, N-terminal domain	1mkm A:1-75
2Y	gi|238028761|ref|YP_002912992.1|	0049595	106-283	2.68e-31	55781	GAF domain-like	0.0077	75513	IclR ligand-binding domain-like	1td5 A:
2Y	gi|238028761|ref|YP_002912992.1|	0048177	34-107	0.000000000000763	46785	Winged helix DNA-binding domain	0.024	74676	Transcriptional regulator IclR, N-terminal domain	1mkm A:1-75
2Y	gi|238027471|ref|YP_002911702.1|	0039545	109-231	1.71e-33	51306	LexA/Signal peptidase	0.0000227	51307	LexA-related	1jhf A:73-198
2Y	gi|238027471|ref|YP_002911702.1|	0047587	23-90	6.13e-19	46785	Winged helix DNA-binding domain	0.00027	46789	LexA repressor, N-terminal DNA-binding domain	1jhf A:2-72
2Y	gi|238023654|ref|YP_002907886.1|	0049174	65-153	1.74e-21	54909	Dimeric alpha+beta barrel	0.0038	69733	Lrp/AsnC-like transcriptional regulator C-terminal domain	1ri7 A:85-170
2Y	gi|238023654|ref|YP_002907886.1|	0052161	4-63	6.72e-17	46785	Winged helix DNA-binding domain	0.0079	68967	Lrp/AsnC-like transcriptional regulator N-terminal domain	2cfx A:1-63
2Y	gi|238023873|ref|YP_002908105.1|	0049174	64-152	2.15e-20	54909	Dimeric alpha+beta barrel	0.0055	69733	Lrp/AsnC-like transcriptional regulator C-terminal domain	1ri7 A:85-170
2Y	gi|238023873|ref|YP_002908105.1|	0049384	2-87	1.32e-17	46785	Winged helix DNA-binding domain	0.0064	68967	Lrp/AsnC-like transcriptional regulator N-terminal domain	1i1g A:2-61
2Y	gi|238023882|ref|YP_002908114.1|	0044389	73-231	1.83e-31	100950	NagB/RpiA/CoA transferase-like	0.067	110513	IF2B-like	1vb5 A:
2Y	gi|238023882|ref|YP_002908114.1|	0043758	4-58	0.00000000000132	46785	Winged helix DNA-binding domain	0.043	68967	Lrp/AsnC-like transcriptional regulator N-terminal domain	1i1g A:2-61
2Y	gi|238024433|ref|YP_002908665.1|	0052161	5-65	7.09e-18	46785	Winged helix DNA-binding domain	0.0081	68967	Lrp/AsnC-like transcriptional regulator N-terminal domain	2cfx A:1-63
2Y	gi|238024433|ref|YP_002908665.1|	0052162	69-154	3.08e-16	54909	Dimeric alpha+beta barrel	0.0061	69733	Lrp/AsnC-like transcriptional regulator C-terminal domain	2cg4 A:67-152
2Y	gi|238024462|ref|YP_002908694.1|	0049174	63-150	3.75e-21	54909	Dimeric alpha+beta barrel	0.014	69733	Lrp/AsnC-like transcriptional regulator C-terminal domain	1ri7 A:85-170
2Y	gi|238024462|ref|YP_002908694.1|	0040517	3-92	1.25e-16	46785	Winged helix DNA-binding domain	0.011	68967	Lrp/AsnC-like transcriptional regulator N-terminal domain	1ri7 A:25-84
2Y	gi|238024556|ref|YP_002908788.1|	0049608	76-251	2.09e-35	55781	GAF domain-like	0.0012	75513	IclR ligand-binding domain-like	1td5 A:
2Y	gi|238024556|ref|YP_002908788.1|	0048177	14-83	0.00000000000165	46785	Winged helix DNA-binding domain	0.047	68967	Lrp/AsnC-like transcriptional regulator N-terminal domain	1i1g A:2-61
2Y	gi|238024737|ref|YP_002908969.1|	0052162	84-170	2.01e-17	54909	Dimeric alpha+beta barrel	0.0042	69733	Lrp/AsnC-like transcriptional regulator C-terminal domain	1ri7 A:85-170
2Y	gi|238024737|ref|YP_002908969.1|	0052161	22-80	2.86e-16	46785	Winged helix DNA-binding domain	0.011	68967	Lrp/AsnC-like transcriptional regulator N-terminal domain	2cg4 A:4-66
2Y	gi|238024799|ref|YP_002909031.1|	0049174	74-155	8.18e-18	54909	Dimeric alpha+beta barrel	0.0061	69733	Lrp/AsnC-like transcriptional regulator C-terminal domain	1ri7 A:85-170
2Y	gi|238024799|ref|YP_002909031.1|	0052161	10-71	3.49e-18	46785	Winged helix DNA-binding domain	0.006	68967	Lrp/AsnC-like transcriptional regulator N-terminal domain	1i1g A:2-61
2Y	gi|238024815|ref|YP_002909047.1|	0049174	64-152	7.64e-20	54909	Dimeric alpha+beta barrel	0.0074	69733	Lrp/AsnC-like transcriptional regulator C-terminal domain	1ri7 A:85-170
2Y	gi|238024815|ref|YP_002909047.1|	0052161	4-63	4.5e-18	46785	Winged helix DNA-binding domain	0.0048	68967	Lrp/AsnC-like transcriptional regulator N-terminal domain	1i1g A:2-61
2Y	gi|238024874|ref|YP_002909106.1|	0044389	75-234	4.28e-28	100950	NagB/RpiA/CoA transferase-like	0.035	75176	D-ribose-5-phosphate isomerase (RpiA), catalytic domain	1uj6 A:3-131,A:206-227
2Y	gi|238024874|ref|YP_002909106.1|	0043758	6-72	0.000000000622	46785	Winged helix DNA-binding domain	0.049	68967	Lrp/AsnC-like transcriptional regulator N-terminal domain	1i1g A:2-61
2Y	gi|238025281|ref|YP_002909513.1|	0049174	70-155	9.65e-20	54909	Dimeric alpha+beta barrel	0.0062	69733	Lrp/AsnC-like transcriptional regulator C-terminal domain	1ri7 A:85-170
2Y	gi|238025281|ref|YP_002909513.1|	0052161	10-70	1.89e-18	46785	Winged helix DNA-binding domain	0.01	68967	Lrp/AsnC-like transcriptional regulator N-terminal domain	2cfx A:1-63
2Y	gi|238025732|ref|YP_002909963.1|	0052162	65-152	2.01e-19	54909	Dimeric alpha+beta barrel	0.0054	69733	Lrp/AsnC-like transcriptional regulator C-terminal domain	1ri7 A:85-170
2Y	gi|238025732|ref|YP_002909963.1|	0052161	3-63	0.0000000000000675	46785	Winged helix DNA-binding domain	0.0098	68967	Lrp/AsnC-like transcriptional regulator N-terminal domain	2cfx A:1-63
2Y	gi|238025883|ref|YP_002910114.1|	0049174	74-163	1.11e-22	54909	Dimeric alpha+beta barrel	0.0027	69733	Lrp/AsnC-like transcriptional regulator C-terminal domain	1ri7 A:85-170
2Y	gi|238025883|ref|YP_002910114.1|	0052161	13-73	5.61e-17	46785	Winged helix DNA-binding domain	0.0044	68967	Lrp/AsnC-like transcriptional regulator N-terminal domain	1ri7 A:25-84
2Y	gi|238025907|ref|YP_002910138.1|	0049174	69-167	1.11e-20	54909	Dimeric alpha+beta barrel	0.0056	69733	Lrp/AsnC-like transcriptional regulator C-terminal domain	1ri7 A:85-170
2Y	gi|238025907|ref|YP_002910138.1|	0052161	5-65	6.34e-21	46785	Winged helix DNA-binding domain	0.0066	68967	Lrp/AsnC-like transcriptional regulator N-terminal domain	1ri7 A:25-84
2Y	gi|238026555|ref|YP_002910786.1|	0049174	73-157	7.37e-20	54909	Dimeric alpha+beta barrel	0.0041	69733	Lrp/AsnC-like transcriptional regulator C-terminal domain	1ri7 A:85-170
2Y	gi|238026555|ref|YP_002910786.1|	0052161	10-70	8.67e-20	46785	Winged helix DNA-binding domain	0.0078	68967	Lrp/AsnC-like transcriptional regulator N-terminal domain	1ri7 A:25-84
2Y	gi|238026677|ref|YP_002910908.1|	0049174	62-149	1.27e-20	54909	Dimeric alpha+beta barrel	0.013	69733	Lrp/AsnC-like transcriptional regulator C-terminal domain	1ri7 A:85-170
2Y	gi|238026677|ref|YP_002910908.1|	0052161	1-60	0.00000000000000113	46785	Winged helix DNA-binding domain	0.0079	68967	Lrp/AsnC-like transcriptional regulator N-terminal domain	1ri7 A:25-84
2Y	gi|238027250|ref|YP_002911481.1|	0049174	71-152	5.23e-16	54909	Dimeric alpha+beta barrel	0.0045	69733	Lrp/AsnC-like transcriptional regulator C-terminal domain	1ri7 A:85-170
2Y	gi|238027250|ref|YP_002911481.1|	0052161	8-65	0.000000000000949	46785	Winged helix DNA-binding domain	0.01	68967	Lrp/AsnC-like transcriptional regulator N-terminal domain	2cg4 A:4-66
2Y	gi|238028473|ref|YP_002912704.1|	0049174	66-154	1.61e-20	54909	Dimeric alpha+beta barrel	0.0038	69733	Lrp/AsnC-like transcriptional regulator C-terminal domain	1ri7 A:85-170
2Y	gi|238028473|ref|YP_002912704.1|	0049384	2-96	1.16e-17	46785	Winged helix DNA-binding domain	0.011	68967	Lrp/AsnC-like transcriptional regulator N-terminal domain	1i1g A:2-61
2Y	gi|238025674|ref|YP_002909906.1|	0049174	63-150	4.42e-21	54909	Dimeric alpha+beta barrel	0.015	69733	Lrp/AsnC-like transcriptional regulator C-terminal domain	1ri7 A:85-170
2Y	gi|238025674|ref|YP_002909906.1|	0040517	3-92	1.18e-16	46785	Winged helix DNA-binding domain	0.011	68967	Lrp/AsnC-like transcriptional regulator N-terminal domain	1ri7 A:25-84
2Y	gi|238023516|ref|YP_002907748.1|	0045790	93-299	1.68e-42	53850	Periplasmic binding protein-like II	0.015	53851	Phosphate binding protein-like	1al3 A:
2Y	gi|238023516|ref|YP_002907748.1|	0045910	5-114	2.99e-22	46785	Winged helix DNA-binding domain	0.01	88979	LysR-like transcriptional regulators	1ixc A:1-89
2Y	gi|238023551|ref|YP_002907783.1|	0047313	93-295	1.81e-25	53850	Periplasmic binding protein-like II	0.015	53851	Phosphate binding protein-like	1pda A:3-219
2Y	gi|238023551|ref|YP_002907783.1|	0045910	1-112	1.87e-16	46785	Winged helix DNA-binding domain	0.032	88979	LysR-like transcriptional regulators	1ixc A:1-89
2Y	gi|238023558|ref|YP_002907790.1|	0052509	92-300	5.79e-41	53850	Periplasmic binding protein-like II	0.0000139	53851	Phosphate binding protein-like	1uth A:
2Y	gi|238023558|ref|YP_002907790.1|	0052508	8-86	9.8e-20	46785	Winged helix DNA-binding domain	0.004	88979	LysR-like transcriptional regulators	2esn A:3-91
2Y	gi|238023597|ref|YP_002907829.1|	0052509	91-298	1.45e-40	53850	Periplasmic binding protein-like II	0.0000251	53851	Phosphate binding protein-like	1uth A:
2Y	gi|238023597|ref|YP_002907829.1|	0052508	7-87	4.41e-19	46785	Winged helix DNA-binding domain	0.0017	88979	LysR-like transcriptional regulators	2esn A:3-91
2Y	gi|238023608|ref|YP_002907840.1|	0052806	96-289	2.17e-26	53850	Periplasmic binding protein-like II	0.0055	53851	Phosphate binding protein-like	1i6a A:
2Y	gi|238023608|ref|YP_002907840.1|	0052508	3-87	8.74e-23	46785	Winged helix DNA-binding domain	0.0096	88979	LysR-like transcriptional regulators	1ixc A:1-89
2Y	gi|238023613|ref|YP_002907845.1|	0052509	97-304	1.32e-29	53850	Periplasmic binding protein-like II	0.00056	53851	Phosphate binding protein-like	2esn A:92-303
2Y	gi|238023613|ref|YP_002907845.1|	0052508	7-89	0.0000000000000612	46785	Winged helix DNA-binding domain	0.01	88979	LysR-like transcriptional regulators	2esn A:3-91
2Y	gi|238023677|ref|YP_002907909.1|	0045790	90-299	2.56e-37	53850	Periplasmic binding protein-like II	0.00065	53851	Phosphate binding protein-like	1i6a A:
2Y	gi|238023677|ref|YP_002907909.1|	0047461	1-84	1.45e-22	46785	Winged helix DNA-binding domain	0.001	88979	LysR-like transcriptional regulators	1ixc A:1-89
2Y	gi|238023779|ref|YP_002908011.1|	0045790	113-323	9.23e-38	53850	Periplasmic binding protein-like II	0.009	53851	Phosphate binding protein-like	2fyi A:88-307
2Y	gi|238023779|ref|YP_002908011.1|	0045910	26-135	7.99e-20	46785	Winged helix DNA-binding domain	0.0033	88979	LysR-like transcriptional regulators	1ixc A:1-89
2Y	gi|238023789|ref|YP_002908021.1|	0052806	90-297	4.71e-34	53850	Periplasmic binding protein-like II	0.0037	53851	Phosphate binding protein-like	2fyi A:88-307
2Y	gi|238023789|ref|YP_002908021.1|	0045910	3-113	7.72e-21	46785	Winged helix DNA-binding domain	0.017	88979	LysR-like transcriptional regulators	1ixc A:1-89
2Y	gi|238023814|ref|YP_002908046.1|	0045790	90-297	9.77e-47	53850	Periplasmic binding protein-like II	0.0087	53851	Phosphate binding protein-like	2fyi A:88-307
2Y	gi|238023814|ref|YP_002908046.1|	0047461	4-82	5.97e-21	46785	Winged helix DNA-binding domain	0.013	88979	LysR-like transcriptional regulators	1ixc A:1-89
2Y	gi|238023872|ref|YP_002908104.1|	0045790	98-296	2.17e-25	53850	Periplasmic binding protein-like II	0.012	53851	Phosphate binding protein-like	1uth A:
2Y	gi|238023872|ref|YP_002908104.1|	0047461	8-93	1.44e-17	46785	Winged helix DNA-binding domain	0.003	88979	LysR-like transcriptional regulators	1ixc A:1-89
2Y	gi|238023945|ref|YP_002908177.1|	0045790	88-292	1.54e-36	53850	Periplasmic binding protein-like II	0.0043	53851	Phosphate binding protein-like	1al3 A:
2Y	gi|238023945|ref|YP_002908177.1|	0045910	6-111	2.48e-21	46785	Winged helix DNA-binding domain	0.011	88979	LysR-like transcriptional regulators	1ixc A:1-89
2Y	gi|238024078|ref|YP_002908310.1|	0052509	90-295	1.02e-39	53850	Periplasmic binding protein-like II	0.00016	53851	Phosphate binding protein-like	2esn A:92-303
2Y	gi|238024078|ref|YP_002908310.1|	0052508	5-85	5.92e-17	46785	Winged helix DNA-binding domain	0.0038	88979	LysR-like transcriptional regulators	2esn A:3-91
2Y	gi|238024137|ref|YP_002908369.1|	0045790	91-292	3.26e-30	53850	Periplasmic binding protein-like II	0.00032	53851	Phosphate binding protein-like	1ixc A:90-294
2Y	gi|238024137|ref|YP_002908369.1|	0047461	1-84	1.99e-25	46785	Winged helix DNA-binding domain	0.0015	88979	LysR-like transcriptional regulators	1ixc A:1-89
2Y	gi|238024306|ref|YP_002908538.1|	0052509	90-295	1.03e-40	53850	Periplasmic binding protein-like II	0.00013	53851	Phosphate binding protein-like	1uth A:
2Y	gi|238024306|ref|YP_002908538.1|	0052508	2-85	8.58e-17	46785	Winged helix DNA-binding domain	0.0019	88979	LysR-like transcriptional regulators	2esn A:3-91
2Y	gi|238024360|ref|YP_002908592.1|	0052509	91-294	1.01e-41	53850	Periplasmic binding protein-like II	0.0000323	53851	Phosphate binding protein-like	1uth A:
2Y	gi|238024360|ref|YP_002908592.1|	0052508	6-84	4.9e-19	46785	Winged helix DNA-binding domain	0.0078	88979	LysR-like transcriptional regulators	2esn A:3-91
2Y	gi|238024375|ref|YP_002908607.1|	0045790	90-294	7.39e-45	53850	Periplasmic binding protein-like II	0.00048	53851	Phosphate binding protein-like	1i6a A:
2Y	gi|238024375|ref|YP_002908607.1|	0045910	3-111	2.84e-27	46785	Winged helix DNA-binding domain	0.0014	88979	LysR-like transcriptional regulators	1ixc A:1-89
2Y	gi|238024452|ref|YP_002908684.1|	0045790	89-303	1.38e-28	53850	Periplasmic binding protein-like II	0.01	53851	Phosphate binding protein-like	2fyi A:88-307
2Y	gi|238024452|ref|YP_002908684.1|	0045910	2-111	4.36e-19	46785	Winged helix DNA-binding domain	0.017	88979	LysR-like transcriptional regulators	1ixc A:1-89
2Y	gi|238024594|ref|YP_002908826.1|	0045790	98-308	1.33e-33	53850	Periplasmic binding protein-like II	0.0013	53851	Phosphate binding protein-like	1i6a A:
2Y	gi|238024594|ref|YP_002908826.1|	0052508	10-87	1.09e-19	46785	Winged helix DNA-binding domain	0.0048	88979	LysR-like transcriptional regulators	1ixc A:1-89
2Y	gi|238024618|ref|YP_002908850.1|	0045790	90-299	1.61e-37	53850	Periplasmic binding protein-like II	0.01	53851	Phosphate binding protein-like	2fyi A:88-307
2Y	gi|238024618|ref|YP_002908850.1|	0045910	5-112	8.95e-18	46785	Winged helix DNA-binding domain	0.0094	88979	LysR-like transcriptional regulators	1ixc A:1-89
2Y	gi|238024657|ref|YP_002908889.1|	0045790	90-298	2.35e-38	53850	Periplasmic binding protein-like II	0.0099	53851	Phosphate binding protein-like	2fyi A:88-307
2Y	gi|238024657|ref|YP_002908889.1|	0045910	3-112	6.31e-20	46785	Winged helix DNA-binding domain	0.0064	88979	LysR-like transcriptional regulators	1ixc A:1-89
2Y	gi|238024676|ref|YP_002908908.1|	0045790	90-296	7.97e-38	53850	Periplasmic binding protein-like II	0.00034	53851	Phosphate binding protein-like	1i6a A:
2Y	gi|238024676|ref|YP_002908908.1|	0045910	2-111	1.41e-25	46785	Winged helix DNA-binding domain	0.0039	88979	LysR-like transcriptional regulators	1ixc A:1-89
2Y	gi|238024699|ref|YP_002908931.1|	0049998	104-310	2.64e-26	53850	Periplasmic binding protein-like II	0.0056	53851	Phosphate binding protein-like	2fyi A:88-307
2Y	gi|238024699|ref|YP_002908931.1|	0047461	18-104	3.24e-17	46785	Winged helix DNA-binding domain	0.005	88979	LysR-like transcriptional regulators	1ixc A:1-89
2Y	gi|238024702|ref|YP_002908934.1|	0045790	90-291	1.36e-20	53850	Periplasmic binding protein-like II	0.0081	53851	Phosphate binding protein-like	1i6a A:
2Y	gi|238024702|ref|YP_002908934.1|	0045910	1-108	3.45e-19	46785	Winged helix DNA-binding domain	0.011	88979	LysR-like transcriptional regulators	1ixc A:1-89
2Y	gi|238024732|ref|YP_002908964.1|	0045790	91-298	5.97e-45	53850	Periplasmic binding protein-like II	0.0069	53851	Phosphate binding protein-like	1al3 A:
2Y	gi|238024732|ref|YP_002908964.1|	0045910	4-114	1.32e-23	46785	Winged helix DNA-binding domain	0.0083	88979	LysR-like transcriptional regulators	1ixc A:1-89
2Y	gi|238024748|ref|YP_002908980.1|	0047462	91-299	1.21e-30	53850	Periplasmic binding protein-like II	0.0019	53851	Phosphate binding protein-like	1i6a A:
2Y	gi|238024748|ref|YP_002908980.1|	0047461	1-85	8.16e-23	46785	Winged helix DNA-binding domain	0.0011	88979	LysR-like transcriptional regulators	1ixc A:1-89
2Y	gi|238024761|ref|YP_002908993.1|	0045790	98-288	3.44e-31	53850	Periplasmic binding protein-like II	0.013	53851	Phosphate binding protein-like	1i6a A:
2Y	gi|238024761|ref|YP_002908993.1|	0052508	3-85	1.64e-22	46785	Winged helix DNA-binding domain	0.012	88979	LysR-like transcriptional regulators	1ixc A:1-89
2Y	gi|238024766|ref|YP_002908998.1|	0045790	89-297	2.41e-36	53850	Periplasmic binding protein-like II	0.00087	53851	Phosphate binding protein-like	1al3 A:
2Y	gi|238024766|ref|YP_002908998.1|	0045910	1-113	3.75e-22	46785	Winged helix DNA-binding domain	0.009	88979	LysR-like transcriptional regulators	1ixc A:1-89
2Y	gi|238024793|ref|YP_002909025.1|	0045790	84-291	1.45e-43	53850	Periplasmic binding protein-like II	0.01	53851	Phosphate binding protein-like	1al3 A:
2Y	gi|238024793|ref|YP_002909025.1|	0047461	1-79	2.18e-19	46785	Winged helix DNA-binding domain	0.016	88979	LysR-like transcriptional regulators	1ixc A:1-89
2Y	gi|238024813|ref|YP_002909045.1|	0045790	90-290	2.95e-34	53850	Periplasmic binding protein-like II	0.00095	53851	Phosphate binding protein-like	1i6a A:
2Y	gi|238024813|ref|YP_002909045.1|	0045910	4-114	3.5e-23	46785	Winged helix DNA-binding domain	0.0033	88979	LysR-like transcriptional regulators	1ixc A:1-89
2Y	gi|238024827|ref|YP_002909059.1|	0045910	14-121	3.68e-20	46785	Winged helix DNA-binding domain	0.011	88979	LysR-like transcriptional regulators	1ixc A:1-89
2Y	gi|238024827|ref|YP_002909059.1|	0045790	105-315	4.5e-18	53850	Periplasmic binding protein-like II	0.0032	53851	Phosphate binding protein-like	1i6a A:
2Y	gi|238024871|ref|YP_002909103.1|	0045790	88-290	7.6e-36	53850	Periplasmic binding protein-like II	0.0007	53851	Phosphate binding protein-like	1i6a A:
2Y	gi|238024871|ref|YP_002909103.1|	0047461	1-82	3.21e-19	46785	Winged helix DNA-binding domain	0.002	88979	LysR-like transcriptional regulators	1ixc A:1-89
2Y	gi|238024973|ref|YP_002909205.1|	0045790	90-303	1.56e-42	53850	Periplasmic binding protein-like II	0.0085	53851	Phosphate binding protein-like	1al3 A:
2Y	gi|238024973|ref|YP_002909205.1|	0045910	5-112	9.37e-24	46785	Winged helix DNA-binding domain	0.0093	88979	LysR-like transcriptional regulators	1ixc A:1-89
2Y	gi|238025024|ref|YP_002909256.1|	0052509	91-294	9.95e-35	53850	Periplasmic binding protein-like II	0.00021	53851	Phosphate binding protein-like	2esn A:92-303
2Y	gi|238025024|ref|YP_002909256.1|	0052508	6-86	9.09e-20	46785	Winged helix DNA-binding domain	0.0016	88979	LysR-like transcriptional regulators	2esn A:3-91
2Y	gi|238025033|ref|YP_002909265.1|	0052509	90-297	1.99e-46	53850	Periplasmic binding protein-like II	0.00000092	53851	Phosphate binding protein-like	1uth A:
2Y	gi|238025033|ref|YP_002909265.1|	0052508	3-85	2.29e-18	46785	Winged helix DNA-binding domain	0.0038	88979	LysR-like transcriptional regulators	2esn A:3-91
2Y	gi|238025076|ref|YP_002909308.1|	0045790	89-278	2.86e-27	53850	Periplasmic binding protein-like II	0.0057	53851	Phosphate binding protein-like	1i6a A:
2Y	gi|238025076|ref|YP_002909308.1|	0045910	4-112	5.44e-23	46785	Winged helix DNA-binding domain	0.0048	88979	LysR-like transcriptional regulators	1ixc A:1-89
2Y	gi|238025089|ref|YP_002909321.1|	0045790	88-293	1.1e-50	53850	Periplasmic binding protein-like II	0.0066	53851	Phosphate binding protein-like	1al3 A:
2Y	gi|238025089|ref|YP_002909321.1|	0047461	1-85	1.18e-20	46785	Winged helix DNA-binding domain	0.004	88979	LysR-like transcriptional regulators	1ixc A:1-89
2Y	gi|238025101|ref|YP_002909333.1|	0047461	2-85	0.00000000000000119	46785	Winged helix DNA-binding domain	0.0066	88979	LysR-like transcriptional regulators	1ixc A:1-89
2Y	gi|238025101|ref|YP_002909333.1|	0052509	93-285	7.06e-16	53850	Periplasmic binding protein-like II	0.0065	53851	Phosphate binding protein-like	1al3 A:
2Y	gi|238025206|ref|YP_002909438.1|	0045790	96-303	1.41e-29	53850	Periplasmic binding protein-like II	0.01	53851	Phosphate binding protein-like	1i6a A:
2Y	gi|238025206|ref|YP_002909438.1|	0052508	6-83	1.15e-19	46785	Winged helix DNA-binding domain	0.01	88979	LysR-like transcriptional regulators	1ixc A:1-89
2Y	gi|238025210|ref|YP_002909442.1|	0045790	103-303	5.43e-39	53850	Periplasmic binding protein-like II	0.016	53851	Phosphate binding protein-like	2fyi A:88-307
2Y	gi|238025210|ref|YP_002909442.1|	0045910	11-122	2.4e-20	46785	Winged helix DNA-binding domain	0.0035	88979	LysR-like transcriptional regulators	1ixc A:1-89
2Y	gi|238025227|ref|YP_002909459.1|	0045790	94-300	2.05e-37	53850	Periplasmic binding protein-like II	0.0019	53851	Phosphate binding protein-like	1al3 A:
2Y	gi|238025227|ref|YP_002909459.1|	0047461	9-90	2.2e-18	46785	Winged helix DNA-binding domain	0.0066	88979	LysR-like transcriptional regulators	1ixc A:1-89
2Y	gi|238025235|ref|YP_002909467.1|	0045790	91-294	3.26e-34	53850	Periplasmic binding protein-like II	0.00045	53851	Phosphate binding protein-like	1ixc A:90-294
2Y	gi|238025235|ref|YP_002909467.1|	0045910	4-111	9.76e-22	46785	Winged helix DNA-binding domain	0.0019	88979	LysR-like transcriptional regulators	1ixc A:1-89
2Y	gi|238025284|ref|YP_002909516.1|	0045790	90-290	1.48e-36	53850	Periplasmic binding protein-like II	0.00076	53851	Phosphate binding protein-like	2fyi A:88-307
2Y	gi|238025284|ref|YP_002909516.1|	0047461	1-84	8.13e-22	46785	Winged helix DNA-binding domain	0.0039	88979	LysR-like transcriptional regulators	1ixc A:1-89
2Y	gi|238025295|ref|YP_002909527.1|	0045790	93-300	1.38e-33	53850	Periplasmic binding protein-like II	0.0002	53851	Phosphate binding protein-like	1ixc A:90-294
2Y	gi|238025295|ref|YP_002909527.1|	0047461	7-89	1.72e-22	46785	Winged helix DNA-binding domain	0.0015	88979	LysR-like transcriptional regulators	1ixc A:1-89
2Y	gi|238025341|ref|YP_002909573.1|	0052509	95-293	1.16e-35	53850	Periplasmic binding protein-like II	0.00022	53851	Phosphate binding protein-like	1uth A:
2Y	gi|238025341|ref|YP_002909573.1|	0052508	6-83	3.74e-16	46785	Winged helix DNA-binding domain	0.0035	88979	LysR-like transcriptional regulators	2esn A:3-91
2Y	gi|238025413|ref|YP_002909645.1|	0045790	92-301	4.34e-45	53850	Periplasmic binding protein-like II	0.0086	53851	Phosphate binding protein-like	1al3 A:
2Y	gi|238025413|ref|YP_002909645.1|	0045910	5-114	1.09e-22	46785	Winged helix DNA-binding domain	0.0082	88979	LysR-like transcriptional regulators	1ixc A:1-89
2Y	gi|238025443|ref|YP_002909675.1|	0045790	89-308	1.33e-25	53850	Periplasmic binding protein-like II	0.0017	53851	Phosphate binding protein-like	1i6a A:
2Y	gi|238025443|ref|YP_002909675.1|	0047461	2-88	1.67e-20	46785	Winged helix DNA-binding domain	0.00073	88979	LysR-like transcriptional regulators	1ixc A:1-89
2Y	gi|238025463|ref|YP_002909695.1|	0045790	87-291	2.72e-39	53850	Periplasmic binding protein-like II	0.0039	53851	Phosphate binding protein-like	1al3 A:
2Y	gi|238025463|ref|YP_002909695.1|	0045910	1-109	4.52e-22	46785	Winged helix DNA-binding domain	0.0033	88979	LysR-like transcriptional regulators	1ixc A:1-89
2Y	gi|238025702|ref|YP_002909933.1|	0045790	90-290	5.16e-35	53850	Periplasmic binding protein-like II	0.001	53851	Phosphate binding protein-like	1i6a A:
2Y	gi|238025702|ref|YP_002909933.1|	0047461	1-85	1.9e-22	46785	Winged helix DNA-binding domain	0.0049	88979	LysR-like transcriptional regulators	1ixc A:1-89
2Y	gi|238025734|ref|YP_002909965.1|	0045790	87-298	3.12e-29	53850	Periplasmic binding protein-like II	0.01	53851	Phosphate binding protein-like	1al3 A:
2Y	gi|238025734|ref|YP_002909965.1|	0047461	1-87	4.99e-22	46785	Winged helix DNA-binding domain	0.0037	88979	LysR-like transcriptional regulators	1ixc A:1-89
2Y	gi|238025832|ref|YP_002910063.1|	0052509	100-298	8.38e-29	53850	Periplasmic binding protein-like II	0.00052	53851	Phosphate binding protein-like	1uth A:
2Y	gi|238025832|ref|YP_002910063.1|	0052508	6-85	4.08e-19	46785	Winged helix DNA-binding domain	0.0036	88979	LysR-like transcriptional regulators	2esn A:3-91
2Y	gi|238026077|ref|YP_002910308.1|	0045790	90-302	7.24e-36	53850	Periplasmic binding protein-like II	0.014	53851	Phosphate binding protein-like	1ve4 A:1-206
2Y	gi|238026077|ref|YP_002910308.1|	0047461	8-90	3.45e-18	46785	Winged helix DNA-binding domain	0.0098	88979	LysR-like transcriptional regulators	1ixc A:1-89
2Y	gi|238026226|ref|YP_002910457.1|	0052509	92-268	4.89e-20	53850	Periplasmic binding protein-like II	0.011	53851	Phosphate binding protein-like	1i6a A:
2Y	gi|238026226|ref|YP_002910457.1|	0047461	1-85	1.18e-19	46785	Winged helix DNA-binding domain	0.0023	88979	LysR-like transcriptional regulators	1ixc A:1-89
2Y	gi|238026277|ref|YP_002910508.1|	0052509	89-302	3.86e-41	53850	Periplasmic binding protein-like II	0.0000155	53851	Phosphate binding protein-like	1i6a A:
2Y	gi|238026277|ref|YP_002910508.1|	0047461	1-84	4.13e-19	46785	Winged helix DNA-binding domain	0.0066	88979	LysR-like transcriptional regulators	1ixc A:1-89
2Y	gi|238026362|ref|YP_002910593.1|	0045790	89-299	1.32e-41	53850	Periplasmic binding protein-like II	0.0074	53851	Phosphate binding protein-like	2fyi A:88-307
2Y	gi|238026362|ref|YP_002910593.1|	0047461	4-84	1.5e-20	46785	Winged helix DNA-binding domain	0.0063	88979	LysR-like transcriptional regulators	1ixc A:1-89
2Y	gi|238026370|ref|YP_002910601.1|	0052509	99-307	4.71e-34	53850	Periplasmic binding protein-like II	0.00016	53851	Phosphate binding protein-like	1uth A:
2Y	gi|238026370|ref|YP_002910601.1|	0052508	15-90	9.65e-16	46785	Winged helix DNA-binding domain	0.01	88979	LysR-like transcriptional regulators	2esn A:3-91
2Y	gi|238026375|ref|YP_002910606.1|	0045790	90-298	1.03e-34	53850	Periplasmic binding protein-like II	0.014	53851	Phosphate binding protein-like	2fyi A:88-307
2Y	gi|238026375|ref|YP_002910606.1|	0045910	4-112	1.18e-25	46785	Winged helix DNA-binding domain	0.0036	88979	LysR-like transcriptional regulators	1ixc A:1-89
2Y	gi|238026498|ref|YP_002910729.1|	0045790	93-299	2.9e-34	53850	Periplasmic binding protein-like II	0.0018	53851	Phosphate binding protein-like	2fyi A:88-307
2Y	gi|238026498|ref|YP_002910729.1|	0045910	5-116	8.74e-22	46785	Winged helix DNA-binding domain	0.0098	88979	LysR-like transcriptional regulators	1ixc A:1-89
2Y	gi|238026519|ref|YP_002910750.1|	0045790	94-289	2.17e-25	53850	Periplasmic binding protein-like II	0.019	53851	Phosphate binding protein-like	1twy A:
2Y	gi|238026519|ref|YP_002910750.1|	0045910	7-117	4.26e-23	46785	Winged helix DNA-binding domain	0.0067	88979	LysR-like transcriptional regulators	1ixc A:1-89
2Y	gi|238026631|ref|YP_002910862.1|	0045790	89-298	9.77e-37	53850	Periplasmic binding protein-like II	0.0064	53851	Phosphate binding protein-like	1al3 A:
2Y	gi|238026631|ref|YP_002910862.1|	0047461	3-82	1.66e-19	46785	Winged helix DNA-binding domain	0.015	88979	LysR-like transcriptional regulators	1ixc A:1-89
2Y	gi|238026739|ref|YP_002910970.1|	0045790	95-309	1.55e-41	53850	Periplasmic binding protein-like II	0.0037	53851	Phosphate binding protein-like	2fyi A:88-307
2Y	gi|238026739|ref|YP_002910970.1|	0045910	12-118	8.11e-21	46785	Winged helix DNA-binding domain	0.016	88979	LysR-like transcriptional regulators	1ixc A:1-89
2Y	gi|238026741|ref|YP_002910972.1|	0045790	86-288	1.79e-32	53850	Periplasmic binding protein-like II	0.0048	53851	Phosphate binding protein-like	1i6a A:
2Y	gi|238026741|ref|YP_002910972.1|	0045910	3-107	2.72e-20	46785	Winged helix DNA-binding domain	0.006	88979	LysR-like transcriptional regulators	1ixc A:1-89
2Y	gi|238026757|ref|YP_002910988.1|	0045790	89-280	1.32e-27	53850	Periplasmic binding protein-like II	0.0047	53851	Phosphate binding protein-like	1i6a A:
2Y	gi|238026757|ref|YP_002910988.1|	0045910	5-112	1.18e-26	46785	Winged helix DNA-binding domain	0.0045	88979	LysR-like transcriptional regulators	1ixc A:1-89
2Y	gi|238026857|ref|YP_002911088.1|	0045790	94-287	6.88e-27	53850	Periplasmic binding protein-like II	0.012	53851	Phosphate binding protein-like	1ixc A:90-294
2Y	gi|238026857|ref|YP_002911088.1|	0052508	2-83	3.48e-22	46785	Winged helix DNA-binding domain	0.012	88979	LysR-like transcriptional regulators	1ixc A:1-89
2Y	gi|238026873|ref|YP_002911104.1|	0045790	91-296	4.96e-50	53850	Periplasmic binding protein-like II	0.011	53851	Phosphate binding protein-like	1al3 A:
2Y	gi|238026873|ref|YP_002911104.1|	0045910	3-111	9.8e-18	46785	Winged helix DNA-binding domain	0.0038	88979	LysR-like transcriptional regulators	1ixc A:1-89
2Y	gi|238026947|ref|YP_002911178.1|	0052509	92-301	9.23e-42	53850	Periplasmic binding protein-like II	0.0002	53851	Phosphate binding protein-like	1uth A:
2Y	gi|238026947|ref|YP_002911178.1|	0052508	8-85	5.17e-18	46785	Winged helix DNA-binding domain	0.012	88979	LysR-like transcriptional regulators	2esn A:3-91
2Y	gi|238027015|ref|YP_002911246.1|	0045790	90-297	3.62e-46	53850	Periplasmic binding protein-like II	0.012	53851	Phosphate binding protein-like	1al3 A:
2Y	gi|238027015|ref|YP_002911246.1|	0045910	3-109	1.31e-16	46785	Winged helix DNA-binding domain	0.0031	88979	LysR-like transcriptional regulators	1ixc A:1-89
2Y	gi|238027211|ref|YP_002911442.1|	0045790	106-312	2.17e-49	53850	Periplasmic binding protein-like II	0.0031	53851	Phosphate binding protein-like	1al3 A:
2Y	gi|238027211|ref|YP_002911442.1|	0045910	18-128	1.63e-16	46785	Winged helix DNA-binding domain	0.012	88979	LysR-like transcriptional regulators	1ixc A:1-89
2Y	gi|238027235|ref|YP_002911466.1|	0045790	90-293	2.05e-38	53850	Periplasmic binding protein-like II	0.00032	53851	Phosphate binding protein-like	2fyi A:88-307
2Y	gi|238027235|ref|YP_002911466.1|	0045910	1-111	3.49e-24	46785	Winged helix DNA-binding domain	0.0065	88979	LysR-like transcriptional regulators	1ixc A:1-89
2Y	gi|238027298|ref|YP_002911529.1|	0045790	95-298	4.16e-32	53850	Periplasmic binding protein-like II	0.0089	53851	Phosphate binding protein-like	2esn A:92-303
2Y	gi|238027298|ref|YP_002911529.1|	0052508	7-90	9.58e-20	46785	Winged helix DNA-binding domain	0.015	88979	LysR-like transcriptional regulators	1ixc A:1-89
2Y	gi|238027392|ref|YP_002911623.1|	0045790	103-311	2.17e-35	53850	Periplasmic binding protein-like II	0.0052	53851	Phosphate binding protein-like	2esn A:92-303
2Y	gi|238027392|ref|YP_002911623.1|	0045910	11-123	4.35e-23	46785	Winged helix DNA-binding domain	0.0053	88979	LysR-like transcriptional regulators	1ixc A:1-89
2Y	gi|238027411|ref|YP_002911642.1|	0045790	90-296	6.67e-41	53850	Periplasmic binding protein-like II	0.0015	53851	Phosphate binding protein-like	2fyi A:88-307
2Y	gi|238027411|ref|YP_002911642.1|	0045910	3-113	6.17e-25	46785	Winged helix DNA-binding domain	0.0027	88979	LysR-like transcriptional regulators	1ixc A:1-89
2Y	gi|238027466|ref|YP_002911697.1|	0045790	90-297	4.04e-42	53850	Periplasmic binding protein-like II	0.000000471	53851	Phosphate binding protein-like	1al3 A:
2Y	gi|238027466|ref|YP_002911697.1|	0047461	1-88	0.0000000000000603	46785	Winged helix DNA-binding domain	0.022	88979	LysR-like transcriptional regulators	1ixc A:1-89
2Y	gi|238027590|ref|YP_002911821.1|	0045790	90-293	4.94e-40	53850	Periplasmic binding protein-like II	0.00098	53851	Phosphate binding protein-like	1i6a A:
2Y	gi|238027590|ref|YP_002911821.1|	0045910	2-112	4e-24	46785	Winged helix DNA-binding domain	0.0087	88979	LysR-like transcriptional regulators	1ixc A:1-89
2Y	gi|238027757|ref|YP_002911988.1|	0045790	90-297	1.86e-40	53850	Periplasmic binding protein-like II	0.0051	53851	Phosphate binding protein-like	2fyi A:88-307
2Y	gi|238027757|ref|YP_002911988.1|	0045910	3-112	5.94e-22	46785	Winged helix DNA-binding domain	0.0073	88979	LysR-like transcriptional regulators	1ixc A:1-89
2Y	gi|238027852|ref|YP_002912083.1|	0049998	86-289	2.81e-25	53850	Periplasmic binding protein-like II	0.0081	53851	Phosphate binding protein-like	1al3 A:
2Y	gi|238027852|ref|YP_002912083.1|	0045910	6-115	2.58e-24	46785	Winged helix DNA-binding domain	0.0061	88979	LysR-like transcriptional regulators	1ixc A:1-89
2Y	gi|238028095|ref|YP_002912326.1|	0045790	94-302	1.04e-39	53850	Periplasmic binding protein-like II	0.01	53851	Phosphate binding protein-like	2fyi A:88-307
2Y	gi|238028095|ref|YP_002912326.1|	0047461	7-91	1.54e-22	46785	Winged helix DNA-binding domain	0.0093	88979	LysR-like transcriptional regulators	1ixc A:1-89
2Y	gi|238028379|ref|YP_002912610.1|	0045790	91-299	1.63e-40	53850	Periplasmic binding protein-like II	0.00000138	53851	Phosphate binding protein-like	1al3 A:
2Y	gi|238028379|ref|YP_002912610.1|	0045910	12-113	0.0000000000000533	46785	Winged helix DNA-binding domain	0.017	88979	LysR-like transcriptional regulators	1ixc A:1-89
2Y	gi|238028641|ref|YP_002912872.1|	0045790	89-298	1.57e-34	53850	Periplasmic binding protein-like II	0.0065	53851	Phosphate binding protein-like	2fyi A:88-307
2Y	gi|238028641|ref|YP_002912872.1|	0047461	4-83	2.41e-22	46785	Winged helix DNA-binding domain	0.0096	88979	LysR-like transcriptional regulators	1ixc A:1-89
2Y	gi|238028735|ref|YP_002912966.1|	0045790	87-296	8.69e-41	53850	Periplasmic binding protein-like II	0.0079	53851	Phosphate binding protein-like	2fyi A:88-307
2Y	gi|238028735|ref|YP_002912966.1|	0045910	1-110	3.22e-19	46785	Winged helix DNA-binding domain	0.007	88979	LysR-like transcriptional regulators	1ixc A:1-89
2Y	gi|238028742|ref|YP_002912973.1|	0045790	96-295	2.71e-41	53850	Periplasmic binding protein-like II	0.01	53851	Phosphate binding protein-like	1al3 A:
2Y	gi|238028742|ref|YP_002912973.1|	0052508	6-86	4.03e-24	46785	Winged helix DNA-binding domain	0.0071	88979	LysR-like transcriptional regulators	2esn A:3-91
2Y	gi|238028800|ref|YP_002913031.1|	0045790	90-297	1.99e-41	53850	Periplasmic binding protein-like II	0.012	53851	Phosphate binding protein-like	1i6a A:
2Y	gi|238028800|ref|YP_002913031.1|	0045910	6-111	7.31e-19	46785	Winged helix DNA-binding domain	0.012	88979	LysR-like transcriptional regulators	1ixc A:1-89
2Y	gi|238028822|ref|YP_002913053.1|	0045790	89-296	6.7e-39	53850	Periplasmic binding protein-like II	0.0043	53851	Phosphate binding protein-like	2fyi A:88-307
2Y	gi|238028822|ref|YP_002913053.1|	0045910	4-111	1.49e-19	46785	Winged helix DNA-binding domain	0.0072	88979	LysR-like transcriptional regulators	1ixc A:1-89
2Y	gi|238028839|ref|YP_002913070.1|	0045790	92-291	6.52e-35	53850	Periplasmic binding protein-like II	0.012	53851	Phosphate binding protein-like	2esn A:92-303
2Y	gi|238028839|ref|YP_002913070.1|	0052508	3-87	2.62e-20	46785	Winged helix DNA-binding domain	0.011	88979	LysR-like transcriptional regulators	1ixc A:1-89
2Y	gi|238028949|ref|YP_002913180.1|	0045790	89-296	2.9e-44	53850	Periplasmic binding protein-like II	0.0095	53851	Phosphate binding protein-like	1al3 A:
2Y	gi|238028949|ref|YP_002913180.1|	0045910	3-111	6.58e-22	46785	Winged helix DNA-binding domain	0.0058	88979	LysR-like transcriptional regulators	1ixc A:1-89
2Y	gi|238028961|ref|YP_002913192.1|	0045790	90-320	3.57e-42	53850	Periplasmic binding protein-like II	0.0075	53851	Phosphate binding protein-like	1i6a A:
2Y	gi|238028961|ref|YP_002913192.1|	0047461	5-87	2.54e-19	46785	Winged helix DNA-binding domain	0.006	88979	LysR-like transcriptional regulators	1ixc A:1-89
2Y	gi|238025607|ref|YP_002909839.1|	0045790	114-312	9.77e-32	53850	Periplasmic binding protein-like II	0.018	53851	Phosphate binding protein-like	2ozz A:1-228
2Y	gi|238025607|ref|YP_002909839.1|	0045910	29-133	1.12e-18	46785	Winged helix DNA-binding domain	0.011	88979	LysR-like transcriptional regulators	1ixc A:1-89
2Y	gi|238023436|ref|YP_002907669.1|	0045790	94-294	4.34e-28	53850	Periplasmic binding protein-like II	0.0099	53851	Phosphate binding protein-like	1i6a A:
2Y	gi|238023436|ref|YP_002907669.1|	0045910	5-114	7.23e-18	46785	Winged helix DNA-binding domain	0.013	88979	LysR-like transcriptional regulators	1ixc A:1-89
2Y	gi|238029024|ref|YP_002913249.1|	0045790	91-291	1.38e-34	53850	Periplasmic binding protein-like II	0.011	53851	Phosphate binding protein-like	2fyi A:88-307
2Y	gi|238029024|ref|YP_002913249.1|	0047461	5-88	0.0000000000000245	46785	Winged helix DNA-binding domain	0.016	88979	LysR-like transcriptional regulators	1ixc A:1-89
2Y	gi|238023612|ref|YP_002907844.1|	0052644	15-162	1.1e-31	46785	Winged helix DNA-binding domain	0.0033	63379	MarR-like transcriptional regulators	1jgs A:
2Y	gi|238023761|ref|YP_002907993.1|	0052801	18-143	5.99e-26	46785	Winged helix DNA-binding domain	0.003	63379	MarR-like transcriptional regulators	2hr3 A:2-146
2Y	gi|238023798|ref|YP_002908030.1|	0049608	80-257	1.57e-51	55781	GAF domain-like	0.0004	75513	IclR ligand-binding domain-like	1td5 A:
2Y	gi|238023798|ref|YP_002908030.1|	0048177	15-87	0.000000000000798	46785	Winged helix DNA-binding domain	0.04	63379	MarR-like transcriptional regulators	3cta A:5-89
2Y	gi|238024090|ref|YP_002908322.1|	0052801	17-155	1.18e-31	46785	Winged helix DNA-binding domain	0.0041	63379	MarR-like transcriptional regulators	3deu A:2-141
2Y	gi|238024112|ref|YP_002908344.1|	0052644	6-144	9.6e-22	46785	Winged helix DNA-binding domain	0.026	63379	MarR-like transcriptional regulators	2hr3 A:2-146
2Y	gi|238024320|ref|YP_002908552.1|	0052644	11-146	2.3e-27	46785	Winged helix DNA-binding domain	0.00029	63379	MarR-like transcriptional regulators	1z91 A:8-144
2Y	gi|238024457|ref|YP_002908689.1|	0052801	37-173	1.35e-31	46785	Winged helix DNA-binding domain	0.0063	63379	MarR-like transcriptional regulators	1jgs A:
2Y	gi|238024605|ref|YP_002908837.1|	0052801	2-142	2.31e-27	46785	Winged helix DNA-binding domain	0.0028	63379	MarR-like transcriptional regulators	3deu A:2-141
2Y	gi|238024620|ref|YP_002908852.1|	0052644	40-160	3.66e-23	46785	Winged helix DNA-binding domain	0.0077	63379	MarR-like transcriptional regulators	1s3j A:
2Y	gi|238024818|ref|YP_002909050.1|	0052801	14-150	2.64e-27	46785	Winged helix DNA-binding domain	0.0073	63379	MarR-like transcriptional regulators	3deu A:2-141
2Y	gi|238024963|ref|YP_002909195.1|	0052801	9-145	5.4e-33	46785	Winged helix DNA-binding domain	0.00015	63379	MarR-like transcriptional regulators	1z91 A:8-144
2Y	gi|238025132|ref|YP_002909364.1|	0052644	7-142	6.02e-26	46785	Winged helix DNA-binding domain	0.0002	63379	MarR-like transcriptional regulators	2fbi A:5-140
2Y	gi|238025454|ref|YP_002909686.1|	0052801	10-144	1.54e-29	46785	Winged helix DNA-binding domain	0.0044	63379	MarR-like transcriptional regulators	2fbh A:8-144
2Y	gi|238025703|ref|YP_002909934.1|	0052644	9-146	6.59e-35	46785	Winged helix DNA-binding domain	0.0028	63379	MarR-like transcriptional regulators	1jgs A:
2Y	gi|238025723|ref|YP_002909954.1|	0052644	13-145	2.19e-23	46785	Winged helix DNA-binding domain	0.072	63379	MarR-like transcriptional regulators	2fbk A:8-179
2Y	gi|238026702|ref|YP_002910933.1|	0052644	4-142	3.86e-29	46785	Winged helix DNA-binding domain	0.0067	63379	MarR-like transcriptional regulators	2fbh A:8-144
2Y	gi|238026970|ref|YP_002911201.1|	0052801	8-145	4.56e-27	46785	Winged helix DNA-binding domain	0.011	63379	MarR-like transcriptional regulators	1jgs A:
2Y	gi|238027578|ref|YP_002911809.1|	0052644	18-155	7.63e-34	46785	Winged helix DNA-binding domain	0.0041	63379	MarR-like transcriptional regulators	1jgs A:
2Y	gi|238028434|ref|YP_002912665.1|	0052644	20-151	8.81e-20	46785	Winged helix DNA-binding domain	0.0014	63379	MarR-like transcriptional regulators	2hr3 A:2-146
2Y	gi|238028630|ref|YP_002912861.1|	0052644	8-138	4.8e-28	46785	Winged helix DNA-binding domain	0.01	63379	MarR-like transcriptional regulators	2fbh A:8-144
2Y	gi|238028640|ref|YP_002912871.1|	0052644	17-153	3.6e-29	46785	Winged helix DNA-binding domain	0.0025	63379	MarR-like transcriptional regulators	1jgs A:
2Y	gi|238028861|ref|YP_002913092.1|	0052644	24-158	0.0000000000000589	46785	Winged helix DNA-binding domain	0.071	63379	MarR-like transcriptional regulators	1z91 A:8-144
2Y	gi|238023700|ref|YP_002907932.1|	0049014	24-119	0.0000000000000116	46894	C-terminal effector domain of the bipartite response regulators	0.013	46895	PhoB-like	1qqi A:
2Y	gi|238023700|ref|YP_002907932.1|	0050374	157-303	0.000000000000259	52540	P-loop containing nucleoside triphosphate hydrolases	0.089	52541	Nucleotide and nucleoside kinases	1rkb A:
2Y	gi|238023722|ref|YP_002907954.1|	0051385	126-227	8.5e-20	46894	C-terminal effector domain of the bipartite response regulators	0.0049	46895	PhoB-like	1p2f A:121-217
2Y	gi|238023722|ref|YP_002907954.1|	0050342	10-128	0.0000000000256	52172	CheY-like	0.014	52173	CheY-related	1w25 A:141-293
2Y	gi|238023963|ref|YP_002908195.1|	0049014	2-94	5.67e-20	46894	C-terminal effector domain of the bipartite response regulators	0.0022	46895	PhoB-like	1ys7 A:128-233
2Y	gi|238023963|ref|YP_002908195.1|	0053686	118-397	2.62e-16	52540	P-loop containing nucleoside triphosphate hydrolases	0.046	81269	Extended AAA-ATPase domain	1ksf X:168-436
2Y	gi|238023974|ref|YP_002908206.1|	0051385	8-103	3.4e-20	46894	C-terminal effector domain of the bipartite response regulators	0.0047	46895	PhoB-like	1ys7 A:128-233
2Y	gi|238023974|ref|YP_002908206.1|	0053686	120-389	0.0000000000000918	52540	P-loop containing nucleoside triphosphate hydrolases	0.052	81269	Extended AAA-ATPase domain	1iqp A:2-232
2Y	gi|238023974|ref|YP_002908206.1|	0042932	577-728	0.0000247	48452	TPR-like	0.048	48453	Tetratricopeptide repeat (TPR)	1w3b A:
2Y	gi|238023974|ref|YP_002908206.1|	0052100	688-726,814-851,883-930	0.0000271	48452	TPR-like	0.095	158785	CT2138-like	2hr2 A:2-157
2Y	gi|238024425|ref|YP_002908657.1|	0050342	25-155	1.57e-39	52172	CheY-like	0.00012	52173	CheY-related	1mvo A:
2Y	gi|238024425|ref|YP_002908657.1|	0051385	150-255	3.12e-19	46894	C-terminal effector domain of the bipartite response regulators	0.0049	46895	PhoB-like	1qqi A:
2Y	gi|238025051|ref|YP_002909283.1|	0050342	4-126	5.41e-39	52172	CheY-like	0.00024	52173	CheY-related	1mvo A:
2Y	gi|238025051|ref|YP_002909283.1|	0048619	140-235	2.32e-24	46894	C-terminal effector domain of the bipartite response regulators	0.00012	46895	PhoB-like	1opc A:
2Y	gi|238025135|ref|YP_002909367.1|	0049014	4-101	5.57e-25	46894	C-terminal effector domain of the bipartite response regulators	0.0063	46895	PhoB-like	1p2f A:121-217
2Y	gi|238025151|ref|YP_002909383.1|	0050342	2-123	2.99e-37	52172	CheY-like	0.00022	52173	CheY-related	1mvo A:
2Y	gi|238025151|ref|YP_002909383.1|	0051385	128-230	4.54e-23	46894	C-terminal effector domain of the bipartite response regulators	0.00052	46895	PhoB-like	1opc A:
2Y	gi|238025728|ref|YP_002909959.1|	0050342	1-125	9.25e-38	52172	CheY-like	0.00032	52173	CheY-related	1ys7 A:7-127
2Y	gi|238025728|ref|YP_002909959.1|	0051385	124-221	4.54e-22	46894	C-terminal effector domain of the bipartite response regulators	0.0032	46895	PhoB-like	1kgs A:124-225
2Y	gi|238026792|ref|YP_002911023.1|	0050342	2-129	1.12e-42	52172	CheY-like	0.0000448	52173	CheY-related	1b00 A:
2Y	gi|238026792|ref|YP_002911023.1|	0051385	126-231	2.3e-28	46894	C-terminal effector domain of the bipartite response regulators	0.000038	46895	PhoB-like	1qqi A:
2Y	gi|238026960|ref|YP_002911191.1|	0050342	3-130	2.42e-42	52172	CheY-like	0.00014	52173	CheY-related	1mvo A:
2Y	gi|238026960|ref|YP_002911191.1|	0051385	139-240	4.25e-29	46894	C-terminal effector domain of the bipartite response regulators	0.0000303	46895	PhoB-like	1opc A:
2Y	gi|238027096|ref|YP_002911327.1|	0051385	119-222	4.2e-26	46894	C-terminal effector domain of the bipartite response regulators	0.0012	46895	PhoB-like	1qqi A:
2Y	gi|238027096|ref|YP_002911327.1|	0043525	14-174	8.11e-25	52172	CheY-like	0.0016	52173	CheY-related	2pl1 A:1-119
2Y	gi|238027772|ref|YP_002912003.1|	0050342	1-133	1.99e-32	52172	CheY-like	0.0011	52173	CheY-related	1mvo A:
2Y	gi|238027772|ref|YP_002912003.1|	0051385	126-226	3.4e-22	46894	C-terminal effector domain of the bipartite response regulators	0.0057	46895	PhoB-like	1qqi A:
2Y	gi|238028172|ref|YP_002912403.1|	0050342	4-125	8.97e-38	52172	CheY-like	0.0000159	52173	CheY-related	1zh2 A:2-120
2Y	gi|238028172|ref|YP_002912403.1|	0051385	129-229	1.02e-26	46894	C-terminal effector domain of the bipartite response regulators	0.0023	46895	PhoB-like	1ys7 A:128-233
2Y	gi|238028314|ref|YP_002912545.1|	0050342	3-127	7.68e-42	52172	CheY-like	0.00016	52173	CheY-related	1mvo A:
2Y	gi|238028314|ref|YP_002912545.1|	0051385	132-232	9.35e-26	46894	C-terminal effector domain of the bipartite response regulators	0.00018	46895	PhoB-like	1opc A:
2Y	gi|238028534|ref|YP_002912765.1|	0050342	1-123	5.55e-36	52172	CheY-like	0.00021	52173	CheY-related	1ys7 A:7-127
2Y	gi|238028534|ref|YP_002912765.1|	0051385	119-219	1.13e-24	46894	C-terminal effector domain of the bipartite response regulators	0.0018	46895	PhoB-like	1kgs A:124-225
2Y	gi|238028831|ref|YP_002913062.1|	0051385	133-221	2.1e-18	46894	C-terminal effector domain of the bipartite response regulators	0.0058	46895	PhoB-like	1qqi A:
2Y	gi|238028831|ref|YP_002913062.1|	0043525	1-168	0.000000000571	52172	CheY-like	0.0058	52173	CheY-related	1ys7 A:7-127
2Y	gi|238024352|ref|YP_002908584.1|	0043706	63-198	1.37e-23	51182	RmlC-like cupins	0.029	89409	TM1287-like	1v70 A:
2Y	gi|238024352|ref|YP_002908584.1|	0051249	17-82	3.47e-17	47413	lambda repressor-like DNA-binding domains	0.019	47432	SinR domain-like	1b0n A:1-68
2Y	gi|238026838|ref|YP_002911069.1|	0051249	66-124	0.0000000000000174	47413	lambda repressor-like DNA-binding domains	0.072	47432	SinR domain-like	1b0n A:1-68
2Y	gi|238026932|ref|YP_002911163.1|	0052017	67-177	5.4e-23	51182	RmlC-like cupins	0.024	101976	TM1459-like	2bnm A:77-198
2Y	gi|238026932|ref|YP_002911163.1|	0051249	4-67	5.91e-18	47413	lambda repressor-like DNA-binding domains	0.044	47432	SinR domain-like	1b0n A:1-68
2Y	gi|238027070|ref|YP_002911301.1|	0051249	27-93	0.00000415	47413	lambda repressor-like DNA-binding domains	0.028	47432	SinR domain-like	1b0n A:1-68
2Y	gi|238027316|ref|YP_002911547.1|	0050823	22-65	0.00000101	47413	lambda repressor-like DNA-binding domains	0.068	47432	SinR domain-like	1y7y A:5-73
2Y	gi|238027666|ref|YP_002911897.1|	0051908	550-600	0.0000169	47413	lambda repressor-like DNA-binding domains	0.085	47432	SinR domain-like	1y7y A:5-73
2Y	gi|238027937|ref|YP_002912168.1|	0051908	12-77	9.65e-17	47413	lambda repressor-like DNA-binding domains	0.059	47432	SinR domain-like	2b5a A:1-77
2Y	gi|238027967|ref|YP_002912198.1|	0054369	17-76	0.000000000338	47413	lambda repressor-like DNA-binding domains	0.078	47432	SinR domain-like	1y7y A:5-73
2Y	gi|238028283|ref|YP_002912514.1|	0054369	9-75	0.000000115	47413	lambda repressor-like DNA-binding domains	0.045	47432	SinR domain-like	1utx A:
2Y	gi|238028967|ref|YP_002913198.1|	0051249	45-86	0.0000113	47413	lambda repressor-like DNA-binding domains	0.071	47432	SinR domain-like	2ofy A:3-84
2Y	gi|238025656|ref|YP_002909888.1|	0051249	3-66	3.75e-16	47413	lambda repressor-like DNA-binding domains	0.013	47432	SinR domain-like	1b0n A:1-68
2Y	gi|238029063|ref|YP_002913288.1|	0052016	10-62	0.0000000375	47413	lambda repressor-like DNA-binding domains	0.092	47432	SinR domain-like	1utx A:
2Y	gi|238023513|ref|YP_002907745.1|	0052656	106-217	1.3e-17	48498	Tetracyclin repressor-like, C-terminal domain	0.0092	48499	Tetracyclin repressor-like, C-terminal domain	2gen A:76-193
2Y	gi|238023513|ref|YP_002907745.1|	0049195	29-97	1.39e-16	46689	Homeodomain-like	0.0049	46764	Tetracyclin repressor-like, N-terminal domain	1sgm A:5-77
2Y	gi|238023547|ref|YP_002907779.1|	0052849	78-184	2.31e-24	48498	Tetracyclin repressor-like, C-terminal domain	0.0011	48499	Tetracyclin repressor-like, C-terminal domain	2g7s A:77-192
2Y	gi|238023547|ref|YP_002907779.1|	0049523	4-72	0.00000000000000105	46689	Homeodomain-like	0.0029	46764	Tetracyclin repressor-like, N-terminal domain	2g7s A:3-76
2Y	gi|238023682|ref|YP_002907914.1|	0049523	4-79	8.21e-17	46689	Homeodomain-like	0.0041	46764	Tetracyclin repressor-like, N-terminal domain	1vi0 A:6-77
2Y	gi|238023682|ref|YP_002907914.1|	0052656	75-181	0.0000000000593	48498	Tetracyclin repressor-like, C-terminal domain	0.011	48499	Tetracyclin repressor-like, C-terminal domain	2hyj A:83-200
2Y	gi|238023754|ref|YP_002907986.1|	0050080	141-233	5.78e-18	48498	Tetracyclin repressor-like, C-terminal domain	0.012	48499	Tetracyclin repressor-like, C-terminal domain	1v7b A:75-175
2Y	gi|238023754|ref|YP_002907986.1|	0049523	52-133	2.43e-18	46689	Homeodomain-like	0.0051	46764	Tetracyclin repressor-like, N-terminal domain	1pb6 A:14-85
2Y	gi|238023884|ref|YP_002908116.1|	0052799	103-227	2e-35	48498	Tetracyclin repressor-like, C-terminal domain	0.0098	48499	Tetracyclin repressor-like, C-terminal domain	2d6y A:75-192
2Y	gi|238023884|ref|YP_002908116.1|	0049523	25-103	1.13e-17	46689	Homeodomain-like	0.0036	46764	Tetracyclin repressor-like, N-terminal domain	2d6y A:7-74
2Y	gi|238024010|ref|YP_002908242.1|	0053205	81-191	3.56e-20	48498	Tetracyclin repressor-like, C-terminal domain	0.012	48499	Tetracyclin repressor-like, C-terminal domain	2np5 A:78-195
2Y	gi|238024010|ref|YP_002908242.1|	0049523	4-77	1.28e-16	46689	Homeodomain-like	0.0063	46764	Tetracyclin repressor-like, N-terminal domain	2gfn A:4-80
2Y	gi|238024525|ref|YP_002908757.1|	0049523	17-100	1.54e-17	46689	Homeodomain-like	0.0062	46764	Tetracyclin repressor-like, N-terminal domain	1z77 A:1-75
2Y	gi|238024525|ref|YP_002908757.1|	0050189	96-212	2.33e-17	48498	Tetracyclin repressor-like, C-terminal domain	0.0038	48499	Tetracyclin repressor-like, C-terminal domain	1vi0 A:78-194
2Y	gi|238024886|ref|YP_002909118.1|	0049523	6-87	2e-20	46689	Homeodomain-like	0.0034	46764	Tetracyclin repressor-like, N-terminal domain	1pb6 A:14-85
2Y	gi|238024886|ref|YP_002909118.1|	0053097	85-202	0.0000000000218	48498	Tetracyclin repressor-like, C-terminal domain	0.011	48499	Tetracyclin repressor-like, C-terminal domain	2id3 A:81-203
2Y	gi|238025069|ref|YP_002909301.1|	0049523	24-102	0.0000000000000123	46689	Homeodomain-like	0.0035	46764	Tetracyclin repressor-like, N-terminal domain	3c07 A:15-89
2Y	gi|238025382|ref|YP_002909614.1|	0036286	232-282	0.00000000329	46689	Homeodomain-like	0.061	46764	Tetracyclin repressor-like, N-terminal domain	2o7t A:1-78
2Y	gi|238025382|ref|YP_002909614.1|	0046275	301-336	0.0000681	46689	Homeodomain-like	0.019	46759	AraC type transcriptional activator	1d5y A:57-121
2Y	gi|238025909|ref|YP_002910140.1|	0049523	2-77	9.75e-17	46689	Homeodomain-like	0.0096	46764	Tetracyclin repressor-like, N-terminal domain	1ui5 A:5-75
2Y	gi|238025909|ref|YP_002910140.1|	0050189	89-198	0.0000000001	48498	Tetracyclin repressor-like, C-terminal domain	0.011	48499	Tetracyclin repressor-like, C-terminal domain	1vi0 A:78-194
2Y	gi|238026082|ref|YP_002910313.1|	0049523	13-91	6.16e-16	46689	Homeodomain-like	0.013	46764	Tetracyclin repressor-like, N-terminal domain	2gfn A:4-80
2Y	gi|238026082|ref|YP_002910313.1|	0052656	93-182	0.0000000000374	48498	Tetracyclin repressor-like, C-terminal domain	0.022	48499	Tetracyclin repressor-like, C-terminal domain	2hyj A:83-200
2Y	gi|238026733|ref|YP_002910964.1|	0054374	17-92	4.99e-18	46689	Homeodomain-like	0.01	46764	Tetracyclin repressor-like, N-terminal domain	3c07 A:15-89
2Y	gi|238027232|ref|YP_002911463.1|	0049523	6-85	6.67e-19	46689	Homeodomain-like	0.0059	46764	Tetracyclin repressor-like, N-terminal domain	1ui5 A:5-75
2Y	gi|238027232|ref|YP_002911463.1|	0052886	85-198	0.0000000000104	48498	Tetracyclin repressor-like, C-terminal domain	0.012	48499	Tetracyclin repressor-like, C-terminal domain	2gfn A:81-199
2Y	gi|238027263|ref|YP_002911494.1|	0043601	96-207	6.36e-27	48498	Tetracyclin repressor-like, C-terminal domain	0.006	48499	Tetracyclin repressor-like, C-terminal domain	2gfn A:81-199
2Y	gi|238027263|ref|YP_002911494.1|	0049195	15-88	8.21e-16	46689	Homeodomain-like	0.0085	46764	Tetracyclin repressor-like, N-terminal domain	1sgm A:5-77
2Y	gi|238027549|ref|YP_002911780.1|	0052648	88-219	2.09e-37	48498	Tetracyclin repressor-like, C-terminal domain	0.0014	48499	Tetracyclin repressor-like, C-terminal domain	2fbq A:81-214
2Y	gi|238027549|ref|YP_002911780.1|	0049523	5-81	2.72e-19	46689	Homeodomain-like	0.00078	46764	Tetracyclin repressor-like, N-terminal domain	2fbq A:2-80
2Y	gi|238027792|ref|YP_002912023.1|	0053227	19-282	1.69e-33	53822	Periplasmic binding protein-like I	0.002	53823	L-arabinose binding protein-like	2nzu G:58-332
2Y	gi|238027792|ref|YP_002912023.1|	0046275	352-401	0.000000000118	46689	Homeodomain-like	0.039	46759	AraC type transcriptional activator	1bl0 A:63-124
2Y	gi|238027792|ref|YP_002912023.1|	0036286	299-346	0.00000203	46689	Homeodomain-like	0.026	46764	Tetracyclin repressor-like, N-terminal domain	1pb6 A:14-85
2Y	gi|238027825|ref|YP_002912056.1|	0049523	31-92	8.21e-16	46689	Homeodomain-like	0.0032	46764	Tetracyclin repressor-like, N-terminal domain	2np3 A:35-99
2Y	gi|238027825|ref|YP_002912056.1|	0048726	107-221	0.000000209	48498	Tetracyclin repressor-like, C-terminal domain	0.0099	48499	Tetracyclin repressor-like, C-terminal domain	1vi0 A:78-194
2Y	gi|238028044|ref|YP_002912275.1|	0053066	79-191	1.11e-23	48498	Tetracyclin repressor-like, C-terminal domain	0.0056	48499	Tetracyclin repressor-like, C-terminal domain	2i10 A:79-194
2Y	gi|238028044|ref|YP_002912275.1|	0049523	2-83	3.18e-16	46689	Homeodomain-like	0.0048	46764	Tetracyclin repressor-like, N-terminal domain	2i10 A:10-78
2Y	gi|238028165|ref|YP_002912396.1|	0049523	5-78	5.13e-16	46689	Homeodomain-like	0.0075	46764	Tetracyclin repressor-like, N-terminal domain	3c07 A:15-89
2Y	gi|238028214|ref|YP_002912445.1|	0052799	84-209	3.56e-33	48498	Tetracyclin repressor-like, C-terminal domain	0.0084	48499	Tetracyclin repressor-like, C-terminal domain	2fx0 A:77-198
2Y	gi|238028214|ref|YP_002912445.1|	0049523	4-87	2.67e-19	46689	Homeodomain-like	0.0018	46764	Tetracyclin repressor-like, N-terminal domain	2d6y A:7-74
2Y	gi|238028499|ref|YP_002912730.1|	0049195	1-68	1.9e-20	46689	Homeodomain-like	0.0027	46764	Tetracyclin repressor-like, N-terminal domain	1ui5 A:5-75
2Y	gi|238028499|ref|YP_002912730.1|	0050189	83-201	5.4e-16	48498	Tetracyclin repressor-like, C-terminal domain	0.009	48499	Tetracyclin repressor-like, C-terminal domain	2hyj A:83-200
2Y	gi|238028560|ref|YP_002912791.1|	0043843	111-230	4.89e-22	48498	Tetracyclin repressor-like, C-terminal domain	0.0012	48499	Tetracyclin repressor-like, C-terminal domain	1t33 A:89-220
2Y	gi|238028560|ref|YP_002912791.1|	0049523	16-87	2.84e-20	46689	Homeodomain-like	0.0024	46764	Tetracyclin repressor-like, N-terminal domain	1t33 A:1-88
2Y	gi|238028609|ref|YP_002912840.1|	0054073	77-190	1.66e-22	48498	Tetracyclin repressor-like, C-terminal domain	0.0013	48499	Tetracyclin repressor-like, C-terminal domain	2hyj A:83-200
2Y	gi|238028609|ref|YP_002912840.1|	0054072	2-68	6.16e-16	46689	Homeodomain-like	0.0018	46764	Tetracyclin repressor-like, N-terminal domain	2hyj A:8-82
2Y	gi|238028917|ref|YP_002913148.1|	0049195	30-106	0.000000000136	46689	Homeodomain-like	0.016	46764	Tetracyclin repressor-like, N-terminal domain	1ui5 A:5-75
2Y	gi|238028922|ref|YP_002913153.1|	0036286	197-248	0.000000000106	46689	Homeodomain-like	0.092	46764	Tetracyclin repressor-like, N-terminal domain	2fd5 A:1-76
2Y	gi|238028922|ref|YP_002913153.1|	0046275	251-297	0.00000000672	46689	Homeodomain-like	0.042	46759	AraC type transcriptional activator	1d5y A:57-121
2Y	gi|238023368|ref|YP_002907601.1|	0053066	78-187	2.49e-23	48498	Tetracyclin repressor-like, C-terminal domain	0.0063	48499	Tetracyclin repressor-like, C-terminal domain	2i10 A:79-194
2Y	gi|238023368|ref|YP_002907601.1|	0049195	2-74	0.00000000000019	46689	Homeodomain-like	0.011	46764	Tetracyclin repressor-like, N-terminal domain	2i10 A:10-78
