# Supplementary material for: Abundance, diversity and domain architecture variability in prokaryotic DNA-binding transcription factors
Source: PLoS One. 2018 Apr 3;13(4):e0195332. doi: 10.1371/journal.pone.0195332 (PMC5882156; doi:10.1371/journal.pone.0195332)
Supplement: S1 Dataset — The information of genomes and transcription factors is organized in a tabular format. The file S1_Dataset.zip contains 761 files, one per genome. The information is organized as follows: Genome ID, identifier from NCBI database; Supfam ID; physical position of the Domain; E-value; Supfam model assignment; Supfam description; E-value associated to the family; Family ID; Family ID; representative PDB associated to each assignment. (ZIP) [file pone.0195332.s005.zip › Genomes_assignments/Burkholderia_multivorans_ATCC_17616_B.TFs]

vll	gi|189351913|ref|YP_001947541.1|	0036286	234-284	0.0000000449	46689	Homeodomain-like	0.038	46759	AraC type transcriptional activator	1d5y A:3-56
vll	gi|189351419|ref|YP_001947047.1|	0052668	4-199	9.01e-52	52317	Class I glutamine amidotransferase-like	0.009	52325	DJ-1/PfpI	1pe0 A:
vll	gi|189351419|ref|YP_001947047.1|	0045977	270-320	0.0000000000161	46689	Homeodomain-like	0.017	46759	AraC type transcriptional activator	1bl0 A:63-124
vll	gi|189351419|ref|YP_001947047.1|	0036286	217-265	0.0000000944	46689	Homeodomain-like	0.04	46759	AraC type transcriptional activator	1bl0 A:9-62
vll	gi|189351373|ref|YP_001947001.1|	0052668	12-200	5.02e-49	52317	Class I glutamine amidotransferase-like	0.01	52325	DJ-1/PfpI	1g2i A:
vll	gi|189351373|ref|YP_001947001.1|	0036286	218-269	0.000000000148	46689	Homeodomain-like	0.016	46759	AraC type transcriptional activator	1d5y A:3-56
vll	gi|189351373|ref|YP_001947001.1|	0045977	272-322	0.000000000209	46689	Homeodomain-like	0.054	46759	AraC type transcriptional activator	1d5y A:3-56
vll	gi|189350850|ref|YP_001946478.1|	0047686	22-191	7.88e-18	51182	RmlC-like cupins	0.069	89409	TM1287-like	2f4p A:2-135
vll	gi|189350850|ref|YP_001946478.1|	0046275	222-264	0.0000000291	46689	Homeodomain-like	0.015	46759	AraC type transcriptional activator	1d5y A:57-121
vll	gi|189350387|ref|YP_001946015.1|	0046275	293-341	0.0000000157	46689	Homeodomain-like	0.082	46759	AraC type transcriptional activator	1d5y A:57-121
vll	gi|189350118|ref|YP_001945746.1|	0046275	290-336	0.0000000000332	46689	Homeodomain-like	0.038	46759	AraC type transcriptional activator	1bl0 A:63-124
vll	gi|189350024|ref|YP_001945652.1|	0046275	286-335	0.0000000000538	46689	Homeodomain-like	0.059	46759	AraC type transcriptional activator	1d5y A:57-121
vll	gi|189349984|ref|YP_001945612.1|	0046275	260-311	0.000000000269	46689	Homeodomain-like	0.018	46759	AraC type transcriptional activator	1bl0 A:63-124
vll	gi|189349984|ref|YP_001945612.1|	0036286	207-257	0.000000186	46689	Homeodomain-like	0.07	46764	Tetracyclin repressor-like, N-terminal domain	1ui5 A:5-75
vll	gi|189349966|ref|YP_001945594.1|	0052668	15-197	5.5e-30	52317	Class I glutamine amidotransferase-like	0.042	52325	DJ-1/PfpI	1pe0 A:
vll	gi|189349966|ref|YP_001945594.1|	0046275	274-324	0.00000000000717	46689	Homeodomain-like	0.012	46759	AraC type transcriptional activator	1d5y A:57-121
vll	gi|189349966|ref|YP_001945594.1|	0036286	221-272	0.00000000412	46689	Homeodomain-like	0.022	46759	AraC type transcriptional activator	1d5y A:3-56
vll	gi|189349887|ref|YP_001945515.1|	0051818	28-143	1.7e-24	51215	Regulatory protein AraC	0.01	51216	Regulatory protein AraC	2arc A:
vll	gi|189349887|ref|YP_001945515.1|	0046275	255-302	0.000000000197	46689	Homeodomain-like	0.027	46759	AraC type transcriptional activator	1d5y A:57-121
vll	gi|189349887|ref|YP_001945515.1|	0036286	202-253	0.00000000276	46689	Homeodomain-like	0.024	46759	AraC type transcriptional activator	1d5y A:3-56
vll	gi|189349554|ref|YP_001945182.1|	0046275	259-307	0.00000000000193	46689	Homeodomain-like	0.022	46759	AraC type transcriptional activator	1d5y A:57-121
vll	gi|189349554|ref|YP_001945182.1|	0036286	209-255	0.00000000116	46689	Homeodomain-like	0.012	46759	AraC type transcriptional activator	1d5y A:3-56
vll	gi|189349516|ref|YP_001945144.1|	0046275	263-313	0.0000000000806	46689	Homeodomain-like	0.04	46759	AraC type transcriptional activator	1d5y A:57-121
vll	gi|189349516|ref|YP_001945144.1|	0054507	20-77	0.000000534	51182	RmlC-like cupins	0.036	101979	YlbA-like	1sfn A:
vll	gi|189349017|ref|YP_001944645.1|	0036286	176-227	0.00000000148	46689	Homeodomain-like	0.082	46759	AraC type transcriptional activator	1bl0 A:9-62
vll	gi|189349017|ref|YP_001944645.1|	0046275	230-278	0.00000000806	46689	Homeodomain-like	0.041	46759	AraC type transcriptional activator	1bl0 A:9-62
vll	gi|189348972|ref|YP_001944600.1|	0046652	3-84	1.57e-33	57884	Ada DNA repair protein, N-terminal domain (N-Ada 10)	0.0000819	57885	Ada DNA repair protein, N-terminal domain (N-Ada 10)	1eyf A:
vll	gi|189348972|ref|YP_001944600.1|	0049380	266-345	3.27e-29	46767	Methylated DNA-protein cysteine methyltransferase, C-terminal domain	0.0000516	46768	Methylated DNA-protein cysteine methyltransferase, C-terminal domain	1sfe A:93-176
vll	gi|189348972|ref|YP_001944600.1|	0049381	184-263	1.22e-22	53155	Methylated DNA-protein cysteine methyltransferase domain	0.0012	53156	Methylated DNA-protein cysteine methyltransferase domain	1sfe A:12-92
vll	gi|189348972|ref|YP_001944600.1|	0036286	81-129	0.0000000121	46689	Homeodomain-like	0.026	46759	AraC type transcriptional activator	1bl0 A:9-62
vll	gi|189353860|ref|YP_001949487.1|	0048459	32-144	0.00000000000166	55785	PYP-like sensor domain (PAS domain)	0.05	55789	Heme-binding PAS domain	1ew0 A:
vll	gi|189353860|ref|YP_001949487.1|	0046275	211-256	0.00000000000683	46689	Homeodomain-like	0.036	46759	AraC type transcriptional activator	1d5y A:57-121
vll	gi|189353860|ref|YP_001949487.1|	0036286	158-206	0.0000000018	46689	Homeodomain-like	0.042	46759	AraC type transcriptional activator	1d5y A:3-56
vll	gi|189353783|ref|YP_001949410.1|	0052668	21-209	1.53e-43	52317	Class I glutamine amidotransferase-like	0.014	52325	DJ-1/PfpI	1pe0 A:
vll	gi|189353783|ref|YP_001949410.1|	0046275	280-328	0.000000000717	46689	Homeodomain-like	0.016	46759	AraC type transcriptional activator	1d5y A:57-121
vll	gi|189353783|ref|YP_001949410.1|	0036286	230-277	0.00000000197	46689	Homeodomain-like	0.015	46759	AraC type transcriptional activator	1bl0 A:9-62
vll	gi|189353768|ref|YP_001949395.1|	0052668	19-211	5.29e-38	52317	Class I glutamine amidotransferase-like	0.014	52325	DJ-1/PfpI	2fex A:1-188
vll	gi|189353768|ref|YP_001949395.1|	0046275	285-334	0.000000000000896	46689	Homeodomain-like	0.013	46759	AraC type transcriptional activator	1d5y A:57-121
vll	gi|189353768|ref|YP_001949395.1|	0036286	232-283	0.0000000878	46689	Homeodomain-like	0.029	46759	AraC type transcriptional activator	1d5y A:3-56
vll	gi|189353727|ref|YP_001949354.1|	0052668	11-198	5.68e-42	52317	Class I glutamine amidotransferase-like	0.033	52325	DJ-1/PfpI	2fex A:1-188
vll	gi|189353727|ref|YP_001949354.1|	0046275	269-319	0.0000000000202	46689	Homeodomain-like	0.048	46759	AraC type transcriptional activator	1d5y A:57-121
vll	gi|189353727|ref|YP_001949354.1|	0036286	219-266	0.000000000143	46689	Homeodomain-like	0.019	46759	AraC type transcriptional activator	1bl0 A:9-62
vll	gi|189353694|ref|YP_001949321.1|	0052668	5-192	1.69e-41	52317	Class I glutamine amidotransferase-like	0.024	52325	DJ-1/PfpI	1pe0 A:
vll	gi|189353694|ref|YP_001949321.1|	0046275	263-310	0.000000000000148	46689	Homeodomain-like	0.023	46759	AraC type transcriptional activator	1d5y A:57-121
vll	gi|189353694|ref|YP_001949321.1|	0036286	210-261	0.0000582	46689	Homeodomain-like	0.03	46759	AraC type transcriptional activator	1d5y A:3-56
vll	gi|189353604|ref|YP_001949231.1|	0046275	285-333	0.000000000932	46689	Homeodomain-like	0.024	46759	AraC type transcriptional activator	1bl0 A:63-124
vll	gi|189353574|ref|YP_001949201.1|	0052668	6-194	1.64e-48	52317	Class I glutamine amidotransferase-like	0.012	52325	DJ-1/PfpI	2fex A:1-188
vll	gi|189353574|ref|YP_001949201.1|	0036286	212-262	0.0000000000833	46689	Homeodomain-like	0.016	46759	AraC type transcriptional activator	1d5y A:3-56
vll	gi|189353574|ref|YP_001949201.1|	0046275	265-315	0.0000000502	46689	Homeodomain-like	0.055	46759	AraC type transcriptional activator	1d5y A:57-121
vll	gi|189353513|ref|YP_001949140.1|	0036286	210-261	0.00000000000125	46689	Homeodomain-like	0.083	46764	Tetracyclin repressor-like, N-terminal domain	1v7b A:1-74
vll	gi|189353513|ref|YP_001949140.1|	0046275	263-308	0.0000000657	46689	Homeodomain-like	0.035	46759	AraC type transcriptional activator	1bl0 A:63-124
vll	gi|189353492|ref|YP_001949119.1|	0046275	232-280	0.00000000000157	46689	Homeodomain-like	0.052	46759	AraC type transcriptional activator	1d5y A:57-121
vll	gi|189353492|ref|YP_001949119.1|	0035607	180-230	0.00000000237	46689	Homeodomain-like	0.043	46759	AraC type transcriptional activator	1bl0 A:9-62
vll	gi|189353492|ref|YP_001949119.1|	0051818	21-106	0.000000000248	51215	Regulatory protein AraC	0.02	51216	Regulatory protein AraC	2arc A:
vll	gi|189353472|ref|YP_001949099.1|	0051818	19-141	0.0000000000000589	51215	Regulatory protein AraC	0.014	51216	Regulatory protein AraC	2arc A:
vll	gi|189353472|ref|YP_001949099.1|	0046275	216-262	0.00000000278	46689	Homeodomain-like	0.03	46759	AraC type transcriptional activator	1d5y A:57-121
vll	gi|189353472|ref|YP_001949099.1|	0036286	164-213	0.0000000529	46689	Homeodomain-like	0.043	46759	AraC type transcriptional activator	1bl0 A:9-62
vll	gi|189353452|ref|YP_001949079.1|	0036286	229-279	0.00000299	46689	Homeodomain-like	0.057	46764	Tetracyclin repressor-like, N-terminal domain	1t56 A:22-94
vll	gi|189353452|ref|YP_001949079.1|	0046275	281-332	0.00000538	46689	Homeodomain-like	0.062	46759	AraC type transcriptional activator	1d5y A:57-121
vll	gi|189353310|ref|YP_001948937.1|	0046275	263-312	0.0000000000175	46689	Homeodomain-like	0.044	46759	AraC type transcriptional activator	1bl0 A:9-62
vll	gi|189353310|ref|YP_001948937.1|	0036286	210-258	0.000000021	46689	Homeodomain-like	0.066	46764	Tetracyclin repressor-like, N-terminal domain	1t56 A:22-94
vll	gi|189353304|ref|YP_001948931.1|	0046275	268-316	0.000000000538	46689	Homeodomain-like	0.04	46759	AraC type transcriptional activator	1bl0 A:63-124
vll	gi|189353304|ref|YP_001948931.1|	0036286	215-263	0.0000000233	46689	Homeodomain-like	0.066	46759	AraC type transcriptional activator	1d5y A:3-56
vll	gi|189353128|ref|YP_001948755.1|	0046275	248-297	0.00000000000448	46689	Homeodomain-like	0.019	46759	AraC type transcriptional activator	1d5y A:57-121
vll	gi|189353128|ref|YP_001948755.1|	0051818	29-173	0.00000102	51215	Regulatory protein AraC	0.037	51216	Regulatory protein AraC	2arc A:
vll	gi|189353065|ref|YP_001948692.1|	0053227	16-274	1.96e-34	53822	Periplasmic binding protein-like I	0.0014	53823	L-arabinose binding protein-like	2nzu G:58-332
vll	gi|189353065|ref|YP_001948692.1|	0046275	344-392	0.000000000327	46689	Homeodomain-like	0.048	46759	AraC type transcriptional activator	1bl0 A:63-124
vll	gi|189353065|ref|YP_001948692.1|	0036286	291-338	0.0000219	46689	Homeodomain-like	0.033	46764	Tetracyclin repressor-like, N-terminal domain	2g3b A:2-73
vll	gi|189352973|ref|YP_001948600.1|	0052668	1-190	1.4e-43	52317	Class I glutamine amidotransferase-like	0.024	52325	DJ-1/PfpI	1g2i A:
vll	gi|189352973|ref|YP_001948600.1|	0036286	208-255	0.0000000591	46689	Homeodomain-like	0.029	46759	AraC type transcriptional activator	1bl0 A:9-62
vll	gi|189352973|ref|YP_001948600.1|	0045977	261-311	0.000000273	46689	Homeodomain-like	0.027	46759	AraC type transcriptional activator	1bl0 A:63-124
vll	gi|189352920|ref|YP_001948547.1|	0036286	209-259	0.00000000473	46689	Homeodomain-like	0.019	46759	AraC type transcriptional activator	1d5y A:3-56
vll	gi|189352906|ref|YP_001948533.1|	0047686	15-182	0.000000000178	51182	RmlC-like cupins	0.077	51183	dTDP-sugar isomerase	2pa7 A:2-136
vll	gi|189352906|ref|YP_001948533.1|	0046275	210-254	0.0000000333	46689	Homeodomain-like	0.036	46759	AraC type transcriptional activator	1d5y A:57-121
vll	gi|189352740|ref|YP_001948367.1|	0036286	202-252	0.0000000000138	46689	Homeodomain-like	0.068	46764	Tetracyclin repressor-like, N-terminal domain	2fd5 A:1-76
vll	gi|189352740|ref|YP_001948367.1|	0046275	255-305	0.00000000851	46689	Homeodomain-like	0.036	46759	AraC type transcriptional activator	1d5y A:57-121
vll	gi|189352639|ref|YP_001948266.1|	0046275	236-286	0.0000000000403	46689	Homeodomain-like	0.03	46759	AraC type transcriptional activator	1d5y A:57-121
vll	gi|189352639|ref|YP_001948266.1|	0047686	27-145	0.00000000182	51182	RmlC-like cupins	0.051	89409	TM1287-like	2f4p A:2-135
vll	gi|189352639|ref|YP_001948266.1|	0036286	184-234	0.0000000043	46689	Homeodomain-like	0.024	46759	AraC type transcriptional activator	1bl0 A:9-62
vll	gi|189352389|ref|YP_001948016.1|	0046275	205-254	0.0000000000134	46689	Homeodomain-like	0.017	46759	AraC type transcriptional activator	1d5y A:57-121
vll	gi|189352389|ref|YP_001948016.1|	0036286	156-203	0.00000000233	46689	Homeodomain-like	0.019	46759	AraC type transcriptional activator	1d5y A:3-56
vll	gi|189352389|ref|YP_001948016.1|	0047686	23-119	0.0000114	51182	RmlC-like cupins	0.059	75035	Quercetin 2,3-dioxygenase-like	1y3t A:5-334
vll	gi|189352359|ref|YP_001947986.1|	0046275	233-281	0.000000112	46689	Homeodomain-like	0.028	46759	AraC type transcriptional activator	1bl0 A:63-124
vll	gi|189352359|ref|YP_001947986.1|	0035607	187-231	0.000000856	46689	Homeodomain-like	0.051	46759	AraC type transcriptional activator	1d5y A:57-121
vll	gi|189352337|ref|YP_001947964.1|	0046275	267-314	0.000000255	46689	Homeodomain-like	0.039	46759	AraC type transcriptional activator	1d5y A:57-121
vll	gi|189352337|ref|YP_001947964.1|	0036286	215-264	0.00000134	46689	Homeodomain-like	0.053	46759	AraC type transcriptional activator	1d5y A:3-56
vll	gi|189352268|ref|YP_001947895.1|	0047686	22-189	1.87e-19	51182	RmlC-like cupins	0.057	89409	TM1287-like	1yhf A:1-112
vll	gi|189352268|ref|YP_001947895.1|	0046275	219-264	0.0000000573	46689	Homeodomain-like	0.026	46759	AraC type transcriptional activator	1d5y A:57-121
vll	gi|189352230|ref|YP_001947857.1|	0036286	222-270	0.000000116	46689	Homeodomain-like	0.026	46759	AraC type transcriptional activator	1d5y A:3-56
vll	gi|189352184|ref|YP_001947811.1|	0046275	277-326	0.000000000349	46689	Homeodomain-like	0.025	46759	AraC type transcriptional activator	1bl0 A:63-124
vll	gi|189352184|ref|YP_001947811.1|	0036286	225-275	0.00000000585	46689	Homeodomain-like	0.066	46764	Tetracyclin repressor-like, N-terminal domain	1t56 A:22-94
vll	gi|189352184|ref|YP_001947811.1|	0047686	2-104	0.00000362	51182	RmlC-like cupins	0.062	159299	Gentisate 1,2-dioxygenase-like	2phd A:17-367
vll	gi|189352114|ref|YP_001947741.1|	0052668	1-188	4.58e-39	52317	Class I glutamine amidotransferase-like	0.0082	52325	DJ-1/PfpI	1pe0 A:
vll	gi|189352114|ref|YP_001947741.1|	0036286	207-253	0.000000000289	46689	Homeodomain-like	0.017	46759	AraC type transcriptional activator	1bl0 A:9-62
vll	gi|189352114|ref|YP_001947741.1|	0045977	259-307	0.00000000898	46689	Homeodomain-like	0.038	46759	AraC type transcriptional activator	1bl0 A:63-124
vll	gi|189352058|ref|YP_001947685.1|	0036286	187-235	0.0000000191	46689	Homeodomain-like	0.023	46759	AraC type transcriptional activator	1d5y A:3-56
vll	gi|189352058|ref|YP_001947685.1|	0046275	237-286	0.0000000202	46689	Homeodomain-like	0.086	46759	AraC type transcriptional activator	1d5y A:3-56
vll	gi|189352003|ref|YP_001947630.1|	0046275	269-320	0.0000000224	46689	Homeodomain-like	0.024	46759	AraC type transcriptional activator	1d5y A:57-121
vll	gi|189348747|ref|YP_001941943.1|	0046275	278-327	0.000000000000538	46689	Homeodomain-like	0.026	46759	AraC type transcriptional activator	1d5y A:57-121
vll	gi|189348731|ref|YP_001941927.1|	0046275	315-363	0.0000000000332	46689	Homeodomain-like	0.03	46759	AraC type transcriptional activator	1d5y A:57-121
vll	gi|189348729|ref|YP_001941925.1|	0046275	298-347	0.0000000000121	46689	Homeodomain-like	0.029	46759	AraC type transcriptional activator	1d5y A:57-121
vll	gi|189348463|ref|YP_001941659.1|	0052668	18-216	2.65e-26	52317	Class I glutamine amidotransferase-like	0.035	52325	DJ-1/PfpI	1g2i A:
vll	gi|189348463|ref|YP_001941659.1|	0046275	287-335	0.0000412	46689	Homeodomain-like	0.057	46759	AraC type transcriptional activator	1d5y A:3-56
vll	gi|189348376|ref|YP_001941572.1|	0046275	292-342	0.00000000000165	46689	Homeodomain-like	0.032	46759	AraC type transcriptional activator	1d5y A:57-121
vll	gi|189348375|ref|YP_001941571.1|	0046275	208-248	0.000000627	46689	Homeodomain-like	0.024	46759	AraC type transcriptional activator	1bl0 A:63-124
vll	gi|189348064|ref|YP_001941260.1|	0052668	1-188	5.89e-45	52317	Class I glutamine amidotransferase-like	0.0095	52325	DJ-1/PfpI	1g2i A:
vll	gi|189348064|ref|YP_001941260.1|	0036286	205-252	0.00000000215	46689	Homeodomain-like	0.018	46759	AraC type transcriptional activator	1bl0 A:9-62
vll	gi|189348064|ref|YP_001941260.1|	0045977	258-306	0.0000000319	46689	Homeodomain-like	0.084	46764	Tetracyclin repressor-like, N-terminal domain	3c07 A:15-89
vll	gi|189348760|ref|YP_001941956.1|	0052668	2-194	3.72e-48	52317	Class I glutamine amidotransferase-like	0.0092	52325	DJ-1/PfpI	1g2i A:
vll	gi|189348760|ref|YP_001941956.1|	0036286	215-263	0.0000000000345	46689	Homeodomain-like	0.03	46759	AraC type transcriptional activator	1d5y A:3-56
vll	gi|189348760|ref|YP_001941956.1|	0045977	267-316	0.0000000000466	46689	Homeodomain-like	0.041	46759	AraC type transcriptional activator	1bl0 A:63-124
vll	gi|189352133|ref|YP_001947760.1|	0046652	2-75	4.58e-32	57884	Ada DNA repair protein, N-terminal domain (N-Ada 10)	0.00053	57885	Ada DNA repair protein, N-terminal domain (N-Ada 10)	1eyf A:
vll	gi|189352133|ref|YP_001947760.1|	0041039	197-299	1.73e-27	55945	TATA-box binding protein-like	0.00091	55952	DNA repair glycosylase, N-terminal domain	1mpg A:1-99
vll	gi|189352133|ref|YP_001947760.1|	0041038	305-481	3.14e-24	48150	DNA-glycosylase	0.00028	48157	DNA repair glycosylase, 2 C-terminal domains	1mpg A:100-282
vll	gi|189352133|ref|YP_001947760.1|	0046275	137-185	0.0000000161	46689	Homeodomain-like	0.036	46759	AraC type transcriptional activator	1d5y A:57-121
vll	gi|189352133|ref|YP_001947760.1|	0035607	87-133	0.00000226	46689	Homeodomain-like	0.052	46759	AraC type transcriptional activator	1bl0 A:9-62
vll	gi|189352328|ref|YP_001947955.1|	0046275	296-344	0.0000000000134	46689	Homeodomain-like	0.018	46759	AraC type transcriptional activator	1d5y A:57-121
vll	gi|189352954|ref|YP_001948581.1|	0051818	13-161	6.54e-16	51215	Regulatory protein AraC	0.02	51216	Regulatory protein AraC	2arc A:
vll	gi|189352954|ref|YP_001948581.1|	0036286	179-228	0.0000000000421	46689	Homeodomain-like	0.063	46764	Tetracyclin repressor-like, N-terminal domain	1v7b A:1-74
vll	gi|189352954|ref|YP_001948581.1|	0046275	231-278	0.00000000193	46689	Homeodomain-like	0.008	46759	AraC type transcriptional activator	1d5y A:57-121
vll	gi|189353618|ref|YP_001949245.1|	0046275	286-336	0.00000000000493	46689	Homeodomain-like	0.015	46759	AraC type transcriptional activator	1d5y A:57-121
vll	gi|189353638|ref|YP_001949265.1|	0051818	27-162	8.5e-21	51215	Regulatory protein AraC	0.013	51216	Regulatory protein AraC	2arc A:
vll	gi|189353638|ref|YP_001949265.1|	0036286	179-229	0.000000000797	46689	Homeodomain-like	0.039	46759	AraC type transcriptional activator	1d5y A:3-56
vll	gi|189353638|ref|YP_001949265.1|	0046275	231-279	0.00000000184	46689	Homeodomain-like	0.032	46759	AraC type transcriptional activator	1d5y A:57-121
vll	gi|189353693|ref|YP_001949320.1|	0046275	260-312	0.00000287	46689	Homeodomain-like	0.027	46759	AraC type transcriptional activator	1d5y A:57-121
vll	gi|189353693|ref|YP_001949320.1|	0036286	208-258	0.0000448	46689	Homeodomain-like	0.066	46759	AraC type transcriptional activator	1d5y A:3-56
vll	gi|189349431|ref|YP_001945059.1|	0045968	5-61	0.000000000105	46785	Winged helix DNA-binding domain	0.036	46792	Arginine repressor (ArgR), N-terminal DNA-binding domain	1f9n A:3-78
vll	gi|189353368|ref|YP_001948995.1|	0049777	5-99	1.58e-20	46785	Winged helix DNA-binding domain	0.081	46801	ArsR-like transcriptional regulators	1smt A:
vll	gi|189352624|ref|YP_001948251.1|	0049944	7-98	1.68e-26	46785	Winged helix DNA-binding domain	0.023	46801	ArsR-like transcriptional regulators	1smt A:
vll	gi|189348715|ref|YP_001941911.1|	0049777	2-93	1.09e-23	46785	Winged helix DNA-binding domain	0.029	46801	ArsR-like transcriptional regulators	1smt A:
vll	gi|189348439|ref|YP_001941635.1|	0049777	3-93	2.17e-21	46785	Winged helix DNA-binding domain	0.033	46801	ArsR-like transcriptional regulators	1r1u A:
vll	gi|189348412|ref|YP_001941608.1|	0049777	2-93	4.62e-22	46785	Winged helix DNA-binding domain	0.032	46801	ArsR-like transcriptional regulators	1smt A:
vll	gi|189348438|ref|YP_001941634.1|	0049777	4-93	2.39e-18	46785	Winged helix DNA-binding domain	0.059	46801	ArsR-like transcriptional regulators	1r1u A:
vll	gi|189348472|ref|YP_001941668.1|	0049777	3-99	5.85e-20	46785	Winged helix DNA-binding domain	0.01	46801	ArsR-like transcriptional regulators	1smt A:
vll	gi|189349784|ref|YP_001945412.1|	0049777	2-93	1.09e-20	46785	Winged helix DNA-binding domain	0.023	46801	ArsR-like transcriptional regulators	1r1u A:
vll	gi|189349877|ref|YP_001945505.1|	0049777	3-93	5.7e-18	46785	Winged helix DNA-binding domain	0.024	46801	ArsR-like transcriptional regulators	1smt A:
vll	gi|189348838|ref|YP_001942033.1|	0049777	2-93	6.43e-23	46785	Winged helix DNA-binding domain	0.026	46801	ArsR-like transcriptional regulators	1smt A:
vll	gi|189350790|ref|YP_001946418.1|	0045968	328-385	0.000000284	46785	Winged helix DNA-binding domain	0.066	46786	Biotin repressor-like	1bia A:1-63
vll	gi|189351304|ref|YP_001946932.1|	0052861	12-145	1.57e-32	51206	cAMP-binding domain-like	0.0027	51210	cAMP-binding domain	1vp6 A:
vll	gi|189351304|ref|YP_001946932.1|	0052198	152-228	0.00000000000000178	46785	Winged helix DNA-binding domain	0.018	46796	CAP C-terminal domain-like	2coh A:118-199
vll	gi|189350142|ref|YP_001945770.1|	0052198	156-229	0.000000000000502	46785	Winged helix DNA-binding domain	0.05	46796	CAP C-terminal domain-like	1hw5 A:138-208
vll	gi|189350142|ref|YP_001945770.1|	0048340	15-134	0.0000000498	51206	cAMP-binding domain-like	0.035	51210	cAMP-binding domain	1vp6 A:
vll	gi|189353007|ref|YP_001948634.1|	0054946	40-180	1.96e-27	51206	cAMP-binding domain-like	0.0065	51210	cAMP-binding domain	2gau A:10-151
vll	gi|189353007|ref|YP_001948634.1|	0048601	182-258	3.31e-19	46785	Winged helix DNA-binding domain	0.018	46796	CAP C-terminal domain-like	1hw5 A:138-208
vll	gi|189352884|ref|YP_001948511.1|	0052198	147-222	6.71e-17	46785	Winged helix DNA-binding domain	0.042	46796	CAP C-terminal domain-like	2coh A:118-199
vll	gi|189352884|ref|YP_001948511.1|	0054946	11-134	0.0000000483	51206	cAMP-binding domain-like	0.029	51210	cAMP-binding domain	1o5l A:1-129
vll	gi|189352007|ref|YP_001947634.1|	0054946	29-167	1.96e-29	51206	cAMP-binding domain-like	0.0029	51210	cAMP-binding domain	2gau A:10-151
vll	gi|189352007|ref|YP_001947634.1|	0048601	171-247	6.17e-21	46785	Winged helix DNA-binding domain	0.03	46796	CAP C-terminal domain-like	2oz6 A:143-213
vll	gi|189348242|ref|YP_001941438.1|	0054946	38-178	9.56e-29	51206	cAMP-binding domain-like	0.011	51210	cAMP-binding domain	2gau A:10-151
vll	gi|189348242|ref|YP_001941438.1|	0048601	180-257	4.55e-21	46785	Winged helix DNA-binding domain	0.013	46796	CAP C-terminal domain-like	1hw5 A:138-208
vll	gi|189352883|ref|YP_001948510.1|	0052198	164-236	0.000000000000279	46785	Winged helix DNA-binding domain	0.01	46796	CAP C-terminal domain-like	2coh A:118-199
vll	gi|189352883|ref|YP_001948510.1|	0048492	34-145	0.000000000000843	51206	cAMP-binding domain-like	0.0082	51210	cAMP-binding domain	1o5l A:1-129
vll	gi|189352961|ref|YP_001948588.1|	0052861	29-161	2.88e-21	51206	cAMP-binding domain-like	0.011	51210	cAMP-binding domain	1vp6 A:
vll	gi|189352961|ref|YP_001948588.1|	0052198	168-241	0.000000000000849	46785	Winged helix DNA-binding domain	0.023	46796	CAP C-terminal domain-like	2oz6 A:143-213
vll	gi|189351619|ref|YP_001947247.1|	0041617	146-374	2.18e-68	52540	P-loop containing nucleoside triphosphate hydrolases	0.00000267	81269	Extended AAA-ATPase domain	1ny5 A:138-384
vll	gi|189351619|ref|YP_001947247.1|	0043525	3-190	1.57e-39	52172	CheY-like	0.0000322	52173	CheY-related	1qkk A:
vll	gi|189351619|ref|YP_001947247.1|	0048440	358-442	0.00000000000165	46689	Homeodomain-like	0.02	100918	FIS-like	1ntc A:
vll	gi|189350945|ref|YP_001946573.1|	0041617	137-380	1.36e-72	52540	P-loop containing nucleoside triphosphate hydrolases	0.00000109	81269	Extended AAA-ATPase domain	1ny5 A:138-384
vll	gi|189350945|ref|YP_001946573.1|	0043525	2-182	2.99e-39	52172	CheY-like	0.0000423	52173	CheY-related	1krw A:
vll	gi|189350945|ref|YP_001946573.1|	0048440	431-503	0.00000000000000278	46689	Homeodomain-like	0.0099	100918	FIS-like	1ntc A:
vll	gi|189349929|ref|YP_001945557.1|	0041617	144-384	4.92e-50	52540	P-loop containing nucleoside triphosphate hydrolases	0.0000183	81269	Extended AAA-ATPase domain	1ny5 A:138-384
vll	gi|189349929|ref|YP_001945557.1|	0043525	1-189	3.27e-39	52172	CheY-like	0.0032	52173	CheY-related	1ys7 A:7-127
vll	gi|189349929|ref|YP_001945557.1|	0037176	367-460	0.000000000000161	46689	Homeodomain-like	0.023	100918	FIS-like	1eto B:
vll	gi|189349874|ref|YP_001945502.1|	0041617	140-382	1.97e-69	52540	P-loop containing nucleoside triphosphate hydrolases	0.00000128	81269	Extended AAA-ATPase domain	1ny5 A:138-384
vll	gi|189349874|ref|YP_001945502.1|	0048440	352-440	0.000000000747	46689	Homeodomain-like	0.047	100918	FIS-like	1ntc A:
vll	gi|189349418|ref|YP_001945046.1|	0037176	10-76	6.27e-22	46689	Homeodomain-like	0.001	100918	FIS-like	1eto B:
vll	gi|189349000|ref|YP_001944628.1|	0043525	1-122	2.99e-37	52172	CheY-like	0.00073	52173	CheY-related	1ny5 A:1-137
vll	gi|189349000|ref|YP_001944628.1|	0037176	170-222	0.0000000000000242	46689	Homeodomain-like	0.05	100918	FIS-like	1g2h A:
vll	gi|189353996|ref|YP_001949623.1|	0041617	161-405	4.09e-64	52540	P-loop containing nucleoside triphosphate hydrolases	0.00000369	81269	Extended AAA-ATPase domain	1ny5 A:138-384
vll	gi|189353996|ref|YP_001949623.1|	0037176	376-496	0.0000000000681	46689	Homeodomain-like	0.039	100918	FIS-like	1ntc A:
vll	gi|189353996|ref|YP_001949623.1|	0048459	15-118	0.0000000000495	55785	PYP-like sensor domain (PAS domain)	0.061	88853	Flavin-binding PAS domain	1n9l A:
vll	gi|189353986|ref|YP_001949613.1|	0041617	330-570	4.65e-65	52540	P-loop containing nucleoside triphosphate hydrolases	0.00000411	81269	Extended AAA-ATPase domain	1ny5 A:138-384
vll	gi|189353986|ref|YP_001949613.1|	0054514	18-199	2.48e-47	159800	PrpR receptor domain-like	0.0000136	159801	PrpR receptor domain-like	2pju A:11-196
vll	gi|189353986|ref|YP_001949613.1|	0037176	554-658	0.00000000866	46689	Homeodomain-like	0.088	100918	FIS-like	1eto B:
vll	gi|189353986|ref|YP_001949613.1|	0048459	205-266	0.00000000471	55785	PYP-like sensor domain (PAS domain)	0.063	55786	PYP-like	1otd A:
vll	gi|189353886|ref|YP_001949513.1|	0041617	146-382	2.61e-64	52540	P-loop containing nucleoside triphosphate hydrolases	0.0000032	81269	Extended AAA-ATPase domain	1ny5 A:138-384
vll	gi|189353886|ref|YP_001949513.1|	0043525	4-189	3.56e-40	52172	CheY-like	0.00014	52173	CheY-related	1qkk A:
vll	gi|189353886|ref|YP_001949513.1|	0048440	386-441	0.00000000372	46689	Homeodomain-like	0.034	100918	FIS-like	1ntc A:
vll	gi|189352877|ref|YP_001948504.1|	0041617	152-395	3.8e-68	52540	P-loop containing nucleoside triphosphate hydrolases	0.00000226	81269	Extended AAA-ATPase domain	1ny5 A:138-384
vll	gi|189352877|ref|YP_001948504.1|	0037176	366-453	0.0000000000326	46689	Homeodomain-like	0.065	100918	FIS-like	1ntc A:
vll	gi|189348646|ref|YP_001941842.1|	0041617	11-244	1.1e-64	52540	P-loop containing nucleoside triphosphate hydrolases	0.00000196	81269	Extended AAA-ATPase domain	1ny5 A:138-384
vll	gi|189348646|ref|YP_001941842.1|	0037176	223-310	0.0000000103	46689	Homeodomain-like	0.038	100918	FIS-like	1ntc A:
vll	gi|189348645|ref|YP_001941841.1|	0041617	141-376	1.13e-70	52540	P-loop containing nucleoside triphosphate hydrolases	0.00000121	81269	Extended AAA-ATPase domain	1ny5 A:138-384
vll	gi|189348645|ref|YP_001941841.1|	0043525	2-186	2.28e-37	52172	CheY-like	0.0016	52173	CheY-related	1ny5 A:1-137
vll	gi|189348645|ref|YP_001941841.1|	0048440	398-446	0.000000278	46689	Homeodomain-like	0.08	100918	FIS-like	1ntc A:
vll	gi|189348024|ref|YP_001941220.1|	0041617	50-287	2.25e-70	52540	P-loop containing nucleoside triphosphate hydrolases	0.00000118	81269	Extended AAA-ATPase domain	1ny5 A:138-384
vll	gi|189348024|ref|YP_001941220.1|	0037176	259-367	0.000000000762	46689	Homeodomain-like	0.026	100918	FIS-like	1eto B:
vll	gi|189353026|ref|YP_001948653.1|	0041617	21-253	5.63e-65	52540	P-loop containing nucleoside triphosphate hydrolases	0.00000182	81269	Extended AAA-ATPase domain	1ny5 A:138-384
vll	gi|189353026|ref|YP_001948653.1|	0037176	232-319	0.0000000133	46689	Homeodomain-like	0.042	100918	FIS-like	1ntc A:
vll	gi|189349375|ref|YP_001945003.1|	0041150	7-133	1.16e-39	46785	Winged helix DNA-binding domain	0.0000199	101027	FUR-like	1mzb A:
vll	gi|189351361|ref|YP_001946989.1|	0041150	17-144	2.02e-28	46785	Winged helix DNA-binding domain	0.029	101027	FUR-like	1mzb A:
vll	gi|189351444|ref|YP_001947072.1|	0043335	71-322	4.71e-34	53822	Periplasmic binding protein-like I	0.0016	53823	L-arabinose binding protein-like	1rpj A:
vll	gi|189351444|ref|YP_001947072.1|	0036955	15-56	0.000000000534	47413	lambda repressor-like DNA-binding domains	0.0083	47438	GalR/LacI-like bacterial regulator	2bjc A:1-62
vll	gi|189350541|ref|YP_001946169.1|	0035780	69-331	1.3e-48	53822	Periplasmic binding protein-like I	0.00049	53823	L-arabinose binding protein-like	2nzu G:58-332
vll	gi|189350541|ref|YP_001946169.1|	0036955	12-69	0.000000000000185	47413	lambda repressor-like DNA-binding domains	0.004	47438	GalR/LacI-like bacterial regulator	2hsg A:2-58
vll	gi|189350445|ref|YP_001946073.1|	0036339	61-331	8.92e-87	53822	Periplasmic binding protein-like I	0.00000386	53823	L-arabinose binding protein-like	1dbq A:
vll	gi|189350445|ref|YP_001946073.1|	0036955	1-56	6.82e-17	47413	lambda repressor-like DNA-binding domains	0.0011	47438	GalR/LacI-like bacterial regulator	1pru A:
vll	gi|189350019|ref|YP_001945647.1|	0035780	59-321	8.7e-67	53822	Periplasmic binding protein-like I	0.0000255	53823	L-arabinose binding protein-like	2nzu G:58-332
vll	gi|189350019|ref|YP_001945647.1|	0051985	3-60	0.0000000000000464	47413	lambda repressor-like DNA-binding domains	0.0051	47438	GalR/LacI-like bacterial regulator	2bjc A:1-62
vll	gi|189349149|ref|YP_001944777.1|	0035780	71-315	8.7e-55	53822	Periplasmic binding protein-like I	0.00024	53823	L-arabinose binding protein-like	2nzu G:58-332
vll	gi|189349149|ref|YP_001944777.1|	0051985	3-49	0.00000000000441	47413	lambda repressor-like DNA-binding domains	0.0072	47438	GalR/LacI-like bacterial regulator	2hsg A:2-58
vll	gi|189354073|ref|YP_001949700.1|	0036339	61-334	2.19e-62	53822	Periplasmic binding protein-like I	0.0000559	53823	L-arabinose binding protein-like	1dbq A:
vll	gi|189354073|ref|YP_001949700.1|	0051985	1-58	2.41e-16	47413	lambda repressor-like DNA-binding domains	0.003	47438	GalR/LacI-like bacterial regulator	2hsg A:2-58
vll	gi|189353714|ref|YP_001949341.1|	0043335	73-323	8.25e-30	53822	Periplasmic binding protein-like I	0.0012	53823	L-arabinose binding protein-like	2dri A:
vll	gi|189353714|ref|YP_001949341.1|	0044558	11-66	0.000000000000231	47413	lambda repressor-like DNA-binding domains	0.0045	47438	GalR/LacI-like bacterial regulator	2hsg A:2-58
vll	gi|189352694|ref|YP_001948321.1|	0035780	54-308	3.61e-55	53822	Periplasmic binding protein-like I	0.00023	53823	L-arabinose binding protein-like	2nzu G:58-332
vll	gi|189352694|ref|YP_001948321.1|	0051985	1-55	0.0000000000000703	47413	lambda repressor-like DNA-binding domains	0.0052	47438	GalR/LacI-like bacterial regulator	2bjc A:1-62
vll	gi|189352135|ref|YP_001947762.1|	0036339	64-328	6.28e-63	53822	Periplasmic binding protein-like I	0.000035	53823	L-arabinose binding protein-like	1dbq A:
vll	gi|189352135|ref|YP_001947762.1|	0051985	6-63	0.00000000000000563	47413	lambda repressor-like DNA-binding domains	0.0025	47438	GalR/LacI-like bacterial regulator	2hsg A:2-58
vll	gi|189351009|ref|YP_001946637.1|	0048694	144-213	1.73e-17	46894	C-terminal effector domain of the bipartite response regulators	0.0036	46900	GerE-like (LuxR/UhpA family of transcriptional regulators)	1a04 A:150-216
vll	gi|189351009|ref|YP_001946637.1|	0048997	1-123	0.00000000000000513	52172	CheY-like	0.0099	52173	CheY-related	1jbe A:
vll	gi|189350938|ref|YP_001946566.1|	0043525	11-164	1.57e-35	52172	CheY-like	0.0000943	52173	CheY-related	1yio A:3-130
vll	gi|189350938|ref|YP_001946566.1|	0051317	147-207	5.53e-18	46894	C-terminal effector domain of the bipartite response regulators	0.0012	46900	GerE-like (LuxR/UhpA family of transcriptional regulators)	1yio A:131-200
vll	gi|189350727|ref|YP_001946355.1|	0048694	295-359	0.0000000000000204	46894	C-terminal effector domain of the bipartite response regulators	0.0074	46900	GerE-like (LuxR/UhpA family of transcriptional regulators)	1fse A:
vll	gi|189349065|ref|YP_001944693.1|	0045682	2-133	7.68e-37	52172	CheY-like	0.0016	52173	CheY-related	1a04 A:5-142
vll	gi|189349065|ref|YP_001944693.1|	0048694	139-211	4.42e-17	46894	C-terminal effector domain of the bipartite response regulators	0.0084	46900	GerE-like (LuxR/UhpA family of transcriptional regulators)	1p4w A:
vll	gi|189354086|ref|YP_001949713.1|	0045682	11-139	9.53e-33	52172	CheY-like	0.00029	52173	CheY-related	1a04 A:5-142
vll	gi|189354086|ref|YP_001949713.1|	0048694	137-212	1.16e-20	46894	C-terminal effector domain of the bipartite response regulators	0.006	46900	GerE-like (LuxR/UhpA family of transcriptional regulators)	1a04 A:150-216
vll	gi|189353590|ref|YP_001949217.1|	0043525	2-131	4.84e-30	52172	CheY-like	0.00026	52173	CheY-related	1yio A:3-130
vll	gi|189353590|ref|YP_001949217.1|	0048694	127-200	1.84e-19	46894	C-terminal effector domain of the bipartite response regulators	0.0047	46900	GerE-like (LuxR/UhpA family of transcriptional regulators)	1yio A:131-200
vll	gi|189353558|ref|YP_001949185.1|	0045682	1-129	1.71e-28	52172	CheY-like	0.0011	52173	CheY-related	1a04 A:5-142
vll	gi|189353558|ref|YP_001949185.1|	0048694	140-209	1.12e-19	46894	C-terminal effector domain of the bipartite response regulators	0.0025	46900	GerE-like (LuxR/UhpA family of transcriptional regulators)	1a04 A:150-216
vll	gi|189353536|ref|YP_001949163.1|	0048694	222-297	0.0000000000000476	46894	C-terminal effector domain of the bipartite response regulators	0.0076	46900	GerE-like (LuxR/UhpA family of transcriptional regulators)	1a04 A:150-216
vll	gi|189353536|ref|YP_001949163.1|	0047925	54-204	0.0000000000942	75516	Pheromone-binding domain of LuxR-like quorum-sensing transcription factors	0.017	75517	Pheromone-binding domain of LuxR-like quorum-sensing transcription factors	1l3l A:2-169
vll	gi|189353535|ref|YP_001949162.1|	0048694	198-273	0.0000000000918	46894	C-terminal effector domain of the bipartite response regulators	0.012	46900	GerE-like (LuxR/UhpA family of transcriptional regulators)	1yio A:131-200
vll	gi|189353535|ref|YP_001949162.1|	0047925	59-200	0.000000405	75516	Pheromone-binding domain of LuxR-like quorum-sensing transcription factors	0.033	75517	Pheromone-binding domain of LuxR-like quorum-sensing transcription factors	1l3l A:2-169
vll	gi|189353495|ref|YP_001949122.1|	0048694	137-211	7.14e-17	46894	C-terminal effector domain of the bipartite response regulators	0.0015	46900	GerE-like (LuxR/UhpA family of transcriptional regulators)	1p4w A:
vll	gi|189353495|ref|YP_001949122.1|	0048997	27-142	0.0000000000112	52172	CheY-like	0.026	52173	CheY-related	1krw A:
vll	gi|189353291|ref|YP_001948918.1|	0047925	4-166	1.7e-40	75516	Pheromone-binding domain of LuxR-like quorum-sensing transcription factors	0.0094	75517	Pheromone-binding domain of LuxR-like quorum-sensing transcription factors	1l3l A:2-169
vll	gi|189353291|ref|YP_001948918.1|	0048694	159-237	4.42e-22	46894	C-terminal effector domain of the bipartite response regulators	0.0033	46900	GerE-like (LuxR/UhpA family of transcriptional regulators)	1fse A:
vll	gi|189353016|ref|YP_001948643.1|	0045682	1-126	6.55e-31	52172	CheY-like	0.00091	52173	CheY-related	1a04 A:5-142
vll	gi|189353016|ref|YP_001948643.1|	0048694	140-210	8.16e-19	46894	C-terminal effector domain of the bipartite response regulators	0.0065	46900	GerE-like (LuxR/UhpA family of transcriptional regulators)	1p4w A:
vll	gi|189352982|ref|YP_001948609.1|	0048694	190-258	3.74e-17	46894	C-terminal effector domain of the bipartite response regulators	0.0046	46900	GerE-like (LuxR/UhpA family of transcriptional regulators)	1a04 A:150-216
vll	gi|189352145|ref|YP_001947772.1|	0037219	259-382	4.35e-20	55785	PYP-like sensor domain (PAS domain)	0.09	55789	Heme-binding PAS domain	1ew0 A:
vll	gi|189352145|ref|YP_001947772.1|	0048694	419-491	9.86e-20	46894	C-terminal effector domain of the bipartite response regulators	0.0027	46900	GerE-like (LuxR/UhpA family of transcriptional regulators)	1a04 A:150-216
vll	gi|189352145|ref|YP_001947772.1|	0037219	140-255	0.0000000000000012	55785	PYP-like sensor domain (PAS domain)	0.083	88853	Flavin-binding PAS domain	1n9l A:
vll	gi|189352145|ref|YP_001947772.1|	0037219	16-139	0.000000192	55785	PYP-like sensor domain (PAS domain)	0.065	55789	Heme-binding PAS domain	1v9y A:
vll	gi|189352115|ref|YP_001947742.1|	0043525	14-163	8.3e-28	52172	CheY-like	0.00047	52173	CheY-related	1yio A:3-130
vll	gi|189352115|ref|YP_001947742.1|	0046851	145-203	0.00000000000000232	46894	C-terminal effector domain of the bipartite response regulators	0.002	46900	GerE-like (LuxR/UhpA family of transcriptional regulators)	1yio A:131-200
vll	gi|189352103|ref|YP_001947730.1|	0048694	201-273	0.000000000000476	46894	C-terminal effector domain of the bipartite response regulators	0.016	46900	GerE-like (LuxR/UhpA family of transcriptional regulators)	1fse A:
vll	gi|189352085|ref|YP_001947712.1|	0045682	7-134	3.56e-18	52172	CheY-like	0.0037	52173	CheY-related	1krw A:
vll	gi|189352085|ref|YP_001947712.1|	0048694	143-206	6.46e-16	46894	C-terminal effector domain of the bipartite response regulators	0.0014	46900	GerE-like (LuxR/UhpA family of transcriptional regulators)	1p4w A:
vll	gi|189348364|ref|YP_001941560.1|	0045682	1-134	4.84e-19	52172	CheY-like	0.0069	52173	CheY-related	1u0s Y:
vll	gi|189348364|ref|YP_001941560.1|	0048694	137-210	1.53e-17	46894	C-terminal effector domain of the bipartite response regulators	0.0077	46900	GerE-like (LuxR/UhpA family of transcriptional regulators)	1yio A:131-200
vll	gi|189348243|ref|YP_001941439.1|	0045682	1-126	9.25e-31	52172	CheY-like	0.00076	52173	CheY-related	1a04 A:5-142
vll	gi|189348243|ref|YP_001941439.1|	0048694	140-210	1.5e-19	46894	C-terminal effector domain of the bipartite response regulators	0.0048	46900	GerE-like (LuxR/UhpA family of transcriptional regulators)	1p4w A:
vll	gi|189348161|ref|YP_001941357.1|	0048694	299-365	0.0000000000119	46894	C-terminal effector domain of the bipartite response regulators	0.01	46900	GerE-like (LuxR/UhpA family of transcriptional regulators)	1l3l A:170-234
vll	gi|189348161|ref|YP_001941357.1|	0048248	179-243	0.00000153	55785	PYP-like sensor domain (PAS domain)	0.083	55786	PYP-like	1mzu A:
vll	gi|189348066|ref|YP_001941262.1|	0048694	307-375	0.00000000000714	46894	C-terminal effector domain of the bipartite response regulators	0.02	46900	GerE-like (LuxR/UhpA family of transcriptional regulators)	1a04 A:150-216
vll	gi|189348933|ref|YP_001944561.1|	0048694	143-213	3.74e-18	46894	C-terminal effector domain of the bipartite response regulators	0.0021	46900	GerE-like (LuxR/UhpA family of transcriptional regulators)	1p4w A:
vll	gi|189348933|ref|YP_001944561.1|	0045682	3-127	1.99e-18	52172	CheY-like	0.0036	52173	CheY-related	1a04 A:5-142
vll	gi|189349638|ref|YP_001945266.1|	0048694	306-376	7.14e-18	46894	C-terminal effector domain of the bipartite response regulators	0.0051	46900	GerE-like (LuxR/UhpA family of transcriptional regulators)	1fse A:
vll	gi|189349638|ref|YP_001945266.1|	0037219	200-308	0.00000000000000768	55785	PYP-like sensor domain (PAS domain)	0.079	103184	Hypoxia-inducible factor Hif2a, C-terminal domain	1p97 A:
vll	gi|189349638|ref|YP_001945266.1|	0048742	33-106	0.000000000358	46689	Homeodomain-like	0.054	46764	Tetracyclin repressor-like, N-terminal domain	2fq4 A:9-77
vll	gi|189350294|ref|YP_001945922.1|	0048694	110-178	1.5e-17	46894	C-terminal effector domain of the bipartite response regulators	0.0098	46900	GerE-like (LuxR/UhpA family of transcriptional regulators)	1a04 A:150-216
vll	gi|189350294|ref|YP_001945922.1|	0037219	6-113	0.0000000000000523	55785	PYP-like sensor domain (PAS domain)	0.079	55789	Heme-binding PAS domain	1dp6 A:
vll	gi|189352210|ref|YP_001947837.1|	0043525	8-150	6.12e-31	52172	CheY-like	0.00015	52173	CheY-related	1yio A:3-130
vll	gi|189352210|ref|YP_001947837.1|	0048694	128-197	6.12e-18	46894	C-terminal effector domain of the bipartite response regulators	0.0029	46900	GerE-like (LuxR/UhpA family of transcriptional regulators)	1yio A:131-200
vll	gi|189353456|ref|YP_001949083.1|	0048694	178-239	1.73e-17	46894	C-terminal effector domain of the bipartite response regulators	0.0046	46900	GerE-like (LuxR/UhpA family of transcriptional regulators)	1a04 A:150-216
vll	gi|189351574|ref|YP_001947202.1|	0054662	69-244	2.36e-44	64288	Chorismate lyase-like	0.0014	143473	UTRA domain	3ddv A:3-145
vll	gi|189351574|ref|YP_001947202.1|	0050048	11-84	2.69e-21	46785	Winged helix DNA-binding domain	0.02	46804	GntR-like transcriptional regulators	2hs5 A:25-93
vll	gi|189351296|ref|YP_001946924.1|	0054662	73-247	2.04e-45	64288	Chorismate lyase-like	0.0012	143473	UTRA domain	2ra5 A:66-245
vll	gi|189351296|ref|YP_001946924.1|	0050048	15-95	6.64e-22	46785	Winged helix DNA-binding domain	0.015	46804	GntR-like transcriptional regulators	2hs5 A:25-93
vll	gi|189351136|ref|YP_001946764.1|	0050768	133-476	7.98e-80	53383	PLP-dependent transferases	0.0000687	53384	AAT-like	1x0m A:26-428
vll	gi|189351136|ref|YP_001946764.1|	0050048	17-87	7.18e-18	46785	Winged helix DNA-binding domain	0.016	46804	GntR-like transcriptional regulators	3bwg A:5-82
vll	gi|189350969|ref|YP_001946597.1|	0054662	58-230	8.17e-40	64288	Chorismate lyase-like	0.0000843	143473	UTRA domain	2pkh A:109-249
vll	gi|189350969|ref|YP_001946597.1|	0050048	3-72	1.9e-20	46785	Winged helix DNA-binding domain	0.028	46804	GntR-like transcriptional regulators	1v4r A:1-100
vll	gi|189350773|ref|YP_001946401.1|	0054662	65-245	5.02e-49	64288	Chorismate lyase-like	0.0019	143473	UTRA domain	3ddv A:3-145
vll	gi|189350773|ref|YP_001946401.1|	0050048	9-81	6.68e-24	46785	Winged helix DNA-binding domain	0.0081	46804	GntR-like transcriptional regulators	2hs5 A:25-93
vll	gi|189350768|ref|YP_001946396.1|	0054060	84-216	4.97e-29	48008	GntR ligand-binding domain-like	0.002	48009	GntR ligand-binding domain-like	2hs5 A:94-231
vll	gi|189350768|ref|YP_001946396.1|	0050048	15-82	1.64e-19	46785	Winged helix DNA-binding domain	0.0053	46804	GntR-like transcriptional regulators	2hs5 A:25-93
vll	gi|189350646|ref|YP_001946274.1|	0051337	2-135	1.8e-33	46785	Winged helix DNA-binding domain	0.067	46804	GntR-like transcriptional regulators	1hw1 A:5-78
vll	gi|189350395|ref|YP_001946023.1|	0054060	95-226	3.4e-23	48008	GntR ligand-binding domain-like	0.014	48009	GntR ligand-binding domain-like	2hs5 A:94-231
vll	gi|189350395|ref|YP_001946023.1|	0050048	4-74	0.00000000000248	46785	Winged helix DNA-binding domain	0.022	46804	GntR-like transcriptional regulators	1hw1 A:5-78
vll	gi|189349952|ref|YP_001945580.1|	0054060	100-240	7.32e-31	48008	GntR ligand-binding domain-like	0.0077	48009	GntR ligand-binding domain-like	2hs5 A:94-231
vll	gi|189349952|ref|YP_001945580.1|	0050048	12-84	4.67e-21	46785	Winged helix DNA-binding domain	0.015	46804	GntR-like transcriptional regulators	1v4r A:1-100
vll	gi|189349730|ref|YP_001945358.1|	0054060	87-224	6.54e-31	48008	GntR ligand-binding domain-like	0.01	48009	GntR ligand-binding domain-like	2hs5 A:94-231
vll	gi|189349730|ref|YP_001945358.1|	0050048	15-85	9.02e-16	46785	Winged helix DNA-binding domain	0.02	46804	GntR-like transcriptional regulators	2hs5 A:25-93
vll	gi|189348977|ref|YP_001944605.1|	0054060	86-222	2.62e-27	48008	GntR ligand-binding domain-like	0.015	48009	GntR ligand-binding domain-like	2hs5 A:94-231
vll	gi|189348977|ref|YP_001944605.1|	0050048	12-84	6.55e-19	46785	Winged helix DNA-binding domain	0.0061	46804	GntR-like transcriptional regulators	2hs5 A:25-93
vll	gi|189354057|ref|YP_001949684.1|	0054060	88-236	9.42e-19	48008	GntR ligand-binding domain-like	0.022	48009	GntR ligand-binding domain-like	2hs5 A:94-231
vll	gi|189354057|ref|YP_001949684.1|	0050048	20-110	0.00000000000000218	46785	Winged helix DNA-binding domain	0.035	46804	GntR-like transcriptional regulators	2hs5 A:25-93
vll	gi|189354043|ref|YP_001949670.1|	0054662	59-237	1.52e-45	64288	Chorismate lyase-like	0.0000736	143473	UTRA domain	2pkh A:109-249
vll	gi|189354043|ref|YP_001949670.1|	0050048	7-75	5.55e-20	46785	Winged helix DNA-binding domain	0.0059	46804	GntR-like transcriptional regulators	1v4r A:1-100
vll	gi|189353909|ref|YP_001949536.1|	0050768	135-491	1.95e-93	53383	PLP-dependent transferases	0.0000531	53384	AAT-like	1x0m A:26-428
vll	gi|189353909|ref|YP_001949536.1|	0050048	19-89	1.9e-18	46785	Winged helix DNA-binding domain	0.065	46804	GntR-like transcriptional regulators	1hw1 A:5-78
vll	gi|189353874|ref|YP_001949501.1|	0050768	85-439	1.39e-73	53383	PLP-dependent transferases	0.00033	53384	AAT-like	1x0m A:26-428
vll	gi|189353874|ref|YP_001949501.1|	0050048	4-72	1.47e-17	46785	Winged helix DNA-binding domain	0.012	46804	GntR-like transcriptional regulators	1v4r A:1-100
vll	gi|189353813|ref|YP_001949440.1|	0050768	113-488	1.73e-87	53383	PLP-dependent transferases	0.0000455	53384	AAT-like	1x0m A:26-428
vll	gi|189353813|ref|YP_001949440.1|	0050048	22-89	1.24e-16	46785	Winged helix DNA-binding domain	0.0093	46804	GntR-like transcriptional regulators	1v4r A:1-100
vll	gi|189353769|ref|YP_001949396.1|	0054060	95-230	1.2e-25	48008	GntR ligand-binding domain-like	0.01	48009	GntR ligand-binding domain-like	1hw1 A:79-230
vll	gi|189353769|ref|YP_001949396.1|	0050048	1-77	7.96e-20	46785	Winged helix DNA-binding domain	0.026	46804	GntR-like transcriptional regulators	3bwg A:5-82
vll	gi|189353669|ref|YP_001949296.1|	0054060	118-248	2.25e-24	48008	GntR ligand-binding domain-like	0.014	48009	GntR ligand-binding domain-like	2hs5 A:94-231
vll	gi|189353669|ref|YP_001949296.1|	0050048	4-78	2.02e-23	46785	Winged helix DNA-binding domain	0.0097	46804	GntR-like transcriptional regulators	1hw1 A:5-78
vll	gi|189353316|ref|YP_001948943.1|	0050768	107-471	1.33e-82	53383	PLP-dependent transferases	0.000048	53384	AAT-like	1wst A:13-415
vll	gi|189353316|ref|YP_001948943.1|	0050048	11-94	1.24e-16	46785	Winged helix DNA-binding domain	0.0062	46804	GntR-like transcriptional regulators	1v4r A:1-100
vll	gi|189353182|ref|YP_001948809.1|	0054060	79-216	1.94e-19	48008	GntR ligand-binding domain-like	0.00034	48009	GntR ligand-binding domain-like	2hs5 A:94-231
vll	gi|189353182|ref|YP_001948809.1|	0050048	6-77	9.64e-18	46785	Winged helix DNA-binding domain	0.019	46804	GntR-like transcriptional regulators	2hs5 A:25-93
vll	gi|189353117|ref|YP_001948744.1|	0050696	105-473	5.17e-99	53383	PLP-dependent transferases	0.00000912	53384	AAT-like	1x0m A:26-428
vll	gi|189353117|ref|YP_001948744.1|	0050048	2-73	2.04e-18	46785	Winged helix DNA-binding domain	0.01	46804	GntR-like transcriptional regulators	1v4r A:1-100
vll	gi|189353114|ref|YP_001948741.1|	0054060	101-238	6.8e-27	48008	GntR ligand-binding domain-like	0.0085	48009	GntR ligand-binding domain-like	2hs5 A:94-231
vll	gi|189353114|ref|YP_001948741.1|	0050048	18-86	1.25e-21	46785	Winged helix DNA-binding domain	0.034	46804	GntR-like transcriptional regulators	1v4r A:1-100
vll	gi|189353010|ref|YP_001948637.1|	0050048	14-84	2.91e-23	46785	Winged helix DNA-binding domain	0.011	46804	GntR-like transcriptional regulators	1v4r A:1-100
vll	gi|189353010|ref|YP_001948637.1|	0054060	107-241	1.52e-20	48008	GntR ligand-binding domain-like	0.01	48009	GntR ligand-binding domain-like	2hs5 A:94-231
vll	gi|189352997|ref|YP_001948624.1|	0054060	88-217	3.66e-22	48008	GntR ligand-binding domain-like	0.017	48009	GntR ligand-binding domain-like	2hs5 A:94-231
vll	gi|189352997|ref|YP_001948624.1|	0050048	14-108	0.000000000000847	46785	Winged helix DNA-binding domain	0.018	46804	GntR-like transcriptional regulators	2hs5 A:25-93
vll	gi|189352948|ref|YP_001948575.1|	0050768	125-482	7.12e-87	53383	PLP-dependent transferases	0.000019	53384	AAT-like	1x0m A:26-428
vll	gi|189352948|ref|YP_001948575.1|	0050048	9-78	3.35e-20	46785	Winged helix DNA-binding domain	0.015	46804	GntR-like transcriptional regulators	2hs5 A:25-93
vll	gi|189352764|ref|YP_001948391.1|	0050768	122-503	3.46e-86	53383	PLP-dependent transferases	0.0000377	53384	AAT-like	1x0m A:26-428
vll	gi|189352764|ref|YP_001948391.1|	0050048	19-89	1.27e-19	46785	Winged helix DNA-binding domain	0.021	46804	GntR-like transcriptional regulators	2hs5 A:25-93
vll	gi|189352617|ref|YP_001948244.1|	0050768	142-502	4.32e-85	53383	PLP-dependent transferases	0.0000913	53384	AAT-like	1x0m A:26-428
vll	gi|189352617|ref|YP_001948244.1|	0050048	15-95	7.05e-19	46785	Winged helix DNA-binding domain	0.02	46804	GntR-like transcriptional regulators	1v4r A:1-100
vll	gi|189352289|ref|YP_001947916.1|	0054662	58-230	3.61e-42	64288	Chorismate lyase-like	0.0000828	143473	UTRA domain	2pkh A:109-249
vll	gi|189352289|ref|YP_001947916.1|	0050048	3-72	6.2e-22	46785	Winged helix DNA-binding domain	0.018	46804	GntR-like transcriptional regulators	1v4r A:1-100
vll	gi|189348698|ref|YP_001941894.1|	0050768	103-467	1.06e-90	53383	PLP-dependent transferases	0.0000655	53384	AAT-like	1x0m A:26-428
vll	gi|189348698|ref|YP_001941894.1|	0050048	2-70	2.69e-17	46785	Winged helix DNA-binding domain	0.013	46804	GntR-like transcriptional regulators	1v4r A:1-100
vll	gi|189348672|ref|YP_001941868.1|	0050768	103-468	8.87e-91	53383	PLP-dependent transferases	0.0000621	53384	AAT-like	1x0m A:26-428
vll	gi|189348672|ref|YP_001941868.1|	0050048	2-70	5.44e-16	46785	Winged helix DNA-binding domain	0.014	46804	GntR-like transcriptional regulators	1v4r A:1-100
vll	gi|189348665|ref|YP_001941861.1|	0050768	125-485	6.05e-79	53383	PLP-dependent transferases	0.00015	53384	AAT-like	1x0m A:26-428
vll	gi|189348665|ref|YP_001941861.1|	0050048	20-89	4.31e-19	46785	Winged helix DNA-binding domain	0.021	46804	GntR-like transcriptional regulators	2hs5 A:25-93
vll	gi|189348487|ref|YP_001941683.1|	0050696	67-333	7.98e-54	53383	PLP-dependent transferases	0.00032	53384	AAT-like	1wst A:13-415
vll	gi|189348487|ref|YP_001941683.1|	0050048	4-75	6.16e-16	46785	Winged helix DNA-binding domain	0.028	46804	GntR-like transcriptional regulators	1v4r A:1-100
vll	gi|189348340|ref|YP_001941536.1|	0054060	78-201	3.14e-16	48008	GntR ligand-binding domain-like	0.023	48009	GntR ligand-binding domain-like	2hs5 A:94-231
vll	gi|189348340|ref|YP_001941536.1|	0050048	5-72	0.0000000000000238	46785	Winged helix DNA-binding domain	0.019	46804	GntR-like transcriptional regulators	1hw1 A:5-78
vll	gi|189348166|ref|YP_001941362.1|	0054060	80-215	6.02e-23	48008	GntR ligand-binding domain-like	0.01	48009	GntR ligand-binding domain-like	2hs5 A:94-231
vll	gi|189348166|ref|YP_001941362.1|	0050048	12-79	1.84e-17	46785	Winged helix DNA-binding domain	0.094	46804	GntR-like transcriptional regulators	2hs5 A:25-93
vll	gi|189348049|ref|YP_001941245.1|	0054060	85-220	3.4e-19	48008	GntR ligand-binding domain-like	0.018	48009	GntR ligand-binding domain-like	2hs5 A:94-231
vll	gi|189348049|ref|YP_001941245.1|	0050048	15-83	3.93e-17	46785	Winged helix DNA-binding domain	0.015	46804	GntR-like transcriptional regulators	2hs5 A:25-93
vll	gi|189348043|ref|YP_001941239.1|	0054060	101-232	1.57e-25	48008	GntR ligand-binding domain-like	0.02	48009	GntR ligand-binding domain-like	2hs5 A:94-231
vll	gi|189348043|ref|YP_001941239.1|	0050048	29-98	5.45e-18	46785	Winged helix DNA-binding domain	0.014	46804	GntR-like transcriptional regulators	2hs5 A:25-93
vll	gi|189348015|ref|YP_001941211.1|	0050696	81-463	5.32e-70	53383	PLP-dependent transferases	0.001	53384	AAT-like	1v2d A:
vll	gi|189348015|ref|YP_001941211.1|	0050048	22-89	6.82e-17	46785	Winged helix DNA-binding domain	0.02	46804	GntR-like transcriptional regulators	2hs5 A:25-93
vll	gi|189349371|ref|YP_001944999.1|	0054060	90-220	4.71e-27	48008	GntR ligand-binding domain-like	0.0097	48009	GntR ligand-binding domain-like	2hs5 A:94-231
vll	gi|189349371|ref|YP_001944999.1|	0050048	7-75	9.1e-18	46785	Winged helix DNA-binding domain	0.012	46804	GntR-like transcriptional regulators	1hw1 A:5-78
vll	gi|189351426|ref|YP_001947054.1|	0054060	63-190	3.66e-23	48008	GntR ligand-binding domain-like	0.01	48009	GntR ligand-binding domain-like	2hs5 A:94-231
vll	gi|189351426|ref|YP_001947054.1|	0050048	2-38	0.000000000122	46785	Winged helix DNA-binding domain	0.063	46804	GntR-like transcriptional regulators	1v4r A:1-100
vll	gi|189352034|ref|YP_001947661.1|	0054060	100-229	1.54e-23	48008	GntR ligand-binding domain-like	0.0079	48009	GntR ligand-binding domain-like	2hs5 A:94-231
vll	gi|189352034|ref|YP_001947661.1|	0050048	23-91	1.4e-16	46785	Winged helix DNA-binding domain	0.026	46804	GntR-like transcriptional regulators	1hw1 A:5-78
vll	gi|189352632|ref|YP_001948259.1|	0054662	92-270	4.4e-40	64288	Chorismate lyase-like	0.00000547	143473	UTRA domain	3cnv A:98-259
vll	gi|189352632|ref|YP_001948259.1|	0050048	38-116	1.12e-23	46785	Winged helix DNA-binding domain	0.013	46804	GntR-like transcriptional regulators	1v4r A:1-100
vll	gi|189352839|ref|YP_001948466.1|	0050696	91-476	1.61e-84	53383	PLP-dependent transferases	0.0000203	53384	AAT-like	1x0m A:26-428
vll	gi|189352839|ref|YP_001948466.1|	0050048	2-73	6.07e-18	46785	Winged helix DNA-binding domain	0.0068	46804	GntR-like transcriptional regulators	1v4r A:1-100
vll	gi|189353133|ref|YP_001948760.1|	0050768	109-486	1e-86	53383	PLP-dependent transferases	0.00009	53384	AAT-like	1x0m A:26-428
vll	gi|189353133|ref|YP_001948760.1|	0050048	25-94	0.00000000000000428	46785	Winged helix DNA-binding domain	0.03	46804	GntR-like transcriptional regulators	1hw1 A:5-78
vll	gi|189353202|ref|YP_001948829.1|	0050768	100-468	1.07e-87	53383	PLP-dependent transferases	0.0000973	53384	AAT-like	1x0m A:26-428
vll	gi|189353202|ref|YP_001948829.1|	0050048	2-69	1.66e-18	46785	Winged helix DNA-binding domain	0.013	46804	GntR-like transcriptional regulators	1v4r A:1-100
vll	gi|189353302|ref|YP_001948929.1|	0050768	110-468	7.85e-71	53383	PLP-dependent transferases	0.00011	53384	AAT-like	1wst A:13-415
vll	gi|189353302|ref|YP_001948929.1|	0050048	10-84	4.77e-18	46785	Winged helix DNA-binding domain	0.0091	46804	GntR-like transcriptional regulators	1v4r A:1-100
vll	gi|189353551|ref|YP_001949178.1|	0050768	98-466	2.96e-83	53383	PLP-dependent transferases	0.000089	53384	AAT-like	1x0m A:26-428
vll	gi|189353551|ref|YP_001949178.1|	0050048	13-91	7.18e-18	46785	Winged helix DNA-binding domain	0.018	46804	GntR-like transcriptional regulators	3bwg A:5-82
vll	gi|189353729|ref|YP_001949356.1|	0050768	93-466	5.03e-90	53383	PLP-dependent transferases	0.0000458	53384	AAT-like	1x0m A:26-428
vll	gi|189353729|ref|YP_001949356.1|	0050048	2-70	2.34e-19	46785	Winged helix DNA-binding domain	0.012	46804	GntR-like transcriptional regulators	1v4r A:1-100
vll	gi|189351659|ref|YP_001947287.1|	0049595	104-281	1.11e-30	55781	GAF domain-like	0.011	75513	IclR ligand-binding domain-like	1td5 A:
vll	gi|189351659|ref|YP_001947287.1|	0048177	32-105	0.000000000000125	46785	Winged helix DNA-binding domain	0.031	74676	Transcriptional regulator IclR, N-terminal domain	1mkm A:1-75
vll	gi|189349344|ref|YP_001944972.1|	0049608	104-288	2.81e-45	55781	GAF domain-like	0.00046	75513	IclR ligand-binding domain-like	1mkm A:76-246
vll	gi|189349344|ref|YP_001944972.1|	0048177	43-112	0.00000000000524	46785	Winged helix DNA-binding domain	0.089	74676	Transcriptional regulator IclR, N-terminal domain	1mkm A:1-75
vll	gi|189352578|ref|YP_001948205.1|	0049608	63-224	3.83e-21	55781	GAF domain-like	0.014	75513	IclR ligand-binding domain-like	1tf1 A:
vll	gi|189352578|ref|YP_001948205.1|	0048177	8-78	0.00000000000000149	46785	Winged helix DNA-binding domain	0.03	74676	Transcriptional regulator IclR, N-terminal domain	1mkm A:1-75
vll	gi|189348191|ref|YP_001941387.1|	0049608	88-270	1.18e-32	55781	GAF domain-like	0.004	75513	IclR ligand-binding domain-like	1mkm A:76-246
vll	gi|189348191|ref|YP_001941387.1|	0048177	21-94	0.0000000000000862	46785	Winged helix DNA-binding domain	0.047	74676	Transcriptional regulator IclR, N-terminal domain	1mkm A:1-75
vll	gi|189352757|ref|YP_001948384.1|	0049608	72-247	1.83e-51	55781	GAF domain-like	0.00017	75513	IclR ligand-binding domain-like	1mkm A:76-246
vll	gi|189352757|ref|YP_001948384.1|	0048177	9-77	0.0000000000000159	46785	Winged helix DNA-binding domain	0.032	74676	Transcriptional regulator IclR, N-terminal domain	1mkm A:1-75
vll	gi|189352968|ref|YP_001948595.1|	0049608	84-270	9.81e-31	55781	GAF domain-like	0.012	75513	IclR ligand-binding domain-like	1mkm A:76-246
vll	gi|189352968|ref|YP_001948595.1|	0049608	367-546	1.44e-30	55781	GAF domain-like	0.0091	75513	IclR ligand-binding domain-like	1mkm A:76-246
vll	gi|189352968|ref|YP_001948595.1|	0048177	18-91	0.0000000000163	46785	Winged helix DNA-binding domain	0.042	74676	Transcriptional regulator IclR, N-terminal domain	1mkm A:1-75
vll	gi|189352968|ref|YP_001948595.1|	0048177	301-374	0.0000000659	46785	Winged helix DNA-binding domain	0.065	74676	Transcriptional regulator IclR, N-terminal domain	1mkm A:1-75
vll	gi|189353507|ref|YP_001949134.1|	0049595	78-240	3.07e-24	55781	GAF domain-like	0.0041	75513	IclR ligand-binding domain-like	1td5 A:
vll	gi|189353507|ref|YP_001949134.1|	0048177	3-72	0.00000000000927	46785	Winged helix DNA-binding domain	0.072	74676	Transcriptional regulator IclR, N-terminal domain	1mkm A:1-75
vll	gi|189353990|ref|YP_001949617.1|	0049608	90-267	6.54e-33	55781	GAF domain-like	0.0053	75513	IclR ligand-binding domain-like	1mkm A:76-246
vll	gi|189353990|ref|YP_001949617.1|	0048177	27-95	0.0000000000000029	46785	Winged helix DNA-binding domain	0.052	74676	Transcriptional regulator IclR, N-terminal domain	1mkm A:1-75
vll	gi|189350436|ref|YP_001946064.1|	0039545	89-211	1.24e-34	51306	LexA/Signal peptidase	0.0000312	51307	LexA-related	1jhf A:73-198
vll	gi|189350436|ref|YP_001946064.1|	0047587	3-70	1.87e-19	46785	Winged helix DNA-binding domain	0.00026	46789	LexA repressor, N-terminal DNA-binding domain	1jhf A:2-72
vll	gi|189351968|ref|YP_001947596.1|	0049174	64-153	5.63e-21	54909	Dimeric alpha+beta barrel	0.0045	69733	Lrp/AsnC-like transcriptional regulator C-terminal domain	1ri7 A:85-170
vll	gi|189351968|ref|YP_001947596.1|	0052161	3-63	0.0000000000000207	46785	Winged helix DNA-binding domain	0.0079	68967	Lrp/AsnC-like transcriptional regulator N-terminal domain	1i1g A:2-61
vll	gi|189351855|ref|YP_001947483.1|	0049174	63-152	9.12e-23	54909	Dimeric alpha+beta barrel	0.0027	69733	Lrp/AsnC-like transcriptional regulator C-terminal domain	1ri7 A:85-170
vll	gi|189351855|ref|YP_001947483.1|	0052161	2-62	4.56e-17	46785	Winged helix DNA-binding domain	0.0043	68967	Lrp/AsnC-like transcriptional regulator N-terminal domain	1ri7 A:25-84
vll	gi|189351550|ref|YP_001947178.1|	0052644	27-110	0.000000164	46785	Winged helix DNA-binding domain	0.063	68967	Lrp/AsnC-like transcriptional regulator N-terminal domain	2cg4 A:4-66
vll	gi|189351338|ref|YP_001946966.1|	0049174	66-154	3.08e-20	54909	Dimeric alpha+beta barrel	0.004	69733	Lrp/AsnC-like transcriptional regulator C-terminal domain	1ri7 A:85-170
vll	gi|189351338|ref|YP_001946966.1|	0049384	2-96	2.57e-18	46785	Winged helix DNA-binding domain	0.011	68967	Lrp/AsnC-like transcriptional regulator N-terminal domain	2cfx A:1-63
vll	gi|189350567|ref|YP_001946195.1|	0049174	64-153	2.55e-20	54909	Dimeric alpha+beta barrel	0.0055	69733	Lrp/AsnC-like transcriptional regulator C-terminal domain	1ri7 A:85-170
vll	gi|189350567|ref|YP_001946195.1|	0052161	3-63	4.87e-18	46785	Winged helix DNA-binding domain	0.0075	68967	Lrp/AsnC-like transcriptional regulator N-terminal domain	1i1g A:2-61
vll	gi|189350536|ref|YP_001946164.1|	0049174	71-151	9.39e-17	54909	Dimeric alpha+beta barrel	0.0048	69733	Lrp/AsnC-like transcriptional regulator C-terminal domain	1ri7 A:85-170
vll	gi|189350536|ref|YP_001946164.1|	0052161	8-65	0.00000000000247	46785	Winged helix DNA-binding domain	0.011	68967	Lrp/AsnC-like transcriptional regulator N-terminal domain	1i1g A:2-61
vll	gi|189349996|ref|YP_001945624.1|	0049174	62-149	1.74e-20	54909	Dimeric alpha+beta barrel	0.019	69733	Lrp/AsnC-like transcriptional regulator C-terminal domain	1ri7 A:85-170
vll	gi|189349996|ref|YP_001945624.1|	0052161	1-60	1.84e-16	46785	Winged helix DNA-binding domain	0.0052	68967	Lrp/AsnC-like transcriptional regulator N-terminal domain	1ri7 A:25-84
vll	gi|189349854|ref|YP_001945482.1|	0052161	10-70	4.23e-20	46785	Winged helix DNA-binding domain	0.0057	68967	Lrp/AsnC-like transcriptional regulator N-terminal domain	1ri7 A:25-84
vll	gi|189349854|ref|YP_001945482.1|	0049174	73-158	1.74e-19	54909	Dimeric alpha+beta barrel	0.0043	69733	Lrp/AsnC-like transcriptional regulator C-terminal domain	1ri7 A:85-170
vll	gi|189349305|ref|YP_001944933.1|	0052644	27-111	0.0000000189	46785	Winged helix DNA-binding domain	0.035	68967	Lrp/AsnC-like transcriptional regulator N-terminal domain	1ri7 A:25-84
vll	gi|189349158|ref|YP_001944786.1|	0052161	13-73	4.07e-16	46785	Winged helix DNA-binding domain	0.0045	68967	Lrp/AsnC-like transcriptional regulator N-terminal domain	2cfx A:1-63
vll	gi|189349158|ref|YP_001944786.1|	0052160	75-148	0.000000000000429	54909	Dimeric alpha+beta barrel	0.0082	69733	Lrp/AsnC-like transcriptional regulator C-terminal domain	1ri7 A:85-170
vll	gi|189353831|ref|YP_001949458.1|	0049174	64-153	6.17e-20	54909	Dimeric alpha+beta barrel	0.0073	69733	Lrp/AsnC-like transcriptional regulator C-terminal domain	1ri7 A:85-170
vll	gi|189353831|ref|YP_001949458.1|	0049384	3-87	4.23e-17	46785	Winged helix DNA-binding domain	0.012	68967	Lrp/AsnC-like transcriptional regulator N-terminal domain	1i1g A:2-61
vll	gi|189353823|ref|YP_001949450.1|	0044389	73-232	2.6e-30	100950	NagB/RpiA/CoA transferase-like	0.048	110513	IF2B-like	1t9k A:
vll	gi|189353823|ref|YP_001949450.1|	0043758	4-58	0.00000000000222	46785	Winged helix DNA-binding domain	0.079	68967	Lrp/AsnC-like transcriptional regulator N-terminal domain	1i1g A:2-61
vll	gi|189353040|ref|YP_001948667.1|	0049608	76-251	4.12e-39	55781	GAF domain-like	0.0013	75513	IclR ligand-binding domain-like	1mkm A:76-246
vll	gi|189353040|ref|YP_001948667.1|	0048177	14-83	0.000000000000844	46785	Winged helix DNA-binding domain	0.048	68967	Lrp/AsnC-like transcriptional regulator N-terminal domain	1i1g A:2-61
vll	gi|189353002|ref|YP_001948629.1|	0049174	66-154	4.16e-21	54909	Dimeric alpha+beta barrel	0.0025	69733	Lrp/AsnC-like transcriptional regulator C-terminal domain	1ri7 A:85-170
vll	gi|189353002|ref|YP_001948629.1|	0052161	5-66	0.00000000000000515	46785	Winged helix DNA-binding domain	0.007	68967	Lrp/AsnC-like transcriptional regulator N-terminal domain	1ri7 A:25-84
vll	gi|189352966|ref|YP_001948593.1|	0049174	74-156	6.57e-18	54909	Dimeric alpha+beta barrel	0.0061	69733	Lrp/AsnC-like transcriptional regulator C-terminal domain	1ri7 A:85-170
vll	gi|189352966|ref|YP_001948593.1|	0052161	10-71	1.18e-17	46785	Winged helix DNA-binding domain	0.006	68967	Lrp/AsnC-like transcriptional regulator N-terminal domain	1i1g A:2-61
vll	gi|189352687|ref|YP_001948314.1|	0043133	2-175	6.7e-37	52540	P-loop containing nucleoside triphosphate hydrolases	0.00018	52592	G proteins	1s0u A:34-229
vll	gi|189352687|ref|YP_001948314.1|	0050420	174-261	6.03e-21	50447	Translation proteins	0.0014	50448	Elongation factors	1exm A:213-312
vll	gi|189352687|ref|YP_001948314.1|	0046254	269-365	2.13e-20	50465	EF-Tu/eEF-1alpha/eIF2-gamma C-terminal domain	0.0048	50466	EF-Tu/eEF-1alpha/eIF2-gamma C-terminal domain	1d2e A:349-451
vll	gi|189352687|ref|YP_001948314.1|	0048041	436-506	0.0000000000000068	46785	Winged helix DNA-binding domain	0.048	74683	C-terminal fragment of elongation factor SelB	1lva A:438-510
vll	gi|189352687|ref|YP_001948314.1|	0048042	508-570	0.00000000000000294	46785	Winged helix DNA-binding domain	0.065	68967	Lrp/AsnC-like transcriptional regulator N-terminal domain	1ri7 A:25-84
vll	gi|189352687|ref|YP_001948314.1|	0040682	574-632	0.0000000000825	46785	Winged helix DNA-binding domain	0.012	74683	C-terminal fragment of elongation factor SelB	1lva A:575-634
vll	gi|189352643|ref|YP_001948270.1|	0052161	7-63	0.00000000000000203	46785	Winged helix DNA-binding domain	0.01	68967	Lrp/AsnC-like transcriptional regulator N-terminal domain	2cfx A:1-63
vll	gi|189352643|ref|YP_001948270.1|	0052160	69-150	0.0000000000103	54909	Dimeric alpha+beta barrel	0.024	69733	Lrp/AsnC-like transcriptional regulator C-terminal domain	2cfx A:64-140
vll	gi|189352088|ref|YP_001947715.1|	0052162	81-165	2.01e-17	54909	Dimeric alpha+beta barrel	0.0054	69733	Lrp/AsnC-like transcriptional regulator C-terminal domain	1ri7 A:85-170
vll	gi|189352088|ref|YP_001947715.1|	0052161	17-76	5.65e-17	46785	Winged helix DNA-binding domain	0.0071	68967	Lrp/AsnC-like transcriptional regulator N-terminal domain	2cfx A:1-63
vll	gi|189352073|ref|YP_001947700.1|	0049174	65-151	5.36e-21	54909	Dimeric alpha+beta barrel	0.0055	69733	Lrp/AsnC-like transcriptional regulator C-terminal domain	1ri7 A:85-170
vll	gi|189352073|ref|YP_001947700.1|	0052161	2-62	3.42e-19	46785	Winged helix DNA-binding domain	0.0073	68967	Lrp/AsnC-like transcriptional regulator N-terminal domain	1ri7 A:25-84
vll	gi|189348020|ref|YP_001941216.1|	0052160	68-146	9.65e-18	54909	Dimeric alpha+beta barrel	0.0067	69733	Lrp/AsnC-like transcriptional regulator C-terminal domain	2cfx A:64-140
vll	gi|189348020|ref|YP_001941216.1|	0052161	3-59	3.86e-16	46785	Winged helix DNA-binding domain	0.011	68967	Lrp/AsnC-like transcriptional regulator N-terminal domain	2cfx A:1-63
vll	gi|189348052|ref|YP_001941248.1|	0040524	74-234	9.48e-31	100950	NagB/RpiA/CoA transferase-like	0.076	110513	IF2B-like	1t9k A:
vll	gi|189348052|ref|YP_001941248.1|	0043758	3-58	0.00000000195	46785	Winged helix DNA-binding domain	0.096	68967	Lrp/AsnC-like transcriptional regulator N-terminal domain	1i1g A:2-61
vll	gi|189351823|ref|YP_001947451.1|	0052161	5-65	4.88e-21	46785	Winged helix DNA-binding domain	0.0064	68967	Lrp/AsnC-like transcriptional regulator N-terminal domain	1ri7 A:25-84
vll	gi|189351823|ref|YP_001947451.1|	0049174	98-170	9.65e-20	54909	Dimeric alpha+beta barrel	0.006	69733	Lrp/AsnC-like transcriptional regulator C-terminal domain	1ri7 A:85-170
vll	gi|189352131|ref|YP_001947758.1|	0052161	5-65	0.00000000000000367	46785	Winged helix DNA-binding domain	0.0098	68967	Lrp/AsnC-like transcriptional regulator N-terminal domain	1ri7 A:25-84
vll	gi|189352131|ref|YP_001947758.1|	0052160	68-147	0.000000000000496	54909	Dimeric alpha+beta barrel	0.0078	69733	Lrp/AsnC-like transcriptional regulator C-terminal domain	2cfx A:64-140
vll	gi|189353296|ref|YP_001948923.1|	0052161	1-62	6.34e-16	46785	Winged helix DNA-binding domain	0.0083	68967	Lrp/AsnC-like transcriptional regulator N-terminal domain	1ri7 A:25-84
vll	gi|189353296|ref|YP_001948923.1|	0049174	62-151	0.0000000000000118	54909	Dimeric alpha+beta barrel	0.019	69733	Lrp/AsnC-like transcriptional regulator C-terminal domain	1ri7 A:85-170
vll	gi|189353600|ref|YP_001949227.1|	0040524	75-228	8.37e-26	100950	NagB/RpiA/CoA transferase-like	0.055	75176	D-ribose-5-phosphate isomerase (RpiA), catalytic domain	1m0s A:1-126,A:199-219
vll	gi|189353600|ref|YP_001949227.1|	0043758	4-61	0.0000000000019	46785	Winged helix DNA-binding domain	0.032	68967	Lrp/AsnC-like transcriptional regulator N-terminal domain	1i1g A:2-61
vll	gi|189350757|ref|YP_001946385.1|	0052509	92-301	7.78e-42	53850	Periplasmic binding protein-like II	0.00022	53851	Phosphate binding protein-like	1uth A:
vll	gi|189350757|ref|YP_001946385.1|	0052508	8-85	5.17e-18	46785	Winged helix DNA-binding domain	0.012	88979	LysR-like transcriptional regulators	2esn A:3-91
vll	gi|189348916|ref|YP_001944544.1|	0045790	90-291	2.29e-37	53850	Periplasmic binding protein-like II	0.00042	53851	Phosphate binding protein-like	1i6a A:
vll	gi|189348916|ref|YP_001944544.1|	0047461	1-85	1.04e-22	46785	Winged helix DNA-binding domain	0.0052	88979	LysR-like transcriptional regulators	1ixc A:1-89
vll	gi|189351918|ref|YP_001947546.1|	0045790	89-292	2.79e-51	53850	Periplasmic binding protein-like II	0.01	53851	Phosphate binding protein-like	1i6a A:
vll	gi|189351918|ref|YP_001947546.1|	0047461	3-85	2.87e-21	46785	Winged helix DNA-binding domain	0.011	88979	LysR-like transcriptional regulators	1ixc A:1-89
vll	gi|189351834|ref|YP_001947462.1|	0045790	86-296	2.33e-35	53850	Periplasmic binding protein-like II	0.0012	53851	Phosphate binding protein-like	2fyi A:88-307
vll	gi|189351834|ref|YP_001947462.1|	0047461	1-80	1.56e-20	46785	Winged helix DNA-binding domain	0.0018	88979	LysR-like transcriptional regulators	1ixc A:1-89
vll	gi|189351680|ref|YP_001947308.1|	0045790	90-296	5.03e-39	53850	Periplasmic binding protein-like II	0.00031	53851	Phosphate binding protein-like	1i6a A:
vll	gi|189351680|ref|YP_001947308.1|	0045910	2-111	4.25e-25	46785	Winged helix DNA-binding domain	0.0044	88979	LysR-like transcriptional regulators	1ixc A:1-89
vll	gi|189351637|ref|YP_001947265.1|	0045790	94-295	1.28e-40	53850	Periplasmic binding protein-like II	0.01	53851	Phosphate binding protein-like	1al3 A:
vll	gi|189351637|ref|YP_001947265.1|	0052508	6-88	2.27e-22	46785	Winged helix DNA-binding domain	0.0095	88979	LysR-like transcriptional regulators	2esn A:3-91
vll	gi|189351628|ref|YP_001947256.1|	0045790	87-296	4.34e-41	53850	Periplasmic binding protein-like II	0.0056	53851	Phosphate binding protein-like	2fyi A:88-307
vll	gi|189351628|ref|YP_001947256.1|	0045910	1-110	1.45e-20	46785	Winged helix DNA-binding domain	0.0093	88979	LysR-like transcriptional regulators	1ixc A:1-89
vll	gi|189351453|ref|YP_001947081.1|	0045790	91-298	5.43e-44	53850	Periplasmic binding protein-like II	0.015	53851	Phosphate binding protein-like	1eu8 A:
vll	gi|189351453|ref|YP_001947081.1|	0045910	3-112	6.42e-21	46785	Winged helix DNA-binding domain	0.013	88979	LysR-like transcriptional regulators	1ixc A:1-89
vll	gi|189351418|ref|YP_001947046.1|	0045790	87-295	3.26e-44	53850	Periplasmic binding protein-like II	0.013	53851	Phosphate binding protein-like	2fyi A:88-307
vll	gi|189351418|ref|YP_001947046.1|	0047461	4-84	2.51e-20	46785	Winged helix DNA-binding domain	0.018	88979	LysR-like transcriptional regulators	1ixc A:1-89
vll	gi|189351352|ref|YP_001946980.1|	0045790	90-293	4.89e-47	53850	Periplasmic binding protein-like II	0.0098	53851	Phosphate binding protein-like	1al3 A:
vll	gi|189351352|ref|YP_001946980.1|	0045910	3-101	8.68e-22	46785	Winged helix DNA-binding domain	0.0067	88979	LysR-like transcriptional regulators	1ixc A:1-89
vll	gi|189351247|ref|YP_001946875.1|	0045790	91-299	5.43e-41	53850	Periplasmic binding protein-like II	0.01	53851	Phosphate binding protein-like	1al3 A:
vll	gi|189351247|ref|YP_001946875.1|	0047461	4-87	4.9e-20	46785	Winged helix DNA-binding domain	0.0039	88979	LysR-like transcriptional regulators	1ixc A:1-89
vll	gi|189351242|ref|YP_001946870.1|	0045790	91-299	1.85e-42	53850	Periplasmic binding protein-like II	0.00000128	53851	Phosphate binding protein-like	1al3 A:
vll	gi|189351242|ref|YP_001946870.1|	0045910	12-113	0.0000000000000468	46785	Winged helix DNA-binding domain	0.017	88979	LysR-like transcriptional regulators	1ixc A:1-89
vll	gi|189351227|ref|YP_001946855.1|	0045790	93-301	2.1e-37	53850	Periplasmic binding protein-like II	0.00012	53851	Phosphate binding protein-like	1ixc A:90-294
vll	gi|189351227|ref|YP_001946855.1|	0047461	7-89	5.38e-23	46785	Winged helix DNA-binding domain	0.0013	88979	LysR-like transcriptional regulators	1ixc A:1-89
vll	gi|189351179|ref|YP_001946807.1|	0052509	92-301	9.87e-42	53850	Periplasmic binding protein-like II	0.000000545	53851	Phosphate binding protein-like	2esn A:92-303
vll	gi|189351179|ref|YP_001946807.1|	0052508	6-86	5.75e-18	46785	Winged helix DNA-binding domain	0.00025	88979	LysR-like transcriptional regulators	2esn A:3-91
vll	gi|189351145|ref|YP_001946773.1|	0045790	91-293	3.62e-23	53850	Periplasmic binding protein-like II	0.0036	53851	Phosphate binding protein-like	2fyi A:88-307
vll	gi|189351145|ref|YP_001946773.1|	0047461	6-85	1.03e-19	46785	Winged helix DNA-binding domain	0.0057	88979	LysR-like transcriptional regulators	1ixc A:1-89
vll	gi|189350992|ref|YP_001946620.1|	0045790	94-300	4.19e-41	53850	Periplasmic binding protein-like II	0.0059	53851	Phosphate binding protein-like	1al3 A:
vll	gi|189350992|ref|YP_001946620.1|	0047461	7-91	1.62e-22	46785	Winged helix DNA-binding domain	0.01	88979	LysR-like transcriptional regulators	1ixc A:1-89
vll	gi|189350973|ref|YP_001946601.1|	0045790	96-301	1.3e-29	53850	Periplasmic binding protein-like II	0.011	53851	Phosphate binding protein-like	2esn A:92-303
vll	gi|189350973|ref|YP_001946601.1|	0052508	7-88	5.25e-19	46785	Winged helix DNA-binding domain	0.01	88979	LysR-like transcriptional regulators	1ixc A:1-89
vll	gi|189350959|ref|YP_001946587.1|	0045790	87-296	3.38e-40	53850	Periplasmic binding protein-like II	0.00049	53851	Phosphate binding protein-like	1ixc A:90-294
vll	gi|189350959|ref|YP_001946587.1|	0047461	1-82	8.62e-22	46785	Winged helix DNA-binding domain	0.0016	88979	LysR-like transcriptional regulators	1ixc A:1-89
vll	gi|189350845|ref|YP_001946473.1|	0045790	91-296	8.14e-51	53850	Periplasmic binding protein-like II	0.012	53851	Phosphate binding protein-like	1al3 A:
vll	gi|189350845|ref|YP_001946473.1|	0045910	3-111	1.47e-18	46785	Winged helix DNA-binding domain	0.0038	88979	LysR-like transcriptional regulators	1ixc A:1-89
vll	gi|189350674|ref|YP_001946302.1|	0045790	90-297	2.78e-44	53850	Periplasmic binding protein-like II	0.013	53851	Phosphate binding protein-like	2fyi A:88-307
vll	gi|189350674|ref|YP_001946302.1|	0045910	3-109	2.18e-17	46785	Winged helix DNA-binding domain	0.0032	88979	LysR-like transcriptional regulators	1ixc A:1-89
vll	gi|189350577|ref|YP_001946205.1|	0045790	100-305	5.43e-48	53850	Periplasmic binding protein-like II	0.0046	53851	Phosphate binding protein-like	1al3 A:
vll	gi|189350577|ref|YP_001946205.1|	0045910	12-122	0.00000000000000141	46785	Winged helix DNA-binding domain	0.018	88979	LysR-like transcriptional regulators	1ixc A:1-89
vll	gi|189350546|ref|YP_001946174.1|	0045790	90-291	2.29e-37	53850	Periplasmic binding protein-like II	0.00058	53851	Phosphate binding protein-like	2fyi A:88-307
vll	gi|189350546|ref|YP_001946174.1|	0045910	1-110	3.84e-22	46785	Winged helix DNA-binding domain	0.0058	88979	LysR-like transcriptional regulators	1ixc A:1-89
vll	gi|189350521|ref|YP_001946149.1|	0045790	94-296	8.02e-37	53850	Periplasmic binding protein-like II	0.0015	53851	Phosphate binding protein-like	2fyi A:88-307
vll	gi|189350521|ref|YP_001946149.1|	0045910	4-116	1.36e-25	46785	Winged helix DNA-binding domain	0.0056	88979	LysR-like transcriptional regulators	1ixc A:1-89
vll	gi|189350441|ref|YP_001946069.1|	0045790	90-297	3.48e-42	53850	Periplasmic binding protein-like II	0.00000049	53851	Phosphate binding protein-like	1al3 A:
vll	gi|189350441|ref|YP_001946069.1|	0047461	1-88	0.0000000000000639	46785	Winged helix DNA-binding domain	0.023	88979	LysR-like transcriptional regulators	1ixc A:1-89
vll	gi|189350427|ref|YP_001946055.1|	0045790	96-301	1.09e-38	53850	Periplasmic binding protein-like II	0.0026	53851	Phosphate binding protein-like	1al3 A:
vll	gi|189350427|ref|YP_001946055.1|	0045910	9-115	2.78e-21	46785	Winged helix DNA-binding domain	0.0029	88979	LysR-like transcriptional regulators	1ixc A:1-89
vll	gi|189350382|ref|YP_001946010.1|	0052509	88-290	3.72e-35	53850	Periplasmic binding protein-like II	0.0047	53851	Phosphate binding protein-like	1i6a A:
vll	gi|189350382|ref|YP_001946010.1|	0045910	5-112	4.9e-19	46785	Winged helix DNA-binding domain	0.0077	88979	LysR-like transcriptional regulators	1ixc A:1-89
vll	gi|189350316|ref|YP_001945944.1|	0045790	90-294	3.26e-42	53850	Periplasmic binding protein-like II	0.00089	53851	Phosphate binding protein-like	1i6a A:
vll	gi|189350316|ref|YP_001945944.1|	0045910	3-112	3.8e-23	46785	Winged helix DNA-binding domain	0.011	88979	LysR-like transcriptional regulators	1ixc A:1-89
vll	gi|189350220|ref|YP_001945848.1|	0045790	90-298	7.76e-42	53850	Periplasmic binding protein-like II	0.0056	53851	Phosphate binding protein-like	2fyi A:88-307
vll	gi|189350220|ref|YP_001945848.1|	0045910	3-112	2.85e-22	46785	Winged helix DNA-binding domain	0.0077	88979	LysR-like transcriptional regulators	1ixc A:1-89
vll	gi|189350203|ref|YP_001945831.1|	0045790	95-306	8.51e-41	53850	Periplasmic binding protein-like II	0.011	53851	Phosphate binding protein-like	1i6a A:
vll	gi|189350203|ref|YP_001945831.1|	0045910	9-118	1.04e-20	46785	Winged helix DNA-binding domain	0.011	88979	LysR-like transcriptional regulators	1ixc A:1-89
vll	gi|189350180|ref|YP_001945808.1|	0045790	87-291	1.15e-40	53850	Periplasmic binding protein-like II	0.00084	53851	Phosphate binding protein-like	2fyi A:88-307
vll	gi|189350180|ref|YP_001945808.1|	0045910	1-109	1.74e-23	46785	Winged helix DNA-binding domain	0.008	88979	LysR-like transcriptional regulators	1ixc A:1-89
vll	gi|189350154|ref|YP_001945782.1|	0045790	90-296	7.33e-46	53850	Periplasmic binding protein-like II	0.00085	53851	Phosphate binding protein-like	1al3 A:
vll	gi|189350154|ref|YP_001945782.1|	0045910	3-112	3.01e-25	46785	Winged helix DNA-binding domain	0.0028	88979	LysR-like transcriptional regulators	1ixc A:1-89
vll	gi|189350109|ref|YP_001945737.1|	0052806	90-297	2.02e-36	53850	Periplasmic binding protein-like II	0.0026	53851	Phosphate binding protein-like	2fyi A:88-307
vll	gi|189350109|ref|YP_001945737.1|	0045910	2-112	3.49e-21	46785	Winged helix DNA-binding domain	0.015	88979	LysR-like transcriptional regulators	1ixc A:1-89
vll	gi|189350039|ref|YP_001945667.1|	0045910	5-112	8.36e-26	46785	Winged helix DNA-binding domain	0.0057	88979	LysR-like transcriptional regulators	1ixc A:1-89
vll	gi|189350039|ref|YP_001945667.1|	0045790	89-280	6.38e-25	53850	Periplasmic binding protein-like II	0.0069	53851	Phosphate binding protein-like	1al3 A:
vll	gi|189350033|ref|YP_001945661.1|	0047461	2-84	3.8e-18	46785	Winged helix DNA-binding domain	0.0063	88979	LysR-like transcriptional regulators	1ixc A:1-89
vll	gi|189350033|ref|YP_001945661.1|	0052509	93-293	1.81e-16	53850	Periplasmic binding protein-like II	0.0069	53851	Phosphate binding protein-like	1al3 A:
vll	gi|189350027|ref|YP_001945655.1|	0045790	100-310	4.34e-36	53850	Periplasmic binding protein-like II	0.0061	53851	Phosphate binding protein-like	2fyi A:88-307
vll	gi|189350027|ref|YP_001945655.1|	0052508	11-94	6.13e-22	46785	Winged helix DNA-binding domain	0.011	88979	LysR-like transcriptional regulators	2esn A:3-91
vll	gi|189349939|ref|YP_001945567.1|	0045790	93-302	2.71e-38	53850	Periplasmic binding protein-like II	0.0089	53851	Phosphate binding protein-like	1al3 A:
vll	gi|189349939|ref|YP_001945567.1|	0047461	7-87	1.25e-19	46785	Winged helix DNA-binding domain	0.011	88979	LysR-like transcriptional regulators	1ixc A:1-89
vll	gi|189349756|ref|YP_001945384.1|	0047462	92-291	4.81e-31	53850	Periplasmic binding protein-like II	0.0027	53851	Phosphate binding protein-like	1i6a A:
vll	gi|189349756|ref|YP_001945384.1|	0047461	1-86	2.87e-24	46785	Winged helix DNA-binding domain	0.0019	88979	LysR-like transcriptional regulators	1ixc A:1-89
vll	gi|189349561|ref|YP_001945189.1|	0052509	94-302	1.14e-36	53850	Periplasmic binding protein-like II	0.0000808	53851	Phosphate binding protein-like	1uth A:
vll	gi|189349561|ref|YP_001945189.1|	0052508	10-85	0.0000000000000191	46785	Winged helix DNA-binding domain	0.01	88979	LysR-like transcriptional regulators	2esn A:3-91
vll	gi|189349552|ref|YP_001945180.1|	0045790	87-300	1.03e-43	53850	Periplasmic binding protein-like II	0.0056	53851	Phosphate binding protein-like	2fyi A:88-307
vll	gi|189349552|ref|YP_001945180.1|	0047461	4-87	4.22e-21	46785	Winged helix DNA-binding domain	0.0074	88979	LysR-like transcriptional regulators	1ixc A:1-89
vll	gi|189349449|ref|YP_001945077.1|	0052509	89-302	6.92e-41	53850	Periplasmic binding protein-like II	0.0000132	53851	Phosphate binding protein-like	1i6a A:
vll	gi|189349449|ref|YP_001945077.1|	0047461	1-84	4.13e-19	46785	Winged helix DNA-binding domain	0.0066	88979	LysR-like transcriptional regulators	1ixc A:1-89
vll	gi|189349429|ref|YP_001945057.1|	0052509	96-297	1.49e-31	53850	Periplasmic binding protein-like II	0.00075	53851	Phosphate binding protein-like	2esn A:92-303
vll	gi|189349429|ref|YP_001945057.1|	0052508	9-85	1.31e-17	46785	Winged helix DNA-binding domain	0.0026	88979	LysR-like transcriptional regulators	2esn A:3-91
vll	gi|189349393|ref|YP_001945021.1|	0052509	92-268	3.8e-21	53850	Periplasmic binding protein-like II	0.012	53851	Phosphate binding protein-like	1i6a A:
vll	gi|189349393|ref|YP_001945021.1|	0047461	1-84	7.89e-19	46785	Winged helix DNA-binding domain	0.0029	88979	LysR-like transcriptional regulators	1ixc A:1-89
vll	gi|189349237|ref|YP_001944865.1|	0045790	94-294	1.1e-43	53850	Periplasmic binding protein-like II	0.0048	53851	Phosphate binding protein-like	2fyi A:88-307
vll	gi|189349237|ref|YP_001944865.1|	0052508	6-88	1.53e-22	46785	Winged helix DNA-binding domain	0.0093	88979	LysR-like transcriptional regulators	1ixc A:1-89
vll	gi|189349171|ref|YP_001944799.1|	0045790	101-302	1.99e-37	53850	Periplasmic binding protein-like II	0.014	53851	Phosphate binding protein-like	1i6a A:
vll	gi|189349171|ref|YP_001944799.1|	0052508	5-86	4.99e-20	46785	Winged helix DNA-binding domain	0.02	88979	LysR-like transcriptional regulators	1ixc A:1-89
vll	gi|189349155|ref|YP_001944783.1|	0045790	90-297	1.52e-46	53850	Periplasmic binding protein-like II	0.005	53851	Phosphate binding protein-like	2fyi A:88-307
vll	gi|189349155|ref|YP_001944783.1|	0045910	6-111	4.46e-19	46785	Winged helix DNA-binding domain	0.012	88979	LysR-like transcriptional regulators	1ixc A:1-89
vll	gi|189349108|ref|YP_001944736.1|	0052806	92-289	3.44e-39	53850	Periplasmic binding protein-like II	0.013	53851	Phosphate binding protein-like	2esn A:92-303
vll	gi|189349108|ref|YP_001944736.1|	0052508	4-87	1.71e-19	46785	Winged helix DNA-binding domain	0.011	88979	LysR-like transcriptional regulators	1ixc A:1-89
vll	gi|189348989|ref|YP_001944617.1|	0045790	89-295	2.53e-45	53850	Periplasmic binding protein-like II	0.0079	53851	Phosphate binding protein-like	2fyi A:88-307
vll	gi|189348989|ref|YP_001944617.1|	0045910	3-112	5.44e-22	46785	Winged helix DNA-binding domain	0.0058	88979	LysR-like transcriptional regulators	1ixc A:1-89
vll	gi|189354071|ref|YP_001949698.1|	0045790	103-311	8.6e-32	53850	Periplasmic binding protein-like II	0.0071	53851	Phosphate binding protein-like	1i6a A:
vll	gi|189354071|ref|YP_001949698.1|	0045910	7-122	7.63e-24	46785	Winged helix DNA-binding domain	0.0062	88979	LysR-like transcriptional regulators	1ixc A:1-89
vll	gi|189354028|ref|YP_001949655.1|	0045790	88-295	8.28e-33	53850	Periplasmic binding protein-like II	0.00014	53851	Phosphate binding protein-like	1ixc A:90-294
vll	gi|189354028|ref|YP_001949655.1|	0047461	1-85	1.84e-26	46785	Winged helix DNA-binding domain	0.0012	88979	LysR-like transcriptional regulators	1ixc A:1-89
vll	gi|189353960|ref|YP_001949587.1|	0045910	4-108	3.58e-17	46785	Winged helix DNA-binding domain	0.0053	88979	LysR-like transcriptional regulators	1ixc A:1-89
vll	gi|189353960|ref|YP_001949587.1|	0045790	95-297	1.74e-17	53850	Periplasmic binding protein-like II	0.019	53851	Phosphate binding protein-like	1uth A:
vll	gi|189353955|ref|YP_001949582.1|	0045790	114-322	7.6e-37	53850	Periplasmic binding protein-like II	0.0096	53851	Phosphate binding protein-like	2fyi A:88-307
vll	gi|189353955|ref|YP_001949582.1|	0045910	28-136	1.36e-20	46785	Winged helix DNA-binding domain	0.0021	88979	LysR-like transcriptional regulators	1ixc A:1-89
vll	gi|189353925|ref|YP_001949552.1|	0045790	95-303	9.06e-32	53850	Periplasmic binding protein-like II	0.0013	53851	Phosphate binding protein-like	1i6a A:
vll	gi|189353925|ref|YP_001949552.1|	0045910	7-117	1.31e-22	46785	Winged helix DNA-binding domain	0.0033	88979	LysR-like transcriptional regulators	1ixc A:1-89
vll	gi|189353921|ref|YP_001949548.1|	0045790	91-295	7.78e-39	53850	Periplasmic binding protein-like II	0.0072	53851	Phosphate binding protein-like	2fyi A:88-307
vll	gi|189353921|ref|YP_001949548.1|	0045910	3-112	8.44e-23	46785	Winged helix DNA-binding domain	0.007	88979	LysR-like transcriptional regulators	1ixc A:1-89
vll	gi|189353903|ref|YP_001949530.1|	0045790	90-297	4.52e-46	53850	Periplasmic binding protein-like II	0.011	53851	Phosphate binding protein-like	1al3 A:
vll	gi|189353903|ref|YP_001949530.1|	0047461	4-87	2.42e-21	46785	Winged helix DNA-binding domain	0.013	88979	LysR-like transcriptional regulators	1ixc A:1-89
vll	gi|189353894|ref|YP_001949521.1|	0045790	93-298	2.95e-30	53850	Periplasmic binding protein-like II	0.0029	53851	Phosphate binding protein-like	1al3 A:
vll	gi|189353894|ref|YP_001949521.1|	0045910	4-113	4.73e-18	46785	Winged helix DNA-binding domain	0.0068	88979	LysR-like transcriptional regulators	1ixc A:1-89
vll	gi|189353893|ref|YP_001949520.1|	0045790	89-291	1.76e-27	53850	Periplasmic binding protein-like II	0.0056	53851	Phosphate binding protein-like	2esn A:92-303
vll	gi|189353893|ref|YP_001949520.1|	0047461	4-88	2.02e-17	46785	Winged helix DNA-binding domain	0.0071	88979	LysR-like transcriptional regulators	1ixc A:1-89
vll	gi|189353871|ref|YP_001949498.1|	0045790	95-303	1.16e-41	53850	Periplasmic binding protein-like II	0.01	53851	Phosphate binding protein-like	2fyi A:88-307
vll	gi|189353871|ref|YP_001949498.1|	0047461	12-89	6.22e-21	46785	Winged helix DNA-binding domain	0.017	88979	LysR-like transcriptional regulators	1ixc A:1-89
vll	gi|189353832|ref|YP_001949459.1|	0052806	97-296	3.1e-28	53850	Periplasmic binding protein-like II	0.0081	53851	Phosphate binding protein-like	2fyi A:88-307
vll	gi|189353832|ref|YP_001949459.1|	0047461	8-93	1.63e-17	46785	Winged helix DNA-binding domain	0.0034	88979	LysR-like transcriptional regulators	1ixc A:1-89
vll	gi|189353746|ref|YP_001949373.1|	0045790	91-290	4.34e-35	53850	Periplasmic binding protein-like II	0.0015	53851	Phosphate binding protein-like	1i6a A:
vll	gi|189353746|ref|YP_001949373.1|	0045910	4-114	3.81e-24	46785	Winged helix DNA-binding domain	0.0052	88979	LysR-like transcriptional regulators	1ixc A:1-89
vll	gi|189353732|ref|YP_001949359.1|	0045790	95-294	1.56e-37	53850	Periplasmic binding protein-like II	0.009	53851	Phosphate binding protein-like	2fyi A:88-307
vll	gi|189353732|ref|YP_001949359.1|	0047461	6-90	1.79e-19	46785	Winged helix DNA-binding domain	0.015	88979	LysR-like transcriptional regulators	1ixc A:1-89
vll	gi|189353703|ref|YP_001949330.1|	0045790	95-299	5.79e-38	53850	Periplasmic binding protein-like II	0.0087	53851	Phosphate binding protein-like	2fyi A:88-307
vll	gi|189353703|ref|YP_001949330.1|	0045910	5-116	2.4e-23	46785	Winged helix DNA-binding domain	0.004	88979	LysR-like transcriptional regulators	1ixc A:1-89
vll	gi|189353660|ref|YP_001949287.1|	0045790	88-294	2.48e-35	53850	Periplasmic binding protein-like II	0.00085	53851	Phosphate binding protein-like	1i6a A:
vll	gi|189353660|ref|YP_001949287.1|	0047461	1-83	6.98e-22	46785	Winged helix DNA-binding domain	0.0028	88979	LysR-like transcriptional regulators	1ixc A:1-89
vll	gi|189353659|ref|YP_001949286.1|	0045790	94-294	1.99e-23	53850	Periplasmic binding protein-like II	0.02	53851	Phosphate binding protein-like	1ixc A:90-294
vll	gi|189353659|ref|YP_001949286.1|	0052508	3-87	7.48e-21	46785	Winged helix DNA-binding domain	0.022	88979	LysR-like transcriptional regulators	1ixc A:1-89
vll	gi|189353644|ref|YP_001949271.1|	0049998	84-281	2.85e-23	53850	Periplasmic binding protein-like II	0.0067	53851	Phosphate binding protein-like	1i6a A:
vll	gi|189353644|ref|YP_001949271.1|	0045910	5-113	6.81e-20	46785	Winged helix DNA-binding domain	0.01	88979	LysR-like transcriptional regulators	1ixc A:1-89
vll	gi|189353611|ref|YP_001949238.1|	0045790	89-298	4.34e-43	53850	Periplasmic binding protein-like II	0.009	53851	Phosphate binding protein-like	1uth A:
vll	gi|189353611|ref|YP_001949238.1|	0045910	5-111	1.54e-21	46785	Winged helix DNA-binding domain	0.016	88979	LysR-like transcriptional regulators	1ixc A:1-89
vll	gi|189353585|ref|YP_001949212.1|	0045790	94-291	1.99e-39	53850	Periplasmic binding protein-like II	0.0086	53851	Phosphate binding protein-like	2esn A:92-303
vll	gi|189353585|ref|YP_001949212.1|	0052508	7-89	8.74e-21	46785	Winged helix DNA-binding domain	0.016	88979	LysR-like transcriptional regulators	1ixc A:1-89
vll	gi|189353548|ref|YP_001949175.1|	0045790	94-297	1.01e-38	53850	Periplasmic binding protein-like II	0.0013	53851	Phosphate binding protein-like	1al3 A:
vll	gi|189353548|ref|YP_001949175.1|	0052508	3-81	0.00000000000000224	46785	Winged helix DNA-binding domain	0.012	88979	LysR-like transcriptional regulators	1ixc A:1-89
vll	gi|189353465|ref|YP_001949092.1|	0045910	4-112	2.34e-27	46785	Winged helix DNA-binding domain	0.0017	88979	LysR-like transcriptional regulators	1ixc A:1-89
vll	gi|189353465|ref|YP_001949092.1|	0049998	83-250	1.07e-22	53850	Periplasmic binding protein-like II	0.0046	53851	Phosphate binding protein-like	1al3 A:
vll	gi|189353464|ref|YP_001949091.1|	0045790	92-293	1.63e-40	53850	Periplasmic binding protein-like II	0.0059	53851	Phosphate binding protein-like	2fyi A:88-307
vll	gi|189353464|ref|YP_001949091.1|	0045910	5-115	1.49e-21	46785	Winged helix DNA-binding domain	0.012	88979	LysR-like transcriptional regulators	1ixc A:1-89
vll	gi|189353459|ref|YP_001949086.1|	0045790	89-288	3.26e-32	53850	Periplasmic binding protein-like II	0.0045	53851	Phosphate binding protein-like	1al3 A:
vll	gi|189353459|ref|YP_001949086.1|	0045910	1-109	7.52e-21	46785	Winged helix DNA-binding domain	0.01	88979	LysR-like transcriptional regulators	1ixc A:1-89
vll	gi|189353366|ref|YP_001948993.1|	0045790	90-290	2.48e-32	53850	Periplasmic binding protein-like II	0.00042	53851	Phosphate binding protein-like	1i6a A:
vll	gi|189353366|ref|YP_001948993.1|	0047461	1-84	2.97e-24	46785	Winged helix DNA-binding domain	0.00083	88979	LysR-like transcriptional regulators	1ixc A:1-89
vll	gi|189353334|ref|YP_001948961.1|	0045790	89-298	4.71e-42	53850	Periplasmic binding protein-like II	0.00097	53851	Phosphate binding protein-like	1i6a A:
vll	gi|189353334|ref|YP_001948961.1|	0045910	1-111	1.15e-22	46785	Winged helix DNA-binding domain	0.00089	88979	LysR-like transcriptional regulators	1ixc A:1-89
vll	gi|189353327|ref|YP_001948954.1|	0045790	98-296	4.19e-35	53850	Periplasmic binding protein-like II	0.00072	53851	Phosphate binding protein-like	1i6a A:
vll	gi|189353327|ref|YP_001948954.1|	0052508	9-88	0.0000000000000227	46785	Winged helix DNA-binding domain	0.013	88979	LysR-like transcriptional regulators	1ixc A:1-89
vll	gi|189353234|ref|YP_001948861.1|	0052509	90-297	1.39e-44	53850	Periplasmic binding protein-like II	0.000000815	53851	Phosphate binding protein-like	1uth A:
vll	gi|189353234|ref|YP_001948861.1|	0052508	3-85	1.38e-18	46785	Winged helix DNA-binding domain	0.0031	88979	LysR-like transcriptional regulators	2esn A:3-91
vll	gi|189353226|ref|YP_001948853.1|	0045790	90-299	8.51e-43	53850	Periplasmic binding protein-like II	0.013	53851	Phosphate binding protein-like	2fyi A:88-307
vll	gi|189353226|ref|YP_001948853.1|	0047461	4-85	3.34e-20	46785	Winged helix DNA-binding domain	0.014	88979	LysR-like transcriptional regulators	1ixc A:1-89
vll	gi|189353221|ref|YP_001948848.1|	0045790	90-296	1.71e-37	53850	Periplasmic binding protein-like II	0.0011	53851	Phosphate binding protein-like	1al3 A:
vll	gi|189353221|ref|YP_001948848.1|	0045910	1-113	1.68e-23	46785	Winged helix DNA-binding domain	0.004	88979	LysR-like transcriptional regulators	1ixc A:1-89
vll	gi|189353217|ref|YP_001948844.1|	0045790	98-287	2.9e-32	53850	Periplasmic binding protein-like II	0.017	53851	Phosphate binding protein-like	2esn A:92-303
vll	gi|189353217|ref|YP_001948844.1|	0052508	2-83	4.45e-24	46785	Winged helix DNA-binding domain	0.0085	88979	LysR-like transcriptional regulators	1ixc A:1-89
vll	gi|189353200|ref|YP_001948827.1|	0045790	93-287	6.52e-27	53850	Periplasmic binding protein-like II	0.0085	53851	Phosphate binding protein-like	2fyi A:88-307
vll	gi|189353200|ref|YP_001948827.1|	0045910	7-115	1.72e-20	46785	Winged helix DNA-binding domain	0.0038	88979	LysR-like transcriptional regulators	1ixc A:1-89
vll	gi|189353192|ref|YP_001948819.1|	0045790	88-290	5.52e-31	53850	Periplasmic binding protein-like II	0.0015	53851	Phosphate binding protein-like	1ixc A:90-294
vll	gi|189353192|ref|YP_001948819.1|	0047461	1-85	3.35e-22	46785	Winged helix DNA-binding domain	0.0017	88979	LysR-like transcriptional regulators	1ixc A:1-89
vll	gi|189353165|ref|YP_001948792.1|	0045790	90-296	2.99e-29	53850	Periplasmic binding protein-like II	0.0026	53851	Phosphate binding protein-like	1i6a A:
vll	gi|189353165|ref|YP_001948792.1|	0045910	1-110	7.34e-24	46785	Winged helix DNA-binding domain	0.003	88979	LysR-like transcriptional regulators	1ixc A:1-89
vll	gi|189353149|ref|YP_001948776.1|	0045790	90-299	1.12e-38	53850	Periplasmic binding protein-like II	0.01	53851	Phosphate binding protein-like	2fyi A:88-307
vll	gi|189353149|ref|YP_001948776.1|	0047461	5-84	2.2e-18	46785	Winged helix DNA-binding domain	0.008	88979	LysR-like transcriptional regulators	1ixc A:1-89
vll	gi|189353146|ref|YP_001948773.1|	0045790	91-294	5.61e-36	53850	Periplasmic binding protein-like II	0.00079	53851	Phosphate binding protein-like	1ixc A:90-294
vll	gi|189353146|ref|YP_001948773.1|	0047461	3-86	3.05e-23	46785	Winged helix DNA-binding domain	0.00057	88979	LysR-like transcriptional regulators	1ixc A:1-89
vll	gi|189352987|ref|YP_001948614.1|	0045790	90-297	3.72e-40	53850	Periplasmic binding protein-like II	0.0076	53851	Phosphate binding protein-like	2fyi A:88-307
vll	gi|189352987|ref|YP_001948614.1|	0045910	3-112	2.72e-21	46785	Winged helix DNA-binding domain	0.0071	88979	LysR-like transcriptional regulators	1ixc A:1-89
vll	gi|189352856|ref|YP_001948483.1|	0052509	100-303	7.6e-37	53850	Periplasmic binding protein-like II	0.0009	53851	Phosphate binding protein-like	1i6a A:
vll	gi|189352856|ref|YP_001948483.1|	0052508	10-88	1.09e-19	46785	Winged helix DNA-binding domain	0.0054	88979	LysR-like transcriptional regulators	1ixc A:1-89
vll	gi|189352832|ref|YP_001948459.1|	0045790	96-304	1.16e-34	53850	Periplasmic binding protein-like II	0.0021	53851	Phosphate binding protein-like	1al3 A:
vll	gi|189352832|ref|YP_001948459.1|	0045910	5-112	3.06e-22	46785	Winged helix DNA-binding domain	0.0034	88979	LysR-like transcriptional regulators	1ixc A:1-89
vll	gi|189352785|ref|YP_001948412.1|	0045790	99-297	1.63e-35	53850	Periplasmic binding protein-like II	0.019	53851	Phosphate binding protein-like	1i6a A:
vll	gi|189352785|ref|YP_001948412.1|	0052508	11-93	1.75e-18	46785	Winged helix DNA-binding domain	0.022	88979	LysR-like transcriptional regulators	1ixc A:1-89
vll	gi|189352720|ref|YP_001948347.1|	0052509	110-319	6.33e-37	53850	Periplasmic binding protein-like II	0.00015	53851	Phosphate binding protein-like	1uth A:
vll	gi|189352720|ref|YP_001948347.1|	0052508	25-101	2.02e-16	46785	Winged helix DNA-binding domain	0.013	88979	LysR-like transcriptional regulators	2esn A:3-91
vll	gi|189352691|ref|YP_001948318.1|	0045790	96-296	3.08e-31	53850	Periplasmic binding protein-like II	0.015	53851	Phosphate binding protein-like	1ixc A:90-294
vll	gi|189352691|ref|YP_001948318.1|	0052508	3-86	4.06e-23	46785	Winged helix DNA-binding domain	0.012	88979	LysR-like transcriptional regulators	1ixc A:1-89
vll	gi|189352527|ref|YP_001948154.1|	0049998	84-279	6.98e-30	53850	Periplasmic binding protein-like II	0.0048	53851	Phosphate binding protein-like	1al3 A:
vll	gi|189352527|ref|YP_001948154.1|	0045910	1-109	4.59e-19	46785	Winged helix DNA-binding domain	0.006	88979	LysR-like transcriptional regulators	1ixc A:1-89
vll	gi|189352498|ref|YP_001948125.1|	0045790	91-294	5.79e-38	53850	Periplasmic binding protein-like II	0.02	53851	Phosphate binding protein-like	1i6a A:
vll	gi|189352498|ref|YP_001948125.1|	0045910	4-114	4.89e-23	46785	Winged helix DNA-binding domain	0.018	88979	LysR-like transcriptional regulators	1ixc A:1-89
vll	gi|189352405|ref|YP_001948032.1|	0045790	90-278	9.23e-26	53850	Periplasmic binding protein-like II	0.0031	53851	Phosphate binding protein-like	1i6a A:
vll	gi|189352405|ref|YP_001948032.1|	0045910	3-109	3.47e-19	46785	Winged helix DNA-binding domain	0.0092	88979	LysR-like transcriptional regulators	1ixc A:1-89
vll	gi|189352336|ref|YP_001947963.1|	0045790	87-292	9.18e-36	53850	Periplasmic binding protein-like II	0.00036	53851	Phosphate binding protein-like	1ixc A:90-294
vll	gi|189352336|ref|YP_001947963.1|	0047461	1-83	7.89e-25	46785	Winged helix DNA-binding domain	0.0006	88979	LysR-like transcriptional regulators	1ixc A:1-89
vll	gi|189352331|ref|YP_001947958.1|	0052509	91-294	4.34e-43	53850	Periplasmic binding protein-like II	0.0000612	53851	Phosphate binding protein-like	1uth A:
vll	gi|189352331|ref|YP_001947958.1|	0052508	4-84	5.03e-18	46785	Winged helix DNA-binding domain	0.0049	88979	LysR-like transcriptional regulators	2esn A:3-91
vll	gi|189352322|ref|YP_001947949.1|	0045790	87-298	6.98e-39	53850	Periplasmic binding protein-like II	0.0072	53851	Phosphate binding protein-like	2fyi A:88-307
vll	gi|189352322|ref|YP_001947949.1|	0047461	5-86	1.36e-20	46785	Winged helix DNA-binding domain	0.026	88979	LysR-like transcriptional regulators	1ixc A:1-89
vll	gi|189352313|ref|YP_001947940.1|	0045790	95-297	1.88e-46	53850	Periplasmic binding protein-like II	0.00065	53851	Phosphate binding protein-like	1i6a A:
vll	gi|189352313|ref|YP_001947940.1|	0045910	4-115	1.27e-26	46785	Winged helix DNA-binding domain	0.0064	88979	LysR-like transcriptional regulators	1ixc A:1-89
vll	gi|189352309|ref|YP_001947936.1|	0049998	88-300	2.53e-33	53850	Periplasmic binding protein-like II	0.0034	53851	Phosphate binding protein-like	1al3 A:
vll	gi|189352309|ref|YP_001947936.1|	0045910	7-111	1.82e-18	46785	Winged helix DNA-binding domain	0.0082	88979	LysR-like transcriptional regulators	1ixc A:1-89
vll	gi|189352308|ref|YP_001947935.1|	0045790	93-292	1.19e-29	53850	Periplasmic binding protein-like II	0.017	53851	Phosphate binding protein-like	2fyi A:88-307
vll	gi|189352308|ref|YP_001947935.1|	0045910	6-112	1.91e-22	46785	Winged helix DNA-binding domain	0.013	88979	LysR-like transcriptional regulators	2esn A:3-91
vll	gi|189352303|ref|YP_001947930.1|	0045790	96-300	2.79e-39	53850	Periplasmic binding protein-like II	0.0063	53851	Phosphate binding protein-like	1i6a A:
vll	gi|189352303|ref|YP_001947930.1|	0052508	6-86	1.26e-22	46785	Winged helix DNA-binding domain	0.0093	88979	LysR-like transcriptional regulators	1ixc A:1-89
vll	gi|189352300|ref|YP_001947927.1|	0045790	89-282	8.07e-27	53850	Periplasmic binding protein-like II	0.0038	53851	Phosphate binding protein-like	1i6a A:
vll	gi|189352300|ref|YP_001947927.1|	0045910	1-110	2.27e-22	46785	Winged helix DNA-binding domain	0.0096	88979	LysR-like transcriptional regulators	1ixc A:1-89
vll	gi|189352271|ref|YP_001947898.1|	0045790	93-301	1.24e-43	53850	Periplasmic binding protein-like II	0.011	53851	Phosphate binding protein-like	1al3 A:
vll	gi|189352271|ref|YP_001947898.1|	0045910	7-114	1.47e-22	46785	Winged helix DNA-binding domain	0.014	88979	LysR-like transcriptional regulators	1ixc A:1-89
vll	gi|189352258|ref|YP_001947885.1|	0045790	94-301	6.7e-43	53850	Periplasmic binding protein-like II	0.012	53851	Phosphate binding protein-like	2fyi A:88-307
vll	gi|189352258|ref|YP_001947885.1|	0047461	8-90	3.12e-22	46785	Winged helix DNA-binding domain	0.006	88979	LysR-like transcriptional regulators	1ixc A:1-89
vll	gi|189352229|ref|YP_001947856.1|	0052509	116-323	1.33e-27	53850	Periplasmic binding protein-like II	0.00018	53851	Phosphate binding protein-like	1uth A:
vll	gi|189352229|ref|YP_001947856.1|	0052508	31-111	1.81e-18	46785	Winged helix DNA-binding domain	0.0011	88979	LysR-like transcriptional regulators	2esn A:3-91
vll	gi|189352225|ref|YP_001947852.1|	0052509	91-298	4.81e-42	53850	Periplasmic binding protein-like II	0.0000196	53851	Phosphate binding protein-like	1uth A:
vll	gi|189352225|ref|YP_001947852.1|	0052508	5-86	1.16e-19	46785	Winged helix DNA-binding domain	0.0023	88979	LysR-like transcriptional regulators	2esn A:3-91
vll	gi|189352224|ref|YP_001947851.1|	0052509	93-300	1.02e-50	53850	Periplasmic binding protein-like II	0.000022	53851	Phosphate binding protein-like	1uth A:
vll	gi|189352224|ref|YP_001947851.1|	0052508	8-90	6.66e-22	46785	Winged helix DNA-binding domain	0.0089	88979	LysR-like transcriptional regulators	2esn A:3-91
vll	gi|189352172|ref|YP_001947799.1|	0045790	88-281	1.18e-29	53850	Periplasmic binding protein-like II	0.0045	53851	Phosphate binding protein-like	1i6a A:
vll	gi|189352172|ref|YP_001947799.1|	0045910	1-110	1.31e-18	46785	Winged helix DNA-binding domain	0.01	88979	LysR-like transcriptional regulators	1ixc A:1-89
vll	gi|189352163|ref|YP_001947790.1|	0045790	90-299	1.25e-40	53850	Periplasmic binding protein-like II	0.008	53851	Phosphate binding protein-like	1al3 A:
vll	gi|189352163|ref|YP_001947790.1|	0045910	6-113	2.25e-20	46785	Winged helix DNA-binding domain	0.0072	88979	LysR-like transcriptional regulators	1ixc A:1-89
vll	gi|189352158|ref|YP_001947785.1|	0045790	90-299	6.15e-31	53850	Periplasmic binding protein-like II	0.0024	53851	Phosphate binding protein-like	2fyi A:88-307
vll	gi|189352158|ref|YP_001947785.1|	0045910	1-109	1.3e-21	46785	Winged helix DNA-binding domain	0.0075	88979	LysR-like transcriptional regulators	1ixc A:1-89
vll	gi|189352153|ref|YP_001947780.1|	0045790	94-295	3.98e-38	53850	Periplasmic binding protein-like II	0.0069	53851	Phosphate binding protein-like	2fyi A:88-307
vll	gi|189352153|ref|YP_001947780.1|	0052508	6-89	2.5e-20	46785	Winged helix DNA-binding domain	0.0096	88979	LysR-like transcriptional regulators	1ixc A:1-89
vll	gi|189352140|ref|YP_001947767.1|	0045790	96-297	4.16e-37	53850	Periplasmic binding protein-like II	0.012	53851	Phosphate binding protein-like	2fyi A:88-307
vll	gi|189352140|ref|YP_001947767.1|	0052508	6-83	3.4e-20	46785	Winged helix DNA-binding domain	0.012	88979	LysR-like transcriptional regulators	1ixc A:1-89
vll	gi|189352106|ref|YP_001947733.1|	0045790	98-297	8.51e-29	53850	Periplasmic binding protein-like II	0.0049	53851	Phosphate binding protein-like	2fyi A:88-307
vll	gi|189352106|ref|YP_001947733.1|	0047461	8-94	8.5e-17	46785	Winged helix DNA-binding domain	0.005	88979	LysR-like transcriptional regulators	1ixc A:1-89
vll	gi|189352098|ref|YP_001947725.1|	0045910	3-112	7.02e-26	46785	Winged helix DNA-binding domain	0.0065	88979	LysR-like transcriptional regulators	1ixc A:1-89
vll	gi|189352098|ref|YP_001947725.1|	0045790	89-283	2.34e-23	53850	Periplasmic binding protein-like II	0.0027	53851	Phosphate binding protein-like	1i6a A:
vll	gi|189352066|ref|YP_001947693.1|	0045790	89-299	1.63e-33	53850	Periplasmic binding protein-like II	0.0016	53851	Phosphate binding protein-like	1i6a A:
vll	gi|189352066|ref|YP_001947693.1|	0045910	1-110	3.72e-25	46785	Winged helix DNA-binding domain	0.0026	88979	LysR-like transcriptional regulators	1ixc A:1-89
vll	gi|189352006|ref|YP_001947633.1|	0049998	94-291	2.71e-25	53850	Periplasmic binding protein-like II	0.02	53851	Phosphate binding protein-like	1pda A:3-219
vll	gi|189352006|ref|YP_001947633.1|	0045910	1-113	2.04e-16	46785	Winged helix DNA-binding domain	0.039	88979	LysR-like transcriptional regulators	1ixc A:1-89
vll	gi|189347997|ref|YP_001941193.1|	0045790	92-289	3.08e-40	53850	Periplasmic binding protein-like II	0.015	53851	Phosphate binding protein-like	1ixc A:90-294
vll	gi|189347997|ref|YP_001941193.1|	0052508	3-81	5.02e-19	46785	Winged helix DNA-binding domain	0.018	88979	LysR-like transcriptional regulators	1ixc A:1-89
vll	gi|189347995|ref|YP_001941191.1|	0045790	90-300	5.61e-39	53850	Periplasmic binding protein-like II	0.0099	53851	Phosphate binding protein-like	2fyi A:88-307
vll	gi|189347995|ref|YP_001941191.1|	0045910	3-111	6.86e-23	46785	Winged helix DNA-binding domain	0.0048	88979	LysR-like transcriptional regulators	1ixc A:1-89
vll	gi|189348683|ref|YP_001941879.1|	0045790	93-302	2.61e-36	53850	Periplasmic binding protein-like II	0.00071	53851	Phosphate binding protein-like	1i6a A:
vll	gi|189348683|ref|YP_001941879.1|	0045910	4-115	2.72e-21	46785	Winged helix DNA-binding domain	0.0015	88979	LysR-like transcriptional regulators	1ixc A:1-89
vll	gi|189348676|ref|YP_001941872.1|	0045910	5-84	0.000000000000363	46785	Winged helix DNA-binding domain	0.013	88979	LysR-like transcriptional regulators	1ixc A:1-89
vll	gi|189348567|ref|YP_001941763.1|	0045790	101-298	7.24e-36	53850	Periplasmic binding protein-like II	0.017	53851	Phosphate binding protein-like	2esn A:92-303
vll	gi|189348567|ref|YP_001941763.1|	0045910	9-120	6.61e-21	46785	Winged helix DNA-binding domain	0.003	88979	LysR-like transcriptional regulators	1ixc A:1-89
vll	gi|189348466|ref|YP_001941662.1|	0045790	89-293	1.43e-38	53850	Periplasmic binding protein-like II	0.013	53851	Phosphate binding protein-like	2fyi A:88-307
vll	gi|189348466|ref|YP_001941662.1|	0047461	4-85	4.96e-17	46785	Winged helix DNA-binding domain	0.023	88979	LysR-like transcriptional regulators	1ixc A:1-89
vll	gi|189348337|ref|YP_001941533.1|	0045790	92-294	1.19e-31	53850	Periplasmic binding protein-like II	0.011	53851	Phosphate binding protein-like	2fyi A:88-307
vll	gi|189348337|ref|YP_001941533.1|	0052508	6-82	0.00000000000000272	46785	Winged helix DNA-binding domain	0.027	88979	LysR-like transcriptional regulators	2esn A:3-91
vll	gi|189348288|ref|YP_001941484.1|	0052806	96-290	9.77e-25	53850	Periplasmic binding protein-like II	0.0056	53851	Phosphate binding protein-like	1i6a A:
vll	gi|189348288|ref|YP_001941484.1|	0052508	3-87	6.54e-23	46785	Winged helix DNA-binding domain	0.0079	88979	LysR-like transcriptional regulators	1ixc A:1-89
vll	gi|189348158|ref|YP_001941354.1|	0045790	95-299	1.27e-41	53850	Periplasmic binding protein-like II	0.0011	53851	Phosphate binding protein-like	2fyi A:88-307
vll	gi|189348158|ref|YP_001941354.1|	0045910	5-116	6.95e-20	46785	Winged helix DNA-binding domain	0.0062	88979	LysR-like transcriptional regulators	1ixc A:1-89
vll	gi|189348153|ref|YP_001941349.1|	0045790	90-292	8.58e-39	53850	Periplasmic binding protein-like II	0.0015	53851	Phosphate binding protein-like	1al3 A:
vll	gi|189348153|ref|YP_001941349.1|	0045910	1-111	5.99e-19	46785	Winged helix DNA-binding domain	0.0083	88979	LysR-like transcriptional regulators	1ixc A:1-89
vll	gi|189348135|ref|YP_001941331.1|	0045790	96-299	1.32e-42	53850	Periplasmic binding protein-like II	0.016	53851	Phosphate binding protein-like	1al3 A:
vll	gi|189348135|ref|YP_001941331.1|	0045910	5-118	1.27e-22	46785	Winged helix DNA-binding domain	0.0082	88979	LysR-like transcriptional regulators	1ixc A:1-89
vll	gi|189348125|ref|YP_001941321.1|	0045790	93-299	9.42e-39	53850	Periplasmic binding protein-like II	0.001	53851	Phosphate binding protein-like	1i6a A:
vll	gi|189348125|ref|YP_001941321.1|	0047461	6-87	6.74e-24	46785	Winged helix DNA-binding domain	0.0029	88979	LysR-like transcriptional regulators	1ixc A:1-89
vll	gi|189348111|ref|YP_001941307.1|	0045790	196-406	1.07e-35	53850	Periplasmic binding protein-like II	0.002	53851	Phosphate binding protein-like	1i6a A:
vll	gi|189348111|ref|YP_001941307.1|	0045910	107-218	3.93e-21	46785	Winged helix DNA-binding domain	0.0092	88979	LysR-like transcriptional regulators	1ixc A:1-89
vll	gi|189348111|ref|YP_001941307.1|	0045910	4-88	7.94e-17	46785	Winged helix DNA-binding domain	0.0097	88979	LysR-like transcriptional regulators	1ixc A:1-89
vll	gi|189348098|ref|YP_001941294.1|	0045790	88-292	2.71e-47	53850	Periplasmic binding protein-like II	0.011	53851	Phosphate binding protein-like	1i6a A:
vll	gi|189348098|ref|YP_001941294.1|	0047461	1-82	1.76e-20	46785	Winged helix DNA-binding domain	0.0036	88979	LysR-like transcriptional regulators	1ixc A:1-89
vll	gi|189348079|ref|YP_001941275.1|	0045790	90-295	4.89e-43	53850	Periplasmic binding protein-like II	0.0074	53851	Phosphate binding protein-like	1uth A:
vll	gi|189348079|ref|YP_001941275.1|	0047461	7-87	5.36e-20	46785	Winged helix DNA-binding domain	0.012	88979	LysR-like transcriptional regulators	1ixc A:1-89
vll	gi|189348058|ref|YP_001941254.1|	0045790	89-296	4.5e-42	53850	Periplasmic binding protein-like II	0.0062	53851	Phosphate binding protein-like	2fyi A:88-307
vll	gi|189348058|ref|YP_001941254.1|	0045910	4-111	3.68e-19	46785	Winged helix DNA-binding domain	0.032	88979	LysR-like transcriptional regulators	1ixc A:1-89
vll	gi|189348034|ref|YP_001941230.1|	0052509	91-296	1.09e-39	53850	Periplasmic binding protein-like II	0.0000186	53851	Phosphate binding protein-like	1uth A:
vll	gi|189348034|ref|YP_001941230.1|	0052508	6-84	5.37e-19	46785	Winged helix DNA-binding domain	0.005	88979	LysR-like transcriptional regulators	2esn A:3-91
vll	gi|189348025|ref|YP_001941221.1|	0045790	87-297	6.98e-32	53850	Periplasmic binding protein-like II	0.002	53851	Phosphate binding protein-like	1i6a A:
vll	gi|189348025|ref|YP_001941221.1|	0047461	1-84	3.27e-20	46785	Winged helix DNA-binding domain	0.0046	88979	LysR-like transcriptional regulators	1ixc A:1-89
vll	gi|189348073|ref|YP_001941269.1|	0049998	86-293	3.26e-39	53850	Periplasmic binding protein-like II	0.0079	53851	Phosphate binding protein-like	1i6a A:
vll	gi|189348073|ref|YP_001941269.1|	0052508	7-85	2.18e-22	46785	Winged helix DNA-binding domain	0.015	88979	LysR-like transcriptional regulators	2esn A:3-91
vll	gi|189349175|ref|YP_001944803.1|	0045790	110-335	1.46e-26	53850	Periplasmic binding protein-like II	0.0076	53851	Phosphate binding protein-like	1i6a A:
vll	gi|189349175|ref|YP_001944803.1|	0045910	23-132	9e-22	46785	Winged helix DNA-binding domain	0.007	88979	LysR-like transcriptional regulators	1ixc A:1-89
vll	gi|189349370|ref|YP_001944998.1|	0045790	90-290	1.55e-42	53850	Periplasmic binding protein-like II	0.00064	53851	Phosphate binding protein-like	1i6a A:
vll	gi|189349370|ref|YP_001944998.1|	0045910	3-107	7.04e-27	46785	Winged helix DNA-binding domain	0.0021	88979	LysR-like transcriptional regulators	1ixc A:1-89
vll	gi|189350105|ref|YP_001945733.1|	0045790	94-301	8.14e-45	53850	Periplasmic binding protein-like II	0.0093	53851	Phosphate binding protein-like	2fyi A:88-307
vll	gi|189350105|ref|YP_001945733.1|	0047461	9-92	1.31e-23	46785	Winged helix DNA-binding domain	0.0046	88979	LysR-like transcriptional regulators	1ixc A:1-89
vll	gi|189350113|ref|YP_001945741.1|	0047313	89-296	5.79e-39	53850	Periplasmic binding protein-like II	0.0068	53851	Phosphate binding protein-like	1al3 A:
vll	gi|189350113|ref|YP_001945741.1|	0047461	3-87	1.5e-20	46785	Winged helix DNA-binding domain	0.02	88979	LysR-like transcriptional regulators	1ixc A:1-89
vll	gi|189351246|ref|YP_001946874.1|	0045910	9-119	1.57e-23	46785	Winged helix DNA-binding domain	0.018	88979	LysR-like transcriptional regulators	1ixc A:1-89
vll	gi|189351246|ref|YP_001946874.1|	0049998	92-288	6.52e-22	53850	Periplasmic binding protein-like II	0.005	53851	Phosphate binding protein-like	1i6a A:
vll	gi|189351346|ref|YP_001946974.1|	0045790	92-300	6.79e-30	53850	Periplasmic binding protein-like II	0.0022	53851	Phosphate binding protein-like	1al3 A:
vll	gi|189351346|ref|YP_001946974.1|	0045910	2-111	2.73e-26	46785	Winged helix DNA-binding domain	0.0041	88979	LysR-like transcriptional regulators	1ixc A:1-89
vll	gi|189351966|ref|YP_001947594.1|	0045790	88-297	1.33e-26	53850	Periplasmic binding protein-like II	0.011	53851	Phosphate binding protein-like	1i6a A:
vll	gi|189351966|ref|YP_001947594.1|	0047461	1-87	4.08e-23	46785	Winged helix DNA-binding domain	0.0034	88979	LysR-like transcriptional regulators	1ixc A:1-89
vll	gi|189351988|ref|YP_001947615.1|	0045790	93-299	1.63e-41	53850	Periplasmic binding protein-like II	0.012	53851	Phosphate binding protein-like	1al3 A:
vll	gi|189351988|ref|YP_001947615.1|	0045910	5-114	9.72e-23	46785	Winged helix DNA-binding domain	0.012	88979	LysR-like transcriptional regulators	1ixc A:1-89
vll	gi|189352014|ref|YP_001947641.1|	0052509	88-297	1.03e-40	53850	Periplasmic binding protein-like II	0.0000143	53851	Phosphate binding protein-like	1uth A:
vll	gi|189352014|ref|YP_001947641.1|	0052508	3-80	8.5e-20	46785	Winged helix DNA-binding domain	0.0039	88979	LysR-like transcriptional regulators	2esn A:3-91
vll	gi|189352033|ref|YP_001947660.1|	0052509	90-293	3.35e-46	53850	Periplasmic binding protein-like II	0.0000717	53851	Phosphate binding protein-like	1uth A:
vll	gi|189352033|ref|YP_001947660.1|	0052508	2-85	1.43e-18	46785	Winged helix DNA-binding domain	0.0021	88979	LysR-like transcriptional regulators	2esn A:3-91
vll	gi|189352056|ref|YP_001947683.1|	0045790	76-284	8.4e-47	53850	Periplasmic binding protein-like II	0.0019	53851	Phosphate binding protein-like	1i6a A:
vll	gi|189352056|ref|YP_001947683.1|	0045910	2-95	1.53e-21	46785	Winged helix DNA-binding domain	0.0042	88979	LysR-like transcriptional regulators	1ixc A:1-89
vll	gi|189352196|ref|YP_001947823.1|	0045790	88-294	1.96e-32	53850	Periplasmic binding protein-like II	0.0037	53851	Phosphate binding protein-like	1al3 A:
vll	gi|189352196|ref|YP_001947823.1|	0047461	1-86	3.86e-18	46785	Winged helix DNA-binding domain	0.0045	88979	LysR-like transcriptional regulators	1ixc A:1-89
vll	gi|189352270|ref|YP_001947897.1|	0045790	96-298	8.22e-34	53850	Periplasmic binding protein-like II	0.017	53851	Phosphate binding protein-like	1ixc A:90-294
vll	gi|189352270|ref|YP_001947897.1|	0047461	5-87	1.47e-18	46785	Winged helix DNA-binding domain	0.0093	88979	LysR-like transcriptional regulators	1ixc A:1-89
vll	gi|189352503|ref|YP_001948130.1|	0045790	88-297	6.52e-40	53850	Periplasmic binding protein-like II	0.0063	53851	Phosphate binding protein-like	2fyi A:88-307
vll	gi|189352503|ref|YP_001948130.1|	0047461	4-89	1.19e-20	46785	Winged helix DNA-binding domain	0.011	88979	LysR-like transcriptional regulators	1ixc A:1-89
vll	gi|189352738|ref|YP_001948365.1|	0045790	101-299	1.07e-34	53850	Periplasmic binding protein-like II	0.0087	53851	Phosphate binding protein-like	2fyi A:88-307
vll	gi|189352738|ref|YP_001948365.1|	0045910	12-123	6.87e-21	46785	Winged helix DNA-binding domain	0.0084	88979	LysR-like transcriptional regulators	1ixc A:1-89
vll	gi|189352940|ref|YP_001948567.1|	0052509	88-276	2.17e-27	53850	Periplasmic binding protein-like II	0.0057	53851	Phosphate binding protein-like	2esn A:92-303
vll	gi|189352940|ref|YP_001948567.1|	0045910	1-110	3.96e-21	46785	Winged helix DNA-binding domain	0.0089	88979	LysR-like transcriptional regulators	1ixc A:1-89
vll	gi|189352977|ref|YP_001948604.1|	0045790	108-312	6.7e-23	53850	Periplasmic binding protein-like II	0.0058	53851	Phosphate binding protein-like	1i6a A:
vll	gi|189352977|ref|YP_001948604.1|	0047461	18-104	1.01e-16	46785	Winged helix DNA-binding domain	0.005	88979	LysR-like transcriptional regulators	1ixc A:1-89
vll	gi|189353744|ref|YP_001949371.1|	0052509	89-301	1.12e-37	53850	Periplasmic binding protein-like II	0.00029	53851	Phosphate binding protein-like	2esn A:92-303
vll	gi|189353744|ref|YP_001949371.1|	0052508	2-83	0.0000000000000327	46785	Winged helix DNA-binding domain	0.0047	88979	LysR-like transcriptional regulators	2esn A:3-91
vll	gi|189353836|ref|YP_001949463.1|	0045790	89-294	1.57e-35	53850	Periplasmic binding protein-like II	0.0032	53851	Phosphate binding protein-like	1al3 A:
vll	gi|189353836|ref|YP_001949463.1|	0045910	5-111	7.59e-22	46785	Winged helix DNA-binding domain	0.009	88979	LysR-like transcriptional regulators	1ixc A:1-89
vll	gi|189354046|ref|YP_001949673.1|	0045790	95-283	9.31e-29	53850	Periplasmic binding protein-like II	0.0033	53851	Phosphate binding protein-like	2fyi A:88-307
vll	gi|189354046|ref|YP_001949673.1|	0045910	3-113	3.43e-23	46785	Winged helix DNA-binding domain	0.0065	88979	LysR-like transcriptional regulators	1ixc A:1-89
vll	gi|189348914|ref|YP_001944542.1|	0052801	8-147	6.08e-34	46785	Winged helix DNA-binding domain	0.0022	63379	MarR-like transcriptional regulators	1z91 A:8-144
vll	gi|189351977|ref|YP_001947605.1|	0052644	13-144	3.85e-23	46785	Winged helix DNA-binding domain	0.04	63379	MarR-like transcriptional regulators	2fbk A:8-179
vll	gi|189351504|ref|YP_001947132.1|	0052644	9-137	7.34e-28	46785	Winged helix DNA-binding domain	0.015	63379	MarR-like transcriptional regulators	2fbh A:8-144
vll	gi|189350725|ref|YP_001946353.1|	0052801	8-145	8.2e-31	46785	Winged helix DNA-binding domain	0.011	63379	MarR-like transcriptional regulators	1jgs A:
vll	gi|189350526|ref|YP_001946154.1|	0052801	4-143	1.34e-30	46785	Winged helix DNA-binding domain	0.00027	63379	MarR-like transcriptional regulators	1z91 A:8-144
vll	gi|189350328|ref|YP_001945956.1|	0052644	15-154	3.67e-33	46785	Winged helix DNA-binding domain	0.0033	63379	MarR-like transcriptional regulators	1jgs A:
vll	gi|189350287|ref|YP_001945915.1|	0054356	296-354	0.0000697	46785	Winged helix DNA-binding domain	0.035	63379	MarR-like transcriptional regulators	1lj9 A:
vll	gi|189350115|ref|YP_001945743.1|	0052801	9-147	1.94e-22	46785	Winged helix DNA-binding domain	0.029	63379	MarR-like transcriptional regulators	2a61 A:5-143
vll	gi|189349084|ref|YP_001944712.1|	0052644	23-157	0.0000000000000142	46785	Winged helix DNA-binding domain	0.075	63379	MarR-like transcriptional regulators	1jgs A:
vll	gi|189353914|ref|YP_001949541.1|	0049608	78-256	7.85e-53	55781	GAF domain-like	0.00031	75513	IclR ligand-binding domain-like	1mkm A:76-246
vll	gi|189353914|ref|YP_001949541.1|	0048177	14-86	0.000000000000266	46785	Winged helix DNA-binding domain	0.05	63379	MarR-like transcriptional regulators	3cta A:5-89
vll	gi|189353196|ref|YP_001948823.1|	0052644	12-143	6.08e-28	46785	Winged helix DNA-binding domain	0.0021	63379	MarR-like transcriptional regulators	2hr3 A:2-146
vll	gi|189353151|ref|YP_001948778.1|	0052644	9-130	4.96e-24	46785	Winged helix DNA-binding domain	0.01	63379	MarR-like transcriptional regulators	1s3j A:
vll	gi|189352975|ref|YP_001948602.1|	0052644	14-149	1.94e-21	46785	Winged helix DNA-binding domain	0.001	63379	MarR-like transcriptional regulators	2hr3 A:2-146
vll	gi|189352897|ref|YP_001948524.1|	0052644	7-141	1.62e-27	46785	Winged helix DNA-binding domain	0.00017	63379	MarR-like transcriptional regulators	2fbi A:5-140
vll	gi|189352814|ref|YP_001948441.1|	0052801	5-141	1.03e-33	46785	Winged helix DNA-binding domain	0.0024	63379	MarR-like transcriptional regulators	2fbh A:8-144
vll	gi|189352508|ref|YP_001948135.1|	0052644	36-114	0.00000000000000756	46785	Winged helix DNA-binding domain	0.055	63379	MarR-like transcriptional regulators	2fbh A:8-144
vll	gi|189352488|ref|YP_001948115.1|	0052801	28-165	2.59e-28	46785	Winged helix DNA-binding domain	0.01	63379	MarR-like transcriptional regulators	2fbh A:8-144
vll	gi|189352323|ref|YP_001947950.1|	0052644	10-139	3.36e-31	46785	Winged helix DNA-binding domain	0.0092	63379	MarR-like transcriptional regulators	2fbi A:5-140
vll	gi|189352321|ref|YP_001947948.1|	0052644	3-140	3.38e-25	46785	Winged helix DNA-binding domain	0.027	63379	MarR-like transcriptional regulators	2fbi A:5-140
vll	gi|189352241|ref|YP_001947868.1|	0049595	105-271	6.34e-36	55781	GAF domain-like	0.00041	75513	IclR ligand-binding domain-like	1mkm A:76-246
vll	gi|189352241|ref|YP_001947868.1|	0048177	31-100	0.000000000003	46785	Winged helix DNA-binding domain	0.064	63379	MarR-like transcriptional regulators	3deu A:2-141
vll	gi|189348721|ref|YP_001941917.1|	0049944	7-106	8.82e-22	46785	Winged helix DNA-binding domain	0.049	63379	MarR-like transcriptional regulators	1ub9 A:
vll	gi|189348127|ref|YP_001941323.1|	0052801	18-150	1.28e-23	46785	Winged helix DNA-binding domain	0.0093	63379	MarR-like transcriptional regulators	1lnw A:
vll	gi|189348127|ref|YP_001941323.1|	0052858	176-303	3.95e-20	55729	Acyl-CoA N-acyltransferases (Nat)	0.0073	55730	N-acetyl transferase, NAT	1wwz A:1-157
vll	gi|189348014|ref|YP_001941210.1|	0052801	2-142	3.51e-26	46785	Winged helix DNA-binding domain	0.0031	63379	MarR-like transcriptional regulators	3deu A:2-141
vll	gi|189349366|ref|YP_001944994.1|	0052644	18-150	8.4e-27	46785	Winged helix DNA-binding domain	0.016	63379	MarR-like transcriptional regulators	2hr3 A:2-146
vll	gi|189352187|ref|YP_001947814.1|	0052801	4-137	9.84e-34	46785	Winged helix DNA-binding domain	0.011	63379	MarR-like transcriptional regulators	1jgs A:
vll	gi|189352416|ref|YP_001948043.1|	0052801	10-145	9.11e-33	46785	Winged helix DNA-binding domain	0.0001	63379	MarR-like transcriptional regulators	1z91 A:8-144
vll	gi|189352725|ref|YP_001948352.1|	0052644	22-168	5.46e-28	46785	Winged helix DNA-binding domain	0.0021	63379	MarR-like transcriptional regulators	1jgs A:
vll	gi|189354056|ref|YP_001949683.1|	0052644	23-163	1.05e-26	46785	Winged helix DNA-binding domain	0.0036	63379	MarR-like transcriptional regulators	1jgs A:
vll	gi|189351972|ref|YP_001947600.1|	0050342	1-125	1.57e-37	52172	CheY-like	0.0003	52173	CheY-related	1ys7 A:7-127
vll	gi|189351972|ref|YP_001947600.1|	0051385	124-221	4.54e-22	46894	C-terminal effector domain of the bipartite response regulators	0.0032	46895	PhoB-like	1kgs A:124-225
vll	gi|189350738|ref|YP_001946366.1|	0050342	4-127	5.12e-42	52172	CheY-like	0.00014	52173	CheY-related	1mvo A:
vll	gi|189350738|ref|YP_001946366.1|	0051385	136-237	4.25e-29	46894	C-terminal effector domain of the bipartite response regulators	0.0000303	46895	PhoB-like	1opc A:
vll	gi|189351409|ref|YP_001947037.1|	0050342	1-121	1.99e-37	52172	CheY-like	0.00021	52173	CheY-related	1ys7 A:7-127
vll	gi|189351409|ref|YP_001947037.1|	0051385	119-219	1.05e-24	46894	C-terminal effector domain of the bipartite response regulators	0.0019	46895	PhoB-like	1kgs A:124-225
vll	gi|189350206|ref|YP_001945834.1|	0050342	1-136	6.97e-33	52172	CheY-like	0.001	52173	CheY-related	1nxo A:
vll	gi|189350206|ref|YP_001945834.1|	0051385	126-226	9.23e-23	46894	C-terminal effector domain of the bipartite response regulators	0.0069	46895	PhoB-like	1p2f A:121-217
vll	gi|189350145|ref|YP_001945773.1|	0050342	3-128	5.69e-23	52172	CheY-like	0.00058	52173	CheY-related	1ys7 A:7-127
vll	gi|189350145|ref|YP_001945773.1|	0051385	132-231	2.24e-19	46894	C-terminal effector domain of the bipartite response regulators	0.0011	46895	PhoB-like	1opc A:
vll	gi|189350076|ref|YP_001945704.1|	0050342	2-127	4.27e-42	52172	CheY-like	0.0000364	52173	CheY-related	1b00 A:
vll	gi|189350076|ref|YP_001945704.1|	0051385	124-229	1.73e-28	46894	C-terminal effector domain of the bipartite response regulators	0.000038	46895	PhoB-like	1qqi A:
vll	gi|189349765|ref|YP_001945393.1|	0054521	1-118	4.84e-39	52172	CheY-like	0.0000989	52173	CheY-related	1kgs A:2-123
vll	gi|189349765|ref|YP_001945393.1|	0051385	122-222	1.59e-30	46894	C-terminal effector domain of the bipartite response regulators	0.00058	46895	PhoB-like	1ys7 A:128-233
vll	gi|189349230|ref|YP_001944858.1|	0051385	129-224	1.02e-19	46894	C-terminal effector domain of the bipartite response regulators	0.0063	46895	PhoB-like	1p2f A:121-217
vll	gi|189349230|ref|YP_001944858.1|	0050342	1-132	0.0000000000000228	52172	CheY-like	0.0055	52173	CheY-related	1ys7 A:7-127
vll	gi|189353810|ref|YP_001949437.1|	0050342	4-133	8.68e-42	52172	CheY-like	0.00013	52173	CheY-related	1mvo A:
vll	gi|189353810|ref|YP_001949437.1|	0051385	136-235	7.09e-23	46894	C-terminal effector domain of the bipartite response regulators	0.00053	46895	PhoB-like	1opc A:
vll	gi|189353582|ref|YP_001949209.1|	0050342	1-133	9.96e-36	52172	CheY-like	0.00015	52173	CheY-related	1ys7 A:7-127
vll	gi|189353582|ref|YP_001949209.1|	0051385	118-216	1.28e-27	46894	C-terminal effector domain of the bipartite response regulators	0.0012	46895	PhoB-like	1qqi A:
vll	gi|189353516|ref|YP_001949143.1|	0049014	4-101	3.56e-25	46894	C-terminal effector domain of the bipartite response regulators	0.0048	46895	PhoB-like	1p2f A:121-217
vll	gi|189352919|ref|YP_001948546.1|	0050342	15-136	5.12e-38	52172	CheY-like	0.00015	52173	CheY-related	1mvo A:
vll	gi|189352919|ref|YP_001948546.1|	0051385	139-242	4.25e-19	46894	C-terminal effector domain of the bipartite response regulators	0.006	46895	PhoB-like	1qqi A:
vll	gi|189352913|ref|YP_001948540.1|	0050342	2-124	2.7e-38	52172	CheY-like	0.0002	52173	CheY-related	1mvo A:
vll	gi|189352913|ref|YP_001948540.1|	0051385	125-225	4.82e-19	46894	C-terminal effector domain of the bipartite response regulators	0.0028	46895	PhoB-like	1qqi A:
vll	gi|189348324|ref|YP_001941520.1|	0050342	7-129	1.12e-39	52172	CheY-like	0.00047	52173	CheY-related	1nxo A:
vll	gi|189348324|ref|YP_001941520.1|	0049014	137-236	1.73e-23	46894	C-terminal effector domain of the bipartite response regulators	0.00036	46895	PhoB-like	1opc A:
vll	gi|189348733|ref|YP_001941929.1|	0050342	3-126	4.41e-39	52172	CheY-like	0.00015	52173	CheY-related	1nxo A:
vll	gi|189348733|ref|YP_001941929.1|	0051385	129-232	1.38e-31	46894	C-terminal effector domain of the bipartite response regulators	0.0014	46895	PhoB-like	1qqi A:
vll	gi|189351171|ref|YP_001946799.1|	0050342	3-127	1.41e-42	52172	CheY-like	0.00013	52173	CheY-related	1mvo A:
vll	gi|189351171|ref|YP_001946799.1|	0051385	132-232	8.79e-26	46894	C-terminal effector domain of the bipartite response regulators	0.00016	46895	PhoB-like	1opc A:
vll	gi|189353596|ref|YP_001949223.1|	0050342	2-123	4.84e-36	52172	CheY-like	0.00021	52173	CheY-related	1mvo A:
vll	gi|189353596|ref|YP_001949223.1|	0051385	129-229	1.16e-23	46894	C-terminal effector domain of the bipartite response regulators	0.001	46895	PhoB-like	1opc A:
vll	gi|189350609|ref|YP_001946237.1|	0051249	26-92	0.000000619	47413	lambda repressor-like DNA-binding domains	0.068	47432	SinR domain-like	1b0n A:1-68
vll	gi|189349138|ref|YP_001944766.1|	0054537	49-102	0.00000000375	47413	lambda repressor-like DNA-binding domains	0.062	47432	SinR domain-like	2ppx A:30-91
vll	gi|189348963|ref|YP_001944591.1|	0050823	45-83	0.0000225	47413	lambda repressor-like DNA-binding domains	0.063	47432	SinR domain-like	2ict A:8-94
vll	gi|189353877|ref|YP_001949504.1|	0054369	18-77	0.000000000000845	47413	lambda repressor-like DNA-binding domains	0.033	47432	SinR domain-like	1utx A:
vll	gi|189352465|ref|YP_001948092.1|	0050823	2-66	0.00000000000000233	47413	lambda repressor-like DNA-binding domains	0.032	47432	SinR domain-like	1b0n A:1-68
vll	gi|189352343|ref|YP_001947970.1|	0054369	35-92	0.000000000105	47413	lambda repressor-like DNA-binding domains	0.052	47432	SinR domain-like	2ofy A:3-84
vll	gi|189348456|ref|YP_001941652.1|	0054537	38-82	0.0000000000768	47413	lambda repressor-like DNA-binding domains	0.045	47432	SinR domain-like	2ppx A:30-91
vll	gi|189348130|ref|YP_001941326.1|	0048715	106-213	6.28e-18	55785	PYP-like sensor domain (PAS domain)	0.047	88853	Flavin-binding PAS domain	1n9l A:
vll	gi|189348130|ref|YP_001941326.1|	0037219	209-331	0.00000000000000366	55785	PYP-like sensor domain (PAS domain)	0.043	103187	PAS domain of steroid receptor coactivator 1A, NCo-A1	1oj5 A:
vll	gi|189348130|ref|YP_001941326.1|	0051249	5-68	0.0000000000648	47413	lambda repressor-like DNA-binding domains	0.035	47432	SinR domain-like	2b5a A:1-77
vll	gi|189349090|ref|YP_001944718.1|	0049374	54-181	1.14e-31	51182	RmlC-like cupins	0.08	89409	TM1287-like	1v70 A:
vll	gi|189349090|ref|YP_001944718.1|	0051249	1-64	0.00000000000711	47413	lambda repressor-like DNA-binding domains	0.01	47432	SinR domain-like	1b0n A:1-68
vll	gi|189349776|ref|YP_001945404.1|	0051249	4-66	0.0000000000816	47413	lambda repressor-like DNA-binding domains	0.051	47432	SinR domain-like	1b0n A:1-68
vll	gi|189348883|ref|YP_001942078.1|	0051908	9-72	0.0000000000000536	47413	lambda repressor-like DNA-binding domains	0.084	47432	SinR domain-like	2b5a A:1-77
vll	gi|189351931|ref|YP_001947559.1|	0049195	25-100	1.9e-17	46689	Homeodomain-like	0.0091	46764	Tetracyclin repressor-like, N-terminal domain	3c07 A:15-89
vll	gi|189351821|ref|YP_001947449.1|	0049523	2-76	4.57e-17	46689	Homeodomain-like	0.0091	46764	Tetracyclin repressor-like, N-terminal domain	1z77 A:1-75
vll	gi|189351821|ref|YP_001947449.1|	0050189	89-197	0.0000000000367	48498	Tetracyclin repressor-like, C-terminal domain	0.01	48499	Tetracyclin repressor-like, C-terminal domain	1vi0 A:78-194
vll	gi|189351482|ref|YP_001947110.1|	0054073	77-190	2.88e-22	48498	Tetracyclin repressor-like, C-terminal domain	0.0012	48499	Tetracyclin repressor-like, C-terminal domain	2hyj A:83-200
vll	gi|189351482|ref|YP_001947110.1|	0054072	2-68	5.64e-16	46689	Homeodomain-like	0.0018	46764	Tetracyclin repressor-like, N-terminal domain	2hyj A:8-82
vll	gi|189351156|ref|YP_001946784.1|	0053066	81-196	1.24e-27	48498	Tetracyclin repressor-like, C-terminal domain	0.00065	48499	Tetracyclin repressor-like, C-terminal domain	2i10 A:79-194
vll	gi|189351156|ref|YP_001946784.1|	0049195	4-74	2.05e-16	46689	Homeodomain-like	0.0013	46764	Tetracyclin repressor-like, N-terminal domain	2i10 A:10-78
vll	gi|189351115|ref|YP_001946743.1|	0052799	84-209	1.31e-34	48498	Tetracyclin repressor-like, C-terminal domain	0.0063	48499	Tetracyclin repressor-like, C-terminal domain	2fx0 A:77-198
vll	gi|189351115|ref|YP_001946743.1|	0049523	4-87	1.8e-19	46689	Homeodomain-like	0.0018	46764	Tetracyclin repressor-like, N-terminal domain	2d6y A:7-74
vll	gi|189351062|ref|YP_001946690.1|	0049523	5-78	5.64e-16	46689	Homeodomain-like	0.0075	46764	Tetracyclin repressor-like, N-terminal domain	3c07 A:15-89
vll	gi|189350549|ref|YP_001946177.1|	0049523	6-87	2.09e-20	46689	Homeodomain-like	0.0038	46764	Tetracyclin repressor-like, N-terminal domain	2fd5 A:1-76
vll	gi|189350549|ref|YP_001946177.1|	0052886	84-198	0.00000000000000108	48498	Tetracyclin repressor-like, C-terminal domain	0.01	48499	Tetracyclin repressor-like, C-terminal domain	2gfn A:81-199
vll	gi|189350456|ref|YP_001946084.1|	0049195	2-74	0.00000000000000821	46689	Homeodomain-like	0.0094	46764	Tetracyclin repressor-like, N-terminal domain	1vi0 A:6-77
vll	gi|189350456|ref|YP_001946084.1|	0052831	83-179	0.000000000000985	48498	Tetracyclin repressor-like, C-terminal domain	0.0089	48499	Tetracyclin repressor-like, C-terminal domain	2fq4 A:78-192
vll	gi|189350358|ref|YP_001945986.1|	0052648	103-234	1.16e-40	48498	Tetracyclin repressor-like, C-terminal domain	0.001	48499	Tetracyclin repressor-like, C-terminal domain	2fbq A:81-214
vll	gi|189350358|ref|YP_001945986.1|	0049523	23-97	4e-19	46689	Homeodomain-like	0.0008	46764	Tetracyclin repressor-like, N-terminal domain	2fbq A:2-80
vll	gi|189349984|ref|YP_001945612.1|	0046275	260-311	0.000000000269	46689	Homeodomain-like	0.018	46759	AraC type transcriptional activator	1bl0 A:63-124
vll	gi|189349984|ref|YP_001945612.1|	0036286	207-257	0.000000186	46689	Homeodomain-like	0.07	46764	Tetracyclin repressor-like, N-terminal domain	1ui5 A:5-75
vll	gi|189349218|ref|YP_001944846.1|	0049523	13-93	3.23e-16	46689	Homeodomain-like	0.01	46764	Tetracyclin repressor-like, N-terminal domain	2i10 A:10-78
vll	gi|189349218|ref|YP_001944846.1|	0052656	96-188	0.0000000000000111	48498	Tetracyclin repressor-like, C-terminal domain	0.016	48499	Tetracyclin repressor-like, C-terminal domain	2fd5 A:77-180
vll	gi|189349023|ref|YP_001944651.1|	0054341	24-96	0.0000000000394	46689	Homeodomain-like	0.013	46764	Tetracyclin repressor-like, N-terminal domain	2g7l A:16-83
vll	gi|189349023|ref|YP_001944651.1|	0052886	103-217	0.00000647	48498	Tetracyclin repressor-like, C-terminal domain	0.011	48499	Tetracyclin repressor-like, C-terminal domain	2i10 A:79-194
vll	gi|189353917|ref|YP_001949544.1|	0043601	96-209	1.16e-30	48498	Tetracyclin repressor-like, C-terminal domain	0.0054	48499	Tetracyclin repressor-like, C-terminal domain	2g7s A:77-192
vll	gi|189353917|ref|YP_001949544.1|	0049195	19-91	2.1e-17	46689	Homeodomain-like	0.0059	46764	Tetracyclin repressor-like, N-terminal domain	1z77 A:1-75
vll	gi|189353734|ref|YP_001949361.1|	0053205	81-192	2.77e-22	48498	Tetracyclin repressor-like, C-terminal domain	0.013	48499	Tetracyclin repressor-like, C-terminal domain	1v7b A:75-175
vll	gi|189353734|ref|YP_001949361.1|	0049523	3-75	3.13e-16	46689	Homeodomain-like	0.0065	46764	Tetracyclin repressor-like, N-terminal domain	2gfn A:4-80
vll	gi|189353513|ref|YP_001949140.1|	0036286	210-261	0.00000000000125	46689	Homeodomain-like	0.083	46764	Tetracyclin repressor-like, N-terminal domain	1v7b A:1-74
vll	gi|189353513|ref|YP_001949140.1|	0046275	263-308	0.0000000657	46689	Homeodomain-like	0.035	46759	AraC type transcriptional activator	1bl0 A:63-124
vll	gi|189353452|ref|YP_001949079.1|	0036286	229-279	0.00000299	46689	Homeodomain-like	0.057	46764	Tetracyclin repressor-like, N-terminal domain	1t56 A:22-94
vll	gi|189353452|ref|YP_001949079.1|	0046275	281-332	0.00000538	46689	Homeodomain-like	0.062	46759	AraC type transcriptional activator	1d5y A:57-121
vll	gi|189353310|ref|YP_001948937.1|	0046275	263-312	0.0000000000175	46689	Homeodomain-like	0.044	46759	AraC type transcriptional activator	1bl0 A:9-62
vll	gi|189353310|ref|YP_001948937.1|	0036286	210-258	0.000000021	46689	Homeodomain-like	0.066	46764	Tetracyclin repressor-like, N-terminal domain	1t56 A:22-94
vll	gi|189353065|ref|YP_001948692.1|	0053227	16-274	1.96e-34	53822	Periplasmic binding protein-like I	0.0014	53823	L-arabinose binding protein-like	2nzu G:58-332
vll	gi|189353065|ref|YP_001948692.1|	0046275	344-392	0.000000000327	46689	Homeodomain-like	0.048	46759	AraC type transcriptional activator	1bl0 A:63-124
vll	gi|189353065|ref|YP_001948692.1|	0036286	291-338	0.0000219	46689	Homeodomain-like	0.033	46764	Tetracyclin repressor-like, N-terminal domain	2g3b A:2-73
vll	gi|189353051|ref|YP_001948678.1|	0052849	81-194	3.86e-25	48498	Tetracyclin repressor-like, C-terminal domain	0.0059	48499	Tetracyclin repressor-like, C-terminal domain	2g7s A:77-192
vll	gi|189353051|ref|YP_001948678.1|	0049195	6-75	2.21e-17	46689	Homeodomain-like	0.0049	46764	Tetracyclin repressor-like, N-terminal domain	1sgm A:5-77
vll	gi|189352740|ref|YP_001948367.1|	0036286	202-252	0.0000000000138	46689	Homeodomain-like	0.068	46764	Tetracyclin repressor-like, N-terminal domain	2fd5 A:1-76
vll	gi|189352740|ref|YP_001948367.1|	0046275	255-305	0.00000000851	46689	Homeodomain-like	0.036	46759	AraC type transcriptional activator	1d5y A:57-121
vll	gi|189352602|ref|YP_001948229.1|	0043843	107-230	2.18e-25	48498	Tetracyclin repressor-like, C-terminal domain	0.00091	48499	Tetracyclin repressor-like, C-terminal domain	1t33 A:89-220
vll	gi|189352602|ref|YP_001948229.1|	0049523	16-91	1.1e-20	46689	Homeodomain-like	0.0021	46764	Tetracyclin repressor-like, N-terminal domain	1t33 A:1-88
vll	gi|189352184|ref|YP_001947811.1|	0046275	277-326	0.000000000349	46689	Homeodomain-like	0.025	46759	AraC type transcriptional activator	1bl0 A:63-124
vll	gi|189352184|ref|YP_001947811.1|	0036286	225-275	0.00000000585	46689	Homeodomain-like	0.066	46764	Tetracyclin repressor-like, N-terminal domain	1t56 A:22-94
vll	gi|189352184|ref|YP_001947811.1|	0047686	2-104	0.00000362	51182	RmlC-like cupins	0.062	159299	Gentisate 1,2-dioxygenase-like	2phd A:17-367
vll	gi|189351985|ref|YP_001947612.1|	0052647	16-82	4.36e-16	46689	Homeodomain-like	0.0049	46764	Tetracyclin repressor-like, N-terminal domain	1sgm A:5-77
vll	gi|189351985|ref|YP_001947612.1|	0052656	88-199	0.000000000000001	48498	Tetracyclin repressor-like, C-terminal domain	0.012	48499	Tetracyclin repressor-like, C-terminal domain	2fd5 A:77-180
vll	gi|189348743|ref|YP_001941939.1|	0048726	100-222	1.31e-39	48498	Tetracyclin repressor-like, C-terminal domain	0.00013	48499	Tetracyclin repressor-like, C-terminal domain	1pb6 A:86-211
vll	gi|189348743|ref|YP_001941939.1|	0049523	21-103	1.9e-16	46689	Homeodomain-like	0.0054	46764	Tetracyclin repressor-like, N-terminal domain	1pb6 A:14-85
vll	gi|189348404|ref|YP_001941600.1|	0049523	18-84	0.0000634	46689	Homeodomain-like	0.023	46764	Tetracyclin repressor-like, N-terminal domain	2oi8 A:8-86
vll	gi|189348331|ref|YP_001941527.1|	0049523	35-116	2.44e-19	46689	Homeodomain-like	0.0037	46764	Tetracyclin repressor-like, N-terminal domain	2fd5 A:1-76
vll	gi|189348325|ref|YP_001941521.1|	0049523	6-85	3.33e-17	46689	Homeodomain-like	0.0078	46764	Tetracyclin repressor-like, N-terminal domain	1ui5 A:5-75
vll	gi|189348089|ref|YP_001941285.1|	0052849	81-182	7.12e-23	48498	Tetracyclin repressor-like, C-terminal domain	0.0012	48499	Tetracyclin repressor-like, C-terminal domain	2g7s A:77-192
vll	gi|189348089|ref|YP_001941285.1|	0049523	4-75	1.15e-16	46689	Homeodomain-like	0.0022	46764	Tetracyclin repressor-like, N-terminal domain	2g7s A:3-76
vll	gi|189348064|ref|YP_001941260.1|	0052668	1-188	5.89e-45	52317	Class I glutamine amidotransferase-like	0.0095	52325	DJ-1/PfpI	1g2i A:
vll	gi|189348064|ref|YP_001941260.1|	0036286	205-252	0.00000000215	46689	Homeodomain-like	0.018	46759	AraC type transcriptional activator	1bl0 A:9-62
vll	gi|189348064|ref|YP_001941260.1|	0045977	258-306	0.0000000319	46689	Homeodomain-like	0.084	46764	Tetracyclin repressor-like, N-terminal domain	3c07 A:15-89
vll	gi|189348003|ref|YP_001941199.1|	0049523	7-90	5.49e-22	46689	Homeodomain-like	0.0039	46764	Tetracyclin repressor-like, N-terminal domain	1pb6 A:14-85
vll	gi|189348003|ref|YP_001941199.1|	0053097	82-202	0.000000000000133	48498	Tetracyclin repressor-like, C-terminal domain	0.011	48499	Tetracyclin repressor-like, C-terminal domain	2id3 A:81-203
vll	gi|189348136|ref|YP_001941332.1|	0046275	313-361	0.00000000403	46689	Homeodomain-like	0.037	46764	Tetracyclin repressor-like, N-terminal domain	2o7o A:2-67
vll	gi|189348160|ref|YP_001941356.1|	0050080	92-172	5.34e-20	48498	Tetracyclin repressor-like, C-terminal domain	0.0094	48499	Tetracyclin repressor-like, C-terminal domain	2gfn A:81-199
vll	gi|189348160|ref|YP_001941356.1|	0052647	2-70	3.85e-17	46689	Homeodomain-like	0.0065	46764	Tetracyclin repressor-like, N-terminal domain	1ui5 A:5-75
vll	gi|189349390|ref|YP_001945018.1|	0052846	78-213	3.71e-27	48498	Tetracyclin repressor-like, C-terminal domain	0.004	48499	Tetracyclin repressor-like, C-terminal domain	2g7g A:74-205
vll	gi|189349390|ref|YP_001945018.1|	0054072	9-70	0.0000000000251	46689	Homeodomain-like	0.0064	46764	Tetracyclin repressor-like, N-terminal domain	1a6i A:2-67
vll	gi|189349638|ref|YP_001945266.1|	0048694	306-376	7.14e-18	46894	C-terminal effector domain of the bipartite response regulators	0.0051	46900	GerE-like (LuxR/UhpA family of transcriptional regulators)	1fse A:
vll	gi|189349638|ref|YP_001945266.1|	0037219	200-308	0.00000000000000768	55785	PYP-like sensor domain (PAS domain)	0.079	103184	Hypoxia-inducible factor Hif2a, C-terminal domain	1p97 A:
vll	gi|189349638|ref|YP_001945266.1|	0048742	33-106	0.000000000358	46689	Homeodomain-like	0.054	46764	Tetracyclin repressor-like, N-terminal domain	2fq4 A:9-77
vll	gi|189351372|ref|YP_001947000.1|	0049195	1-68	5.64e-21	46689	Homeodomain-like	0.0025	46764	Tetracyclin repressor-like, N-terminal domain	1ui5 A:5-75
vll	gi|189351372|ref|YP_001947000.1|	0052886	84-203	0.00000000191	48498	Tetracyclin repressor-like, C-terminal domain	0.012	48499	Tetracyclin repressor-like, C-terminal domain	2gfn A:81-199
vll	gi|189352257|ref|YP_001947884.1|	0049523	20-97	0.0000000000000108	46689	Homeodomain-like	0.0085	46764	Tetracyclin repressor-like, N-terminal domain	1z77 A:1-75
vll	gi|189352287|ref|YP_001947914.1|	0054341	13-82	2.64e-17	46689	Homeodomain-like	0.0053	46764	Tetracyclin repressor-like, N-terminal domain	3c07 A:15-89
vll	gi|189352287|ref|YP_001947914.1|	0052886	93-200	0.000000035	48498	Tetracyclin repressor-like, C-terminal domain	0.0076	48499	Tetracyclin repressor-like, C-terminal domain	2g3b A:74-189
vll	gi|189352595|ref|YP_001948222.1|	0049523	13-94	0.00000000000000599	46689	Homeodomain-like	0.0055	46764	Tetracyclin repressor-like, N-terminal domain	1z77 A:1-75
vll	gi|189352954|ref|YP_001948581.1|	0051818	13-161	6.54e-16	51215	Regulatory protein AraC	0.02	51216	Regulatory protein AraC	2arc A:
vll	gi|189352954|ref|YP_001948581.1|	0036286	179-228	0.0000000000421	46689	Homeodomain-like	0.063	46764	Tetracyclin repressor-like, N-terminal domain	1v7b A:1-74
vll	gi|189352954|ref|YP_001948581.1|	0046275	231-278	0.00000000193	46689	Homeodomain-like	0.008	46759	AraC type transcriptional activator	1d5y A:57-121
vll	gi|189353335|ref|YP_001948962.1|	0048726	101-216	6.99e-18	48498	Tetracyclin repressor-like, C-terminal domain	0.012	48499	Tetracyclin repressor-like, C-terminal domain	1vi0 A:78-194
vll	gi|189353335|ref|YP_001948962.1|	0049523	27-90	1.95e-16	46689	Homeodomain-like	0.0042	46764	Tetracyclin repressor-like, N-terminal domain	2np3 A:35-99
vll	gi|189353804|ref|YP_001949431.1|	0050189	96-209	4.7e-19	48498	Tetracyclin repressor-like, C-terminal domain	0.0021	48499	Tetracyclin repressor-like, C-terminal domain	1vi0 A:78-194
vll	gi|189353804|ref|YP_001949431.1|	0049523	15-96	2.21e-17	46689	Homeodomain-like	0.0063	46764	Tetracyclin repressor-like, N-terminal domain	1z77 A:1-75
vll	gi|189353821|ref|YP_001949448.1|	0052799	98-222	2.81e-36	48498	Tetracyclin repressor-like, C-terminal domain	0.01	48499	Tetracyclin repressor-like, C-terminal domain	2d6y A:75-192
vll	gi|189353821|ref|YP_001949448.1|	0049523	20-101	2.36e-18	46689	Homeodomain-like	0.0039	46764	Tetracyclin repressor-like, N-terminal domain	2d6y A:7-74
vll	gi|189348870|ref|YP_001942065.1|	0049523	18-69	0.0000131	46689	Homeodomain-like	0.037	46764	Tetracyclin repressor-like, N-terminal domain	2g3b A:2-73
