# Supplementary material for: Abundance, diversity and domain architecture variability in prokaryotic DNA-binding transcription factors
Source: PLoS One. 2018 Apr 3;13(4):e0195332. doi: 10.1371/journal.pone.0195332 (PMC5882156; doi:10.1371/journal.pone.0195332)
Supplement: S1 Dataset — The information of genomes and transcription factors is organized in a tabular format. The file S1_Dataset.zip contains 761 files, one per genome. The information is organized as follows: Genome ID, identifier from NCBI database; Supfam ID; physical position of the Domain; E-value; Supfam model assignment; Supfam description; E-value associated to the family; Family ID; Family ID; representative PDB associated to each assignment. (ZIP) [file pone.0195332.s005.zip › Genomes_assignments/Burkholderia_phymatum_STM815_B.TFs]

90	gi|186474783|ref|YP_001856253.1|	0036286	223-273	0.000000394	46689	Homeodomain-like	0.063	46759	AraC type transcriptional activator	1bl0 A:9-62
90	gi|186474783|ref|YP_001856253.1|	0046275	275-327	0.00000127	46689	Homeodomain-like	0.05	46759	AraC type transcriptional activator	1d5y A:57-121
90	gi|186475243|ref|YP_001856713.1|	0052668	38-226	1.23e-47	52317	Class I glutamine amidotransferase-like	0.019	52325	DJ-1/PfpI	2fex A:1-188
90	gi|186475243|ref|YP_001856713.1|	0036286	245-294	0.000000000291	46689	Homeodomain-like	0.0084	46759	AraC type transcriptional activator	1d5y A:3-56
90	gi|186475243|ref|YP_001856713.1|	0046275	298-348	0.00000000538	46689	Homeodomain-like	0.023	46759	AraC type transcriptional activator	1bl0 A:63-124
90	gi|186475267|ref|YP_001856737.1|	0046275	233-281	0.00000000000175	46689	Homeodomain-like	0.04	46759	AraC type transcriptional activator	1d5y A:57-121
90	gi|186475267|ref|YP_001856737.1|	0035607	180-231	0.000000000378	46689	Homeodomain-like	0.025	46759	AraC type transcriptional activator	1bl0 A:9-62
90	gi|186475267|ref|YP_001856737.1|	0051818	19-100	0.000000000536	51215	Regulatory protein AraC	0.019	51216	Regulatory protein AraC	2arc A:
90	gi|186475558|ref|YP_001857028.1|	0052668	21-236	2.92e-40	52317	Class I glutamine amidotransferase-like	0.013	52325	DJ-1/PfpI	1g2i A:
90	gi|186475558|ref|YP_001857028.1|	0046275	308-358	0.000000000538	46689	Homeodomain-like	0.017	46759	AraC type transcriptional activator	1d5y A:57-121
90	gi|186475558|ref|YP_001857028.1|	0036286	261-302	0.0000211	46689	Homeodomain-like	0.025	46759	AraC type transcriptional activator	1bl0 A:9-62
90	gi|186475570|ref|YP_001857040.1|	0051818	28-153	4.71e-22	51215	Regulatory protein AraC	0.01	51216	Regulatory protein AraC	2arc A:
90	gi|186475570|ref|YP_001857040.1|	0046275	228-274	0.0000000022	46689	Homeodomain-like	0.035	46759	AraC type transcriptional activator	1d5y A:57-121
90	gi|186475570|ref|YP_001857040.1|	0036286	174-225	0.0000000381	46689	Homeodomain-like	0.017	46759	AraC type transcriptional activator	1bl0 A:9-62
90	gi|186476021|ref|YP_001857491.1|	0051818	41-148	8.89e-17	51215	Regulatory protein AraC	0.019	51216	Regulatory protein AraC	2arc A:
90	gi|186476021|ref|YP_001857491.1|	0036286	186-233	0.00000000466	46689	Homeodomain-like	0.011	46759	AraC type transcriptional activator	1d5y A:3-56
90	gi|186476021|ref|YP_001857491.1|	0046275	236-283	0.000000582	46689	Homeodomain-like	0.055	46739	Myb/SANT domain	2cqq A:8-66
90	gi|186476133|ref|YP_001857603.1|	0047686	35-198	0.00000000000000445	51182	RmlC-like cupins	0.081	75035	Quercetin 2,3-dioxygenase-like	1y3t A:5-334
90	gi|186476133|ref|YP_001857603.1|	0046275	231-273	0.0000000582	46689	Homeodomain-like	0.016	46759	AraC type transcriptional activator	1d5y A:57-121
90	gi|186476546|ref|YP_001858016.1|	0052668	13-197	9.62e-31	52317	Class I glutamine amidotransferase-like	0.042	52325	DJ-1/PfpI	1pe0 A:
90	gi|186476546|ref|YP_001858016.1|	0046275	272-323	0.000000000000986	46689	Homeodomain-like	0.01	46759	AraC type transcriptional activator	1d5y A:57-121
90	gi|186476546|ref|YP_001858016.1|	0036286	219-269	0.0000000125	46689	Homeodomain-like	0.023	46759	AraC type transcriptional activator	1d5y A:3-56
90	gi|186476560|ref|YP_001858030.1|	0046275	222-271	0.0000000000233	46689	Homeodomain-like	0.014	46759	AraC type transcriptional activator	1d5y A:57-121
90	gi|186476560|ref|YP_001858030.1|	0036286	169-219	0.000000000381	46689	Homeodomain-like	0.022	46759	AraC type transcriptional activator	1bl0 A:9-62
90	gi|186476595|ref|YP_001858065.1|	0051818	23-137	1.26e-16	51215	Regulatory protein AraC	0.014	51216	Regulatory protein AraC	2arc A:
90	gi|186476595|ref|YP_001858065.1|	0036286	168-217	0.00000000000251	46689	Homeodomain-like	0.029	46759	AraC type transcriptional activator	1d5y A:3-56
90	gi|186476595|ref|YP_001858065.1|	0046275	220-268	0.0000000000172	46689	Homeodomain-like	0.017	46759	AraC type transcriptional activator	1d5y A:57-121
90	gi|186477094|ref|YP_001858564.1|	0049650	11-306	1e-36	53822	Periplasmic binding protein-like I	0.0016	53823	L-arabinose binding protein-like	2nzu G:58-332
90	gi|186477094|ref|YP_001858564.1|	0046275	344-394	0.0000000000762	46689	Homeodomain-like	0.043	46759	AraC type transcriptional activator	1bl0 A:63-124
90	gi|186477094|ref|YP_001858564.1|	0036286	291-338	0.00000105	46689	Homeodomain-like	0.053	46764	Tetracyclin repressor-like, N-terminal domain	1pb6 A:14-85
90	gi|186477225|ref|YP_001858695.1|	0049495	27-204	2e-20	52317	Class I glutamine amidotransferase-like	0.061	52328	Catalase, C-terminal domain	1sy7 A:553-736
90	gi|186477225|ref|YP_001858695.1|	0036286	225-274	0.00000000111	46689	Homeodomain-like	0.042	46759	AraC type transcriptional activator	1bl0 A:9-62
90	gi|186477225|ref|YP_001858695.1|	0045977	278-326	0.000000753	46689	Homeodomain-like	0.027	46759	AraC type transcriptional activator	1bl0 A:63-124
90	gi|186477229|ref|YP_001858699.1|	0049495	26-222	2.54e-16	52317	Class I glutamine amidotransferase-like	0.032	52325	DJ-1/PfpI	1oi4 A:23-192
90	gi|186477229|ref|YP_001858699.1|	0036286	245-295	0.000000000021	46689	Homeodomain-like	0.044	46759	AraC type transcriptional activator	1bl0 A:9-62
90	gi|186477229|ref|YP_001858699.1|	0046275	298-348	0.000000012	46689	Homeodomain-like	0.048	46759	AraC type transcriptional activator	1bl0 A:63-124
90	gi|186477832|ref|YP_001859302.1|	0046652	12-90	6.54e-32	57884	Ada DNA repair protein, N-terminal domain (N-Ada 10)	0.00011	57885	Ada DNA repair protein, N-terminal domain (N-Ada 10)	1eyf A:
90	gi|186477832|ref|YP_001859302.1|	0048993	275-354	2.49e-30	46767	Methylated DNA-protein cysteine methyltransferase, C-terminal domain	0.0000456	46768	Methylated DNA-protein cysteine methyltransferase, C-terminal domain	1sfe A:93-176
90	gi|186477832|ref|YP_001859302.1|	0049381	193-272	1.47e-21	53155	Methylated DNA-protein cysteine methyltransferase domain	0.00085	53156	Methylated DNA-protein cysteine methyltransferase domain	1sfe A:12-92
90	gi|186477832|ref|YP_001859302.1|	0036286	89-138	0.00000000228	46689	Homeodomain-like	0.033	46759	AraC type transcriptional activator	1bl0 A:9-62
90	gi|186472034|ref|YP_001859376.1|	0036286	186-235	0.0000000278	46689	Homeodomain-like	0.027	46759	AraC type transcriptional activator	1d5y A:3-56
90	gi|186472034|ref|YP_001859376.1|	0046275	237-283	0.0000000224	46689	Homeodomain-like	0.048	46759	AraC type transcriptional activator	1d5y A:3-56
90	gi|186472128|ref|YP_001859470.1|	0049495	25-200	0.00000000000859	52317	Class I glutamine amidotransferase-like	0.08	52318	Class I glutamine amidotransferases (GAT)	1r9g A:
90	gi|186472128|ref|YP_001859470.1|	0045977	274-324	0.0000000014	46689	Homeodomain-like	0.019	46759	AraC type transcriptional activator	1bl0 A:63-124
90	gi|186472128|ref|YP_001859470.1|	0036286	222-271	0.0000000936	46689	Homeodomain-like	0.03	46759	AraC type transcriptional activator	1bl0 A:9-62
90	gi|186472147|ref|YP_001859489.1|	0052668	4-192	2.84e-38	52317	Class I glutamine amidotransferase-like	0.043	52325	DJ-1/PfpI	1g2i A:
90	gi|186472147|ref|YP_001859489.1|	0046275	263-312	0.000000000000287	46689	Homeodomain-like	0.023	46759	AraC type transcriptional activator	1d5y A:57-121
90	gi|186472164|ref|YP_001859506.1|	0052668	11-198	2.86e-38	52317	Class I glutamine amidotransferase-like	0.033	52325	DJ-1/PfpI	2fex A:1-188
90	gi|186472164|ref|YP_001859506.1|	0046275	269-321	0.0000000000202	46689	Homeodomain-like	0.046	46759	AraC type transcriptional activator	1d5y A:57-121
90	gi|186472164|ref|YP_001859506.1|	0036286	218-266	0.000000000116	46689	Homeodomain-like	0.021	46759	AraC type transcriptional activator	1bl0 A:9-62
90	gi|186472184|ref|YP_001859526.1|	0046275	254-304	0.000000000412	46689	Homeodomain-like	0.025	46759	AraC type transcriptional activator	1bl0 A:63-124
90	gi|186472184|ref|YP_001859526.1|	0036286	200-251	0.00000000197	46689	Homeodomain-like	0.06	46759	AraC type transcriptional activator	1bl0 A:9-62
90	gi|186472195|ref|YP_001859537.1|	0052668	21-213	3e-37	52317	Class I glutamine amidotransferase-like	0.015	52325	DJ-1/PfpI	1pe0 A:
90	gi|186472195|ref|YP_001859537.1|	0046275	287-337	0.000000000003	46689	Homeodomain-like	0.015	46759	AraC type transcriptional activator	1d5y A:57-121
90	gi|186472195|ref|YP_001859537.1|	0036286	234-285	0.0000000323	46689	Homeodomain-like	0.026	46759	AraC type transcriptional activator	1d5y A:3-56
90	gi|186472305|ref|YP_001859647.1|	0052668	15-203	5.3e-46	52317	Class I glutamine amidotransferase-like	0.0095	52325	DJ-1/PfpI	1pe0 A:
90	gi|186472305|ref|YP_001859647.1|	0046275	274-323	0.000000000282	46689	Homeodomain-like	0.017	46759	AraC type transcriptional activator	1d5y A:57-121
90	gi|186472305|ref|YP_001859647.1|	0036286	224-271	0.00000000358	46689	Homeodomain-like	0.017	46759	AraC type transcriptional activator	1bl0 A:9-62
90	gi|186472573|ref|YP_001859915.1|	0036286	208-258	0.000000034	46689	Homeodomain-like	0.017	46759	AraC type transcriptional activator	1bl0 A:9-62
90	gi|186472573|ref|YP_001859915.1|	0045977	261-308	0.0000000582	46689	Homeodomain-like	0.031	46759	AraC type transcriptional activator	1bl0 A:63-124
90	gi|186472573|ref|YP_001859915.1|	0049495	23-186	0.00000302	52317	Class I glutamine amidotransferase-like	0.07	52325	DJ-1/PfpI	1pe0 A:
90	gi|186472576|ref|YP_001859918.1|	0036286	212-262	0.0000000000415	46689	Homeodomain-like	0.036	46759	AraC type transcriptional activator	1bl0 A:9-62
90	gi|186472576|ref|YP_001859918.1|	0046130	22-133	0.00000000117	52317	Class I glutamine amidotransferase-like	0.049	52325	DJ-1/PfpI	1pe0 A:
90	gi|186472576|ref|YP_001859918.1|	0045977	264-312	0.0000000108	46689	Homeodomain-like	0.029	46759	AraC type transcriptional activator	1bl0 A:9-62
90	gi|186472765|ref|YP_001860107.1|	0046275	284-333	0.0000000000381	46689	Homeodomain-like	0.029	46759	AraC type transcriptional activator	1d5y A:57-121
90	gi|186472840|ref|YP_001860182.1|	0047686	17-104	0.0000000000542	51182	RmlC-like cupins	0.088	159299	Gentisate 1,2-dioxygenase-like	3bu7 A:19-373
90	gi|186472840|ref|YP_001860182.1|	0046275	243-289	0.0000000000336	46689	Homeodomain-like	0.037	46759	AraC type transcriptional activator	1bl0 A:9-62
90	gi|186473020|ref|YP_001860362.1|	0046275	260-312	0.00000381	46689	Homeodomain-like	0.023	46759	AraC type transcriptional activator	1d5y A:57-121
90	gi|186473026|ref|YP_001860368.1|	0052668	1-188	1.57e-45	52317	Class I glutamine amidotransferase-like	0.014	52325	DJ-1/PfpI	1pe0 A:
90	gi|186473026|ref|YP_001860368.1|	0036286	205-252	0.00000000408	46689	Homeodomain-like	0.016	46759	AraC type transcriptional activator	1bl0 A:9-62
90	gi|186473026|ref|YP_001860368.1|	0045977	258-307	0.000000118	46689	Homeodomain-like	0.087	46759	AraC type transcriptional activator	1d5y A:57-121
90	gi|186473070|ref|YP_001860412.1|	0052668	1-194	1.96e-50	52317	Class I glutamine amidotransferase-like	0.0061	52325	DJ-1/PfpI	1pe0 A:
90	gi|186473070|ref|YP_001860412.1|	0045977	267-317	0.000000000627	46689	Homeodomain-like	0.07	46690	Homeodomain	1x41 A:8-54
90	gi|186473070|ref|YP_001860412.1|	0036286	216-263	0.0000000323	46689	Homeodomain-like	0.076	46759	AraC type transcriptional activator	1bl0 A:9-62
90	gi|186473082|ref|YP_001860424.1|	0046275	275-323	0.00000000000013	46689	Homeodomain-like	0.0086	46759	AraC type transcriptional activator	1d5y A:57-121
90	gi|186473082|ref|YP_001860424.1|	0036286	225-271	0.00000000323	46689	Homeodomain-like	0.013	46759	AraC type transcriptional activator	1d5y A:3-56
90	gi|186473202|ref|YP_001860544.1|	0046275	205-254	0.00000000000986	46689	Homeodomain-like	0.014	46759	AraC type transcriptional activator	1d5y A:57-121
90	gi|186473202|ref|YP_001860544.1|	0036286	156-203	0.000000000448	46689	Homeodomain-like	0.019	46759	AraC type transcriptional activator	1d5y A:3-56
90	gi|186473202|ref|YP_001860544.1|	0047686	25-98	0.0000756	51182	RmlC-like cupins	0.082	75035	Quercetin 2,3-dioxygenase-like	1y3t A:5-334
90	gi|186473270|ref|YP_001860612.1|	0051818	12-160	2.62e-17	51215	Regulatory protein AraC	0.012	51216	Regulatory protein AraC	2arc A:
90	gi|186473270|ref|YP_001860612.1|	0046275	225-272	0.0000000255	46689	Homeodomain-like	0.032	46759	AraC type transcriptional activator	1d5y A:57-121
90	gi|186473270|ref|YP_001860612.1|	0036286	175-224	0.000000188	46689	Homeodomain-like	0.038	46759	AraC type transcriptional activator	1bl0 A:63-124
90	gi|186473294|ref|YP_001860636.1|	0035607	211-259	0.000000000171	46689	Homeodomain-like	0.038	46759	AraC type transcriptional activator	1bl0 A:9-62
90	gi|186473294|ref|YP_001860636.1|	0049495	15-220	0.000000000785	52317	Class I glutamine amidotransferase-like	0.042	52325	DJ-1/PfpI	1pe0 A:
90	gi|186473294|ref|YP_001860636.1|	0046275	260-309	0.000000354	46689	Homeodomain-like	0.07	46764	Tetracyclin repressor-like, N-terminal domain	2o7o A:2-67
90	gi|186473485|ref|YP_001860827.1|	0046275	225-270	0.00000000001	46689	Homeodomain-like	0.025	46759	AraC type transcriptional activator	1d5y A:57-121
90	gi|186473485|ref|YP_001860827.1|	0036286	172-220	0.0000000305	46689	Homeodomain-like	0.053	46759	AraC type transcriptional activator	1bl0 A:9-62
90	gi|186473485|ref|YP_001860827.1|	0037219	47-160	0.00000000082	55785	PYP-like sensor domain (PAS domain)	0.069	55789	Heme-binding PAS domain	1ew0 A:
90	gi|186473550|ref|YP_001860892.1|	0052668	6-194	2.75e-48	52317	Class I glutamine amidotransferase-like	0.0083	52325	DJ-1/PfpI	1g2i A:
90	gi|186473550|ref|YP_001860892.1|	0036286	211-262	0.000000000139	46689	Homeodomain-like	0.06	46759	AraC type transcriptional activator	1bl0 A:9-62
90	gi|186473550|ref|YP_001860892.1|	0046275	265-315	0.000000344	46689	Homeodomain-like	0.037	46759	AraC type transcriptional activator	1bl0 A:63-124
90	gi|186473703|ref|YP_001861045.1|	0046275	295-345	0.0000000000318	46689	Homeodomain-like	0.017	46759	AraC type transcriptional activator	1d5y A:57-121
90	gi|186473718|ref|YP_001861060.1|	0046275	285-334	0.0000000000211	46689	Homeodomain-like	0.022	46759	AraC type transcriptional activator	1d5y A:57-121
90	gi|186473735|ref|YP_001861077.1|	0051818	55-190	1.1e-18	51215	Regulatory protein AraC	0.005	51216	Regulatory protein AraC	2arc A:
90	gi|186473735|ref|YP_001861077.1|	0046275	266-312	0.00000000003	46689	Homeodomain-like	0.016	46759	AraC type transcriptional activator	1d5y A:57-121
90	gi|186473738|ref|YP_001861080.1|	0046275	278-328	0.00000000000305	46689	Homeodomain-like	0.029	46759	AraC type transcriptional activator	1d5y A:57-121
90	gi|186473799|ref|YP_001861141.1|	0052668	1-194	1.94e-49	52317	Class I glutamine amidotransferase-like	0.0047	52325	DJ-1/PfpI	1oi4 A:23-192
90	gi|186473799|ref|YP_001861141.1|	0045977	265-316	0.00000000000573	46689	Homeodomain-like	0.027	46759	AraC type transcriptional activator	1bl0 A:63-124
90	gi|186473799|ref|YP_001861141.1|	0036286	212-262	0.0000000627	46689	Homeodomain-like	0.076	46759	AraC type transcriptional activator	1bl0 A:9-62
90	gi|186473916|ref|YP_001861258.1|	0046275	285-333	0.0000000000112	46689	Homeodomain-like	0.017	46759	AraC type transcriptional activator	1d5y A:57-121
90	gi|186473939|ref|YP_001861281.1|	0052594	381-422,462-543,590-789	2.35e-81	141130	Acetamidase/Formamidase-like	0.0002	141131	Acetamidase/Formamidase-like	2f4l A:1-283
90	gi|186473939|ref|YP_001861281.1|	0046275	260-312	0.00000000039	46689	Homeodomain-like	0.021	46759	AraC type transcriptional activator	1d5y A:57-121
90	gi|186474137|ref|YP_001861479.1|	0046275	270-320	0.0000000000493	46689	Homeodomain-like	0.014	46759	AraC type transcriptional activator	1bl0 A:63-124
90	gi|186474137|ref|YP_001861479.1|	0036286	218-265	0.00000118	46689	Homeodomain-like	0.073	46764	Tetracyclin repressor-like, N-terminal domain	2fq4 A:9-77
90	gi|186474137|ref|YP_001861479.1|	0040530	41-78	0.000028	51182	RmlC-like cupins	0.049	89409	TM1287-like	1o4t A:
90	gi|186474294|ref|YP_001861636.1|	0046275	3-50	0.00000134	46689	Homeodomain-like	0.035	46759	AraC type transcriptional activator	1d5y A:57-121
90	gi|186471340|ref|YP_001862658.1|	0036286	11-58	0.00000000717	46689	Homeodomain-like	0.036	46759	AraC type transcriptional activator	1bl0 A:9-62
90	gi|186471340|ref|YP_001862658.1|	0046275	61-109	0.00000000762	46689	Homeodomain-like	0.059	46759	AraC type transcriptional activator	1bl0 A:63-124
90	gi|186471413|ref|YP_001862731.1|	0046275	233-283	0.00000000000287	46689	Homeodomain-like	0.027	46759	AraC type transcriptional activator	1d5y A:57-121
90	gi|186471413|ref|YP_001862731.1|	0036286	182-231	0.000000000108	46689	Homeodomain-like	0.022	46759	AraC type transcriptional activator	1bl0 A:9-62
90	gi|186471413|ref|YP_001862731.1|	0047686	23-117	0.000000172	51182	RmlC-like cupins	0.07	89409	TM1287-like	2f4p A:2-135
90	gi|186471456|ref|YP_001862774.1|	0049495	26-201	0.0000000000916	52317	Class I glutamine amidotransferase-like	0.066	52325	DJ-1/PfpI	1oi4 A:23-192
90	gi|186471456|ref|YP_001862774.1|	0036286	224-273	0.000000000107	46689	Homeodomain-like	0.046	46759	AraC type transcriptional activator	1bl0 A:9-62
90	gi|186471456|ref|YP_001862774.1|	0045977	276-325	0.000000000853	46689	Homeodomain-like	0.023	46759	AraC type transcriptional activator	1bl0 A:63-124
90	gi|186471488|ref|YP_001862806.1|	0046275	192-240	0.000000000968	46689	Homeodomain-like	0.025	46759	AraC type transcriptional activator	1bl0 A:63-124
90	gi|186471488|ref|YP_001862806.1|	0036286	139-189	0.00000000717	46689	Homeodomain-like	0.06	46759	AraC type transcriptional activator	1bl0 A:9-62
90	gi|186471489|ref|YP_001862807.1|	0046130	27-147	0.00000000000258	52317	Class I glutamine amidotransferase-like	0.051	52328	Catalase, C-terminal domain	1sy7 A:553-736
90	gi|186471489|ref|YP_001862807.1|	0036286	225-275	0.0000000000762	46689	Homeodomain-like	0.018	46759	AraC type transcriptional activator	1bl0 A:9-62
90	gi|186471489|ref|YP_001862807.1|	0045977	278-326	0.000000896	46689	Homeodomain-like	0.022	46759	AraC type transcriptional activator	1bl0 A:63-124
90	gi|186471600|ref|YP_001862918.1|	0052668	21-216	2.38e-37	52317	Class I glutamine amidotransferase-like	0.01	52325	DJ-1/PfpI	1pe0 A:
90	gi|186471600|ref|YP_001862918.1|	0046275	289-337	0.00000000000806	46689	Homeodomain-like	0.014	46759	AraC type transcriptional activator	1d5y A:57-121
90	gi|186471600|ref|YP_001862918.1|	0036286	236-287	0.000000000466	46689	Homeodomain-like	0.015	46759	AraC type transcriptional activator	1d5y A:3-56
90	gi|186471635|ref|YP_001862953.1|	0046275	221-270	0.000000000394	46689	Homeodomain-like	0.019	46759	AraC type transcriptional activator	1bl0 A:63-124
90	gi|186471635|ref|YP_001862953.1|	0036286	168-217	0.000000291	46689	Homeodomain-like	0.034	46759	AraC type transcriptional activator	1d5y A:3-56
90	gi|186470397|ref|YP_001861715.1|	0052668	1-199	2.42e-26	52317	Class I glutamine amidotransferase-like	0.034	52325	DJ-1/PfpI	1g2i A:
90	gi|186470397|ref|YP_001861715.1|	0036286	217-268	0.0000508	46689	Homeodomain-like	0.038	46759	AraC type transcriptional activator	1d5y A:3-56
90	gi|186470411|ref|YP_001861729.1|	0046275	103-151	0.000000000323	46689	Homeodomain-like	0.013	46759	AraC type transcriptional activator	1d5y A:57-121
90	gi|186471900|ref|YP_001863218.1|	0046275	272-323	0.000000000000473	46689	Homeodomain-like	0.011	46759	AraC type transcriptional activator	1d5y A:57-121
90	gi|186471900|ref|YP_001863218.1|	0036286	219-269	0.00000000309	46689	Homeodomain-like	0.051	46764	Tetracyclin repressor-like, N-terminal domain	2hyj A:8-82
90	gi|186470494|ref|YP_001861812.1|	0046275	265-313	0.000000000000806	46689	Homeodomain-like	0.025	46759	AraC type transcriptional activator	1d5y A:57-121
90	gi|186470494|ref|YP_001861812.1|	0036286	213-263	0.000000000797	46689	Homeodomain-like	0.016	46759	AraC type transcriptional activator	1d5y A:3-56
90	gi|186470514|ref|YP_001861832.1|	0046275	253-301	0.00000000000806	46689	Homeodomain-like	0.054	46759	AraC type transcriptional activator	1d5y A:57-121
90	gi|186470514|ref|YP_001861832.1|	0036286	203-250	0.00000000113	46689	Homeodomain-like	0.093	46764	Tetracyclin repressor-like, N-terminal domain	2iu5 A:1-71
90	gi|186470599|ref|YP_001861917.1|	0046275	315-363	0.000000000034	46689	Homeodomain-like	0.019	46759	AraC type transcriptional activator	1d5y A:57-121
90	gi|186470790|ref|YP_001862108.1|	0046275	126-172	0.0000000000294	46689	Homeodomain-like	0.032	46759	AraC type transcriptional activator	1bl0 A:63-124
90	gi|186470790|ref|YP_001862108.1|	0036286	72-120	0.00000000249	46689	Homeodomain-like	0.032	46759	AraC type transcriptional activator	1d5y A:3-56
90	gi|186470879|ref|YP_001862197.1|	0047686	45-113	0.00000000000378	51182	RmlC-like cupins	0.048	159299	Gentisate 1,2-dioxygenase-like	2d40 A:35-342
90	gi|186470879|ref|YP_001862197.1|	0046275	249-297	0.0000000000363	46689	Homeodomain-like	0.025	46759	AraC type transcriptional activator	1bl0 A:9-62
90	gi|186470949|ref|YP_001862267.1|	0052668	1-190	1.86e-45	52317	Class I glutamine amidotransferase-like	0.011	52325	DJ-1/PfpI	1g2i A:
90	gi|186470949|ref|YP_001862267.1|	0036286	207-254	0.000000000836	46689	Homeodomain-like	0.019	46759	AraC type transcriptional activator	1bl0 A:9-62
90	gi|186470949|ref|YP_001862267.1|	0045977	260-309	0.00000176	46689	Homeodomain-like	0.047	46759	AraC type transcriptional activator	1bl0 A:63-124
90	gi|186471041|ref|YP_001862359.1|	0052668	1-194	1.68e-37	52317	Class I glutamine amidotransferase-like	0.021	52325	DJ-1/PfpI	1pe0 A:
90	gi|186471041|ref|YP_001862359.1|	0046275	268-317	0.00000000000103	46689	Homeodomain-like	0.022	46759	AraC type transcriptional activator	1bl0 A:63-124
90	gi|186471041|ref|YP_001862359.1|	0036286	215-266	0.00000000000233	46689	Homeodomain-like	0.013	46759	AraC type transcriptional activator	1bl0 A:9-62
90	gi|186471047|ref|YP_001862365.1|	0052668	24-195	7.33e-36	52317	Class I glutamine amidotransferase-like	0.047	52325	DJ-1/PfpI	1oi4 A:23-192
90	gi|186471047|ref|YP_001862365.1|	0046275	283-333	0.00000000166	46689	Homeodomain-like	0.013	46759	AraC type transcriptional activator	1d5y A:57-121
90	gi|186471047|ref|YP_001862365.1|	0036286	230-278	0.0000000538	46689	Homeodomain-like	0.082	46759	AraC type transcriptional activator	1bl0 A:9-62
90	gi|186471056|ref|YP_001862374.1|	0046275	267-318	0.0000000000772	46689	Homeodomain-like	0.034	46759	AraC type transcriptional activator	1d5y A:57-121
90	gi|186471056|ref|YP_001862374.1|	0036286	214-265	0.000000785	46689	Homeodomain-like	0.04	46764	Tetracyclin repressor-like, N-terminal domain	2g3b A:2-73
90	gi|186471089|ref|YP_001862407.1|	0046275	236-287	0.0000000000112	46689	Homeodomain-like	0.015	46759	AraC type transcriptional activator	1d5y A:57-121
90	gi|186471089|ref|YP_001862407.1|	0036286	184-234	0.00000000851	46689	Homeodomain-like	0.019	46759	AraC type transcriptional activator	1bl0 A:9-62
90	gi|186471089|ref|YP_001862407.1|	0047686	26-142	0.0000000649	51182	RmlC-like cupins	0.085	89409	TM1287-like	2f4p A:2-135
90	gi|186477287|ref|YP_001858757.1|	0045968	5-61	0.000000000045	46785	Winged helix DNA-binding domain	0.056	46792	Arginine repressor (ArgR), N-terminal DNA-binding domain	1f9n A:3-78
90	gi|186475488|ref|YP_001856958.1|	0049777	18-111	1.36e-23	46785	Winged helix DNA-binding domain	0.0028	46801	ArsR-like transcriptional regulators	1r1u A:
90	gi|186475555|ref|YP_001857025.1|	0049777	8-96	2.27e-16	46785	Winged helix DNA-binding domain	0.023	46801	ArsR-like transcriptional regulators	1smt A:
90	gi|186473803|ref|YP_001861145.1|	0049777	7-103	3.78e-20	46785	Winged helix DNA-binding domain	0.034	46801	ArsR-like transcriptional regulators	1r1u A:
90	gi|186471010|ref|YP_001862328.1|	0049777	7-91	1.67e-24	46785	Winged helix DNA-binding domain	0.0097	46801	ArsR-like transcriptional regulators	1smt A:
90	gi|186475192|ref|YP_001856662.1|	0040524	80-239	2.23e-26	100950	NagB/RpiA/CoA transferase-like	0.061	74656	CoA transferase alpha subunit-like	1k6d A:
90	gi|186475192|ref|YP_001856662.1|	0043758	9-78	0.00000000000000151	46785	Winged helix DNA-binding domain	0.076	46796	CAP C-terminal domain-like	1zyb A:148-220
90	gi|186475903|ref|YP_001857373.1|	0054946	41-181	1.15e-28	51206	cAMP-binding domain-like	0.0049	51210	cAMP-binding domain	2gau A:10-151
90	gi|186475903|ref|YP_001857373.1|	0048601	183-259	3.33e-18	46785	Winged helix DNA-binding domain	0.01	46796	CAP C-terminal domain-like	1hw5 A:138-208
90	gi|186476427|ref|YP_001857897.1|	0052198	149-223	7.39e-16	46785	Winged helix DNA-binding domain	0.028	46796	CAP C-terminal domain-like	2coh A:118-199
90	gi|186476427|ref|YP_001857897.1|	0051666	6-137	0.00000000000406	51206	cAMP-binding domain-like	0.037	51210	cAMP-binding domain	1hw5 A:1-137
90	gi|186477367|ref|YP_001858837.1|	0049608	121-305	6.54e-45	55781	GAF domain-like	0.00035	75513	IclR ligand-binding domain-like	1mkm A:76-246
90	gi|186477367|ref|YP_001858837.1|	0048177	60-129	0.00000000445	46785	Winged helix DNA-binding domain	0.063	46796	CAP C-terminal domain-like	1ft9 A:134-213
90	gi|186473251|ref|YP_001860593.1|	0054946	2-137	4.71e-25	51206	cAMP-binding domain-like	0.0066	51210	cAMP-binding domain	2oz6 A:9-142
90	gi|186473251|ref|YP_001860593.1|	0048601	141-220	5.92e-22	46785	Winged helix DNA-binding domain	0.019	46796	CAP C-terminal domain-like	2gau A:152-232
90	gi|186471845|ref|YP_001863163.1|	0054062	18-70	0.0000105	46785	Winged helix DNA-binding domain	0.065	46796	CAP C-terminal domain-like	1ft9 A:134-213
90	gi|186470605|ref|YP_001861923.1|	0054946	47-187	5.37e-29	51206	cAMP-binding domain-like	0.0036	51210	cAMP-binding domain	2gau A:10-151
90	gi|186470605|ref|YP_001861923.1|	0048601	189-265	1.06e-19	46785	Winged helix DNA-binding domain	0.01	46796	CAP C-terminal domain-like	1hw5 A:138-208
90	gi|186474813|ref|YP_001856283.1|	0043525	1-121	1.57e-37	52172	CheY-like	0.0008	52173	CheY-related	1srr A:
90	gi|186474813|ref|YP_001856283.1|	0037176	156-221	0.0000000000000264	46689	Homeodomain-like	0.05	100918	FIS-like	1g2h A:
90	gi|186474996|ref|YP_001856466.1|	0041617	147-384	1.74e-67	52540	P-loop containing nucleoside triphosphate hydrolases	0.00000336	81269	Extended AAA-ATPase domain	1ny5 A:138-384
90	gi|186474996|ref|YP_001856466.1|	0043525	4-191	7.83e-40	52172	CheY-like	0.0000581	52173	CheY-related	1qkk A:
90	gi|186474996|ref|YP_001856466.1|	0048440	360-444	0.0000000000376	46689	Homeodomain-like	0.021	100918	FIS-like	1ntc A:
90	gi|186475612|ref|YP_001857082.1|	0041617	144-384	2e-47	52540	P-loop containing nucleoside triphosphate hydrolases	0.0000285	81269	Extended AAA-ATPase domain	1ny5 A:138-384
90	gi|186475612|ref|YP_001857082.1|	0043525	1-189	1.42e-38	52172	CheY-like	0.0019	52173	CheY-related	1ys7 A:7-127
90	gi|186475612|ref|YP_001857082.1|	0037176	366-459	0.00000000000299	46689	Homeodomain-like	0.026	100918	FIS-like	1eto B:
90	gi|186476237|ref|YP_001857707.1|	0041617	137-380	1.62e-71	52540	P-loop containing nucleoside triphosphate hydrolases	0.00000127	81269	Extended AAA-ATPase domain	1ny5 A:138-384
90	gi|186476237|ref|YP_001857707.1|	0043525	2-182	1.25e-39	52172	CheY-like	0.0000438	52173	CheY-related	1krw A:
90	gi|186476237|ref|YP_001857707.1|	0048440	433-503	0.00000000000000188	46689	Homeodomain-like	0.009	100918	FIS-like	1ntc A:
90	gi|186476899|ref|YP_001858369.1|	0041617	177-412	5.44e-70	52540	P-loop containing nucleoside triphosphate hydrolases	0.00000119	81269	Extended AAA-ATPase domain	1ny5 A:138-384
90	gi|186476899|ref|YP_001858369.1|	0043525	36-221	6.69e-36	52172	CheY-like	0.0018	52173	CheY-related	1ny5 A:1-137
90	gi|186476899|ref|YP_001858369.1|	0037176	388-480	0.00000000000154	46689	Homeodomain-like	0.028	100918	FIS-like	1eto B:
90	gi|186476903|ref|YP_001858373.1|	0041617	38-270	4.19e-65	52540	P-loop containing nucleoside triphosphate hydrolases	0.00000166	81269	Extended AAA-ATPase domain	1ny5 A:138-384
90	gi|186476903|ref|YP_001858373.1|	0037176	250-342	0.000000000986	46689	Homeodomain-like	0.026	100918	FIS-like	1eto B:
90	gi|186477300|ref|YP_001858770.1|	0037176	10-76	1.66e-21	46689	Homeodomain-like	0.0011	100918	FIS-like	1eto B:
90	gi|186472285|ref|YP_001859627.1|	0041617	333-573	1.51e-56	52540	P-loop containing nucleoside triphosphate hydrolases	0.0000109	81269	Extended AAA-ATPase domain	1ny5 A:138-384
90	gi|186472285|ref|YP_001859627.1|	0049952	594-643	0.000000000717	46689	Homeodomain-like	0.05	100918	FIS-like	1umq A:
90	gi|186472285|ref|YP_001859627.1|	0049608	52-191	0.00000212	55781	GAF domain-like	0.041	55782	GAF domain	1f5m A:
90	gi|186472597|ref|YP_001859939.1|	0041617	343-580	2.24e-60	52540	P-loop containing nucleoside triphosphate hydrolases	0.00000968	81269	Extended AAA-ATPase domain	1ny5 A:138-384
90	gi|186472597|ref|YP_001859939.1|	0048440	551-643	0.00000000134	46689	Homeodomain-like	0.061	100918	FIS-like	1ntc A:
90	gi|186472597|ref|YP_001859939.1|	0049608	68-206	0.000000746	55781	GAF domain-like	0.05	75513	IclR ligand-binding domain-like	1tf1 A:
90	gi|186472668|ref|YP_001860010.1|	0041617	100-329	5.46e-63	52540	P-loop containing nucleoside triphosphate hydrolases	0.00000205	81269	Extended AAA-ATPase domain	1ny5 A:138-384
90	gi|186472668|ref|YP_001860010.1|	0037176	370-422	0.000000448	46689	Homeodomain-like	0.038	100918	FIS-like	1umq A:
90	gi|186472852|ref|YP_001860194.1|	0041617	205-442	2.87e-68	52540	P-loop containing nucleoside triphosphate hydrolases	0.00000177	81269	Extended AAA-ATPase domain	1ny5 A:138-384
90	gi|186472852|ref|YP_001860194.1|	0048136	37-183	0.00000000000000305	55781	GAF domain-like	0.021	55782	GAF domain	1f5m A:
90	gi|186472852|ref|YP_001860194.1|	0049952	484-531	0.000000282	46689	Homeodomain-like	0.034	100918	FIS-like	1ntc A:
90	gi|186473103|ref|YP_001860445.1|	0041617	161-404	2.72e-66	52540	P-loop containing nucleoside triphosphate hydrolases	0.0000028	81269	Extended AAA-ATPase domain	1ny5 A:138-384
90	gi|186473103|ref|YP_001860445.1|	0048459	15-118	0.000000000000576	55785	PYP-like sensor domain (PAS domain)	0.047	88853	Flavin-binding PAS domain	1n9l A:
90	gi|186473103|ref|YP_001860445.1|	0037176	375-485	0.00000000003	46689	Homeodomain-like	0.028	100918	FIS-like	1eto B:
90	gi|186473565|ref|YP_001860907.1|	0041617	160-391	1.68e-68	52540	P-loop containing nucleoside triphosphate hydrolases	0.00000147	81269	Extended AAA-ATPase domain	1ny5 A:138-384
90	gi|186473565|ref|YP_001860907.1|	0043525	18-203	1.01e-36	52172	CheY-like	0.0026	52173	CheY-related	1ny5 A:1-137
90	gi|186473565|ref|YP_001860907.1|	0048440	371-463	0.0000000000254	46689	Homeodomain-like	0.03	100918	FIS-like	1eto B:
90	gi|186470414|ref|YP_001861732.1|	0041617	19-257	1.35e-60	52540	P-loop containing nucleoside triphosphate hydrolases	0.00000602	81269	Extended AAA-ATPase domain	1ny5 A:138-384
90	gi|186470414|ref|YP_001861732.1|	0037176	227-324	0.00000000582	46689	Homeodomain-like	0.017	100918	FIS-like	1eto B:
90	gi|186470414|ref|YP_001861732.1|	0052100	333-413,460-491,667-740	0.000000038	48452	TPR-like	0.05	48453	Tetratricopeptide repeat (TPR)	1w3b A:
90	gi|186470470|ref|YP_001861788.1|	0041617	146-382	2.72e-64	52540	P-loop containing nucleoside triphosphate hydrolases	0.0000031	81269	Extended AAA-ATPase domain	1ny5 A:138-384
90	gi|186470470|ref|YP_001861788.1|	0043525	5-189	1.37e-39	52172	CheY-like	0.00014	52173	CheY-related	1qkk A:
90	gi|186470470|ref|YP_001861788.1|	0037176	359-442	0.00000000538	46689	Homeodomain-like	0.034	100918	FIS-like	1ntc A:
90	gi|186470933|ref|YP_001862251.1|	0041617	351-594	3.33e-66	52540	P-loop containing nucleoside triphosphate hydrolases	0.00000213	81269	Extended AAA-ATPase domain	1ny5 A:138-384
90	gi|186470933|ref|YP_001862251.1|	0037176	565-665	1.61e-16	46689	Homeodomain-like	0.047	100918	FIS-like	1eto B:
90	gi|186474693|ref|YP_001863664.1|	0041617	202-437	1.15e-73	52540	P-loop containing nucleoside triphosphate hydrolases	0.00000114	81269	Extended AAA-ATPase domain	1ny5 A:138-384
90	gi|186474693|ref|YP_001863664.1|	0050183	14-169	8.51e-17	55781	GAF domain-like	0.0062	55782	GAF domain	1f5m A:
90	gi|186474693|ref|YP_001863664.1|	0049952	500-542	0.0000228	46689	Homeodomain-like	0.062	100918	FIS-like	1ntc A:
90	gi|186477341|ref|YP_001858811.1|	0041150	7-133	4.91e-39	46785	Winged helix DNA-binding domain	0.0000231	101027	FUR-like	1mzb A:
90	gi|186472213|ref|YP_001859555.1|	0041150	53-183	4.23e-30	46785	Winged helix DNA-binding domain	0.045	101027	FUR-like	1mzb A:
90	gi|186472793|ref|YP_001860135.1|	0041150	4-134	4.32e-34	46785	Winged helix DNA-binding domain	0.0013	101027	FUR-like	1mzb A:
90	gi|186474919|ref|YP_001856389.1|	0035780	71-303	1.16e-54	53822	Periplasmic binding protein-like I	0.00017	53823	L-arabinose binding protein-like	1dbq A:
90	gi|186474919|ref|YP_001856389.1|	0051985	3-48	0.00000000000141	47413	lambda repressor-like DNA-binding domains	0.0038	47438	GalR/LacI-like bacterial regulator	2hsg A:2-58
90	gi|186475993|ref|YP_001857463.1|	0036339	61-332	6.09e-87	53822	Periplasmic binding protein-like I	0.0000028	53823	L-arabinose binding protein-like	1dbq A:
90	gi|186475993|ref|YP_001857463.1|	0036955	1-56	4.07e-16	47413	lambda repressor-like DNA-binding domains	0.0011	47438	GalR/LacI-like bacterial regulator	1pru A:
90	gi|186476009|ref|YP_001857479.1|	0035780	69-345	2.36e-50	53822	Periplasmic binding protein-like I	0.00053	53823	L-arabinose binding protein-like	2nzu G:58-332
90	gi|186476009|ref|YP_001857479.1|	0051985	10-69	0.00000000000121	47413	lambda repressor-like DNA-binding domains	0.0039	47438	GalR/LacI-like bacterial regulator	2hsg A:2-58
90	gi|186476258|ref|YP_001857728.1|	0035780	59-311	8.88e-67	53822	Periplasmic binding protein-like I	0.0000277	53823	L-arabinose binding protein-like	2nzu G:58-332
90	gi|186476258|ref|YP_001857728.1|	0051985	2-60	0.0000000000000816	47413	lambda repressor-like DNA-binding domains	0.0031	47438	GalR/LacI-like bacterial regulator	2bjc A:1-62
90	gi|186476612|ref|YP_001858082.1|	0053846	1-62	0.0000000000000144	143100	TTHA1013/TTHA0281-like	0.073	143101	TTHA1013-like	1wv8 A:2-72
90	gi|186476612|ref|YP_001858082.1|	0054323	82-136	0.000000286	47413	lambda repressor-like DNA-binding domains	0.063	47438	GalR/LacI-like bacterial regulator	2hsg A:2-58
90	gi|186476996|ref|YP_001858466.1|	0036339	73-337	7.7e-78	53822	Periplasmic binding protein-like I	0.0000116	53823	L-arabinose binding protein-like	2nzu G:58-332
90	gi|186476996|ref|YP_001858466.1|	0051985	12-68	1.36e-16	47413	lambda repressor-like DNA-binding domains	0.0031	47438	GalR/LacI-like bacterial regulator	2hsg A:2-58
90	gi|186477105|ref|YP_001858575.1|	0036339	61-341	2.36e-68	53822	Periplasmic binding protein-like I	0.000039	53823	L-arabinose binding protein-like	2nzu G:58-332
90	gi|186477105|ref|YP_001858575.1|	0051985	2-58	2.25e-16	47413	lambda repressor-like DNA-binding domains	0.005	47438	GalR/LacI-like bacterial regulator	2hsg A:2-58
90	gi|186472534|ref|YP_001859876.1|	0035780	89-343	1.68e-51	53822	Periplasmic binding protein-like I	0.00016	53823	L-arabinose binding protein-like	2nzu G:58-332
90	gi|186472534|ref|YP_001859876.1|	0051985	34-90	0.000000000000177	47413	lambda repressor-like DNA-binding domains	0.0081	47438	GalR/LacI-like bacterial regulator	2bjc A:1-62
90	gi|186472742|ref|YP_001860084.1|	0043335	77-347	2.36e-34	53822	Periplasmic binding protein-like I	0.0023	53823	L-arabinose binding protein-like	2dri A:
90	gi|186472742|ref|YP_001860084.1|	0051985	20-63	0.000000000563	47413	lambda repressor-like DNA-binding domains	0.016	47438	GalR/LacI-like bacterial regulator	2hsg A:2-58
90	gi|186473405|ref|YP_001860747.1|	0035780	80-345	2.36e-58	53822	Periplasmic binding protein-like I	0.0001	53823	L-arabinose binding protein-like	2nzu G:58-332
90	gi|186473405|ref|YP_001860747.1|	0051985	25-81	0.00000000000000638	47413	lambda repressor-like DNA-binding domains	0.003	47438	GalR/LacI-like bacterial regulator	2hsg A:2-58
90	gi|186474170|ref|YP_001861512.1|	0035780	87-336	3.39e-50	53822	Periplasmic binding protein-like I	0.00013	53823	L-arabinose binding protein-like	2nzu G:58-332
90	gi|186474170|ref|YP_001861512.1|	0051985	31-88	8.25e-16	47413	lambda repressor-like DNA-binding domains	0.0037	47438	GalR/LacI-like bacterial regulator	2hsg A:2-58
90	gi|186474220|ref|YP_001861562.1|	0036339	61-332	1.5e-63	53822	Periplasmic binding protein-like I	0.0000647	53823	L-arabinose binding protein-like	1dbq A:
90	gi|186474220|ref|YP_001861562.1|	0036955	1-57	0.000000000000516	47413	lambda repressor-like DNA-binding domains	0.0064	47438	GalR/LacI-like bacterial regulator	1efa A:2-60
90	gi|186471528|ref|YP_001862846.1|	0043335	63-333	1.33e-38	53822	Periplasmic binding protein-like I	0.0016	53823	L-arabinose binding protein-like	2dri A:
90	gi|186471528|ref|YP_001862846.1|	0051985	5-49	0.00000000043	47413	lambda repressor-like DNA-binding domains	0.013	47438	GalR/LacI-like bacterial regulator	2hsg A:2-58
90	gi|186471728|ref|YP_001863046.1|	0036339	62-345	2.72e-56	53822	Periplasmic binding protein-like I	0.000091	53823	L-arabinose binding protein-like	2nzu G:58-332
90	gi|186471728|ref|YP_001863046.1|	0051985	2-60	0.00000000000000778	47413	lambda repressor-like DNA-binding domains	0.0051	47438	GalR/LacI-like bacterial regulator	1pru A:
90	gi|186470351|ref|YP_001861669.1|	0043335	73-339	2.17e-55	53822	Periplasmic binding protein-like I	0.0000843	53823	L-arabinose binding protein-like	2nzu G:58-332
90	gi|186470351|ref|YP_001861669.1|	0051985	14-72	0.0000000000000216	47413	lambda repressor-like DNA-binding domains	0.0055	47438	GalR/LacI-like bacterial regulator	2bjc A:1-62
90	gi|186470474|ref|YP_001861792.1|	0035780	79-337	1.81e-63	53822	Periplasmic binding protein-like I	0.0000533	53823	L-arabinose binding protein-like	2nzu G:58-332
90	gi|186470474|ref|YP_001861792.1|	0051985	23-80	0.0000000000000162	47413	lambda repressor-like DNA-binding domains	0.0034	47438	GalR/LacI-like bacterial regulator	2hsg A:2-58
90	gi|186470836|ref|YP_001862154.1|	0035780	62-319	1.25e-47	53822	Periplasmic binding protein-like I	0.00019	53823	L-arabinose binding protein-like	1dbq A:
90	gi|186470836|ref|YP_001862154.1|	0051985	3-60	0.0000000000000043	47413	lambda repressor-like DNA-binding domains	0.0081	47438	GalR/LacI-like bacterial regulator	2hsg A:2-58
90	gi|186471131|ref|YP_001862449.1|	0043335	59-317	5.22e-30	53822	Periplasmic binding protein-like I	0.0013	53823	L-arabinose binding protein-like	2dri A:
90	gi|186471131|ref|YP_001862449.1|	0036955	3-44	0.0000000774	47413	lambda repressor-like DNA-binding domains	0.012	47438	GalR/LacI-like bacterial regulator	2bjc A:1-62
90	gi|186474467|ref|YP_001863438.1|	0036339	80-352	4.53e-66	53822	Periplasmic binding protein-like I	0.0000697	53823	L-arabinose binding protein-like	2nzu G:58-332
90	gi|186474467|ref|YP_001863438.1|	0051985	21-72	0.0000000000117	47413	lambda repressor-like DNA-binding domains	0.013	47438	GalR/LacI-like bacterial regulator	2hsg A:2-58
90	gi|186474491|ref|YP_001863462.1|	0036339	75-350	1.99e-66	53822	Periplasmic binding protein-like I	0.000018	53823	L-arabinose binding protein-like	2nzu G:58-332
90	gi|186474491|ref|YP_001863462.1|	0051985	16-74	0.00000000000000178	47413	lambda repressor-like DNA-binding domains	0.0059	47438	GalR/LacI-like bacterial regulator	2hsg A:2-58
90	gi|186474646|ref|YP_001863617.1|	0043335	66-324	2.16e-51	53822	Periplasmic binding protein-like I	0.00026	53823	L-arabinose binding protein-like	2nzu G:58-332
90	gi|186474646|ref|YP_001863617.1|	0051985	5-62	0.0000000000000133	47413	lambda repressor-like DNA-binding domains	0.0049	47438	GalR/LacI-like bacterial regulator	2hsg A:2-58
90	gi|186474674|ref|YP_001863645.1|	0035780	60-323	2.36e-44	53822	Periplasmic binding protein-like I	0.00011	53823	L-arabinose binding protein-like	2nzu G:58-332
90	gi|186474674|ref|YP_001863645.1|	0051985	2-57	1.27e-16	47413	lambda repressor-like DNA-binding domains	0.0037	47438	GalR/LacI-like bacterial regulator	2hsg A:2-58
90	gi|186474868|ref|YP_001856338.1|	0045682	1-133	3.98e-36	52172	CheY-like	0.0015	52173	CheY-related	1a04 A:5-142
90	gi|186474868|ref|YP_001856338.1|	0048694	139-211	4.08e-17	46894	C-terminal effector domain of the bipartite response regulators	0.0099	46900	GerE-like (LuxR/UhpA family of transcriptional regulators)	1p4w A:
90	gi|186475123|ref|YP_001856593.1|	0045682	1-132	7.97e-23	52172	CheY-like	0.0036	52173	CheY-related	1a04 A:5-142
90	gi|186475123|ref|YP_001856593.1|	0048694	144-209	1.22e-16	46894	C-terminal effector domain of the bipartite response regulators	0.0012	46900	GerE-like (LuxR/UhpA family of transcriptional regulators)	1p4w A:
90	gi|186475124|ref|YP_001856594.1|	0045682	11-142	8.4e-21	52172	CheY-like	0.013	52173	CheY-related	1a04 A:5-142
90	gi|186475124|ref|YP_001856594.1|	0048694	148-221	1.73e-17	46894	C-terminal effector domain of the bipartite response regulators	0.0026	46900	GerE-like (LuxR/UhpA family of transcriptional regulators)	1p4w A:
90	gi|186475125|ref|YP_001856595.1|	0045682	14-144	3.27e-21	52172	CheY-like	0.0037	52173	CheY-related	1a04 A:5-142
90	gi|186475125|ref|YP_001856595.1|	0048694	153-222	0.0000000000000051	46894	C-terminal effector domain of the bipartite response regulators	0.0025	46900	GerE-like (LuxR/UhpA family of transcriptional regulators)	1p4w A:
90	gi|186475411|ref|YP_001856881.1|	0043525	7-155	5.55e-34	52172	CheY-like	0.00014	52173	CheY-related	1yio A:3-130
90	gi|186475411|ref|YP_001856881.1|	0051317	134-196	0.00000000000000289	46894	C-terminal effector domain of the bipartite response regulators	0.0016	46900	GerE-like (LuxR/UhpA family of transcriptional regulators)	1yio A:131-200
90	gi|186475902|ref|YP_001857372.1|	0045682	1-126	1.02e-31	52172	CheY-like	0.00078	52173	CheY-related	1a04 A:5-142
90	gi|186475902|ref|YP_001857372.1|	0048694	139-210	1.73e-19	46894	C-terminal effector domain of the bipartite response regulators	0.0047	46900	GerE-like (LuxR/UhpA family of transcriptional regulators)	1p4w A:
90	gi|186476230|ref|YP_001857700.1|	0043525	10-163	4.13e-35	52172	CheY-like	0.00012	52173	CheY-related	1yio A:3-130
90	gi|186476230|ref|YP_001857700.1|	0048694	141-208	4.76e-20	46894	C-terminal effector domain of the bipartite response regulators	0.0016	46900	GerE-like (LuxR/UhpA family of transcriptional regulators)	1yio A:131-200
90	gi|186476266|ref|YP_001857736.1|	0045682	23-159	1.85e-32	52172	CheY-like	0.0005	52173	CheY-related	1a04 A:5-142
90	gi|186476266|ref|YP_001857736.1|	0048694	165-235	3.74e-17	46894	C-terminal effector domain of the bipartite response regulators	0.01	46900	GerE-like (LuxR/UhpA family of transcriptional regulators)	1p4w A:
90	gi|186476322|ref|YP_001857792.1|	0048694	109-179	2.28e-17	46894	C-terminal effector domain of the bipartite response regulators	0.01	46900	GerE-like (LuxR/UhpA family of transcriptional regulators)	1fse A:
90	gi|186476322|ref|YP_001857792.1|	0037219	6-113	0.00000000000297	55785	PYP-like sensor domain (PAS domain)	0.077	160669	BphP N-terminal domain-like	2vea A:4-130
90	gi|186476730|ref|YP_001858200.1|	0048694	154-218	1.26e-16	46894	C-terminal effector domain of the bipartite response regulators	0.0037	46900	GerE-like (LuxR/UhpA family of transcriptional regulators)	1a04 A:150-216
90	gi|186476730|ref|YP_001858200.1|	0048997	4-121	0.000000000000498	52172	CheY-like	0.027	52173	CheY-related	1a04 A:5-142
90	gi|186477620|ref|YP_001859090.1|	0045682	4-136	1.28e-21	52172	CheY-like	0.0064	52173	CheY-related	1krw A:
90	gi|186477620|ref|YP_001859090.1|	0048694	151-216	2.93e-18	46894	C-terminal effector domain of the bipartite response regulators	0.0012	46900	GerE-like (LuxR/UhpA family of transcriptional regulators)	1p4w A:
90	gi|186472316|ref|YP_001859658.1|	0043525	7-138	3.27e-20	52172	CheY-like	0.004	52173	CheY-related	1krw A:
90	gi|186472316|ref|YP_001859658.1|	0048694	153-218	8.16e-16	46894	C-terminal effector domain of the bipartite response regulators	0.002	46900	GerE-like (LuxR/UhpA family of transcriptional regulators)	1p4w A:
90	gi|186473015|ref|YP_001860357.1|	0048694	195-271	0.000000000000016	46894	C-terminal effector domain of the bipartite response regulators	0.025	46900	GerE-like (LuxR/UhpA family of transcriptional regulators)	1l3l A:170-234
90	gi|186473151|ref|YP_001860493.1|	0045682	1-125	2.56e-31	52172	CheY-like	0.0016	52173	CheY-related	1a04 A:5-142
90	gi|186473151|ref|YP_001860493.1|	0048694	140-207	2.28e-18	46894	C-terminal effector domain of the bipartite response regulators	0.006	46900	GerE-like (LuxR/UhpA family of transcriptional regulators)	1yio A:131-200
90	gi|186473154|ref|YP_001860496.1|	0045682	8-127	2.42e-27	52172	CheY-like	0.0007	52173	CheY-related	1a04 A:5-142
90	gi|186473154|ref|YP_001860496.1|	0048694	142-208	5.1e-20	46894	C-terminal effector domain of the bipartite response regulators	0.005	46900	GerE-like (LuxR/UhpA family of transcriptional regulators)	1yio A:131-200
90	gi|186473155|ref|YP_001860497.1|	0045682	1-117	9.11e-22	52172	CheY-like	0.0013	52173	CheY-related	1a04 A:5-142
90	gi|186473155|ref|YP_001860497.1|	0048694	124-192	1.02e-17	46894	C-terminal effector domain of the bipartite response regulators	0.0049	46900	GerE-like (LuxR/UhpA family of transcriptional regulators)	1yio A:131-200
90	gi|186473257|ref|YP_001860599.1|	0047925	3-149	1.06e-35	75516	Pheromone-binding domain of LuxR-like quorum-sensing transcription factors	0.0028	75517	Pheromone-binding domain of LuxR-like quorum-sensing transcription factors	1l3l A:2-169
90	gi|186473257|ref|YP_001860599.1|	0048694	160-232	3.27e-19	46894	C-terminal effector domain of the bipartite response regulators	0.0053	46900	GerE-like (LuxR/UhpA family of transcriptional regulators)	1fse A:
90	gi|186473908|ref|YP_001861250.1|	0045682	1-125	4.7e-22	52172	CheY-like	0.0051	52173	CheY-related	1a04 A:5-142
90	gi|186473908|ref|YP_001861250.1|	0048694	175-243	2.07e-17	46894	C-terminal effector domain of the bipartite response regulators	0.0031	46900	GerE-like (LuxR/UhpA family of transcriptional regulators)	1yio A:131-200
90	gi|186474125|ref|YP_001861467.1|	0054676	11-284	3.02e-48	53474	alpha/beta-Hydrolases	0.03	53531	Haloperoxidase	1va4 A:
90	gi|186474125|ref|YP_001861467.1|	0048694	279-356	4.42e-22	46894	C-terminal effector domain of the bipartite response regulators	0.0015	46900	GerE-like (LuxR/UhpA family of transcriptional regulators)	1fse A:
90	gi|186471314|ref|YP_001862632.1|	0045682	1-131	1.57e-34	52172	CheY-like	0.00047	52173	CheY-related	1a04 A:5-142
90	gi|186471314|ref|YP_001862632.1|	0048694	135-208	7.14e-21	46894	C-terminal effector domain of the bipartite response regulators	0.0073	46900	GerE-like (LuxR/UhpA family of transcriptional regulators)	1fse A:
90	gi|186471780|ref|YP_001863098.1|	0045682	1-126	6.12e-30	52172	CheY-like	0.00087	52173	CheY-related	1a04 A:5-142
90	gi|186471780|ref|YP_001863098.1|	0048694	139-210	5.1e-19	46894	C-terminal effector domain of the bipartite response regulators	0.0035	46900	GerE-like (LuxR/UhpA family of transcriptional regulators)	1p4w A:
90	gi|186471902|ref|YP_001863220.1|	0048694	855-924	5.1e-18	46894	C-terminal effector domain of the bipartite response regulators	0.0037	46900	GerE-like (LuxR/UhpA family of transcriptional regulators)	1a04 A:150-216
90	gi|186471902|ref|YP_001863220.1|	0047665	67-111,141-270	0.0000000415	52540	P-loop containing nucleoside triphosphate hydrolases	0.07	52541	Nucleotide and nucleoside kinases	1lvg A:
90	gi|186470572|ref|YP_001861890.1|	0054435	241-344	1.03e-22	51206	cAMP-binding domain-like	0.0046	51210	cAMP-binding domain	1hw5 A:1-137
90	gi|186470572|ref|YP_001861890.1|	0048694	159-223	7.14e-17	46894	C-terminal effector domain of the bipartite response regulators	0.0029	46900	GerE-like (LuxR/UhpA family of transcriptional regulators)	1a04 A:150-216
90	gi|186470572|ref|YP_001861890.1|	0048997	3-121	0.00000000454	52172	CheY-like	0.014	52173	CheY-related	1s8n A:
90	gi|186470607|ref|YP_001861925.1|	0045682	1-126	2.13e-29	52172	CheY-like	0.00074	52173	CheY-related	1a04 A:5-142
90	gi|186470607|ref|YP_001861925.1|	0048694	138-210	8.84e-19	46894	C-terminal effector domain of the bipartite response regulators	0.0057	46900	GerE-like (LuxR/UhpA family of transcriptional regulators)	1p4w A:
90	gi|186470626|ref|YP_001861944.1|	0048694	420-489	1.43e-18	46894	C-terminal effector domain of the bipartite response regulators	0.0035	46900	GerE-like (LuxR/UhpA family of transcriptional regulators)	1a04 A:150-216
90	gi|186470626|ref|YP_001861944.1|	0051140	255-411	0.0000000161	109604	HD-domain/PDEase-like	0.096	101340	HD domain	1xx7 A:
90	gi|186470703|ref|YP_001862021.1|	0045682	6-135	4.13e-34	52172	CheY-like	0.0000201	52173	CheY-related	1a04 A:5-142
90	gi|186470703|ref|YP_001862021.1|	0048694	142-209	3.74e-20	46894	C-terminal effector domain of the bipartite response regulators	0.00096	46900	GerE-like (LuxR/UhpA family of transcriptional regulators)	1a04 A:150-216
90	gi|186470747|ref|YP_001862065.1|	0045682	4-133	1.57e-34	52172	CheY-like	0.0000198	52173	CheY-related	1a04 A:5-142
90	gi|186470747|ref|YP_001862065.1|	0048694	140-211	2.55e-20	46894	C-terminal effector domain of the bipartite response regulators	0.0013	46900	GerE-like (LuxR/UhpA family of transcriptional regulators)	1a04 A:150-216
90	gi|186470967|ref|YP_001862285.1|	0045682	7-138	2.13e-29	52172	CheY-like	0.00045	52173	CheY-related	1a04 A:5-142
90	gi|186470967|ref|YP_001862285.1|	0048694	157-225	5.1e-19	46894	C-terminal effector domain of the bipartite response regulators	0.0015	46900	GerE-like (LuxR/UhpA family of transcriptional regulators)	1a04 A:150-216
90	gi|186471227|ref|YP_001862545.1|	0045682	9-135	7.4e-33	52172	CheY-like	0.00045	52173	CheY-related	1a04 A:5-142
90	gi|186471227|ref|YP_001862545.1|	0048694	137-210	2.38e-20	46894	C-terminal effector domain of the bipartite response regulators	0.0056	46900	GerE-like (LuxR/UhpA family of transcriptional regulators)	1a04 A:150-216
90	gi|186474725|ref|YP_001863696.1|	0045682	9-133	2.99e-32	52172	CheY-like	0.00046	52173	CheY-related	1a04 A:5-142
90	gi|186474725|ref|YP_001863696.1|	0048694	138-209	1.5e-20	46894	C-terminal effector domain of the bipartite response regulators	0.0052	46900	GerE-like (LuxR/UhpA family of transcriptional regulators)	1a04 A:150-216
90	gi|186474727|ref|YP_001863698.1|	0045682	1-130	2.28e-33	52172	CheY-like	0.00048	52173	CheY-related	1a04 A:5-142
90	gi|186474727|ref|YP_001863698.1|	0048694	137-208	3.2e-20	46894	C-terminal effector domain of the bipartite response regulators	0.0065	46900	GerE-like (LuxR/UhpA family of transcriptional regulators)	1p4w A:
90	gi|186475061|ref|YP_001856531.1|	0054662	69-243	5.5e-43	64288	Chorismate lyase-like	0.0018	143473	UTRA domain	2p19 A:2-149
90	gi|186475061|ref|YP_001856531.1|	0050048	13-84	1.41e-19	46785	Winged helix DNA-binding domain	0.021	46804	GntR-like transcriptional regulators	3bwg A:5-82
90	gi|186475203|ref|YP_001856673.1|	0054060	158-285	3.66e-23	48008	GntR ligand-binding domain-like	0.02	48009	GntR ligand-binding domain-like	1hw1 A:79-230
90	gi|186475203|ref|YP_001856673.1|	0050048	65-134	3.41e-20	46785	Winged helix DNA-binding domain	0.019	46804	GntR-like transcriptional regulators	1v4r A:1-100
90	gi|186475316|ref|YP_001856786.1|	0050768	109-464	1.9e-80	53383	PLP-dependent transferases	0.00012	53384	AAT-like	1x0m A:26-428
90	gi|186475316|ref|YP_001856786.1|	0050048	8-86	5.44e-18	46785	Winged helix DNA-binding domain	0.02	46804	GntR-like transcriptional regulators	3bwg A:5-82
90	gi|186475320|ref|YP_001856790.1|	0054662	73-247	1.04e-46	64288	Chorismate lyase-like	0.0011	143473	UTRA domain	3ddv A:3-145
90	gi|186475320|ref|YP_001856790.1|	0050048	15-95	1.18e-20	46785	Winged helix DNA-binding domain	0.016	46804	GntR-like transcriptional regulators	3bwg A:5-82
90	gi|186475940|ref|YP_001857410.1|	0050768	101-462	3.99e-84	53383	PLP-dependent transferases	0.0000449	53384	AAT-like	1x0m A:26-428
90	gi|186475940|ref|YP_001857410.1|	0050048	6-79	1.14e-18	46785	Winged helix DNA-binding domain	0.014	46804	GntR-like transcriptional regulators	3bwg A:5-82
90	gi|186476061|ref|YP_001857531.1|	0054060	81-212	1.78e-25	48008	GntR ligand-binding domain-like	0.005	48009	GntR ligand-binding domain-like	2hs5 A:94-231
90	gi|186476061|ref|YP_001857531.1|	0050048	7-91	2.04e-19	46785	Winged helix DNA-binding domain	0.0043	46804	GntR-like transcriptional regulators	2hs5 A:25-93
90	gi|186476425|ref|YP_001857895.1|	0054060	99-230	6.02e-21	48008	GntR ligand-binding domain-like	0.022	48009	GntR ligand-binding domain-like	2hs5 A:94-231
90	gi|186476425|ref|YP_001857895.1|	0050048	4-76	0.00000000000484	46785	Winged helix DNA-binding domain	0.033	46804	GntR-like transcriptional regulators	1hw1 A:5-78
90	gi|186476571|ref|YP_001858041.1|	0054662	61-233	1.16e-42	64288	Chorismate lyase-like	0.0000598	143473	UTRA domain	2pkh A:109-249
90	gi|186476571|ref|YP_001858041.1|	0050048	5-81	5.22e-21	46785	Winged helix DNA-binding domain	0.031	46804	GntR-like transcriptional regulators	1v4r A:1-100
90	gi|186476868|ref|YP_001858338.1|	0050768	134-477	5.38e-82	53383	PLP-dependent transferases	0.0000809	53384	AAT-like	1x0m A:26-428
90	gi|186476868|ref|YP_001858338.1|	0050048	14-85	2.33e-18	46785	Winged helix DNA-binding domain	0.019	46804	GntR-like transcriptional regulators	3bwg A:5-82
90	gi|186477345|ref|YP_001858815.1|	0054060	89-220	1.15e-27	48008	GntR ligand-binding domain-like	0.0088	48009	GntR ligand-binding domain-like	2hs5 A:94-231
90	gi|186477345|ref|YP_001858815.1|	0050048	7-75	1.98e-18	46785	Winged helix DNA-binding domain	0.0095	46804	GntR-like transcriptional regulators	1hw1 A:5-78
90	gi|186471993|ref|YP_001859335.1|	0050768	112-491	1.17e-83	53383	PLP-dependent transferases	0.0000269	53384	AAT-like	1x0m A:26-428
90	gi|186471993|ref|YP_001859335.1|	0050048	18-90	6.47e-18	46785	Winged helix DNA-binding domain	0.009	46804	GntR-like transcriptional regulators	1v4r A:1-100
90	gi|186472080|ref|YP_001859422.1|	0054060	71-201	3.4e-21	48008	GntR ligand-binding domain-like	0.013	48009	GntR ligand-binding domain-like	2hs5 A:94-231
90	gi|186472080|ref|YP_001859422.1|	0050048	3-74	0.00000000000000876	46785	Winged helix DNA-binding domain	0.07	46804	GntR-like transcriptional regulators	1hw1 A:5-78
90	gi|186472300|ref|YP_001859642.1|	0054060	85-219	4.97e-21	48008	GntR ligand-binding domain-like	0.014	48009	GntR ligand-binding domain-like	2hs5 A:94-231
90	gi|186472300|ref|YP_001859642.1|	0050048	16-83	0.000000000000469	46785	Winged helix DNA-binding domain	0.011	46804	GntR-like transcriptional regulators	2hs5 A:25-93
90	gi|186472396|ref|YP_001859738.1|	0050768	106-465	9.74e-80	53383	PLP-dependent transferases	0.00016	53384	AAT-like	1x0m A:26-428
90	gi|186472396|ref|YP_001859738.1|	0050048	9-83	2.25e-18	46785	Winged helix DNA-binding domain	0.01	46804	GntR-like transcriptional regulators	2hs5 A:25-93
90	gi|186472424|ref|YP_001859766.1|	0050768	98-469	4.98e-99	53383	PLP-dependent transferases	0.00000976	53384	AAT-like	1x0m A:26-428
90	gi|186472424|ref|YP_001859766.1|	0050048	2-70	0.00000000000000511	46785	Winged helix DNA-binding domain	0.014	46804	GntR-like transcriptional regulators	1v4r A:1-100
90	gi|186472462|ref|YP_001859804.1|	0054060	98-226	8.37e-28	48008	GntR ligand-binding domain-like	0.0088	48009	GntR ligand-binding domain-like	2hs5 A:94-231
90	gi|186472462|ref|YP_001859804.1|	0050048	22-96	0.00000000000000416	46785	Winged helix DNA-binding domain	0.04	46804	GntR-like transcriptional regulators	2hs5 A:25-93
90	gi|186472465|ref|YP_001859807.1|	0054060	98-230	8.63e-28	48008	GntR ligand-binding domain-like	0.0068	48009	GntR ligand-binding domain-like	2hs5 A:94-231
90	gi|186472465|ref|YP_001859807.1|	0050048	23-118	0.00000000000000798	46785	Winged helix DNA-binding domain	0.036	46804	GntR-like transcriptional regulators	2hs5 A:25-93
90	gi|186472607|ref|YP_001859949.1|	0054662	72-250	6.91e-40	64288	Chorismate lyase-like	0.0029	143473	UTRA domain	2ra5 A:66-245
90	gi|186472607|ref|YP_001859949.1|	0050048	12-96	2.01e-18	46785	Winged helix DNA-binding domain	0.02	46804	GntR-like transcriptional regulators	2hs5 A:25-93
90	gi|186472700|ref|YP_001860042.1|	0050696	76-458	1.46e-70	53383	PLP-dependent transferases	0.0011	53384	AAT-like	1x0m A:26-428
90	gi|186472700|ref|YP_001860042.1|	0050048	17-84	0.00000000000000106	46785	Winged helix DNA-binding domain	0.032	46804	GntR-like transcriptional regulators	2hs5 A:25-93
90	gi|186472938|ref|YP_001860280.1|	0050768	122-484	1.38e-83	53383	PLP-dependent transferases	0.00027	53384	AAT-like	1x0m A:26-428
90	gi|186472938|ref|YP_001860280.1|	0050048	18-84	0.00000000000363	46785	Winged helix DNA-binding domain	0.05	46804	GntR-like transcriptional regulators	2hs5 A:25-93
90	gi|186473039|ref|YP_001860381.1|	0054060	130-255	2.88e-25	48008	GntR ligand-binding domain-like	0.0088	48009	GntR ligand-binding domain-like	1hw1 A:79-230
90	gi|186473039|ref|YP_001860381.1|	0050048	33-106	5.16e-19	46785	Winged helix DNA-binding domain	0.015	46804	GntR-like transcriptional regulators	1v4r A:1-100
90	gi|186473076|ref|YP_001860418.1|	0050048	16-90	1.26e-22	46785	Winged helix DNA-binding domain	0.012	46804	GntR-like transcriptional regulators	2hs5 A:25-93
90	gi|186473076|ref|YP_001860418.1|	0054060	93-227	2.62e-19	48008	GntR ligand-binding domain-like	0.019	48009	GntR ligand-binding domain-like	2hs5 A:94-231
90	gi|186473140|ref|YP_001860482.1|	0050768	151-508	1.06e-85	53383	PLP-dependent transferases	0.000046	53384	AAT-like	1x0m A:26-428
90	gi|186473140|ref|YP_001860482.1|	0050048	15-94	7.39e-19	46785	Winged helix DNA-binding domain	0.025	46804	GntR-like transcriptional regulators	1v4r A:1-100
90	gi|186473179|ref|YP_001860521.1|	0054662	87-265	1.57e-40	64288	Chorismate lyase-like	0.00000724	143473	UTRA domain	3cnv A:98-259
90	gi|186473179|ref|YP_001860521.1|	0050048	33-111	5.15e-23	46785	Winged helix DNA-binding domain	0.015	46804	GntR-like transcriptional regulators	2hs5 A:25-93
90	gi|186473240|ref|YP_001860582.1|	0054060	94-228	6.28e-26	48008	GntR ligand-binding domain-like	0.013	48009	GntR ligand-binding domain-like	2hs5 A:94-231
90	gi|186473240|ref|YP_001860582.1|	0050048	1-77	1.21e-21	46785	Winged helix DNA-binding domain	0.021	46804	GntR-like transcriptional regulators	3bwg A:5-82
90	gi|186473253|ref|YP_001860595.1|	0054060	90-227	2.38e-26	48008	GntR ligand-binding domain-like	0.012	48009	GntR ligand-binding domain-like	2hs5 A:94-231
90	gi|186473253|ref|YP_001860595.1|	0050048	4-76	1.02e-22	46785	Winged helix DNA-binding domain	0.034	46804	GntR-like transcriptional regulators	1hw1 A:5-78
90	gi|186473287|ref|YP_001860629.1|	0050768	117-467	8.25e-77	53383	PLP-dependent transferases	0.00027	53384	AAT-like	1wst A:13-415
90	gi|186473287|ref|YP_001860629.1|	0050048	11-83	2.42e-17	46785	Winged helix DNA-binding domain	0.048	46804	GntR-like transcriptional regulators	3bwg A:5-82
90	gi|186473327|ref|YP_001860669.1|	0050768	127-482	1.39e-82	53383	PLP-dependent transferases	0.0000328	53384	AAT-like	1x0m A:26-428
90	gi|186473327|ref|YP_001860669.1|	0050048	9-78	8.02e-18	46785	Winged helix DNA-binding domain	0.019	46804	GntR-like transcriptional regulators	1v4r A:1-100
90	gi|186473360|ref|YP_001860702.1|	0054060	93-231	1.02e-27	48008	GntR ligand-binding domain-like	0.012	48009	GntR ligand-binding domain-like	2hs5 A:94-231
90	gi|186473360|ref|YP_001860702.1|	0050048	21-90	7.04e-17	46785	Winged helix DNA-binding domain	0.019	46804	GntR-like transcriptional regulators	2hs5 A:25-93
90	gi|186473375|ref|YP_001860717.1|	0050768	93-453	3.7e-69	53383	PLP-dependent transferases	0.00047	53384	AAT-like	1x0m A:26-428
90	gi|186473375|ref|YP_001860717.1|	0050048	15-86	0.00000000000000284	46785	Winged helix DNA-binding domain	0.012	46804	GntR-like transcriptional regulators	1v4r A:1-100
90	gi|186473433|ref|YP_001860775.1|	0050696	150-513	5.91e-87	53383	PLP-dependent transferases	0.0000815	53384	AAT-like	1x0m A:26-428
90	gi|186473433|ref|YP_001860775.1|	0050048	15-93	5.26e-19	46785	Winged helix DNA-binding domain	0.04	46804	GntR-like transcriptional regulators	1hw1 A:5-78
90	gi|186473504|ref|YP_001860846.1|	0054060	92-223	4.97e-28	48008	GntR ligand-binding domain-like	0.007	48009	GntR ligand-binding domain-like	2hs5 A:94-231
90	gi|186473504|ref|YP_001860846.1|	0050048	16-113	2.96e-16	46785	Winged helix DNA-binding domain	0.029	46804	GntR-like transcriptional regulators	2hs5 A:25-93
90	gi|186473557|ref|YP_001860899.1|	0050768	103-467	9.28e-88	53383	PLP-dependent transferases	0.00015	53384	AAT-like	1x0m A:26-428
90	gi|186473557|ref|YP_001860899.1|	0050048	2-68	1.26e-16	46785	Winged helix DNA-binding domain	0.017	46804	GntR-like transcriptional regulators	1v4r A:1-100
90	gi|186473644|ref|YP_001860986.1|	0050048	37-109	0.00000000000000603	46785	Winged helix DNA-binding domain	0.009	46804	GntR-like transcriptional regulators	1v4r A:1-100
90	gi|186473644|ref|YP_001860986.1|	0054060	128-258	0.000000000288	48008	GntR ligand-binding domain-like	0.026	48009	GntR ligand-binding domain-like	2hs5 A:94-231
90	gi|186473662|ref|YP_001861004.1|	0050696	142-504	6.89e-93	53383	PLP-dependent transferases	0.00011	53384	AAT-like	1x0m A:26-428
90	gi|186473662|ref|YP_001861004.1|	0050048	15-92	3.13e-18	46785	Winged helix DNA-binding domain	0.024	46804	GntR-like transcriptional regulators	1hw1 A:5-78
90	gi|186473783|ref|YP_001861125.1|	0054060	89-225	7.32e-24	48008	GntR ligand-binding domain-like	0.012	48009	GntR ligand-binding domain-like	2hs5 A:94-231
90	gi|186473783|ref|YP_001861125.1|	0050048	18-87	2.89e-20	46785	Winged helix DNA-binding domain	0.01	46804	GntR-like transcriptional regulators	2hs5 A:25-93
90	gi|186473860|ref|YP_001861202.1|	0054060	90-224	5.75e-31	48008	GntR ligand-binding domain-like	0.011	48009	GntR ligand-binding domain-like	2hs5 A:94-231
90	gi|186473860|ref|YP_001861202.1|	0050048	14-107	2.01e-20	46785	Winged helix DNA-binding domain	0.006	46804	GntR-like transcriptional regulators	2hs5 A:25-93
90	gi|186473879|ref|YP_001861221.1|	0054060	98-229	9.94e-24	48008	GntR ligand-binding domain-like	0.021	48009	GntR ligand-binding domain-like	2hs5 A:94-231
90	gi|186473879|ref|YP_001861221.1|	0050048	26-95	2.5e-17	46785	Winged helix DNA-binding domain	0.01	46804	GntR-like transcriptional regulators	2hs5 A:25-93
90	gi|186473896|ref|YP_001861238.1|	0054662	80-247	4.08e-33	64288	Chorismate lyase-like	0.000081	143473	UTRA domain	2pkh A:109-249
90	gi|186473896|ref|YP_001861238.1|	0050048	23-94	7.1e-22	46785	Winged helix DNA-binding domain	0.011	46804	GntR-like transcriptional regulators	1v4r A:1-100
90	gi|186473897|ref|YP_001861239.1|	0054662	68-242	3.77e-41	64288	Chorismate lyase-like	0.0000501	143473	UTRA domain	2pkh A:109-249
90	gi|186473897|ref|YP_001861239.1|	0050048	13-84	6.75e-23	46785	Winged helix DNA-binding domain	0.01	46804	GntR-like transcriptional regulators	1v4r A:1-100
90	gi|186473943|ref|YP_001861285.1|	0054060	93-229	1.78e-25	48008	GntR ligand-binding domain-like	0.017	48009	GntR ligand-binding domain-like	2hs5 A:94-231
90	gi|186473943|ref|YP_001861285.1|	0050048	5-78	1.06e-22	46785	Winged helix DNA-binding domain	0.013	46804	GntR-like transcriptional regulators	2hs5 A:25-93
90	gi|186473977|ref|YP_001861319.1|	0054662	60-239	4.4e-40	64288	Chorismate lyase-like	0.00099	143473	UTRA domain	3cnv A:98-259
90	gi|186473977|ref|YP_001861319.1|	0050048	4-85	4.6e-21	46785	Winged helix DNA-binding domain	0.023	46804	GntR-like transcriptional regulators	3bwg A:5-82
90	gi|186474127|ref|YP_001861469.1|	0050696	145-500	6.12e-75	53383	PLP-dependent transferases	0.0000966	53384	AAT-like	1wst A:13-415
90	gi|186474127|ref|YP_001861469.1|	0050048	14-85	1.98e-17	46785	Winged helix DNA-binding domain	0.018	46804	GntR-like transcriptional regulators	2hs5 A:25-93
90	gi|186474161|ref|YP_001861503.1|	0054060	98-232	1.83e-25	48008	GntR ligand-binding domain-like	0.007	48009	GntR ligand-binding domain-like	2hs5 A:94-231
90	gi|186474161|ref|YP_001861503.1|	0050048	2-76	4.94e-21	46785	Winged helix DNA-binding domain	0.0089	46804	GntR-like transcriptional regulators	1hw1 A:5-78
90	gi|186471309|ref|YP_001862627.1|	0050048	4-93	7.94e-17	46785	Winged helix DNA-binding domain	0.015	46804	GntR-like transcriptional regulators	2hs5 A:25-93
90	gi|186471309|ref|YP_001862627.1|	0054060	73-218	0.0000000000000288	48008	GntR ligand-binding domain-like	0.02	48009	GntR ligand-binding domain-like	2hs5 A:94-231
90	gi|186471377|ref|YP_001862695.1|	0050768	112-471	1.9e-71	53383	PLP-dependent transferases	0.00026	53384	AAT-like	1x0m A:26-428
90	gi|186471377|ref|YP_001862695.1|	0050048	29-99	1.71e-16	46785	Winged helix DNA-binding domain	0.023	46804	GntR-like transcriptional regulators	1v4r A:1-100
90	gi|186471494|ref|YP_001862812.1|	0054060	101-235	5.75e-27	48008	GntR ligand-binding domain-like	0.01	48009	GntR ligand-binding domain-like	2hs5 A:94-231
90	gi|186471494|ref|YP_001862812.1|	0050048	11-82	4.23e-22	46785	Winged helix DNA-binding domain	0.015	46804	GntR-like transcriptional regulators	1v4r A:1-100
90	gi|186471618|ref|YP_001862936.1|	0054060	154-289	7.59e-18	48008	GntR ligand-binding domain-like	0.015	48009	GntR ligand-binding domain-like	2hs5 A:94-231
90	gi|186471618|ref|YP_001862936.1|	0050048	5-67	0.000000000000456	46785	Winged helix DNA-binding domain	0.018	46804	GntR-like transcriptional regulators	3bwg A:5-82
90	gi|186471641|ref|YP_001862959.1|	0050768	98-466	5.57e-85	53383	PLP-dependent transferases	0.0000385	53384	AAT-like	1x0m A:26-428
90	gi|186471641|ref|YP_001862959.1|	0050048	2-70	6.49e-18	46785	Winged helix DNA-binding domain	0.0077	46804	GntR-like transcriptional regulators	1v4r A:1-100
90	gi|186471643|ref|YP_001862961.1|	0050768	95-467	1.06e-89	53383	PLP-dependent transferases	0.0000257	53384	AAT-like	1x0m A:26-428
90	gi|186471643|ref|YP_001862961.1|	0050048	2-70	1.16e-18	46785	Winged helix DNA-binding domain	0.0066	46804	GntR-like transcriptional regulators	1v4r A:1-100
90	gi|186471717|ref|YP_001863035.1|	0050048	5-96	1.56e-16	46785	Winged helix DNA-binding domain	0.038	46804	GntR-like transcriptional regulators	2hs5 A:25-93
90	gi|186471717|ref|YP_001863035.1|	0054060	73-219	0.0000000000000107	48008	GntR ligand-binding domain-like	0.019	48009	GntR ligand-binding domain-like	2hs5 A:94-231
90	gi|186471721|ref|YP_001863039.1|	0050768	109-466	1.35e-78	53383	PLP-dependent transferases	0.00011	53384	AAT-like	1x0m A:26-428
90	gi|186471721|ref|YP_001863039.1|	0050048	9-83	4.83e-19	46785	Winged helix DNA-binding domain	0.01	46804	GntR-like transcriptional regulators	2hs5 A:25-93
90	gi|186470374|ref|YP_001861692.1|	0050768	85-441	2.66e-81	53383	PLP-dependent transferases	0.00085	53384	AAT-like	1x0m A:26-428
90	gi|186470374|ref|YP_001861692.1|	0050048	5-72	0.00000000000000708	46785	Winged helix DNA-binding domain	0.025	46804	GntR-like transcriptional regulators	1v4r A:1-100
90	gi|186470401|ref|YP_001861719.1|	0054060	108-240	5.23e-23	48008	GntR ligand-binding domain-like	0.0072	48009	GntR ligand-binding domain-like	2hs5 A:94-231
90	gi|186470401|ref|YP_001861719.1|	0050048	37-106	0.00000000000000301	46785	Winged helix DNA-binding domain	0.056	46804	GntR-like transcriptional regulators	2hs5 A:25-93
90	gi|186470446|ref|YP_001861764.1|	0054060	105-244	9.94e-25	48008	GntR ligand-binding domain-like	0.018	48009	GntR ligand-binding domain-like	1hw1 A:79-230
90	gi|186470446|ref|YP_001861764.1|	0050048	16-87	1.96e-20	46785	Winged helix DNA-binding domain	0.036	46804	GntR-like transcriptional regulators	1hw1 A:5-78
90	gi|186470596|ref|YP_001861914.1|	0050048	8-79	3.01e-21	46785	Winged helix DNA-binding domain	0.007	46804	GntR-like transcriptional regulators	2hs5 A:25-93
90	gi|186470596|ref|YP_001861914.1|	0054060	81-216	3.4e-21	48008	GntR ligand-binding domain-like	0.0061	48009	GntR ligand-binding domain-like	2hs5 A:94-231
90	gi|186470617|ref|YP_001861935.1|	0050768	121-478	1.1e-63	53383	PLP-dependent transferases	0.0011	53384	AAT-like	1x0m A:26-428
90	gi|186470617|ref|YP_001861935.1|	0050048	44-115	5.93e-16	46785	Winged helix DNA-binding domain	0.014	46804	GntR-like transcriptional regulators	1v4r A:1-100
90	gi|186470643|ref|YP_001861961.1|	0050768	109-490	2.39e-85	53383	PLP-dependent transferases	0.0000435	53384	AAT-like	1x0m A:26-428
90	gi|186470643|ref|YP_001861961.1|	0050048	21-88	1.36e-18	46785	Winged helix DNA-binding domain	0.0099	46804	GntR-like transcriptional regulators	1v4r A:1-100
90	gi|186470697|ref|YP_001862015.1|	0054060	86-218	1.26e-25	48008	GntR ligand-binding domain-like	0.011	48009	GntR ligand-binding domain-like	2hs5 A:94-231
90	gi|186470697|ref|YP_001862015.1|	0050048	20-84	8.04e-17	46785	Winged helix DNA-binding domain	0.0091	46804	GntR-like transcriptional regulators	1hw1 A:5-78
90	gi|186470838|ref|YP_001862156.1|	0050048	10-81	0.00000000000002	46785	Winged helix DNA-binding domain	0.012	46804	GntR-like transcriptional regulators	1v4r A:1-100
90	gi|186470999|ref|YP_001862317.1|	0050768	120-502	1.2e-83	53383	PLP-dependent transferases	0.0000537	53384	AAT-like	1x0m A:26-428
90	gi|186470999|ref|YP_001862317.1|	0050048	19-90	1.85e-19	46785	Winged helix DNA-binding domain	0.023	46804	GntR-like transcriptional regulators	2hs5 A:25-93
90	gi|186471064|ref|YP_001862382.1|	0054060	76-209	9.94e-24	48008	GntR ligand-binding domain-like	0.014	48009	GntR ligand-binding domain-like	2hs5 A:94-231
90	gi|186471064|ref|YP_001862382.1|	0050048	6-98	6.07e-17	46785	Winged helix DNA-binding domain	0.012	46804	GntR-like transcriptional regulators	2hs5 A:25-93
90	gi|186471105|ref|YP_001862423.1|	0054060	89-224	1.1e-26	48008	GntR ligand-binding domain-like	0.019	48009	GntR ligand-binding domain-like	2hs5 A:94-231
90	gi|186471105|ref|YP_001862423.1|	0050048	3-76	1.77e-20	46785	Winged helix DNA-binding domain	0.024	46804	GntR-like transcriptional regulators	1hw1 A:5-78
90	gi|186471281|ref|YP_001862599.1|	0054060	100-240	1.91e-30	48008	GntR ligand-binding domain-like	0.0099	48009	GntR ligand-binding domain-like	2hs5 A:94-231
90	gi|186471281|ref|YP_001862599.1|	0050048	13-94	4.92e-21	46785	Winged helix DNA-binding domain	0.012	46804	GntR-like transcriptional regulators	1hw1 A:5-78
90	gi|186474492|ref|YP_001863463.1|	0054060	101-231	2.88e-21	48008	GntR ligand-binding domain-like	0.018	48009	GntR ligand-binding domain-like	1hw1 A:79-230
90	gi|186474492|ref|YP_001863463.1|	0050048	13-83	4.97e-19	46785	Winged helix DNA-binding domain	0.034	46804	GntR-like transcriptional regulators	1hw1 A:5-78
90	gi|186474508|ref|YP_001863479.1|	0050048	9-76	0.00000000000000115	46785	Winged helix DNA-binding domain	0.022	46804	GntR-like transcriptional regulators	3bwg A:5-82
90	gi|186474508|ref|YP_001863479.1|	0054662	60-212	0.000000000000345	64288	Chorismate lyase-like	0.038	143473	UTRA domain	3cnv A:98-259
90	gi|186474525|ref|YP_001863496.1|	0050048	1-83	1.27e-17	46785	Winged helix DNA-binding domain	0.034	46804	GntR-like transcriptional regulators	1v4r A:1-100
90	gi|186474525|ref|YP_001863496.1|	0054662	61-229	0.00000000000000173	64288	Chorismate lyase-like	0.0099	143473	UTRA domain	2p19 A:2-149
90	gi|186474747|ref|YP_001863718.1|	0050048	27-90	3.96e-17	46785	Winged helix DNA-binding domain	0.018	46804	GntR-like transcriptional regulators	1hw1 A:5-78
90	gi|186474751|ref|YP_001863722.1|	0050048	26-90	1.55e-18	46785	Winged helix DNA-binding domain	0.012	46804	GntR-like transcriptional regulators	1hw1 A:5-78
90	gi|186474751|ref|YP_001863722.1|	0054060	92-228	0.00000366	48008	GntR ligand-binding domain-like	0.018	48009	GntR ligand-binding domain-like	2hs5 A:94-231
90	gi|186474964|ref|YP_001856434.1|	0049595	114-291	1.11e-31	55781	GAF domain-like	0.0058	75513	IclR ligand-binding domain-like	1mkm A:76-246
90	gi|186474964|ref|YP_001856434.1|	0048177	42-115	0.000000000000545	46785	Winged helix DNA-binding domain	0.027	74676	Transcriptional regulator IclR, N-terminal domain	1mkm A:1-75
90	gi|186477121|ref|YP_001858591.1|	0049608	85-263	1.03e-49	55781	GAF domain-like	0.00027	75513	IclR ligand-binding domain-like	1td5 A:
90	gi|186477121|ref|YP_001858591.1|	0048177	20-91	7.11e-17	46785	Winged helix DNA-binding domain	0.088	74676	Transcriptional regulator IclR, N-terminal domain	1mkm A:1-75
90	gi|186472879|ref|YP_001860221.1|	0049608	98-275	5.43e-32	55781	GAF domain-like	0.011	75513	IclR ligand-binding domain-like	1tf1 A:
90	gi|186472879|ref|YP_001860221.1|	0048177	32-104	0.0000000000173	46785	Winged helix DNA-binding domain	0.058	74676	Transcriptional regulator IclR, N-terminal domain	1mkm A:1-75
90	gi|186473124|ref|YP_001860466.1|	0049608	90-266	9.16e-31	55781	GAF domain-like	0.0066	75513	IclR ligand-binding domain-like	1mkm A:76-246
90	gi|186473124|ref|YP_001860466.1|	0048177	27-95	0.0000000000000391	46785	Winged helix DNA-binding domain	0.051	74676	Transcriptional regulator IclR, N-terminal domain	1mkm A:1-75
90	gi|186471792|ref|YP_001863110.1|	0049595	103-276	3.79e-43	55781	GAF domain-like	0.00029	75513	IclR ligand-binding domain-like	1td5 A:
90	gi|186471792|ref|YP_001863110.1|	0048177	32-104	0.00000000000235	46785	Winged helix DNA-binding domain	0.023	74676	Transcriptional regulator IclR, N-terminal domain	1mkm A:1-75
90	gi|186470552|ref|YP_001861870.1|	0049608	97-279	7.85e-50	55781	GAF domain-like	0.00012	75513	IclR ligand-binding domain-like	1mkm A:76-246
90	gi|186470552|ref|YP_001861870.1|	0048177	34-106	3.11e-16	46785	Winged helix DNA-binding domain	0.047	74676	Transcriptional regulator IclR, N-terminal domain	1mkm A:1-75
90	gi|186470816|ref|YP_001862134.1|	0049608	63-224	8.83e-22	55781	GAF domain-like	0.019	75513	IclR ligand-binding domain-like	1tf1 A:
90	gi|186470816|ref|YP_001862134.1|	0048177	8-79	3.76e-16	46785	Winged helix DNA-binding domain	0.032	74676	Transcriptional regulator IclR, N-terminal domain	1mkm A:1-75
90	gi|186470891|ref|YP_001862209.1|	0049608	69-250	3.73e-36	55781	GAF domain-like	0.00053	75513	IclR ligand-binding domain-like	1tf1 A:
90	gi|186470891|ref|YP_001862209.1|	0048177	4-75	6.04e-17	46785	Winged helix DNA-binding domain	0.017	74676	Transcriptional regulator IclR, N-terminal domain	1mkm A:1-75
90	gi|186470984|ref|YP_001862302.1|	0049608	64-247	1.5e-49	55781	GAF domain-like	0.00014	75513	IclR ligand-binding domain-like	1mkm A:76-246
90	gi|186470984|ref|YP_001862302.1|	0048177	9-77	0.0000000000000984	46785	Winged helix DNA-binding domain	0.027	74676	Transcriptional regulator IclR, N-terminal domain	1mkm A:1-75
90	gi|186471075|ref|YP_001862393.1|	0049608	58-214	4.71e-31	55781	GAF domain-like	0.0081	75513	IclR ligand-binding domain-like	1td5 A:
90	gi|186471075|ref|YP_001862393.1|	0048177	20-66	0.0000109	46785	Winged helix DNA-binding domain	0.095	74676	Transcriptional regulator IclR, N-terminal domain	1mkm A:1-75
90	gi|186476388|ref|YP_001857858.1|	0039545	90-212	2.44e-34	51306	LexA/Signal peptidase	0.0000243	51307	LexA-related	1jhf A:73-198
90	gi|186476388|ref|YP_001857858.1|	0047587	3-69	1.12e-18	46785	Winged helix DNA-binding domain	0.0003	46789	LexA repressor, N-terminal DNA-binding domain	1jhf A:2-72
90	gi|186470687|ref|YP_001862005.1|	0040229	77-237	5.96e-24	100950	NagB/RpiA/CoA transferase-like	0.049	75176	D-ribose-5-phosphate isomerase (RpiA), catalytic domain	1lk5 A:1-130,A:211-229
90	gi|186470687|ref|YP_001862005.1|	0039384	8-58	0.00000074	46785	Winged helix DNA-binding domain	0.06	46789	LexA repressor, N-terminal DNA-binding domain	1jhf A:2-72
90	gi|186474888|ref|YP_001856358.1|	0049174	63-152	3.35e-23	54909	Dimeric alpha+beta barrel	0.0024	69733	Lrp/AsnC-like transcriptional regulator C-terminal domain	1ri7 A:85-170
90	gi|186474888|ref|YP_001856358.1|	0052161	2-62	5.54e-17	46785	Winged helix DNA-binding domain	0.0045	68967	Lrp/AsnC-like transcriptional regulator N-terminal domain	1ri7 A:25-84
90	gi|186474928|ref|YP_001856398.1|	0052161	17-78	0.00000000000000192	46785	Winged helix DNA-binding domain	0.0052	68967	Lrp/AsnC-like transcriptional regulator N-terminal domain	1i1g A:2-61
90	gi|186474928|ref|YP_001856398.1|	0052160	80-154	0.000000000000188	54909	Dimeric alpha+beta barrel	0.01	69733	Lrp/AsnC-like transcriptional regulator C-terminal domain	2cfx A:64-140
90	gi|186475277|ref|YP_001856747.1|	0049174	66-154	1.34e-20	54909	Dimeric alpha+beta barrel	0.0037	69733	Lrp/AsnC-like transcriptional regulator C-terminal domain	1ri7 A:85-170
90	gi|186475277|ref|YP_001856747.1|	0049384	2-96	2.83e-19	46785	Winged helix DNA-binding domain	0.014	68967	Lrp/AsnC-like transcriptional regulator N-terminal domain	2cfx A:1-63
90	gi|186475531|ref|YP_001857001.1|	0049174	73-157	1.34e-20	54909	Dimeric alpha+beta barrel	0.0033	69733	Lrp/AsnC-like transcriptional regulator C-terminal domain	1ri7 A:85-170
90	gi|186475531|ref|YP_001857001.1|	0052161	10-70	1.02e-18	46785	Winged helix DNA-binding domain	0.0054	68967	Lrp/AsnC-like transcriptional regulator N-terminal domain	1ri7 A:25-84
90	gi|186476003|ref|YP_001857473.1|	0049174	71-150	7.11e-16	54909	Dimeric alpha+beta barrel	0.004	69733	Lrp/AsnC-like transcriptional regulator C-terminal domain	1ri7 A:85-170
90	gi|186476003|ref|YP_001857473.1|	0052161	8-65	0.00000000000807	46785	Winged helix DNA-binding domain	0.0095	68967	Lrp/AsnC-like transcriptional regulator N-terminal domain	1i1g A:2-61
90	gi|186476510|ref|YP_001857980.1|	0049174	64-151	9.52e-21	54909	Dimeric alpha+beta barrel	0.018	69733	Lrp/AsnC-like transcriptional regulator C-terminal domain	1ri7 A:85-170
90	gi|186476510|ref|YP_001857980.1|	0049384	1-93	3.9e-18	46785	Winged helix DNA-binding domain	0.0063	68967	Lrp/AsnC-like transcriptional regulator N-terminal domain	1ri7 A:25-84
90	gi|186476604|ref|YP_001858074.1|	0049174	107-195	5.36e-23	54909	Dimeric alpha+beta barrel	0.0061	69733	Lrp/AsnC-like transcriptional regulator C-terminal domain	1ri7 A:85-170
90	gi|186476604|ref|YP_001858074.1|	0052161	45-105	0.00000000000000269	46785	Winged helix DNA-binding domain	0.0069	68967	Lrp/AsnC-like transcriptional regulator N-terminal domain	2cfx A:1-63
90	gi|186477613|ref|YP_001859083.1|	0052161	6-65	4.61e-20	46785	Winged helix DNA-binding domain	0.0088	68967	Lrp/AsnC-like transcriptional regulator N-terminal domain	1ri7 A:25-84
90	gi|186477613|ref|YP_001859083.1|	0049174	99-171	3.35e-19	54909	Dimeric alpha+beta barrel	0.0058	69733	Lrp/AsnC-like transcriptional regulator C-terminal domain	1ri7 A:85-170
90	gi|186477798|ref|YP_001859268.1|	0049174	64-153	2.01e-20	54909	Dimeric alpha+beta barrel	0.0039	69733	Lrp/AsnC-like transcriptional regulator C-terminal domain	1ri7 A:85-170
90	gi|186477798|ref|YP_001859268.1|	0052161	3-63	0.000000000000189	46785	Winged helix DNA-binding domain	0.0083	68967	Lrp/AsnC-like transcriptional regulator N-terminal domain	2cfx A:1-63
90	gi|186472126|ref|YP_001859468.1|	0040229	75-220	2.93e-24	100950	NagB/RpiA/CoA transferase-like	0.03	75176	D-ribose-5-phosphate isomerase (RpiA), catalytic domain	1ks2 A:2-126,A:199-219
90	gi|186472126|ref|YP_001859468.1|	0043758	4-59	0.00000000000381	46785	Winged helix DNA-binding domain	0.049	68967	Lrp/AsnC-like transcriptional regulator N-terminal domain	1i1g A:2-61
90	gi|186472695|ref|YP_001860037.1|	0052160	66-146	1.34e-17	54909	Dimeric alpha+beta barrel	0.012	69733	Lrp/AsnC-like transcriptional regulator C-terminal domain	2cfx A:64-140
90	gi|186472695|ref|YP_001860037.1|	0052161	2-60	2.15e-16	46785	Winged helix DNA-binding domain	0.014	68967	Lrp/AsnC-like transcriptional regulator N-terminal domain	2cfx A:1-63
90	gi|186472781|ref|YP_001860123.1|	0049174	64-147	5.77e-19	54909	Dimeric alpha+beta barrel	0.0045	69733	Lrp/AsnC-like transcriptional regulator C-terminal domain	1ri7 A:85-170
90	gi|186472781|ref|YP_001860123.1|	0052161	2-62	8.35e-19	46785	Winged helix DNA-binding domain	0.0074	68967	Lrp/AsnC-like transcriptional regulator N-terminal domain	1i1g A:2-61
90	gi|186473340|ref|YP_001860682.1|	0037407	2-194	3.46e-38	52540	P-loop containing nucleoside triphosphate hydrolases	0.00014	52592	G proteins	1s0u A:34-229
90	gi|186473340|ref|YP_001860682.1|	0050420	174-261	2.55e-20	50447	Translation proteins	0.002	50448	Elongation factors	1wb1 A:180-271
90	gi|186473340|ref|YP_001860682.1|	0046254	269-366	6.62e-20	50465	EF-Tu/eEF-1alpha/eIF2-gamma C-terminal domain	0.0065	50466	EF-Tu/eEF-1alpha/eIF2-gamma C-terminal domain	1kk1 A:322-410
90	gi|186473340|ref|YP_001860682.1|	0048041	436-506	0.0000000000000131	46785	Winged helix DNA-binding domain	0.014	74683	C-terminal fragment of elongation factor SelB	1lva A:438-510
90	gi|186473340|ref|YP_001860682.1|	0048042	508-570	0.00000000000000298	46785	Winged helix DNA-binding domain	0.073	68967	Lrp/AsnC-like transcriptional regulator N-terminal domain	1ri7 A:25-84
90	gi|186473340|ref|YP_001860682.1|	0040682	576-632	0.00000000109	46785	Winged helix DNA-binding domain	0.017	74683	C-terminal fragment of elongation factor SelB	1lva A:575-634
90	gi|186473350|ref|YP_001860692.1|	0049595	108-285	7.19e-26	55781	GAF domain-like	0.0076	75513	IclR ligand-binding domain-like	1mkm A:76-246
90	gi|186473350|ref|YP_001860692.1|	0048177	35-104	0.0000000000318	46785	Winged helix DNA-binding domain	0.064	68967	Lrp/AsnC-like transcriptional regulator N-terminal domain	1ri7 A:25-84
90	gi|186473841|ref|YP_001861183.1|	0049174	64-153	2.55e-20	54909	Dimeric alpha+beta barrel	0.0069	69733	Lrp/AsnC-like transcriptional regulator C-terminal domain	1ri7 A:85-170
90	gi|186473841|ref|YP_001861183.1|	0052161	3-64	1.05e-17	46785	Winged helix DNA-binding domain	0.014	68967	Lrp/AsnC-like transcriptional regulator N-terminal domain	1ri7 A:25-84
90	gi|186473854|ref|YP_001861196.1|	0044389	73-233	6.47e-29	100950	NagB/RpiA/CoA transferase-like	0.053	110513	IF2B-like	1vb5 A:
90	gi|186473854|ref|YP_001861196.1|	0043758	4-57	0.000000000000151	46785	Winged helix DNA-binding domain	0.057	68967	Lrp/AsnC-like transcriptional regulator N-terminal domain	1i1g A:2-61
90	gi|186474187|ref|YP_001861529.1|	0052162	82-168	6.7e-18	54909	Dimeric alpha+beta barrel	0.0048	69733	Lrp/AsnC-like transcriptional regulator C-terminal domain	1ri7 A:85-170
90	gi|186474187|ref|YP_001861529.1|	0052161	19-79	2.97e-16	46785	Winged helix DNA-binding domain	0.01	68967	Lrp/AsnC-like transcriptional regulator N-terminal domain	2cfx A:1-63
90	gi|186474259|ref|YP_001861601.1|	0052161	21-74	0.0000000000555	46785	Winged helix DNA-binding domain	0.0093	68967	Lrp/AsnC-like transcriptional regulator N-terminal domain	1i1g A:2-61
90	gi|186474259|ref|YP_001861601.1|	0052162	83-144	0.00000737	54909	Dimeric alpha+beta barrel	0.028	69733	Lrp/AsnC-like transcriptional regulator C-terminal domain	1ri7 A:85-170
90	gi|186471325|ref|YP_001862643.1|	0052161	6-66	1.59e-17	46785	Winged helix DNA-binding domain	0.0078	68967	Lrp/AsnC-like transcriptional regulator N-terminal domain	2cfx A:1-63
90	gi|186471325|ref|YP_001862643.1|	0052162	70-155	2.68e-16	54909	Dimeric alpha+beta barrel	0.0057	69733	Lrp/AsnC-like transcriptional regulator C-terminal domain	2cg4 A:67-152
90	gi|186471387|ref|YP_001862705.1|	0049595	89-254	5.89e-34	55781	GAF domain-like	0.00061	75513	IclR ligand-binding domain-like	1mkm A:76-246
90	gi|186471387|ref|YP_001862705.1|	0048177	15-84	0.0000000000235	46785	Winged helix DNA-binding domain	0.094	68967	Lrp/AsnC-like transcriptional regulator N-terminal domain	1i1g A:2-61
90	gi|186470631|ref|YP_001861949.1|	0040524	76-233	7.12e-28	100950	NagB/RpiA/CoA transferase-like	0.049	75176	D-ribose-5-phosphate isomerase (RpiA), catalytic domain	1uj6 A:3-131,A:206-227
90	gi|186470631|ref|YP_001861949.1|	0043758	6-59	0.00000000283	46785	Winged helix DNA-binding domain	0.073	68967	Lrp/AsnC-like transcriptional regulator N-terminal domain	1i1g A:2-61
90	gi|186474518|ref|YP_001863489.1|	0049174	69-157	1.14e-22	54909	Dimeric alpha+beta barrel	0.0079	69733	Lrp/AsnC-like transcriptional regulator C-terminal domain	1ri7 A:85-170
90	gi|186474518|ref|YP_001863489.1|	0049384	8-95	3.5e-16	46785	Winged helix DNA-binding domain	0.0067	68967	Lrp/AsnC-like transcriptional regulator N-terminal domain	2cfx A:1-63
90	gi|186474802|ref|YP_001856272.1|	0045790	89-297	1.14e-45	53850	Periplasmic binding protein-like II	0.0066	53851	Phosphate binding protein-like	1al3 A:
90	gi|186474802|ref|YP_001856272.1|	0045910	3-111	6.49e-22	46785	Winged helix DNA-binding domain	0.0058	88979	LysR-like transcriptional regulators	1ixc A:1-89
90	gi|186474924|ref|YP_001856394.1|	0045790	90-298	4.89e-43	53850	Periplasmic binding protein-like II	0.012	53851	Phosphate binding protein-like	1twy A:
90	gi|186474924|ref|YP_001856394.1|	0045910	6-111	3.93e-19	46785	Winged helix DNA-binding domain	0.011	88979	LysR-like transcriptional regulators	1ixc A:1-89
90	gi|186474983|ref|YP_001856453.1|	0045790	94-295	1.59e-38	53850	Periplasmic binding protein-like II	0.02	53851	Phosphate binding protein-like	1al3 A:
90	gi|186474983|ref|YP_001856453.1|	0052508	6-88	3.02e-22	46785	Winged helix DNA-binding domain	0.0059	88979	LysR-like transcriptional regulators	2esn A:3-91
90	gi|186475112|ref|YP_001856582.1|	0049998	82-292	1.16e-41	53850	Periplasmic binding protein-like II	0.0055	53851	Phosphate binding protein-like	1al3 A:
90	gi|186475112|ref|YP_001856582.1|	0047461	5-86	1.72e-19	46785	Winged helix DNA-binding domain	0.0086	88979	LysR-like transcriptional regulators	1ixc A:1-89
90	gi|186475121|ref|YP_001856591.1|	0045910	4-113	2.85e-25	46785	Winged helix DNA-binding domain	0.004	88979	LysR-like transcriptional regulators	1ixc A:1-89
90	gi|186475121|ref|YP_001856591.1|	0049998	85-268	0.0000000000000029	53850	Periplasmic binding protein-like II	0.0074	53851	Phosphate binding protein-like	2fyi A:88-307
90	gi|186475182|ref|YP_001856652.1|	0045790	91-299	9.31e-48	53850	Periplasmic binding protein-like II	0.011	53851	Phosphate binding protein-like	2fyi A:88-307
90	gi|186475182|ref|YP_001856652.1|	0045910	3-113	2.18e-22	46785	Winged helix DNA-binding domain	0.022	88979	LysR-like transcriptional regulators	1ixc A:1-89
90	gi|186475403|ref|YP_001856873.1|	0049998	105-299	4.83e-30	53850	Periplasmic binding protein-like II	0.0079	53851	Phosphate binding protein-like	2fyi A:88-307
90	gi|186475403|ref|YP_001856873.1|	0047461	8-92	6.02e-17	46785	Winged helix DNA-binding domain	0.0026	88979	LysR-like transcriptional regulators	1ixc A:1-89
90	gi|186475447|ref|YP_001856917.1|	0045790	91-296	1.81e-29	53850	Periplasmic binding protein-like II	0.001	53851	Phosphate binding protein-like	1i6a A:
90	gi|186475447|ref|YP_001856917.1|	0045910	1-111	1.16e-20	46785	Winged helix DNA-binding domain	0.0093	88979	LysR-like transcriptional regulators	1ixc A:1-89
90	gi|186475748|ref|YP_001857218.1|	0045790	105-310	3.86e-50	53850	Periplasmic binding protein-like II	0.0066	53851	Phosphate binding protein-like	1al3 A:
90	gi|186475748|ref|YP_001857218.1|	0045910	16-127	1.85e-16	46785	Winged helix DNA-binding domain	0.016	88979	LysR-like transcriptional regulators	1ixc A:1-89
90	gi|186475923|ref|YP_001857393.1|	0045790	90-295	4.45e-33	53850	Periplasmic binding protein-like II	0.0014	53851	Phosphate binding protein-like	1al3 A:
90	gi|186475923|ref|YP_001857393.1|	0045910	1-110	1.58e-23	46785	Winged helix DNA-binding domain	0.0033	88979	LysR-like transcriptional regulators	1ixc A:1-89
90	gi|186475930|ref|YP_001857400.1|	0045790	93-289	6.33e-42	53850	Periplasmic binding protein-like II	0.0073	53851	Phosphate binding protein-like	1ixc A:90-294
90	gi|186475930|ref|YP_001857400.1|	0052508	3-86	1.7e-21	46785	Winged helix DNA-binding domain	0.025	88979	LysR-like transcriptional regulators	1ixc A:1-89
90	gi|186475953|ref|YP_001857423.1|	0045790	88-290	5.7e-33	53850	Periplasmic binding protein-like II	0.00082	53851	Phosphate binding protein-like	1ixc A:90-294
90	gi|186475953|ref|YP_001857423.1|	0047461	1-86	5.44e-20	46785	Winged helix DNA-binding domain	0.0022	88979	LysR-like transcriptional regulators	1ixc A:1-89
90	gi|186476004|ref|YP_001857474.1|	0045790	81-287	3.8e-46	53850	Periplasmic binding protein-like II	0.0072	53851	Phosphate binding protein-like	2fyi A:88-307
90	gi|186476004|ref|YP_001857474.1|	0047461	1-79	8.03e-20	46785	Winged helix DNA-binding domain	0.0047	88979	LysR-like transcriptional regulators	1ixc A:1-89
90	gi|186476014|ref|YP_001857484.1|	0045790	90-293	4.15e-42	53850	Periplasmic binding protein-like II	0.00022	53851	Phosphate binding protein-like	2fyi A:88-307
90	gi|186476014|ref|YP_001857484.1|	0045910	1-111	1.13e-24	46785	Winged helix DNA-binding domain	0.0056	88979	LysR-like transcriptional regulators	1ixc A:1-89
90	gi|186476051|ref|YP_001857521.1|	0052509	92-301	1.27e-41	53850	Periplasmic binding protein-like II	0.0002	53851	Phosphate binding protein-like	1uth A:
90	gi|186476051|ref|YP_001857521.1|	0052508	8-85	5.17e-18	46785	Winged helix DNA-binding domain	0.012	88979	LysR-like transcriptional regulators	2esn A:3-91
90	gi|186476128|ref|YP_001857598.1|	0045790	91-296	1.18e-49	53850	Periplasmic binding protein-like II	0.012	53851	Phosphate binding protein-like	1al3 A:
90	gi|186476128|ref|YP_001857598.1|	0045910	3-111	5.99e-19	46785	Winged helix DNA-binding domain	0.0043	88979	LysR-like transcriptional regulators	1ixc A:1-89
90	gi|186476339|ref|YP_001857809.1|	0045790	90-298	7.78e-42	53850	Periplasmic binding protein-like II	0.0076	53851	Phosphate binding protein-like	2fyi A:88-307
90	gi|186476339|ref|YP_001857809.1|	0045910	3-112	2.97e-22	46785	Winged helix DNA-binding domain	0.0088	88979	LysR-like transcriptional regulators	1ixc A:1-89
90	gi|186476370|ref|YP_001857840.1|	0045790	86-288	7.28e-39	53850	Periplasmic binding protein-like II	0.0014	53851	Phosphate binding protein-like	1i6a A:
90	gi|186476370|ref|YP_001857840.1|	0045910	1-109	1.72e-23	46785	Winged helix DNA-binding domain	0.01	88979	LysR-like transcriptional regulators	1ixc A:1-89
90	gi|186476377|ref|YP_001857847.1|	0045790	90-296	2.65e-43	53850	Periplasmic binding protein-like II	0.014	53851	Phosphate binding protein-like	2fyi A:88-307
90	gi|186476377|ref|YP_001857847.1|	0045910	3-109	2.34e-17	46785	Winged helix DNA-binding domain	0.0033	88979	LysR-like transcriptional regulators	1ixc A:1-89
90	gi|186476383|ref|YP_001857853.1|	0045790	90-297	2.62e-41	53850	Periplasmic binding protein-like II	0.000000477	53851	Phosphate binding protein-like	1al3 A:
90	gi|186476383|ref|YP_001857853.1|	0047461	1-88	0.0000000000000685	46785	Winged helix DNA-binding domain	0.023	88979	LysR-like transcriptional regulators	1ixc A:1-89
90	gi|186476493|ref|YP_001857963.1|	0045790	90-294	6.03e-44	53850	Periplasmic binding protein-like II	0.00048	53851	Phosphate binding protein-like	1i6a A:
90	gi|186476493|ref|YP_001857963.1|	0045910	3-112	5.66e-22	46785	Winged helix DNA-binding domain	0.0088	88979	LysR-like transcriptional regulators	1ixc A:1-89
90	gi|186476564|ref|YP_001858034.1|	0045790	89-283	1.78e-24	53850	Periplasmic binding protein-like II	0.0023	53851	Phosphate binding protein-like	1i6a A:
90	gi|186476564|ref|YP_001858034.1|	0045910	4-112	1.03e-23	46785	Winged helix DNA-binding domain	0.0061	88979	LysR-like transcriptional regulators	1ixc A:1-89
90	gi|186476583|ref|YP_001858053.1|	0045790	90-296	3.88e-35	53850	Periplasmic binding protein-like II	0.0015	53851	Phosphate binding protein-like	2fyi A:88-307
90	gi|186476583|ref|YP_001858053.1|	0045910	1-111	7.97e-25	46785	Winged helix DNA-binding domain	0.0091	88979	LysR-like transcriptional regulators	1ixc A:1-89
90	gi|186476584|ref|YP_001858054.1|	0045790	92-295	2.81e-46	53850	Periplasmic binding protein-like II	0.0038	53851	Phosphate binding protein-like	2fyi A:88-307
90	gi|186476584|ref|YP_001858054.1|	0045910	6-109	7.94e-24	46785	Winged helix DNA-binding domain	0.0035	88979	LysR-like transcriptional regulators	1ixc A:1-89
90	gi|186476586|ref|YP_001858056.1|	0047313	94-294	1.39e-23	53850	Periplasmic binding protein-like II	0.012	53851	Phosphate binding protein-like	1pda A:3-219
90	gi|186476586|ref|YP_001858056.1|	0045910	1-113	0.00000000000000103	46785	Winged helix DNA-binding domain	0.05	88979	LysR-like transcriptional regulators	1ixc A:1-89
90	gi|186476600|ref|YP_001858070.1|	0045790	92-287	7.33e-25	53850	Periplasmic binding protein-like II	0.0042	53851	Phosphate binding protein-like	2fyi A:88-307
90	gi|186476600|ref|YP_001858070.1|	0045910	7-115	4.96e-24	46785	Winged helix DNA-binding domain	0.0037	88979	LysR-like transcriptional regulators	1ixc A:1-89
90	gi|186476703|ref|YP_001858173.1|	0045790	94-301	1.15e-40	53850	Periplasmic binding protein-like II	0.0098	53851	Phosphate binding protein-like	1al3 A:
90	gi|186476703|ref|YP_001858173.1|	0047461	7-91	1.76e-22	46785	Winged helix DNA-binding domain	0.0096	88979	LysR-like transcriptional regulators	1ixc A:1-89
90	gi|186476971|ref|YP_001858441.1|	0045790	94-315	8.6e-39	53850	Periplasmic binding protein-like II	0.00022	53851	Phosphate binding protein-like	1ixc A:90-294
90	gi|186476971|ref|YP_001858441.1|	0052508	6-85	4.09e-23	46785	Winged helix DNA-binding domain	0.0015	88979	LysR-like transcriptional regulators	1ixc A:1-89
90	gi|186476987|ref|YP_001858457.1|	0045790	91-299	2.04e-38	53850	Periplasmic binding protein-like II	0.0000017	53851	Phosphate binding protein-like	1al3 A:
90	gi|186476987|ref|YP_001858457.1|	0045910	12-113	0.0000000000000653	46785	Winged helix DNA-binding domain	0.017	88979	LysR-like transcriptional regulators	1ixc A:1-89
90	gi|186477116|ref|YP_001858586.1|	0045790	88-282	7.6e-28	53850	Periplasmic binding protein-like II	0.0059	53851	Phosphate binding protein-like	1i6a A:
90	gi|186477116|ref|YP_001858586.1|	0045910	1-110	2.51e-17	46785	Winged helix DNA-binding domain	0.01	88979	LysR-like transcriptional regulators	1ixc A:1-89
90	gi|186477136|ref|YP_001858606.1|	0045790	94-297	3.41e-35	53850	Periplasmic binding protein-like II	0.018	53851	Phosphate binding protein-like	2fyi A:88-307
90	gi|186477136|ref|YP_001858606.1|	0052508	3-85	1.61e-21	46785	Winged helix DNA-binding domain	0.0098	88979	LysR-like transcriptional regulators	1ixc A:1-89
90	gi|186477145|ref|YP_001858615.1|	0045790	106-313	8.59e-34	53850	Periplasmic binding protein-like II	0.0022	53851	Phosphate binding protein-like	1i6a A:
90	gi|186477145|ref|YP_001858615.1|	0045910	16-125	6.35e-18	46785	Winged helix DNA-binding domain	0.0084	88979	LysR-like transcriptional regulators	1ixc A:1-89
90	gi|186477170|ref|YP_001858640.1|	0052509	93-301	3.08e-36	53850	Periplasmic binding protein-like II	0.0001	53851	Phosphate binding protein-like	1uth A:
90	gi|186477170|ref|YP_001858640.1|	0052508	9-84	0.00000000000000517	46785	Winged helix DNA-binding domain	0.0091	88979	LysR-like transcriptional regulators	2esn A:3-91
90	gi|186477177|ref|YP_001858647.1|	0045790	89-304	2.95e-39	53850	Periplasmic binding protein-like II	0.0053	53851	Phosphate binding protein-like	2fyi A:88-307
90	gi|186477177|ref|YP_001858647.1|	0047461	6-86	1.02e-19	46785	Winged helix DNA-binding domain	0.0051	88979	LysR-like transcriptional regulators	1ixc A:1-89
90	gi|186477270|ref|YP_001858740.1|	0045790	88-304	2.48e-40	53850	Periplasmic binding protein-like II	0.000025	53851	Phosphate binding protein-like	1i6a A:
90	gi|186477270|ref|YP_001858740.1|	0047461	1-84	3.48e-20	46785	Winged helix DNA-binding domain	0.007	88979	LysR-like transcriptional regulators	1ixc A:1-89
90	gi|186477323|ref|YP_001858793.1|	0047461	1-85	2.72e-20	46785	Winged helix DNA-binding domain	0.0027	88979	LysR-like transcriptional regulators	1ixc A:1-89
90	gi|186477323|ref|YP_001858793.1|	0052509	87-268	2.53e-19	53850	Periplasmic binding protein-like II	0.012	53851	Phosphate binding protein-like	1i6a A:
90	gi|186477670|ref|YP_001859140.1|	0045790	90-294	1.69e-35	53850	Periplasmic binding protein-like II	0.00087	53851	Phosphate binding protein-like	1i6a A:
90	gi|186477670|ref|YP_001859140.1|	0047461	1-86	3.81e-23	46785	Winged helix DNA-binding domain	0.0072	88979	LysR-like transcriptional regulators	1ixc A:1-89
90	gi|186477796|ref|YP_001859266.1|	0045790	87-293	3.67e-28	53850	Periplasmic binding protein-like II	0.0081	53851	Phosphate binding protein-like	1al3 A:
90	gi|186477796|ref|YP_001859266.1|	0047461	1-87	5.44e-22	46785	Winged helix DNA-binding domain	0.0027	88979	LysR-like transcriptional regulators	1ixc A:1-89
90	gi|186471980|ref|YP_001859322.1|	0045790	93-293	9.77e-35	53850	Periplasmic binding protein-like II	0.023	53851	Phosphate binding protein-like	1h3d A:5-224
90	gi|186471980|ref|YP_001859322.1|	0052508	3-80	5.17e-21	46785	Winged helix DNA-binding domain	0.011	88979	LysR-like transcriptional regulators	1ixc A:1-89
90	gi|186472038|ref|YP_001859380.1|	0049998	87-287	8.14e-20	53850	Periplasmic binding protein-like II	0.013	53851	Phosphate binding protein-like	1i6a A:
90	gi|186472038|ref|YP_001859380.1|	0045910	4-97	0.00000000000000876	46785	Winged helix DNA-binding domain	0.026	88979	LysR-like transcriptional regulators	1ixc A:1-89
90	gi|186472043|ref|YP_001859385.1|	0045790	93-297	9.31e-37	53850	Periplasmic binding protein-like II	0.001	53851	Phosphate binding protein-like	1al3 A:
90	gi|186472043|ref|YP_001859385.1|	0045910	5-114	2.5e-23	46785	Winged helix DNA-binding domain	0.0034	88979	LysR-like transcriptional regulators	1ixc A:1-89
90	gi|186472053|ref|YP_001859395.1|	0045790	94-299	4.1e-36	53850	Periplasmic binding protein-like II	0.0022	53851	Phosphate binding protein-like	1al3 A:
90	gi|186472053|ref|YP_001859395.1|	0045910	10-115	4.6e-21	46785	Winged helix DNA-binding domain	0.0066	88979	LysR-like transcriptional regulators	1ixc A:1-89
90	gi|186472066|ref|YP_001859408.1|	0045790	86-296	5.74e-32	53850	Periplasmic binding protein-like II	0.0013	53851	Phosphate binding protein-like	1al3 A:
90	gi|186472066|ref|YP_001859408.1|	0047461	1-85	2.15e-22	46785	Winged helix DNA-binding domain	0.0028	88979	LysR-like transcriptional regulators	1ixc A:1-89
90	gi|186472074|ref|YP_001859416.1|	0045790	88-300	2.79e-33	53850	Periplasmic binding protein-like II	0.0035	53851	Phosphate binding protein-like	1i6a A:
90	gi|186472074|ref|YP_001859416.1|	0045910	1-110	1.31e-23	46785	Winged helix DNA-binding domain	0.0016	88979	LysR-like transcriptional regulators	1ixc A:1-89
90	gi|186472108|ref|YP_001859450.1|	0045790	107-299	1.1e-33	53850	Periplasmic binding protein-like II	0.019	53851	Phosphate binding protein-like	1i6a A:
90	gi|186472108|ref|YP_001859450.1|	0052508	10-91	1.74e-22	46785	Winged helix DNA-binding domain	0.021	88979	LysR-like transcriptional regulators	1ixc A:1-89
90	gi|186472151|ref|YP_001859493.1|	0045790	95-299	1.45e-39	53850	Periplasmic binding protein-like II	0.0089	53851	Phosphate binding protein-like	2esn A:92-303
90	gi|186472151|ref|YP_001859493.1|	0045910	6-116	1.15e-22	46785	Winged helix DNA-binding domain	0.01	88979	LysR-like transcriptional regulators	1ixc A:1-89
90	gi|186472178|ref|YP_001859520.1|	0052806	91-295	3.94e-35	53850	Periplasmic binding protein-like II	0.0065	53851	Phosphate binding protein-like	2esn A:92-303
90	gi|186472178|ref|YP_001859520.1|	0045910	5-114	3.27e-20	46785	Winged helix DNA-binding domain	0.013	88979	LysR-like transcriptional regulators	1ixc A:1-89
90	gi|186472186|ref|YP_001859528.1|	0045790	89-297	1.01e-37	53850	Periplasmic binding protein-like II	0.015	53851	Phosphate binding protein-like	1pc3 A:
90	gi|186472186|ref|YP_001859528.1|	0045910	4-113	1.54e-20	46785	Winged helix DNA-binding domain	0.014	88979	LysR-like transcriptional regulators	1ixc A:1-89
90	gi|186472197|ref|YP_001859539.1|	0045790	95-302	1.28e-44	53850	Periplasmic binding protein-like II	0.017	53851	Phosphate binding protein-like	1ixc A:90-294
90	gi|186472197|ref|YP_001859539.1|	0047461	11-89	5.65e-22	46785	Winged helix DNA-binding domain	0.01	88979	LysR-like transcriptional regulators	1ixc A:1-89
90	gi|186472323|ref|YP_001859665.1|	0045790	103-312	5.91e-36	53850	Periplasmic binding protein-like II	0.0025	53851	Phosphate binding protein-like	1al3 A:
90	gi|186472323|ref|YP_001859665.1|	0045910	13-120	9.8e-19	46785	Winged helix DNA-binding domain	0.0063	88979	LysR-like transcriptional regulators	1ixc A:1-89
90	gi|186472426|ref|YP_001859768.1|	0045790	91-289	3.14e-27	53850	Periplasmic binding protein-like II	0.0039	53851	Phosphate binding protein-like	2fyi A:88-307
90	gi|186472426|ref|YP_001859768.1|	0047461	1-81	1.86e-21	46785	Winged helix DNA-binding domain	0.0027	88979	LysR-like transcriptional regulators	1ixc A:1-89
90	gi|186472546|ref|YP_001859888.1|	0045790	92-299	1.32e-43	53850	Periplasmic binding protein-like II	0.0051	53851	Phosphate binding protein-like	2fyi A:88-307
90	gi|186472546|ref|YP_001859888.1|	0047461	7-90	2.13e-19	46785	Winged helix DNA-binding domain	0.01	88979	LysR-like transcriptional regulators	2esn A:3-91
90	gi|186472654|ref|YP_001859996.1|	0045790	89-297	3.62e-29	53850	Periplasmic binding protein-like II	0.003	53851	Phosphate binding protein-like	2esn A:92-303
90	gi|186472654|ref|YP_001859996.1|	0045910	1-111	2.01e-20	46785	Winged helix DNA-binding domain	0.0066	88979	LysR-like transcriptional regulators	1ixc A:1-89
90	gi|186472721|ref|YP_001860063.1|	0045790	99-309	3.12e-34	53850	Periplasmic binding protein-like II	0.002	53851	Phosphate binding protein-like	1i6a A:
90	gi|186472721|ref|YP_001860063.1|	0045910	9-119	8.16e-22	46785	Winged helix DNA-binding domain	0.0073	88979	LysR-like transcriptional regulators	1ixc A:1-89
90	gi|186472734|ref|YP_001860076.1|	0045790	87-290	3.26e-55	53850	Periplasmic binding protein-like II	0.0099	53851	Phosphate binding protein-like	2fyi A:88-307
90	gi|186472734|ref|YP_001860076.1|	0047461	1-86	1.3e-20	46785	Winged helix DNA-binding domain	0.0054	88979	LysR-like transcriptional regulators	1ixc A:1-89
90	gi|186472744|ref|YP_001860086.1|	0045790	90-296	4.96e-43	53850	Periplasmic binding protein-like II	0.0058	53851	Phosphate binding protein-like	1al3 A:
90	gi|186472744|ref|YP_001860086.1|	0047461	4-87	6.41e-19	46785	Winged helix DNA-binding domain	0.015	88979	LysR-like transcriptional regulators	1ixc A:1-89
90	gi|186472822|ref|YP_001860164.1|	0045790	93-295	7.47e-34	53850	Periplasmic binding protein-like II	0.0016	53851	Phosphate binding protein-like	1i6a A:
90	gi|186472822|ref|YP_001860164.1|	0045910	5-116	3.61e-23	46785	Winged helix DNA-binding domain	0.005	88979	LysR-like transcriptional regulators	1ixc A:1-89
90	gi|186472857|ref|YP_001860199.1|	0045790	88-294	1.24e-32	53850	Periplasmic binding protein-like II	0.00029	53851	Phosphate binding protein-like	1ixc A:90-294
90	gi|186472857|ref|YP_001860199.1|	0047461	1-84	1.24e-25	46785	Winged helix DNA-binding domain	0.00094	88979	LysR-like transcriptional regulators	1ixc A:1-89
90	gi|186472859|ref|YP_001860201.1|	0045790	88-292	8.32e-37	53850	Periplasmic binding protein-like II	0.011	53851	Phosphate binding protein-like	2fyi A:88-307
90	gi|186472859|ref|YP_001860201.1|	0045910	3-111	5.65e-22	46785	Winged helix DNA-binding domain	0.0051	88979	LysR-like transcriptional regulators	1ixc A:1-89
90	gi|186472892|ref|YP_001860234.1|	0045790	89-290	7.76e-35	53850	Periplasmic binding protein-like II	0.0064	53851	Phosphate binding protein-like	2fyi A:88-307
90	gi|186472892|ref|YP_001860234.1|	0047461	2-82	4.79e-16	46785	Winged helix DNA-binding domain	0.0032	88979	LysR-like transcriptional regulators	1ixc A:1-89
90	gi|186472990|ref|YP_001860332.1|	0045790	92-288	2.17e-29	53850	Periplasmic binding protein-like II	0.01	53851	Phosphate binding protein-like	1al3 A:
90	gi|186472990|ref|YP_001860332.1|	0045910	5-115	1.17e-22	46785	Winged helix DNA-binding domain	0.0066	88979	LysR-like transcriptional regulators	1ixc A:1-89
90	gi|186473022|ref|YP_001860364.1|	0045790	90-302	1.04e-25	53850	Periplasmic binding protein-like II	0.0019	53851	Phosphate binding protein-like	1al3 A:
90	gi|186473022|ref|YP_001860364.1|	0045910	2-104	8.54e-23	46785	Winged helix DNA-binding domain	0.0031	88979	LysR-like transcriptional regulators	1ixc A:1-89
90	gi|186473072|ref|YP_001860414.1|	0045790	97-301	7.6e-37	53850	Periplasmic binding protein-like II	0.0024	53851	Phosphate binding protein-like	1al3 A:
90	gi|186473072|ref|YP_001860414.1|	0045910	9-119	1.58e-20	46785	Winged helix DNA-binding domain	0.0053	88979	LysR-like transcriptional regulators	1ixc A:1-89
90	gi|186473218|ref|YP_001860560.1|	0047461	4-88	2.32e-20	46785	Winged helix DNA-binding domain	0.0048	88979	LysR-like transcriptional regulators	1ixc A:1-89
90	gi|186473218|ref|YP_001860560.1|	0045790	89-265	8.69e-19	53850	Periplasmic binding protein-like II	0.0076	53851	Phosphate binding protein-like	1i6a A:
90	gi|186473235|ref|YP_001860577.1|	0045790	94-293	1.36e-37	53850	Periplasmic binding protein-like II	0.008	53851	Phosphate binding protein-like	2esn A:92-303
90	gi|186473235|ref|YP_001860577.1|	0052508	3-88	1.22e-20	46785	Winged helix DNA-binding domain	0.01	88979	LysR-like transcriptional regulators	1ixc A:1-89
90	gi|186473249|ref|YP_001860591.1|	0045790	88-291	1.16e-32	53850	Periplasmic binding protein-like II	0.00085	53851	Phosphate binding protein-like	1ixc A:90-294
90	gi|186473249|ref|YP_001860591.1|	0047461	1-86	1.5e-25	46785	Winged helix DNA-binding domain	0.00088	88979	LysR-like transcriptional regulators	1ixc A:1-89
90	gi|186473273|ref|YP_001860615.1|	0052509	88-297	2.02e-41	53850	Periplasmic binding protein-like II	0.00000843	53851	Phosphate binding protein-like	1uth A:
90	gi|186473273|ref|YP_001860615.1|	0052508	3-80	1.49e-20	46785	Winged helix DNA-binding domain	0.0025	88979	LysR-like transcriptional regulators	2esn A:3-91
90	gi|186473422|ref|YP_001860764.1|	0045790	92-299	3.44e-47	53850	Periplasmic binding protein-like II	0.0046	53851	Phosphate binding protein-like	1al3 A:
90	gi|186473422|ref|YP_001860764.1|	0045910	5-115	1.95e-22	46785	Winged helix DNA-binding domain	0.0077	88979	LysR-like transcriptional regulators	1ixc A:1-89
90	gi|186473446|ref|YP_001860788.1|	0045790	89-297	1.12e-45	53850	Periplasmic binding protein-like II	0.012	53851	Phosphate binding protein-like	1i6a A:
90	gi|186473446|ref|YP_001860788.1|	0047461	4-87	3.09e-21	46785	Winged helix DNA-binding domain	0.014	88979	LysR-like transcriptional regulators	1ixc A:1-89
90	gi|186473510|ref|YP_001860852.1|	0045790	96-301	7.17e-45	53850	Periplasmic binding protein-like II	0.0014	53851	Phosphate binding protein-like	1i6a A:
90	gi|186473510|ref|YP_001860852.1|	0052508	1-86	1.65e-23	46785	Winged helix DNA-binding domain	0.0057	88979	LysR-like transcriptional regulators	1ixc A:1-89
90	gi|186473512|ref|YP_001860854.1|	0045790	90-298	1.99e-29	53850	Periplasmic binding protein-like II	0.0022	53851	Phosphate binding protein-like	1i6a A:
90	gi|186473512|ref|YP_001860854.1|	0045910	3-113	2.18e-21	46785	Winged helix DNA-binding domain	0.0086	88979	LysR-like transcriptional regulators	1ixc A:1-89
90	gi|186473520|ref|YP_001860862.1|	0045790	88-294	5.74e-34	53850	Periplasmic binding protein-like II	0.0045	53851	Phosphate binding protein-like	1i6a A:
90	gi|186473520|ref|YP_001860862.1|	0045910	1-110	3.43e-19	46785	Winged helix DNA-binding domain	0.011	88979	LysR-like transcriptional regulators	1ixc A:1-89
90	gi|186473698|ref|YP_001861040.1|	0052509	95-303	1.79e-38	53850	Periplasmic binding protein-like II	0.0000322	53851	Phosphate binding protein-like	1uth A:
90	gi|186473698|ref|YP_001861040.1|	0052508	8-87	1.86e-21	46785	Winged helix DNA-binding domain	0.0011	88979	LysR-like transcriptional regulators	2esn A:3-91
90	gi|186473725|ref|YP_001861067.1|	0045790	89-293	2.95e-32	53850	Periplasmic binding protein-like II	0.0015	53851	Phosphate binding protein-like	1i6a A:
90	gi|186473725|ref|YP_001861067.1|	0047461	1-82	1.78e-22	46785	Winged helix DNA-binding domain	0.0012	88979	LysR-like transcriptional regulators	1ixc A:1-89
90	gi|186473730|ref|YP_001861072.1|	0045790	92-290	2.02e-37	53850	Periplasmic binding protein-like II	0.012	53851	Phosphate binding protein-like	1al3 A:
90	gi|186473730|ref|YP_001861072.1|	0045910	4-113	1.97e-21	46785	Winged helix DNA-binding domain	0.0033	88979	LysR-like transcriptional regulators	1ixc A:1-89
90	gi|186473748|ref|YP_001861090.1|	0045790	89-297	7.47e-34	53850	Periplasmic binding protein-like II	0.0024	53851	Phosphate binding protein-like	1i6a A:
90	gi|186473748|ref|YP_001861090.1|	0047461	1-85	2.97e-21	46785	Winged helix DNA-binding domain	0.0024	88979	LysR-like transcriptional regulators	1ixc A:1-89
90	gi|186473768|ref|YP_001861110.1|	0045790	90-295	7.29e-29	53850	Periplasmic binding protein-like II	0.0087	53851	Phosphate binding protein-like	1uth A:
90	gi|186473768|ref|YP_001861110.1|	0052508	4-85	0.00000000212	46785	Winged helix DNA-binding domain	0.077	88979	LysR-like transcriptional regulators	1ixc A:1-89
90	gi|186473782|ref|YP_001861124.1|	0045790	96-290	3.08e-31	53850	Periplasmic binding protein-like II	0.021	53851	Phosphate binding protein-like	2ons A:32-342
90	gi|186473782|ref|YP_001861124.1|	0045910	9-117	9.37e-18	46785	Winged helix DNA-binding domain	0.022	88979	LysR-like transcriptional regulators	1ixc A:1-89
90	gi|186473797|ref|YP_001861139.1|	0045790	89-295	5.07e-39	53850	Periplasmic binding protein-like II	0.0084	53851	Phosphate binding protein-like	2fyi A:88-307
90	gi|186473797|ref|YP_001861139.1|	0047461	4-86	2.09e-20	46785	Winged helix DNA-binding domain	0.0038	88979	LysR-like transcriptional regulators	1ixc A:1-89
90	gi|186473835|ref|YP_001861177.1|	0052509	90-291	1.32e-43	53850	Periplasmic binding protein-like II	0.0000985	53851	Phosphate binding protein-like	2esn A:92-303
90	gi|186473835|ref|YP_001861177.1|	0052508	4-82	2.07e-17	46785	Winged helix DNA-binding domain	0.0022	88979	LysR-like transcriptional regulators	2esn A:3-91
90	gi|186473865|ref|YP_001861207.1|	0045790	90-298	3.41e-39	53850	Periplasmic binding protein-like II	0.0056	53851	Phosphate binding protein-like	2fyi A:88-307
90	gi|186473865|ref|YP_001861207.1|	0047461	4-87	2.01e-21	46785	Winged helix DNA-binding domain	0.0062	88979	LysR-like transcriptional regulators	1ixc A:1-89
90	gi|186473882|ref|YP_001861224.1|	0045910	5-113	1.74e-24	46785	Winged helix DNA-binding domain	0.0036	88979	LysR-like transcriptional regulators	1ixc A:1-89
90	gi|186473882|ref|YP_001861224.1|	0045790	90-250	1.21e-21	53850	Periplasmic binding protein-like II	0.0069	53851	Phosphate binding protein-like	2esn A:92-303
90	gi|186473956|ref|YP_001861298.1|	0045790	89-295	1.03e-44	53850	Periplasmic binding protein-like II	0.0093	53851	Phosphate binding protein-like	2fyi A:88-307
90	gi|186473956|ref|YP_001861298.1|	0045910	4-111	2.39e-24	46785	Winged helix DNA-binding domain	0.0031	88979	LysR-like transcriptional regulators	1ixc A:1-89
90	gi|186474017|ref|YP_001861359.1|	0047461	1-84	6.95e-22	46785	Winged helix DNA-binding domain	0.0057	88979	LysR-like transcriptional regulators	1ixc A:1-89
90	gi|186474017|ref|YP_001861359.1|	0052806	87-212	5.61e-18	53850	Periplasmic binding protein-like II	0.0058	53851	Phosphate binding protein-like	2fyi A:88-307
90	gi|186474135|ref|YP_001861477.1|	0045790	88-272	3.5e-32	53850	Periplasmic binding protein-like II	0.00011	53851	Phosphate binding protein-like	1ixc A:90-294
90	gi|186474135|ref|YP_001861477.1|	0047461	1-85	2.72e-26	46785	Winged helix DNA-binding domain	0.0009	88979	LysR-like transcriptional regulators	1ixc A:1-89
90	gi|186474163|ref|YP_001861505.1|	0045790	89-298	1.32e-41	53850	Periplasmic binding protein-like II	0.012	53851	Phosphate binding protein-like	1al3 A:
90	gi|186474163|ref|YP_001861505.1|	0045910	4-112	4.99e-20	46785	Winged helix DNA-binding domain	0.0084	88979	LysR-like transcriptional regulators	1ixc A:1-89
90	gi|186474178|ref|YP_001861520.1|	0045790	93-296	8.53e-44	53850	Periplasmic binding protein-like II	0.0065	53851	Phosphate binding protein-like	2fyi A:88-307
90	gi|186474178|ref|YP_001861520.1|	0047461	9-93	8.81e-19	46785	Winged helix DNA-binding domain	0.019	88979	LysR-like transcriptional regulators	1ixc A:1-89
90	gi|186474224|ref|YP_001861566.1|	0052806	94-295	1.24e-29	53850	Periplasmic binding protein-like II	0.0049	53851	Phosphate binding protein-like	1i6a A:
90	gi|186474224|ref|YP_001861566.1|	0045910	5-115	9.09e-21	46785	Winged helix DNA-binding domain	0.0054	88979	LysR-like transcriptional regulators	1ixc A:1-89
90	gi|186474252|ref|YP_001861594.1|	0045790	88-293	1.04e-35	53850	Periplasmic binding protein-like II	0.0045	53851	Phosphate binding protein-like	1al3 A:
90	gi|186474252|ref|YP_001861594.1|	0045910	2-111	2.08e-22	46785	Winged helix DNA-binding domain	0.019	88979	LysR-like transcriptional regulators	1ixc A:1-89
90	gi|186474301|ref|YP_001861643.1|	0047461	2-86	1.61e-18	46785	Winged helix DNA-binding domain	0.0055	88979	LysR-like transcriptional regulators	1ixc A:1-89
90	gi|186474301|ref|YP_001861643.1|	0052509	93-291	1.7e-18	53850	Periplasmic binding protein-like II	0.0076	53851	Phosphate binding protein-like	1i6a A:
90	gi|186471292|ref|YP_001862610.1|	0045790	90-297	2.17e-36	53850	Periplasmic binding protein-like II	0.0055	53851	Phosphate binding protein-like	1al3 A:
90	gi|186471292|ref|YP_001862610.1|	0047461	4-84	1.12e-18	46785	Winged helix DNA-binding domain	0.0044	88979	LysR-like transcriptional regulators	1ixc A:1-89
90	gi|186471310|ref|YP_001862628.1|	0045790	196-400	2.51e-36	53850	Periplasmic binding protein-like II	0.0018	53851	Phosphate binding protein-like	1i6a A:
90	gi|186471310|ref|YP_001862628.1|	0045910	106-218	4.72e-21	46785	Winged helix DNA-binding domain	0.0059	88979	LysR-like transcriptional regulators	1ixc A:1-89
90	gi|186471310|ref|YP_001862628.1|	0045910	5-92	4.01e-20	46785	Winged helix DNA-binding domain	0.0075	88979	LysR-like transcriptional regulators	1ixc A:1-89
90	gi|186471326|ref|YP_001862644.1|	0045790	93-299	3.26e-41	53850	Periplasmic binding protein-like II	0.01	53851	Phosphate binding protein-like	1al3 A:
90	gi|186471326|ref|YP_001862644.1|	0045910	5-115	3.21e-23	46785	Winged helix DNA-binding domain	0.0074	88979	LysR-like transcriptional regulators	1ixc A:1-89
90	gi|186471339|ref|YP_001862657.1|	0045790	99-297	8.14e-25	53850	Periplasmic binding protein-like II	0.016	53851	Phosphate binding protein-like	2esn A:92-303
90	gi|186471339|ref|YP_001862657.1|	0052508	8-90	5.29e-23	46785	Winged helix DNA-binding domain	0.0066	88979	LysR-like transcriptional regulators	1ixc A:1-89
90	gi|186471370|ref|YP_001862688.1|	0045790	90-301	3.57e-36	53850	Periplasmic binding protein-like II	0.0052	53851	Phosphate binding protein-like	1i6a A:
90	gi|186471370|ref|YP_001862688.1|	0047461	4-90	5.28e-21	46785	Winged helix DNA-binding domain	0.0033	88979	LysR-like transcriptional regulators	1ixc A:1-89
90	gi|186471372|ref|YP_001862690.1|	0045790	88-273	6.67e-26	53850	Periplasmic binding protein-like II	0.0028	53851	Phosphate binding protein-like	2fyi A:88-307
90	gi|186471372|ref|YP_001862690.1|	0045910	2-110	1.43e-21	46785	Winged helix DNA-binding domain	0.027	88979	LysR-like transcriptional regulators	1ixc A:1-89
90	gi|186471394|ref|YP_001862712.1|	0045790	111-318	8.69e-44	53850	Periplasmic binding protein-like II	0.01	53851	Phosphate binding protein-like	2fyi A:88-307
90	gi|186471394|ref|YP_001862712.1|	0047461	29-109	1.57e-18	46785	Winged helix DNA-binding domain	0.01	88979	LysR-like transcriptional regulators	1ixc A:1-89
90	gi|186471410|ref|YP_001862728.1|	0045790	87-290	8.58e-32	53850	Periplasmic binding protein-like II	0.002	53851	Phosphate binding protein-like	1i6a A:
90	gi|186471410|ref|YP_001862728.1|	0052508	2-80	9.91e-22	46785	Winged helix DNA-binding domain	0.0046	88979	LysR-like transcriptional regulators	1ixc A:1-89
90	gi|186471419|ref|YP_001862737.1|	0045790	90-297	1.32e-33	53850	Periplasmic binding protein-like II	0.0045	53851	Phosphate binding protein-like	1i6a A:
90	gi|186471419|ref|YP_001862737.1|	0047461	1-84	2.27e-21	46785	Winged helix DNA-binding domain	0.0028	88979	LysR-like transcriptional regulators	1ixc A:1-89
90	gi|186471429|ref|YP_001862747.1|	0045790	90-296	5.27e-36	53850	Periplasmic binding protein-like II	0.0016	53851	Phosphate binding protein-like	1i6a A:
90	gi|186471429|ref|YP_001862747.1|	0047461	1-84	4.13e-21	46785	Winged helix DNA-binding domain	0.0034	88979	LysR-like transcriptional regulators	1ixc A:1-89
90	gi|186471439|ref|YP_001862757.1|	0045790	90-290	1.52e-33	53850	Periplasmic binding protein-like II	0.0012	53851	Phosphate binding protein-like	1i6a A:
90	gi|186471439|ref|YP_001862757.1|	0045910	4-113	1.05e-22	46785	Winged helix DNA-binding domain	0.0064	88979	LysR-like transcriptional regulators	1ixc A:1-89
90	gi|186471442|ref|YP_001862760.1|	0045790	98-303	1.38e-41	53850	Periplasmic binding protein-like II	0.009	53851	Phosphate binding protein-like	2fyi A:88-307
90	gi|186471442|ref|YP_001862760.1|	0047461	13-95	1.43e-20	46785	Winged helix DNA-binding domain	0.01	88979	LysR-like transcriptional regulators	1ixc A:1-89
90	gi|186471451|ref|YP_001862769.1|	0045790	93-298	2.02e-33	53850	Periplasmic binding protein-like II	0.0028	53851	Phosphate binding protein-like	2fyi A:88-307
90	gi|186471451|ref|YP_001862769.1|	0052508	3-85	2.07e-17	46785	Winged helix DNA-binding domain	0.0093	88979	LysR-like transcriptional regulators	1ixc A:1-89
90	gi|186471467|ref|YP_001862785.1|	0045790	103-311	1.06e-33	53850	Periplasmic binding protein-like II	0.0044	53851	Phosphate binding protein-like	1i6a A:
90	gi|186471467|ref|YP_001862785.1|	0045910	11-123	5.22e-24	46785	Winged helix DNA-binding domain	0.0082	88979	LysR-like transcriptional regulators	1ixc A:1-89
90	gi|186471537|ref|YP_001862855.1|	0045790	88-296	5.07e-39	53850	Periplasmic binding protein-like II	0.0084	53851	Phosphate binding protein-like	2fyi A:88-307
90	gi|186471537|ref|YP_001862855.1|	0047461	4-88	3.13e-20	46785	Winged helix DNA-binding domain	0.014	88979	LysR-like transcriptional regulators	1ixc A:1-89
90	gi|186471556|ref|YP_001862874.1|	0045790	95-299	7.14e-33	53850	Periplasmic binding protein-like II	0.0034	53851	Phosphate binding protein-like	1al3 A:
90	gi|186471556|ref|YP_001862874.1|	0045910	5-115	1.3e-21	46785	Winged helix DNA-binding domain	0.0085	88979	LysR-like transcriptional regulators	1ixc A:1-89
90	gi|186471572|ref|YP_001862890.1|	0045790	91-296	3.26e-35	53850	Periplasmic binding protein-like II	0.016	53851	Phosphate binding protein-like	2fyi A:88-307
90	gi|186471572|ref|YP_001862890.1|	0047461	5-90	1.5e-22	46785	Winged helix DNA-binding domain	0.014	88979	LysR-like transcriptional regulators	2esn A:3-91
90	gi|186471584|ref|YP_001862902.1|	0045790	87-307	1.22e-27	53850	Periplasmic binding protein-like II	0.0016	53851	Phosphate binding protein-like	1i6a A:
90	gi|186471584|ref|YP_001862902.1|	0047461	1-86	5.23e-22	46785	Winged helix DNA-binding domain	0.0022	88979	LysR-like transcriptional regulators	1ixc A:1-89
90	gi|186471597|ref|YP_001862915.1|	0045790	100-303	2.35e-37	53850	Periplasmic binding protein-like II	0.0071	53851	Phosphate binding protein-like	2esn A:92-303
90	gi|186471597|ref|YP_001862915.1|	0052508	14-94	5.52e-21	46785	Winged helix DNA-binding domain	0.0095	88979	LysR-like transcriptional regulators	1ixc A:1-89
90	gi|186471601|ref|YP_001862919.1|	0045790	104-320	1.48e-26	53850	Periplasmic binding protein-like II	0.0074	53851	Phosphate binding protein-like	2fyi A:88-307
90	gi|186471601|ref|YP_001862919.1|	0052508	14-95	2.85e-22	46785	Winged helix DNA-binding domain	0.012	88979	LysR-like transcriptional regulators	1ixc A:1-89
90	gi|186471711|ref|YP_001863029.1|	0052509	89-317	1.19e-32	53850	Periplasmic binding protein-like II	0.00046	53851	Phosphate binding protein-like	1uth A:
90	gi|186471711|ref|YP_001863029.1|	0052508	4-84	1.7e-19	46785	Winged helix DNA-binding domain	0.00072	88979	LysR-like transcriptional regulators	2esn A:3-91
90	gi|186471731|ref|YP_001863049.1|	0045790	96-295	6.33e-22	53850	Periplasmic binding protein-like II	0.018	53851	Phosphate binding protein-like	2esn A:92-303
90	gi|186471731|ref|YP_001863049.1|	0052508	3-82	4.49e-20	46785	Winged helix DNA-binding domain	0.0029	88979	LysR-like transcriptional regulators	1ixc A:1-89
90	gi|186471781|ref|YP_001863099.1|	0045790	90-296	9.29e-41	53850	Periplasmic binding protein-like II	0.0024	53851	Phosphate binding protein-like	1i6a A:
90	gi|186471781|ref|YP_001863099.1|	0045910	1-111	2.01e-19	46785	Winged helix DNA-binding domain	0.01	88979	LysR-like transcriptional regulators	1ixc A:1-89
90	gi|186471815|ref|YP_001863133.1|	0045790	90-294	8.51e-47	53850	Periplasmic binding protein-like II	0.0074	53851	Phosphate binding protein-like	2fyi A:88-307
90	gi|186471815|ref|YP_001863133.1|	0045910	6-112	2.96e-21	46785	Winged helix DNA-binding domain	0.015	88979	LysR-like transcriptional regulators	1ixc A:1-89
90	gi|186471818|ref|YP_001863136.1|	0045790	88-290	9.31e-36	53850	Periplasmic binding protein-like II	0.0014	53851	Phosphate binding protein-like	1i6a A:
90	gi|186471818|ref|YP_001863136.1|	0045910	1-110	5.71e-25	46785	Winged helix DNA-binding domain	0.0022	88979	LysR-like transcriptional regulators	1ixc A:1-89
90	gi|186471829|ref|YP_001863147.1|	0045790	96-302	3.72e-42	53850	Periplasmic binding protein-like II	0.0079	53851	Phosphate binding protein-like	2fyi A:88-307
90	gi|186471829|ref|YP_001863147.1|	0045910	10-118	2.34e-21	46785	Winged helix DNA-binding domain	0.018	88979	LysR-like transcriptional regulators	1ixc A:1-89
90	gi|186471830|ref|YP_001863148.1|	0045790	99-304	2.58e-36	53850	Periplasmic binding protein-like II	0.0026	53851	Phosphate binding protein-like	1i6a A:
90	gi|186471830|ref|YP_001863148.1|	0045910	11-122	2.61e-19	46785	Winged helix DNA-binding domain	0.0074	88979	LysR-like transcriptional regulators	1ixc A:1-89
90	gi|186470348|ref|YP_001861666.1|	0045790	92-300	2.71e-40	53850	Periplasmic binding protein-like II	0.0006	53851	Phosphate binding protein-like	1i6a A:
90	gi|186470348|ref|YP_001861666.1|	0045910	5-115	3.54e-23	46785	Winged helix DNA-binding domain	0.0015	88979	LysR-like transcriptional regulators	1ixc A:1-89
90	gi|186470369|ref|YP_001861687.1|	0045790	105-309	2.53e-40	53850	Periplasmic binding protein-like II	0.0073	53851	Phosphate binding protein-like	1al3 A:
90	gi|186470369|ref|YP_001861687.1|	0047461	19-100	4.38e-21	46785	Winged helix DNA-binding domain	0.0045	88979	LysR-like transcriptional regulators	1ixc A:1-89
90	gi|186470377|ref|YP_001861695.1|	0045790	91-295	2.71e-39	53850	Periplasmic binding protein-like II	0.0061	53851	Phosphate binding protein-like	1al3 A:
90	gi|186470377|ref|YP_001861695.1|	0045910	3-112	7.03e-22	46785	Winged helix DNA-binding domain	0.011	88979	LysR-like transcriptional regulators	1ixc A:1-89
90	gi|186470388|ref|YP_001861706.1|	0045790	90-295	2.47e-31	53850	Periplasmic binding protein-like II	0.00044	53851	Phosphate binding protein-like	1i6a A:
90	gi|186470388|ref|YP_001861706.1|	0047461	1-85	1.06e-24	46785	Winged helix DNA-binding domain	0.0012	88979	LysR-like transcriptional regulators	1ixc A:1-89
90	gi|186470421|ref|YP_001861739.1|	0045790	90-295	6.15e-42	53850	Periplasmic binding protein-like II	0.0076	53851	Phosphate binding protein-like	1uth A:
90	gi|186470421|ref|YP_001861739.1|	0047461	7-87	2.73e-20	46785	Winged helix DNA-binding domain	0.014	88979	LysR-like transcriptional regulators	1ixc A:1-89
90	gi|186471936|ref|YP_001863254.1|	0045790	90-294	1.18e-34	53850	Periplasmic binding protein-like II	0.0079	53851	Phosphate binding protein-like	1i6a A:
90	gi|186471936|ref|YP_001863254.1|	0045910	4-111	1.06e-20	46785	Winged helix DNA-binding domain	0.0057	88979	LysR-like transcriptional regulators	1ixc A:1-89
90	gi|186471949|ref|YP_001863267.1|	0045790	88-297	2.17e-39	53850	Periplasmic binding protein-like II	0.013	53851	Phosphate binding protein-like	2fyi A:88-307
90	gi|186471949|ref|YP_001863267.1|	0045910	1-110	1.86e-18	46785	Winged helix DNA-binding domain	0.013	88979	LysR-like transcriptional regulators	1ixc A:1-89
90	gi|186470438|ref|YP_001861756.1|	0045790	92-299	9.77e-22	53850	Periplasmic binding protein-like II	0.0064	53851	Phosphate binding protein-like	2fyi A:88-307
90	gi|186470438|ref|YP_001861756.1|	0047461	1-83	2.23e-17	46785	Winged helix DNA-binding domain	0.012	88979	LysR-like transcriptional regulators	1ixc A:1-89
90	gi|186470458|ref|YP_001861776.1|	0045790	93-303	6.33e-40	53850	Periplasmic binding protein-like II	0.015	53851	Phosphate binding protein-like	1al3 A:
90	gi|186470458|ref|YP_001861776.1|	0045910	7-115	2.48e-24	46785	Winged helix DNA-binding domain	0.012	88979	LysR-like transcriptional regulators	1ixc A:1-89
90	gi|186470480|ref|YP_001861798.1|	0045790	96-309	2.33e-40	53850	Periplasmic binding protein-like II	0.013	53851	Phosphate binding protein-like	1i6a A:
90	gi|186470480|ref|YP_001861798.1|	0045910	10-118	9.82e-20	46785	Winged helix DNA-binding domain	0.011	88979	LysR-like transcriptional regulators	1ixc A:1-89
90	gi|186470487|ref|YP_001861805.1|	0045790	87-291	1.86e-36	53850	Periplasmic binding protein-like II	0.0016	53851	Phosphate binding protein-like	2fyi A:88-307
90	gi|186470487|ref|YP_001861805.1|	0045910	1-109	1.86e-21	46785	Winged helix DNA-binding domain	0.003	88979	LysR-like transcriptional regulators	1ixc A:1-89
90	gi|186470488|ref|YP_001861806.1|	0045790	91-297	1.81e-29	53850	Periplasmic binding protein-like II	0.012	53851	Phosphate binding protein-like	2fyi A:88-307
90	gi|186470488|ref|YP_001861806.1|	0047461	4-84	7.04e-18	46785	Winged helix DNA-binding domain	0.019	88979	LysR-like transcriptional regulators	1ixc A:1-89
90	gi|186470502|ref|YP_001861820.1|	0045790	91-295	7.76e-33	53850	Periplasmic binding protein-like II	0.013	53851	Phosphate binding protein-like	1amf A:
90	gi|186470502|ref|YP_001861820.1|	0047461	6-85	7e-20	46785	Winged helix DNA-binding domain	0.015	88979	LysR-like transcriptional regulators	1ixc A:1-89
90	gi|186470512|ref|YP_001861830.1|	0045790	90-291	2.53e-27	53850	Periplasmic binding protein-like II	0.0064	53851	Phosphate binding protein-like	2fyi A:88-307
90	gi|186470512|ref|YP_001861830.1|	0047461	4-89	6.19e-17	46785	Winged helix DNA-binding domain	0.0028	88979	LysR-like transcriptional regulators	1ixc A:1-89
90	gi|186470558|ref|YP_001861876.1|	0045790	90-301	1.54e-40	53850	Periplasmic binding protein-like II	0.0069	53851	Phosphate binding protein-like	2fyi A:88-307
90	gi|186470558|ref|YP_001861876.1|	0045910	6-112	1.02e-18	46785	Winged helix DNA-binding domain	0.0046	88979	LysR-like transcriptional regulators	1ixc A:1-89
90	gi|186470559|ref|YP_001861877.1|	0045790	100-305	1.21e-39	53850	Periplasmic binding protein-like II	0.0036	53851	Phosphate binding protein-like	2fyi A:88-307
90	gi|186470559|ref|YP_001861877.1|	0047461	15-99	2.5e-19	46785	Winged helix DNA-binding domain	0.01	88979	LysR-like transcriptional regulators	1ixc A:1-89
90	gi|186470636|ref|YP_001861954.1|	0045790	93-280	7.72e-25	53850	Periplasmic binding protein-like II	0.0042	53851	Phosphate binding protein-like	2fyi A:88-307
90	gi|186470636|ref|YP_001861954.1|	0045910	1-111	1.02e-20	46785	Winged helix DNA-binding domain	0.015	88979	LysR-like transcriptional regulators	1ixc A:1-89
90	gi|186470638|ref|YP_001861956.1|	0045790	90-297	3.44e-44	53850	Periplasmic binding protein-like II	0.0064	53851	Phosphate binding protein-like	1al3 A:
90	gi|186470638|ref|YP_001861956.1|	0047461	4-84	1.05e-20	46785	Winged helix DNA-binding domain	0.014	88979	LysR-like transcriptional regulators	1ixc A:1-89
90	gi|186470666|ref|YP_001861984.1|	0045790	93-295	1.47e-30	53850	Periplasmic binding protein-like II	0.018	53851	Phosphate binding protein-like	2fyi A:88-307
90	gi|186470666|ref|YP_001861984.1|	0045910	7-112	7.11e-23	46785	Winged helix DNA-binding domain	0.013	88979	LysR-like transcriptional regulators	2esn A:3-91
90	gi|186470685|ref|YP_001862003.1|	0045790	93-292	5.97e-39	53850	Periplasmic binding protein-like II	0.016	53851	Phosphate binding protein-like	1twy A:
90	gi|186470685|ref|YP_001862003.1|	0052508	3-85	6.1e-22	46785	Winged helix DNA-binding domain	0.0066	88979	LysR-like transcriptional regulators	1ixc A:1-89
90	gi|186470723|ref|YP_001862041.1|	0045790	93-299	4.09e-46	53850	Periplasmic binding protein-like II	0.0019	53851	Phosphate binding protein-like	1i6a A:
90	gi|186470723|ref|YP_001862041.1|	0052508	2-82	3.65e-21	46785	Winged helix DNA-binding domain	0.0076	88979	LysR-like transcriptional regulators	1ixc A:1-89
90	gi|186470742|ref|YP_001862060.1|	0045790	97-302	2.92e-38	53850	Periplasmic binding protein-like II	0.0016	53851	Phosphate binding protein-like	1i6a A:
90	gi|186470742|ref|YP_001862060.1|	0052508	5-89	2.67e-23	46785	Winged helix DNA-binding domain	0.0049	88979	LysR-like transcriptional regulators	1ixc A:1-89
90	gi|186470799|ref|YP_001862117.1|	0045790	95-297	1.28e-46	53850	Periplasmic binding protein-like II	0.00062	53851	Phosphate binding protein-like	1i6a A:
90	gi|186470799|ref|YP_001862117.1|	0045910	4-115	1.24e-26	46785	Winged helix DNA-binding domain	0.0056	88979	LysR-like transcriptional regulators	1ixc A:1-89
90	gi|186470808|ref|YP_001862126.1|	0045790	87-294	1.72e-30	53850	Periplasmic binding protein-like II	0.0035	53851	Phosphate binding protein-like	1i6a A:
90	gi|186470808|ref|YP_001862126.1|	0047461	1-84	1.14e-20	46785	Winged helix DNA-binding domain	0.0044	88979	LysR-like transcriptional regulators	1ixc A:1-89
90	gi|186470809|ref|YP_001862127.1|	0052509	93-298	5.07e-39	53850	Periplasmic binding protein-like II	0.0000268	53851	Phosphate binding protein-like	1uth A:
90	gi|186470809|ref|YP_001862127.1|	0052508	8-86	3.13e-18	46785	Winged helix DNA-binding domain	0.0064	88979	LysR-like transcriptional regulators	2esn A:3-91
90	gi|186470831|ref|YP_001862149.1|	0045790	96-306	4.44e-33	53850	Periplasmic binding protein-like II	0.00081	53851	Phosphate binding protein-like	1i6a A:
90	gi|186470831|ref|YP_001862149.1|	0045910	4-119	1.7e-21	46785	Winged helix DNA-binding domain	0.0012	88979	LysR-like transcriptional regulators	1ixc A:1-89
90	gi|186470936|ref|YP_001862254.1|	0045790	92-299	3.12e-30	53850	Periplasmic binding protein-like II	0.0036	53851	Phosphate binding protein-like	2fyi A:88-307
90	gi|186470936|ref|YP_001862254.1|	0045910	2-112	6.41e-23	46785	Winged helix DNA-binding domain	0.0053	88979	LysR-like transcriptional regulators	1ixc A:1-89
90	gi|186470971|ref|YP_001862289.1|	0052806	90-295	3.06e-38	53850	Periplasmic binding protein-like II	0.0036	53851	Phosphate binding protein-like	2fyi A:88-307
90	gi|186470971|ref|YP_001862289.1|	0045910	1-112	1.63e-22	46785	Winged helix DNA-binding domain	0.0043	88979	LysR-like transcriptional regulators	1ixc A:1-89
90	gi|186471039|ref|YP_001862357.1|	0052509	90-297	3.08e-43	53850	Periplasmic binding protein-like II	0.000000732	53851	Phosphate binding protein-like	1uth A:
90	gi|186471039|ref|YP_001862357.1|	0052508	4-85	4.44e-18	46785	Winged helix DNA-binding domain	0.0035	88979	LysR-like transcriptional regulators	2esn A:3-91
90	gi|186471054|ref|YP_001862372.1|	0045790	89-292	7.06e-40	53850	Periplasmic binding protein-like II	0.01	53851	Phosphate binding protein-like	1al3 A:
90	gi|186471054|ref|YP_001862372.1|	0045910	4-111	3.99e-21	46785	Winged helix DNA-binding domain	0.0035	88979	LysR-like transcriptional regulators	1ixc A:1-89
90	gi|186471082|ref|YP_001862400.1|	0045790	90-294	5.43e-41	53850	Periplasmic binding protein-like II	0.001	53851	Phosphate binding protein-like	2fyi A:88-307
90	gi|186471082|ref|YP_001862400.1|	0045910	3-112	1.97e-26	46785	Winged helix DNA-binding domain	0.0029	88979	LysR-like transcriptional regulators	1ixc A:1-89
90	gi|186471148|ref|YP_001862466.1|	0045790	91-298	8.96e-48	53850	Periplasmic binding protein-like II	0.012	53851	Phosphate binding protein-like	2fyi A:88-307
90	gi|186471148|ref|YP_001862466.1|	0045910	8-113	2.52e-20	46785	Winged helix DNA-binding domain	0.011	88979	LysR-like transcriptional regulators	1ixc A:1-89
90	gi|186471172|ref|YP_001862490.1|	0045790	89-294	1.27e-31	53850	Periplasmic binding protein-like II	0.0031	53851	Phosphate binding protein-like	2fyi A:88-307
90	gi|186471172|ref|YP_001862490.1|	0045910	1-112	4.54e-21	46785	Winged helix DNA-binding domain	0.012	88979	LysR-like transcriptional regulators	1ixc A:1-89
90	gi|186471232|ref|YP_001862550.1|	0045790	97-302	4.6e-43	53850	Periplasmic binding protein-like II	0.0017	53851	Phosphate binding protein-like	1i6a A:
90	gi|186471232|ref|YP_001862550.1|	0052508	6-89	1.31e-24	46785	Winged helix DNA-binding domain	0.0056	88979	LysR-like transcriptional regulators	1ixc A:1-89
90	gi|186471289|ref|YP_001862607.1|	0045790	89-296	2.33e-33	53850	Periplasmic binding protein-like II	0.0033	53851	Phosphate binding protein-like	2fyi A:88-307
90	gi|186471289|ref|YP_001862607.1|	0045910	1-110	2.29e-20	46785	Winged helix DNA-binding domain	0.017	88979	LysR-like transcriptional regulators	1ixc A:1-89
90	gi|186474464|ref|YP_001863435.1|	0049998	96-296	9.77e-20	53850	Periplasmic binding protein-like II	0.013	53851	Phosphate binding protein-like	1al3 A:
90	gi|186474464|ref|YP_001863435.1|	0045910	4-111	0.0000000000000105	46785	Winged helix DNA-binding domain	0.018	88979	LysR-like transcriptional regulators	2esn A:3-91
90	gi|186474688|ref|YP_001863659.1|	0052509	90-297	1.68e-41	53850	Periplasmic binding protein-like II	0.00045	53851	Phosphate binding protein-like	1uth A:
90	gi|186474688|ref|YP_001863659.1|	0052508	3-81	0.00000000000000224	46785	Winged helix DNA-binding domain	0.0024	88979	LysR-like transcriptional regulators	2esn A:3-91
90	gi|186474692|ref|YP_001863663.1|	0045790	90-283	1.14e-24	53850	Periplasmic binding protein-like II	0.0046	53851	Phosphate binding protein-like	2fyi A:88-307
90	gi|186474692|ref|YP_001863663.1|	0045910	6-113	1.96e-21	46785	Winged helix DNA-binding domain	0.003	88979	LysR-like transcriptional regulators	1ixc A:1-89
90	gi|186474749|ref|YP_001863720.1|	0049998	99-286	1.45e-20	53850	Periplasmic binding protein-like II	0.0059	53851	Phosphate binding protein-like	2fyi A:88-307
90	gi|186474749|ref|YP_001863720.1|	0052508	6-88	2.12e-19	46785	Winged helix DNA-binding domain	0.0037	88979	LysR-like transcriptional regulators	1ixc A:1-89
90	gi|186475060|ref|YP_001856530.1|	0052801	5-146	9.48e-25	46785	Winged helix DNA-binding domain	0.016	63379	MarR-like transcriptional regulators	1z91 A:8-144
90	gi|186475060|ref|YP_001856530.1|	0046988	152-287	2.33e-22	55729	Acyl-CoA N-acyltransferases (Nat)	0.01	55730	N-acetyl transferase, NAT	2fiw A:2-157
90	gi|186475132|ref|YP_001856602.1|	0052644	9-138	3.3e-26	46785	Winged helix DNA-binding domain	0.014	63379	MarR-like transcriptional regulators	1z91 A:8-144
90	gi|186475204|ref|YP_001856674.1|	0040517	4-100	5.31e-22	46785	Winged helix DNA-binding domain	0.0042	63379	MarR-like transcriptional regulators	3deu A:2-141
90	gi|186475773|ref|YP_001857243.1|	0052801	5-145	7.19e-31	46785	Winged helix DNA-binding domain	0.01	63379	MarR-like transcriptional regulators	1jgs A:
90	gi|186475844|ref|YP_001857314.1|	0049608	76-249	1.31e-36	55781	GAF domain-like	0.0014	75513	IclR ligand-binding domain-like	1td5 A:
90	gi|186475844|ref|YP_001857314.1|	0048177	14-83	0.00000000000487	46785	Winged helix DNA-binding domain	0.071	63379	MarR-like transcriptional regulators	3cta A:5-89
90	gi|186476481|ref|YP_001857951.1|	0052644	12-152	1.49e-32	46785	Winged helix DNA-binding domain	0.0021	63379	MarR-like transcriptional regulators	2fbh A:8-144
90	gi|186477650|ref|YP_001859120.1|	0052644	23-157	0.0000000000000449	46785	Winged helix DNA-binding domain	0.064	63379	MarR-like transcriptional regulators	2a61 A:5-143
90	gi|186477807|ref|YP_001859277.1|	0052644	13-145	1.32e-24	46785	Winged helix DNA-binding domain	0.033	63379	MarR-like transcriptional regulators	2fbk A:8-179
90	gi|186472081|ref|YP_001859423.1|	0052644	30-146	4.28e-24	46785	Winged helix DNA-binding domain	0.002	63379	MarR-like transcriptional regulators	2hr3 A:2-146
90	gi|186472389|ref|YP_001859731.1|	0052644	18-143	1e-21	46785	Winged helix DNA-binding domain	0.033	63379	MarR-like transcriptional regulators	2fbk A:8-179
90	gi|186472409|ref|YP_001859751.1|	0052644	32-133	2.62e-17	46785	Winged helix DNA-binding domain	0.018	63379	MarR-like transcriptional regulators	3deu A:2-141
90	gi|186472603|ref|YP_001859945.1|	0049608	92-269	1.37e-50	55781	GAF domain-like	0.00068	75513	IclR ligand-binding domain-like	1mkm A:76-246
90	gi|186472603|ref|YP_001859945.1|	0048177	27-99	0.00000000000178	46785	Winged helix DNA-binding domain	0.055	63379	MarR-like transcriptional regulators	3cta A:5-89
90	gi|186472850|ref|YP_001860192.1|	0052644	7-144	6.94e-30	46785	Winged helix DNA-binding domain	0.01	63379	MarR-like transcriptional regulators	1jgs A:
90	gi|186472851|ref|YP_001860193.1|	0052801	3-143	3.52e-32	46785	Winged helix DNA-binding domain	0.0021	63379	MarR-like transcriptional regulators	1jgs A:
90	gi|186472897|ref|YP_001860239.1|	0052644	34-179	8.77e-33	46785	Winged helix DNA-binding domain	0.0073	63379	MarR-like transcriptional regulators	2a61 A:5-143
90	gi|186473019|ref|YP_001860361.1|	0052644	11-147	5.71e-27	46785	Winged helix DNA-binding domain	0.0005	63379	MarR-like transcriptional regulators	2fbi A:5-140
90	gi|186473228|ref|YP_001860570.1|	0052801	34-171	5.15e-33	46785	Winged helix DNA-binding domain	0.00011	63379	MarR-like transcriptional regulators	1z91 A:8-144
90	gi|186473302|ref|YP_001860644.1|	0052644	35-158	3.52e-23	46785	Winged helix DNA-binding domain	0.0096	63379	MarR-like transcriptional regulators	1s3j A:
90	gi|186473309|ref|YP_001860651.1|	0052644	7-138	2.32e-29	46785	Winged helix DNA-binding domain	0.021	63379	MarR-like transcriptional regulators	1z91 A:8-144
90	gi|186473310|ref|YP_001860652.1|	0052644	15-145	4.78e-26	46785	Winged helix DNA-binding domain	0.011	63379	MarR-like transcriptional regulators	2fbh A:8-144
90	gi|186473361|ref|YP_001860703.1|	0052801	26-161	5.83e-27	46785	Winged helix DNA-binding domain	0.0077	63379	MarR-like transcriptional regulators	3deu A:2-141
90	gi|186473695|ref|YP_001861037.1|	0052644	22-173	1.21e-21	46785	Winged helix DNA-binding domain	0.013	63379	MarR-like transcriptional regulators	1jgs A:
90	gi|186473817|ref|YP_001861159.1|	0052644	15-130	8.29e-25	46785	Winged helix DNA-binding domain	0.0037	63379	MarR-like transcriptional regulators	2a61 A:5-143
90	gi|186473967|ref|YP_001861309.1|	0052801	25-154	6.71e-23	46785	Winged helix DNA-binding domain	0.029	63379	MarR-like transcriptional regulators	1z91 A:8-144
90	gi|186474244|ref|YP_001861586.1|	0052801	3-145	2.93e-28	46785	Winged helix DNA-binding domain	0.0019	63379	MarR-like transcriptional regulators	3deu A:2-141
90	gi|186471363|ref|YP_001862681.1|	0052801	14-149	2.24e-23	46785	Winged helix DNA-binding domain	0.0074	63379	MarR-like transcriptional regulators	1lnw A:
90	gi|186471363|ref|YP_001862681.1|	0052858	175-308	1.69e-19	55729	Acyl-CoA N-acyltransferases (Nat)	0.0089	55730	N-acetyl transferase, NAT	1wwz A:1-157
90	gi|186471935|ref|YP_001863253.1|	0052644	3-137	4.68e-25	46785	Winged helix DNA-binding domain	0.011	63379	MarR-like transcriptional regulators	1lj9 A:
90	gi|186470463|ref|YP_001861781.1|	0052801	12-146	3.67e-29	46785	Winged helix DNA-binding domain	0.00024	63379	MarR-like transcriptional regulators	1z91 A:8-144
90	gi|186470995|ref|YP_001862313.1|	0049595	74-247	7.19e-44	55781	GAF domain-like	0.00046	75513	IclR ligand-binding domain-like	1mkm A:76-246
90	gi|186470995|ref|YP_001862313.1|	0048177	3-73	0.0000000000658	46785	Winged helix DNA-binding domain	0.048	63379	MarR-like transcriptional regulators	2a61 A:5-143
90	gi|186471143|ref|YP_001862461.1|	0052644	12-142	2.38e-28	46785	Winged helix DNA-binding domain	0.012	63379	MarR-like transcriptional regulators	1lnw A:
90	gi|186474583|ref|YP_001863554.1|	0052644	15-117	3.37e-21	46785	Winged helix DNA-binding domain	0.012	63379	MarR-like transcriptional regulators	2a61 A:5-143
90	gi|186475207|ref|YP_001856677.1|	0050342	1-121	1.24e-36	52172	CheY-like	0.0002	52173	CheY-related	1ys7 A:7-127
90	gi|186475207|ref|YP_001856677.1|	0051385	119-219	2.64e-25	46894	C-terminal effector domain of the bipartite response regulators	0.002	46895	PhoB-like	1kgs A:124-225
90	gi|186475652|ref|YP_001857122.1|	0050342	3-127	1.57e-41	52172	CheY-like	0.000037	52173	CheY-related	1b00 A:
90	gi|186475652|ref|YP_001857122.1|	0051385	124-230	3.68e-28	46894	C-terminal effector domain of the bipartite response regulators	0.0000373	46895	PhoB-like	1qqi A:
90	gi|186475768|ref|YP_001857238.1|	0050342	4-129	5.27e-42	52172	CheY-like	0.00014	52173	CheY-related	1mvo A:
90	gi|186475768|ref|YP_001857238.1|	0051385	139-240	5.1e-29	46894	C-terminal effector domain of the bipartite response regulators	0.0000314	46895	PhoB-like	1opc A:
90	gi|186475948|ref|YP_001857418.1|	0050342	5-135	2.42e-36	52172	CheY-like	0.00018	52173	CheY-related	1ys7 A:7-127
90	gi|186475948|ref|YP_001857418.1|	0051385	127-225	1.06e-23	46894	C-terminal effector domain of the bipartite response regulators	0.0035	46895	PhoB-like	1kgs A:124-225
90	gi|186475955|ref|YP_001857425.1|	0050342	6-129	3.27e-40	52172	CheY-like	0.00012	52173	CheY-related	1nxo A:
90	gi|186475955|ref|YP_001857425.1|	0051385	136-237	5.67e-23	46894	C-terminal effector domain of the bipartite response regulators	0.00074	46895	PhoB-like	1opc A:
90	gi|186476911|ref|YP_001858381.1|	0050342	3-127	4.98e-42	52172	CheY-like	0.00016	52173	CheY-related	1mvo A:
90	gi|186476911|ref|YP_001858381.1|	0051385	132-232	2.07e-26	46894	C-terminal effector domain of the bipartite response regulators	0.00012	46895	PhoB-like	1opc A:
90	gi|186477155|ref|YP_001858625.1|	0050342	17-147	3.84e-37	52172	CheY-like	0.0002	52173	CheY-related	1mvo A:
90	gi|186477155|ref|YP_001858625.1|	0051385	149-251	1.25e-25	46894	C-terminal effector domain of the bipartite response regulators	0.0001	46895	PhoB-like	1opc A:
90	gi|186477467|ref|YP_001858937.1|	0051385	126-224	1.89e-20	46894	C-terminal effector domain of the bipartite response regulators	0.0048	46895	PhoB-like	1p2f A:121-217
90	gi|186477467|ref|YP_001858937.1|	0043525	1-169	1.29e-18	52172	CheY-like	0.0038	52173	CheY-related	1zh2 A:2-120
90	gi|186477526|ref|YP_001858996.1|	0050342	2-125	2.85e-40	52172	CheY-like	0.00018	52173	CheY-related	1nxo A:
90	gi|186477526|ref|YP_001858996.1|	0051385	131-231	1.59e-23	46894	C-terminal effector domain of the bipartite response regulators	0.00013	46895	PhoB-like	1opc A:
90	gi|186477531|ref|YP_001859001.1|	0050342	2-125	3.27e-41	52172	CheY-like	0.00017	52173	CheY-related	1ys7 A:7-127
90	gi|186477531|ref|YP_001859001.1|	0051385	130-231	2.15e-24	46894	C-terminal effector domain of the bipartite response regulators	0.00029	46895	PhoB-like	1opc A:
90	gi|186477801|ref|YP_001859271.1|	0050342	1-124	1.85e-37	52172	CheY-like	0.0003	52173	CheY-related	1ys7 A:7-127
90	gi|186477801|ref|YP_001859271.1|	0051385	124-221	2.64e-22	46894	C-terminal effector domain of the bipartite response regulators	0.0033	46895	PhoB-like	1kgs A:124-225
90	gi|186472757|ref|YP_001860099.1|	0050342	2-122	1.14e-25	52172	CheY-like	0.00059	52173	CheY-related	1nxo A:
90	gi|186472757|ref|YP_001860099.1|	0051385	130-229	1.33e-20	46894	C-terminal effector domain of the bipartite response regulators	0.00066	46895	PhoB-like	1opc A:
90	gi|186472759|ref|YP_001860101.1|	0050342	6-132	3.7e-38	52172	CheY-like	0.0001	52173	CheY-related	1mvo A:
90	gi|186472759|ref|YP_001860101.1|	0048619	145-236	2.13e-24	46894	C-terminal effector domain of the bipartite response regulators	0.0023	46895	PhoB-like	1qqi A:
90	gi|186473342|ref|YP_001860684.1|	0049014	21-116	1.05e-19	46894	C-terminal effector domain of the bipartite response regulators	0.0042	46895	PhoB-like	1qqi A:
90	gi|186473342|ref|YP_001860684.1|	0053686	153-400	7.35e-18	52540	P-loop containing nucleoside triphosphate hydrolases	0.055	52670	RecA protein-like (ATPase-domain)	1g19 A:1-269
90	gi|186473479|ref|YP_001860821.1|	0051385	126-224	1.79e-21	46894	C-terminal effector domain of the bipartite response regulators	0.0029	46895	PhoB-like	1qqi A:
90	gi|186473479|ref|YP_001860821.1|	0043525	1-181	1.21e-20	52172	CheY-like	0.0023	52173	CheY-related	1nxo A:
90	gi|186474207|ref|YP_001861549.1|	0050342	6-135	3.42e-40	52172	CheY-like	0.00016	52173	CheY-related	1nxo A:
90	gi|186474207|ref|YP_001861549.1|	0051385	138-241	3.09e-31	46894	C-terminal effector domain of the bipartite response regulators	0.0014	46895	PhoB-like	1qqi A:
90	gi|186470511|ref|YP_001861829.1|	0049014	2-93	2.15e-20	46894	C-terminal effector domain of the bipartite response regulators	0.0022	46895	PhoB-like	1ys7 A:128-233
90	gi|186470511|ref|YP_001861829.1|	0053686	117-385	5.33e-18	52540	P-loop containing nucleoside triphosphate hydrolases	0.062	81269	Extended AAA-ATPase domain	1qvr A:536-850
90	gi|186470515|ref|YP_001861833.1|	0053686	113-383	9.77e-25	52540	P-loop containing nucleoside triphosphate hydrolases	0.077	52686	ABC transporter ATPase domain-like	1jj7 A:
90	gi|186470515|ref|YP_001861833.1|	0048684	2-93	1.42e-18	46894	C-terminal effector domain of the bipartite response regulators	0.0041	46895	PhoB-like	1ys7 A:128-233
90	gi|186470517|ref|YP_001861835.1|	0053686	170-442	2.48e-19	52540	P-loop containing nucleoside triphosphate hydrolases	0.033	81269	Extended AAA-ATPase domain	1jr3 A:3-242
90	gi|186470517|ref|YP_001861835.1|	0049014	39-132	1.47e-18	46894	C-terminal effector domain of the bipartite response regulators	0.0031	46895	PhoB-like	1ys7 A:128-233
90	gi|186470517|ref|YP_001861835.1|	0054057	750-784,856-941	0.0000000000194	48452	TPR-like	0.059	158785	CT2138-like	2hr2 A:2-157
90	gi|186471004|ref|YP_001862322.1|	0050342	1-128	6.4e-37	52172	CheY-like	0.0002	52173	CheY-related	1kgs A:2-123
90	gi|186471004|ref|YP_001862322.1|	0051385	118-216	4.25e-26	46894	C-terminal effector domain of the bipartite response regulators	0.0012	46895	PhoB-like	1kgs A:124-225
90	gi|186475018|ref|YP_001856488.1|	0051249	12-76	0.00000000000000985	47413	lambda repressor-like DNA-binding domains	0.043	47432	SinR domain-like	2b5a A:1-77
90	gi|186475021|ref|YP_001856491.1|	0051249	14-80	3.66e-18	47413	lambda repressor-like DNA-binding domains	0.0087	47432	SinR domain-like	1y7y A:5-73
90	gi|186476179|ref|YP_001857649.1|	0051249	35-80	0.00000256	47413	lambda repressor-like DNA-binding domains	0.064	47432	SinR domain-like	1b0n A:1-68
90	gi|186476299|ref|YP_001857769.1|	0047772	141-305	2.99e-22	52540	P-loop containing nucleoside triphosphate hydrolases	0.0017	52566	Shikimate kinase (AroK)	1l4u A:
90	gi|186476299|ref|YP_001857769.1|	0054369	28-97	0.0000000000000402	47413	lambda repressor-like DNA-binding domains	0.037	47432	SinR domain-like	1y7y A:5-73
90	gi|186476891|ref|YP_001858361.1|	0046303	73-408	7.15e-83	53335	S-adenosyl-L-methionine-dependent methyltransferases	0.00000424	88786	C5 cytosine-specific DNA methylase, DCM	6mht A:
90	gi|186476891|ref|YP_001858361.1|	0052016	8-44	0.0000876	47413	lambda repressor-like DNA-binding domains	0.044	47432	SinR domain-like	2bnm A:6-76
90	gi|186472411|ref|YP_001859753.1|	0038966	21-55	0.000000662	47413	lambda repressor-like DNA-binding domains	0.095	47432	SinR domain-like	1utx A:
90	gi|186473256|ref|YP_001860598.1|	0054537	35-74	0.0000894	47413	lambda repressor-like DNA-binding domains	0.068	47432	SinR domain-like	1utx A:
90	gi|186473323|ref|YP_001860665.1|	0049374	64-187	5.94e-30	51182	RmlC-like cupins	0.088	101976	TM1459-like	2bnm A:77-198
90	gi|186473323|ref|YP_001860665.1|	0051249	11-77	0.00000000000000536	47413	lambda repressor-like DNA-binding domains	0.084	47432	SinR domain-like	1b0n A:1-68
90	gi|186473457|ref|YP_001860799.1|	0054369	43-102	0.000000000000222	47413	lambda repressor-like DNA-binding domains	0.063	47432	SinR domain-like	1utx A:
90	gi|186471533|ref|YP_001862851.1|	0050823	9-79	0.0000000000929	47413	lambda repressor-like DNA-binding domains	0.061	47432	SinR domain-like	1y7y A:5-73
90	gi|186471664|ref|YP_001862982.1|	0050823	8-79	0.000000000045	47413	lambda repressor-like DNA-binding domains	0.063	47432	SinR domain-like	2b5a A:1-77
90	gi|186470704|ref|YP_001862022.1|	0052017	93-203	7.74e-23	51182	RmlC-like cupins	0.08	89409	TM1287-like	2f4p A:2-135
90	gi|186470704|ref|YP_001862022.1|	0051249	24-89	3.75e-17	47413	lambda repressor-like DNA-binding domains	0.042	47432	SinR domain-like	2b5a A:1-77
90	gi|186474833|ref|YP_001856303.1|	0054341	22-95	0.00000000000416	46689	Homeodomain-like	0.016	46764	Tetracyclin repressor-like, N-terminal domain	1ui5 A:5-75
90	gi|186475153|ref|YP_001856623.1|	0054073	77-191	5.64e-22	48498	Tetracyclin repressor-like, C-terminal domain	0.0014	48499	Tetracyclin repressor-like, C-terminal domain	2hyj A:83-200
90	gi|186475153|ref|YP_001856623.1|	0054072	2-69	2.57e-16	46689	Homeodomain-like	0.0018	46764	Tetracyclin repressor-like, N-terminal domain	2hyj A:8-82
90	gi|186475245|ref|YP_001856715.1|	0049195	1-71	5.64e-21	46689	Homeodomain-like	0.0025	46764	Tetracyclin repressor-like, N-terminal domain	2fbq A:2-80
90	gi|186475245|ref|YP_001856715.1|	0053097	80-205	0.0000000000000014	48498	Tetracyclin repressor-like, C-terminal domain	0.0079	48499	Tetracyclin repressor-like, C-terminal domain	2id3 A:81-203
90	gi|186475311|ref|YP_001856781.1|	0049523	10-91	2.39e-20	46689	Homeodomain-like	0.0059	46764	Tetracyclin repressor-like, N-terminal domain	1z77 A:1-75
90	gi|186475552|ref|YP_001857022.1|	0041617	143-385	7.65e-69	52540	P-loop containing nucleoside triphosphate hydrolases	0.00000146	81269	Extended AAA-ATPase domain	1ny5 A:138-384
90	gi|186475552|ref|YP_001857022.1|	0037176	356-443	0.0000000148	46689	Homeodomain-like	0.091	46764	Tetracyclin repressor-like, N-terminal domain	2id3 A:13-80
90	gi|186476023|ref|YP_001857493.1|	0049523	6-86	5.64e-19	46689	Homeodomain-like	0.0039	46764	Tetracyclin repressor-like, N-terminal domain	1rkt A:2-82
90	gi|186476023|ref|YP_001857493.1|	0052886	87-198	0.000000000284	48498	Tetracyclin repressor-like, C-terminal domain	0.011	48499	Tetracyclin repressor-like, C-terminal domain	2gfn A:81-199
90	gi|186476031|ref|YP_001857501.1|	0051466	29-87	0.000000000998	46689	Homeodomain-like	0.027	46764	Tetracyclin repressor-like, N-terminal domain	1sgm A:5-77
90	gi|186476295|ref|YP_001857765.1|	0048726	104-227	8.64e-40	48498	Tetracyclin repressor-like, C-terminal domain	0.00015	48499	Tetracyclin repressor-like, C-terminal domain	1pb6 A:86-211
90	gi|186476295|ref|YP_001857765.1|	0049523	25-106	5.64e-17	46689	Homeodomain-like	0.0046	46764	Tetracyclin repressor-like, N-terminal domain	1pb6 A:14-85
90	gi|186476411|ref|YP_001857881.1|	0054375	87-201	1.6e-18	48498	Tetracyclin repressor-like, C-terminal domain	0.0063	48499	Tetracyclin repressor-like, C-terminal domain	1zk8 A:78-182
90	gi|186476411|ref|YP_001857881.1|	0054374	7-78	2.14e-17	46689	Homeodomain-like	0.01	46764	Tetracyclin repressor-like, N-terminal domain	2o7o A:2-67
90	gi|186476457|ref|YP_001857927.1|	0052648	88-223	6.67e-37	48498	Tetracyclin repressor-like, C-terminal domain	0.0015	48499	Tetracyclin repressor-like, C-terminal domain	2fbq A:81-214
90	gi|186476457|ref|YP_001857927.1|	0049523	2-84	3.59e-17	46689	Homeodomain-like	0.0008	46764	Tetracyclin repressor-like, N-terminal domain	2fbq A:2-80
90	gi|186476599|ref|YP_001858069.1|	0049523	27-109	4.04e-18	46689	Homeodomain-like	0.016	46764	Tetracyclin repressor-like, N-terminal domain	2g3b A:2-73
90	gi|186476785|ref|YP_001858255.1|	0049523	5-76	0.00000000000000118	46689	Homeodomain-like	0.0064	46764	Tetracyclin repressor-like, N-terminal domain	3c07 A:15-89
90	gi|186476849|ref|YP_001858319.1|	0052799	84-209	1.36e-33	48498	Tetracyclin repressor-like, C-terminal domain	0.0063	48499	Tetracyclin repressor-like, C-terminal domain	2fx0 A:77-198
90	gi|186476849|ref|YP_001858319.1|	0049523	4-79	6.67e-19	46689	Homeodomain-like	0.0018	46764	Tetracyclin repressor-like, N-terminal domain	2d6y A:7-74
90	gi|186477094|ref|YP_001858564.1|	0049650	11-306	1e-36	53822	Periplasmic binding protein-like I	0.0016	53823	L-arabinose binding protein-like	2nzu G:58-332
90	gi|186477094|ref|YP_001858564.1|	0046275	344-394	0.0000000000762	46689	Homeodomain-like	0.043	46759	AraC type transcriptional activator	1bl0 A:63-124
90	gi|186477094|ref|YP_001858564.1|	0036286	291-338	0.00000105	46689	Homeodomain-like	0.053	46764	Tetracyclin repressor-like, N-terminal domain	1pb6 A:14-85
90	gi|186477098|ref|YP_001858568.1|	0052656	82-187	4e-21	48498	Tetracyclin repressor-like, C-terminal domain	0.0026	48499	Tetracyclin repressor-like, C-terminal domain	2fd5 A:77-180
90	gi|186477098|ref|YP_001858568.1|	0049195	2-76	4.99e-18	46689	Homeodomain-like	0.0041	46764	Tetracyclin repressor-like, N-terminal domain	1ui5 A:5-75
90	gi|186477480|ref|YP_001858950.1|	0049523	26-104	1.03e-16	46689	Homeodomain-like	0.0081	46764	Tetracyclin repressor-like, N-terminal domain	1ui5 A:5-75
90	gi|186477480|ref|YP_001858950.1|	0052656	107-196	0.00000000000381	48498	Tetracyclin repressor-like, C-terminal domain	0.019	48499	Tetracyclin repressor-like, C-terminal domain	1sgm A:78-188
90	gi|186477611|ref|YP_001859081.1|	0049523	2-76	9.23e-17	46689	Homeodomain-like	0.0094	46764	Tetracyclin repressor-like, N-terminal domain	2g7s A:3-76
90	gi|186477611|ref|YP_001859081.1|	0050189	89-198	0.000000000211	48498	Tetracyclin repressor-like, C-terminal domain	0.011	48499	Tetracyclin repressor-like, C-terminal domain	1vi0 A:78-194
90	gi|186472058|ref|YP_001859400.1|	0048742	34-137	4.39e-16	46689	Homeodomain-like	0.08	46764	Tetracyclin repressor-like, N-terminal domain	2fq4 A:9-77
90	gi|186472058|ref|YP_001859400.1|	0046085	205-333	0.00000455	53098	Ribonuclease H-like	0.032	53107	Retroviral integrase, catalytic domain	1asu A:
90	gi|186473444|ref|YP_001860786.1|	0048742	34-137	4.39e-16	46689	Homeodomain-like	0.08	46764	Tetracyclin repressor-like, N-terminal domain	2fq4 A:9-77
90	gi|186473444|ref|YP_001860786.1|	0046085	205-333	0.00000455	53098	Ribonuclease H-like	0.032	53107	Retroviral integrase, catalytic domain	1asu A:
90	gi|186474311|ref|YP_001861653.1|	0048742	34-137	4.39e-16	46689	Homeodomain-like	0.08	46764	Tetracyclin repressor-like, N-terminal domain	2fq4 A:9-77
90	gi|186474311|ref|YP_001861653.1|	0046085	205-333	0.00000455	53098	Ribonuclease H-like	0.032	53107	Retroviral integrase, catalytic domain	1asu A:
90	gi|186472096|ref|YP_001859438.1|	0052656	83-179	6.67e-21	48498	Tetracyclin repressor-like, C-terminal domain	0.0032	48499	Tetracyclin repressor-like, C-terminal domain	2fd5 A:77-180
90	gi|186472096|ref|YP_001859438.1|	0049195	4-75	0.00000000000000154	46689	Homeodomain-like	0.0025	46764	Tetracyclin repressor-like, N-terminal domain	2fd5 A:1-76
90	gi|186472168|ref|YP_001859510.1|	0053205	81-192	1.48e-22	48498	Tetracyclin repressor-like, C-terminal domain	0.014	48499	Tetracyclin repressor-like, C-terminal domain	2fbq A:81-214
90	gi|186472168|ref|YP_001859510.1|	0049523	3-75	0.00000000000000231	46689	Homeodomain-like	0.0059	46764	Tetracyclin repressor-like, N-terminal domain	2gfn A:4-80
90	gi|186472215|ref|YP_001859557.1|	0048726	124-245	1.84e-18	48498	Tetracyclin repressor-like, C-terminal domain	0.0086	48499	Tetracyclin repressor-like, C-terminal domain	1pb6 A:86-211
90	gi|186472215|ref|YP_001859557.1|	0049523	50-123	4.05e-16	46689	Homeodomain-like	0.0065	46764	Tetracyclin repressor-like, N-terminal domain	2gfn A:4-80
90	gi|186472222|ref|YP_001859564.1|	0049523	17-95	4.19e-21	46689	Homeodomain-like	0.0018	46764	Tetracyclin repressor-like, N-terminal domain	1t33 A:1-88
90	gi|186472222|ref|YP_001859564.1|	0043843	118-228	4.36e-17	48498	Tetracyclin repressor-like, C-terminal domain	0.002	48499	Tetracyclin repressor-like, C-terminal domain	1t33 A:89-220
90	gi|186472346|ref|YP_001859688.1|	0049523	3-86	4.26e-18	46689	Homeodomain-like	0.005	46764	Tetracyclin repressor-like, N-terminal domain	1ui5 A:5-75
90	gi|186472346|ref|YP_001859688.1|	0053097	81-200	0.0000000000356	48498	Tetracyclin repressor-like, C-terminal domain	0.0053	48499	Tetracyclin repressor-like, C-terminal domain	2id3 A:81-203
90	gi|186472369|ref|YP_001859711.1|	0049523	11-94	2.59e-16	46689	Homeodomain-like	0.0056	46764	Tetracyclin repressor-like, N-terminal domain	1rkt A:2-82
90	gi|186472369|ref|YP_001859711.1|	0048726	91-169	0.0000145	48498	Tetracyclin repressor-like, C-terminal domain	0.01	48499	Tetracyclin repressor-like, C-terminal domain	2fq4 A:78-192
90	gi|186472372|ref|YP_001859714.1|	0049523	8-88	3.9e-20	46689	Homeodomain-like	0.0031	46764	Tetracyclin repressor-like, N-terminal domain	1ui5 A:5-75
90	gi|186472372|ref|YP_001859714.1|	0052886	98-183	0.00000519	48498	Tetracyclin repressor-like, C-terminal domain	0.012	48499	Tetracyclin repressor-like, C-terminal domain	2gfn A:81-199
90	gi|186472381|ref|YP_001859723.1|	0049523	18-100	2.99e-20	46689	Homeodomain-like	0.0042	46764	Tetracyclin repressor-like, N-terminal domain	2fd5 A:1-76
90	gi|186472388|ref|YP_001859730.1|	0049523	30-114	2.79e-20	46689	Homeodomain-like	0.0061	46764	Tetracyclin repressor-like, N-terminal domain	2fd5 A:1-76
90	gi|186472392|ref|YP_001859734.1|	0049523	14-95	1.44e-16	46689	Homeodomain-like	0.011	46764	Tetracyclin repressor-like, N-terminal domain	1z77 A:1-75
90	gi|186472392|ref|YP_001859734.1|	0049196	93-206	0.00000000000137	48498	Tetracyclin repressor-like, C-terminal domain	0.011	48499	Tetracyclin repressor-like, C-terminal domain	2fx0 A:77-198
90	gi|186472406|ref|YP_001859748.1|	0050189	96-210	6.12e-21	48498	Tetracyclin repressor-like, C-terminal domain	0.0013	48499	Tetracyclin repressor-like, C-terminal domain	1vi0 A:78-194
90	gi|186472406|ref|YP_001859748.1|	0049523	14-98	2.87e-17	46689	Homeodomain-like	0.0068	46764	Tetracyclin repressor-like, N-terminal domain	1z77 A:1-75
90	gi|186472441|ref|YP_001859783.1|	0052799	101-226	6.79e-35	48498	Tetracyclin repressor-like, C-terminal domain	0.009	48499	Tetracyclin repressor-like, C-terminal domain	1vi0 A:78-194
90	gi|186472441|ref|YP_001859783.1|	0049523	22-104	1.8e-18	46689	Homeodomain-like	0.0028	46764	Tetracyclin repressor-like, N-terminal domain	2d6y A:7-74
90	gi|186472513|ref|YP_001859855.1|	0048742	11-123	0.000000000000197	46689	Homeodomain-like	0.097	46764	Tetracyclin repressor-like, N-terminal domain	2np5 A:9-77
90	gi|186472987|ref|YP_001860329.1|	0052656	83-192	2.84e-16	48498	Tetracyclin repressor-like, C-terminal domain	0.016	48499	Tetracyclin repressor-like, C-terminal domain	2fd5 A:77-180
90	gi|186472987|ref|YP_001860329.1|	0052655	9-74	0.00000000000000128	46689	Homeodomain-like	0.0064	46764	Tetracyclin repressor-like, N-terminal domain	1sgm A:5-77
90	gi|186473150|ref|YP_001860492.1|	0049523	13-91	1.8e-16	46689	Homeodomain-like	0.006	46764	Tetracyclin repressor-like, N-terminal domain	2fbq A:2-80
90	gi|186473150|ref|YP_001860492.1|	0048726	93-214	0.0000000000114	48498	Tetracyclin repressor-like, C-terminal domain	0.012	48499	Tetracyclin repressor-like, C-terminal domain	2gfn A:81-199
90	gi|186473294|ref|YP_001860636.1|	0035607	211-259	0.000000000171	46689	Homeodomain-like	0.038	46759	AraC type transcriptional activator	1bl0 A:9-62
90	gi|186473294|ref|YP_001860636.1|	0049495	15-220	0.000000000785	52317	Class I glutamine amidotransferase-like	0.042	52325	DJ-1/PfpI	1pe0 A:
90	gi|186473294|ref|YP_001860636.1|	0046275	260-309	0.000000354	46689	Homeodomain-like	0.07	46764	Tetracyclin repressor-like, N-terminal domain	2o7o A:2-67
90	gi|186473493|ref|YP_001860835.1|	0049195	8-75	7.7e-16	46689	Homeodomain-like	0.0026	46764	Tetracyclin repressor-like, N-terminal domain	2i10 A:10-78
90	gi|186473493|ref|YP_001860835.1|	0053066	77-189	0.00000000000000158	48498	Tetracyclin repressor-like, C-terminal domain	0.0086	48499	Tetracyclin repressor-like, C-terminal domain	2g7s A:77-192
90	gi|186473634|ref|YP_001860976.1|	0050189	88-200	3.95e-20	48498	Tetracyclin repressor-like, C-terminal domain	0.0051	48499	Tetracyclin repressor-like, C-terminal domain	2d6y A:75-192
90	gi|186473634|ref|YP_001860976.1|	0049523	12-91	1.28e-18	46689	Homeodomain-like	0.0053	46764	Tetracyclin repressor-like, N-terminal domain	1z77 A:1-75
90	gi|186471686|ref|YP_001863004.1|	0048742	47-146	0.000000376	46689	Homeodomain-like	0.04	46764	Tetracyclin repressor-like, N-terminal domain	1a6i A:2-67
90	gi|186473665|ref|YP_001861007.1|	0048742	47-146	0.000000376	46689	Homeodomain-like	0.04	46764	Tetracyclin repressor-like, N-terminal domain	1a6i A:2-67
90	gi|186473708|ref|YP_001861050.1|	0048742	47-146	0.000000376	46689	Homeodomain-like	0.04	46764	Tetracyclin repressor-like, N-terminal domain	1a6i A:2-67
90	gi|186474477|ref|YP_001863448.1|	0048742	47-146	0.000000376	46689	Homeodomain-like	0.04	46764	Tetracyclin repressor-like, N-terminal domain	1a6i A:2-67
90	gi|186474628|ref|YP_001863599.1|	0048742	47-146	0.000000376	46689	Homeodomain-like	0.04	46764	Tetracyclin repressor-like, N-terminal domain	1a6i A:2-67
90	gi|186474651|ref|YP_001863622.1|	0048742	47-146	0.000000376	46689	Homeodomain-like	0.04	46764	Tetracyclin repressor-like, N-terminal domain	1a6i A:2-67
90	gi|186474137|ref|YP_001861479.1|	0046275	270-320	0.0000000000493	46689	Homeodomain-like	0.014	46759	AraC type transcriptional activator	1bl0 A:63-124
90	gi|186474137|ref|YP_001861479.1|	0036286	218-265	0.00000118	46689	Homeodomain-like	0.073	46764	Tetracyclin repressor-like, N-terminal domain	2fq4 A:9-77
90	gi|186474137|ref|YP_001861479.1|	0040530	41-78	0.000028	51182	RmlC-like cupins	0.049	89409	TM1287-like	1o4t A:
90	gi|186474200|ref|YP_001861542.1|	0049523	7-74	1.05e-19	46689	Homeodomain-like	0.0026	46764	Tetracyclin repressor-like, N-terminal domain	1pb6 A:14-85
90	gi|186474200|ref|YP_001861542.1|	0053097	85-202	0.00000000000742	48498	Tetracyclin repressor-like, C-terminal domain	0.013	48499	Tetracyclin repressor-like, C-terminal domain	2id3 A:81-203
90	gi|186471529|ref|YP_001862847.1|	0052849	80-183	3.68e-19	48498	Tetracyclin repressor-like, C-terminal domain	0.0012	48499	Tetracyclin repressor-like, C-terminal domain	2g7s A:77-192
90	gi|186471529|ref|YP_001862847.1|	0049523	8-84	9.98e-17	46689	Homeodomain-like	0.0041	46764	Tetracyclin repressor-like, N-terminal domain	2g7s A:3-76
90	gi|186470406|ref|YP_001861724.1|	0052849	78-180	8.9e-21	48498	Tetracyclin repressor-like, C-terminal domain	0.0012	48499	Tetracyclin repressor-like, C-terminal domain	2g7s A:77-192
90	gi|186470406|ref|YP_001861724.1|	0049523	4-75	8.48e-16	46689	Homeodomain-like	0.0016	46764	Tetracyclin repressor-like, N-terminal domain	2g7s A:3-76
90	gi|186471900|ref|YP_001863218.1|	0046275	272-323	0.000000000000473	46689	Homeodomain-like	0.011	46759	AraC type transcriptional activator	1d5y A:57-121
90	gi|186471900|ref|YP_001863218.1|	0036286	219-269	0.00000000309	46689	Homeodomain-like	0.051	46764	Tetracyclin repressor-like, N-terminal domain	2hyj A:8-82
90	gi|186471917|ref|YP_001863235.1|	0041617	342-584	6.64e-61	52540	P-loop containing nucleoside triphosphate hydrolases	0.0000105	81269	Extended AAA-ATPase domain	1ny5 A:138-384
90	gi|186471917|ref|YP_001863235.1|	0049952	604-649	0.00000000183	46689	Homeodomain-like	0.097	46764	Tetracyclin repressor-like, N-terminal domain	2id3 A:13-80
90	gi|186471917|ref|YP_001863235.1|	0049608	59-180	0.00000288	55781	GAF domain-like	0.095	55782	GAF domain	1f5m A:
90	gi|186470514|ref|YP_001861832.1|	0046275	253-301	0.00000000000806	46689	Homeodomain-like	0.054	46759	AraC type transcriptional activator	1d5y A:57-121
90	gi|186470514|ref|YP_001861832.1|	0036286	203-250	0.00000000113	46689	Homeodomain-like	0.093	46764	Tetracyclin repressor-like, N-terminal domain	2iu5 A:1-71
90	gi|186470579|ref|YP_001861897.1|	0049523	30-92	0.0000000000000018	46689	Homeodomain-like	0.0039	46764	Tetracyclin repressor-like, N-terminal domain	2np3 A:35-99
90	gi|186470579|ref|YP_001861897.1|	0048726	105-218	0.00000000245	48498	Tetracyclin repressor-like, C-terminal domain	0.011	48499	Tetracyclin repressor-like, C-terminal domain	1vi0 A:78-194
90	gi|186470865|ref|YP_001862183.1|	0052656	82-187	1.93e-24	48498	Tetracyclin repressor-like, C-terminal domain	0.0018	48499	Tetracyclin repressor-like, C-terminal domain	2fd5 A:77-180
90	gi|186470865|ref|YP_001862183.1|	0049195	2-76	1.03e-16	46689	Homeodomain-like	0.0045	46764	Tetracyclin repressor-like, N-terminal domain	2fd5 A:1-76
90	gi|186470943|ref|YP_001862261.1|	0052846	130-282	6e-28	48498	Tetracyclin repressor-like, C-terminal domain	0.0061	48499	Tetracyclin repressor-like, C-terminal domain	2g7g A:74-205
90	gi|186470943|ref|YP_001862261.1|	0054374	56-121	1.2e-16	46689	Homeodomain-like	0.007	46764	Tetracyclin repressor-like, N-terminal domain	2o7o A:2-67
90	gi|186471032|ref|YP_001862350.1|	0049523	31-113	1.74e-18	46689	Homeodomain-like	0.0043	46764	Tetracyclin repressor-like, N-terminal domain	1rkt A:2-82
90	gi|186471056|ref|YP_001862374.1|	0046275	267-318	0.0000000000772	46689	Homeodomain-like	0.034	46759	AraC type transcriptional activator	1d5y A:57-121
90	gi|186471056|ref|YP_001862374.1|	0036286	214-265	0.000000785	46689	Homeodomain-like	0.04	46764	Tetracyclin repressor-like, N-terminal domain	2g3b A:2-73
90	gi|186472032|ref|YP_001859374.1|	0044389	106-265	2.7e-26	100950	NagB/RpiA/CoA transferase-like	0.051	110513	IF2B-like	1vb5 A:
90	gi|186472032|ref|YP_001859374.1|	0043758	36-92	0.0000000000286	46785	Winged helix DNA-binding domain	0.043	109680	TrmB-like	2d1h A:1-109
90	gi|186471434|ref|YP_001862752.1|	0049608	76-247	2.81e-29	55781	GAF domain-like	0.0056	75513	IclR ligand-binding domain-like	1tf1 A:
90	gi|186471434|ref|YP_001862752.1|	0048177	11-77	0.00000000247	46785	Winged helix DNA-binding domain	0.058	109680	TrmB-like	2d1h A:1-109
