# Supplementary material for: Abundance, diversity and domain architecture variability in prokaryotic DNA-binding transcription factors
Source: PLoS One. 2018 Apr 3;13(4):e0195332. doi: 10.1371/journal.pone.0195332 (PMC5882156; doi:10.1371/journal.pone.0195332)
Supplement: S1 Dataset — The information of genomes and transcription factors is organized in a tabular format. The file S1_Dataset.zip contains 761 files, one per genome. The information is organized as follows: Genome ID, identifier from NCBI database; Supfam ID; physical position of the Domain; E-value; Supfam model assignment; Supfam description; E-value associated to the family; Family ID; Family ID; representative PDB associated to each assignment. (ZIP) [file pone.0195332.s005.zip › Genomes_assignments/Burkholderia_pseudomallei_1106a_B.TFs]

20	gi|126454639|ref|YP_001064417.1|	0046652	2-84	1.19e-32	57884	Ada DNA repair protein, N-terminal domain (N-Ada 10)	0.0000898	57885	Ada DNA repair protein, N-terminal domain (N-Ada 10)	1eyf A:
20	gi|126454639|ref|YP_001064417.1|	0048993	268-347	2.62e-30	46767	Methylated DNA-protein cysteine methyltransferase, C-terminal domain	0.0000456	46768	Methylated DNA-protein cysteine methyltransferase, C-terminal domain	1sfe A:93-176
20	gi|126454639|ref|YP_001064417.1|	0049381	186-265	3.92e-20	53155	Methylated DNA-protein cysteine methyltransferase domain	0.0012	53156	Methylated DNA-protein cysteine methyltransferase domain	1sfe A:12-92
20	gi|126454639|ref|YP_001064417.1|	0036286	82-131	0.000000000582	46689	Homeodomain-like	0.038	46759	AraC type transcriptional activator	1bl0 A:9-62
20	gi|126454131|ref|YP_001066791.1|	0047686	23-190	2.96e-17	51182	RmlC-like cupins	0.081	75035	Quercetin 2,3-dioxygenase-like	1y3t A:5-334
20	gi|126454131|ref|YP_001066791.1|	0046275	223-266	0.0000000125	46689	Homeodomain-like	0.017	46759	AraC type transcriptional activator	1bl0 A:63-124
20	gi|126458540|ref|YP_001076607.1|	0046275	296-344	0.000000000000896	46689	Homeodomain-like	0.015	46759	AraC type transcriptional activator	1d5y A:57-121
20	gi|126456416|ref|YP_001074908.1|	0052668	6-194	1.49e-47	52317	Class I glutamine amidotransferase-like	0.011	52325	DJ-1/PfpI	2fex A:1-188
20	gi|126456416|ref|YP_001074908.1|	0036286	212-262	0.000000000179	46689	Homeodomain-like	0.011	46759	AraC type transcriptional activator	1d5y A:3-56
20	gi|126456416|ref|YP_001074908.1|	0046275	265-315	0.000000645	46689	Homeodomain-like	0.024	46759	AraC type transcriptional activator	1d5y A:57-121
20	gi|126457133|ref|YP_001074520.1|	0046275	236-281	0.0000000000179	46689	Homeodomain-like	0.044	46759	AraC type transcriptional activator	1d5y A:57-121
20	gi|126457133|ref|YP_001074520.1|	0048459	55-168	0.000000000145	55785	PYP-like sensor domain (PAS domain)	0.063	55789	Heme-binding PAS domain	1v9y A:
20	gi|126457133|ref|YP_001074520.1|	0036286	183-232	0.00000000167	46689	Homeodomain-like	0.029	46759	AraC type transcriptional activator	1d5y A:3-56
20	gi|126458459|ref|YP_001074723.1|	0052668	5-198	3.11e-46	52317	Class I glutamine amidotransferase-like	0.025	52325	DJ-1/PfpI	2fex A:1-188
20	gi|126458459|ref|YP_001074723.1|	0045977	268-319	0.000000000252	46689	Homeodomain-like	0.017	46759	AraC type transcriptional activator	1bl0 A:63-124
20	gi|126458459|ref|YP_001074723.1|	0036286	218-262	0.000000014	46689	Homeodomain-like	0.031	46759	AraC type transcriptional activator	1d5y A:3-56
20	gi|126456319|ref|YP_001074795.1|	0052668	4-192	1.37e-40	52317	Class I glutamine amidotransferase-like	0.019	52325	DJ-1/PfpI	2ab0 A:2-196
20	gi|126456319|ref|YP_001074795.1|	0046275	263-311	0.00000000000224	46689	Homeodomain-like	0.027	46759	AraC type transcriptional activator	1d5y A:57-121
20	gi|126456319|ref|YP_001074795.1|	0036286	210-260	0.0000161	46689	Homeodomain-like	0.024	46759	AraC type transcriptional activator	1d5y A:3-56
20	gi|126456465|ref|YP_001074775.1|	0052668	35-222	6.36e-40	52317	Class I glutamine amidotransferase-like	0.033	52325	DJ-1/PfpI	2fex A:1-188
20	gi|126456465|ref|YP_001074775.1|	0046275	293-344	0.0000000000296	46689	Homeodomain-like	0.046	46759	AraC type transcriptional activator	1d5y A:57-121
20	gi|126456465|ref|YP_001074775.1|	0036286	242-290	0.000000000125	46689	Homeodomain-like	0.021	46759	AraC type transcriptional activator	1bl0 A:9-62
20	gi|126455829|ref|YP_001076091.1|	0046275	274-325	0.000000000179	46689	Homeodomain-like	0.021	46759	AraC type transcriptional activator	1d5y A:57-121
20	gi|126453663|ref|YP_001067648.1|	0036286	171-222	0.000000043	46689	Homeodomain-like	0.076	46759	AraC type transcriptional activator	1d5y A:3-56
20	gi|126453663|ref|YP_001067648.1|	0046275	224-271	0.000000179	46689	Homeodomain-like	0.071	46759	AraC type transcriptional activator	1d5y A:57-121
20	gi|126454299|ref|YP_001064335.1|	0046275	265-316	0.0000000013	46689	Homeodomain-like	0.016	46759	AraC type transcriptional activator	1d5y A:57-121
20	gi|126454299|ref|YP_001064335.1|	0051818	62-120	0.00000824	51215	Regulatory protein AraC	0.013	51216	Regulatory protein AraC	2arc A:
20	gi|126453968|ref|YP_001064353.1|	0052668	53-242	1.71e-27	52317	Class I glutamine amidotransferase-like	0.01	52325	DJ-1/PfpI	2ab0 A:2-196
20	gi|126453968|ref|YP_001064353.1|	0046275	318-369	0.000000000161	46689	Homeodomain-like	0.041	46759	AraC type transcriptional activator	1bl0 A:63-124
20	gi|126453968|ref|YP_001064353.1|	0036286	268-315	0.00000224	46689	Homeodomain-like	0.033	46759	AraC type transcriptional activator	1bl0 A:9-62
20	gi|126452647|ref|YP_001064471.1|	0046275	251-297	0.00000000273	46689	Homeodomain-like	0.033	46759	AraC type transcriptional activator	1d5y A:57-121
20	gi|126452647|ref|YP_001064471.1|	0036286	197-248	0.00000000444	46689	Homeodomain-like	0.054	46759	AraC type transcriptional activator	1bl0 A:9-62
20	gi|126455005|ref|YP_001065146.1|	0052668	13-207	1.64e-42	52317	Class I glutamine amidotransferase-like	0.025	52325	DJ-1/PfpI	1pe0 A:
20	gi|126455005|ref|YP_001065146.1|	0045977	280-329	0.000000000493	46689	Homeodomain-like	0.019	46759	AraC type transcriptional activator	1d5y A:57-121
20	gi|126455005|ref|YP_001065146.1|	0036286	228-276	0.0000000627	46689	Homeodomain-like	0.01	46759	AraC type transcriptional activator	1bl0 A:9-62
20	gi|126455409|ref|YP_001065617.1|	0046275	287-335	0.00000000000166	46689	Homeodomain-like	0.028	46759	AraC type transcriptional activator	1bl0 A:9-62
20	gi|126454909|ref|YP_001065776.1|	0046275	290-338	0.00000000000116	46689	Homeodomain-like	0.019	46759	AraC type transcriptional activator	1bl0 A:9-62
20	gi|126452445|ref|YP_001066184.1|	0046275	233-282	0.000000000000363	46689	Homeodomain-like	0.044	46759	AraC type transcriptional activator	1d5y A:57-121
20	gi|126452445|ref|YP_001066184.1|	0035607	180-231	0.0000000121	46689	Homeodomain-like	0.053	46759	AraC type transcriptional activator	1bl0 A:9-62
20	gi|126452445|ref|YP_001066184.1|	0051818	22-84	0.00000000929	51215	Regulatory protein AraC	0.019	51216	Regulatory protein AraC	2arc A:
20	gi|126453949|ref|YP_001066272.1|	0051818	20-148	0.000000000000157	51215	Regulatory protein AraC	0.011	51216	Regulatory protein AraC	2arc A:
20	gi|126453949|ref|YP_001066272.1|	0046275	219-264	0.00000000493	46689	Homeodomain-like	0.077	46759	AraC type transcriptional activator	1d5y A:57-121
20	gi|126453949|ref|YP_001066272.1|	0036286	166-216	0.0000000836	46689	Homeodomain-like	0.096	46764	Tetracyclin repressor-like, N-terminal domain	2id3 A:13-80
20	gi|126454993|ref|YP_001067039.1|	0052668	12-196	8.7e-30	52317	Class I glutamine amidotransferase-like	0.042	52325	DJ-1/PfpI	1pe0 A:
20	gi|126454993|ref|YP_001067039.1|	0046275	271-321	0.00000000000627	46689	Homeodomain-like	0.012	46759	AraC type transcriptional activator	1d5y A:57-121
20	gi|126454993|ref|YP_001067039.1|	0036286	218-269	0.00000000412	46689	Homeodomain-like	0.022	46759	AraC type transcriptional activator	1d5y A:3-56
20	gi|126453049|ref|YP_001067441.1|	0046275	263-312	0.00000000000941	46689	Homeodomain-like	0.016	46759	AraC type transcriptional activator	1d5y A:3-56
20	gi|126453049|ref|YP_001067441.1|	0036286	213-259	0.0000000986	46689	Homeodomain-like	0.021	46759	AraC type transcriptional activator	1d5y A:3-56
20	gi|126454175|ref|YP_001067499.1|	0052668	5-179	0.0000000000814	52317	Class I glutamine amidotransferase-like	0.03	52328	Catalase, C-terminal domain	1sy7 A:553-736
20	gi|126454175|ref|YP_001067499.1|	0045977	253-301	0.000000000235	46689	Homeodomain-like	0.032	46759	AraC type transcriptional activator	1bl0 A:63-124
20	gi|126454175|ref|YP_001067499.1|	0035607	202-251	0.0000000037	46689	Homeodomain-like	0.051	46759	AraC type transcriptional activator	1bl0 A:9-62
20	gi|126452825|ref|YP_001068225.1|	0036286	236-286	0.00000011	46689	Homeodomain-like	0.053	46759	AraC type transcriptional activator	1d5y A:3-56
20	gi|126458150|ref|YP_001074131.1|	0046275	121-169	0.0000000000332	46689	Homeodomain-like	0.024	46759	AraC type transcriptional activator	1d5y A:57-121
20	gi|126458581|ref|YP_001074305.1|	0046275	129-179	0.0000000259	46689	Homeodomain-like	0.056	46764	Tetracyclin repressor-like, N-terminal domain	2o7t A:1-78
20	gi|126458581|ref|YP_001074305.1|	0036286	81-126	0.0000000876	46689	Homeodomain-like	0.028	46759	AraC type transcriptional activator	1d5y A:3-56
20	gi|126457530|ref|YP_001074624.1|	0036286	204-254	0.000000000121	46689	Homeodomain-like	0.092	46759	AraC type transcriptional activator	1bl0 A:63-124
20	gi|126457530|ref|YP_001074624.1|	0045977	257-305	0.000000000246	46689	Homeodomain-like	0.016	46759	AraC type transcriptional activator	1bl0 A:63-124
20	gi|126455861|ref|YP_001074625.1|	0046275	249-298	0.000000000000332	46689	Homeodomain-like	0.037	46759	AraC type transcriptional activator	1bl0 A:63-124
20	gi|126455861|ref|YP_001074625.1|	0036286	202-246	0.000000092	46689	Homeodomain-like	0.084	46764	Tetracyclin repressor-like, N-terminal domain	1t56 A:22-94
20	gi|126457541|ref|YP_001074822.1|	0046275	289-337	0.00000000242	46689	Homeodomain-like	0.066	46759	AraC type transcriptional activator	1d5y A:57-121
20	gi|126457541|ref|YP_001074822.1|	0036286	236-287	0.00000103	46689	Homeodomain-like	0.032	46759	AraC type transcriptional activator	1d5y A:3-56
20	gi|126455915|ref|YP_001074861.1|	0046275	308-357	0.00000000000269	46689	Homeodomain-like	0.017	46759	AraC type transcriptional activator	1d5y A:57-121
20	gi|126455612|ref|YP_001074959.1|	0036286	216-266	0.000000000000748	46689	Homeodomain-like	0.075	46759	AraC type transcriptional activator	1d5y A:3-56
20	gi|126455612|ref|YP_001074959.1|	0046275	268-313	0.0000000448	46689	Homeodomain-like	0.029	46759	AraC type transcriptional activator	1bl0 A:63-124
20	gi|126456155|ref|YP_001074981.1|	0047686	17-203	0.000000000774	51182	RmlC-like cupins	0.044	89409	TM1287-like	1yhf A:1-112
20	gi|126456155|ref|YP_001074981.1|	0046275	210-256	0.00000000448	46689	Homeodomain-like	0.035	46759	AraC type transcriptional activator	1d5y A:57-121
20	gi|126456182|ref|YP_001075240.1|	0036286	234-284	0.0000287	46689	Homeodomain-like	0.079	46759	AraC type transcriptional activator	1d5y A:57-121
20	gi|126456182|ref|YP_001075240.1|	0046275	286-337	0.00000483	46689	Homeodomain-like	0.052	46759	AraC type transcriptional activator	1d5y A:57-121
20	gi|126456987|ref|YP_001075445.1|	0046275	237-286	0.00000000000103	46689	Homeodomain-like	0.024	46759	AraC type transcriptional activator	1d5y A:57-121
20	gi|126456987|ref|YP_001075445.1|	0051818	16-162	0.00000785	51215	Regulatory protein AraC	0.032	51216	Regulatory protein AraC	2arc A:
20	gi|126458411|ref|YP_001075689.1|	0046275	247-296	0.00000000000681	46689	Homeodomain-like	0.031	46759	AraC type transcriptional activator	1d5y A:57-121
20	gi|126458411|ref|YP_001075689.1|	0036286	196-245	0.00000000197	46689	Homeodomain-like	0.022	46759	AraC type transcriptional activator	1bl0 A:9-62
20	gi|126458411|ref|YP_001075689.1|	0052595	37-89	0.000000356	51182	RmlC-like cupins	0.045	89409	TM1287-like	2f4p A:2-135
20	gi|126455961|ref|YP_001075827.1|	0051818	173-282	0.00000000000000327	51215	Regulatory protein AraC	0.0095	51216	Regulatory protein AraC	2arc A:
20	gi|126455961|ref|YP_001075827.1|	0046275	371-419	0.0000000202	46689	Homeodomain-like	0.019	46759	AraC type transcriptional activator	1d5y A:57-121
20	gi|126455961|ref|YP_001075827.1|	0036286	320-369	0.00000034	46689	Homeodomain-like	0.043	46759	AraC type transcriptional activator	1d5y A:3-56
20	gi|126456728|ref|YP_001075898.1|	0052668	20-212	6.17e-39	52317	Class I glutamine amidotransferase-like	0.013	52325	DJ-1/PfpI	2fex A:1-188
20	gi|126456728|ref|YP_001075898.1|	0046275	286-335	0.00000000000336	46689	Homeodomain-like	0.012	46759	AraC type transcriptional activator	1d5y A:57-121
20	gi|126456728|ref|YP_001075898.1|	0036286	233-284	0.0000000538	46689	Homeodomain-like	0.021	46759	AraC type transcriptional activator	1d5y A:3-56
20	gi|126455619|ref|YP_001075928.1|	0035607	378-426	0.000043	46689	Homeodomain-like	0.085	46759	AraC type transcriptional activator	1d5y A:3-56
20	gi|126456291|ref|YP_001075965.1|	0052668	21-209	3.64e-43	52317	Class I glutamine amidotransferase-like	0.0069	52325	DJ-1/PfpI	1pe0 A:
20	gi|126456291|ref|YP_001075965.1|	0046275	280-328	0.000000000408	46689	Homeodomain-like	0.018	46759	AraC type transcriptional activator	1d5y A:57-121
20	gi|126456291|ref|YP_001075965.1|	0036286	230-277	0.00000000224	46689	Homeodomain-like	0.015	46759	AraC type transcriptional activator	1bl0 A:9-62
20	gi|126458488|ref|YP_001076121.1|	0046275	171-220	0.00000000717	46689	Homeodomain-like	0.022	46759	AraC type transcriptional activator	1bl0 A:63-124
20	gi|126457027|ref|YP_001076361.1|	0046275	236-284	0.00000000034	46689	Homeodomain-like	0.02	46759	AraC type transcriptional activator	1d5y A:57-121
20	gi|126457027|ref|YP_001076361.1|	0036286	184-234	0.00000000618	46689	Homeodomain-like	0.029	46759	AraC type transcriptional activator	1bl0 A:9-62
20	gi|126457027|ref|YP_001076361.1|	0047686	11-142	0.0000000676	51182	RmlC-like cupins	0.049	89409	TM1287-like	2f4p A:2-135
20	gi|126457395|ref|YP_001076479.1|	0051818	26-138	3.92e-21	51215	Regulatory protein AraC	0.01	51216	Regulatory protein AraC	2arc A:
20	gi|126457395|ref|YP_001076479.1|	0045977	226-271	0.000000282	46689	Homeodomain-like	0.032	46759	AraC type transcriptional activator	1d5y A:3-56
20	gi|126457395|ref|YP_001076479.1|	0036286	174-222	0.00000197	46689	Homeodomain-like	0.029	46759	AraC type transcriptional activator	1bl0 A:9-62
20	gi|126455888|ref|YP_001076506.1|	0046275	204-253	0.00000000000627	46689	Homeodomain-like	0.021	46759	AraC type transcriptional activator	1d5y A:57-121
20	gi|126455888|ref|YP_001076506.1|	0036286	155-202	0.000000000627	46689	Homeodomain-like	0.015	46759	AraC type transcriptional activator	1d5y A:3-56
20	gi|126455888|ref|YP_001076506.1|	0047686	23-197	0.000000142	51182	RmlC-like cupins	0.056	75035	Quercetin 2,3-dioxygenase-like	1y3t A:5-334
20	gi|126456454|ref|YP_001076556.1|	0052668	49-241	5.87e-49	52317	Class I glutamine amidotransferase-like	0.023	52325	DJ-1/PfpI	1pe0 A:
20	gi|126456454|ref|YP_001076556.1|	0045977	312-363	0.000000000186	46689	Homeodomain-like	0.016	46759	AraC type transcriptional activator	1bl0 A:63-124
20	gi|126456454|ref|YP_001076556.1|	0036286	264-307	0.00000191	46689	Homeodomain-like	0.027	46759	AraC type transcriptional activator	1d5y A:3-56
20	gi|126457782|ref|YP_001076594.1|	0036286	283-333	0.000000105	46689	Homeodomain-like	0.053	46759	AraC type transcriptional activator	1bl0 A:9-62
20	gi|126457782|ref|YP_001076594.1|	0046275	334-382	0.000000824	46689	Homeodomain-like	0.031	46759	AraC type transcriptional activator	1d5y A:57-121
20	gi|126457782|ref|YP_001076594.1|	0051818	130-262	0.0000549	51215	Regulatory protein AraC	0.014	51216	Regulatory protein AraC	2arc A:
20	gi|126452652|ref|YP_001065025.1|	0040524	80-239	3.77e-28	100950	NagB/RpiA/CoA transferase-like	0.087	110513	IF2B-like	1vb5 A:
20	gi|126452652|ref|YP_001065025.1|	0043758	9-79	0.00000000000000111	46785	Winged helix DNA-binding domain	0.07	46792	Arginine repressor (ArgR), N-terminal DNA-binding domain	1b4a A:4-78
20	gi|126452830|ref|YP_001067620.1|	0045968	144-200	0.000000000354	46785	Winged helix DNA-binding domain	0.037	46792	Arginine repressor (ArgR), N-terminal DNA-binding domain	1f9n A:3-78
20	gi|126451569|ref|YP_001067137.1|	0049777	10-94	3.86e-17	46785	Winged helix DNA-binding domain	0.016	46801	ArsR-like transcriptional regulators	1smt A:
20	gi|126457329|ref|YP_001076891.1|	0051398	111-220	5.76e-31	52821	Rhodanese/Cell cycle control phosphatase	0.021	52827	Multidomain sulfurtransferase (rhodanese)	1yt8 A:6-106
20	gi|126457329|ref|YP_001076891.1|	0049944	8-117	4.21e-21	46785	Winged helix DNA-binding domain	0.0064	46801	ArsR-like transcriptional regulators	1smt A:
20	gi|126457581|ref|YP_001075848.1|	0049777	17-105	1.21e-24	46785	Winged helix DNA-binding domain	0.0062	46801	ArsR-like transcriptional regulators	1smt A:
20	gi|126456484|ref|YP_001075246.1|	0049777	3-98	3.33e-20	46785	Winged helix DNA-binding domain	0.048	46801	ArsR-like transcriptional regulators	1u2w A:12-119
20	gi|126456519|ref|YP_001075974.1|	0049777	110-209	6.45e-22	46785	Winged helix DNA-binding domain	0.024	46801	ArsR-like transcriptional regulators	1smt A:
20	gi|126457934|ref|YP_001076495.1|	0049944	18-115	8.17e-20	46785	Winged helix DNA-binding domain	0.033	46801	ArsR-like transcriptional regulators	1r1u A:
20	gi|126457536|ref|YP_001076029.1|	0044389	73-232	1.39e-29	100950	NagB/RpiA/CoA transferase-like	0.087	110513	IF2B-like	1vb5 A:
20	gi|126457536|ref|YP_001076029.1|	0043758	4-58	0.00000000000101	46785	Winged helix DNA-binding domain	0.083	46786	Biotin repressor-like	1j5y A:3-67
20	gi|126455573|ref|YP_001075680.1|	0040229	92-251	1.09e-27	100950	NagB/RpiA/CoA transferase-like	0.064	110513	IF2B-like	1vb5 A:
20	gi|126455573|ref|YP_001075680.1|	0039384	23-72	0.00000263	46785	Winged helix DNA-binding domain	0.075	46786	Biotin repressor-like	1j5y A:3-67
20	gi|126454841|ref|YP_001064939.1|	0052198	165-237	0.000000000000868	46785	Winged helix DNA-binding domain	0.016	46796	CAP C-terminal domain-like	2coh A:118-199
20	gi|126454841|ref|YP_001064939.1|	0048492	36-145	0.0000000000691	51206	cAMP-binding domain-like	0.013	51210	cAMP-binding domain	1o5l A:1-129
20	gi|126452554|ref|YP_001064941.1|	0052198	150-225	3.34e-17	46785	Winged helix DNA-binding domain	0.052	46796	CAP C-terminal domain-like	2coh A:118-199
20	gi|126452554|ref|YP_001064941.1|	0054946	11-136	0.0000000000774	51206	cAMP-binding domain-like	0.023	51210	cAMP-binding domain	1hw5 A:1-137
20	gi|126453994|ref|YP_001065219.1|	0052861	12-147	1.44e-32	51206	cAMP-binding domain-like	0.0038	51210	cAMP-binding domain	2gau A:10-151
20	gi|126453994|ref|YP_001065219.1|	0052198	153-228	0.0000000000000165	46785	Winged helix DNA-binding domain	0.029	46796	CAP C-terminal domain-like	2coh A:118-199
20	gi|126456296|ref|YP_001076634.1|	0054946	41-181	1.96e-28	51206	cAMP-binding domain-like	0.0092	51210	cAMP-binding domain	2gau A:10-151
20	gi|126456296|ref|YP_001076634.1|	0048601	184-259	7.5e-20	46785	Winged helix DNA-binding domain	0.012	46796	CAP C-terminal domain-like	1hw5 A:138-208
20	gi|126452853|ref|YP_001067004.1|	0052861	11-143	1.96e-33	51206	cAMP-binding domain-like	0.0047	51210	cAMP-binding domain	1vp6 A:
20	gi|126452853|ref|YP_001067004.1|	0052860	155-227	0.0000000000323	46785	Winged helix DNA-binding domain	0.038	46796	CAP C-terminal domain-like	2gau A:152-232
20	gi|126457634|ref|YP_001074080.1|	0054946	32-170	9.43e-30	51206	cAMP-binding domain-like	0.0041	51210	cAMP-binding domain	2gau A:10-151
20	gi|126457634|ref|YP_001074080.1|	0048601	174-251	6.27e-21	46785	Winged helix DNA-binding domain	0.025	46796	CAP C-terminal domain-like	2gau A:152-232
20	gi|126458572|ref|YP_001074431.1|	0040327	153-362	1.37e-38	53335	S-adenosyl-L-methionine-dependent methyltransferases	0.0086	64111	Plant O-methyltransferase, C-terminal domain	1tw3 A:99-351
20	gi|126458572|ref|YP_001074431.1|	0044139	41-118	0.000000726	46785	Winged helix DNA-binding domain	0.074	46796	CAP C-terminal domain-like	1ft9 A:134-213
20	gi|126457997|ref|YP_001075028.1|	0052861	70-203	2.23e-20	51206	cAMP-binding domain-like	0.019	51210	cAMP-binding domain	1vp6 A:
20	gi|126457997|ref|YP_001075028.1|	0052198	210-283	0.0000000000111	46785	Winged helix DNA-binding domain	0.021	46796	CAP C-terminal domain-like	2oz6 A:143-213
20	gi|126457602|ref|YP_001075588.1|	0054946	40-180	6.94e-27	51206	cAMP-binding domain-like	0.0067	51210	cAMP-binding domain	2gau A:10-151
20	gi|126457602|ref|YP_001075588.1|	0048601	183-258	1.63e-19	46785	Winged helix DNA-binding domain	0.01	46796	CAP C-terminal domain-like	2gau A:152-232
20	gi|126453538|ref|YP_001064452.1|	0043525	1-122	2.85e-37	52172	CheY-like	0.00071	52173	CheY-related	2pl1 A:1-119
20	gi|126453538|ref|YP_001064452.1|	0037176	148-216	0.00000000000000896	46689	Homeodomain-like	0.05	100918	FIS-like	1g2h A:
20	gi|126452994|ref|YP_001067141.1|	0041617	143-385	1.38e-69	52540	P-loop containing nucleoside triphosphate hydrolases	0.00000118	81269	Extended AAA-ATPase domain	1ny5 A:138-384
20	gi|126452994|ref|YP_001067141.1|	0048440	355-443	0.000000000241	46689	Homeodomain-like	0.047	100918	FIS-like	1ntc A:
20	gi|126452994|ref|YP_001067141.1|	0043525	19-187	0.00000298	52172	CheY-like	0.011	52173	CheY-related	1qkk A:
20	gi|126453318|ref|YP_001067081.1|	0041617	144-388	1.27e-51	52540	P-loop containing nucleoside triphosphate hydrolases	0.0000262	81269	Extended AAA-ATPase domain	1ny5 A:138-384
20	gi|126453318|ref|YP_001067081.1|	0043525	1-188	8.4e-39	52172	CheY-like	0.0029	52173	CheY-related	1ys7 A:7-127
20	gi|126453318|ref|YP_001067081.1|	0037176	371-464	0.000000000000747	46689	Homeodomain-like	0.02	100918	FIS-like	1eto B:
20	gi|126455410|ref|YP_001066940.1|	0041617	137-380	2.95e-72	52540	P-loop containing nucleoside triphosphate hydrolases	0.00000106	81269	Extended AAA-ATPase domain	1ny5 A:138-384
20	gi|126455410|ref|YP_001066940.1|	0043525	2-182	2.85e-39	52172	CheY-like	0.0000361	52173	CheY-related	1krw A:
20	gi|126455410|ref|YP_001066940.1|	0048440	438-510	0.0000000000000026	46689	Homeodomain-like	0.011	100918	FIS-like	1ntc A:
20	gi|126451778|ref|YP_001067634.1|	0037176	10-76	8.51e-22	46689	Homeodomain-like	0.001	100918	FIS-like	1eto B:
20	gi|126454917|ref|YP_001064761.1|	0041617	146-377	2.11e-68	52540	P-loop containing nucleoside triphosphate hydrolases	0.00000274	81269	Extended AAA-ATPase domain	1ny5 A:138-384
20	gi|126454917|ref|YP_001064761.1|	0043525	3-190	2.56e-39	52172	CheY-like	0.0000532	52173	CheY-related	1qkk A:
20	gi|126454917|ref|YP_001064761.1|	0048440	358-443	0.000000000139	46689	Homeodomain-like	0.024	100918	FIS-like	1ntc A:
20	gi|126456212|ref|YP_001077065.1|	0041617	12-244	1.23e-65	52540	P-loop containing nucleoside triphosphate hydrolases	0.00000161	81269	Extended AAA-ATPase domain	1ny5 A:138-384
20	gi|126456212|ref|YP_001077065.1|	0037176	223-310	0.00000000168	46689	Homeodomain-like	0.041	100918	FIS-like	1eto B:
20	gi|126457972|ref|YP_001074126.1|	0041617	150-378	1.43e-61	52540	P-loop containing nucleoside triphosphate hydrolases	0.00000334	81269	Extended AAA-ATPase domain	1ny5 A:138-384
20	gi|126457972|ref|YP_001074126.1|	0043525	13-194	9.82e-41	52172	CheY-like	0.000075	52173	CheY-related	1qkk A:
20	gi|126457972|ref|YP_001074126.1|	0048440	360-441	0.00000000000597	46689	Homeodomain-like	0.038	100918	FIS-like	1ntc A:
20	gi|126451926|ref|YP_001064672.1|	0049952	18-62	0.0000000000125	46689	Homeodomain-like	0.048	100918	FIS-like	1eto B:
20	gi|126454635|ref|YP_001066066.1|	0041617	136-366	1.19e-50	52540	P-loop containing nucleoside triphosphate hydrolases	0.00000953	81269	Extended AAA-ATPase domain	1ny5 A:138-384
20	gi|126454635|ref|YP_001066066.1|	0048440	408-452	0.0000000538	46689	Homeodomain-like	0.089	100918	FIS-like	1g2h A:
20	gi|126454405|ref|YP_001067146.1|	0041617	302-543	4.26e-68	52540	P-loop containing nucleoside triphosphate hydrolases	0.00000111	81269	Extended AAA-ATPase domain	1ny5 A:138-384
20	gi|126454405|ref|YP_001067146.1|	0048440	513-602	0.000000000355	46689	Homeodomain-like	0.065	100918	FIS-like	1ntc A:
20	gi|126458337|ref|YP_001074137.1|	0046275	169-206	0.0000986	46689	Homeodomain-like	0.051	100918	FIS-like	1g2h A:
20	gi|126457594|ref|YP_001074218.1|	0049952	409-440	0.0000986	46689	Homeodomain-like	0.05	100918	FIS-like	1umq A:
20	gi|126458435|ref|YP_001075069.1|	0037176	346-375	0.0000439	46689	Homeodomain-like	0.04	100918	FIS-like	1eto B:
20	gi|126458526|ref|YP_001076919.1|	0041617	173-417	3.84e-64	52540	P-loop containing nucleoside triphosphate hydrolases	0.00000297	81269	Extended AAA-ATPase domain	1ny5 A:138-384
20	gi|126458526|ref|YP_001076919.1|	0048459	27-130	0.00000000000209	55785	PYP-like sensor domain (PAS domain)	0.067	55786	PYP-like	1nwz A:
20	gi|126458526|ref|YP_001076919.1|	0048440	452-511	0.000000000215	46689	Homeodomain-like	0.031	100918	FIS-like	1ntc A:
20	gi|126452758|ref|YP_001067692.1|	0041150	7-133	1.02e-39	46785	Winged helix DNA-binding domain	0.0000196	101027	FUR-like	1mzb A:
20	gi|126454231|ref|YP_001065152.1|	0041150	17-144	1.96e-27	46785	Winged helix DNA-binding domain	0.046	101027	FUR-like	1mzb A:
20	gi|126454220|ref|YP_001066414.1|	0035780	69-337	3e-47	53822	Periplasmic binding protein-like I	0.00052	53823	L-arabinose binding protein-like	1dbq A:
20	gi|126454220|ref|YP_001066414.1|	0036955	12-69	0.000000000000129	47413	lambda repressor-like DNA-binding domains	0.0036	47438	GalR/LacI-like bacterial regulator	2hsg A:2-58
20	gi|126455315|ref|YP_001065693.1|	0035780	59-319	4.71e-66	53822	Periplasmic binding protein-like I	0.0000231	53823	L-arabinose binding protein-like	2nzu G:58-332
20	gi|126455315|ref|YP_001065693.1|	0051985	2-60	0.00000000000000683	47413	lambda repressor-like DNA-binding domains	0.0046	47438	GalR/LacI-like bacterial regulator	2bjc A:1-62
20	gi|126454864|ref|YP_001064632.1|	0035780	71-303	4.91e-52	53822	Periplasmic binding protein-like I	0.00029	53823	L-arabinose binding protein-like	2nzu G:58-332
20	gi|126454864|ref|YP_001064632.1|	0051985	3-51	0.00000000000131	47413	lambda repressor-like DNA-binding domains	0.0065	47438	GalR/LacI-like bacterial regulator	2hsg A:2-58
20	gi|126454096|ref|YP_001066135.1|	0036339	61-331	1.36e-85	53822	Periplasmic binding protein-like I	0.00000482	53823	L-arabinose binding protein-like	1dbq A:
20	gi|126454096|ref|YP_001066135.1|	0051985	1-59	2.82e-17	47413	lambda repressor-like DNA-binding domains	0.0012	47438	GalR/LacI-like bacterial regulator	1pru A:
20	gi|126457955|ref|YP_001074773.1|	0035780	62-318	6.89e-45	53822	Periplasmic binding protein-like I	0.00019	53823	L-arabinose binding protein-like	1dbq A:
20	gi|126457955|ref|YP_001074773.1|	0051985	2-59	0.00000000000000466	47413	lambda repressor-like DNA-binding domains	0.01	47438	GalR/LacI-like bacterial regulator	1efa A:2-60
20	gi|126457614|ref|YP_001076851.1|	0036339	80-343	2.52e-69	53822	Periplasmic binding protein-like I	0.0000517	53823	L-arabinose binding protein-like	1dbq A:
20	gi|126457614|ref|YP_001076851.1|	0051985	2-63	1.94e-16	47413	lambda repressor-like DNA-binding domains	0.0041	47438	GalR/LacI-like bacterial regulator	1uxd A:
20	gi|126451641|ref|YP_001066980.1|	0047925	8-169	1.57e-36	75516	Pheromone-binding domain of LuxR-like quorum-sensing transcription factors	0.0077	75517	Pheromone-binding domain of LuxR-like quorum-sensing transcription factors	1l3l A:2-169
20	gi|126451641|ref|YP_001066980.1|	0048694	165-240	1.19e-17	46894	C-terminal effector domain of the bipartite response regulators	0.0059	46900	GerE-like (LuxR/UhpA family of transcriptional regulators)	1fse A:
20	gi|126454700|ref|YP_001065911.1|	0045682	2-129	1.99e-25	52172	CheY-like	0.0024	52173	CheY-related	1a04 A:5-142
20	gi|126454700|ref|YP_001065911.1|	0048694	145-210	9.52e-20	46894	C-terminal effector domain of the bipartite response regulators	0.0015	46900	GerE-like (LuxR/UhpA family of transcriptional regulators)	1p4w A:
20	gi|126454876|ref|YP_001066343.1|	0048694	153-221	5.1e-18	46894	C-terminal effector domain of the bipartite response regulators	0.0012	46900	GerE-like (LuxR/UhpA family of transcriptional regulators)	1p4w A:
20	gi|126454876|ref|YP_001066343.1|	0045682	9-132	3.98e-18	52172	CheY-like	0.0084	52173	CheY-related	1dz3 A:
20	gi|126454121|ref|YP_001065994.1|	0048694	110-178	5.78e-17	46894	C-terminal effector domain of the bipartite response regulators	0.01	46900	GerE-like (LuxR/UhpA family of transcriptional regulators)	1a04 A:150-216
20	gi|126454121|ref|YP_001065994.1|	0037219	6-113	0.000000000138	55785	PYP-like sensor domain (PAS domain)	0.071	55789	Heme-binding PAS domain	1ew0 A:
20	gi|126452394|ref|YP_001066923.1|	0043525	10-164	1.27e-35	52172	CheY-like	0.000096	52173	CheY-related	1yio A:3-130
20	gi|126452394|ref|YP_001066923.1|	0048694	142-208	4.76e-20	46894	C-terminal effector domain of the bipartite response regulators	0.0012	46900	GerE-like (LuxR/UhpA family of transcriptional regulators)	1yio A:131-200
20	gi|126457752|ref|YP_001075055.1|	0048694	191-258	2.62e-17	46894	C-terminal effector domain of the bipartite response regulators	0.0044	46900	GerE-like (LuxR/UhpA family of transcriptional regulators)	1a04 A:150-216
20	gi|126457808|ref|YP_001075189.1|	0045682	1-126	8.54e-31	52172	CheY-like	0.001	52173	CheY-related	1a04 A:5-142
20	gi|126457808|ref|YP_001075189.1|	0048694	140-210	5.44e-19	46894	C-terminal effector domain of the bipartite response regulators	0.0074	46900	GerE-like (LuxR/UhpA family of transcriptional regulators)	1p4w A:
20	gi|126457690|ref|YP_001074952.1|	0048694	203-270	0.000000000986	46894	C-terminal effector domain of the bipartite response regulators	0.01	46900	GerE-like (LuxR/UhpA family of transcriptional regulators)	1l3l A:170-234
20	gi|126457690|ref|YP_001074952.1|	0047925	57-195	0.00000000144	75516	Pheromone-binding domain of LuxR-like quorum-sensing transcription factors	0.019	75517	Pheromone-binding domain of LuxR-like quorum-sensing transcription factors	1l3l A:2-169
20	gi|126457399|ref|YP_001074949.1|	0048694	218-296	0.00000000000000102	46894	C-terminal effector domain of the bipartite response regulators	0.0081	46900	GerE-like (LuxR/UhpA family of transcriptional regulators)	1a04 A:150-216
20	gi|126457399|ref|YP_001074949.1|	0047925	57-203	0.0000000000183	75516	Pheromone-binding domain of LuxR-like quorum-sensing transcription factors	0.023	75517	Pheromone-binding domain of LuxR-like quorum-sensing transcription factors	1l3l A:2-169
20	gi|126458533|ref|YP_001075258.1|	0047925	4-166	5.89e-41	75516	Pheromone-binding domain of LuxR-like quorum-sensing transcription factors	0.0054	75517	Pheromone-binding domain of LuxR-like quorum-sensing transcription factors	1l3l A:2-169
20	gi|126458533|ref|YP_001075258.1|	0048694	158-237	4.08e-21	46894	C-terminal effector domain of the bipartite response regulators	0.0028	46900	GerE-like (LuxR/UhpA family of transcriptional regulators)	1fse A:
20	gi|126457742|ref|YP_001074487.1|	0047925	11-168	5.49e-40	75516	Pheromone-binding domain of LuxR-like quorum-sensing transcription factors	0.0015	75517	Pheromone-binding domain of LuxR-like quorum-sensing transcription factors	1l3l A:2-169
20	gi|126457742|ref|YP_001074487.1|	0048694	162-238	2.86e-18	46894	C-terminal effector domain of the bipartite response regulators	0.0029	46900	GerE-like (LuxR/UhpA family of transcriptional regulators)	1fse A:
20	gi|126457976|ref|YP_001076161.1|	0047925	6-162	1.44e-34	75516	Pheromone-binding domain of LuxR-like quorum-sensing transcription factors	0.0025	75517	Pheromone-binding domain of LuxR-like quorum-sensing transcription factors	1l3l A:2-169
20	gi|126457976|ref|YP_001076161.1|	0048694	157-228	1.5e-17	46894	C-terminal effector domain of the bipartite response regulators	0.0051	46900	GerE-like (LuxR/UhpA family of transcriptional regulators)	1fse A:
20	gi|126453572|ref|YP_001064526.1|	0045682	2-133	3.56e-35	52172	CheY-like	0.00085	52173	CheY-related	1a04 A:5-142
20	gi|126453572|ref|YP_001064526.1|	0048694	139-212	2.86e-17	46894	C-terminal effector domain of the bipartite response regulators	0.0084	46900	GerE-like (LuxR/UhpA family of transcriptional regulators)	1p4w A:
20	gi|126456927|ref|YP_001076095.1|	0043525	2-124	1.99e-25	52172	CheY-like	0.0015	52173	CheY-related	1a04 A:5-142
20	gi|126456927|ref|YP_001076095.1|	0048694	137-207	2.01e-22	46894	C-terminal effector domain of the bipartite response regulators	0.0029	46900	GerE-like (LuxR/UhpA family of transcriptional regulators)	1yio A:131-200
20	gi|126453676|ref|YP_001065612.1|	0048694	146-214	5.44e-18	46894	C-terminal effector domain of the bipartite response regulators	0.0036	46900	GerE-like (LuxR/UhpA family of transcriptional regulators)	1a04 A:150-216
20	gi|126453676|ref|YP_001065612.1|	0048997	1-122	0.000000000000143	52172	CheY-like	0.023	52173	CheY-related	1jbe A:
20	gi|126451894|ref|YP_001066634.1|	0048694	297-359	0.000000000000102	46894	C-terminal effector domain of the bipartite response regulators	0.0079	46900	GerE-like (LuxR/UhpA family of transcriptional regulators)	1fse A:
20	gi|126452622|ref|YP_001066938.1|	0045682	2-130	5.69e-34	52172	CheY-like	0.00013	52173	CheY-related	1a04 A:5-142
20	gi|126452622|ref|YP_001066938.1|	0048694	154-226	5.44e-21	46894	C-terminal effector domain of the bipartite response regulators	0.00085	46900	GerE-like (LuxR/UhpA family of transcriptional regulators)	1a04 A:150-216
20	gi|126457628|ref|YP_001074204.1|	0045682	6-137	1.31e-22	52172	CheY-like	0.0071	52173	CheY-related	1krw A:
20	gi|126457628|ref|YP_001074204.1|	0048694	149-214	2.96e-18	46894	C-terminal effector domain of the bipartite response regulators	0.00082	46900	GerE-like (LuxR/UhpA family of transcriptional regulators)	1p4w A:
20	gi|126456017|ref|YP_001074212.1|	0045682	2-130	2.56e-22	52172	CheY-like	0.002	52173	CheY-related	1dz3 A:
20	gi|126456017|ref|YP_001074212.1|	0048694	145-214	4.08e-17	46894	C-terminal effector domain of the bipartite response regulators	0.0017	46900	GerE-like (LuxR/UhpA family of transcriptional regulators)	1p4w A:
20	gi|126457704|ref|YP_001075083.1|	0045682	1-130	4.98e-22	52172	CheY-like	0.00087	52173	CheY-related	1a04 A:5-142
20	gi|126457704|ref|YP_001075083.1|	0048694	138-208	1.8e-17	46894	C-terminal effector domain of the bipartite response regulators	0.0078	46900	GerE-like (LuxR/UhpA family of transcriptional regulators)	1p4w A:
20	gi|126457205|ref|YP_001075234.1|	0048694	168-230	2.04e-17	46894	C-terminal effector domain of the bipartite response regulators	0.0042	46900	GerE-like (LuxR/UhpA family of transcriptional regulators)	1a04 A:150-216
20	gi|126458443|ref|YP_001075546.1|	0048694	144-212	0.00000000000000299	46894	C-terminal effector domain of the bipartite response regulators	0.029	46900	GerE-like (LuxR/UhpA family of transcriptional regulators)	1fse A:
20	gi|126458443|ref|YP_001075546.1|	0048715	2-112	0.0000000977	55785	PYP-like sensor domain (PAS domain)	0.055	103184	Hypoxia-inducible factor Hif2a, C-terminal domain	1p97 A:
20	gi|126458472|ref|YP_001075585.1|	0045682	1-126	8.25e-31	52172	CheY-like	0.00059	52173	CheY-related	1a04 A:5-142
20	gi|126458472|ref|YP_001075585.1|	0048694	140-210	1.29e-18	46894	C-terminal effector domain of the bipartite response regulators	0.0048	46900	GerE-like (LuxR/UhpA family of transcriptional regulators)	1p4w A:
20	gi|126458323|ref|YP_001075604.1|	0047925	6-166	1.09e-37	75516	Pheromone-binding domain of LuxR-like quorum-sensing transcription factors	0.0016	75517	Pheromone-binding domain of LuxR-like quorum-sensing transcription factors	1l3l A:2-169
20	gi|126458323|ref|YP_001075604.1|	0048694	163-235	1.02e-18	46894	C-terminal effector domain of the bipartite response regulators	0.0057	46900	GerE-like (LuxR/UhpA family of transcriptional regulators)	1fse A:
20	gi|126458427|ref|YP_001076482.1|	0047925	110-259	0.00000000209	75516	Pheromone-binding domain of LuxR-like quorum-sensing transcription factors	0.018	75517	Pheromone-binding domain of LuxR-like quorum-sensing transcription factors	1l3l A:2-169
20	gi|126458427|ref|YP_001076482.1|	0048694	260-335	0.00000782	46894	C-terminal effector domain of the bipartite response regulators	0.019	46900	GerE-like (LuxR/UhpA family of transcriptional regulators)	1yio A:131-200
20	gi|126456123|ref|YP_001077126.1|	0048694	826-894	4.76e-18	46894	C-terminal effector domain of the bipartite response regulators	0.0069	46900	GerE-like (LuxR/UhpA family of transcriptional regulators)	1a04 A:150-216
20	gi|126456123|ref|YP_001077126.1|	0047665	44-84,114-240	0.000000178	52540	P-loop containing nucleoside triphosphate hydrolases	0.092	81269	Extended AAA-ATPase domain	1sxj C:12-238
20	gi|126456846|ref|YP_001077162.1|	0045682	11-140	1.99e-33	52172	CheY-like	0.0002	52173	CheY-related	1a04 A:5-142
20	gi|126456846|ref|YP_001077162.1|	0048694	138-213	1.77e-20	46894	C-terminal effector domain of the bipartite response regulators	0.0039	46900	GerE-like (LuxR/UhpA family of transcriptional regulators)	1a04 A:150-216
20	gi|126452088|ref|YP_001066973.1|	0054662	58-230	1.26e-42	64288	Chorismate lyase-like	0.00012	143473	UTRA domain	2pkh A:109-249
20	gi|126452088|ref|YP_001066973.1|	0050048	3-72	2.52e-21	46785	Winged helix DNA-binding domain	0.021	46804	GntR-like transcriptional regulators	1v4r A:1-100
20	gi|126455218|ref|YP_001066088.1|	0054060	96-228	3.92e-21	48008	GntR ligand-binding domain-like	0.013	48009	GntR ligand-binding domain-like	1hw1 A:79-230
20	gi|126455218|ref|YP_001066088.1|	0050048	5-74	0.00000000000109	46785	Winged helix DNA-binding domain	0.023	46804	GntR-like transcriptional regulators	1hw1 A:5-78
20	gi|126452872|ref|YP_001066695.1|	0054060	80-212	4.18e-28	48008	GntR ligand-binding domain-like	0.0022	48009	GntR ligand-binding domain-like	2hs5 A:94-231
20	gi|126452872|ref|YP_001066695.1|	0050048	11-78	2.66e-18	46785	Winged helix DNA-binding domain	0.0052	46804	GntR-like transcriptional regulators	2hs5 A:25-93
20	gi|126455072|ref|YP_001065445.1|	0050768	130-474	3.67e-80	53383	PLP-dependent transferases	0.0000973	53384	AAT-like	1x0m A:26-428
20	gi|126455072|ref|YP_001065445.1|	0050048	17-87	1.11e-17	46785	Winged helix DNA-binding domain	0.016	46804	GntR-like transcriptional regulators	3bwg A:5-82
20	gi|126451927|ref|YP_001065231.1|	0054662	73-247	3.14e-45	64288	Chorismate lyase-like	0.0015	143473	UTRA domain	3ddv A:3-145
20	gi|126451927|ref|YP_001065231.1|	0050048	15-89	1.01e-21	46785	Winged helix DNA-binding domain	0.023	46804	GntR-like transcriptional regulators	1hw1 A:5-78
20	gi|126454767|ref|YP_001064834.1|	0054662	69-244	6.75e-46	64288	Chorismate lyase-like	0.0011	143473	UTRA domain	2ra5 A:66-245
20	gi|126454767|ref|YP_001064834.1|	0050048	11-84	1.21e-20	46785	Winged helix DNA-binding domain	0.019	46804	GntR-like transcriptional regulators	2hs5 A:25-93
20	gi|126458193|ref|YP_001075953.1|	0054060	95-230	7.59e-27	48008	GntR ligand-binding domain-like	0.011	48009	GntR ligand-binding domain-like	1hw1 A:79-230
20	gi|126458193|ref|YP_001075953.1|	0050048	1-77	1.31e-18	46785	Winged helix DNA-binding domain	0.032	46804	GntR-like transcriptional regulators	3bwg A:5-82
20	gi|126457304|ref|YP_001075834.1|	0054662	61-240	1.73e-40	64288	Chorismate lyase-like	0.0007	143473	UTRA domain	3cnv A:98-259
20	gi|126457304|ref|YP_001075834.1|	0050048	2-86	2.53e-21	46785	Winged helix DNA-binding domain	0.02	46804	GntR-like transcriptional regulators	3bwg A:5-82
20	gi|126457475|ref|YP_001074500.1|	0054060	100-236	1.28e-24	48008	GntR ligand-binding domain-like	0.0038	48009	GntR ligand-binding domain-like	2hs5 A:94-231
20	gi|126457475|ref|YP_001074500.1|	0050048	10-81	3.29e-20	46785	Winged helix DNA-binding domain	0.016	46804	GntR-like transcriptional regulators	1v4r A:1-100
20	gi|126455987|ref|YP_001076368.1|	0054662	87-265	1e-39	64288	Chorismate lyase-like	0.00000479	143473	UTRA domain	3cnv A:98-259
20	gi|126455987|ref|YP_001076368.1|	0050048	33-112	5.22e-22	46785	Winged helix DNA-binding domain	0.018	46804	GntR-like transcriptional regulators	1hw1 A:5-78
20	gi|126452657|ref|YP_001065741.1|	0050768	115-485	4.89e-94	53383	PLP-dependent transferases	0.0000201	53384	AAT-like	1x0m A:26-428
20	gi|126452657|ref|YP_001065741.1|	0050048	3-72	2.97e-16	46785	Winged helix DNA-binding domain	0.014	46804	GntR-like transcriptional regulators	3bwg A:5-82
20	gi|126451982|ref|YP_001065729.1|	0050768	109-488	2.5e-88	53383	PLP-dependent transferases	0.0000755	53384	AAT-like	1x0m A:26-428
20	gi|126451982|ref|YP_001065729.1|	0050048	21-96	9.98e-17	46785	Winged helix DNA-binding domain	0.01	46804	GntR-like transcriptional regulators	1v4r A:1-100
20	gi|126453625|ref|YP_001067584.1|	0054662	72-249	1.31e-38	64288	Chorismate lyase-like	0.0047	143473	UTRA domain	2ra5 A:66-245
20	gi|126453625|ref|YP_001067584.1|	0050048	15-97	1.18e-18	46785	Winged helix DNA-binding domain	0.016	46804	GntR-like transcriptional regulators	2hs5 A:25-93
20	gi|126455212|ref|YP_001067696.1|	0054060	89-220	1.12e-28	48008	GntR ligand-binding domain-like	0.0091	48009	GntR ligand-binding domain-like	2hs5 A:94-231
20	gi|126455212|ref|YP_001067696.1|	0050048	7-75	3.59e-18	46785	Winged helix DNA-binding domain	0.011	46804	GntR-like transcriptional regulators	1hw1 A:5-78
20	gi|126457550|ref|YP_001074440.1|	0050768	162-519	2.23e-91	53383	PLP-dependent transferases	0.0000987	53384	AAT-like	1x0m A:26-428
20	gi|126457550|ref|YP_001074440.1|	0050048	19-90	6.93e-18	46785	Winged helix DNA-binding domain	0.055	46804	GntR-like transcriptional regulators	1hw1 A:5-78
20	gi|126457835|ref|YP_001074465.1|	0054060	75-202	1.12e-21	48008	GntR ligand-binding domain-like	0.017	48009	GntR ligand-binding domain-like	2hs5 A:94-231
20	gi|126457835|ref|YP_001074465.1|	0050048	11-73	1.68e-17	46785	Winged helix DNA-binding domain	0.025	46804	GntR-like transcriptional regulators	2hs5 A:25-93
20	gi|126457845|ref|YP_001074644.1|	0050768	115-474	6.78e-80	53383	PLP-dependent transferases	0.00061	53384	AAT-like	1x0m A:26-428
20	gi|126457845|ref|YP_001074644.1|	0050048	38-106	4.64e-16	46785	Winged helix DNA-binding domain	0.019	46804	GntR-like transcriptional regulators	1v4r A:1-100
20	gi|126458332|ref|YP_001074718.1|	0050696	86-493	9.77e-76	53383	PLP-dependent transferases	0.000089	53384	AAT-like	1x0m A:26-428
20	gi|126458332|ref|YP_001074718.1|	0050048	22-92	1.13e-16	46785	Winged helix DNA-binding domain	0.032	46804	GntR-like transcriptional regulators	1hw1 A:5-78
20	gi|126456906|ref|YP_001075024.1|	0050696	115-488	8.34e-89	53383	PLP-dependent transferases	0.0000684	53384	AAT-like	1wst A:13-415
20	gi|126456906|ref|YP_001075024.1|	0050048	21-96	0.0000000000000224	46785	Winged helix DNA-binding domain	0.021	46804	GntR-like transcriptional regulators	2hs5 A:25-93
20	gi|126457414|ref|YP_001075074.1|	0054060	88-218	5.49e-22	48008	GntR ligand-binding domain-like	0.014	48009	GntR ligand-binding domain-like	2hs5 A:94-231
20	gi|126457414|ref|YP_001075074.1|	0050048	14-107	0.000000000000891	46785	Winged helix DNA-binding domain	0.019	46804	GntR-like transcriptional regulators	2hs5 A:25-93
20	gi|126456524|ref|YP_001075373.1|	0050768	99-465	3.26e-92	53383	PLP-dependent transferases	0.0000758	53384	AAT-like	1x0m A:26-428
20	gi|126456524|ref|YP_001075373.1|	0050048	2-70	1.39e-18	46785	Winged helix DNA-binding domain	0.011	46804	GntR-like transcriptional regulators	1v4r A:1-100
20	gi|126456808|ref|YP_001075634.1|	0050768	135-491	1.31e-88	53383	PLP-dependent transferases	0.0000351	53384	AAT-like	1x0m A:26-428
20	gi|126456808|ref|YP_001075634.1|	0050048	7-78	1.72e-20	46785	Winged helix DNA-binding domain	0.015	46804	GntR-like transcriptional regulators	2hs5 A:25-93
20	gi|126458590|ref|YP_001076034.1|	0050048	23-92	9.99e-18	46785	Winged helix DNA-binding domain	0.0093	46804	GntR-like transcriptional regulators	2hs5 A:25-93
20	gi|126458590|ref|YP_001076034.1|	0054060	98-228	7.59e-18	48008	GntR ligand-binding domain-like	0.015	48009	GntR ligand-binding domain-like	2hs5 A:94-231
20	gi|126455967|ref|YP_001076397.1|	0050696	125-496	4.66e-85	53383	PLP-dependent transferases	0.0000385	53384	AAT-like	1wst A:13-415
20	gi|126455967|ref|YP_001076397.1|	0050048	12-93	1.87e-18	46785	Winged helix DNA-binding domain	0.02	46804	GntR-like transcriptional regulators	1v4r A:1-100
20	gi|126457303|ref|YP_001077005.1|	0050048	31-112	0.0000000000847	46785	Winged helix DNA-binding domain	0.036	46804	GntR-like transcriptional regulators	1hw1 A:5-78
20	gi|126457303|ref|YP_001077005.1|	0054060	123-247	0.00000000523	48008	GntR ligand-binding domain-like	0.033	48009	GntR ligand-binding domain-like	2hs5 A:94-231
20	gi|126458037|ref|YP_001075109.1|	0049608	91-268	9.81e-31	55781	GAF domain-like	0.008	75513	IclR ligand-binding domain-like	1mkm A:76-246
20	gi|126458037|ref|YP_001075109.1|	0048177	28-96	0.00000000000000654	46785	Winged helix DNA-binding domain	0.051	74676	Transcriptional regulator IclR, N-terminal domain	1mkm A:1-75
20	gi|126457856|ref|YP_001076943.1|	0049608	73-228	3.2e-37	55781	GAF domain-like	0.01	75513	IclR ligand-binding domain-like	1mkm A:76-246
20	gi|126457856|ref|YP_001076943.1|	0048177	9-82	0.00000000000000484	46785	Winged helix DNA-binding domain	0.065	74676	Transcriptional regulator IclR, N-terminal domain	1mkm A:1-75
20	gi|126451628|ref|YP_001064720.1|	0049595	133-310	2.94e-30	55781	GAF domain-like	0.0094	75513	IclR ligand-binding domain-like	1td5 A:
20	gi|126451628|ref|YP_001064720.1|	0048177	61-134	0.000000000000558	46785	Winged helix DNA-binding domain	0.027	74676	Transcriptional regulator IclR, N-terminal domain	1mkm A:1-75
20	gi|126455715|ref|YP_001074442.1|	0049608	69-246	4.58e-43	55781	GAF domain-like	0.00036	75513	IclR ligand-binding domain-like	1mkm A:76-246
20	gi|126455715|ref|YP_001074442.1|	0048177	5-77	0.0000000000000211	46785	Winged helix DNA-binding domain	0.027	74676	Transcriptional regulator IclR, N-terminal domain	1mkm A:1-75
20	gi|126456468|ref|YP_001075130.1|	0049608	69-244	1.05e-32	55781	GAF domain-like	0.0031	75513	IclR ligand-binding domain-like	1mkm A:76-246
20	gi|126456468|ref|YP_001075130.1|	0048177	5-75	0.000000000000167	46785	Winged helix DNA-binding domain	0.026	74676	Transcriptional regulator IclR, N-terminal domain	1mkm A:1-75
20	gi|126458144|ref|YP_001076906.1|	0049608	91-268	4.64e-32	55781	GAF domain-like	0.0058	75513	IclR ligand-binding domain-like	1mkm A:76-246
20	gi|126458144|ref|YP_001076906.1|	0048177	28-96	0.00000000000000213	46785	Winged helix DNA-binding domain	0.047	74676	Transcriptional regulator IclR, N-terminal domain	1mkm A:1-75
20	gi|126454981|ref|YP_001066124.1|	0039545	89-211	1.45e-34	51306	LexA/Signal peptidase	0.0000247	51307	LexA-related	1jhf A:73-198
20	gi|126454981|ref|YP_001066124.1|	0047587	3-70	1.19e-19	46785	Winged helix DNA-binding domain	0.00026	46789	LexA repressor, N-terminal DNA-binding domain	1jhf A:2-72
20	gi|126452736|ref|YP_001065179.1|	0049174	66-154	3.08e-20	54909	Dimeric alpha+beta barrel	0.0045	69733	Lrp/AsnC-like transcriptional regulator C-terminal domain	1ri7 A:85-170
20	gi|126452736|ref|YP_001065179.1|	0049384	2-95	1.33e-17	46785	Winged helix DNA-binding domain	0.011	68967	Lrp/AsnC-like transcriptional regulator N-terminal domain	2cfx A:1-63
20	gi|126452877|ref|YP_001068065.1|	0052161	5-65	3.11e-21	46785	Winged helix DNA-binding domain	0.0066	68967	Lrp/AsnC-like transcriptional regulator N-terminal domain	1ri7 A:25-84
20	gi|126452877|ref|YP_001068065.1|	0049174	98-170	6.03e-20	54909	Dimeric alpha+beta barrel	0.0058	69733	Lrp/AsnC-like transcriptional regulator C-terminal domain	1ri7 A:85-170
20	gi|126453799|ref|YP_001068126.1|	0049174	63-152	1.74e-22	54909	Dimeric alpha+beta barrel	0.0027	69733	Lrp/AsnC-like transcriptional regulator C-terminal domain	1ri7 A:85-170
20	gi|126453799|ref|YP_001068126.1|	0052161	2-62	5.61e-17	46785	Winged helix DNA-binding domain	0.0043	68967	Lrp/AsnC-like transcriptional regulator N-terminal domain	1ri7 A:25-84
20	gi|126457807|ref|YP_001075288.1|	0049174	63-151	5.09e-20	54909	Dimeric alpha+beta barrel	0.0021	69733	Lrp/AsnC-like transcriptional regulator C-terminal domain	1ri7 A:85-170
20	gi|126457807|ref|YP_001075288.1|	0049384	2-86	3.11e-20	46785	Winged helix DNA-binding domain	0.014	68967	Lrp/AsnC-like transcriptional regulator N-terminal domain	1ri7 A:25-84
20	gi|126457825|ref|YP_001075825.1|	0049074	147-318	4.97e-29	53335	S-adenosyl-L-methionine-dependent methyltransferases	0.045	64111	Plant O-methyltransferase, C-terminal domain	1qzz A:102-357
20	gi|126457825|ref|YP_001075825.1|	0053261	27-86	0.0000206	46785	Winged helix DNA-binding domain	0.098	68967	Lrp/AsnC-like transcriptional regulator N-terminal domain	2cg4 A:4-66
20	gi|126458014|ref|YP_001075143.1|	0049174	75-164	7.37e-21	54909	Dimeric alpha+beta barrel	0.0021	69733	Lrp/AsnC-like transcriptional regulator C-terminal domain	1ri7 A:85-170
20	gi|126458014|ref|YP_001075143.1|	0052161	14-75	5.17e-16	46785	Winged helix DNA-binding domain	0.0067	68967	Lrp/AsnC-like transcriptional regulator N-terminal domain	2cfx A:1-63
20	gi|126455643|ref|YP_001076151.1|	0049174	64-153	5.09e-20	54909	Dimeric alpha+beta barrel	0.0059	69733	Lrp/AsnC-like transcriptional regulator C-terminal domain	1ri7 A:85-170
20	gi|126455643|ref|YP_001076151.1|	0052161	3-64	8.37e-16	46785	Winged helix DNA-binding domain	0.0096	68967	Lrp/AsnC-like transcriptional regulator N-terminal domain	1i1g A:2-61
20	gi|126453097|ref|YP_001068293.1|	0049174	64-153	1.15e-20	54909	Dimeric alpha+beta barrel	0.0043	69733	Lrp/AsnC-like transcriptional regulator C-terminal domain	1ri7 A:85-170
20	gi|126453097|ref|YP_001068293.1|	0049384	2-94	0.0000000000000547	46785	Winged helix DNA-binding domain	0.0098	68967	Lrp/AsnC-like transcriptional regulator N-terminal domain	2cfx A:1-63
20	gi|126457222|ref|YP_001075830.1|	0052162	65-151	2.01e-18	54909	Dimeric alpha+beta barrel	0.0047	69733	Lrp/AsnC-like transcriptional regulator C-terminal domain	1ri7 A:85-170
20	gi|126457222|ref|YP_001075830.1|	0052161	3-61	4.69e-16	46785	Winged helix DNA-binding domain	0.0086	68967	Lrp/AsnC-like transcriptional regulator N-terminal domain	1i1g A:2-61
20	gi|126453876|ref|YP_001064643.1|	0052161	15-75	2.13e-16	46785	Winged helix DNA-binding domain	0.0064	68967	Lrp/AsnC-like transcriptional regulator N-terminal domain	2cfx A:1-63
20	gi|126453876|ref|YP_001064643.1|	0052160	77-150	0.000000000000764	54909	Dimeric alpha+beta barrel	0.0093	69733	Lrp/AsnC-like transcriptional regulator C-terminal domain	1ri7 A:85-170
20	gi|126452326|ref|YP_001064657.1|	0049174	64-151	2.41e-19	54909	Dimeric alpha+beta barrel	0.0086	69733	Lrp/AsnC-like transcriptional regulator C-terminal domain	1ri7 A:85-170
20	gi|126452326|ref|YP_001064657.1|	0052161	2-62	3.64e-19	46785	Winged helix DNA-binding domain	0.0061	68967	Lrp/AsnC-like transcriptional regulator N-terminal domain	1ri7 A:25-84
20	gi|126453817|ref|YP_001065652.1|	0049174	75-162	1.22e-20	54909	Dimeric alpha+beta barrel	0.017	69733	Lrp/AsnC-like transcriptional regulator C-terminal domain	1ri7 A:85-170
20	gi|126453817|ref|YP_001065652.1|	0052161	14-73	1.47e-16	46785	Winged helix DNA-binding domain	0.0053	68967	Lrp/AsnC-like transcriptional regulator N-terminal domain	1ri7 A:25-84
20	gi|126454869|ref|YP_001065730.1|	0052160	66-146	0.0000000000000416	54909	Dimeric alpha+beta barrel	0.0076	69733	Lrp/AsnC-like transcriptional regulator C-terminal domain	2cfx A:64-140
20	gi|126454869|ref|YP_001065730.1|	0049384	2-89	0.0000000000000512	46785	Winged helix DNA-binding domain	0.01	68967	Lrp/AsnC-like transcriptional regulator N-terminal domain	2cfx A:1-63
20	gi|126454566|ref|YP_001066406.1|	0049174	111-191	2.95e-16	54909	Dimeric alpha+beta barrel	0.005	69733	Lrp/AsnC-like transcriptional regulator C-terminal domain	1ri7 A:85-170
20	gi|126454566|ref|YP_001066406.1|	0052161	48-105	0.00000000000358	46785	Winged helix DNA-binding domain	0.0084	68967	Lrp/AsnC-like transcriptional regulator N-terminal domain	2cg4 A:4-66
20	gi|126455199|ref|YP_001067169.1|	0049174	73-158	4.83e-20	54909	Dimeric alpha+beta barrel	0.0041	69733	Lrp/AsnC-like transcriptional regulator C-terminal domain	1ri7 A:85-170
20	gi|126455199|ref|YP_001067169.1|	0052161	10-70	5.15e-20	46785	Winged helix DNA-binding domain	0.0055	68967	Lrp/AsnC-like transcriptional regulator N-terminal domain	1ri7 A:25-84
20	gi|126455873|ref|YP_001076356.1|	0049174	96-184	7.91e-24	54909	Dimeric alpha+beta barrel	0.007	69733	Lrp/AsnC-like transcriptional regulator C-terminal domain	1ri7 A:85-170
20	gi|126455873|ref|YP_001076356.1|	0052161	34-94	1.18e-16	46785	Winged helix DNA-binding domain	0.0054	68967	Lrp/AsnC-like transcriptional regulator N-terminal domain	2cfx A:1-63
20	gi|126456295|ref|YP_001076998.1|	0052162	82-164	8.31e-19	54909	Dimeric alpha+beta barrel	0.0072	69733	Lrp/AsnC-like transcriptional regulator C-terminal domain	2cg4 A:67-152
20	gi|126456295|ref|YP_001076998.1|	0052161	18-78	5.68e-17	46785	Winged helix DNA-binding domain	0.0052	68967	Lrp/AsnC-like transcriptional regulator N-terminal domain	1i1g A:2-61
20	gi|126451470|ref|YP_001064437.1|	0045790	89-296	8.51e-47	53850	Periplasmic binding protein-like II	0.0078	53851	Phosphate binding protein-like	1al3 A:
20	gi|126451470|ref|YP_001064437.1|	0045910	3-111	7.53e-22	46785	Winged helix DNA-binding domain	0.0058	88979	LysR-like transcriptional regulators	1ixc A:1-89
20	gi|126454951|ref|YP_001065008.1|	0045790	90-298	9.93e-41	53850	Periplasmic binding protein-like II	0.01	53851	Phosphate binding protein-like	1twy A:
20	gi|126454951|ref|YP_001065008.1|	0045910	3-112	8.65e-22	46785	Winged helix DNA-binding domain	0.011	88979	LysR-like transcriptional regulators	1ixc A:1-89
20	gi|126455237|ref|YP_001067072.1|	0045790	89-299	1.23e-33	53850	Periplasmic binding protein-like II	0.01	53851	Phosphate binding protein-like	1al3 A:
20	gi|126455237|ref|YP_001067072.1|	0047461	3-83	4.99e-20	46785	Winged helix DNA-binding domain	0.016	88979	LysR-like transcriptional regulators	1ixc A:1-89
20	gi|126453673|ref|YP_001065292.1|	0045790	91-299	2.02e-40	53850	Periplasmic binding protein-like II	0.00000167	53851	Phosphate binding protein-like	1al3 A:
20	gi|126453673|ref|YP_001065292.1|	0045910	12-113	0.0000000000000468	46785	Winged helix DNA-binding domain	0.017	88979	LysR-like transcriptional regulators	1ixc A:1-89
20	gi|126453156|ref|YP_001065898.1|	0045790	89-291	4.34e-30	53850	Periplasmic binding protein-like II	0.0012	53851	Phosphate binding protein-like	1ixc A:90-294
20	gi|126453156|ref|YP_001065898.1|	0045910	2-109	1.13e-22	46785	Winged helix DNA-binding domain	0.0016	88979	LysR-like transcriptional regulators	1ixc A:1-89
20	gi|126453910|ref|YP_001065972.1|	0045790	90-298	1.18e-40	53850	Periplasmic binding protein-like II	0.0065	53851	Phosphate binding protein-like	2fyi A:88-307
20	gi|126453910|ref|YP_001065972.1|	0047461	4-86	1.36e-21	46785	Winged helix DNA-binding domain	0.0073	88979	LysR-like transcriptional regulators	1ixc A:1-89
20	gi|126451925|ref|YP_001066026.1|	0045790	90-294	4.2e-44	53850	Periplasmic binding protein-like II	0.00054	53851	Phosphate binding protein-like	1i6a A:
20	gi|126451925|ref|YP_001066026.1|	0045910	2-112	2.2e-23	46785	Winged helix DNA-binding domain	0.0097	88979	LysR-like transcriptional regulators	1ixc A:1-89
20	gi|126453195|ref|YP_001066001.1|	0045790	92-294	2.04e-43	53850	Periplasmic binding protein-like II	0.009	53851	Phosphate binding protein-like	1ixc A:90-294
20	gi|126453195|ref|YP_001066001.1|	0045910	5-112	4.59e-20	46785	Winged helix DNA-binding domain	0.015	88979	LysR-like transcriptional regulators	1ixc A:1-89
20	gi|126452001|ref|YP_001066130.1|	0045790	90-297	2.01e-43	53850	Periplasmic binding protein-like II	0.000000523	53851	Phosphate binding protein-like	1al3 A:
20	gi|126452001|ref|YP_001066130.1|	0047461	1-88	0.0000000000000639	46785	Winged helix DNA-binding domain	0.023	88979	LysR-like transcriptional regulators	1ixc A:1-89
20	gi|126452276|ref|YP_001066785.1|	0045790	91-296	3.8e-49	53850	Periplasmic binding protein-like II	0.012	53851	Phosphate binding protein-like	1al3 A:
20	gi|126452276|ref|YP_001066785.1|	0045910	3-111	5.39e-18	46785	Winged helix DNA-binding domain	0.0048	88979	LysR-like transcriptional regulators	1ixc A:1-89
20	gi|126452612|ref|YP_001065284.1|	0045790	97-292	1.54e-29	53850	Periplasmic binding protein-like II	0.0063	53851	Phosphate binding protein-like	1i6a A:
20	gi|126452612|ref|YP_001065284.1|	0045910	10-120	1.14e-23	46785	Winged helix DNA-binding domain	0.01	88979	LysR-like transcriptional regulators	1ixc A:1-89
20	gi|126452773|ref|YP_001067671.1|	0052509	92-277	8.14e-22	53850	Periplasmic binding protein-like II	0.011	53851	Phosphate binding protein-like	1i6a A:
20	gi|126452773|ref|YP_001067671.1|	0047461	1-84	3.93e-19	46785	Winged helix DNA-binding domain	0.003	88979	LysR-like transcriptional regulators	1ixc A:1-89
20	gi|126452277|ref|YP_001064309.1|	0045790	90-290	1.24e-36	53850	Periplasmic binding protein-like II	0.00091	53851	Phosphate binding protein-like	1i6a A:
20	gi|126452277|ref|YP_001064309.1|	0047461	1-85	2.84e-23	46785	Winged helix DNA-binding domain	0.0047	88979	LysR-like transcriptional regulators	1ixc A:1-89
20	gi|126454064|ref|YP_001068291.1|	0045790	88-297	8.55e-29	53850	Periplasmic binding protein-like II	0.013	53851	Phosphate binding protein-like	1al3 A:
20	gi|126454064|ref|YP_001068291.1|	0047461	1-87	9.02e-25	46785	Winged helix DNA-binding domain	0.0021	88979	LysR-like transcriptional regulators	1ixc A:1-89
20	gi|126451650|ref|YP_001064833.1|	0045790	91-299	1.19e-33	53850	Periplasmic binding protein-like II	0.00095	53851	Phosphate binding protein-like	1ixc A:90-294
20	gi|126451650|ref|YP_001064833.1|	0047461	2-82	2.73e-23	46785	Winged helix DNA-binding domain	0.001	88979	LysR-like transcriptional regulators	1ixc A:1-89
20	gi|126457194|ref|YP_001074058.1|	0045790	93-298	9.41e-42	53850	Periplasmic binding protein-like II	0.0075	53851	Phosphate binding protein-like	1al3 A:
20	gi|126457194|ref|YP_001074058.1|	0045910	5-114	1.78e-22	46785	Winged helix DNA-binding domain	0.013	88979	LysR-like transcriptional regulators	1ixc A:1-89
20	gi|126455553|ref|YP_001074095.1|	0052509	88-297	1.14e-41	53850	Periplasmic binding protein-like II	0.0000108	53851	Phosphate binding protein-like	1uth A:
20	gi|126455553|ref|YP_001074095.1|	0052508	3-82	4.35e-20	46785	Winged helix DNA-binding domain	0.0033	88979	LysR-like transcriptional regulators	2esn A:3-91
20	gi|126458518|ref|YP_001076701.1|	0045790	94-298	1.43e-43	53850	Periplasmic binding protein-like II	0.012	53851	Phosphate binding protein-like	1al3 A:
20	gi|126458518|ref|YP_001076701.1|	0045910	7-116	1.82e-22	46785	Winged helix DNA-binding domain	0.005	88979	LysR-like transcriptional regulators	1ixc A:1-89
20	gi|126458549|ref|YP_001076021.1|	0045790	95-296	2.71e-32	53850	Periplasmic binding protein-like II	0.012	53851	Phosphate binding protein-like	1i6a A:
20	gi|126458549|ref|YP_001076021.1|	0052508	5-82	1.44e-22	46785	Winged helix DNA-binding domain	0.011	88979	LysR-like transcriptional regulators	2esn A:3-91
20	gi|126458078|ref|YP_001075438.1|	0045790	90-299	3.1e-38	53850	Periplasmic binding protein-like II	0.0061	53851	Phosphate binding protein-like	2fyi A:88-307
20	gi|126458078|ref|YP_001075438.1|	0047461	4-84	1.42e-18	46785	Winged helix DNA-binding domain	0.008	88979	LysR-like transcriptional regulators	1ixc A:1-89
20	gi|126455795|ref|YP_001075332.1|	0045790	90-293	1.96e-37	53850	Periplasmic binding protein-like II	0.0014	53851	Phosphate binding protein-like	1al3 A:
20	gi|126455795|ref|YP_001075332.1|	0045910	1-113	5.9e-25	46785	Winged helix DNA-binding domain	0.0062	88979	LysR-like transcriptional regulators	1ixc A:1-89
20	gi|126457048|ref|YP_001075044.1|	0049998	104-305	7.78e-23	53850	Periplasmic binding protein-like II	0.0057	53851	Phosphate binding protein-like	1i6a A:
20	gi|126457048|ref|YP_001075044.1|	0047461	18-104	3.75e-17	46785	Winged helix DNA-binding domain	0.0053	88979	LysR-like transcriptional regulators	1ixc A:1-89
20	gi|126456478|ref|YP_001074457.1|	0045790	90-297	1.72e-45	53850	Periplasmic binding protein-like II	0.0075	53851	Phosphate binding protein-like	1al3 A:
20	gi|126456478|ref|YP_001074457.1|	0047461	4-83	6.56e-21	46785	Winged helix DNA-binding domain	0.013	88979	LysR-like transcriptional regulators	1ixc A:1-89
20	gi|126458242|ref|YP_001074420.1|	0045790	88-297	3.06e-32	53850	Periplasmic binding protein-like II	0.0016	53851	Phosphate binding protein-like	1i6a A:
20	gi|126458242|ref|YP_001074420.1|	0045910	1-110	6.36e-23	46785	Winged helix DNA-binding domain	0.0028	88979	LysR-like transcriptional regulators	1ixc A:1-89
20	gi|126457505|ref|YP_001076144.1|	0052509	90-280	3.1e-34	53850	Periplasmic binding protein-like II	0.0079	53851	Phosphate binding protein-like	1i6a A:
20	gi|126457505|ref|YP_001076144.1|	0045910	5-112	8.88e-20	46785	Winged helix DNA-binding domain	0.01	88979	LysR-like transcriptional regulators	1ixc A:1-89
20	gi|126457088|ref|YP_001076188.1|	0045790	105-298	5.91e-27	53850	Periplasmic binding protein-like II	0.0094	53851	Phosphate binding protein-like	2esn A:92-303
20	gi|126457088|ref|YP_001076188.1|	0047461	8-93	2.16e-19	46785	Winged helix DNA-binding domain	0.0028	88979	LysR-like transcriptional regulators	1ixc A:1-89
20	gi|126456640|ref|YP_001074347.1|	0047462	94-291	1.09e-25	53850	Periplasmic binding protein-like II	0.0033	53851	Phosphate binding protein-like	1i6a A:
20	gi|126456640|ref|YP_001074347.1|	0052508	2-82	4.95e-17	46785	Winged helix DNA-binding domain	0.004	88979	LysR-like transcriptional regulators	1ixc A:1-89
20	gi|126454207|ref|YP_001066246.1|	0045790	92-302	6.21e-37	53850	Periplasmic binding protein-like II	0.0064	53851	Phosphate binding protein-like	1al3 A:
20	gi|126454207|ref|YP_001066246.1|	0047461	8-92	2.53e-21	46785	Winged helix DNA-binding domain	0.025	88979	LysR-like transcriptional regulators	1ixc A:1-89
20	gi|126454011|ref|YP_001065932.1|	0045790	106-311	8.42e-41	53850	Periplasmic binding protein-like II	0.0011	53851	Phosphate binding protein-like	2fyi A:88-307
20	gi|126454011|ref|YP_001065932.1|	0045910	17-129	1.91e-24	46785	Winged helix DNA-binding domain	0.0087	88979	LysR-like transcriptional regulators	1ixc A:1-89
20	gi|126454197|ref|YP_001065751.1|	0045790	93-282	3.12e-27	53850	Periplasmic binding protein-like II	0.0056	53851	Phosphate binding protein-like	1i6a A:
20	gi|126454197|ref|YP_001065751.1|	0045910	9-116	4.4e-26	46785	Winged helix DNA-binding domain	0.0063	88979	LysR-like transcriptional regulators	1ixc A:1-89
20	gi|126454309|ref|YP_001067427.1|	0052509	95-301	3.26e-33	53850	Periplasmic binding protein-like II	0.00011	53851	Phosphate binding protein-like	1uth A:
20	gi|126454309|ref|YP_001067427.1|	0052508	11-86	1.53e-16	46785	Winged helix DNA-binding domain	0.01	88979	LysR-like transcriptional regulators	2esn A:3-91
20	gi|126454337|ref|YP_001064424.1|	0045790	91-303	1.21e-44	53850	Periplasmic binding protein-like II	0.0081	53851	Phosphate binding protein-like	2fyi A:88-307
20	gi|126454337|ref|YP_001064424.1|	0047461	8-91	7.92e-20	46785	Winged helix DNA-binding domain	0.009	88979	LysR-like transcriptional regulators	1ixc A:1-89
20	gi|126452884|ref|YP_001064576.1|	0045790	92-291	6.52e-39	53850	Periplasmic binding protein-like II	0.012	53851	Phosphate binding protein-like	2esn A:92-303
20	gi|126452884|ref|YP_001064576.1|	0052508	4-83	1.82e-19	46785	Winged helix DNA-binding domain	0.013	88979	LysR-like transcriptional regulators	1ixc A:1-89
20	gi|126453831|ref|YP_001064639.1|	0045790	132-339	1.35e-43	53850	Periplasmic binding protein-like II	0.0096	53851	Phosphate binding protein-like	2fyi A:88-307
20	gi|126453831|ref|YP_001064639.1|	0045910	46-153	1.49e-18	46785	Winged helix DNA-binding domain	0.012	88979	LysR-like transcriptional regulators	1ixc A:1-89
20	gi|126454788|ref|YP_001064744.1|	0045790	95-295	2.71e-43	53850	Periplasmic binding protein-like II	0.01	53851	Phosphate binding protein-like	1al3 A:
20	gi|126454788|ref|YP_001064744.1|	0052508	7-88	3.75e-22	46785	Winged helix DNA-binding domain	0.0083	88979	LysR-like transcriptional regulators	2esn A:3-91
20	gi|126451604|ref|YP_001064752.1|	0045790	87-296	3.26e-40	53850	Periplasmic binding protein-like II	0.0074	53851	Phosphate binding protein-like	2fyi A:88-307
20	gi|126451604|ref|YP_001064752.1|	0045910	1-110	3.96e-20	46785	Winged helix DNA-binding domain	0.009	88979	LysR-like transcriptional regulators	1ixc A:1-89
20	gi|126455277|ref|YP_001065075.1|	0045790	181-388	1.76e-42	53850	Periplasmic binding protein-like II	0.011	53851	Phosphate binding protein-like	1i6a A:
20	gi|126455277|ref|YP_001065075.1|	0047461	95-171	8.86e-20	46785	Winged helix DNA-binding domain	0.016	88979	LysR-like transcriptional regulators	1ixc A:1-89
20	gi|126455278|ref|YP_001065164.1|	0045790	90-291	6.7e-46	53850	Periplasmic binding protein-like II	0.01	53851	Phosphate binding protein-like	1i6a A:
20	gi|126455278|ref|YP_001065164.1|	0047461	4-85	1.68e-22	46785	Winged helix DNA-binding domain	0.0057	88979	LysR-like transcriptional regulators	1ixc A:1-89
20	gi|126453253|ref|YP_001065170.1|	0045790	126-331	9.51e-31	53850	Periplasmic binding protein-like II	0.0034	53851	Phosphate binding protein-like	1al3 A:
20	gi|126453253|ref|YP_001065170.1|	0045910	31-146	5.52e-27	46785	Winged helix DNA-binding domain	0.0033	88979	LysR-like transcriptional regulators	1ixc A:1-89
20	gi|126453248|ref|YP_001065283.1|	0045790	92-295	1.43e-41	53850	Periplasmic binding protein-like II	0.01	53851	Phosphate binding protein-like	2fyi A:88-307
20	gi|126453248|ref|YP_001065283.1|	0047461	8-87	5.67e-21	46785	Winged helix DNA-binding domain	0.0081	88979	LysR-like transcriptional regulators	1ixc A:1-89
20	gi|126453441|ref|YP_001065308.1|	0045790	90-307	9.51e-37	53850	Periplasmic binding protein-like II	0.00017	53851	Phosphate binding protein-like	1ixc A:90-294
20	gi|126453441|ref|YP_001065308.1|	0047461	4-86	4.95e-23	46785	Winged helix DNA-binding domain	0.0012	88979	LysR-like transcriptional regulators	1ixc A:1-89
20	gi|126453249|ref|YP_001065429.1|	0045790	90-293	4.34e-24	53850	Periplasmic binding protein-like II	0.0064	53851	Phosphate binding protein-like	2fyi A:88-307
20	gi|126453249|ref|YP_001065429.1|	0047461	6-87	9.32e-19	46785	Winged helix DNA-binding domain	0.006	88979	LysR-like transcriptional regulators	1ixc A:1-89
20	gi|126451850|ref|YP_001065431.1|	0045790	101-311	1.69e-33	53850	Periplasmic binding protein-like II	0.0057	53851	Phosphate binding protein-like	1al3 A:
20	gi|126451850|ref|YP_001065431.1|	0052508	11-93	1.45e-22	46785	Winged helix DNA-binding domain	0.0081	88979	LysR-like transcriptional regulators	2esn A:3-91
20	gi|126452605|ref|YP_001065734.1|	0045790	89-296	6.7e-46	53850	Periplasmic binding protein-like II	0.01	53851	Phosphate binding protein-like	1eu8 A:
20	gi|126452605|ref|YP_001065734.1|	0047461	4-84	2.72e-20	46785	Winged helix DNA-binding domain	0.018	88979	LysR-like transcriptional regulators	1ixc A:1-89
20	gi|126453744|ref|YP_001065852.1|	0045790	106-311	2.43e-31	53850	Periplasmic binding protein-like II	0.0036	53851	Phosphate binding protein-like	1uth A:
20	gi|126453744|ref|YP_001065852.1|	0045910	13-127	1.08e-22	46785	Winged helix DNA-binding domain	0.0039	88979	LysR-like transcriptional regulators	1ixc A:1-89
20	gi|126453947|ref|YP_001066306.1|	0045790	93-294	1.86e-40	53850	Periplasmic binding protein-like II	0.0012	53851	Phosphate binding protein-like	2fyi A:88-307
20	gi|126453947|ref|YP_001066306.1|	0045910	1-113	1.41e-21	46785	Winged helix DNA-binding domain	0.0094	88979	LysR-like transcriptional regulators	1ixc A:1-89
20	gi|126451598|ref|YP_001066422.1|	0045790	90-298	4.59e-38	53850	Periplasmic binding protein-like II	0.0005	53851	Phosphate binding protein-like	2fyi A:88-307
20	gi|126451598|ref|YP_001066422.1|	0045910	1-111	2.94e-25	46785	Winged helix DNA-binding domain	0.0046	88979	LysR-like transcriptional regulators	1ixc A:1-89
20	gi|126453911|ref|YP_001066562.1|	0045790	91-297	1.03e-43	53850	Periplasmic binding protein-like II	0.014	53851	Phosphate binding protein-like	2fyi A:88-307
20	gi|126453911|ref|YP_001066562.1|	0045910	3-109	4.14e-16	46785	Winged helix DNA-binding domain	0.0033	88979	LysR-like transcriptional regulators	1ixc A:1-89
20	gi|126454997|ref|YP_001066681.1|	0052509	92-301	5.07e-42	53850	Periplasmic binding protein-like II	0.00022	53851	Phosphate binding protein-like	1uth A:
20	gi|126454997|ref|YP_001066681.1|	0052508	8-85	5.17e-18	46785	Winged helix DNA-binding domain	0.012	88979	LysR-like transcriptional regulators	2esn A:3-91
20	gi|126452049|ref|YP_001066956.1|	0045790	87-295	2.33e-36	53850	Periplasmic binding protein-like II	0.00056	53851	Phosphate binding protein-like	1ixc A:90-294
20	gi|126452049|ref|YP_001066956.1|	0047461	1-82	5.94e-23	46785	Winged helix DNA-binding domain	0.0021	88979	LysR-like transcriptional regulators	1ixc A:1-89
20	gi|126454621|ref|YP_001067230.1|	0045790	138-345	1.55e-35	53850	Periplasmic binding protein-like II	0.0018	53851	Phosphate binding protein-like	2fyi A:88-307
20	gi|126454621|ref|YP_001067230.1|	0045910	49-159	8.77e-22	46785	Winged helix DNA-binding domain	0.0063	88979	LysR-like transcriptional regulators	1ixc A:1-89
20	gi|126452574|ref|YP_001067444.1|	0045790	89-299	2.17e-41	53850	Periplasmic binding protein-like II	0.0076	53851	Phosphate binding protein-like	2fyi A:88-307
20	gi|126452574|ref|YP_001067444.1|	0047461	4-84	7.07e-21	46785	Winged helix DNA-binding domain	0.0065	88979	LysR-like transcriptional regulators	1ixc A:1-89
20	gi|126451577|ref|YP_001067595.1|	0052509	90-302	3.39e-40	53850	Periplasmic binding protein-like II	0.000018	53851	Phosphate binding protein-like	1i6a A:
20	gi|126451577|ref|YP_001067595.1|	0047461	1-84	3.85e-19	46785	Winged helix DNA-binding domain	0.0066	88979	LysR-like transcriptional regulators	1ixc A:1-89
20	gi|126452840|ref|YP_001067699.1|	0045790	90-294	1.88e-48	53850	Periplasmic binding protein-like II	0.00048	53851	Phosphate binding protein-like	1i6a A:
20	gi|126452840|ref|YP_001067699.1|	0047461	3-86	1.17e-25	46785	Winged helix DNA-binding domain	0.0016	88979	LysR-like transcriptional regulators	1ixc A:1-89
20	gi|126453308|ref|YP_001068080.1|	0045790	87-296	1.1e-30	53850	Periplasmic binding protein-like II	0.0016	53851	Phosphate binding protein-like	2fyi A:88-307
20	gi|126453308|ref|YP_001068080.1|	0047461	1-83	6.58e-21	46785	Winged helix DNA-binding domain	0.0018	88979	LysR-like transcriptional regulators	1ixc A:1-89
20	gi|126457404|ref|YP_001074079.1|	0047313	94-295	2.53e-26	53850	Periplasmic binding protein-like II	0.016	53851	Phosphate binding protein-like	1pda A:3-219
20	gi|126457404|ref|YP_001074079.1|	0045910	1-113	0.00000000000000117	46785	Winged helix DNA-binding domain	0.044	88979	LysR-like transcriptional regulators	1ixc A:1-89
20	gi|126455561|ref|YP_001074226.1|	0045790	134-331	2.53e-31	53850	Periplasmic binding protein-like II	0.02	53851	Phosphate binding protein-like	1ixc A:90-294
20	gi|126455561|ref|YP_001074226.1|	0045910	46-152	4.63e-18	46785	Winged helix DNA-binding domain	0.0094	88979	LysR-like transcriptional regulators	1ixc A:1-89
20	gi|126457689|ref|YP_001074249.1|	0045790	92-298	4.03e-32	53850	Periplasmic binding protein-like II	0.0027	53851	Phosphate binding protein-like	1i6a A:
20	gi|126457689|ref|YP_001074249.1|	0045910	1-110	4.62e-23	46785	Winged helix DNA-binding domain	0.0043	88979	LysR-like transcriptional regulators	1ixc A:1-89
20	gi|126456083|ref|YP_001074260.1|	0049998	88-292	4.19e-31	53850	Periplasmic binding protein-like II	0.0052	53851	Phosphate binding protein-like	1i6a A:
20	gi|126456083|ref|YP_001074260.1|	0045910	1-110	5.99e-19	46785	Winged helix DNA-binding domain	0.012	88979	LysR-like transcriptional regulators	1ixc A:1-89
20	gi|126457796|ref|YP_001074277.1|	0045790	231-437	7.96e-37	53850	Periplasmic binding protein-like II	0.015	53851	Phosphate binding protein-like	2fyi A:88-307
20	gi|126457796|ref|YP_001074277.1|	0045910	143-249	6.36e-19	46785	Winged helix DNA-binding domain	0.016	88979	LysR-like transcriptional regulators	1ixc A:1-89
20	gi|126455777|ref|YP_001074303.1|	0052509	91-294	5.25e-45	53850	Periplasmic binding protein-like II	0.0000657	53851	Phosphate binding protein-like	1uth A:
20	gi|126455777|ref|YP_001074303.1|	0052508	5-85	1.63e-17	46785	Winged helix DNA-binding domain	0.0031	88979	LysR-like transcriptional regulators	2esn A:3-91
20	gi|126456804|ref|YP_001074318.1|	0045790	125-331	2.82e-39	53850	Periplasmic binding protein-like II	0.0004	53851	Phosphate binding protein-like	1i6a A:
20	gi|126456804|ref|YP_001074318.1|	0045910	29-146	1.16e-25	46785	Winged helix DNA-binding domain	0.0032	88979	LysR-like transcriptional regulators	1ixc A:1-89
20	gi|126457613|ref|YP_001074380.1|	0045910	2-83	1.91e-18	46785	Winged helix DNA-binding domain	0.0047	88979	LysR-like transcriptional regulators	1ixc A:1-89
20	gi|126457613|ref|YP_001074380.1|	0049998	94-293	0.00000000000000724	53850	Periplasmic binding protein-like II	0.018	53851	Phosphate binding protein-like	1uth A:
20	gi|126457230|ref|YP_001074393.1|	0045790	94-296	2.35e-30	53850	Periplasmic binding protein-like II	0.014	53851	Phosphate binding protein-like	2esn A:92-303
20	gi|126457230|ref|YP_001074393.1|	0052508	4-83	1.41e-19	46785	Winged helix DNA-binding domain	0.018	88979	LysR-like transcriptional regulators	2esn A:3-91
20	gi|126457092|ref|YP_001074555.1|	0045790	101-310	1.15e-43	53850	Periplasmic binding protein-like II	0.0085	53851	Phosphate binding protein-like	1i6a A:
20	gi|126457092|ref|YP_001074555.1|	0047461	14-99	1.36e-22	46785	Winged helix DNA-binding domain	0.0099	88979	LysR-like transcriptional regulators	1ixc A:1-89
20	gi|126457173|ref|YP_001074619.1|	0045790	88-293	3.26e-53	53850	Periplasmic binding protein-like II	0.0098	53851	Phosphate binding protein-like	1al3 A:
20	gi|126457173|ref|YP_001074619.1|	0045910	1-111	3.33e-20	46785	Winged helix DNA-binding domain	0.0033	88979	LysR-like transcriptional regulators	1ixc A:1-89
20	gi|126456200|ref|YP_001074629.1|	0045790	89-299	1.45e-44	53850	Periplasmic binding protein-like II	0.0065	53851	Phosphate binding protein-like	2fyi A:88-307
20	gi|126456200|ref|YP_001074629.1|	0045910	6-111	1.32e-20	46785	Winged helix DNA-binding domain	0.0055	88979	LysR-like transcriptional regulators	1ixc A:1-89
20	gi|126456587|ref|YP_001074788.1|	0045790	86-290	1.38e-39	53850	Periplasmic binding protein-like II	0.012	53851	Phosphate binding protein-like	2fyi A:88-307
20	gi|126456587|ref|YP_001074788.1|	0045910	3-107	3.22e-23	46785	Winged helix DNA-binding domain	0.0098	88979	LysR-like transcriptional regulators	1ixc A:1-89
20	gi|126457342|ref|YP_001074850.1|	0045790	92-293	7.6e-33	53850	Periplasmic binding protein-like II	0.01	53851	Phosphate binding protein-like	2fyi A:88-307
20	gi|126457342|ref|YP_001074850.1|	0052508	4-85	3.43e-19	46785	Winged helix DNA-binding domain	0.023	88979	LysR-like transcriptional regulators	1ixc A:1-89
20	gi|126456629|ref|YP_001075061.1|	0045790	90-298	7.06e-41	53850	Periplasmic binding protein-like II	0.0033	53851	Phosphate binding protein-like	2fyi A:88-307
20	gi|126456629|ref|YP_001075061.1|	0045910	3-111	7.58e-21	46785	Winged helix DNA-binding domain	0.0071	88979	LysR-like transcriptional regulators	1ixc A:1-89
20	gi|126456556|ref|YP_001075227.1|	0045790	90-295	3.08e-49	53850	Periplasmic binding protein-like II	0.011	53851	Phosphate binding protein-like	1al3 A:
20	gi|126456556|ref|YP_001075227.1|	0045910	4-110	1.15e-17	46785	Winged helix DNA-binding domain	0.0077	88979	LysR-like transcriptional regulators	1ixc A:1-89
20	gi|126457784|ref|YP_001075299.1|	0045790	98-304	1.17e-34	53850	Periplasmic binding protein-like II	0.0009	53851	Phosphate binding protein-like	2fyi A:88-307
20	gi|126457784|ref|YP_001075299.1|	0045910	13-118	2.88e-23	46785	Winged helix DNA-binding domain	0.002	88979	LysR-like transcriptional regulators	1ixc A:1-89
20	gi|126457218|ref|YP_001075338.1|	0045790	98-287	1.57e-33	53850	Periplasmic binding protein-like II	0.0071	53851	Phosphate binding protein-like	1i6a A:
20	gi|126457218|ref|YP_001075338.1|	0052508	2-82	5.85e-23	46785	Winged helix DNA-binding domain	0.011	88979	LysR-like transcriptional regulators	1ixc A:1-89
20	gi|126457916|ref|YP_001075717.1|	0045790	103-314	4.62e-35	53850	Periplasmic binding protein-like II	0.0034	53851	Phosphate binding protein-like	1al3 A:
20	gi|126457916|ref|YP_001075717.1|	0052508	13-98	3.8e-22	46785	Winged helix DNA-binding domain	0.0083	88979	LysR-like transcriptional regulators	2esn A:3-91
20	gi|126457975|ref|YP_001075720.1|	0045790	88-295	2.17e-44	53850	Periplasmic binding protein-like II	0.0062	53851	Phosphate binding protein-like	1al3 A:
20	gi|126457975|ref|YP_001075720.1|	0045910	4-110	6.61e-19	46785	Winged helix DNA-binding domain	0.011	88979	LysR-like transcriptional regulators	1ixc A:1-89
20	gi|126456316|ref|YP_001075793.1|	0045790	98-308	1.3e-37	53850	Periplasmic binding protein-like II	0.0012	53851	Phosphate binding protein-like	1i6a A:
20	gi|126456316|ref|YP_001075793.1|	0045910	9-119	1.09e-20	46785	Winged helix DNA-binding domain	0.0054	88979	LysR-like transcriptional regulators	1ixc A:1-89
20	gi|126457416|ref|YP_001076256.1|	0045790	89-298	3.69e-36	53850	Periplasmic binding protein-like II	0.0032	53851	Phosphate binding protein-like	1al3 A:
20	gi|126457416|ref|YP_001076256.1|	0045910	1-113	2.18e-21	46785	Winged helix DNA-binding domain	0.0064	88979	LysR-like transcriptional regulators	1ixc A:1-89
20	gi|126457669|ref|YP_001076259.1|	0045790	89-303	2.17e-35	53850	Periplasmic binding protein-like II	0.01	53851	Phosphate binding protein-like	1al3 A:
20	gi|126457669|ref|YP_001076259.1|	0047461	3-87	8.84e-23	46785	Winged helix DNA-binding domain	0.0045	88979	LysR-like transcriptional regulators	1ixc A:1-89
20	gi|126456229|ref|YP_001076467.1|	0045790	89-286	1.54e-23	53850	Periplasmic binding protein-like II	0.0069	53851	Phosphate binding protein-like	1i6a A:
20	gi|126456229|ref|YP_001076467.1|	0045910	4-109	2.04e-22	46785	Winged helix DNA-binding domain	0.0052	88979	LysR-like transcriptional regulators	1ixc A:1-89
20	gi|126458336|ref|YP_001076547.1|	0052509	91-297	1.43e-35	53850	Periplasmic binding protein-like II	0.00017	53851	Phosphate binding protein-like	1uth A:
20	gi|126458336|ref|YP_001076547.1|	0052508	6-86	2.11e-19	46785	Winged helix DNA-binding domain	0.0019	88979	LysR-like transcriptional regulators	2esn A:3-91
20	gi|126458067|ref|YP_001076595.1|	0045790	89-294	6.32e-35	53850	Periplasmic binding protein-like II	0.00029	53851	Phosphate binding protein-like	1ixc A:90-294
20	gi|126458067|ref|YP_001076595.1|	0047461	1-84	1.49e-24	46785	Winged helix DNA-binding domain	0.00072	88979	LysR-like transcriptional regulators	1ixc A:1-89
20	gi|126457789|ref|YP_001076608.1|	0045790	92-293	2.71e-33	53850	Periplasmic binding protein-like II	0.0058	53851	Phosphate binding protein-like	2fyi A:88-307
20	gi|126457789|ref|YP_001076608.1|	0045910	5-115	7.49e-21	46785	Winged helix DNA-binding domain	0.012	88979	LysR-like transcriptional regulators	1ixc A:1-89
20	gi|126456370|ref|YP_001076610.1|	0045790	90-296	5.7e-34	53850	Periplasmic binding protein-like II	0.00018	53851	Phosphate binding protein-like	1ixc A:90-294
20	gi|126456370|ref|YP_001076610.1|	0047461	3-86	2.55e-26	46785	Winged helix DNA-binding domain	0.001	88979	LysR-like transcriptional regulators	1ixc A:1-89
20	gi|126457983|ref|YP_001076780.1|	0052509	104-297	6.7e-20	53850	Periplasmic binding protein-like II	0.0057	53851	Phosphate binding protein-like	1al3 A:
20	gi|126457983|ref|YP_001076780.1|	0047461	11-94	2.07e-16	46785	Winged helix DNA-binding domain	0.0063	88979	LysR-like transcriptional regulators	1ixc A:1-89
20	gi|126458455|ref|YP_001076884.1|	0045790	97-296	1.3e-33	53850	Periplasmic binding protein-like II	0.01	53851	Phosphate binding protein-like	2fyi A:88-307
20	gi|126458455|ref|YP_001076884.1|	0052508	9-90	3.91e-20	46785	Winged helix DNA-binding domain	0.0045	88979	LysR-like transcriptional regulators	1ixc A:1-89
20	gi|126458495|ref|YP_001076887.1|	0045790	95-303	2.53e-27	53850	Periplasmic binding protein-like II	0.017	53851	Phosphate binding protein-like	2esn A:92-303
20	gi|126458495|ref|YP_001076887.1|	0045910	10-114	6.77e-23	46785	Winged helix DNA-binding domain	0.009	88979	LysR-like transcriptional regulators	1ixc A:1-89
20	gi|126458321|ref|YP_001076900.1|	0045790	99-297	2.53e-25	53850	Periplasmic binding protein-like II	0.016	53851	Phosphate binding protein-like	2fyi A:88-307
20	gi|126458321|ref|YP_001076900.1|	0052508	10-87	6.22e-18	46785	Winged helix DNA-binding domain	0.0089	88979	LysR-like transcriptional regulators	1ixc A:1-89
20	gi|126455810|ref|YP_001076940.1|	0052509	110-315	2.17e-40	53850	Periplasmic binding protein-like II	0.0000627	53851	Phosphate binding protein-like	1uth A:
20	gi|126455810|ref|YP_001076940.1|	0052508	22-103	8.44e-16	46785	Winged helix DNA-binding domain	0.0028	88979	LysR-like transcriptional regulators	2esn A:3-91
20	gi|126457387|ref|YP_001076972.1|	0045790	101-307	8.53e-32	53850	Periplasmic binding protein-like II	0.0065	53851	Phosphate binding protein-like	1i6a A:
20	gi|126457387|ref|YP_001076972.1|	0045910	12-121	1.59e-19	46785	Winged helix DNA-binding domain	0.01	88979	LysR-like transcriptional regulators	1ixc A:1-89
20	gi|126458112|ref|YP_001077008.1|	0045790	91-298	6.21e-31	53850	Periplasmic binding protein-like II	0.0027	53851	Phosphate binding protein-like	1al3 A:
20	gi|126458112|ref|YP_001077008.1|	0045910	2-102	1.26e-19	46785	Winged helix DNA-binding domain	0.0053	88979	LysR-like transcriptional regulators	1ixc A:1-89
20	gi|126457764|ref|YP_001077102.1|	0052509	142-339	2.35e-41	53850	Periplasmic binding protein-like II	0.0000738	53851	Phosphate binding protein-like	1uth A:
20	gi|126457764|ref|YP_001077102.1|	0052508	49-127	3.5e-21	46785	Winged helix DNA-binding domain	0.0015	88979	LysR-like transcriptional regulators	2esn A:3-91
20	gi|126453518|ref|YP_001064952.1|	0052644	8-137	9.11e-28	46785	Winged helix DNA-binding domain	0.01	63379	MarR-like transcriptional regulators	2fbh A:8-144
20	gi|126451868|ref|YP_001066038.1|	0052644	13-151	2.9e-33	46785	Winged helix DNA-binding domain	0.0033	63379	MarR-like transcriptional regulators	2fbh A:8-144
20	gi|126452741|ref|YP_001066240.1|	0052644	11-158	1.46e-34	46785	Winged helix DNA-binding domain	0.00088	63379	MarR-like transcriptional regulators	2fbk A:8-179
20	gi|126452807|ref|YP_001066631.1|	0052801	8-145	7.75e-30	46785	Winged helix DNA-binding domain	0.0074	63379	MarR-like transcriptional regulators	1jgs A:
20	gi|126454754|ref|YP_001064550.1|	0052644	23-157	0.0000000000000244	46785	Winged helix DNA-binding domain	0.085	63379	MarR-like transcriptional regulators	1jgs A:
20	gi|126457280|ref|YP_001076618.1|	0053037	7-143	2.59e-22	46785	Winged helix DNA-binding domain	0.00000186	63379	MarR-like transcriptional regulators	2hr3 A:2-146
20	gi|126457996|ref|YP_001076453.1|	0052801	7-146	4.21e-33	46785	Winged helix DNA-binding domain	0.00016	63379	MarR-like transcriptional regulators	1z91 A:8-144
20	gi|126457652|ref|YP_001075091.1|	0052644	22-159	4.59e-27	46785	Winged helix DNA-binding domain	0.01	63379	MarR-like transcriptional regulators	1jgs A:
20	gi|126457496|ref|YP_001075273.1|	0049608	86-270	3.01e-37	55781	GAF domain-like	0.0023	75513	IclR ligand-binding domain-like	1tf1 A:
20	gi|126457496|ref|YP_001075273.1|	0048177	20-94	2.74e-16	46785	Winged helix DNA-binding domain	0.089	63379	MarR-like transcriptional regulators	2a61 A:5-143
20	gi|126454172|ref|YP_001064307.1|	0052801	9-150	1.5e-33	46785	Winged helix DNA-binding domain	0.0021	63379	MarR-like transcriptional regulators	1jgs A:
20	gi|126455388|ref|YP_001064707.1|	0052644	15-154	3.5e-26	46785	Winged helix DNA-binding domain	0.015	63379	MarR-like transcriptional regulators	2fbi A:5-140
20	gi|126455167|ref|YP_001065336.1|	0040327	110-332	1.18e-38	53335	S-adenosyl-L-methionine-dependent methyltransferases	0.0039	64111	Plant O-methyltransferase, C-terminal domain	1kyw A:120-362
20	gi|126455167|ref|YP_001065336.1|	0044139	13-89	0.00000000635	46785	Winged helix DNA-binding domain	0.076	63379	MarR-like transcriptional regulators	2a61 A:5-143
20	gi|126454615|ref|YP_001066244.1|	0052644	18-123	1.88e-17	46785	Winged helix DNA-binding domain	0.033	63379	MarR-like transcriptional regulators	2fbh A:8-144
20	gi|126451989|ref|YP_001068303.1|	0052644	3-130	1.51e-22	46785	Winged helix DNA-binding domain	0.054	63379	MarR-like transcriptional regulators	2fbk A:8-179
20	gi|126458347|ref|YP_001074425.1|	0049608	79-256	2.22e-50	55781	GAF domain-like	0.00045	75513	IclR ligand-binding domain-like	1mkm A:76-246
20	gi|126458347|ref|YP_001074425.1|	0048177	14-86	0.000000000000483	46785	Winged helix DNA-binding domain	0.05	63379	MarR-like transcriptional regulators	3cta A:5-89
20	gi|126456364|ref|YP_001074973.1|	0052644	7-141	1.15e-26	46785	Winged helix DNA-binding domain	0.00012	63379	MarR-like transcriptional regulators	2fbi A:5-140
20	gi|126456771|ref|YP_001075436.1|	0052644	12-131	6.48e-24	46785	Winged helix DNA-binding domain	0.01	63379	MarR-like transcriptional regulators	1s3j A:
20	gi|126457479|ref|YP_001076139.1|	0052644	69-211	1.18e-26	46785	Winged helix DNA-binding domain	0.007	63379	MarR-like transcriptional regulators	2fbh A:8-144
20	gi|126455359|ref|YP_001066655.1|	0050342	5-130	3.27e-42	52172	CheY-like	0.00014	52173	CheY-related	1mvo A:
20	gi|126455359|ref|YP_001066655.1|	0051385	139-240	4.25e-29	46894	C-terminal effector domain of the bipartite response regulators	0.0000303	46895	PhoB-like	1opc A:
20	gi|126454333|ref|YP_001065793.1|	0050342	2-127	1.57e-41	52172	CheY-like	0.0000397	52173	CheY-related	1b00 A:
20	gi|126454333|ref|YP_001065793.1|	0051385	124-229	1.93e-28	46894	C-terminal effector domain of the bipartite response regulators	0.000038	46895	PhoB-like	1qqi A:
20	gi|126455264|ref|YP_001065533.1|	0050342	4-129	7.68e-38	52172	CheY-like	0.000014	52173	CheY-related	1zh2 A:2-120
20	gi|126455264|ref|YP_001065533.1|	0051385	131-231	3.4e-28	46894	C-terminal effector domain of the bipartite response regulators	0.0017	46895	PhoB-like	1p2f A:121-217
20	gi|126453172|ref|YP_001068297.1|	0050342	1-125	9.25e-38	52172	CheY-like	0.00032	52173	CheY-related	1ys7 A:7-127
20	gi|126453172|ref|YP_001068297.1|	0051385	124-221	4.54e-22	46894	C-terminal effector domain of the bipartite response regulators	0.0032	46895	PhoB-like	1kgs A:124-225
20	gi|126456029|ref|YP_001074880.1|	0050342	2-124	3.98e-37	52172	CheY-like	0.00026	52173	CheY-related	1mvo A:
20	gi|126456029|ref|YP_001074880.1|	0051385	131-230	1.45e-24	46894	C-terminal effector domain of the bipartite response regulators	0.00093	46895	PhoB-like	1opc A:
20	gi|126457148|ref|YP_001076211.1|	0043525	27-189	7.26e-36	52172	CheY-like	0.00055	52173	CheY-related	1b00 A:
20	gi|126457148|ref|YP_001076211.1|	0048619	157-251	9.07e-20	46894	C-terminal effector domain of the bipartite response regulators	0.0016	46895	PhoB-like	1ys7 A:128-233
20	gi|126453297|ref|YP_001065957.1|	0050342	7-139	1.27e-32	52172	CheY-like	0.001	52173	CheY-related	1nxo A:
20	gi|126453297|ref|YP_001065957.1|	0051385	133-234	3.16e-23	46894	C-terminal effector domain of the bipartite response regulators	0.0057	46895	PhoB-like	1p2f A:121-217
20	gi|126452418|ref|YP_001065379.1|	0050342	3-127	9.11e-42	52172	CheY-like	0.00014	52173	CheY-related	1mvo A:
20	gi|126452418|ref|YP_001065379.1|	0051385	132-232	2.55e-25	46894	C-terminal effector domain of the bipartite response regulators	0.00015	46895	PhoB-like	1opc A:
20	gi|126454435|ref|YP_001066318.1|	0050342	2-130	5.83e-34	52172	CheY-like	0.00046	52173	CheY-related	1nxo A:
20	gi|126454435|ref|YP_001066318.1|	0048684	128-225	1.7e-22	46894	C-terminal effector domain of the bipartite response regulators	0.0056	46895	PhoB-like	1p2f A:121-217
20	gi|126458178|ref|YP_001074955.1|	0049014	4-101	1.07e-26	46894	C-terminal effector domain of the bipartite response regulators	0.0073	46895	PhoB-like	1p2f A:121-217
20	gi|126458594|ref|YP_001074970.1|	0050342	7-130	3.42e-38	52172	CheY-like	0.00025	52173	CheY-related	1mvo A:
20	gi|126458594|ref|YP_001074970.1|	0051385	135-234	9.35e-25	46894	C-terminal effector domain of the bipartite response regulators	0.00081	46895	PhoB-like	1opc A:
20	gi|126456477|ref|YP_001076056.1|	0050342	6-131	8.11e-33	52172	CheY-like	0.00081	52173	CheY-related	1zh2 A:2-120
20	gi|126456477|ref|YP_001076056.1|	0048684	141-235	1.93e-24	46894	C-terminal effector domain of the bipartite response regulators	0.0005	46895	PhoB-like	1opc A:
20	gi|126457904|ref|YP_001076132.1|	0048684	26-116	0.000000000567	46894	C-terminal effector domain of the bipartite response regulators	0.013	46895	PhoB-like	1kgs A:124-225
20	gi|126456449|ref|YP_001075854.1|	0051249	3-72	7.24e-19	47413	lambda repressor-like DNA-binding domains	0.01	47432	SinR domain-like	1y7y A:5-73
20	gi|126452589|ref|YP_001064393.1|	0051249	45-85	0.0000163	47413	lambda repressor-like DNA-binding domains	0.06	47432	SinR domain-like	2ict A:8-94
20	gi|126454923|ref|YP_001066493.1|	0051249	5-71	0.000005	47413	lambda repressor-like DNA-binding domains	0.042	47432	SinR domain-like	1b0n A:1-68
20	gi|126452186|ref|YP_001064380.1|	0051249	2-69	0.00000000000000456	47413	lambda repressor-like DNA-binding domains	0.076	47432	SinR domain-like	1b0n A:1-68
20	gi|126453277|ref|YP_001065289.1|	0052017	70-176	1.54e-23	51182	RmlC-like cupins	0.044	101976	TM1459-like	2bnm A:77-198
20	gi|126453277|ref|YP_001065289.1|	0051249	4-63	2.09e-17	47413	lambda repressor-like DNA-binding domains	0.038	47432	SinR domain-like	1b0n A:1-68
20	gi|126452095|ref|YP_001067922.1|	0049180	7-81	0.0000000000000992	47413	lambda repressor-like DNA-binding domains	0.026	47432	SinR domain-like	1y7y A:5-73
20	gi|126457392|ref|YP_001074677.1|	0043706	48-182	1.05e-23	51182	RmlC-like cupins	0.024	75035	Quercetin 2,3-dioxygenase-like	1y3t A:5-334
20	gi|126457392|ref|YP_001074677.1|	0051249	3-69	4.02e-16	47413	lambda repressor-like DNA-binding domains	0.093	47432	SinR domain-like	1b0n A:1-68
20	gi|126456679|ref|YP_001075182.1|	0049374	59-202	4.59e-31	51182	RmlC-like cupins	0.033	101976	TM1459-like	2bnm A:77-198
20	gi|126456679|ref|YP_001075182.1|	0051249	3-72	0.00000000000326	47413	lambda repressor-like DNA-binding domains	0.018	47432	SinR domain-like	1b0n A:1-68
20	gi|126457330|ref|YP_001076965.1|	0051249	45-85	0.00000901	47413	lambda repressor-like DNA-binding domains	0.056	47432	SinR domain-like	2ict A:8-94
20	gi|126453041|ref|YP_001064976.1|	0054073	77-190	1.88e-23	48498	Tetracyclin repressor-like, C-terminal domain	0.0013	48499	Tetracyclin repressor-like, C-terminal domain	2hyj A:83-200
20	gi|126453041|ref|YP_001064976.1|	0054072	2-68	6.67e-16	46689	Homeodomain-like	0.002	46764	Tetracyclin repressor-like, N-terminal domain	2hyj A:8-82
20	gi|126451522|ref|YP_001065464.1|	0052799	84-208	2.55e-34	48498	Tetracyclin repressor-like, C-terminal domain	0.0059	48499	Tetracyclin repressor-like, C-terminal domain	2fx0 A:77-198
20	gi|126451522|ref|YP_001065464.1|	0049523	4-85	1.69e-19	46689	Homeodomain-like	0.0018	46764	Tetracyclin repressor-like, N-terminal domain	2d6y A:7-74
20	gi|126455905|ref|YP_001074053.1|	0052656	85-196	4.04e-17	48498	Tetracyclin repressor-like, C-terminal domain	0.011	48499	Tetracyclin repressor-like, C-terminal domain	2fd5 A:77-180
20	gi|126455905|ref|YP_001074053.1|	0052647	13-80	1.95e-16	46689	Homeodomain-like	0.0052	46764	Tetracyclin repressor-like, N-terminal domain	1sgm A:5-77
20	gi|126457725|ref|YP_001075995.1|	0050189	95-210	5.44e-21	48498	Tetracyclin repressor-like, C-terminal domain	0.0017	48499	Tetracyclin repressor-like, C-terminal domain	1vi0 A:78-194
20	gi|126457725|ref|YP_001075995.1|	0049523	15-98	7.18e-18	46689	Homeodomain-like	0.0059	46764	Tetracyclin repressor-like, N-terminal domain	1z77 A:1-75
20	gi|126457147|ref|YP_001075010.1|	0052849	82-194	5.64e-23	48498	Tetracyclin repressor-like, C-terminal domain	0.0054	48499	Tetracyclin repressor-like, C-terminal domain	2g3b A:74-189
20	gi|126457147|ref|YP_001075010.1|	0049195	6-74	1.08e-16	46689	Homeodomain-like	0.0045	46764	Tetracyclin repressor-like, N-terminal domain	1sgm A:5-77
20	gi|126456538|ref|YP_001075869.1|	0053205	81-193	1.3e-22	48498	Tetracyclin repressor-like, C-terminal domain	0.012	48499	Tetracyclin repressor-like, C-terminal domain	2np5 A:78-195
20	gi|126456538|ref|YP_001075869.1|	0049523	4-81	1.03e-16	46689	Homeodomain-like	0.0065	46764	Tetracyclin repressor-like, N-terminal domain	2gfn A:4-80
20	gi|126457367|ref|YP_001076025.1|	0052799	106-231	5.64e-37	48498	Tetracyclin repressor-like, C-terminal domain	0.008	48499	Tetracyclin repressor-like, C-terminal domain	2d6y A:75-192
20	gi|126457367|ref|YP_001076025.1|	0049523	28-109	4.93e-18	46689	Homeodomain-like	0.0039	46764	Tetracyclin repressor-like, N-terminal domain	2d6y A:7-74
20	gi|126453336|ref|YP_001066167.1|	0049195	1-72	2.19e-16	46689	Homeodomain-like	0.0082	46764	Tetracyclin repressor-like, N-terminal domain	1rkt A:2-82
20	gi|126453336|ref|YP_001066167.1|	0052831	81-199	0.0000000000157	48498	Tetracyclin repressor-like, C-terminal domain	0.0075	48499	Tetracyclin repressor-like, C-terminal domain	2g3b A:74-189
20	gi|126451830|ref|YP_001065551.1|	0049523	5-78	5.13e-16	46689	Homeodomain-like	0.0075	46764	Tetracyclin repressor-like, N-terminal domain	3c07 A:15-89
20	gi|126455421|ref|YP_001064373.1|	0038534	2-41	0.00000215	46689	Homeodomain-like	0.041	46764	Tetracyclin repressor-like, N-terminal domain	1vi0 A:6-77
20	gi|126457586|ref|YP_001074584.1|	0038534	2-41	0.00000215	46689	Homeodomain-like	0.041	46764	Tetracyclin repressor-like, N-terminal domain	1vi0 A:6-77
20	gi|126454066|ref|YP_001064476.1|	0049195	25-99	0.0000000000136	46689	Homeodomain-like	0.013	46764	Tetracyclin repressor-like, N-terminal domain	1z0x A:4-71
20	gi|126453576|ref|YP_001065138.1|	0049523	2-84	5.64e-21	46689	Homeodomain-like	0.0021	46764	Tetracyclin repressor-like, N-terminal domain	2fbq A:2-80
20	gi|126453576|ref|YP_001065138.1|	0050189	83-203	5.01e-16	48498	Tetracyclin repressor-like, C-terminal domain	0.0099	48499	Tetracyclin repressor-like, C-terminal domain	1vi0 A:78-194
20	gi|126452031|ref|YP_001066074.1|	0052648	88-219	4.45e-39	48498	Tetracyclin repressor-like, C-terminal domain	0.001	48499	Tetracyclin repressor-like, C-terminal domain	2fbq A:81-214
20	gi|126452031|ref|YP_001066074.1|	0049523	4-82	2.46e-19	46689	Homeodomain-like	0.0008	46764	Tetracyclin repressor-like, N-terminal domain	2fbq A:2-80
20	gi|126453949|ref|YP_001066272.1|	0051818	20-148	0.000000000000157	51215	Regulatory protein AraC	0.011	51216	Regulatory protein AraC	2arc A:
20	gi|126453949|ref|YP_001066272.1|	0046275	219-264	0.00000000493	46689	Homeodomain-like	0.077	46759	AraC type transcriptional activator	1d5y A:57-121
20	gi|126453949|ref|YP_001066272.1|	0036286	166-216	0.0000000836	46689	Homeodomain-like	0.096	46764	Tetracyclin repressor-like, N-terminal domain	2id3 A:13-80
20	gi|126454830|ref|YP_001066425.1|	0049523	5-86	1.95e-18	46689	Homeodomain-like	0.0062	46764	Tetracyclin repressor-like, N-terminal domain	2fd5 A:1-76
20	gi|126454830|ref|YP_001066425.1|	0052886	85-198	0.00000000000867	48498	Tetracyclin repressor-like, C-terminal domain	0.011	48499	Tetracyclin repressor-like, C-terminal domain	2gfn A:81-199
20	gi|126453521|ref|YP_001066810.1|	0052656	193-289	3.11e-22	48498	Tetracyclin repressor-like, C-terminal domain	0.0019	48499	Tetracyclin repressor-like, C-terminal domain	2fd5 A:77-180
20	gi|126453521|ref|YP_001066810.1|	0049195	117-192	0.00000000000000375	46689	Homeodomain-like	0.0047	46764	Tetracyclin repressor-like, N-terminal domain	1ui5 A:5-75
20	gi|126453445|ref|YP_001067859.1|	0049523	22-101	3.8e-17	46689	Homeodomain-like	0.01	46764	Tetracyclin repressor-like, N-terminal domain	1ui5 A:5-75
20	gi|126453445|ref|YP_001067859.1|	0052656	104-194	0.00000000000000138	48498	Tetracyclin repressor-like, C-terminal domain	0.012	48499	Tetracyclin repressor-like, C-terminal domain	2fd5 A:77-180
20	gi|126452603|ref|YP_001068063.1|	0049523	2-76	4.62e-16	46689	Homeodomain-like	0.0088	46764	Tetracyclin repressor-like, N-terminal domain	2fx0 A:4-76
20	gi|126452603|ref|YP_001068063.1|	0050189	89-198	0.0000000002	48498	Tetracyclin repressor-like, C-terminal domain	0.012	48499	Tetracyclin repressor-like, C-terminal domain	1vi0 A:78-194
20	gi|126451921|ref|YP_001068247.1|	0049195	25-102	4.29e-18	46689	Homeodomain-like	0.012	46764	Tetracyclin repressor-like, N-terminal domain	3c07 A:15-89
20	gi|126451921|ref|YP_001068247.1|	0052886	108-197	0.0000178	48498	Tetracyclin repressor-like, C-terminal domain	0.017	48499	Tetracyclin repressor-like, C-terminal domain	2i10 A:79-194
20	gi|126458581|ref|YP_001074305.1|	0046275	129-179	0.0000000259	46689	Homeodomain-like	0.056	46764	Tetracyclin repressor-like, N-terminal domain	2o7t A:1-78
20	gi|126458581|ref|YP_001074305.1|	0036286	81-126	0.0000000876	46689	Homeodomain-like	0.028	46759	AraC type transcriptional activator	1d5y A:3-56
20	gi|126457735|ref|YP_001074424.1|	0048726	107-230	2.16e-38	48498	Tetracyclin repressor-like, C-terminal domain	0.00012	48499	Tetracyclin repressor-like, C-terminal domain	1pb6 A:86-211
20	gi|126457735|ref|YP_001074424.1|	0049523	30-109	3.23e-16	46689	Homeodomain-like	0.0034	46764	Tetracyclin repressor-like, N-terminal domain	1pb6 A:14-85
20	gi|126455861|ref|YP_001074625.1|	0046275	249-298	0.000000000000332	46689	Homeodomain-like	0.037	46759	AraC type transcriptional activator	1bl0 A:63-124
20	gi|126455861|ref|YP_001074625.1|	0036286	202-246	0.000000092	46689	Homeodomain-like	0.084	46764	Tetracyclin repressor-like, N-terminal domain	1t56 A:22-94
20	gi|126457050|ref|YP_001075135.1|	0052878	89-203	1.26e-33	48498	Tetracyclin repressor-like, C-terminal domain	0.00044	48499	Tetracyclin repressor-like, C-terminal domain	2gen A:76-193
20	gi|126457050|ref|YP_001075135.1|	0049523	10-91	2.62e-17	46689	Homeodomain-like	0.00099	46764	Tetracyclin repressor-like, N-terminal domain	2gen A:6-75
20	gi|126457179|ref|YP_001075759.1|	0052647	4-77	0.0000000000011	46689	Homeodomain-like	0.015	46764	Tetracyclin repressor-like, N-terminal domain	1t56 A:22-94
20	gi|126457571|ref|YP_001076040.1|	0054341	14-76	0.00000000189	46689	Homeodomain-like	0.016	46764	Tetracyclin repressor-like, N-terminal domain	1t56 A:22-94
20	gi|126456992|ref|YP_001076660.1|	0049523	54-125	1.28e-18	46689	Homeodomain-like	0.0045	46764	Tetracyclin repressor-like, N-terminal domain	2d6y A:7-74
20	gi|126456992|ref|YP_001076660.1|	0052743	214-293	0.00000000742	48498	Tetracyclin repressor-like, C-terminal domain	0.0098	48499	Tetracyclin repressor-like, C-terminal domain	2fq4 A:78-192
20	gi|126457820|ref|YP_001076702.1|	0049523	20-98	0.000000000000718	46689	Homeodomain-like	0.0053	46764	Tetracyclin repressor-like, N-terminal domain	3c07 A:15-89
20	gi|126458364|ref|YP_001076760.1|	0054226	14-82	0.000000753	46689	Homeodomain-like	0.05	46764	Tetracyclin repressor-like, N-terminal domain	2fq4 A:9-77
20	gi|126456353|ref|YP_001076797.1|	0050189	93-202	2.03e-18	48498	Tetracyclin repressor-like, C-terminal domain	0.0067	48499	Tetracyclin repressor-like, C-terminal domain	1vi0 A:78-194
20	gi|126456353|ref|YP_001076797.1|	0049523	13-96	1.49e-17	46689	Homeodomain-like	0.0046	46764	Tetracyclin repressor-like, N-terminal domain	1vi0 A:6-77
20	gi|126455743|ref|YP_001074401.1|	0054958	78-327	6.45e-69	100950	NagB/RpiA/CoA transferase-like	0.00021	159545	SorC sugar-binding domain-like	3efb A:11-265
20	gi|126455743|ref|YP_001074401.1|	0040517	13-75	0.0000015	46785	Winged helix DNA-binding domain	0.067	109680	TrmB-like	2d1h A:1-109
