# Supplementary material for: Abundance, diversity and domain architecture variability in prokaryotic DNA-binding transcription factors
Source: PLoS One. 2018 Apr 3;13(4):e0195332. doi: 10.1371/journal.pone.0195332 (PMC5882156; doi:10.1371/journal.pone.0195332)
Supplement: S1 Dataset — The information of genomes and transcription factors is organized in a tabular format. The file S1_Dataset.zip contains 761 files, one per genome. The information is organized as follows: Genome ID, identifier from NCBI database; Supfam ID; physical position of the Domain; E-value; Supfam model assignment; Supfam description; E-value associated to the family; Family ID; Family ID; representative PDB associated to each assignment. (ZIP) [file pone.0195332.s005.zip › Genomes_assignments/Burkholderia_rhizoxinica_HKI_454_B.TFs]

eK	gi|312794833|ref|YP_004027755.1|	0046652	50-129	1.28e-30	57884	Ada DNA repair protein, N-terminal domain (N-Ada 10)	0.000095	57885	Ada DNA repair protein, N-terminal domain (N-Ada 10)	1eyf A:
eK	gi|312794833|ref|YP_004027755.1|	0048993	312-392	1.44e-29	46767	Methylated DNA-protein cysteine methyltransferase, C-terminal domain	0.0000574	46768	Methylated DNA-protein cysteine methyltransferase, C-terminal domain	1sfe A:93-176
eK	gi|312794833|ref|YP_004027755.1|	0049381	230-308	1.37e-18	53155	Methylated DNA-protein cysteine methyltransferase domain	0.001	53156	Methylated DNA-protein cysteine methyltransferase domain	1sfe A:12-92
eK	gi|312794833|ref|YP_004027755.1|	0036286	126-175	0.0000000179	46689	Homeodomain-like	0.028	46759	AraC type transcriptional activator	1bl0 A:9-62
eK	gi|312794833|ref|YP_004027755.1|	0046275	181-228	0.0000439	46689	Homeodomain-like	0.027	46759	AraC type transcriptional activator	1d5y A:57-121
eK	gi|312796279|ref|YP_004029201.1|	0046275	245-295	0.0000000039	46689	Homeodomain-like	0.037	46759	AraC type transcriptional activator	1bl0 A:63-124
eK	gi|312796279|ref|YP_004029201.1|	0036286	192-242	0.0000000448	46689	Homeodomain-like	0.047	46764	Tetracyclin repressor-like, N-terminal domain	2oi8 A:8-86
eK	gi|312602371|ref|YP_004022216.1|	0047686	21-180	0.00000000000013	51182	RmlC-like cupins	0.067	51187	Germin/Seed storage 7S protein	1j58 A:
eK	gi|312602371|ref|YP_004022216.1|	0046275	217-259	0.0000000279	46689	Homeodomain-like	0.025	46759	AraC type transcriptional activator	1d5y A:57-121
eK	gi|312602371|ref|YP_004022216.1|	0035607	166-212	0.00000233	46689	Homeodomain-like	0.044	46759	AraC type transcriptional activator	1bl0 A:9-62
eK	gi|312602762|ref|YP_004022607.1|	0046130	41-164	0.0000000000000229	52317	Class I glutamine amidotransferase-like	0.067	52328	Catalase, C-terminal domain	1sy7 A:553-736
eK	gi|312602762|ref|YP_004022607.1|	0036286	241-291	0.0000000457	46689	Homeodomain-like	0.072	46759	AraC type transcriptional activator	1bl0 A:9-62
eK	gi|312602762|ref|YP_004022607.1|	0046275	293-343	0.0000000897	46689	Homeodomain-like	0.043	46759	AraC type transcriptional activator	1bl0 A:63-124
eK	gi|312602845|ref|YP_004022690.1|	0035607	53-103	0.000000358	46689	Homeodomain-like	0.07	46759	AraC type transcriptional activator	1bl0 A:9-62
eK	gi|312795954|ref|YP_004028876.1|	0054356	331-389	0.0000714	46785	Winged helix DNA-binding domain	0.091	46796	CAP C-terminal domain-like	1hw5 A:138-208
eK	gi|312602274|ref|YP_004022119.1|	0052198	148-223	2.51e-18	46785	Winged helix DNA-binding domain	0.034	46796	CAP C-terminal domain-like	2coh A:118-199
eK	gi|312602274|ref|YP_004022119.1|	0054946	8-135	0.000000000000327	51206	cAMP-binding domain-like	0.021	51210	cAMP-binding domain	1o5l A:1-129
eK	gi|312602759|ref|YP_004022604.1|	0054946	91-223	3.93e-26	51206	cAMP-binding domain-like	0.018	51210	cAMP-binding domain	1o5l A:1-129
eK	gi|312602759|ref|YP_004022604.1|	0052860	234-309	1.44e-17	46785	Winged helix DNA-binding domain	0.0098	46796	CAP C-terminal domain-like	1hw5 A:138-208
eK	gi|312797263|ref|YP_004030185.1|	0037176	10-76	3.41e-21	46689	Homeodomain-like	0.0013	100918	FIS-like	1eto B:
eK	gi|312797595|ref|YP_004030517.1|	0043525	1-120	2.28e-37	52172	CheY-like	0.00073	52173	CheY-related	1ny5 A:1-137
eK	gi|312797595|ref|YP_004030517.1|	0037176	162-220	0.00000000000003	46689	Homeodomain-like	0.048	100918	FIS-like	1g2h A:
eK	gi|312795880|ref|YP_004028802.1|	0041617	162-403	3.99e-64	52540	P-loop containing nucleoside triphosphate hydrolases	0.00000185	81269	Extended AAA-ATPase domain	1ny5 A:138-384
eK	gi|312795880|ref|YP_004028802.1|	0049952	422-459	0.0000000175	46689	Homeodomain-like	0.034	100918	FIS-like	1eto B:
eK	gi|312795880|ref|YP_004028802.1|	0043525	38-206	0.00000277	52172	CheY-like	0.032	52173	CheY-related	1ny5 A:1-137
eK	gi|312796484|ref|YP_004029406.1|	0046085	131-248	3.79e-19	53098	Ribonuclease H-like	0.0079	53107	Retroviral integrase, catalytic domain	1c6v A:
eK	gi|312796484|ref|YP_004029406.1|	0048742	6-109	0.000000000000986	46689	Homeodomain-like	0.073	100918	FIS-like	1eto B:
eK	gi|312796737|ref|YP_004029659.1|	0041617	178-421	6.15e-72	52540	P-loop containing nucleoside triphosphate hydrolases	0.00000117	81269	Extended AAA-ATPase domain	1ny5 A:138-384
eK	gi|312796737|ref|YP_004029659.1|	0043525	40-223	6.55e-38	52172	CheY-like	0.0000355	52173	CheY-related	1krw A:
eK	gi|312796737|ref|YP_004029659.1|	0048440	486-557	0.0000000000000323	46689	Homeodomain-like	0.015	100918	FIS-like	1ntc A:
eK	gi|312797019|ref|YP_004029941.1|	0041617	142-374	1.57e-69	52540	P-loop containing nucleoside triphosphate hydrolases	0.00000129	81269	Extended AAA-ATPase domain	1ny5 A:138-384
eK	gi|312797019|ref|YP_004029941.1|	0043525	1-185	3.84e-35	52172	CheY-like	0.0011	52173	CheY-related	1ny5 A:1-137
eK	gi|312797019|ref|YP_004029941.1|	0048440	353-445	0.00000000000645	46689	Homeodomain-like	0.024	100918	FIS-like	1eto B:
eK	gi|312797021|ref|YP_004029943.1|	0041617	54-287	1.04e-69	52540	P-loop containing nucleoside triphosphate hydrolases	0.00000121	81269	Extended AAA-ATPase domain	1ny5 A:138-384
eK	gi|312797021|ref|YP_004029943.1|	0037176	266-357	0.000000000329	46689	Homeodomain-like	0.048	100918	FIS-like	1eto B:
eK	gi|312602150|ref|YP_004021995.1|	0041617	361-603	5.92e-62	52540	P-loop containing nucleoside triphosphate hydrolases	0.000005	81269	Extended AAA-ATPase domain	1ny5 A:138-384
eK	gi|312602150|ref|YP_004021995.1|	0054514	47-229	7.45e-46	159800	PrpR receptor domain-like	0.0000158	159801	PrpR receptor domain-like	2pju A:11-196
eK	gi|312602150|ref|YP_004021995.1|	0037176	585-682	0.00000000108	46689	Homeodomain-like	0.093	100918	FIS-like	1ntc A:
eK	gi|312602150|ref|YP_004021995.1|	0048459	226-297	0.00000000161	55785	PYP-like sensor domain (PAS domain)	0.037	55786	PYP-like	1otd A:
eK	gi|312602280|ref|YP_004022125.1|	0041617	347-585	8.46e-62	52540	P-loop containing nucleoside triphosphate hydrolases	0.00000768	81269	Extended AAA-ATPase domain	1ny5 A:138-384
eK	gi|312602280|ref|YP_004022125.1|	0037176	556-599,626-678	0.00000000000251	46689	Homeodomain-like	0.023	100918	FIS-like	1ntc A:
eK	gi|312602280|ref|YP_004022125.1|	0049608	67-207	0.00000000263	55781	GAF domain-like	0.048	55782	GAF domain	1f5m A:
eK	gi|312602689|ref|YP_004022534.1|	0041617	148-378	8.98e-68	52540	P-loop containing nucleoside triphosphate hydrolases	0.00000271	81269	Extended AAA-ATPase domain	1ny5 A:138-384
eK	gi|312602689|ref|YP_004022534.1|	0043525	3-193	1.22e-41	52172	CheY-like	0.00012	52173	CheY-related	1qkk A:
eK	gi|312602689|ref|YP_004022534.1|	0048440	361-444	0.00000000000203	46689	Homeodomain-like	0.034	100918	FIS-like	1ntc A:
eK	gi|312602830|ref|YP_004022675.1|	0041617	389-628	1.32e-59	52540	P-loop containing nucleoside triphosphate hydrolases	0.0000121	81269	Extended AAA-ATPase domain	1ny5 A:138-384
eK	gi|312602830|ref|YP_004022675.1|	0037176	598-688	0.000000000259	46689	Homeodomain-like	0.041	100918	FIS-like	1ntc A:
eK	gi|312602830|ref|YP_004022675.1|	0049608	85-225	0.000000981	55781	GAF domain-like	0.076	75513	IclR ligand-binding domain-like	1tf1 A:
eK	gi|312795134|ref|YP_004028056.1|	0041150	6-133	6.64e-40	46785	Winged helix DNA-binding domain	0.0000238	101027	FUR-like	1mzb A:
eK	gi|312602818|ref|YP_004022663.1|	0041150	31-160	4.72e-30	46785	Winged helix DNA-binding domain	0.045	101027	FUR-like	1mzb A:
eK	gi|312796728|ref|YP_004029650.1|	0043525	10-159	1.39e-37	52172	CheY-like	0.0001	52173	CheY-related	1yio A:3-130
eK	gi|312796728|ref|YP_004029650.1|	0048694	137-204	8.5e-20	46894	C-terminal effector domain of the bipartite response regulators	0.0011	46900	GerE-like (LuxR/UhpA family of transcriptional regulators)	1yio A:131-200
eK	gi|312796856|ref|YP_004029778.1|	0048694	163-226	1.16e-18	46894	C-terminal effector domain of the bipartite response regulators	0.0031	46900	GerE-like (LuxR/UhpA family of transcriptional regulators)	1a04 A:150-216
eK	gi|312796856|ref|YP_004029778.1|	0048997	11-130	0.00000000000143	52172	CheY-like	0.032	52173	CheY-related	2pl1 A:1-119
eK	gi|330399513|ref|YP_004030611.1|	0045682	7-140	4.27e-22	52172	CheY-like	0.0017	52173	CheY-related	1a04 A:5-142
eK	gi|330399513|ref|YP_004030611.1|	0048694	144-215	0.0000000000224	46894	C-terminal effector domain of the bipartite response regulators	0.0061	46900	GerE-like (LuxR/UhpA family of transcriptional regulators)	1p4w A:
eK	gi|312796319|ref|YP_004029241.1|	0054060	85-210	1.65e-21	48008	GntR ligand-binding domain-like	0.013	48009	GntR ligand-binding domain-like	2hs5 A:94-231
eK	gi|312796319|ref|YP_004029241.1|	0050048	10-104	1.73e-17	46785	Winged helix DNA-binding domain	0.029	46804	GntR-like transcriptional regulators	2hs5 A:25-93
eK	gi|312796533|ref|YP_004029455.1|	0050768	126-501	3.98e-79	53383	PLP-dependent transferases	0.0000543	53384	AAT-like	1wst A:13-415
eK	gi|312796533|ref|YP_004029455.1|	0050048	35-104	2.29e-16	46785	Winged helix DNA-binding domain	0.0095	46804	GntR-like transcriptional regulators	1v4r A:1-100
eK	gi|312796842|ref|YP_004029764.1|	0054662	83-261	4.08e-38	64288	Chorismate lyase-like	0.00000508	143473	UTRA domain	3cnv A:98-259
eK	gi|312796842|ref|YP_004029764.1|	0050048	29-107	9.54e-23	46785	Winged helix DNA-binding domain	0.012	46804	GntR-like transcriptional regulators	2hs5 A:25-93
eK	gi|312602696|ref|YP_004022541.1|	0050048	6-64	0.000000109	46785	Winged helix DNA-binding domain	0.022	46804	GntR-like transcriptional regulators	1hw1 A:5-78
eK	gi|312797200|ref|YP_004030122.1|	0040524	108-267	1.26e-27	100950	NagB/RpiA/CoA transferase-like	0.049	110513	IF2B-like	1t9k A:
eK	gi|312797200|ref|YP_004030122.1|	0043758	38-109	0.0000000000000198	46785	Winged helix DNA-binding domain	0.09	46789	LexA repressor, N-terminal DNA-binding domain	1jhf A:2-72
eK	gi|312796546|ref|YP_004029468.1|	0039545	109-231	1.15e-34	51306	LexA/Signal peptidase	0.000018	51307	LexA-related	1jhf A:73-198
eK	gi|312796546|ref|YP_004029468.1|	0047587	23-90	2.25e-19	46785	Winged helix DNA-binding domain	0.0003	46789	LexA repressor, N-terminal DNA-binding domain	1jhf A:2-72
eK	gi|312797505|ref|YP_004030427.1|	0049174	63-152	6.3e-23	54909	Dimeric alpha+beta barrel	0.0021	69733	Lrp/AsnC-like transcriptional regulator C-terminal domain	1ri7 A:85-170
eK	gi|312797505|ref|YP_004030427.1|	0052161	2-62	4.05e-17	46785	Winged helix DNA-binding domain	0.0041	68967	Lrp/AsnC-like transcriptional regulator N-terminal domain	1ri7 A:25-84
eK	gi|312795473|ref|YP_004028395.1|	0052161	10-70	3.86e-20	46785	Winged helix DNA-binding domain	0.0058	68967	Lrp/AsnC-like transcriptional regulator N-terminal domain	1ri7 A:25-84
eK	gi|312795473|ref|YP_004028395.1|	0049174	72-156	4.56e-18	54909	Dimeric alpha+beta barrel	0.0056	69733	Lrp/AsnC-like transcriptional regulator C-terminal domain	1ri7 A:85-170
eK	gi|312795611|ref|YP_004028533.1|	0049174	66-154	4.96e-20	54909	Dimeric alpha+beta barrel	0.0024	69733	Lrp/AsnC-like transcriptional regulator C-terminal domain	1ri7 A:85-170
eK	gi|312795611|ref|YP_004028533.1|	0049384	2-96	1.75e-18	46785	Winged helix DNA-binding domain	0.011	68967	Lrp/AsnC-like transcriptional regulator N-terminal domain	2cfx A:1-63
eK	gi|312602106|ref|YP_004021951.1|	0049174	73-161	5.09e-20	54909	Dimeric alpha+beta barrel	0.01	69733	Lrp/AsnC-like transcriptional regulator C-terminal domain	1ri7 A:85-170
eK	gi|312602106|ref|YP_004021951.1|	0049384	12-93	0.00000000000000118	46785	Winged helix DNA-binding domain	0.0064	68967	Lrp/AsnC-like transcriptional regulator N-terminal domain	1ri7 A:25-84
eK	gi|312602249|ref|YP_004022094.1|	0052161	14-72	0.0000014	46785	Winged helix DNA-binding domain	0.026	68967	Lrp/AsnC-like transcriptional regulator N-terminal domain	2cfx A:1-63
eK	gi|330399477|ref|YP_004030575.1|	0052814	120-319	5.1e-39	140931	Fic-like	0.0072	140932	Fic-like	2f6s A:1-177
eK	gi|330399477|ref|YP_004030575.1|	0048703	327-385	0.0000825	46785	Winged helix DNA-binding domain	0.067	68967	Lrp/AsnC-like transcriptional regulator N-terminal domain	1ri7 A:25-84
eK	gi|312794825|ref|YP_004027747.1|	0045790	88-294	2.31e-34	53850	Periplasmic binding protein-like II	0.0047	53851	Phosphate binding protein-like	1i6a A:
eK	gi|312794825|ref|YP_004027747.1|	0045910	6-111	1.79e-20	46785	Winged helix DNA-binding domain	0.014	88979	LysR-like transcriptional regulators	1ixc A:1-89
eK	gi|312797122|ref|YP_004030044.1|	0045790	88-298	1.37e-38	53850	Periplasmic binding protein-like II	0.0066	53851	Phosphate binding protein-like	1al3 A:
eK	gi|312797122|ref|YP_004030044.1|	0047461	4-87	4.09e-21	46785	Winged helix DNA-binding domain	0.0039	88979	LysR-like transcriptional regulators	1ixc A:1-89
eK	gi|312797286|ref|YP_004030208.1|	0047461	1-85	3.22e-20	46785	Winged helix DNA-binding domain	0.003	88979	LysR-like transcriptional regulators	1ixc A:1-89
eK	gi|312797286|ref|YP_004030208.1|	0052509	90-273	2.71e-20	53850	Periplasmic binding protein-like II	0.012	53851	Phosphate binding protein-like	1i6a A:
eK	gi|312795169|ref|YP_004028091.1|	0045790	88-305	2.26e-42	53850	Periplasmic binding protein-like II	0.0000158	53851	Phosphate binding protein-like	1i6a A:
eK	gi|312795169|ref|YP_004028091.1|	0047461	1-84	3.58e-20	46785	Winged helix DNA-binding domain	0.007	88979	LysR-like transcriptional regulators	1ixc A:1-89
eK	gi|312797422|ref|YP_004030344.1|	0045790	93-295	1.1e-39	53850	Periplasmic binding protein-like II	0.013	53851	Phosphate binding protein-like	1al3 A:
eK	gi|312797422|ref|YP_004030344.1|	0052508	5-88	2.28e-20	46785	Winged helix DNA-binding domain	0.01	88979	LysR-like transcriptional regulators	1ixc A:1-89
eK	gi|312797478|ref|YP_004030400.1|	0045790	94-304	1.36e-48	53850	Periplasmic binding protein-like II	0.01	53851	Phosphate binding protein-like	1al3 A:
eK	gi|312797478|ref|YP_004030400.1|	0045910	6-116	9.62e-22	46785	Winged helix DNA-binding domain	0.0054	88979	LysR-like transcriptional regulators	1ixc A:1-89
eK	gi|312795328|ref|YP_004028250.1|	0045790	91-300	2.17e-38	53850	Periplasmic binding protein-like II	0.00000147	53851	Phosphate binding protein-like	1al3 A:
eK	gi|312795328|ref|YP_004028250.1|	0047461	2-85	0.000000000000185	46785	Winged helix DNA-binding domain	0.017	88979	LysR-like transcriptional regulators	1ixc A:1-89
eK	gi|312795342|ref|YP_004028264.1|	0045790	89-302	3.35e-35	53850	Periplasmic binding protein-like II	0.0002	53851	Phosphate binding protein-like	1ixc A:90-294
eK	gi|312795342|ref|YP_004028264.1|	0047461	3-88	2.3e-24	46785	Winged helix DNA-binding domain	0.0014	88979	LysR-like transcriptional regulators	1ixc A:1-89
eK	gi|312797539|ref|YP_004030461.1|	0045790	90-292	1.97e-35	53850	Periplasmic binding protein-like II	0.00096	53851	Phosphate binding protein-like	1i6a A:
eK	gi|312797539|ref|YP_004030461.1|	0047461	1-85	3.67e-23	46785	Winged helix DNA-binding domain	0.0046	88979	LysR-like transcriptional regulators	1ixc A:1-89
eK	gi|312797607|ref|YP_004030529.1|	0045790	106-315	1.99e-42	53850	Periplasmic binding protein-like II	0.0089	53851	Phosphate binding protein-like	1i6a A:
eK	gi|312797607|ref|YP_004030529.1|	0045910	17-129	7.75e-23	46785	Winged helix DNA-binding domain	0.0061	88979	LysR-like transcriptional regulators	1ixc A:1-89
eK	gi|312795950|ref|YP_004028872.1|	0045790	105-314	1.99e-41	53850	Periplasmic binding protein-like II	0.0077	53851	Phosphate binding protein-like	1al3 A:
eK	gi|312795950|ref|YP_004028872.1|	0045910	15-126	1.82e-22	46785	Winged helix DNA-binding domain	0.01	88979	LysR-like transcriptional regulators	1ixc A:1-89
eK	gi|312796028|ref|YP_004028950.1|	0045790	94-301	2.17e-43	53850	Periplasmic binding protein-like II	0.0058	53851	Phosphate binding protein-like	1i6a A:
eK	gi|312796028|ref|YP_004028950.1|	0047461	7-92	6.3e-21	46785	Winged helix DNA-binding domain	0.0096	88979	LysR-like transcriptional regulators	1ixc A:1-89
eK	gi|312796180|ref|YP_004029102.1|	0045790	90-294	2.31e-44	53850	Periplasmic binding protein-like II	0.00076	53851	Phosphate binding protein-like	1i6a A:
eK	gi|312796180|ref|YP_004029102.1|	0045910	3-113	5.26e-23	46785	Winged helix DNA-binding domain	0.01	88979	LysR-like transcriptional regulators	1ixc A:1-89
eK	gi|312796283|ref|YP_004029205.1|	0045790	91-296	5.43e-26	53850	Periplasmic binding protein-like II	0.0096	53851	Phosphate binding protein-like	1al3 A:
eK	gi|312796283|ref|YP_004029205.1|	0047461	6-90	2.44e-19	46785	Winged helix DNA-binding domain	0.0067	88979	LysR-like transcriptional regulators	1ixc A:1-89
eK	gi|312796324|ref|YP_004029246.1|	0045790	129-342	4.75e-29	53850	Periplasmic binding protein-like II	0.0057	53851	Phosphate binding protein-like	1i6a A:
eK	gi|312796324|ref|YP_004029246.1|	0045910	41-149	6.33e-20	46785	Winged helix DNA-binding domain	0.0075	88979	LysR-like transcriptional regulators	1ixc A:1-89
eK	gi|312796334|ref|YP_004029256.1|	0045790	95-300	1.68e-38	53850	Periplasmic binding protein-like II	0.0073	53851	Phosphate binding protein-like	1al3 A:
eK	gi|312796334|ref|YP_004029256.1|	0045910	3-116	8.88e-22	46785	Winged helix DNA-binding domain	0.013	88979	LysR-like transcriptional regulators	1ixc A:1-89
eK	gi|312796541|ref|YP_004029463.1|	0045790	90-299	4.83e-41	53850	Periplasmic binding protein-like II	0.000000398	53851	Phosphate binding protein-like	1al3 A:
eK	gi|312796541|ref|YP_004029463.1|	0047461	1-88	0.000000000000125	46785	Winged helix DNA-binding domain	0.026	88979	LysR-like transcriptional regulators	1ixc A:1-89
eK	gi|312796811|ref|YP_004029733.1|	0045790	87-292	3.8e-31	53850	Periplasmic binding protein-like II	0.0001	53851	Phosphate binding protein-like	1ixc A:90-294
eK	gi|312796811|ref|YP_004029733.1|	0047461	1-82	2.21e-23	46785	Winged helix DNA-binding domain	0.00065	88979	LysR-like transcriptional regulators	1ixc A:1-89
eK	gi|312602294|ref|YP_004022139.1|	0045790	90-287	6.76e-39	53850	Periplasmic binding protein-like II	0.00033	53851	Phosphate binding protein-like	1al3 A:
eK	gi|312602294|ref|YP_004022139.1|	0045910	1-110	1.32e-24	46785	Winged helix DNA-binding domain	0.0077	88979	LysR-like transcriptional regulators	1ixc A:1-89
eK	gi|312602307|ref|YP_004022152.1|	0045790	100-301	6.98e-26	53850	Periplasmic binding protein-like II	0.00056	53851	Phosphate binding protein-like	1ixc A:90-294
eK	gi|312602307|ref|YP_004022152.1|	0052508	11-90	1.22e-21	46785	Winged helix DNA-binding domain	0.0016	88979	LysR-like transcriptional regulators	1ixc A:1-89
eK	gi|312602512|ref|YP_004022357.1|	0045790	98-303	3.69e-34	53850	Periplasmic binding protein-like II	0.0026	53851	Phosphate binding protein-like	1al3 A:
eK	gi|312602512|ref|YP_004022357.1|	0047461	12-92	1.36e-17	46785	Winged helix DNA-binding domain	0.0032	88979	LysR-like transcriptional regulators	1ixc A:1-89
eK	gi|312602525|ref|YP_004022370.1|	0045790	107-312	5.27e-45	53850	Periplasmic binding protein-like II	0.0076	53851	Phosphate binding protein-like	2fyi A:88-307
eK	gi|312602525|ref|YP_004022370.1|	0047461	24-106	4.63e-21	46785	Winged helix DNA-binding domain	0.0066	88979	LysR-like transcriptional regulators	1ixc A:1-89
eK	gi|312602822|ref|YP_004022667.1|	0045790	157-365	1.54e-43	53850	Periplasmic binding protein-like II	0.015	53851	Phosphate binding protein-like	1i6a A:
eK	gi|312602822|ref|YP_004022667.1|	0047461	72-153	3.83e-20	46785	Winged helix DNA-binding domain	0.0094	88979	LysR-like transcriptional regulators	1ixc A:1-89
eK	gi|312602848|ref|YP_004022693.1|	0052508	3-43	0.000000952	46785	Winged helix DNA-binding domain	0.034	88979	LysR-like transcriptional regulators	2esn A:3-91
eK	gi|312602852|ref|YP_004022697.1|	0052806	93-295	3.08e-32	53850	Periplasmic binding protein-like II	0.013	53851	Phosphate binding protein-like	2fyi A:88-307
eK	gi|312602852|ref|YP_004022697.1|	0052508	5-84	2.27e-17	46785	Winged helix DNA-binding domain	0.014	88979	LysR-like transcriptional regulators	1ixc A:1-89
eK	gi|312794865|ref|YP_004027787.1|	0052801	2-103	1.05e-17	46785	Winged helix DNA-binding domain	0.043	63379	MarR-like transcriptional regulators	2fbk A:8-179
eK	gi|312797322|ref|YP_004030244.1|	0052644	3-49	0.0000208	46785	Winged helix DNA-binding domain	0.042	63379	MarR-like transcriptional regulators	2fbk A:8-179
eK	gi|312795555|ref|YP_004028477.1|	0052644	20-144	1.57e-21	46785	Winged helix DNA-binding domain	0.011	63379	MarR-like transcriptional regulators	1s3j A:
eK	gi|312795997|ref|YP_004028919.1|	0052644	8-152	1.84e-28	46785	Winged helix DNA-binding domain	0.0087	63379	MarR-like transcriptional regulators	2eth A:1-140
eK	gi|312796196|ref|YP_004029118.1|	0052644	37-171	1.65e-33	46785	Winged helix DNA-binding domain	0.0032	63379	MarR-like transcriptional regulators	2fbh A:8-144
eK	gi|312796433|ref|YP_004029355.1|	0052801	5-148	9.4e-30	46785	Winged helix DNA-binding domain	0.015	63379	MarR-like transcriptional regulators	1jgs A:
eK	gi|312797037|ref|YP_004029959.1|	0052644	8-143	2.37e-26	46785	Winged helix DNA-binding domain	0.00016	63379	MarR-like transcriptional regulators	2fbi A:5-140
eK	gi|312602770|ref|YP_004022615.1|	0051385	127-227	2.94e-24	46894	C-terminal effector domain of the bipartite response regulators	0.0036	46895	PhoB-like	1qqi A:
eK	gi|312602770|ref|YP_004022615.1|	0050342	27-125	0.000000000213	52172	CheY-like	0.0072	52173	CheY-related	1w25 A:141-293
eK	gi|312797079|ref|YP_004030001.1|	0051385	49-122	0.0000000000425	46894	C-terminal effector domain of the bipartite response regulators	0.0082	46895	PhoB-like	1p2f A:121-217
eK	gi|312797079|ref|YP_004030001.1|	0050342	2-48	0.00000000278	52172	CheY-like	0.012	52173	CheY-related	1b00 A:
eK	gi|312794869|ref|YP_004027791.1|	0050342	1-123	3.13e-37	52172	CheY-like	0.00027	52173	CheY-related	1ys7 A:7-127
eK	gi|312794869|ref|YP_004027791.1|	0051385	124-221	2.24e-22	46894	C-terminal effector domain of the bipartite response regulators	0.0032	46895	PhoB-like	1kgs A:124-225
eK	gi|312795607|ref|YP_004028529.1|	0050342	22-150	7.83e-42	52172	CheY-like	0.0000404	52173	CheY-related	1b00 A:
eK	gi|312795607|ref|YP_004028529.1|	0051385	147-252	3.4e-28	46894	C-terminal effector domain of the bipartite response regulators	0.0000444	46895	PhoB-like	1qqi A:
eK	gi|312796438|ref|YP_004029360.1|	0050342	5-126	1.11e-41	52172	CheY-like	0.00014	52173	CheY-related	1mvo A:
eK	gi|312796438|ref|YP_004029360.1|	0051385	136-237	9.92e-29	46894	C-terminal effector domain of the bipartite response regulators	0.0000353	46895	PhoB-like	1opc A:
eK	gi|312796926|ref|YP_004029848.1|	0050342	4-125	7.83e-37	52172	CheY-like	0.0000189	52173	CheY-related	1zh2 A:2-120
eK	gi|312796926|ref|YP_004029848.1|	0051385	128-228	2.24e-28	46894	C-terminal effector domain of the bipartite response regulators	0.0015	46895	PhoB-like	1ys7 A:128-233
eK	gi|312797029|ref|YP_004029951.1|	0050342	3-129	8.54e-43	52172	CheY-like	0.00013	52173	CheY-related	1mvo A:
eK	gi|312797029|ref|YP_004029951.1|	0051385	131-231	9.92e-27	46894	C-terminal effector domain of the bipartite response regulators	0.00016	46895	PhoB-like	1opc A:
eK	gi|312602158|ref|YP_004022003.1|	0050342	10-130	5.12e-37	52172	CheY-like	0.00016	52173	CheY-related	1mvo A:
eK	gi|312602158|ref|YP_004022003.1|	0051385	135-236	2.61e-24	46894	C-terminal effector domain of the bipartite response regulators	0.00081	46895	PhoB-like	1opc A:
eK	gi|312602242|ref|YP_004022087.1|	0054521	9-55	0.00000000674	52172	CheY-like	0.0024	52173	CheY-related	1b00 A:
eK	gi|312602242|ref|YP_004022087.1|	0051385	85-138	0.00000218	46894	C-terminal effector domain of the bipartite response regulators	0.0046	46895	PhoB-like	1opc A:
eK	gi|312602282|ref|YP_004022127.1|	0051385	178-280	9.07e-21	46894	C-terminal effector domain of the bipartite response regulators	0.0035	46895	PhoB-like	1p2f A:121-217
eK	gi|312602282|ref|YP_004022127.1|	0048066	52-177	0.00000000000513	52172	CheY-like	0.024	52173	CheY-related	1b00 A:
eK	gi|312602769|ref|YP_004022614.1|	0051385	26-86	0.000000000595	46894	C-terminal effector domain of the bipartite response regulators	0.023	46895	PhoB-like	1p2f A:121-217
eK	gi|312602794|ref|YP_004022639.1|	0049014	23-114	0.0000000000000122	46894	C-terminal effector domain of the bipartite response regulators	0.0052	46895	PhoB-like	1qqi A:
eK	gi|312602794|ref|YP_004022639.1|	0050374	179-310,344-411	0.0000000000124	52540	P-loop containing nucleoside triphosphate hydrolases	0.052	81269	Extended AAA-ATPase domain	1jbk A:
eK	gi|312795655|ref|YP_004028577.1|	0051711	20-54	0.0000444	47413	lambda repressor-like DNA-binding domains	0.065	47432	SinR domain-like	1b0n A:1-68
eK	gi|312795702|ref|YP_004028624.1|	0054537	39-86	0.000000000256	47413	lambda repressor-like DNA-binding domains	0.013	47432	SinR domain-like	2ppx A:30-91
eK	gi|312795710|ref|YP_004028632.1|	0054127	25-103	7.6e-22	47413	lambda repressor-like DNA-binding domains	0.007	47432	SinR domain-like	2ict A:8-94
eK	gi|312796052|ref|YP_004028974.1|	0054369	29-90	0.00000000236	47413	lambda repressor-like DNA-binding domains	0.08	47432	SinR domain-like	2ofy A:3-84
eK	gi|312796345|ref|YP_004029267.1|	0054127	21-101	3.22e-22	47413	lambda repressor-like DNA-binding domains	0.0068	47432	SinR domain-like	2ict A:8-94
eK	gi|312602174|ref|YP_004022019.1|	0051249	13-68	0.00000000000104	47413	lambda repressor-like DNA-binding domains	0.072	47432	SinR domain-like	1b0n A:1-68
eK	gi|312602253|ref|YP_004022098.1|	0047772	147-312	2.23e-22	52540	P-loop containing nucleoside triphosphate hydrolases	0.0023	52566	Shikimate kinase (AroK)	1l4u A:
eK	gi|312602253|ref|YP_004022098.1|	0054369	36-104	0.0000000000000228	47413	lambda repressor-like DNA-binding domains	0.056	47432	SinR domain-like	1y7y A:5-73
eK	gi|330399475|ref|YP_004030573.1|	0051249	13-76	2.06e-16	47413	lambda repressor-like DNA-binding domains	0.035	47432	SinR domain-like	1b0n A:1-68
eK	gi|330399506|ref|YP_004030604.1|	0054369	29-90	0.00000000816	47413	lambda repressor-like DNA-binding domains	0.065	47432	SinR domain-like	2ofy A:3-84
eK	gi|330399588|ref|YP_004030686.1|	0054127	21-101	2.33e-22	47413	lambda repressor-like DNA-binding domains	0.0068	47432	SinR domain-like	2ict A:8-94
eK	gi|312602772|ref|YP_004022617.1|	0036286	380-429	0.00000179	46689	Homeodomain-like	0.085	46764	Tetracyclin repressor-like, N-terminal domain	1z0x A:4-71
eK	gi|312797145|ref|YP_004030067.1|	0049523	25-103	2.31e-18	46689	Homeodomain-like	0.0049	46764	Tetracyclin repressor-like, N-terminal domain	1ui5 A:5-75
eK	gi|312797145|ref|YP_004030067.1|	0052831	107-213	0.00000000000000294	48498	Tetracyclin repressor-like, C-terminal domain	0.0078	48499	Tetracyclin repressor-like, C-terminal domain	2g3b A:74-189
eK	gi|312795039|ref|YP_004027961.1|	0049523	2-77	4.98e-17	46689	Homeodomain-like	0.0087	46764	Tetracyclin repressor-like, N-terminal domain	1jt6 A:2-72
eK	gi|312795039|ref|YP_004027961.1|	0050189	92-199	0.00000000534	48498	Tetracyclin repressor-like, C-terminal domain	0.0087	48499	Tetracyclin repressor-like, C-terminal domain	1vi0 A:78-194
eK	gi|312797297|ref|YP_004030219.1|	0054073	84-195	6.82e-20	48498	Tetracyclin repressor-like, C-terminal domain	0.0018	48499	Tetracyclin repressor-like, C-terminal domain	2hyj A:83-200
eK	gi|312797297|ref|YP_004030219.1|	0054072	9-76	2.62e-16	46689	Homeodomain-like	0.0017	46764	Tetracyclin repressor-like, N-terminal domain	2hyj A:8-82
eK	gi|312795890|ref|YP_004028812.1|	0049523	20-99	2.87e-17	46689	Homeodomain-like	0.0093	46764	Tetracyclin repressor-like, N-terminal domain	1sgm A:5-77
eK	gi|312795890|ref|YP_004028812.1|	0052656	102-191	0.0000000000000578	48498	Tetracyclin repressor-like, C-terminal domain	0.011	48499	Tetracyclin repressor-like, C-terminal domain	2g3b A:74-189
eK	gi|312796042|ref|YP_004028964.1|	0046055	133-305	3.64e-19	53098	Ribonuclease H-like	0.033	53107	Retroviral integrase, catalytic domain	1c6v A:
eK	gi|312796042|ref|YP_004028964.1|	0038534	17-57	0.000000657	46689	Homeodomain-like	0.048	46764	Tetracyclin repressor-like, N-terminal domain	2oi8 A:8-86
eK	gi|312796279|ref|YP_004029201.1|	0046275	245-295	0.0000000039	46689	Homeodomain-like	0.037	46759	AraC type transcriptional activator	1bl0 A:63-124
eK	gi|312796279|ref|YP_004029201.1|	0036286	192-242	0.0000000448	46689	Homeodomain-like	0.047	46764	Tetracyclin repressor-like, N-terminal domain	2oi8 A:8-86
eK	gi|312796358|ref|YP_004029280.1|	0046055	133-305	1.12e-19	53098	Ribonuclease H-like	0.033	53107	Retroviral integrase, catalytic domain	1c6v A:
eK	gi|312796358|ref|YP_004029280.1|	0038534	17-57	0.000000657	46689	Homeodomain-like	0.048	46764	Tetracyclin repressor-like, N-terminal domain	2oi8 A:8-86
eK	gi|312796921|ref|YP_004029843.1|	0049523	20-94	6.67e-16	46689	Homeodomain-like	0.0047	46764	Tetracyclin repressor-like, N-terminal domain	3c07 A:15-89
eK	gi|312796965|ref|YP_004029887.1|	0052799	83-208	1.78e-33	48498	Tetracyclin repressor-like, C-terminal domain	0.0074	48499	Tetracyclin repressor-like, C-terminal domain	2fx0 A:77-198
eK	gi|312796965|ref|YP_004029887.1|	0049523	4-83	1.74e-19	46689	Homeodomain-like	0.0018	46764	Tetracyclin repressor-like, N-terminal domain	2d6y A:7-74
eK	gi|312602267|ref|YP_004022112.1|	0041617	138-381	1.61e-68	52540	P-loop containing nucleoside triphosphate hydrolases	0.00000208	81269	Extended AAA-ATPase domain	1ny5 A:138-384
eK	gi|312602267|ref|YP_004022112.1|	0037176	352-439	0.0000000125	46689	Homeodomain-like	0.077	46764	Tetracyclin repressor-like, N-terminal domain	1a6i A:2-67
eK	gi|312602267|ref|YP_004022112.1|	0043525	18-183	0.000000171	52172	CheY-like	0.013	52173	CheY-related	1qkk A:
eK	gi|312602287|ref|YP_004022132.1|	0049195	15-89	6.31e-20	46689	Homeodomain-like	0.0061	46764	Tetracyclin repressor-like, N-terminal domain	1ui5 A:5-75
eK	gi|312602287|ref|YP_004022132.1|	0052886	94-201	0.0000000000102	48498	Tetracyclin repressor-like, C-terminal domain	0.012	48499	Tetracyclin repressor-like, C-terminal domain	2gfn A:81-199
eK	gi|312602507|ref|YP_004022352.1|	0049195	38-103	6.67e-16	46689	Homeodomain-like	0.00094	46764	Tetracyclin repressor-like, N-terminal domain	2i10 A:10-78
eK	gi|312602507|ref|YP_004022352.1|	0053066	116-220	0.00000000000000146	48498	Tetracyclin repressor-like, C-terminal domain	0.0025	48499	Tetracyclin repressor-like, C-terminal domain	2i10 A:79-194
eK	gi|312602514|ref|YP_004022359.1|	0049523	14-88	0.00000000000221	46689	Homeodomain-like	0.0083	46764	Tetracyclin repressor-like, N-terminal domain	1z77 A:1-75
eK	gi|312602733|ref|YP_004022578.1|	0050189	120-235	6.02e-22	48498	Tetracyclin repressor-like, C-terminal domain	0.0016	48499	Tetracyclin repressor-like, C-terminal domain	1vi0 A:78-194
eK	gi|312602733|ref|YP_004022578.1|	0049523	39-123	1.23e-16	46689	Homeodomain-like	0.0074	46764	Tetracyclin repressor-like, N-terminal domain	1z77 A:1-75
eK	gi|330399637|ref|YP_004030735.1|	0046055	133-305	3.64e-19	53098	Ribonuclease H-like	0.033	53107	Retroviral integrase, catalytic domain	1c6v A:
eK	gi|330399637|ref|YP_004030735.1|	0038534	17-57	0.000000657	46689	Homeodomain-like	0.048	46764	Tetracyclin repressor-like, N-terminal domain	2oi8 A:8-86
eK	gi|330399654|ref|YP_004030752.1|	0038534	2-42	0.000000681	46689	Homeodomain-like	0.088	46764	Tetracyclin repressor-like, N-terminal domain	2oi8 A:8-86
