# Supplementary material for: Abundance, diversity and domain architecture variability in prokaryotic DNA-binding transcription factors
Source: PLoS One. 2018 Apr 3;13(4):e0195332. doi: 10.1371/journal.pone.0195332 (PMC5882156; doi:10.1371/journal.pone.0195332)
Supplement: S1 Dataset — The information of genomes and transcription factors is organized in a tabular format. The file S1_Dataset.zip contains 761 files, one per genome. The information is organized as follows: Genome ID, identifier from NCBI database; Supfam ID; physical position of the Domain; E-value; Supfam model assignment; Supfam description; E-value associated to the family; Family ID; Family ID; representative PDB associated to each assignment. (ZIP) [file pone.0195332.s005.zip › Genomes_assignments/Burkholderia_sp._CCGE1002_B.TFs]

aI	gi|295675113|ref|YP_003603637.1|	0051818	45-170	0.00000000000000275	51215	Regulatory protein AraC	0.019	51216	Regulatory protein AraC	2arc A:
aI	gi|295675113|ref|YP_003603637.1|	0036286	189-239	0.000000000018	46689	Homeodomain-like	0.092	46764	Tetracyclin repressor-like, N-terminal domain	1v7b A:1-74
aI	gi|295675113|ref|YP_003603637.1|	0046275	241-287	0.000000112	46689	Homeodomain-like	0.018	46759	AraC type transcriptional activator	1d5y A:57-121
aI	gi|295675673|ref|YP_003604197.1|	0049495	22-201	4.96e-20	52317	Class I glutamine amidotransferase-like	0.037	52325	DJ-1/PfpI	2fex A:1-188
aI	gi|295675673|ref|YP_003604197.1|	0036286	224-272	0.00000000824	46689	Homeodomain-like	0.044	46759	AraC type transcriptional activator	1bl0 A:9-62
aI	gi|295675673|ref|YP_003604197.1|	0045977	276-324	0.0000043	46689	Homeodomain-like	0.035	46759	AraC type transcriptional activator	1bl0 A:63-124
aI	gi|295675932|ref|YP_003604456.1|	0051818	24-136	7.19e-18	51215	Regulatory protein AraC	0.014	51216	Regulatory protein AraC	2arc A:
aI	gi|295675932|ref|YP_003604456.1|	0046275	220-265	0.0000000717	46689	Homeodomain-like	0.047	46759	AraC type transcriptional activator	1bl0 A:63-124
aI	gi|295675932|ref|YP_003604456.1|	0036286	170-217	0.00000086	46689	Homeodomain-like	0.026	46759	AraC type transcriptional activator	1d5y A:3-56
aI	gi|295676132|ref|YP_003604656.1|	0049495	26-200	3.54e-21	52317	Class I glutamine amidotransferase-like	0.071	52328	Catalase, C-terminal domain	1sy7 A:553-736
aI	gi|295676132|ref|YP_003604656.1|	0036286	222-272	0.000000000717	46689	Homeodomain-like	0.042	46759	AraC type transcriptional activator	1d5y A:3-56
aI	gi|295676132|ref|YP_003604656.1|	0045977	274-324	0.000000349	46689	Homeodomain-like	0.022	46759	AraC type transcriptional activator	1bl0 A:9-62
aI	gi|295676195|ref|YP_003604719.1|	0052668	12-196	8.7e-30	52317	Class I glutamine amidotransferase-like	0.04	52325	DJ-1/PfpI	1pe0 A:
aI	gi|295676195|ref|YP_003604719.1|	0046275	271-322	0.000000000000941	46689	Homeodomain-like	0.0099	46759	AraC type transcriptional activator	1d5y A:57-121
aI	gi|295676195|ref|YP_003604719.1|	0036286	218-268	0.00000000726	46689	Homeodomain-like	0.021	46759	AraC type transcriptional activator	1d5y A:3-56
aI	gi|295676340|ref|YP_003604864.1|	0046275	221-271	0.00000000000013	46689	Homeodomain-like	0.024	46759	AraC type transcriptional activator	1d5y A:57-121
aI	gi|295676340|ref|YP_003604864.1|	0036286	169-220	0.000000376	46689	Homeodomain-like	0.018	46759	AraC type transcriptional activator	1bl0 A:9-62
aI	gi|295676340|ref|YP_003604864.1|	0051818	28-156	0.000000745	51215	Regulatory protein AraC	0.015	51216	Regulatory protein AraC	2arc A:
aI	gi|295676633|ref|YP_003605157.1|	0036286	208-258	0.0000134	46689	Homeodomain-like	0.066	46764	Tetracyclin repressor-like, N-terminal domain	1t56 A:22-94
aI	gi|295676633|ref|YP_003605157.1|	0046275	260-311	0.0000867	46689	Homeodomain-like	0.046	46759	AraC type transcriptional activator	1bl0 A:63-124
aI	gi|295676701|ref|YP_003605225.1|	0046275	242-288	0.0000000000251	46689	Homeodomain-like	0.034	46759	AraC type transcriptional activator	1bl0 A:63-124
aI	gi|295676701|ref|YP_003605225.1|	0047686	16-108	0.000000000209	51182	RmlC-like cupins	0.077	82191	Acireductone dioxygenase	1vr3 A:1-179
aI	gi|295676859|ref|YP_003605383.1|	0047686	26-191	3.85e-17	51182	RmlC-like cupins	0.088	89409	TM1287-like	1yhf A:1-112
aI	gi|295676859|ref|YP_003605383.1|	0046275	222-266	0.0000000176	46689	Homeodomain-like	0.027	46759	AraC type transcriptional activator	1bl0 A:63-124
aI	gi|295677212|ref|YP_003605736.1|	0051818	26-151	9.94e-23	51215	Regulatory protein AraC	0.0089	51216	Regulatory protein AraC	2arc A:
aI	gi|295677212|ref|YP_003605736.1|	0046275	228-275	0.0000000000345	46689	Homeodomain-like	0.023	46759	AraC type transcriptional activator	1d5y A:57-121
aI	gi|295677212|ref|YP_003605736.1|	0036286	175-226	0.000000019	46689	Homeodomain-like	0.022	46759	AraC type transcriptional activator	1d5y A:3-56
aI	gi|295677534|ref|YP_003606058.1|	0046275	233-282	0.00000000000273	46689	Homeodomain-like	0.057	46759	AraC type transcriptional activator	1d5y A:57-121
aI	gi|295677534|ref|YP_003606058.1|	0036286	181-231	0.00000000278	46689	Homeodomain-like	0.033	46759	AraC type transcriptional activator	1bl0 A:9-62
aI	gi|295677534|ref|YP_003606058.1|	0051818	20-105	0.000000000275	51215	Regulatory protein AraC	0.019	51216	Regulatory protein AraC	2arc A:
aI	gi|295677557|ref|YP_003606081.1|	0052668	19-207	4.59e-46	52317	Class I glutamine amidotransferase-like	0.024	52325	DJ-1/PfpI	2fex A:1-188
aI	gi|295677557|ref|YP_003606081.1|	0046275	279-329	0.00000000188	46689	Homeodomain-like	0.023	46759	AraC type transcriptional activator	1bl0 A:63-124
aI	gi|295677557|ref|YP_003606081.1|	0036286	226-275	0.000000475	46689	Homeodomain-like	0.0091	46759	AraC type transcriptional activator	1d5y A:3-56
aI	gi|295678194|ref|YP_003606718.1|	0046652	35-117	1.57e-31	57884	Ada DNA repair protein, N-terminal domain (N-Ada 10)	0.0000866	57885	Ada DNA repair protein, N-terminal domain (N-Ada 10)	1eyf A:
aI	gi|295678194|ref|YP_003606718.1|	0049380	298-378	5.49e-29	46767	Methylated DNA-protein cysteine methyltransferase, C-terminal domain	0.0000418	46768	Methylated DNA-protein cysteine methyltransferase, C-terminal domain	1sfe A:93-176
aI	gi|295678194|ref|YP_003606718.1|	0049381	216-295	8.44e-22	53155	Methylated DNA-protein cysteine methyltransferase domain	0.0012	53156	Methylated DNA-protein cysteine methyltransferase domain	1sfe A:12-92
aI	gi|295678194|ref|YP_003606718.1|	0036286	112-161	0.000000000762	46689	Homeodomain-like	0.036	46759	AraC type transcriptional activator	1bl0 A:9-62
aI	gi|295678206|ref|YP_003606730.1|	0052668	1-188	1.99e-46	52317	Class I glutamine amidotransferase-like	0.012	52325	DJ-1/PfpI	1oi4 A:23-192
aI	gi|295678206|ref|YP_003606730.1|	0036286	205-253	0.00000000806	46689	Homeodomain-like	0.031	46759	AraC type transcriptional activator	1d5y A:3-56
aI	gi|295678206|ref|YP_003606730.1|	0046275	258-307	0.00000000941	46689	Homeodomain-like	0.028	46759	AraC type transcriptional activator	1d5y A:57-121
aI	gi|295698903|ref|YP_003606796.1|	0052668	5-200	4.78e-50	52317	Class I glutamine amidotransferase-like	0.022	52325	DJ-1/PfpI	1pe0 A:
aI	gi|295698903|ref|YP_003606796.1|	0045977	271-321	0.000000000284	46689	Homeodomain-like	0.028	46759	AraC type transcriptional activator	1bl0 A:63-124
aI	gi|295698903|ref|YP_003606796.1|	0036286	218-266	0.0000000149	46689	Homeodomain-like	0.042	46759	AraC type transcriptional activator	1bl0 A:9-62
aI	gi|295698971|ref|YP_003606864.1|	0045977	245-294	0.00000000154	46689	Homeodomain-like	0.037	46759	AraC type transcriptional activator	1bl0 A:63-124
aI	gi|295698971|ref|YP_003606864.1|	0036286	192-242	0.00000000158	46689	Homeodomain-like	0.018	46759	AraC type transcriptional activator	1bl0 A:9-62
aI	gi|295698971|ref|YP_003606864.1|	0052668	1-171	0.00000105	52317	Class I glutamine amidotransferase-like	0.071	52328	Catalase, C-terminal domain	1sy7 A:553-736
aI	gi|295699019|ref|YP_003606912.1|	0036286	201-251	0.000000000000251	46689	Homeodomain-like	0.0096	46759	AraC type transcriptional activator	1bl0 A:9-62
aI	gi|295699019|ref|YP_003606912.1|	0046275	253-300	0.000000000000394	46689	Homeodomain-like	0.0074	46759	AraC type transcriptional activator	1d5y A:57-121
aI	gi|295699019|ref|YP_003606912.1|	0051818	80-180	0.000017	51215	Regulatory protein AraC	0.026	51216	Regulatory protein AraC	2arc A:
aI	gi|295699087|ref|YP_003606980.1|	0046275	284-333	0.0000000000349	46689	Homeodomain-like	0.016	46759	AraC type transcriptional activator	1d5y A:57-121
aI	gi|295699093|ref|YP_003606986.1|	0046275	282-331	0.0000000291	46689	Homeodomain-like	0.028	46759	AraC type transcriptional activator	1d5y A:57-121
aI	gi|295699150|ref|YP_003607043.1|	0052668	6-194	2.2e-47	52317	Class I glutamine amidotransferase-like	0.016	52325	DJ-1/PfpI	1pe0 A:
aI	gi|295699150|ref|YP_003607043.1|	0036286	212-262	0.000000000986	46689	Homeodomain-like	0.014	46759	AraC type transcriptional activator	1d5y A:3-56
aI	gi|295699150|ref|YP_003607043.1|	0045977	265-315	0.000000609	46689	Homeodomain-like	0.036	46759	AraC type transcriptional activator	1bl0 A:63-124
aI	gi|295699156|ref|YP_003607049.1|	0046275	236-287	0.00000000000493	46689	Homeodomain-like	0.019	46759	AraC type transcriptional activator	1bl0 A:63-124
aI	gi|295699156|ref|YP_003607049.1|	0047686	22-154	0.00000000138	51182	RmlC-like cupins	0.042	89409	TM1287-like	2f4p A:2-135
aI	gi|295699156|ref|YP_003607049.1|	0036286	184-234	0.00000000254	46689	Homeodomain-like	0.027	46759	AraC type transcriptional activator	1bl0 A:9-62
aI	gi|295699373|ref|YP_003607266.1|	0046275	251-301	0.000000000448	46689	Homeodomain-like	0.033	46759	AraC type transcriptional activator	1bl0 A:63-124
aI	gi|295699373|ref|YP_003607266.1|	0036286	197-248	0.000000000851	46689	Homeodomain-like	0.085	46759	AraC type transcriptional activator	1d5y A:3-56
aI	gi|295699419|ref|YP_003607312.1|	0046275	239-289	0.00000000358	46689	Homeodomain-like	0.065	46764	Tetracyclin repressor-like, N-terminal domain	2g7s A:3-76
aI	gi|295699419|ref|YP_003607312.1|	0036286	189-237	0.0000000108	46689	Homeodomain-like	0.01	46759	AraC type transcriptional activator	1d5y A:3-56
aI	gi|295699419|ref|YP_003607312.1|	0051818	77-171	0.00000902	51215	Regulatory protein AraC	0.028	51216	Regulatory protein AraC	2arc A:
aI	gi|295699468|ref|YP_003607361.1|	0052668	21-209	2.21e-49	52317	Class I glutamine amidotransferase-like	0.024	52325	DJ-1/PfpI	1pe0 A:
aI	gi|295699468|ref|YP_003607361.1|	0046275	280-328	0.000000000255	46689	Homeodomain-like	0.016	46759	AraC type transcriptional activator	1d5y A:57-121
aI	gi|295699468|ref|YP_003607361.1|	0036286	230-277	0.00000000143	46689	Homeodomain-like	0.014	46759	AraC type transcriptional activator	1d5y A:3-56
aI	gi|295699469|ref|YP_003607362.1|	0052668	21-214	1.31e-37	52317	Class I glutamine amidotransferase-like	0.013	52325	DJ-1/PfpI	2fex A:1-188
aI	gi|295699469|ref|YP_003607362.1|	0046275	287-337	0.00000000000112	46689	Homeodomain-like	0.014	46759	AraC type transcriptional activator	1bl0 A:63-124
aI	gi|295699469|ref|YP_003607362.1|	0036286	234-285	0.0000000367	46689	Homeodomain-like	0.011	46759	AraC type transcriptional activator	1d5y A:3-56
aI	gi|295699478|ref|YP_003607371.1|	0052668	11-198	1.4e-37	52317	Class I glutamine amidotransferase-like	0.021	52325	DJ-1/PfpI	2fex A:1-188
aI	gi|295699478|ref|YP_003607371.1|	0046275	269-319	0.0000000000242	46689	Homeodomain-like	0.044	46759	AraC type transcriptional activator	1d5y A:57-121
aI	gi|295699478|ref|YP_003607371.1|	0036286	219-266	0.0000000000493	46689	Homeodomain-like	0.014	46759	AraC type transcriptional activator	1bl0 A:9-62
aI	gi|295699545|ref|YP_003607438.1|	0036286	202-252	0.000000000241	46689	Homeodomain-like	0.06	46764	Tetracyclin repressor-like, N-terminal domain	2hyj A:8-82
aI	gi|295699545|ref|YP_003607438.1|	0046275	255-305	0.00000000448	46689	Homeodomain-like	0.035	46759	AraC type transcriptional activator	1d5y A:57-121
aI	gi|295699659|ref|YP_003607552.1|	0046275	268-318	0.000000000206	46689	Homeodomain-like	0.023	46759	AraC type transcriptional activator	1d5y A:57-121
aI	gi|295699659|ref|YP_003607552.1|	0040530	41-78	0.000005	51182	RmlC-like cupins	0.068	89406	Hypothetical protein TM1112	1lkn A:
aI	gi|295699705|ref|YP_003607598.1|	0052668	1-189	6.25e-45	52317	Class I glutamine amidotransferase-like	0.0059	52325	DJ-1/PfpI	1pe0 A:
aI	gi|295699705|ref|YP_003607598.1|	0046275	259-310	0.00000000103	46689	Homeodomain-like	0.024	46759	AraC type transcriptional activator	1d5y A:57-121
aI	gi|295699705|ref|YP_003607598.1|	0036286	206-253	0.0000000672	46689	Homeodomain-like	0.016	46759	AraC type transcriptional activator	1bl0 A:9-62
aI	gi|295699722|ref|YP_003607615.1|	0047686	36-188	0.0000000231	51182	RmlC-like cupins	0.06	117315	Probable transcriptional regulator VC1968, C-terminal domain	1y9q A:83-181
aI	gi|295699722|ref|YP_003607615.1|	0046275	215-260	0.0000000358	46689	Homeodomain-like	0.023	46759	AraC type transcriptional activator	1d5y A:57-121
aI	gi|295699744|ref|YP_003607637.1|	0036286	225-273	0.000000364	46689	Homeodomain-like	0.083	46759	AraC type transcriptional activator	1bl0 A:9-62
aI	gi|295699744|ref|YP_003607637.1|	0046275	277-325	0.00000163	46689	Homeodomain-like	0.049	46759	AraC type transcriptional activator	1d5y A:57-121
aI	gi|295699822|ref|YP_003607715.1|	0046275	312-360	0.00000000000376	46689	Homeodomain-like	0.017	46759	AraC type transcriptional activator	1d5y A:57-121
aI	gi|295699986|ref|YP_003607879.1|	0046275	201-246	0.00000000000338	46689	Homeodomain-like	0.022	46759	AraC type transcriptional activator	1d5y A:57-121
aI	gi|295699986|ref|YP_003607879.1|	0037219	23-136	0.00000000166	55785	PYP-like sensor domain (PAS domain)	0.079	55789	Heme-binding PAS domain	1ew0 A:
aI	gi|295699986|ref|YP_003607879.1|	0036286	148-196	0.00000000687	46689	Homeodomain-like	0.071	46759	AraC type transcriptional activator	1bl0 A:9-62
aI	gi|295700253|ref|YP_003608146.1|	0046275	284-334	0.000000000305	46689	Homeodomain-like	0.0058	46759	AraC type transcriptional activator	1d5y A:57-121
aI	gi|295700445|ref|YP_003608338.1|	0051818	9-158	1.83e-22	51215	Regulatory protein AraC	0.011	51216	Regulatory protein AraC	2arc A:
aI	gi|295700445|ref|YP_003608338.1|	0036286	175-225	0.0000000000382	46689	Homeodomain-like	0.026	46759	AraC type transcriptional activator	1d5y A:3-56
aI	gi|295700445|ref|YP_003608338.1|	0046275	228-274	0.000000000086	46689	Homeodomain-like	0.059	46759	AraC type transcriptional activator	1d5y A:57-121
aI	gi|295700464|ref|YP_003608357.1|	0046275	250-299	0.0000000000435	46689	Homeodomain-like	0.013	46759	AraC type transcriptional activator	1d5y A:57-121
aI	gi|295700464|ref|YP_003608357.1|	0036286	200-248	0.000000000502	46689	Homeodomain-like	0.035	46759	AraC type transcriptional activator	1d5y A:57-121
aI	gi|295700550|ref|YP_003608443.1|	0036288	125-276	2.62e-32	55136	Probable bacterial effector-binding domain	0.047	55140	Rob transcription factor, C-terminal domain	1d5y A:122-294
aI	gi|295700550|ref|YP_003608443.1|	0046275	54-105	0.0000000000538	46689	Homeodomain-like	0.0077	46759	AraC type transcriptional activator	1d5y A:57-121
aI	gi|295700550|ref|YP_003608443.1|	0036286	4-52	0.00000000448	46689	Homeodomain-like	0.011	46759	AraC type transcriptional activator	1d5y A:3-56
aI	gi|295700552|ref|YP_003608445.1|	0039814	136-289	1.92e-34	55136	Probable bacterial effector-binding domain	0.011	75462	Gyrase inhibitory protein GyrI (SbmC, YeeB)	1jyh A:
aI	gi|295700552|ref|YP_003608445.1|	0046275	65-120	0.00000000000448	46689	Homeodomain-like	0.0048	46759	AraC type transcriptional activator	1d5y A:57-121
aI	gi|295700552|ref|YP_003608445.1|	0036286	13-63	0.0000000034	46689	Homeodomain-like	0.012	46759	AraC type transcriptional activator	1bl0 A:9-62
aI	gi|295700707|ref|YP_003608600.1|	0046275	254-302	0.000000000000287	46689	Homeodomain-like	0.018	46759	AraC type transcriptional activator	1d5y A:57-121
aI	gi|295700707|ref|YP_003608600.1|	0036286	204-250	0.0000000421	46689	Homeodomain-like	0.012	46759	AraC type transcriptional activator	1d5y A:3-56
aI	gi|295700777|ref|YP_003608670.1|	0046275	211-259	0.0000000000166	46689	Homeodomain-like	0.018	46759	AraC type transcriptional activator	1d5y A:57-121
aI	gi|295700777|ref|YP_003608670.1|	0036286	162-209	0.000000000363	46689	Homeodomain-like	0.017	46759	AraC type transcriptional activator	1d5y A:3-56
aI	gi|295700777|ref|YP_003608670.1|	0051818	12-102	0.000000106	51215	Regulatory protein AraC	0.02	51216	Regulatory protein AraC	2arc A:
aI	gi|295700855|ref|YP_003608748.1|	0053227	15-279	1.37e-32	53822	Periplasmic binding protein-like I	0.0014	53823	L-arabinose binding protein-like	2nzu G:58-332
aI	gi|295700855|ref|YP_003608748.1|	0046275	349-398	0.000000000323	46689	Homeodomain-like	0.048	46759	AraC type transcriptional activator	1d5y A:57-121
aI	gi|295700855|ref|YP_003608748.1|	0036286	296-343	0.0000695	46689	Homeodomain-like	0.033	46764	Tetracyclin repressor-like, N-terminal domain	1pb6 A:14-85
aI	gi|295700920|ref|YP_003608813.1|	0046275	279-330	0.000000000388	46689	Homeodomain-like	0.049	46759	AraC type transcriptional activator	1d5y A:57-121
aI	gi|295700946|ref|YP_003608839.1|	0046275	260-309	0.000000000000417	46689	Homeodomain-like	0.015	46759	AraC type transcriptional activator	1d5y A:57-121
aI	gi|295700946|ref|YP_003608839.1|	0036286	208-258	0.00000000435	46689	Homeodomain-like	0.018	46759	AraC type transcriptional activator	1bl0 A:9-62
aI	gi|295680446|ref|YP_003609020.1|	0046275	233-282	0.00000000000627	46689	Homeodomain-like	0.033	46759	AraC type transcriptional activator	1bl0 A:63-124
aI	gi|295680446|ref|YP_003609020.1|	0036286	182-231	0.00000000014	46689	Homeodomain-like	0.022	46759	AraC type transcriptional activator	1bl0 A:9-62
aI	gi|295680446|ref|YP_003609020.1|	0052595	18-82	0.00000000593	51182	RmlC-like cupins	0.075	89409	TM1287-like	2f4p A:2-135
aI	gi|295680493|ref|YP_003609067.1|	0052668	4-208	3.36e-34	52317	Class I glutamine amidotransferase-like	0.019	52325	DJ-1/PfpI	2fex A:1-188
aI	gi|295680493|ref|YP_003609067.1|	0046275	278-327	0.000000000108	46689	Homeodomain-like	0.013	46759	AraC type transcriptional activator	1bl0 A:9-62
aI	gi|295680493|ref|YP_003609067.1|	0036286	226-276	0.0000001	46689	Homeodomain-like	0.048	46759	AraC type transcriptional activator	1d5y A:3-56
aI	gi|295680589|ref|YP_003609163.1|	0051818	42-171	4.18e-16	51215	Regulatory protein AraC	0.013	51216	Regulatory protein AraC	2arc A:
aI	gi|295680589|ref|YP_003609163.1|	0046275	244-292	0.00000000000672	46689	Homeodomain-like	0.012	46759	AraC type transcriptional activator	1d5y A:57-121
aI	gi|295680759|ref|YP_003609333.1|	0047686	57-124	0.00000000000554	51182	RmlC-like cupins	0.043	159299	Gentisate 1,2-dioxygenase-like	2d40 A:35-342
aI	gi|295680759|ref|YP_003609333.1|	0046275	262-310	0.0000000000367	46689	Homeodomain-like	0.025	46759	AraC type transcriptional activator	1bl0 A:9-62
aI	gi|295680786|ref|YP_003609360.1|	0046275	272-321	0.0000000000282	46689	Homeodomain-like	0.0062	46759	AraC type transcriptional activator	1d5y A:57-121
aI	gi|295680786|ref|YP_003609360.1|	0036286	219-269	0.0000000055	46689	Homeodomain-like	0.056	46764	Tetracyclin repressor-like, N-terminal domain	2o7o A:2-67
aI	gi|295681026|ref|YP_003609600.1|	0046275	80-130	0.00000000000202	46689	Homeodomain-like	0.03	46759	AraC type transcriptional activator	1d5y A:57-121
aI	gi|295681026|ref|YP_003609600.1|	0036286	28-77	0.000000000672	46689	Homeodomain-like	0.017	46759	AraC type transcriptional activator	1bl0 A:63-124
aI	gi|295681203|ref|YP_003609777.1|	0046275	264-312	0.000000000233	46689	Homeodomain-like	0.051	46759	AraC type transcriptional activator	1d5y A:57-121
aI	gi|295681203|ref|YP_003609777.1|	0036286	211-259	0.000000239	46689	Homeodomain-like	0.07	46764	Tetracyclin repressor-like, N-terminal domain	2g3b A:2-73
aI	gi|295681415|ref|YP_003609989.1|	0046275	248-298	0.00000000000762	46689	Homeodomain-like	0.028	46759	AraC type transcriptional activator	1bl0 A:63-124
aI	gi|295681415|ref|YP_003609989.1|	0036286	195-245	0.000000000466	46689	Homeodomain-like	0.033	46764	Tetracyclin repressor-like, N-terminal domain	1t56 A:22-94
aI	gi|295701298|ref|YP_003610299.1|	0036286	225-275	0.000000941	46689	Homeodomain-like	0.036	46759	AraC type transcriptional activator	1bl0 A:9-62
aI	gi|295701326|ref|YP_003610327.1|	0036286	18-67	0.000000000161	46689	Homeodomain-like	0.029	46759	AraC type transcriptional activator	1bl0 A:9-62
aI	gi|295701326|ref|YP_003610327.1|	0046275	70-117	0.00000000717	46689	Homeodomain-like	0.083	46759	AraC type transcriptional activator	1d5y A:3-56
aI	gi|295701368|ref|YP_003610369.1|	0046275	215-264	0.0000000000121	46689	Homeodomain-like	0.02	46759	AraC type transcriptional activator	1d5y A:57-121
aI	gi|295701368|ref|YP_003610369.1|	0043525	37-135	0.000000000213	52172	CheY-like	0.011	52173	CheY-related	1ny5 A:1-137
aI	gi|295701368|ref|YP_003610369.1|	0036286	163-212	0.0000000242	46689	Homeodomain-like	0.029	46759	AraC type transcriptional activator	1bl0 A:9-62
aI	gi|295675549|ref|YP_003604073.1|	0045968	23-79	0.000000000149	46785	Winged helix DNA-binding domain	0.031	46792	Arginine repressor (ArgR), N-terminal DNA-binding domain	1b4a A:4-78
aI	gi|295676598|ref|YP_003605122.1|	0049944	21-117	4.57e-21	46785	Winged helix DNA-binding domain	0.033	46801	ArsR-like transcriptional regulators	1r1u A:
aI	gi|295677227|ref|YP_003605751.1|	0049777	8-96	1.89e-16	46785	Winged helix DNA-binding domain	0.017	46801	ArsR-like transcriptional regulators	1smt A:
aI	gi|295699238|ref|YP_003607131.1|	0049777	3-96	5.84e-20	46785	Winged helix DNA-binding domain	0.032	46801	ArsR-like transcriptional regulators	1smt A:
aI	gi|295700798|ref|YP_003608691.1|	0049777	8-103	2.38e-23	46785	Winged helix DNA-binding domain	0.024	46801	ArsR-like transcriptional regulators	1smt A:
aI	gi|295681133|ref|YP_003609707.1|	0049944	3-102	5.19e-24	46785	Winged helix DNA-binding domain	0.044	46801	ArsR-like transcriptional regulators	1r1u A:
aI	gi|295681425|ref|YP_003609999.1|	0040524	95-250	1.05e-31	100950	NagB/RpiA/CoA transferase-like	0.075	74656	CoA transferase alpha subunit-like	1k6d A:
aI	gi|295681425|ref|YP_003609999.1|	0043758	23-78	0.0000000052	46785	Winged helix DNA-binding domain	0.053	46786	Biotin repressor-like	1j5y A:3-67
aI	gi|295676212|ref|YP_003604736.1|	0049595	98-272	2.42e-34	55781	GAF domain-like	0.0024	75513	IclR ligand-binding domain-like	1mkm A:76-246
aI	gi|295676212|ref|YP_003604736.1|	0048177	27-101	0.0000000000000546	46785	Winged helix DNA-binding domain	0.075	46796	CAP C-terminal domain-like	3e5u A:148-227
aI	gi|295676357|ref|YP_003604881.1|	0052198	150-223	0.00000000000000128	46785	Winged helix DNA-binding domain	0.032	46796	CAP C-terminal domain-like	2coh A:118-199
aI	gi|295676357|ref|YP_003604881.1|	0051666	6-137	0.00000000000471	51206	cAMP-binding domain-like	0.037	51210	cAMP-binding domain	1hw5 A:1-137
aI	gi|295677621|ref|YP_003606145.1|	0040524	80-239	1.85e-27	100950	NagB/RpiA/CoA transferase-like	0.066	74656	CoA transferase alpha subunit-like	1k6d A:
aI	gi|295677621|ref|YP_003606145.1|	0043758	9-79	6.92e-16	46785	Winged helix DNA-binding domain	0.091	46796	CAP C-terminal domain-like	1zyb A:148-220
aI	gi|295677708|ref|YP_003606232.1|	0049608	139-324	3.73e-44	55781	GAF domain-like	0.00043	75513	IclR ligand-binding domain-like	1mkm A:76-246
aI	gi|295677708|ref|YP_003606232.1|	0048177	78-147	0.00000000756	46785	Winged helix DNA-binding domain	0.068	46796	CAP C-terminal domain-like	1ft9 A:134-213
aI	gi|295700198|ref|YP_003608091.1|	0054946	1-137	7.46e-27	51206	cAMP-binding domain-like	0.011	51210	cAMP-binding domain	2gau A:10-151
aI	gi|295700198|ref|YP_003608091.1|	0048601	141-218	3.33e-22	46785	Winged helix DNA-binding domain	0.02	46796	CAP C-terminal domain-like	2oz6 A:143-213
aI	gi|295700839|ref|YP_003608732.1|	0052861	27-160	6.28e-22	51206	cAMP-binding domain-like	0.011	51210	cAMP-binding domain	1vp6 A:
aI	gi|295700839|ref|YP_003608732.1|	0052198	167-241	0.0000000000605	46785	Winged helix DNA-binding domain	0.022	46796	CAP C-terminal domain-like	2oz6 A:143-213
aI	gi|295701020|ref|YP_003608913.1|	0052861	38-176	4.19e-31	51206	cAMP-binding domain-like	0.0045	51210	cAMP-binding domain	1hw5 A:1-137
aI	gi|295701020|ref|YP_003608913.1|	0048601	183-257	0.00000000017	46785	Winged helix DNA-binding domain	0.05	46796	CAP C-terminal domain-like	3e5u A:148-227
aI	gi|295701039|ref|YP_003608932.1|	0054946	2-127	7.2e-18	51206	cAMP-binding domain-like	0.018	51210	cAMP-binding domain	3e5u A:9-147
aI	gi|295701039|ref|YP_003608932.1|	0052198	144-217	0.0000000000393	46785	Winged helix DNA-binding domain	0.057	46796	CAP C-terminal domain-like	3e5u A:148-227
aI	gi|295680650|ref|YP_003609224.1|	0049608	58-245	6.54e-30	55781	GAF domain-like	0.0043	75513	IclR ligand-binding domain-like	1mkm A:76-246
aI	gi|295680650|ref|YP_003609224.1|	0048177	2-72	0.0000000000758	46785	Winged helix DNA-binding domain	0.077	46796	CAP C-terminal domain-like	1ft9 A:134-213
aI	gi|295680937|ref|YP_003609511.1|	0054946	41-181	7.07e-29	51206	cAMP-binding domain-like	0.0076	51210	cAMP-binding domain	2gau A:10-151
aI	gi|295680937|ref|YP_003609511.1|	0048601	184-259	8.71e-19	46785	Winged helix DNA-binding domain	0.0061	46796	CAP C-terminal domain-like	1hw5 A:138-208
aI	gi|295675132|ref|YP_003603656.1|	0043525	1-120	9.25e-37	52172	CheY-like	0.00078	52173	CheY-related	1ny5 A:1-137
aI	gi|295675132|ref|YP_003603656.1|	0037176	161-221	0.0000000000000188	46689	Homeodomain-like	0.05	100918	FIS-like	1g2h A:
aI	gi|295675340|ref|YP_003603864.1|	0041617	146-377	4.77e-68	52540	P-loop containing nucleoside triphosphate hydrolases	0.00000282	81269	Extended AAA-ATPase domain	1ny5 A:138-384
aI	gi|295675340|ref|YP_003603864.1|	0043525	4-190	7.54e-40	52172	CheY-like	0.0000541	52173	CheY-related	1qkk A:
aI	gi|295675340|ref|YP_003603864.1|	0048440	358-441	0.0000000000103	46689	Homeodomain-like	0.021	100918	FIS-like	1ntc A:
aI	gi|295675897|ref|YP_003604421.1|	0041617	38-272	3.24e-66	52540	P-loop containing nucleoside triphosphate hydrolases	0.00000155	81269	Extended AAA-ATPase domain	1ny5 A:138-384
aI	gi|295675897|ref|YP_003604421.1|	0037176	250-342	0.000000000227	46689	Homeodomain-like	0.026	100918	FIS-like	1eto B:
aI	gi|295675900|ref|YP_003604424.1|	0041617	142-379	8.52e-69	52540	P-loop containing nucleoside triphosphate hydrolases	0.0000011	81269	Extended AAA-ATPase domain	1ny5 A:138-384
aI	gi|295675900|ref|YP_003604424.1|	0043525	1-185	1.71e-36	52172	CheY-like	0.0016	52173	CheY-related	1ny5 A:1-137
aI	gi|295675900|ref|YP_003604424.1|	0037176	353-445	0.000000000000789	46689	Homeodomain-like	0.028	100918	FIS-like	1eto B:
aI	gi|295676962|ref|YP_003605486.1|	0041617	137-380	1.09e-72	52540	P-loop containing nucleoside triphosphate hydrolases	0.00000123	81269	Extended AAA-ATPase domain	1ny5 A:138-384
aI	gi|295676962|ref|YP_003605486.1|	0043525	2-182	9.96e-40	52172	CheY-like	0.0000395	52173	CheY-related	1krw A:
aI	gi|295676962|ref|YP_003605486.1|	0048440	436-508	0.00000000000000134	46689	Homeodomain-like	0.009	100918	FIS-like	1ntc A:
aI	gi|295677170|ref|YP_003605694.1|	0041617	165-405	7.59e-48	52540	P-loop containing nucleoside triphosphate hydrolases	0.0000217	81269	Extended AAA-ATPase domain	1ny5 A:138-384
aI	gi|295677170|ref|YP_003605694.1|	0043525	22-210	2.7e-39	52172	CheY-like	0.002	52173	CheY-related	1ys7 A:7-127
aI	gi|295677170|ref|YP_003605694.1|	0037176	387-480	0.000000000000717	46689	Homeodomain-like	0.024	100918	FIS-like	1eto B:
aI	gi|295677230|ref|YP_003605754.1|	0041617	142-384	1.13e-69	52540	P-loop containing nucleoside triphosphate hydrolases	0.00000154	81269	Extended AAA-ATPase domain	1ny5 A:138-384
aI	gi|295677230|ref|YP_003605754.1|	0048440	354-442	0.00000000297	46689	Homeodomain-like	0.066	100918	FIS-like	1ntc A:
aI	gi|295677643|ref|YP_003606167.1|	0037176	11-76	1.52e-21	46689	Homeodomain-like	0.0012	100918	FIS-like	1eto B:
aI	gi|295700332|ref|YP_003608225.1|	0041617	101-329	2.08e-62	52540	P-loop containing nucleoside triphosphate hydrolases	0.00000237	81269	Extended AAA-ATPase domain	1ny5 A:138-384
aI	gi|295700332|ref|YP_003608225.1|	0037176	314-424	0.0000013	46689	Homeodomain-like	0.036	100918	FIS-like	1umq A:
aI	gi|295700716|ref|YP_003608609.1|	0041617	161-406	2.13e-63	52540	P-loop containing nucleoside triphosphate hydrolases	0.00000496	81269	Extended AAA-ATPase domain	1ny5 A:138-384
aI	gi|295700716|ref|YP_003608609.1|	0048459	14-118	0.000000000000907	55785	PYP-like sensor domain (PAS domain)	0.058	88853	Flavin-binding PAS domain	1n9l A:
aI	gi|295700716|ref|YP_003608609.1|	0037176	376-487	0.000000000247	46689	Homeodomain-like	0.029	100918	FIS-like	1ntc A:
aI	gi|295700875|ref|YP_003608768.1|	0041617	209-442	1.54e-68	52540	P-loop containing nucleoside triphosphate hydrolases	0.00000199	81269	Extended AAA-ATPase domain	1ny5 A:138-384
aI	gi|295700875|ref|YP_003608768.1|	0046710	19-175	0.0000000000000148	55781	GAF domain-like	0.011	55782	GAF domain	1f5m A:
aI	gi|295700875|ref|YP_003608768.1|	0049952	482-530	0.00000228	46689	Homeodomain-like	0.081	100918	FIS-like	1ntc A:
aI	gi|295681238|ref|YP_003609812.1|	0052924	46-154	0.0000000000876	53041	Resolvase-like	0.0075	53042	gamma,delta resolvase, catalytic domain	1gdt A:1-140
aI	gi|295681238|ref|YP_003609812.1|	0038534	156-196	0.00000125	46689	Homeodomain-like	0.057	100918	FIS-like	1umq A:
aI	gi|295681443|ref|YP_003610017.1|	0041617	337-573	1.43e-59	52540	P-loop containing nucleoside triphosphate hydrolases	0.00000916	81269	Extended AAA-ATPase domain	1ny5 A:138-384
aI	gi|295681443|ref|YP_003610017.1|	0037176	545-640	0.000000000329	46689	Homeodomain-like	0.026	100918	FIS-like	1ntc A:
aI	gi|295681443|ref|YP_003610017.1|	0049608	66-206	0.000000576	55781	GAF domain-like	0.021	75513	IclR ligand-binding domain-like	1tf1 A:
aI	gi|295701203|ref|YP_003610204.1|	0041617	203-440	3.72e-75	52540	P-loop containing nucleoside triphosphate hydrolases	0.00000105	81269	Extended AAA-ATPase domain	1ny5 A:138-384
aI	gi|295701203|ref|YP_003610204.1|	0046710	14-169	4.8e-17	55781	GAF domain-like	0.0078	55782	GAF domain	1mc0 A:402-555
aI	gi|295701203|ref|YP_003610204.1|	0048440	487-543	0.00000372	46689	Homeodomain-like	0.043	100918	FIS-like	1ntc A:
aI	gi|295677544|ref|YP_003606068.1|	0041150	21-146	2.09e-28	46785	Winged helix DNA-binding domain	0.038	101027	FUR-like	1mzb A:
aI	gi|295677682|ref|YP_003606206.1|	0041150	7-133	1.1e-38	46785	Winged helix DNA-binding domain	0.0000251	101027	FUR-like	1mzb A:
aI	gi|295699356|ref|YP_003607249.1|	0041150	45-175	1.18e-31	46785	Winged helix DNA-binding domain	0.042	101027	FUR-like	1mzb A:
aI	gi|295675264|ref|YP_003603788.1|	0035780	71-317	2.78e-53	53822	Periplasmic binding protein-like I	0.00023	53823	L-arabinose binding protein-like	1dbq A:
aI	gi|295675264|ref|YP_003603788.1|	0051985	3-48	0.000000000000338	47413	lambda repressor-like DNA-binding domains	0.0054	47438	GalR/LacI-like bacterial regulator	2hsg A:2-58
aI	gi|295675765|ref|YP_003604289.1|	0036339	97-361	7.7e-78	53822	Periplasmic binding protein-like I	0.0000108	53823	L-arabinose binding protein-like	2nzu G:58-332
aI	gi|295675765|ref|YP_003604289.1|	0051985	35-92	6.19e-17	47413	lambda repressor-like DNA-binding domains	0.0033	47438	GalR/LacI-like bacterial regulator	2hsg A:2-58
aI	gi|295676729|ref|YP_003605253.1|	0036339	61-336	4.53e-84	53822	Periplasmic binding protein-like I	0.00000398	53823	L-arabinose binding protein-like	1dbq A:
aI	gi|295676729|ref|YP_003605253.1|	0036955	1-56	2.02e-16	47413	lambda repressor-like DNA-binding domains	0.0011	47438	GalR/LacI-like bacterial regulator	1pru A:
aI	gi|295676743|ref|YP_003605267.1|	0035780	77-349	5.78e-48	53822	Periplasmic binding protein-like I	0.00057	53823	L-arabinose binding protein-like	2nzu G:58-332
aI	gi|295676743|ref|YP_003605267.1|	0051985	18-77	0.000000000000938	47413	lambda repressor-like DNA-binding domains	0.0053	47438	GalR/LacI-like bacterial regulator	2hsg A:2-58
aI	gi|295676987|ref|YP_003605511.1|	0035780	59-312	1.32e-65	53822	Periplasmic binding protein-like I	0.0000287	53823	L-arabinose binding protein-like	2nzu G:58-332
aI	gi|295676987|ref|YP_003605511.1|	0051985	2-60	0.000000000000244	47413	lambda repressor-like DNA-binding domains	0.0037	47438	GalR/LacI-like bacterial regulator	2hsg A:2-58
aI	gi|295699168|ref|YP_003607061.1|	0036339	65-341	8.05e-67	53822	Periplasmic binding protein-like I	0.0000395	53823	L-arabinose binding protein-like	1dbq A:
aI	gi|295699168|ref|YP_003607061.1|	0036955	5-61	0.0000000000019	47413	lambda repressor-like DNA-binding domains	0.01	47438	GalR/LacI-like bacterial regulator	2hsg A:2-58
aI	gi|295699633|ref|YP_003607526.1|	0036339	65-330	6.39e-67	53822	Periplasmic binding protein-like I	0.0000207	53823	L-arabinose binding protein-like	2nzu G:58-332
aI	gi|295699633|ref|YP_003607526.1|	0051985	4-62	1.3e-16	47413	lambda repressor-like DNA-binding domains	0.0037	47438	GalR/LacI-like bacterial regulator	2bjc A:1-62
aI	gi|295699968|ref|YP_003607861.1|	0036339	61-344	4.91e-63	53822	Periplasmic binding protein-like I	0.000046	53823	L-arabinose binding protein-like	2nzu G:58-332
aI	gi|295699968|ref|YP_003607861.1|	0051985	1-58	3.24e-16	47413	lambda repressor-like DNA-binding domains	0.0058	47438	GalR/LacI-like bacterial regulator	2hsg A:2-58
aI	gi|295700300|ref|YP_003608193.1|	0036339	63-328	6.13e-62	53822	Periplasmic binding protein-like I	0.0000613	53823	L-arabinose binding protein-like	1dbq A:
aI	gi|295700300|ref|YP_003608193.1|	0051985	5-62	0.0000000000000031	47413	lambda repressor-like DNA-binding domains	0.0043	47438	GalR/LacI-like bacterial regulator	2hsg A:2-58
aI	gi|295681090|ref|YP_003609664.1|	0036339	82-350	1.14e-79	53822	Periplasmic binding protein-like I	0.0000148	53823	L-arabinose binding protein-like	1dbq A:
aI	gi|295681090|ref|YP_003609664.1|	0051985	23-81	6.76e-16	47413	lambda repressor-like DNA-binding domains	0.0056	47438	GalR/LacI-like bacterial regulator	2hsg A:2-58
aI	gi|295681098|ref|YP_003609672.1|	0036339	65-336	1.41e-70	53822	Periplasmic binding protein-like I	0.000044	53823	L-arabinose binding protein-like	1tlf A:
aI	gi|295681098|ref|YP_003609672.1|	0051985	5-62	0.00000000000000182	47413	lambda repressor-like DNA-binding domains	0.005	47438	GalR/LacI-like bacterial regulator	1efa A:2-60
aI	gi|295681106|ref|YP_003609680.1|	0035780	64-321	1.94e-52	53822	Periplasmic binding protein-like I	0.00016	53823	L-arabinose binding protein-like	2nzu G:58-332
aI	gi|295681106|ref|YP_003609680.1|	0051985	9-65	0.00000000000000767	47413	lambda repressor-like DNA-binding domains	0.0064	47438	GalR/LacI-like bacterial regulator	2hsg A:2-58
aI	gi|295681139|ref|YP_003609713.1|	0035780	91-355	1.11e-59	53822	Periplasmic binding protein-like I	0.0000734	53823	L-arabinose binding protein-like	2nzu G:58-332
aI	gi|295681139|ref|YP_003609713.1|	0051985	35-92	0.00000000000000431	47413	lambda repressor-like DNA-binding domains	0.0026	47438	GalR/LacI-like bacterial regulator	2bjc A:1-62
aI	gi|295681184|ref|YP_003609758.1|	0043335	59-317	7.21e-30	53822	Periplasmic binding protein-like I	0.0013	53823	L-arabinose binding protein-like	2dri A:
aI	gi|295681184|ref|YP_003609758.1|	0036955	3-44	0.0000000774	47413	lambda repressor-like DNA-binding domains	0.012	47438	GalR/LacI-like bacterial regulator	2bjc A:1-62
aI	gi|295675189|ref|YP_003603713.1|	0045682	2-134	2.42e-36	52172	CheY-like	0.0017	52173	CheY-related	1a04 A:5-142
aI	gi|295675189|ref|YP_003603713.1|	0048694	139-211	3.03e-17	46894	C-terminal effector domain of the bipartite response regulators	0.0099	46900	GerE-like (LuxR/UhpA family of transcriptional regulators)	1p4w A:
aI	gi|295675441|ref|YP_003603965.1|	0045682	3-137	2.42e-19	52172	CheY-like	0.0042	52173	CheY-related	1a04 A:5-142
aI	gi|295675441|ref|YP_003603965.1|	0048694	151-214	0.0000000000714	46894	C-terminal effector domain of the bipartite response regulators	0.0056	46900	GerE-like (LuxR/UhpA family of transcriptional regulators)	1p4w A:
aI	gi|295675442|ref|YP_003603966.1|	0045682	10-142	2.28e-21	52172	CheY-like	0.012	52173	CheY-related	1a04 A:5-142
aI	gi|295675442|ref|YP_003603966.1|	0048694	146-221	1.16e-17	46894	C-terminal effector domain of the bipartite response regulators	0.0025	46900	GerE-like (LuxR/UhpA family of transcriptional regulators)	1p4w A:
aI	gi|295675443|ref|YP_003603967.1|	0045682	4-136	4.84e-20	52172	CheY-like	0.0027	52173	CheY-related	1a04 A:5-142
aI	gi|295675443|ref|YP_003603967.1|	0048694	143-214	1.12e-16	46894	C-terminal effector domain of the bipartite response regulators	0.0013	46900	GerE-like (LuxR/UhpA family of transcriptional regulators)	1p4w A:
aI	gi|295676073|ref|YP_003604597.1|	0048694	149-213	3.74e-17	46894	C-terminal effector domain of the bipartite response regulators	0.0036	46900	GerE-like (LuxR/UhpA family of transcriptional regulators)	1a04 A:150-216
aI	gi|295676073|ref|YP_003604597.1|	0048997	2-120	0.000000000249	52172	CheY-like	0.022	52173	CheY-related	1u0s Y:
aI	gi|295676115|ref|YP_003604639.1|	0045682	8-137	3.13e-21	52172	CheY-like	0.0076	52173	CheY-related	1a04 A:5-142
aI	gi|295676115|ref|YP_003604639.1|	0048694	156-220	0.0000000000167	46894	C-terminal effector domain of the bipartite response regulators	0.0045	46900	GerE-like (LuxR/UhpA family of transcriptional regulators)	1a04 A:150-216
aI	gi|295676216|ref|YP_003604740.1|	0043525	22-169	9.82e-32	52172	CheY-like	0.0000701	52173	CheY-related	1yio A:3-130
aI	gi|295676216|ref|YP_003604740.1|	0051317	151-214	5.53e-17	46894	C-terminal effector domain of the bipartite response regulators	0.001	46900	GerE-like (LuxR/UhpA family of transcriptional regulators)	1yio A:131-200
aI	gi|295676611|ref|YP_003605135.1|	0045682	15-148	3.27e-20	52172	CheY-like	0.0042	52173	CheY-related	1a04 A:5-142
aI	gi|295676611|ref|YP_003605135.1|	0048694	152-225	1.26e-18	46894	C-terminal effector domain of the bipartite response regulators	0.00098	46900	GerE-like (LuxR/UhpA family of transcriptional regulators)	1p4w A:
aI	gi|295676955|ref|YP_003605479.1|	0043525	10-162	2.13e-35	52172	CheY-like	0.0001	52173	CheY-related	1yio A:3-130
aI	gi|295676955|ref|YP_003605479.1|	0048694	141-208	5.44e-20	46894	C-terminal effector domain of the bipartite response regulators	0.0016	46900	GerE-like (LuxR/UhpA family of transcriptional regulators)	1yio A:131-200
aI	gi|295676996|ref|YP_003605520.1|	0045682	1-133	6.12e-35	52172	CheY-like	0.00041	52173	CheY-related	1a04 A:5-142
aI	gi|295676996|ref|YP_003605520.1|	0048694	140-209	4.08e-18	46894	C-terminal effector domain of the bipartite response regulators	0.0074	46900	GerE-like (LuxR/UhpA family of transcriptional regulators)	1p4w A:
aI	gi|295677054|ref|YP_003605578.1|	0048694	110-178	5.1e-17	46894	C-terminal effector domain of the bipartite response regulators	0.0098	46900	GerE-like (LuxR/UhpA family of transcriptional regulators)	1a04 A:150-216
aI	gi|295677054|ref|YP_003605578.1|	0037219	6-114	0.000000000000129	55785	PYP-like sensor domain (PAS domain)	0.037	55789	Heme-binding PAS domain	1ew0 A:
aI	gi|295677459|ref|YP_003605983.1|	0045682	6-139	1.22e-22	52172	CheY-like	0.0041	52173	CheY-related	1a04 A:5-142
aI	gi|295677459|ref|YP_003605983.1|	0048694	148-211	4.76e-16	46894	C-terminal effector domain of the bipartite response regulators	0.0016	46900	GerE-like (LuxR/UhpA family of transcriptional regulators)	1p4w A:
aI	gi|295677965|ref|YP_003606489.1|	0045682	5-135	4.55e-23	52172	CheY-like	0.0043	52173	CheY-related	1dz3 A:
aI	gi|295677965|ref|YP_003606489.1|	0048694	148-216	5.44e-19	46894	C-terminal effector domain of the bipartite response regulators	0.00083	46900	GerE-like (LuxR/UhpA family of transcriptional regulators)	1p4w A:
aI	gi|295698853|ref|YP_003606746.1|	0045682	5-134	1.12e-32	52172	CheY-like	0.00066	52173	CheY-related	1a04 A:5-142
aI	gi|295698853|ref|YP_003606746.1|	0048694	145-211	6.12e-18	46894	C-terminal effector domain of the bipartite response regulators	0.0049	46900	GerE-like (LuxR/UhpA family of transcriptional regulators)	1p4w A:
aI	gi|295699018|ref|YP_003606911.1|	0047925	90-255	1.2e-19	75516	Pheromone-binding domain of LuxR-like quorum-sensing transcription factors	0.0052	75517	Pheromone-binding domain of LuxR-like quorum-sensing transcription factors	1l3l A:2-169
aI	gi|295699018|ref|YP_003606911.1|	0048694	264-329	0.00000000000129	46894	C-terminal effector domain of the bipartite response regulators	0.016	46900	GerE-like (LuxR/UhpA family of transcriptional regulators)	1yio A:131-200
aI	gi|295699319|ref|YP_003607212.1|	0045682	1-125	3.42e-22	52172	CheY-like	0.0027	52173	CheY-related	1yio A:3-130
aI	gi|295699319|ref|YP_003607212.1|	0048694	168-237	3.4e-17	46894	C-terminal effector domain of the bipartite response regulators	0.0031	46900	GerE-like (LuxR/UhpA family of transcriptional regulators)	1a04 A:150-216
aI	gi|295699596|ref|YP_003607489.1|	0048694	206-273	0.0000000000000241	46894	C-terminal effector domain of the bipartite response regulators	0.016	46900	GerE-like (LuxR/UhpA family of transcriptional regulators)	1p4w A:
aI	gi|295700048|ref|YP_003607941.1|	0045682	11-138	1.02e-29	52172	CheY-like	0.00063	52173	CheY-related	1a04 A:5-142
aI	gi|295700048|ref|YP_003607941.1|	0048694	140-212	2.93e-19	46894	C-terminal effector domain of the bipartite response regulators	0.004	46900	GerE-like (LuxR/UhpA family of transcriptional regulators)	1a04 A:150-216
aI	gi|295700193|ref|YP_003608086.1|	0047925	4-148	6.02e-36	75516	Pheromone-binding domain of LuxR-like quorum-sensing transcription factors	0.002	75517	Pheromone-binding domain of LuxR-like quorum-sensing transcription factors	1l3l A:2-169
aI	gi|295700193|ref|YP_003608086.1|	0048694	161-232	4.42e-19	46894	C-terminal effector domain of the bipartite response regulators	0.0045	46900	GerE-like (LuxR/UhpA family of transcriptional regulators)	1fse A:
aI	gi|295700202|ref|YP_003608095.1|	0043525	17-164	3.56e-30	52172	CheY-like	0.00016	52173	CheY-related	1yio A:3-130
aI	gi|295700202|ref|YP_003608095.1|	0051317	144-206	0.0000000000000225	46894	C-terminal effector domain of the bipartite response regulators	0.0019	46900	GerE-like (LuxR/UhpA family of transcriptional regulators)	1yio A:131-200
aI	gi|295700230|ref|YP_003608123.1|	0043525	17-165	1.42e-29	52172	CheY-like	0.00018	52173	CheY-related	1yio A:3-130
aI	gi|295700230|ref|YP_003608123.1|	0045681	150-205	0.00000000000108	46894	C-terminal effector domain of the bipartite response regulators	0.0021	46900	GerE-like (LuxR/UhpA family of transcriptional regulators)	1yio A:131-200
aI	gi|295700689|ref|YP_003608582.1|	0043525	14-164	1.2e-31	52172	CheY-like	0.00015	52173	CheY-related	1yio A:3-130
aI	gi|295700689|ref|YP_003608582.1|	0051317	143-205	0.00000000000000595	46894	C-terminal effector domain of the bipartite response regulators	0.0069	46900	GerE-like (LuxR/UhpA family of transcriptional regulators)	1yio A:131-200
aI	gi|295700936|ref|YP_003608829.1|	0043525	13-155	7.4e-29	52172	CheY-like	0.0001	52173	CheY-related	1yio A:3-130
aI	gi|295700936|ref|YP_003608829.1|	0048694	136-208	3.33e-18	46894	C-terminal effector domain of the bipartite response regulators	0.0015	46900	GerE-like (LuxR/UhpA family of transcriptional regulators)	1yio A:131-200
aI	gi|295700944|ref|YP_003608837.1|	0043525	16-160	3.27e-30	52172	CheY-like	0.0000701	52173	CheY-related	1yio A:3-130
aI	gi|295700944|ref|YP_003608837.1|	0048694	140-211	9.86e-20	46894	C-terminal effector domain of the bipartite response regulators	0.0013	46900	GerE-like (LuxR/UhpA family of transcriptional regulators)	1yio A:131-200
aI	gi|295701075|ref|YP_003608968.1|	0043525	5-154	3.42e-34	52172	CheY-like	0.00013	52173	CheY-related	1yio A:3-130
aI	gi|295701075|ref|YP_003608968.1|	0048694	130-201	1.12e-17	46894	C-terminal effector domain of the bipartite response regulators	0.00088	46900	GerE-like (LuxR/UhpA family of transcriptional regulators)	1yio A:131-200
aI	gi|295680777|ref|YP_003609351.1|	0048694	149-220	6.12e-23	46894	C-terminal effector domain of the bipartite response regulators	0.0038	46900	GerE-like (LuxR/UhpA family of transcriptional regulators)	1a04 A:150-216
aI	gi|295680777|ref|YP_003609351.1|	0045682	12-137	0.00000000778	52172	CheY-like	0.0076	52173	CheY-related	1a04 A:5-142
aI	gi|295680795|ref|YP_003609369.1|	0045682	1-131	4.13e-34	52172	CheY-like	0.0005	52173	CheY-related	1a04 A:5-142
aI	gi|295680795|ref|YP_003609369.1|	0048694	138-208	4.76e-21	46894	C-terminal effector domain of the bipartite response regulators	0.0059	46900	GerE-like (LuxR/UhpA family of transcriptional regulators)	1p4w A:
aI	gi|295681057|ref|YP_003609631.1|	0045682	3-138	5.83e-21	52172	CheY-like	0.0021	52173	CheY-related	1a04 A:5-142
aI	gi|295681057|ref|YP_003609631.1|	0048694	147-213	6.8e-16	46894	C-terminal effector domain of the bipartite response regulators	0.0016	46900	GerE-like (LuxR/UhpA family of transcriptional regulators)	1p4w A:
aI	gi|295681430|ref|YP_003610004.1|	0048694	310-375	0.000000000265	46894	C-terminal effector domain of the bipartite response regulators	0.014	46900	GerE-like (LuxR/UhpA family of transcriptional regulators)	1l3l A:170-234
aI	gi|295681500|ref|YP_003610074.1|	0045682	1-126	1.57e-32	52172	CheY-like	0.00085	52173	CheY-related	1a04 A:5-142
aI	gi|295681500|ref|YP_003610074.1|	0048694	140-210	1.46e-19	46894	C-terminal effector domain of the bipartite response regulators	0.0049	46900	GerE-like (LuxR/UhpA family of transcriptional regulators)	1p4w A:
aI	gi|295701248|ref|YP_003610249.1|	0045682	1-131	2.28e-34	52172	CheY-like	0.00054	52173	CheY-related	1a04 A:5-142
aI	gi|295701248|ref|YP_003610249.1|	0048694	136-208	1.6e-21	46894	C-terminal effector domain of the bipartite response regulators	0.0047	46900	GerE-like (LuxR/UhpA family of transcriptional regulators)	1p4w A:
aI	gi|295701371|ref|YP_003610372.1|	0045682	1-127	9.96e-31	52172	CheY-like	0.0015	52173	CheY-related	1zh2 A:2-120
aI	gi|295701371|ref|YP_003610372.1|	0048694	147-219	0.00000000000000211	46894	C-terminal effector domain of the bipartite response regulators	0.0034	46900	GerE-like (LuxR/UhpA family of transcriptional regulators)	1fse A:
aI	gi|295675378|ref|YP_003603902.1|	0054662	69-243	1.73e-42	64288	Chorismate lyase-like	0.0021	143473	UTRA domain	2p19 A:2-149
aI	gi|295675378|ref|YP_003603902.1|	0050048	9-84	7.98e-20	46785	Winged helix DNA-binding domain	0.021	46804	GntR-like transcriptional regulators	3bwg A:5-82
aI	gi|295675495|ref|YP_003604019.1|	0049608	75-249	5.89e-32	55781	GAF domain-like	0.0037	75513	IclR ligand-binding domain-like	1tf1 A:
aI	gi|295675495|ref|YP_003604019.1|	0048177	11-78	0.000000000925	46785	Winged helix DNA-binding domain	0.073	46804	GntR-like transcriptional regulators	1hw1 A:5-78
aI	gi|295675926|ref|YP_003604450.1|	0050768	129-475	1.09e-78	53383	PLP-dependent transferases	0.0000692	53384	AAT-like	1x0m A:26-428
aI	gi|295675926|ref|YP_003604450.1|	0050048	15-86	3.27e-19	46785	Winged helix DNA-binding domain	0.02	46804	GntR-like transcriptional regulators	3bwg A:5-82
aI	gi|295676166|ref|YP_003604690.1|	0054662	58-230	5.02e-43	64288	Chorismate lyase-like	0.0000891	143473	UTRA domain	2pkh A:109-249
aI	gi|295676166|ref|YP_003604690.1|	0050048	3-72	5.77e-21	46785	Winged helix DNA-binding domain	0.019	46804	GntR-like transcriptional regulators	1v4r A:1-100
aI	gi|295676368|ref|YP_003604892.1|	0054060	98-227	1.57e-23	48008	GntR ligand-binding domain-like	0.022	48009	GntR ligand-binding domain-like	2hs5 A:94-231
aI	gi|295676368|ref|YP_003604892.1|	0050048	3-75	0.0000000000034	46785	Winged helix DNA-binding domain	0.029	46804	GntR-like transcriptional regulators	1hw1 A:5-78
aI	gi|295676539|ref|YP_003605063.1|	0050768	109-491	1.28e-85	53383	PLP-dependent transferases	0.0000535	53384	AAT-like	1x0m A:26-428
aI	gi|295676539|ref|YP_003605063.1|	0050048	17-89	7.82e-18	46785	Winged helix DNA-binding domain	0.012	46804	GntR-like transcriptional regulators	1v4r A:1-100
aI	gi|295676794|ref|YP_003605318.1|	0054060	80-212	3.4e-26	48008	GntR ligand-binding domain-like	0.0063	48009	GntR ligand-binding domain-like	2hs5 A:94-231
aI	gi|295676794|ref|YP_003605318.1|	0050048	8-89	1.54e-19	46785	Winged helix DNA-binding domain	0.005	46804	GntR-like transcriptional regulators	2hs5 A:25-93
aI	gi|295676984|ref|YP_003605508.1|	0050768	107-473	6.25e-91	53383	PLP-dependent transferases	0.0000391	53384	AAT-like	1x0m A:26-428
aI	gi|295676984|ref|YP_003605508.1|	0050048	2-76	1.56e-16	46785	Winged helix DNA-binding domain	0.013	46804	GntR-like transcriptional regulators	1v4r A:1-100
aI	gi|295677478|ref|YP_003606002.1|	0054662	73-247	5.65e-46	64288	Chorismate lyase-like	0.0012	143473	UTRA domain	2ra5 A:66-245
aI	gi|295677478|ref|YP_003606002.1|	0050048	15-94	3.91e-20	46785	Winged helix DNA-binding domain	0.019	46804	GntR-like transcriptional regulators	1hw1 A:5-78
aI	gi|295677482|ref|YP_003606006.1|	0050768	107-464	5.24e-80	53383	PLP-dependent transferases	0.0000958	53384	AAT-like	1x0m A:26-428
aI	gi|295677482|ref|YP_003606006.1|	0050048	8-86	5.24e-20	46785	Winged helix DNA-binding domain	0.014	46804	GntR-like transcriptional regulators	3bwg A:5-82
aI	gi|295677608|ref|YP_003606132.1|	0054060	120-245	3.4e-24	48008	GntR ligand-binding domain-like	0.017	48009	GntR ligand-binding domain-like	2hs5 A:94-231
aI	gi|295677608|ref|YP_003606132.1|	0050048	26-94	3.72e-20	46785	Winged helix DNA-binding domain	0.026	46804	GntR-like transcriptional regulators	1v4r A:1-100
aI	gi|295677686|ref|YP_003606210.1|	0054060	89-220	5.23e-28	48008	GntR ligand-binding domain-like	0.0062	48009	GntR ligand-binding domain-like	2hs5 A:94-231
aI	gi|295677686|ref|YP_003606210.1|	0050048	7-75	2.24e-18	46785	Winged helix DNA-binding domain	0.013	46804	GntR-like transcriptional regulators	1hw1 A:5-78
aI	gi|295698926|ref|YP_003606819.1|	0054662	60-239	1.73e-40	64288	Chorismate lyase-like	0.00081	143473	UTRA domain	3cnv A:98-259
aI	gi|295698926|ref|YP_003606819.1|	0050048	3-85	6.57e-21	46785	Winged helix DNA-binding domain	0.025	46804	GntR-like transcriptional regulators	3bwg A:5-82
aI	gi|295699025|ref|YP_003606918.1|	0054060	98-230	4.97e-27	48008	GntR ligand-binding domain-like	0.0072	48009	GntR ligand-binding domain-like	2hs5 A:94-231
aI	gi|295699025|ref|YP_003606918.1|	0050048	23-118	0.00000000000000176	46785	Winged helix DNA-binding domain	0.023	46804	GntR-like transcriptional regulators	2hs5 A:25-93
aI	gi|295699122|ref|YP_003607015.1|	0054662	72-250	3.27e-38	64288	Chorismate lyase-like	0.0047	143473	UTRA domain	2fa1 A:84-241
aI	gi|295699122|ref|YP_003607015.1|	0050048	12-96	6.33e-18	46785	Winged helix DNA-binding domain	0.024	46804	GntR-like transcriptional regulators	2hs5 A:25-93
aI	gi|295699128|ref|YP_003607021.1|	0054060	93-230	1.67e-27	48008	GntR ligand-binding domain-like	0.013	48009	GntR ligand-binding domain-like	1hw1 A:79-230
aI	gi|295699128|ref|YP_003607021.1|	0050048	1-87	1.63e-22	46785	Winged helix DNA-binding domain	0.016	46804	GntR-like transcriptional regulators	3bwg A:5-82
aI	gi|295699272|ref|YP_003607165.1|	0054060	90-223	6.28e-31	48008	GntR ligand-binding domain-like	0.0042	48009	GntR ligand-binding domain-like	2hs5 A:94-231
aI	gi|295699272|ref|YP_003607165.1|	0050048	15-87	6.72e-20	46785	Winged helix DNA-binding domain	0.0037	46804	GntR-like transcriptional regulators	2hs5 A:25-93
aI	gi|295699299|ref|YP_003607192.1|	0054060	96-228	1.12e-24	48008	GntR ligand-binding domain-like	0.024	48009	GntR ligand-binding domain-like	2hs5 A:94-231
aI	gi|295699299|ref|YP_003607192.1|	0050048	24-94	1.8e-18	46785	Winged helix DNA-binding domain	0.016	46804	GntR-like transcriptional regulators	2hs5 A:25-93
aI	gi|295699308|ref|YP_003607201.1|	0054662	88-256	1.02e-33	64288	Chorismate lyase-like	0.0001	143473	UTRA domain	2pkh A:109-249
aI	gi|295699308|ref|YP_003607201.1|	0050048	29-102	3.22e-22	46785	Winged helix DNA-binding domain	0.012	46804	GntR-like transcriptional regulators	1v4r A:1-100
aI	gi|295699309|ref|YP_003607202.1|	0054662	86-262	1.04e-41	64288	Chorismate lyase-like	0.0000328	143473	UTRA domain	2pkh A:109-249
aI	gi|295699309|ref|YP_003607202.1|	0050048	33-102	1.66e-22	46785	Winged helix DNA-binding domain	0.01	46804	GntR-like transcriptional regulators	1v4r A:1-100
aI	gi|295699330|ref|YP_003607223.1|	0054060	99-239	2.88e-28	48008	GntR ligand-binding domain-like	0.018	48009	GntR ligand-binding domain-like	2hs5 A:94-231
aI	gi|295699330|ref|YP_003607223.1|	0050048	12-84	1.15e-19	46785	Winged helix DNA-binding domain	0.014	46804	GntR-like transcriptional regulators	1hw1 A:5-78
aI	gi|295699349|ref|YP_003607242.1|	0050768	93-465	3.36e-86	53383	PLP-dependent transferases	0.0001	53384	AAT-like	1x0m A:26-428
aI	gi|295699349|ref|YP_003607242.1|	0050048	14-88	4.59e-18	46785	Winged helix DNA-binding domain	0.013	46804	GntR-like transcriptional regulators	3bwg A:5-82
aI	gi|295699381|ref|YP_003607274.1|	0054662	85-260	7.38e-29	64288	Chorismate lyase-like	0.00085	143473	UTRA domain	3cnv A:98-259
aI	gi|295699381|ref|YP_003607274.1|	0050048	34-107	7.35e-16	46785	Winged helix DNA-binding domain	0.038	46804	GntR-like transcriptional regulators	1v4r A:1-100
aI	gi|295699504|ref|YP_003607397.1|	0049608	93-280	1.5e-48	55781	GAF domain-like	0.00024	75513	IclR ligand-binding domain-like	1mkm A:76-246
aI	gi|295699504|ref|YP_003607397.1|	0048177	38-108	0.00000000000104	46785	Winged helix DNA-binding domain	0.05	46804	GntR-like transcriptional regulators	1v4r A:1-100
aI	gi|295699636|ref|YP_003607529.1|	0054060	101-235	4.45e-26	48008	GntR ligand-binding domain-like	0.0098	48009	GntR ligand-binding domain-like	2hs5 A:94-231
aI	gi|295699636|ref|YP_003607529.1|	0050048	11-81	2.54e-21	46785	Winged helix DNA-binding domain	0.015	46804	GntR-like transcriptional regulators	1v4r A:1-100
aI	gi|295699657|ref|YP_003607550.1|	0050768	107-466	4.35e-75	53383	PLP-dependent transferases	0.00012	53384	AAT-like	1x0m A:26-428
aI	gi|295699657|ref|YP_003607550.1|	0050048	15-89	2.48e-18	46785	Winged helix DNA-binding domain	0.023	46804	GntR-like transcriptional regulators	1v4r A:1-100
aI	gi|295699704|ref|YP_003607597.1|	0050768	82-440	6.59e-76	53383	PLP-dependent transferases	0.00077	53384	AAT-like	1x0m A:26-428
aI	gi|295699704|ref|YP_003607597.1|	0050048	5-71	0.00000000000000688	46785	Winged helix DNA-binding domain	0.011	46804	GntR-like transcriptional regulators	1v4r A:1-100
aI	gi|295699771|ref|YP_003607664.1|	0054060	85-219	5.23e-28	48008	GntR ligand-binding domain-like	0.015	48009	GntR ligand-binding domain-like	2hs5 A:94-231
aI	gi|295699771|ref|YP_003607664.1|	0050048	10-71	0.00000000000519	46785	Winged helix DNA-binding domain	0.038	46804	GntR-like transcriptional regulators	1hw1 A:5-78
aI	gi|295699949|ref|YP_003607842.1|	0050048	35-125	2.16e-18	46785	Winged helix DNA-binding domain	0.016	46804	GntR-like transcriptional regulators	1v4r A:1-100
aI	gi|295699949|ref|YP_003607842.1|	0054060	105-250	7.85e-16	48008	GntR ligand-binding domain-like	0.015	48009	GntR ligand-binding domain-like	2hs5 A:94-231
aI	gi|295700077|ref|YP_003607970.1|	0050768	129-490	1.2e-82	53383	PLP-dependent transferases	0.0000601	53384	AAT-like	1x0m A:26-428
aI	gi|295700077|ref|YP_003607970.1|	0050048	10-79	8.88e-19	46785	Winged helix DNA-binding domain	0.017	46804	GntR-like transcriptional regulators	1v4r A:1-100
aI	gi|295700146|ref|YP_003608039.1|	0050768	121-468	2.2e-73	53383	PLP-dependent transferases	0.00031	53384	AAT-like	1wst A:13-415
aI	gi|295700146|ref|YP_003608039.1|	0050048	11-83	1.31e-17	46785	Winged helix DNA-binding domain	0.054	46804	GntR-like transcriptional regulators	3bwg A:5-82
aI	gi|295700196|ref|YP_003608089.1|	0054060	90-227	8.89e-26	48008	GntR ligand-binding domain-like	0.013	48009	GntR ligand-binding domain-like	2hs5 A:94-231
aI	gi|295700196|ref|YP_003608089.1|	0050048	5-76	9.35e-23	46785	Winged helix DNA-binding domain	0.02	46804	GntR-like transcriptional regulators	1hw1 A:5-78
aI	gi|295700227|ref|YP_003608120.1|	0050696	140-506	1.92e-82	53383	PLP-dependent transferases	0.0000533	53384	AAT-like	1x0m A:26-428
aI	gi|295700227|ref|YP_003608120.1|	0050048	13-85	1.85e-16	46785	Winged helix DNA-binding domain	0.0032	46804	GntR-like transcriptional regulators	1v4r A:1-100
aI	gi|295700288|ref|YP_003608181.1|	0050048	24-89	1.96e-18	46785	Winged helix DNA-binding domain	0.014	46804	GntR-like transcriptional regulators	2hs5 A:25-93
aI	gi|295700288|ref|YP_003608181.1|	0054060	91-211	1.52e-16	48008	GntR ligand-binding domain-like	0.022	48009	GntR ligand-binding domain-like	2hs5 A:94-231
aI	gi|295700296|ref|YP_003608189.1|	0054060	88-228	3.66e-25	48008	GntR ligand-binding domain-like	0.017	48009	GntR ligand-binding domain-like	2hs5 A:94-231
aI	gi|295700296|ref|YP_003608189.1|	0050048	3-83	1.89e-19	46785	Winged helix DNA-binding domain	0.012	46804	GntR-like transcriptional regulators	2hs5 A:25-93
aI	gi|295700398|ref|YP_003608291.1|	0054060	107-240	1.05e-23	48008	GntR ligand-binding domain-like	0.0065	48009	GntR ligand-binding domain-like	2hs5 A:94-231
aI	gi|295700398|ref|YP_003608291.1|	0050048	37-106	0.0000000000000275	46785	Winged helix DNA-binding domain	0.039	46804	GntR-like transcriptional regulators	2hs5 A:25-93
aI	gi|295700431|ref|YP_003608324.1|	0050696	75-458	9.58e-70	53383	PLP-dependent transferases	0.0024	53384	AAT-like	1x0m A:26-428
aI	gi|295700431|ref|YP_003608324.1|	0050048	17-84	2.58e-16	46785	Winged helix DNA-binding domain	0.023	46804	GntR-like transcriptional regulators	2hs5 A:25-93
aI	gi|295700557|ref|YP_003608450.1|	0050768	126-492	9.82e-84	53383	PLP-dependent transferases	0.0000252	53384	AAT-like	1x0m A:26-428
aI	gi|295700557|ref|YP_003608450.1|	0050048	24-105	2.72e-16	46785	Winged helix DNA-binding domain	0.027	46804	GntR-like transcriptional regulators	1hw1 A:5-78
aI	gi|295700702|ref|YP_003608595.1|	0050048	16-90	2.17e-22	46785	Winged helix DNA-binding domain	0.015	46804	GntR-like transcriptional regulators	2hs5 A:25-93
aI	gi|295700702|ref|YP_003608595.1|	0054060	93-227	1.49e-21	48008	GntR ligand-binding domain-like	0.019	48009	GntR ligand-binding domain-like	2hs5 A:94-231
aI	gi|295700754|ref|YP_003608647.1|	0054662	87-265	9.74e-41	64288	Chorismate lyase-like	0.00000713	143473	UTRA domain	3cnv A:98-259
aI	gi|295700754|ref|YP_003608647.1|	0050048	33-111	6.72e-23	46785	Winged helix DNA-binding domain	0.013	46804	GntR-like transcriptional regulators	2hs5 A:25-93
aI	gi|295680455|ref|YP_003609029.1|	0054060	97-236	6.28e-25	48008	GntR ligand-binding domain-like	0.013	48009	GntR ligand-binding domain-like	1hw1 A:79-230
aI	gi|295680455|ref|YP_003609029.1|	0050048	11-79	1.66e-18	46785	Winged helix DNA-binding domain	0.016	46804	GntR-like transcriptional regulators	2hs5 A:25-93
aI	gi|295680481|ref|YP_003609055.1|	0050768	93-453	5.77e-70	53383	PLP-dependent transferases	0.00089	53384	AAT-like	1x0m A:26-428
aI	gi|295680481|ref|YP_003609055.1|	0050048	15-86	0.00000000000000333	46785	Winged helix DNA-binding domain	0.012	46804	GntR-like transcriptional regulators	1v4r A:1-100
aI	gi|295680546|ref|YP_003609120.1|	0054060	87-220	9.68e-27	48008	GntR ligand-binding domain-like	0.0099	48009	GntR ligand-binding domain-like	2hs5 A:94-231
aI	gi|295680546|ref|YP_003609120.1|	0050048	16-86	3.81e-16	46785	Winged helix DNA-binding domain	0.0075	46804	GntR-like transcriptional regulators	1hw1 A:5-78
aI	gi|295680653|ref|YP_003609227.1|	0050048	25-89	2.65e-18	46785	Winged helix DNA-binding domain	0.014	46804	GntR-like transcriptional regulators	2hs5 A:25-93
aI	gi|295680653|ref|YP_003609227.1|	0054060	91-211	1.23e-16	48008	GntR ligand-binding domain-like	0.02	48009	GntR ligand-binding domain-like	2hs5 A:94-231
aI	gi|295680801|ref|YP_003609375.1|	0054060	104-240	1.2e-26	48008	GntR ligand-binding domain-like	0.0085	48009	GntR ligand-binding domain-like	2hs5 A:94-231
aI	gi|295680801|ref|YP_003609375.1|	0050048	21-112	3.96e-20	46785	Winged helix DNA-binding domain	0.031	46804	GntR-like transcriptional regulators	1v4r A:1-100
aI	gi|295680956|ref|YP_003609530.1|	0054060	93-229	1.33e-25	48008	GntR ligand-binding domain-like	0.017	48009	GntR ligand-binding domain-like	2hs5 A:94-231
aI	gi|295680956|ref|YP_003609530.1|	0050048	5-78	4.21e-21	46785	Winged helix DNA-binding domain	0.032	46804	GntR-like transcriptional regulators	1v4r A:1-100
aI	gi|295681080|ref|YP_003609654.1|	0054060	84-210	1.05e-24	48008	GntR ligand-binding domain-like	0.014	48009	GntR ligand-binding domain-like	2hs5 A:94-231
aI	gi|295681080|ref|YP_003609654.1|	0050048	5-68	0.0000000000000094	46785	Winged helix DNA-binding domain	0.014	46804	GntR-like transcriptional regulators	3bwg A:5-82
aI	gi|295681204|ref|YP_003609778.1|	0050768	99-468	3.06e-71	53383	PLP-dependent transferases	0.00018	53384	AAT-like	1x0m A:26-428
aI	gi|295681204|ref|YP_003609778.1|	0050048	10-84	8.53e-18	46785	Winged helix DNA-binding domain	0.014	46804	GntR-like transcriptional regulators	1v4r A:1-100
aI	gi|295681267|ref|YP_003609841.1|	0054060	154-289	6.54e-18	48008	GntR ligand-binding domain-like	0.015	48009	GntR ligand-binding domain-like	2hs5 A:94-231
aI	gi|295681267|ref|YP_003609841.1|	0050048	5-67	0.0000000000000786	46785	Winged helix DNA-binding domain	0.019	46804	GntR-like transcriptional regulators	3bwg A:5-82
aI	gi|295681279|ref|YP_003609853.1|	0054060	90-220	1.36e-26	48008	GntR ligand-binding domain-like	0.01	48009	GntR ligand-binding domain-like	2hs5 A:94-231
aI	gi|295681279|ref|YP_003609853.1|	0050048	14-85	1.89e-16	46785	Winged helix DNA-binding domain	0.069	46804	GntR-like transcriptional regulators	1hw1 A:5-78
aI	gi|295675310|ref|YP_003603834.1|	0049595	122-299	7.85e-31	55781	GAF domain-like	0.015	75513	IclR ligand-binding domain-like	1mkm A:76-246
aI	gi|295675310|ref|YP_003603834.1|	0048177	50-123	0.000000000000081	46785	Winged helix DNA-binding domain	0.033	74676	Transcriptional regulator IclR, N-terminal domain	1mkm A:1-75
aI	gi|295676696|ref|YP_003605220.1|	0049608	106-288	2.68e-50	55781	GAF domain-like	0.0001	75513	IclR ligand-binding domain-like	1mkm A:76-246
aI	gi|295676696|ref|YP_003605220.1|	0048177	43-115	3.96e-16	46785	Winged helix DNA-binding domain	0.05	74676	Transcriptional regulator IclR, N-terminal domain	1mkm A:1-75
aI	gi|295699007|ref|YP_003606900.1|	0049608	68-250	2.62e-36	55781	GAF domain-like	0.00037	75513	IclR ligand-binding domain-like	1tf1 A:
aI	gi|295699007|ref|YP_003606900.1|	0048177	4-73	3.91e-16	46785	Winged helix DNA-binding domain	0.02	74676	Transcriptional regulator IclR, N-terminal domain	1mkm A:1-75
aI	gi|295699240|ref|YP_003607133.1|	0049595	82-249	1.63e-36	55781	GAF domain-like	0.00079	75513	IclR ligand-binding domain-like	1tf1 A:
aI	gi|295699240|ref|YP_003607133.1|	0048177	10-83	0.0000000000000281	46785	Winged helix DNA-binding domain	0.066	74676	Transcriptional regulator IclR, N-terminal domain	1mkm A:1-75
aI	gi|295700724|ref|YP_003608617.1|	0049608	78-254	1.11e-32	55781	GAF domain-like	0.0042	75513	IclR ligand-binding domain-like	1mkm A:76-246
aI	gi|295700724|ref|YP_003608617.1|	0048177	15-83	0.0000000000000321	46785	Winged helix DNA-binding domain	0.062	74676	Transcriptional regulator IclR, N-terminal domain	1mkm A:1-75
aI	gi|295680637|ref|YP_003609211.1|	0049608	58-244	3.2e-30	55781	GAF domain-like	0.0054	75513	IclR ligand-binding domain-like	1tf1 A:
aI	gi|295680637|ref|YP_003609211.1|	0048177	1-72	0.000000000000152	46785	Winged helix DNA-binding domain	0.091	74676	Transcriptional regulator IclR, N-terminal domain	1mkm A:1-75
aI	gi|295680753|ref|YP_003609327.1|	0049595	72-245	5.4e-30	55781	GAF domain-like	0.0021	75513	IclR ligand-binding domain-like	1tf1 A:
aI	gi|295680753|ref|YP_003609327.1|	0048177	2-71	0.0000000000000374	46785	Winged helix DNA-binding domain	0.035	74676	Transcriptional regulator IclR, N-terminal domain	1mkm A:1-75
aI	gi|295701354|ref|YP_003610355.1|	0049608	95-251	6.54e-32	55781	GAF domain-like	0.006	75513	IclR ligand-binding domain-like	1mkm A:76-246
aI	gi|295701354|ref|YP_003610355.1|	0048177	31-103	0.00000000000000377	46785	Winged helix DNA-binding domain	0.051	74676	Transcriptional regulator IclR, N-terminal domain	1mkm A:1-75
aI	gi|295676407|ref|YP_003604931.1|	0039545	90-212	1.19e-34	51306	LexA/Signal peptidase	0.0000206	51307	LexA-related	1jhf A:73-198
aI	gi|295676407|ref|YP_003604931.1|	0047587	3-69	7.48e-19	46785	Winged helix DNA-binding domain	0.00028	46789	LexA repressor, N-terminal DNA-binding domain	1jhf A:2-72
aI	gi|295675206|ref|YP_003603730.1|	0049174	63-152	5.23e-23	54909	Dimeric alpha+beta barrel	0.0025	69733	Lrp/AsnC-like transcriptional regulator C-terminal domain	1ri7 A:85-170
aI	gi|295675206|ref|YP_003603730.1|	0052161	2-62	5.61e-17	46785	Winged helix DNA-binding domain	0.0043	68967	Lrp/AsnC-like transcriptional regulator N-terminal domain	1ri7 A:25-84
aI	gi|295675272|ref|YP_003603796.1|	0053261	11-142	0.00000000000000118	46785	Winged helix DNA-binding domain	0.0058	68967	Lrp/AsnC-like transcriptional regulator N-terminal domain	1i1g A:2-61
aI	gi|295675397|ref|YP_003603921.1|	0052644	27-110	0.000000336	46785	Winged helix DNA-binding domain	0.031	68967	Lrp/AsnC-like transcriptional regulator N-terminal domain	1ri7 A:25-84
aI	gi|295676238|ref|YP_003604762.1|	0049174	64-151	5.23e-21	54909	Dimeric alpha+beta barrel	0.015	69733	Lrp/AsnC-like transcriptional regulator C-terminal domain	1ri7 A:85-170
aI	gi|295676238|ref|YP_003604762.1|	0049384	1-93	5.22e-17	46785	Winged helix DNA-binding domain	0.0087	68967	Lrp/AsnC-like transcriptional regulator N-terminal domain	1ri7 A:25-84
aI	gi|295676738|ref|YP_003605262.1|	0049174	71-150	0.00000000000000147	54909	Dimeric alpha+beta barrel	0.0033	69733	Lrp/AsnC-like transcriptional regulator C-terminal domain	1ri7 A:85-170
aI	gi|295676738|ref|YP_003605262.1|	0052161	8-65	0.00000000000448	46785	Winged helix DNA-binding domain	0.0091	68967	Lrp/AsnC-like transcriptional regulator N-terminal domain	2cg4 A:4-66
aI	gi|295677257|ref|YP_003605781.1|	0049174	73-157	1.34e-20	54909	Dimeric alpha+beta barrel	0.0033	69733	Lrp/AsnC-like transcriptional regulator C-terminal domain	1ri7 A:85-170
aI	gi|295677257|ref|YP_003605781.1|	0052161	10-70	5.35e-20	46785	Winged helix DNA-binding domain	0.0051	68967	Lrp/AsnC-like transcriptional regulator N-terminal domain	1i1g A:2-61
aI	gi|295677521|ref|YP_003606045.1|	0049174	66-154	4.02e-21	54909	Dimeric alpha+beta barrel	0.0035	69733	Lrp/AsnC-like transcriptional regulator C-terminal domain	1ri7 A:85-170
aI	gi|295677521|ref|YP_003606045.1|	0049384	2-96	3.5e-18	46785	Winged helix DNA-binding domain	0.016	68967	Lrp/AsnC-like transcriptional regulator N-terminal domain	2cfx A:1-63
aI	gi|295677958|ref|YP_003606482.1|	0049174	66-164	1.61e-20	54909	Dimeric alpha+beta barrel	0.0072	69733	Lrp/AsnC-like transcriptional regulator C-terminal domain	1ri7 A:85-170
aI	gi|295677958|ref|YP_003606482.1|	0052161	6-65	3.62e-20	46785	Winged helix DNA-binding domain	0.0075	68967	Lrp/AsnC-like transcriptional regulator N-terminal domain	1ri7 A:25-84
aI	gi|295677974|ref|YP_003606498.1|	0049608	71-246	1.24e-43	55781	GAF domain-like	0.0012	75513	IclR ligand-binding domain-like	1td5 A:
aI	gi|295677974|ref|YP_003606498.1|	0048177	10-79	0.0000000000537	46785	Winged helix DNA-binding domain	0.034	68967	Lrp/AsnC-like transcriptional regulator N-terminal domain	1i1g A:2-61
aI	gi|295678159|ref|YP_003606683.1|	0049174	64-153	3.89e-20	54909	Dimeric alpha+beta barrel	0.0039	69733	Lrp/AsnC-like transcriptional regulator C-terminal domain	1ri7 A:85-170
aI	gi|295678159|ref|YP_003606683.1|	0049384	2-94	0.0000000000000138	46785	Winged helix DNA-binding domain	0.0079	68967	Lrp/AsnC-like transcriptional regulator N-terminal domain	1i1g A:2-61
aI	gi|295699253|ref|YP_003607146.1|	0049174	66-155	1.88e-20	54909	Dimeric alpha+beta barrel	0.0064	69733	Lrp/AsnC-like transcriptional regulator C-terminal domain	1ri7 A:85-170
aI	gi|295699253|ref|YP_003607146.1|	0049384	3-94	7.76e-18	46785	Winged helix DNA-binding domain	0.021	68967	Lrp/AsnC-like transcriptional regulator N-terminal domain	1ri7 A:25-84
aI	gi|295699267|ref|YP_003607160.1|	0044389	74-232	7.61e-32	100950	NagB/RpiA/CoA transferase-like	0.057	110513	IF2B-like	1vb5 A:
aI	gi|295699267|ref|YP_003607160.1|	0043758	4-57	0.000000000000199	46785	Winged helix DNA-binding domain	0.072	68967	Lrp/AsnC-like transcriptional regulator N-terminal domain	1i1g A:2-61
aI	gi|295699604|ref|YP_003607497.1|	0052162	81-167	1.61e-17	54909	Dimeric alpha+beta barrel	0.0056	69733	Lrp/AsnC-like transcriptional regulator C-terminal domain	1ri7 A:85-170
aI	gi|295699604|ref|YP_003607497.1|	0052161	18-78	1.79e-16	46785	Winged helix DNA-binding domain	0.0092	68967	Lrp/AsnC-like transcriptional regulator N-terminal domain	2cfx A:1-63
aI	gi|295699955|ref|YP_003607848.1|	0040229	86-241	9e-22	100950	NagB/RpiA/CoA transferase-like	0.056	75176	D-ribose-5-phosphate isomerase (RpiA), catalytic domain	1uj6 A:3-131,A:206-227
aI	gi|295699955|ref|YP_003607848.1|	0039384	14-66	0.000000000945	46785	Winged helix DNA-binding domain	0.029	68967	Lrp/AsnC-like transcriptional regulator N-terminal domain	1i1g A:2-61
aI	gi|295700123|ref|YP_003608016.1|	0049777	154-212	0.0000599	46785	Winged helix DNA-binding domain	0.071	68967	Lrp/AsnC-like transcriptional regulator N-terminal domain	1ri7 A:25-84
aI	gi|295700139|ref|YP_003608032.1|	0052162	70-155	9.65e-18	54909	Dimeric alpha+beta barrel	0.0043	69733	Lrp/AsnC-like transcriptional regulator C-terminal domain	2cg4 A:67-152
aI	gi|295700139|ref|YP_003608032.1|	0052161	6-66	1.49e-17	46785	Winged helix DNA-binding domain	0.0099	68967	Lrp/AsnC-like transcriptional regulator N-terminal domain	2cfx A:1-63
aI	gi|295700308|ref|YP_003608201.1|	0049595	80-254	3.73e-24	55781	GAF domain-like	0.0098	75513	IclR ligand-binding domain-like	1mkm A:76-246
aI	gi|295700308|ref|YP_003608201.1|	0048177	8-77	0.0000000000658	46785	Winged helix DNA-binding domain	0.057	68967	Lrp/AsnC-like transcriptional regulator N-terminal domain	1ri7 A:25-84
aI	gi|295700349|ref|YP_003608242.1|	0049174	71-152	5.63e-18	54909	Dimeric alpha+beta barrel	0.0049	69733	Lrp/AsnC-like transcriptional regulator C-terminal domain	1ri7 A:85-170
aI	gi|295700349|ref|YP_003608242.1|	0052161	8-68	8.13e-18	46785	Winged helix DNA-binding domain	0.0056	68967	Lrp/AsnC-like transcriptional regulator N-terminal domain	2cfx A:1-63
aI	gi|295700427|ref|YP_003608320.1|	0052160	66-146	1.88e-17	54909	Dimeric alpha+beta barrel	0.0096	69733	Lrp/AsnC-like transcriptional regulator C-terminal domain	1ri7 A:85-170
aI	gi|295700427|ref|YP_003608320.1|	0052161	3-58	7.49e-16	46785	Winged helix DNA-binding domain	0.021	68967	Lrp/AsnC-like transcriptional regulator N-terminal domain	1i1g A:2-61
aI	gi|295681426|ref|YP_003610000.1|	0040524	74-233	8.37e-25	100950	NagB/RpiA/CoA transferase-like	0.069	110513	IF2B-like	1vb5 A:
aI	gi|295681426|ref|YP_003610000.1|	0043758	6-62	0.00000000053	46785	Winged helix DNA-binding domain	0.05	68967	Lrp/AsnC-like transcriptional regulator N-terminal domain	1i1g A:2-61
aI	gi|295681477|ref|YP_003610051.1|	0049174	66-155	8.85e-22	54909	Dimeric alpha+beta barrel	0.0029	69733	Lrp/AsnC-like transcriptional regulator C-terminal domain	1ri7 A:85-170
aI	gi|295681477|ref|YP_003610051.1|	0052161	6-66	0.0000000000000111	46785	Winged helix DNA-binding domain	0.0055	68967	Lrp/AsnC-like transcriptional regulator N-terminal domain	2cfx A:1-63
aI	gi|295675121|ref|YP_003603645.1|	0045790	89-297	2.53e-45	53850	Periplasmic binding protein-like II	0.0075	53851	Phosphate binding protein-like	1al3 A:
aI	gi|295675121|ref|YP_003603645.1|	0045910	3-111	6.22e-22	46785	Winged helix DNA-binding domain	0.0058	88979	LysR-like transcriptional regulators	1ixc A:1-89
aI	gi|295675268|ref|YP_003603792.1|	0045790	90-295	1.54e-42	53850	Periplasmic binding protein-like II	0.01	53851	Phosphate binding protein-like	1al3 A:
aI	gi|295675268|ref|YP_003603792.1|	0045910	6-111	5.14e-19	46785	Winged helix DNA-binding domain	0.01	88979	LysR-like transcriptional regulators	1ixc A:1-89
aI	gi|295675331|ref|YP_003603855.1|	0045790	93-295	1.4e-41	53850	Periplasmic binding protein-like II	0.016	53851	Phosphate binding protein-like	2fyi A:88-307
aI	gi|295675331|ref|YP_003603855.1|	0052508	6-88	1.62e-21	46785	Winged helix DNA-binding domain	0.0078	88979	LysR-like transcriptional regulators	2esn A:3-91
aI	gi|295675439|ref|YP_003603963.1|	0045910	6-113	7.24e-26	46785	Winged helix DNA-binding domain	0.0035	88979	LysR-like transcriptional regulators	1ixc A:1-89
aI	gi|295675439|ref|YP_003603963.1|	0049998	85-295	0.0000000000000416	53850	Periplasmic binding protein-like II	0.0086	53851	Phosphate binding protein-like	1al3 A:
aI	gi|295675567|ref|YP_003604091.1|	0045790	88-304	2.33e-40	53850	Periplasmic binding protein-like II	0.0000258	53851	Phosphate binding protein-like	1i6a A:
aI	gi|295675567|ref|YP_003604091.1|	0047461	1-84	3.48e-20	46785	Winged helix DNA-binding domain	0.007	88979	LysR-like transcriptional regulators	1ixc A:1-89
aI	gi|295675661|ref|YP_003604185.1|	0052509	92-300	3.8e-36	53850	Periplasmic binding protein-like II	0.00011	53851	Phosphate binding protein-like	1uth A:
aI	gi|295675661|ref|YP_003604185.1|	0052508	8-83	0.00000000000000121	46785	Winged helix DNA-binding domain	0.0091	88979	LysR-like transcriptional regulators	2esn A:3-91
aI	gi|295675668|ref|YP_003604192.1|	0045790	91-295	1.81e-36	53850	Periplasmic binding protein-like II	0.0021	53851	Phosphate binding protein-like	2fyi A:88-307
aI	gi|295675668|ref|YP_003604192.1|	0045910	5-113	2.55e-21	46785	Winged helix DNA-binding domain	0.0026	88979	LysR-like transcriptional regulators	1ixc A:1-89
aI	gi|295675776|ref|YP_003604300.1|	0045790	91-298	9.12e-40	53850	Periplasmic binding protein-like II	0.00000152	53851	Phosphate binding protein-like	1al3 A:
aI	gi|295675776|ref|YP_003604300.1|	0045910	12-113	0.0000000000000816	46785	Winged helix DNA-binding domain	0.017	88979	LysR-like transcriptional regulators	1ixc A:1-89
aI	gi|295675791|ref|YP_003604315.1|	0045790	93-324	1.32e-37	53850	Periplasmic binding protein-like II	0.00018	53851	Phosphate binding protein-like	1ixc A:90-294
aI	gi|295675791|ref|YP_003604315.1|	0052508	4-84	2e-23	46785	Winged helix DNA-binding domain	0.0013	88979	LysR-like transcriptional regulators	1ixc A:1-89
aI	gi|295675831|ref|YP_003604355.1|	0045790	89-296	5.61e-41	53850	Periplasmic binding protein-like II	0.01	53851	Phosphate binding protein-like	1al3 A:
aI	gi|295675831|ref|YP_003604355.1|	0047461	4-88	7.65e-19	46785	Winged helix DNA-binding domain	0.011	88979	LysR-like transcriptional regulators	1ixc A:1-89
aI	gi|295676099|ref|YP_003604623.1|	0045790	93-300	1.18e-41	53850	Periplasmic binding protein-like II	0.0082	53851	Phosphate binding protein-like	1i6a A:
aI	gi|295676099|ref|YP_003604623.1|	0047461	7-92	1.19e-22	46785	Winged helix DNA-binding domain	0.0096	88979	LysR-like transcriptional regulators	1ixc A:1-89
aI	gi|295676129|ref|YP_003604653.1|	0045790	88-294	1.47e-42	53850	Periplasmic binding protein-like II	0.0075	53851	Phosphate binding protein-like	1al3 A:
aI	gi|295676129|ref|YP_003604653.1|	0045910	4-109	9.08e-20	46785	Winged helix DNA-binding domain	0.013	88979	LysR-like transcriptional regulators	1ixc A:1-89
aI	gi|295676146|ref|YP_003604670.1|	0047313	95-295	3.62e-24	53850	Periplasmic binding protein-like II	0.022	53851	Phosphate binding protein-like	1uth A:
aI	gi|295676146|ref|YP_003604670.1|	0045910	1-113	0.00000000000000352	46785	Winged helix DNA-binding domain	0.05	88979	LysR-like transcriptional regulators	1ixc A:1-89
aI	gi|295676147|ref|YP_003604671.1|	0045790	90-295	1.55e-33	53850	Periplasmic binding protein-like II	0.0016	53851	Phosphate binding protein-like	2fyi A:88-307
aI	gi|295676147|ref|YP_003604671.1|	0045910	1-111	1.31e-24	46785	Winged helix DNA-binding domain	0.0066	88979	LysR-like transcriptional regulators	1ixc A:1-89
aI	gi|295676164|ref|YP_003604688.1|	0045790	91-305	4.34e-41	53850	Periplasmic binding protein-like II	0.0061	53851	Phosphate binding protein-like	2fyi A:88-307
aI	gi|295676164|ref|YP_003604688.1|	0045910	5-112	3.96e-22	46785	Winged helix DNA-binding domain	0.016	88979	LysR-like transcriptional regulators	1ixc A:1-89
aI	gi|295676185|ref|YP_003604709.1|	0045790	95-304	1.71e-45	53850	Periplasmic binding protein-like II	0.012	53851	Phosphate binding protein-like	1al3 A:
aI	gi|295676185|ref|YP_003604709.1|	0047461	12-91	3.92e-21	46785	Winged helix DNA-binding domain	0.011	88979	LysR-like transcriptional regulators	1ixc A:1-89
aI	gi|295676255|ref|YP_003604779.1|	0045790	90-294	3.15e-44	53850	Periplasmic binding protein-like II	0.00069	53851	Phosphate binding protein-like	1i6a A:
aI	gi|295676255|ref|YP_003604779.1|	0045910	3-112	1.11e-22	46785	Winged helix DNA-binding domain	0.01	88979	LysR-like transcriptional regulators	1ixc A:1-89
aI	gi|295676303|ref|YP_003604827.1|	0045790	89-296	5.79e-50	53850	Periplasmic binding protein-like II	0.013	53851	Phosphate binding protein-like	1al3 A:
aI	gi|295676303|ref|YP_003604827.1|	0045910	3-110	2.02e-20	46785	Winged helix DNA-binding domain	0.01	88979	LysR-like transcriptional regulators	1ixc A:1-89
aI	gi|295676327|ref|YP_003604851.1|	0045790	100-302	8.09e-46	53850	Periplasmic binding protein-like II	0.00046	53851	Phosphate binding protein-like	1i6a A:
aI	gi|295676327|ref|YP_003604851.1|	0045910	9-120	2.21e-26	46785	Winged helix DNA-binding domain	0.006	88979	LysR-like transcriptional regulators	1ixc A:1-89
aI	gi|295676339|ref|YP_003604863.1|	0045790	89-290	4.34e-27	53850	Periplasmic binding protein-like II	0.0058	53851	Phosphate binding protein-like	2esn A:92-303
aI	gi|295676339|ref|YP_003604863.1|	0045910	3-111	9.79e-19	46785	Winged helix DNA-binding domain	0.011	88979	LysR-like transcriptional regulators	1ixc A:1-89
aI	gi|295676400|ref|YP_003604924.1|	0045790	96-301	1.47e-36	53850	Periplasmic binding protein-like II	0.0023	53851	Phosphate binding protein-like	2fyi A:88-307
aI	gi|295676400|ref|YP_003604924.1|	0047461	9-89	5.09e-21	46785	Winged helix DNA-binding domain	0.0031	88979	LysR-like transcriptional regulators	1ixc A:1-89
aI	gi|295676412|ref|YP_003604936.1|	0045790	90-298	3.72e-41	53850	Periplasmic binding protein-like II	0.000000581	53851	Phosphate binding protein-like	1al3 A:
aI	gi|295676412|ref|YP_003604936.1|	0047461	1-88	0.0000000000000667	46785	Winged helix DNA-binding domain	0.023	88979	LysR-like transcriptional regulators	1ixc A:1-89
aI	gi|295676419|ref|YP_003604943.1|	0045790	91-295	1.54e-43	53850	Periplasmic binding protein-like II	0.014	53851	Phosphate binding protein-like	2fyi A:88-307
aI	gi|295676419|ref|YP_003604943.1|	0047461	4-85	5.99e-17	46785	Winged helix DNA-binding domain	0.0034	88979	LysR-like transcriptional regulators	1ixc A:1-89
aI	gi|295676490|ref|YP_003605014.1|	0045790	105-310	5.27e-51	53850	Periplasmic binding protein-like II	0.0059	53851	Phosphate binding protein-like	1al3 A:
aI	gi|295676490|ref|YP_003605014.1|	0045910	14-128	1.41e-16	46785	Winged helix DNA-binding domain	0.018	88979	LysR-like transcriptional regulators	1ixc A:1-89
aI	gi|295676601|ref|YP_003605125.1|	0045790	92-294	3.41e-42	53850	Periplasmic binding protein-like II	0.0014	53851	Phosphate binding protein-like	1al3 A:
aI	gi|295676601|ref|YP_003605125.1|	0045910	8-112	1.18e-22	46785	Winged helix DNA-binding domain	0.0031	88979	LysR-like transcriptional regulators	1ixc A:1-89
aI	gi|295676622|ref|YP_003605146.1|	0045790	96-304	1.23e-44	53850	Periplasmic binding protein-like II	0.0074	53851	Phosphate binding protein-like	2fyi A:88-307
aI	gi|295676622|ref|YP_003605146.1|	0045910	10-117	2.86e-22	46785	Winged helix DNA-binding domain	0.014	88979	LysR-like transcriptional regulators	1ixc A:1-89
aI	gi|295676625|ref|YP_003605149.1|	0045790	90-297	1.81e-36	53850	Periplasmic binding protein-like II	0.0028	53851	Phosphate binding protein-like	1al3 A:
aI	gi|295676625|ref|YP_003605149.1|	0047461	4-85	2.63e-19	46785	Winged helix DNA-binding domain	0.0063	88979	LysR-like transcriptional regulators	1ixc A:1-89
aI	gi|295676660|ref|YP_003605184.1|	0045790	93-292	2.9e-39	53850	Periplasmic binding protein-like II	0.015	53851	Phosphate binding protein-like	1twy A:
aI	gi|295676660|ref|YP_003605184.1|	0052508	3-85	7.18e-22	46785	Winged helix DNA-binding domain	0.006	88979	LysR-like transcriptional regulators	1ixc A:1-89
aI	gi|295676667|ref|YP_003605191.1|	0045790	90-308	6.7e-37	53850	Periplasmic binding protein-like II	0.0056	53851	Phosphate binding protein-like	2fyi A:88-307
aI	gi|295676667|ref|YP_003605191.1|	0047461	6-86	2e-21	46785	Winged helix DNA-binding domain	0.0088	88979	LysR-like transcriptional regulators	1ixc A:1-89
aI	gi|295676670|ref|YP_003605194.1|	0045790	90-280	3.65e-30	53850	Periplasmic binding protein-like II	0.0044	53851	Phosphate binding protein-like	2fyi A:88-307
aI	gi|295676670|ref|YP_003605194.1|	0047461	1-84	1.04e-22	46785	Winged helix DNA-binding domain	0.0051	88979	LysR-like transcriptional regulators	1ixc A:1-89
aI	gi|295676672|ref|YP_003605196.1|	0045790	88-294	3.88e-35	53850	Periplasmic binding protein-like II	0.00036	53851	Phosphate binding protein-like	1ixc A:90-294
aI	gi|295676672|ref|YP_003605196.1|	0047461	1-84	1.54e-24	46785	Winged helix DNA-binding domain	0.00061	88979	LysR-like transcriptional regulators	1ixc A:1-89
aI	gi|295676716|ref|YP_003605240.1|	0045790	88-274	9.87e-30	53850	Periplasmic binding protein-like II	0.0023	53851	Phosphate binding protein-like	2fyi A:88-307
aI	gi|295676716|ref|YP_003605240.1|	0045910	2-110	4.38e-21	46785	Winged helix DNA-binding domain	0.03	88979	LysR-like transcriptional regulators	1ixc A:1-89
aI	gi|295676718|ref|YP_003605242.1|	0045790	94-303	1.9e-46	53850	Periplasmic binding protein-like II	0.0073	53851	Phosphate binding protein-like	1al3 A:
aI	gi|295676718|ref|YP_003605242.1|	0045910	11-115	1.93e-21	46785	Winged helix DNA-binding domain	0.012	88979	LysR-like transcriptional regulators	1ixc A:1-89
aI	gi|295676748|ref|YP_003605272.1|	0045790	90-292	4.59e-39	53850	Periplasmic binding protein-like II	0.0003	53851	Phosphate binding protein-like	2fyi A:88-307
aI	gi|295676748|ref|YP_003605272.1|	0045910	1-111	6.18e-26	46785	Winged helix DNA-binding domain	0.0046	88979	LysR-like transcriptional regulators	1ixc A:1-89
aI	gi|295676755|ref|YP_003605279.1|	0045790	89-297	6.88e-46	53850	Periplasmic binding protein-like II	0.0085	53851	Phosphate binding protein-like	1al3 A:
aI	gi|295676755|ref|YP_003605279.1|	0047461	4-87	7.83e-20	46785	Winged helix DNA-binding domain	0.0054	88979	LysR-like transcriptional regulators	1ixc A:1-89
aI	gi|295676782|ref|YP_003605306.1|	0052509	92-300	1.3e-40	53850	Periplasmic binding protein-like II	0.00026	53851	Phosphate binding protein-like	1uth A:
aI	gi|295676782|ref|YP_003605306.1|	0052508	8-85	5.17e-18	46785	Winged helix DNA-binding domain	0.012	88979	LysR-like transcriptional regulators	2esn A:3-91
aI	gi|295676855|ref|YP_003605379.1|	0045790	91-296	1.59e-50	53850	Periplasmic binding protein-like II	0.01	53851	Phosphate binding protein-like	1al3 A:
aI	gi|295676855|ref|YP_003605379.1|	0045910	3-111	1.25e-17	46785	Winged helix DNA-binding domain	0.0044	88979	LysR-like transcriptional regulators	1ixc A:1-89
aI	gi|295677035|ref|YP_003605559.1|	0045790	87-296	1.99e-41	53850	Periplasmic binding protein-like II	0.0054	53851	Phosphate binding protein-like	2fyi A:88-307
aI	gi|295677035|ref|YP_003605559.1|	0045910	1-110	2.96e-19	46785	Winged helix DNA-binding domain	0.01	88979	LysR-like transcriptional regulators	1ixc A:1-89
aI	gi|295677070|ref|YP_003605594.1|	0045790	90-298	7.14e-43	53850	Periplasmic binding protein-like II	0.009	53851	Phosphate binding protein-like	2fyi A:88-307
aI	gi|295677070|ref|YP_003605594.1|	0045910	3-111	3.34e-22	46785	Winged helix DNA-binding domain	0.0088	88979	LysR-like transcriptional regulators	1ixc A:1-89
aI	gi|295677106|ref|YP_003605630.1|	0045790	86-289	2.24e-39	53850	Periplasmic binding protein-like II	0.00074	53851	Phosphate binding protein-like	1i6a A:
aI	gi|295677106|ref|YP_003605630.1|	0045910	1-109	1.45e-23	46785	Winged helix DNA-binding domain	0.0096	88979	LysR-like transcriptional regulators	1ixc A:1-89
aI	gi|295677632|ref|YP_003606156.1|	0045790	90-298	1.21e-48	53850	Periplasmic binding protein-like II	0.01	53851	Phosphate binding protein-like	2fyi A:88-307
aI	gi|295677632|ref|YP_003606156.1|	0045910	3-112	1.42e-23	46785	Winged helix DNA-binding domain	0.023	88979	LysR-like transcriptional regulators	1ixc A:1-89
aI	gi|295677666|ref|YP_003606190.1|	0052509	87-268	4.71e-22	53850	Periplasmic binding protein-like II	0.011	53851	Phosphate binding protein-like	1i6a A:
aI	gi|295677666|ref|YP_003606190.1|	0047461	1-85	1.03e-18	46785	Winged helix DNA-binding domain	0.0027	88979	LysR-like transcriptional regulators	1ixc A:1-89
aI	gi|295678011|ref|YP_003606535.1|	0045790	90-295	1.68e-37	53850	Periplasmic binding protein-like II	0.0012	53851	Phosphate binding protein-like	1i6a A:
aI	gi|295678011|ref|YP_003606535.1|	0047461	1-86	1.56e-22	46785	Winged helix DNA-binding domain	0.008	88979	LysR-like transcriptional regulators	1ixc A:1-89
aI	gi|295678157|ref|YP_003606681.1|	0045790	87-297	1.76e-27	53850	Periplasmic binding protein-like II	0.01	53851	Phosphate binding protein-like	1al3 A:
aI	gi|295678157|ref|YP_003606681.1|	0047461	1-87	3.7e-23	46785	Winged helix DNA-binding domain	0.0027	88979	LysR-like transcriptional regulators	1ixc A:1-89
aI	gi|295678198|ref|YP_003606722.1|	0045790	101-314	1.24e-43	53850	Periplasmic binding protein-like II	0.0017	53851	Phosphate binding protein-like	1i6a A:
aI	gi|295678198|ref|YP_003606722.1|	0045910	12-124	2.91e-23	46785	Winged helix DNA-binding domain	0.0085	88979	LysR-like transcriptional regulators	1ixc A:1-89
aI	gi|295698895|ref|YP_003606788.1|	0045790	108-311	4.85e-43	53850	Periplasmic binding protein-like II	0.0015	53851	Phosphate binding protein-like	1i6a A:
aI	gi|295698895|ref|YP_003606788.1|	0052508	17-98	1.3e-23	46785	Winged helix DNA-binding domain	0.0058	88979	LysR-like transcriptional regulators	1ixc A:1-89
aI	gi|295698924|ref|YP_003606817.1|	0045790	90-298	1.32e-41	53850	Periplasmic binding protein-like II	0.011	53851	Phosphate binding protein-like	1i6a A:
aI	gi|295698924|ref|YP_003606817.1|	0045910	5-112	8.61e-20	46785	Winged helix DNA-binding domain	0.0074	88979	LysR-like transcriptional regulators	1ixc A:1-89
aI	gi|295698929|ref|YP_003606822.1|	0047462	96-295	1.69e-28	53850	Periplasmic binding protein-like II	0.0035	53851	Phosphate binding protein-like	1i6a A:
aI	gi|295698929|ref|YP_003606822.1|	0047461	5-90	2.58e-23	46785	Winged helix DNA-binding domain	0.00058	88979	LysR-like transcriptional regulators	1ixc A:1-89
aI	gi|295699031|ref|YP_003606924.1|	0045790	96-301	1.68e-46	53850	Periplasmic binding protein-like II	0.0016	53851	Phosphate binding protein-like	1al3 A:
aI	gi|295699031|ref|YP_003606924.1|	0052508	1-86	1.36e-23	46785	Winged helix DNA-binding domain	0.0058	88979	LysR-like transcriptional regulators	1ixc A:1-89
aI	gi|295699033|ref|YP_003606926.1|	0045790	90-297	2.9e-28	53850	Periplasmic binding protein-like II	0.0028	53851	Phosphate binding protein-like	2fyi A:88-307
aI	gi|295699033|ref|YP_003606926.1|	0052508	2-78	1.74e-21	46785	Winged helix DNA-binding domain	0.0089	88979	LysR-like transcriptional regulators	1ixc A:1-89
aI	gi|295699125|ref|YP_003607018.1|	0045790	88-297	1.52e-32	53850	Periplasmic binding protein-like II	0.0015	53851	Phosphate binding protein-like	1i6a A:
aI	gi|295699125|ref|YP_003607018.1|	0045910	1-110	2.55e-22	46785	Winged helix DNA-binding domain	0.004	88979	LysR-like transcriptional regulators	1ixc A:1-89
aI	gi|295699141|ref|YP_003607034.1|	0052806	88-295	8.01e-35	53850	Periplasmic binding protein-like II	0.0038	53851	Phosphate binding protein-like	2fyi A:88-307
aI	gi|295699141|ref|YP_003607034.1|	0045910	1-111	7.19e-20	46785	Winged helix DNA-binding domain	0.013	88979	LysR-like transcriptional regulators	1ixc A:1-89
aI	gi|295699143|ref|YP_003607036.1|	0052509	96-299	6.52e-43	53850	Periplasmic binding protein-like II	0.0000453	53851	Phosphate binding protein-like	1uth A:
aI	gi|295699143|ref|YP_003607036.1|	0052508	9-90	8.41e-19	46785	Winged helix DNA-binding domain	0.0049	88979	LysR-like transcriptional regulators	2esn A:3-91
aI	gi|295699186|ref|YP_003607079.1|	0045790	86-290	1.21e-35	53850	Periplasmic binding protein-like II	0.005	53851	Phosphate binding protein-like	1i6a A:
aI	gi|295699186|ref|YP_003607079.1|	0045910	4-108	6.8e-20	46785	Winged helix DNA-binding domain	0.0058	88979	LysR-like transcriptional regulators	1ixc A:1-89
aI	gi|295699226|ref|YP_003607119.1|	0045790	88-297	8.53e-40	53850	Periplasmic binding protein-like II	0.0076	53851	Phosphate binding protein-like	2fyi A:88-307
aI	gi|295699226|ref|YP_003607119.1|	0045910	3-112	8.39e-19	46785	Winged helix DNA-binding domain	0.029	88979	LysR-like transcriptional regulators	1ixc A:1-89
aI	gi|295699231|ref|YP_003607124.1|	0045790	100-304	2.9e-37	53850	Periplasmic binding protein-like II	0.0054	53851	Phosphate binding protein-like	2fyi A:88-307
aI	gi|295699231|ref|YP_003607124.1|	0045910	15-122	5.26e-21	46785	Winged helix DNA-binding domain	0.0056	88979	LysR-like transcriptional regulators	1ixc A:1-89
aI	gi|295699276|ref|YP_003607169.1|	0045790	90-297	6.21e-40	53850	Periplasmic binding protein-like II	0.004	53851	Phosphate binding protein-like	2fyi A:88-307
aI	gi|295699276|ref|YP_003607169.1|	0047461	4-84	3.58e-20	46785	Winged helix DNA-binding domain	0.0049	88979	LysR-like transcriptional regulators	1ixc A:1-89
aI	gi|295699302|ref|YP_003607195.1|	0045910	4-113	5.99e-25	46785	Winged helix DNA-binding domain	0.0033	88979	LysR-like transcriptional regulators	1ixc A:1-89
aI	gi|295699302|ref|YP_003607195.1|	0045790	90-260	1.81e-22	53850	Periplasmic binding protein-like II	0.0079	53851	Phosphate binding protein-like	2esn A:92-303
aI	gi|295699371|ref|YP_003607264.1|	0045790	88-298	1.1e-40	53850	Periplasmic binding protein-like II	0.017	53851	Phosphate binding protein-like	1ixc A:90-294
aI	gi|295699371|ref|YP_003607264.1|	0047461	6-89	1.85e-20	46785	Winged helix DNA-binding domain	0.01	88979	LysR-like transcriptional regulators	1ixc A:1-89
aI	gi|295699410|ref|YP_003607303.1|	0045790	98-296	1.39e-31	53850	Periplasmic binding protein-like II	0.017	53851	Phosphate binding protein-like	2esn A:92-303
aI	gi|295699410|ref|YP_003607303.1|	0052508	2-82	3.23e-22	46785	Winged helix DNA-binding domain	0.022	88979	LysR-like transcriptional regulators	1ixc A:1-89
aI	gi|295699490|ref|YP_003607383.1|	0045790	92-301	1.34e-40	53850	Periplasmic binding protein-like II	0.012	53851	Phosphate binding protein-like	2fyi A:88-307
aI	gi|295699490|ref|YP_003607383.1|	0045910	7-116	4.77e-21	46785	Winged helix DNA-binding domain	0.0039	88979	LysR-like transcriptional regulators	1ixc A:1-89
aI	gi|295699595|ref|YP_003607488.1|	0045790	95-301	4.71e-32	53850	Periplasmic binding protein-like II	0.0038	53851	Phosphate binding protein-like	1i6a A:
aI	gi|295699595|ref|YP_003607488.1|	0045910	5-116	7.4e-22	46785	Winged helix DNA-binding domain	0.0066	88979	LysR-like transcriptional regulators	1ixc A:1-89
aI	gi|295699606|ref|YP_003607499.1|	0045790	88-293	1.7e-53	53850	Periplasmic binding protein-like II	0.013	53851	Phosphate binding protein-like	1i6a A:
aI	gi|295699606|ref|YP_003607499.1|	0047461	1-82	2.96e-21	46785	Winged helix DNA-binding domain	0.0047	88979	LysR-like transcriptional regulators	1ixc A:1-89
aI	gi|295699620|ref|YP_003607513.1|	0045790	92-289	3.8e-25	53850	Periplasmic binding protein-like II	0.0042	53851	Phosphate binding protein-like	1ixc A:90-294
aI	gi|295699620|ref|YP_003607513.1|	0052508	2-83	1.14e-16	46785	Winged helix DNA-binding domain	0.0035	88979	LysR-like transcriptional regulators	1ixc A:1-89
aI	gi|295699701|ref|YP_003607594.1|	0045790	89-295	4.16e-35	53850	Periplasmic binding protein-like II	0.013	53851	Phosphate binding protein-like	1i6a A:
aI	gi|295699701|ref|YP_003607594.1|	0045910	1-107	6.12e-21	46785	Winged helix DNA-binding domain	0.0053	88979	LysR-like transcriptional regulators	1ixc A:1-89
aI	gi|295699779|ref|YP_003607672.1|	0052509	93-301	3.18e-37	53850	Periplasmic binding protein-like II	0.0000243	53851	Phosphate binding protein-like	1uth A:
aI	gi|295699779|ref|YP_003607672.1|	0052508	5-85	1.49e-18	46785	Winged helix DNA-binding domain	0.0015	88979	LysR-like transcriptional regulators	2esn A:3-91
aI	gi|295699845|ref|YP_003607738.1|	0045790	103-314	1.76e-36	53850	Periplasmic binding protein-like II	0.0043	53851	Phosphate binding protein-like	2fyi A:88-307
aI	gi|295699845|ref|YP_003607738.1|	0045910	13-119	5.65e-20	46785	Winged helix DNA-binding domain	0.0071	88979	LysR-like transcriptional regulators	1ixc A:1-89
aI	gi|295699870|ref|YP_003607763.1|	0052509	91-296	3.8e-39	53850	Periplasmic binding protein-like II	0.0000216	53851	Phosphate binding protein-like	1uth A:
aI	gi|295699870|ref|YP_003607763.1|	0052508	6-84	1.29e-19	46785	Winged helix DNA-binding domain	0.005	88979	LysR-like transcriptional regulators	2esn A:3-91
aI	gi|295699914|ref|YP_003607807.1|	0045790	94-299	2.71e-34	53850	Periplasmic binding protein-like II	0.02	53851	Phosphate binding protein-like	1al3 A:
aI	gi|295699914|ref|YP_003607807.1|	0052508	3-81	1.63e-18	46785	Winged helix DNA-binding domain	0.0096	88979	LysR-like transcriptional regulators	2esn A:3-91
aI	gi|295699926|ref|YP_003607819.1|	0045790	92-300	2.92e-31	53850	Periplasmic binding protein-like II	0.0027	53851	Phosphate binding protein-like	1al3 A:
aI	gi|295699926|ref|YP_003607819.1|	0045910	2-111	1.13e-25	46785	Winged helix DNA-binding domain	0.0033	88979	LysR-like transcriptional regulators	1ixc A:1-89
aI	gi|295699935|ref|YP_003607828.1|	0045790	95-298	9e-39	53850	Periplasmic binding protein-like II	0.0013	53851	Phosphate binding protein-like	1i6a A:
aI	gi|295699935|ref|YP_003607828.1|	0045910	8-116	1.58e-18	46785	Winged helix DNA-binding domain	0.0067	88979	LysR-like transcriptional regulators	1ixc A:1-89
aI	gi|295699950|ref|YP_003607843.1|	0045790	216-420	7.6e-36	53850	Periplasmic binding protein-like II	0.0028	53851	Phosphate binding protein-like	2esn A:92-303
aI	gi|295699950|ref|YP_003607843.1|	0045910	126-238	1.58e-21	46785	Winged helix DNA-binding domain	0.0052	88979	LysR-like transcriptional regulators	1ixc A:1-89
aI	gi|295699950|ref|YP_003607843.1|	0052508	26-106	1.3e-20	46785	Winged helix DNA-binding domain	0.0053	88979	LysR-like transcriptional regulators	1ixc A:1-89
aI	gi|295699975|ref|YP_003607868.1|	0045790	99-309	1.03e-36	53850	Periplasmic binding protein-like II	0.00075	53851	Phosphate binding protein-like	1i6a A:
aI	gi|295699975|ref|YP_003607868.1|	0045910	12-122	2.29e-18	46785	Winged helix DNA-binding domain	0.014	88979	LysR-like transcriptional regulators	1ixc A:1-89
aI	gi|295700012|ref|YP_003607905.1|	0045790	89-297	6.15e-46	53850	Periplasmic binding protein-like II	0.01	53851	Phosphate binding protein-like	1al3 A:
aI	gi|295700012|ref|YP_003607905.1|	0047461	4-87	6.01e-21	46785	Winged helix DNA-binding domain	0.015	88979	LysR-like transcriptional regulators	1ixc A:1-89
aI	gi|295700035|ref|YP_003607928.1|	0047461	2-87	2.96e-18	46785	Winged helix DNA-binding domain	0.0058	88979	LysR-like transcriptional regulators	1ixc A:1-89
aI	gi|295700035|ref|YP_003607928.1|	0052509	94-290	1.27e-17	53850	Periplasmic binding protein-like II	0.0052	53851	Phosphate binding protein-like	1al3 A:
aI	gi|295700091|ref|YP_003607984.1|	0045790	98-302	1.71e-42	53850	Periplasmic binding protein-like II	0.0065	53851	Phosphate binding protein-like	2fyi A:88-307
aI	gi|295700091|ref|YP_003607984.1|	0047461	13-95	9.09e-21	46785	Winged helix DNA-binding domain	0.012	88979	LysR-like transcriptional regulators	1ixc A:1-89
aI	gi|295700094|ref|YP_003607987.1|	0045790	96-299	1.48e-37	53850	Periplasmic binding protein-like II	0.016	53851	Phosphate binding protein-like	2fyi A:88-307
aI	gi|295700094|ref|YP_003607987.1|	0052508	4-84	7.27e-21	46785	Winged helix DNA-binding domain	0.012	88979	LysR-like transcriptional regulators	1ixc A:1-89
aI	gi|295700163|ref|YP_003608056.1|	0052509	90-299	7.11e-42	53850	Periplasmic binding protein-like II	0.0000111	53851	Phosphate binding protein-like	1uth A:
aI	gi|295700163|ref|YP_003608056.1|	0052508	4-82	1.11e-19	46785	Winged helix DNA-binding domain	0.0023	88979	LysR-like transcriptional regulators	2esn A:3-91
aI	gi|295700209|ref|YP_003608102.1|	0045790	119-326	8.32e-44	53850	Periplasmic binding protein-like II	0.004	53851	Phosphate binding protein-like	1al3 A:
aI	gi|295700209|ref|YP_003608102.1|	0047461	38-117	5.45e-18	46785	Winged helix DNA-binding domain	0.013	88979	LysR-like transcriptional regulators	1ixc A:1-89
aI	gi|295700211|ref|YP_003608104.1|	0045790	91-290	9.23e-40	53850	Periplasmic binding protein-like II	0.0077	53851	Phosphate binding protein-like	1twy A:
aI	gi|295700211|ref|YP_003608104.1|	0047461	5-87	4.27e-20	46785	Winged helix DNA-binding domain	0.015	88979	LysR-like transcriptional regulators	1ixc A:1-89
aI	gi|295700214|ref|YP_003608107.1|	0045790	90-289	1.99e-35	53850	Periplasmic binding protein-like II	0.0057	53851	Phosphate binding protein-like	1i6a A:
aI	gi|295700214|ref|YP_003608107.1|	0047461	4-85	4.04e-21	46785	Winged helix DNA-binding domain	0.0091	88979	LysR-like transcriptional regulators	1ixc A:1-89
aI	gi|295700226|ref|YP_003608119.1|	0045790	116-323	2.35e-42	53850	Periplasmic binding protein-like II	0.0065	53851	Phosphate binding protein-like	2fyi A:88-307
aI	gi|295700226|ref|YP_003608119.1|	0047461	33-114	5.64e-19	46785	Winged helix DNA-binding domain	0.016	88979	LysR-like transcriptional regulators	1ixc A:1-89
aI	gi|295700327|ref|YP_003608220.1|	0045790	94-288	1.05e-40	53850	Periplasmic binding protein-like II	0.0069	53851	Phosphate binding protein-like	2fyi A:88-307
aI	gi|295700327|ref|YP_003608220.1|	0052508	3-86	3.01e-22	46785	Winged helix DNA-binding domain	0.025	88979	LysR-like transcriptional regulators	1ixc A:1-89
aI	gi|295700389|ref|YP_003608282.1|	0045790	88-291	2.17e-32	53850	Periplasmic binding protein-like II	0.00042	53851	Phosphate binding protein-like	1ixc A:90-294
aI	gi|295700389|ref|YP_003608282.1|	0047461	1-86	9.53e-21	46785	Winged helix DNA-binding domain	0.002	88979	LysR-like transcriptional regulators	1ixc A:1-89
aI	gi|295700400|ref|YP_003608293.1|	0045790	96-300	2.53e-37	53850	Periplasmic binding protein-like II	0.018	53851	Phosphate binding protein-like	2fyi A:88-307
aI	gi|295700400|ref|YP_003608293.1|	0052508	8-84	6.47e-21	46785	Winged helix DNA-binding domain	0.0046	88979	LysR-like transcriptional regulators	1ixc A:1-89
aI	gi|295700469|ref|YP_003608362.1|	0045790	104-295	5.97e-35	53850	Periplasmic binding protein-like II	0.0099	53851	Phosphate binding protein-like	2fyi A:88-307
aI	gi|295700469|ref|YP_003608362.1|	0045910	15-126	2.25e-19	46785	Winged helix DNA-binding domain	0.0073	88979	LysR-like transcriptional regulators	1ixc A:1-89
aI	gi|295700487|ref|YP_003608380.1|	0045790	91-295	1.3e-38	53850	Periplasmic binding protein-like II	0.0076	53851	Phosphate binding protein-like	1i6a A:
aI	gi|295700487|ref|YP_003608380.1|	0045910	5-111	6.28e-22	46785	Winged helix DNA-binding domain	0.0044	88979	LysR-like transcriptional regulators	1ixc A:1-89
aI	gi|295700491|ref|YP_003608384.1|	0045790	92-300	1.99e-45	53850	Periplasmic binding protein-like II	0.0061	53851	Phosphate binding protein-like	1al3 A:
aI	gi|295700491|ref|YP_003608384.1|	0045910	5-115	8.07e-23	46785	Winged helix DNA-binding domain	0.01	88979	LysR-like transcriptional regulators	1ixc A:1-89
aI	gi|295700504|ref|YP_003608397.1|	0052509	90-297	2.17e-43	53850	Periplasmic binding protein-like II	0.000000783	53851	Phosphate binding protein-like	1uth A:
aI	gi|295700504|ref|YP_003608397.1|	0052508	3-86	1.43e-18	46785	Winged helix DNA-binding domain	0.004	88979	LysR-like transcriptional regulators	2esn A:3-91
aI	gi|295700531|ref|YP_003608424.1|	0045790	90-304	6.88e-41	53850	Periplasmic binding protein-like II	0.0081	53851	Phosphate binding protein-like	2fyi A:88-307
aI	gi|295700531|ref|YP_003608424.1|	0045910	6-112	2.65e-19	46785	Winged helix DNA-binding domain	0.0058	88979	LysR-like transcriptional regulators	1ixc A:1-89
aI	gi|295700589|ref|YP_003608482.1|	0045790	91-302	1.09e-26	53850	Periplasmic binding protein-like II	0.0022	53851	Phosphate binding protein-like	1al3 A:
aI	gi|295700589|ref|YP_003608482.1|	0045910	2-112	2.83e-24	46785	Winged helix DNA-binding domain	0.0031	88979	LysR-like transcriptional regulators	1ixc A:1-89
aI	gi|295700591|ref|YP_003608484.1|	0045790	93-297	3.57e-38	53850	Periplasmic binding protein-like II	0.0012	53851	Phosphate binding protein-like	1al3 A:
aI	gi|295700591|ref|YP_003608484.1|	0052508	3-81	8.71e-17	46785	Winged helix DNA-binding domain	0.017	88979	LysR-like transcriptional regulators	1ixc A:1-89
aI	gi|295700602|ref|YP_003608495.1|	0052509	96-301	4.52e-39	53850	Periplasmic binding protein-like II	0.00016	53851	Phosphate binding protein-like	1uth A:
aI	gi|295700602|ref|YP_003608495.1|	0052508	10-91	3.77e-21	46785	Winged helix DNA-binding domain	0.0017	88979	LysR-like transcriptional regulators	2esn A:3-91
aI	gi|295700605|ref|YP_003608498.1|	0045790	93-299	1.01e-31	53850	Periplasmic binding protein-like II	0.0038	53851	Phosphate binding protein-like	2fyi A:88-307
aI	gi|295700605|ref|YP_003608498.1|	0045910	4-112	1.86e-19	46785	Winged helix DNA-binding domain	0.0093	88979	LysR-like transcriptional regulators	1ixc A:1-89
aI	gi|295700612|ref|YP_003608505.1|	0045790	93-302	3.8e-44	53850	Periplasmic binding protein-like II	0.01	53851	Phosphate binding protein-like	1al3 A:
aI	gi|295700612|ref|YP_003608505.1|	0045910	7-114	4.36e-23	46785	Winged helix DNA-binding domain	0.01	88979	LysR-like transcriptional regulators	1ixc A:1-89
aI	gi|295700679|ref|YP_003608572.1|	0052509	91-298	3.41e-41	53850	Periplasmic binding protein-like II	0.0000239	53851	Phosphate binding protein-like	1uth A:
aI	gi|295700679|ref|YP_003608572.1|	0052508	5-87	3.01e-21	46785	Winged helix DNA-binding domain	0.0022	88979	LysR-like transcriptional regulators	2esn A:3-91
aI	gi|295700698|ref|YP_003608591.1|	0045790	100-305	4.03e-35	53850	Periplasmic binding protein-like II	0.0035	53851	Phosphate binding protein-like	1al3 A:
aI	gi|295700698|ref|YP_003608591.1|	0045910	10-119	2.99e-20	46785	Winged helix DNA-binding domain	0.0051	88979	LysR-like transcriptional regulators	1ixc A:1-89
aI	gi|295700796|ref|YP_003608689.1|	0045910	3-110	3.6e-21	46785	Winged helix DNA-binding domain	0.004	88979	LysR-like transcriptional regulators	1ixc A:1-89
aI	gi|295700796|ref|YP_003608689.1|	0045790	89-270	1.14e-20	53850	Periplasmic binding protein-like II	0.0038	53851	Phosphate binding protein-like	1i6a A:
aI	gi|295700845|ref|YP_003608738.1|	0045790	100-308	1.93e-38	53850	Periplasmic binding protein-like II	0.0011	53851	Phosphate binding protein-like	1i6a A:
aI	gi|295700845|ref|YP_003608738.1|	0045910	9-120	1.69e-21	46785	Winged helix DNA-binding domain	0.0064	88979	LysR-like transcriptional regulators	1ixc A:1-89
aI	gi|295700847|ref|YP_003608740.1|	0045790	96-296	1.71e-36	53850	Periplasmic binding protein-like II	0.013	53851	Phosphate binding protein-like	1i6a A:
aI	gi|295700847|ref|YP_003608740.1|	0052508	6-83	7.22e-21	46785	Winged helix DNA-binding domain	0.012	88979	LysR-like transcriptional regulators	1ixc A:1-89
aI	gi|295700883|ref|YP_003608776.1|	0045790	95-302	1.47e-42	53850	Periplasmic binding protein-like II	0.013	53851	Phosphate binding protein-like	1ixc A:90-294
aI	gi|295700883|ref|YP_003608776.1|	0047461	12-88	1.13e-19	46785	Winged helix DNA-binding domain	0.015	88979	LysR-like transcriptional regulators	1ixc A:1-89
aI	gi|295700886|ref|YP_003608779.1|	0045790	89-297	2.96e-45	53850	Periplasmic binding protein-like II	0.0017	53851	Phosphate binding protein-like	1al3 A:
aI	gi|295700886|ref|YP_003608779.1|	0045910	2-113	6.7e-26	46785	Winged helix DNA-binding domain	0.0024	88979	LysR-like transcriptional regulators	1ixc A:1-89
aI	gi|295700917|ref|YP_003608810.1|	0045790	87-296	1.41e-38	53850	Periplasmic binding protein-like II	0.0021	53851	Phosphate binding protein-like	1i6a A:
aI	gi|295700917|ref|YP_003608810.1|	0047461	1-86	2.99e-23	46785	Winged helix DNA-binding domain	0.0013	88979	LysR-like transcriptional regulators	1ixc A:1-89
aI	gi|295701042|ref|YP_003608935.1|	0045790	89-296	7.06e-40	53850	Periplasmic binding protein-like II	0.01	53851	Phosphate binding protein-like	2fyi A:88-307
aI	gi|295701042|ref|YP_003608935.1|	0045910	4-111	8.03e-20	46785	Winged helix DNA-binding domain	0.046	88979	LysR-like transcriptional regulators	1ixc A:1-89
aI	gi|295680473|ref|YP_003609047.1|	0045790	96-297	1.41e-23	53850	Periplasmic binding protein-like II	0.015	53851	Phosphate binding protein-like	2fyi A:88-307
aI	gi|295680473|ref|YP_003609047.1|	0047461	6-85	6.81e-21	46785	Winged helix DNA-binding domain	0.0035	88979	LysR-like transcriptional regulators	1ixc A:1-89
aI	gi|295680477|ref|YP_003609051.1|	0047461	8-79	2.86e-16	46785	Winged helix DNA-binding domain	0.0034	88979	LysR-like transcriptional regulators	1ixc A:1-89
aI	gi|295680500|ref|YP_003609074.1|	0045790	90-296	2.17e-45	53850	Periplasmic binding protein-like II	0.012	53851	Phosphate binding protein-like	2fyi A:88-307
aI	gi|295680500|ref|YP_003609074.1|	0047461	6-84	5.07e-19	46785	Winged helix DNA-binding domain	0.012	88979	LysR-like transcriptional regulators	1ixc A:1-89
aI	gi|295680570|ref|YP_003609144.1|	0045790	90-296	2.53e-38	53850	Periplasmic binding protein-like II	0.0026	53851	Phosphate binding protein-like	1i6a A:
aI	gi|295680570|ref|YP_003609144.1|	0052508	1-82	9.19e-21	46785	Winged helix DNA-binding domain	0.0051	88979	LysR-like transcriptional regulators	1ixc A:1-89
aI	gi|295680581|ref|YP_003609155.1|	0045790	90-295	1.86e-35	53850	Periplasmic binding protein-like II	0.001	53851	Phosphate binding protein-like	1i6a A:
aI	gi|295680581|ref|YP_003609155.1|	0047461	1-84	6.53e-21	46785	Winged helix DNA-binding domain	0.0032	88979	LysR-like transcriptional regulators	1ixc A:1-89
aI	gi|295680584|ref|YP_003609158.1|	0045790	112-320	1.74e-35	53850	Periplasmic binding protein-like II	0.0018	53851	Phosphate binding protein-like	1i6a A:
aI	gi|295680584|ref|YP_003609158.1|	0045910	20-133	2.34e-21	46785	Winged helix DNA-binding domain	0.0068	88979	LysR-like transcriptional regulators	1ixc A:1-89
aI	gi|295680615|ref|YP_003609189.1|	0045790	90-296	1.69e-39	53850	Periplasmic binding protein-like II	0.0029	53851	Phosphate binding protein-like	1i6a A:
aI	gi|295680615|ref|YP_003609189.1|	0045910	1-111	1.82e-19	46785	Winged helix DNA-binding domain	0.01	88979	LysR-like transcriptional regulators	1ixc A:1-89
aI	gi|295680616|ref|YP_003609190.1|	0045910	7-109	2.18e-19	46785	Winged helix DNA-binding domain	0.0078	88979	LysR-like transcriptional regulators	1ixc A:1-89
aI	gi|295680616|ref|YP_003609190.1|	0045790	90-288	6.79e-18	53850	Periplasmic binding protein-like II	0.0049	53851	Phosphate binding protein-like	1i6a A:
aI	gi|295680667|ref|YP_003609241.1|	0045790	88-277	1.03e-27	53850	Periplasmic binding protein-like II	0.0056	53851	Phosphate binding protein-like	1i6a A:
aI	gi|295680667|ref|YP_003609241.1|	0047461	1-84	3.92e-21	46785	Winged helix DNA-binding domain	0.006	88979	LysR-like transcriptional regulators	1ixc A:1-89
aI	gi|295680693|ref|YP_003609267.1|	0045790	92-295	2.07e-29	53850	Periplasmic binding protein-like II	0.0028	53851	Phosphate binding protein-like	1i6a A:
aI	gi|295680693|ref|YP_003609267.1|	0047461	1-86	7.07e-18	46785	Winged helix DNA-binding domain	0.011	88979	LysR-like transcriptional regulators	1ixc A:1-89
aI	gi|295680719|ref|YP_003609293.1|	0045910	14-116	1.28e-20	46785	Winged helix DNA-binding domain	0.019	88979	LysR-like transcriptional regulators	1ixc A:1-89
aI	gi|295680719|ref|YP_003609293.1|	0045790	104-314	1.57e-17	53850	Periplasmic binding protein-like II	0.0078	53851	Phosphate binding protein-like	1i6a A:
aI	gi|295680720|ref|YP_003609294.1|	0045790	89-300	8.32e-31	53850	Periplasmic binding protein-like II	0.007	53851	Phosphate binding protein-like	1i6a A:
aI	gi|295680720|ref|YP_003609294.1|	0045910	1-111	1.57e-18	46785	Winged helix DNA-binding domain	0.016	88979	LysR-like transcriptional regulators	1ixc A:1-89
aI	gi|295680770|ref|YP_003609344.1|	0045790	94-297	1.76e-42	53850	Periplasmic binding protein-like II	0.0096	53851	Phosphate binding protein-like	2fyi A:88-307
aI	gi|295680770|ref|YP_003609344.1|	0045910	11-115	5.13e-20	46785	Winged helix DNA-binding domain	0.041	88979	LysR-like transcriptional regulators	1ixc A:1-89
aI	gi|295680773|ref|YP_003609347.1|	0045790	88-297	5.61e-37	53850	Periplasmic binding protein-like II	0.018	53851	Phosphate binding protein-like	1uth A:
aI	gi|295680773|ref|YP_003609347.1|	0047461	4-84	1.53e-21	46785	Winged helix DNA-binding domain	0.0058	88979	LysR-like transcriptional regulators	1ixc A:1-89
aI	gi|295680812|ref|YP_003609386.1|	0045790	95-305	5.43e-32	53850	Periplasmic binding protein-like II	0.00063	53851	Phosphate binding protein-like	1i6a A:
aI	gi|295680812|ref|YP_003609386.1|	0045910	5-119	4.57e-22	46785	Winged helix DNA-binding domain	0.0018	88979	LysR-like transcriptional regulators	1ixc A:1-89
aI	gi|295680885|ref|YP_003609459.1|	0045910	7-116	3.89e-24	46785	Winged helix DNA-binding domain	0.0057	88979	LysR-like transcriptional regulators	1ixc A:1-89
aI	gi|295680885|ref|YP_003609459.1|	0045790	94-245	3.14e-24	53850	Periplasmic binding protein-like II	0.0035	53851	Phosphate binding protein-like	1i6a A:
aI	gi|295680908|ref|YP_003609482.1|	0045790	133-343	2.79e-49	53850	Periplasmic binding protein-like II	0.0031	53851	Phosphate binding protein-like	2fyi A:88-307
aI	gi|295680908|ref|YP_003609482.1|	0045910	48-155	1.29e-16	46785	Winged helix DNA-binding domain	0.0059	88979	LysR-like transcriptional regulators	1ixc A:1-89
aI	gi|295680921|ref|YP_003609495.1|	0045790	93-294	5.25e-28	53850	Periplasmic binding protein-like II	0.017	53851	Phosphate binding protein-like	2fyi A:88-307
aI	gi|295680921|ref|YP_003609495.1|	0045910	6-112	2.46e-21	46785	Winged helix DNA-binding domain	0.011	88979	LysR-like transcriptional regulators	2esn A:3-91
aI	gi|295680959|ref|YP_003609533.1|	0045790	91-294	3.57e-29	53850	Periplasmic binding protein-like II	0.0022	53851	Phosphate binding protein-like	1al3 A:
aI	gi|295680959|ref|YP_003609533.1|	0052508	1-80	0.0000000000000501	46785	Winged helix DNA-binding domain	0.034	88979	LysR-like transcriptional regulators	1ixc A:1-89
aI	gi|295680981|ref|YP_003609555.1|	0045790	88-294	2.58e-33	53850	Periplasmic binding protein-like II	0.00008	53851	Phosphate binding protein-like	1ixc A:90-294
aI	gi|295680981|ref|YP_003609555.1|	0047461	1-84	5.1e-26	46785	Winged helix DNA-binding domain	0.001	88979	LysR-like transcriptional regulators	1ixc A:1-89
aI	gi|295680999|ref|YP_003609573.1|	0045790	90-295	2.35e-41	53850	Periplasmic binding protein-like II	0.0069	53851	Phosphate binding protein-like	1uth A:
aI	gi|295680999|ref|YP_003609573.1|	0047461	7-87	2.64e-19	46785	Winged helix DNA-binding domain	0.012	88979	LysR-like transcriptional regulators	1ixc A:1-89
aI	gi|295681004|ref|YP_003609578.1|	0045790	90-289	1.17e-25	53850	Periplasmic binding protein-like II	0.0024	53851	Phosphate binding protein-like	1i6a A:
aI	gi|295681004|ref|YP_003609578.1|	0047461	4-87	5.9e-21	46785	Winged helix DNA-binding domain	0.0064	88979	LysR-like transcriptional regulators	1ixc A:1-89
aI	gi|295681180|ref|YP_003609754.1|	0045790	89-292	7.96e-35	53850	Periplasmic binding protein-like II	0.0046	53851	Phosphate binding protein-like	1al3 A:
aI	gi|295681180|ref|YP_003609754.1|	0045910	5-111	7.72e-22	46785	Winged helix DNA-binding domain	0.0091	88979	LysR-like transcriptional regulators	1ixc A:1-89
aI	gi|295681301|ref|YP_003609875.1|	0045790	172-382	7.6e-29	53850	Periplasmic binding protein-like II	0.0029	53851	Phosphate binding protein-like	2esn A:92-303
aI	gi|295681301|ref|YP_003609875.1|	0045910	84-196	3.27e-20	46785	Winged helix DNA-binding domain	0.013	88979	LysR-like transcriptional regulators	1ixc A:1-89
aI	gi|295681353|ref|YP_003609927.1|	0045790	89-300	1.65e-38	53850	Periplasmic binding protein-like II	0.0092	53851	Phosphate binding protein-like	1i6a A:
aI	gi|295681353|ref|YP_003609927.1|	0047461	4-84	1.95e-19	46785	Winged helix DNA-binding domain	0.0086	88979	LysR-like transcriptional regulators	1ixc A:1-89
aI	gi|295681410|ref|YP_003609984.1|	0045790	89-283	4.1e-26	53850	Periplasmic binding protein-like II	0.0063	53851	Phosphate binding protein-like	1uth A:
aI	gi|295681410|ref|YP_003609984.1|	0045910	5-109	3.15e-22	46785	Winged helix DNA-binding domain	0.0032	88979	LysR-like transcriptional regulators	1ixc A:1-89
aI	gi|295681411|ref|YP_003609985.1|	0045790	89-294	9.77e-44	53850	Periplasmic binding protein-like II	0.0074	53851	Phosphate binding protein-like	1i6a A:
aI	gi|295681411|ref|YP_003609985.1|	0045910	4-112	2.23e-22	46785	Winged helix DNA-binding domain	0.0046	88979	LysR-like transcriptional regulators	1ixc A:1-89
aI	gi|295681438|ref|YP_003610012.1|	0045790	89-293	2.71e-44	53850	Periplasmic binding protein-like II	0.0088	53851	Phosphate binding protein-like	1al3 A:
aI	gi|295681438|ref|YP_003610012.1|	0045910	4-102	4.26e-21	46785	Winged helix DNA-binding domain	0.011	88979	LysR-like transcriptional regulators	1ixc A:1-89
aI	gi|295681450|ref|YP_003610024.1|	0045790	90-301	3.62e-21	53850	Periplasmic binding protein-like II	0.0085	53851	Phosphate binding protein-like	2fyi A:88-307
aI	gi|295681450|ref|YP_003610024.1|	0047461	1-83	4.54e-18	46785	Winged helix DNA-binding domain	0.011	88979	LysR-like transcriptional regulators	1ixc A:1-89
aI	gi|295681483|ref|YP_003610057.1|	0049998	84-290	1.41e-28	53850	Periplasmic binding protein-like II	0.0038	53851	Phosphate binding protein-like	1i6a A:
aI	gi|295681483|ref|YP_003610057.1|	0047461	1-83	3.54e-20	46785	Winged helix DNA-binding domain	0.0043	88979	LysR-like transcriptional regulators	1ixc A:1-89
aI	gi|295701199|ref|YP_003610200.1|	0052509	90-297	8.14e-41	53850	Periplasmic binding protein-like II	0.00064	53851	Phosphate binding protein-like	1uth A:
aI	gi|295701199|ref|YP_003610200.1|	0052508	3-81	5.24e-16	46785	Winged helix DNA-binding domain	0.003	88979	LysR-like transcriptional regulators	2esn A:3-91
aI	gi|295701202|ref|YP_003610203.1|	0045790	89-285	1.49e-24	53850	Periplasmic binding protein-like II	0.0053	53851	Phosphate binding protein-like	1al3 A:
aI	gi|295701202|ref|YP_003610203.1|	0045910	6-113	3.59e-21	46785	Winged helix DNA-binding domain	0.0033	88979	LysR-like transcriptional regulators	1ixc A:1-89
aI	gi|295701268|ref|YP_003610269.1|	0045790	91-295	2.17e-36	53850	Periplasmic binding protein-like II	0.0049	53851	Phosphate binding protein-like	1al3 A:
aI	gi|295701268|ref|YP_003610269.1|	0045910	1-111	4.9e-19	46785	Winged helix DNA-binding domain	0.03	88979	LysR-like transcriptional regulators	1ixc A:1-89
aI	gi|295701293|ref|YP_003610294.1|	0045790	93-300	1.09e-24	53850	Periplasmic binding protein-like II	0.003	53851	Phosphate binding protein-like	2fyi A:88-307
aI	gi|295701293|ref|YP_003610294.1|	0045910	9-113	4.14e-19	46785	Winged helix DNA-binding domain	0.0058	88979	LysR-like transcriptional regulators	1ixc A:1-89
aI	gi|295675377|ref|YP_003603901.1|	0052801	10-145	4.14e-22	46785	Winged helix DNA-binding domain	0.016	63379	MarR-like transcriptional regulators	1z91 A:8-144
aI	gi|295675377|ref|YP_003603901.1|	0051377	152-292	9.64e-22	55729	Acyl-CoA N-acyltransferases (Nat)	0.02	55730	N-acetyl transferase, NAT	1y9k A:1-152
aI	gi|295675451|ref|YP_003603975.1|	0052644	9-138	3.56e-28	46785	Winged helix DNA-binding domain	0.016	63379	MarR-like transcriptional regulators	1s3j A:
aI	gi|295676267|ref|YP_003604791.1|	0052644	14-152	5.03e-32	46785	Winged helix DNA-binding domain	0.0031	63379	MarR-like transcriptional regulators	2fbh A:8-144
aI	gi|295676514|ref|YP_003605038.1|	0052801	9-146	7.86e-32	46785	Winged helix DNA-binding domain	0.025	63379	MarR-like transcriptional regulators	2eth A:1-140
aI	gi|295676618|ref|YP_003605142.1|	0052801	2-143	6.12e-32	46785	Winged helix DNA-binding domain	0.0023	63379	MarR-like transcriptional regulators	1jgs A:
aI	gi|295677064|ref|YP_003605588.1|	0054356	296-354	0.0000696	46785	Winged helix DNA-binding domain	0.038	63379	MarR-like transcriptional regulators	1lj9 A:
aI	gi|295677606|ref|YP_003606130.1|	0052801	5-144	1.68e-32	46785	Winged helix DNA-binding domain	0.0034	63379	MarR-like transcriptional regulators	2fbh A:8-144
aI	gi|295677993|ref|YP_003606517.1|	0052644	23-155	0.0000000000000873	46785	Winged helix DNA-binding domain	0.073	63379	MarR-like transcriptional regulators	2a61 A:5-143
aI	gi|295678038|ref|YP_003606562.1|	0048255	77-266	2.6e-18	52540	P-loop containing nucleoside triphosphate hydrolases	0.028	52670	RecA protein-like (ATPase-domain)	1szp A:145-395
aI	gi|295678038|ref|YP_003606562.1|	0043164	299-360	0.000000273	46785	Winged helix DNA-binding domain	0.032	63379	MarR-like transcriptional regulators	2a61 A:5-143
aI	gi|295678168|ref|YP_003606692.1|	0052644	13-142	5.19e-24	46785	Winged helix DNA-binding domain	0.033	63379	MarR-like transcriptional regulators	2fbk A:8-179
aI	gi|295678189|ref|YP_003606713.1|	0052801	10-147	7.03e-33	46785	Winged helix DNA-binding domain	0.0025	63379	MarR-like transcriptional regulators	1jgs A:
aI	gi|295698950|ref|YP_003606843.1|	0052801	15-151	8.28e-28	46785	Winged helix DNA-binding domain	0.008	63379	MarR-like transcriptional regulators	3deu A:2-141
aI	gi|295699127|ref|YP_003607020.1|	0049608	92-269	5.23e-52	55781	GAF domain-like	0.00053	75513	IclR ligand-binding domain-like	1mkm A:76-246
aI	gi|295699127|ref|YP_003607020.1|	0048177	27-99	0.00000000000208	46785	Winged helix DNA-binding domain	0.052	63379	MarR-like transcriptional regulators	3cta A:5-89
aI	gi|295699223|ref|YP_003607116.1|	0052644	7-145	3.74e-27	46785	Winged helix DNA-binding domain	0.00025	63379	MarR-like transcriptional regulators	2fbi A:5-140
aI	gi|295699234|ref|YP_003607127.1|	0052644	6-146	1.31e-24	46785	Winged helix DNA-binding domain	0.002	63379	MarR-like transcriptional regulators	2hr3 A:2-146
aI	gi|295699401|ref|YP_003607294.1|	0052801	9-118	1.96e-30	46785	Winged helix DNA-binding domain	0.00024	63379	MarR-like transcriptional regulators	1z91 A:8-144
aI	gi|295699759|ref|YP_003607652.1|	0052801	60-191	1.91e-24	46785	Winged helix DNA-binding domain	0.0044	63379	MarR-like transcriptional regulators	2bv6 A:5-140
aI	gi|295699946|ref|YP_003607839.1|	0052801	11-148	1.12e-23	46785	Winged helix DNA-binding domain	0.0085	63379	MarR-like transcriptional regulators	1lnw A:
aI	gi|295699946|ref|YP_003607839.1|	0052858	174-306	5.4e-20	55729	Acyl-CoA N-acyltransferases (Nat)	0.0066	55730	N-acetyl transferase, NAT	1wwz A:1-157
aI	gi|295700085|ref|YP_003607978.1|	0052644	5-135	3.17e-28	46785	Winged helix DNA-binding domain	0.0092	63379	MarR-like transcriptional regulators	2fbi A:5-140
aI	gi|295700086|ref|YP_003607979.1|	0052644	7-137	2e-28	46785	Winged helix DNA-binding domain	0.01	63379	MarR-like transcriptional regulators	1z91 A:8-144
aI	gi|295700113|ref|YP_003608006.1|	0052644	14-130	5.77e-22	46785	Winged helix DNA-binding domain	0.0079	63379	MarR-like transcriptional regulators	1s3j A:
aI	gi|295700256|ref|YP_003608149.1|	0052644	23-149	1.14e-23	46785	Winged helix DNA-binding domain	0.0043	63379	MarR-like transcriptional regulators	1jgs A:
aI	gi|295700362|ref|YP_003608255.1|	0052801	4-139	1.33e-22	46785	Winged helix DNA-binding domain	0.0048	63379	MarR-like transcriptional regulators	1lnw A:
aI	gi|295700541|ref|YP_003608434.1|	0052644	37-178	1.21e-32	46785	Winged helix DNA-binding domain	0.0042	63379	MarR-like transcriptional regulators	2a61 A:5-143
aI	gi|295700814|ref|YP_003608707.1|	0052801	9-147	4.51e-33	46785	Winged helix DNA-binding domain	0.0000628	63379	MarR-like transcriptional regulators	1z91 A:8-144
aI	gi|295700866|ref|YP_003608759.1|	0052801	2-141	2.3e-24	46785	Winged helix DNA-binding domain	0.0022	63379	MarR-like transcriptional regulators	3deu A:2-141
aI	gi|295701062|ref|YP_003608955.1|	0052801	26-160	1.11e-26	46785	Winged helix DNA-binding domain	0.015	63379	MarR-like transcriptional regulators	1jgs A:
aI	gi|295701065|ref|YP_003608958.1|	0049308	34-166	1.03e-26	46785	Winged helix DNA-binding domain	0.012	63379	MarR-like transcriptional regulators	2fbi A:5-140
aI	gi|295680741|ref|YP_003609315.1|	0051377	148-293	3.21e-27	55729	Acyl-CoA N-acyltransferases (Nat)	0.0091	55730	N-acetyl transferase, NAT	1y9k A:1-152
aI	gi|295680741|ref|YP_003609315.1|	0052801	11-146	7.39e-25	46785	Winged helix DNA-binding domain	0.022	63379	MarR-like transcriptional regulators	2fbh A:8-144
aI	gi|295681149|ref|YP_003609723.1|	0053037	16-149	3.12e-21	46785	Winged helix DNA-binding domain	0.00045	63379	MarR-like transcriptional regulators	2hr3 A:2-146
aI	gi|295681389|ref|YP_003609963.1|	0052801	7-142	1.61e-29	46785	Winged helix DNA-binding domain	0.0078	63379	MarR-like transcriptional regulators	1jgs A:
aI	gi|295675889|ref|YP_003604413.1|	0050342	3-127	2.85e-42	52172	CheY-like	0.00015	52173	CheY-related	1mvo A:
aI	gi|295675889|ref|YP_003604413.1|	0051385	132-232	1.67e-26	46894	C-terminal effector domain of the bipartite response regulators	0.0001	46895	PhoB-like	1opc A:
aI	gi|295676228|ref|YP_003604752.1|	0048684	3-97	2.38e-18	46894	C-terminal effector domain of the bipartite response regulators	0.0056	46895	PhoB-like	1qqi A:
aI	gi|295676228|ref|YP_003604752.1|	0054057	381-494	5.69e-17	48452	TPR-like	0.01	48453	Tetratricopeptide repeat (TPR)	1elw A:
aI	gi|295676228|ref|YP_003604752.1|	0052100	273-425	0.00000000000000319	48452	TPR-like	0.013	48453	Tetratricopeptide repeat (TPR)	1w3b A:
aI	gi|295676509|ref|YP_003605033.1|	0050342	4-129	4.98e-42	52172	CheY-like	0.00014	52173	CheY-related	1mvo A:
aI	gi|295676509|ref|YP_003605033.1|	0051385	139-240	7.09e-29	46894	C-terminal effector domain of the bipartite response regulators	0.0000314	46895	PhoB-like	1opc A:
aI	gi|295676683|ref|YP_003605207.1|	0054521	1-118	6.83e-36	52172	CheY-like	0.00015	52173	CheY-related	1ys7 A:7-127
aI	gi|295676683|ref|YP_003605207.1|	0051385	122-217	7.73e-24	46894	C-terminal effector domain of the bipartite response regulators	0.004	46895	PhoB-like	1kgs A:124-225
aI	gi|295677130|ref|YP_003605654.1|	0050342	3-127	1.02e-41	52172	CheY-like	0.000037	52173	CheY-related	1b00 A:
aI	gi|295677130|ref|YP_003605654.1|	0051385	124-230	3.97e-28	46894	C-terminal effector domain of the bipartite response regulators	0.0000373	46895	PhoB-like	1qqi A:
aI	gi|295677811|ref|YP_003606335.1|	0051385	127-224	9.9e-21	46894	C-terminal effector domain of the bipartite response regulators	0.0059	46895	PhoB-like	1p2f A:121-217
aI	gi|295677811|ref|YP_003606335.1|	0050342	1-130	4.55e-18	52172	CheY-like	0.0041	52173	CheY-related	1p2f A:1-120
aI	gi|295677877|ref|YP_003606401.1|	0050342	2-125	3.56e-40	52172	CheY-like	0.00018	52173	CheY-related	1ys7 A:7-127
aI	gi|295677877|ref|YP_003606401.1|	0051385	130-231	3.97e-24	46894	C-terminal effector domain of the bipartite response regulators	0.0002	46895	PhoB-like	1opc A:
aI	gi|295678163|ref|YP_003606687.1|	0050342	1-124	1.99e-37	52172	CheY-like	0.0003	52173	CheY-related	1ys7 A:7-127
aI	gi|295678163|ref|YP_003606687.1|	0051385	124-221	2.64e-22	46894	C-terminal effector domain of the bipartite response regulators	0.0033	46895	PhoB-like	1kgs A:124-225
aI	gi|295699202|ref|YP_003607095.1|	0050342	3-128	1.57e-37	52172	CheY-like	0.00011	52173	CheY-related	1mvo A:
aI	gi|295699202|ref|YP_003607095.1|	0049014	133-234	1.64e-24	46894	C-terminal effector domain of the bipartite response regulators	0.00011	46895	PhoB-like	1opc A:
aI	gi|295699991|ref|YP_003607884.1|	0051385	128-225	4.54e-22	46894	C-terminal effector domain of the bipartite response regulators	0.0031	46895	PhoB-like	1qqi A:
aI	gi|295699991|ref|YP_003607884.1|	0043525	1-185	1.57e-19	52172	CheY-like	0.0021	52173	CheY-related	1ys7 A:7-127
aI	gi|295700474|ref|YP_003608367.1|	0049014	2-92	1.39e-20	46894	C-terminal effector domain of the bipartite response regulators	0.0023	46895	PhoB-like	1ys7 A:128-233
aI	gi|295700474|ref|YP_003608367.1|	0053686	110-378	5.64e-20	52540	P-loop containing nucleoside triphosphate hydrolases	0.057	52652	Nitrogenase iron protein-like	1f48 A:1-296
aI	gi|295700488|ref|YP_003608381.1|	0053686	130-400	4.82e-21	52540	P-loop containing nucleoside triphosphate hydrolases	0.055	81269	Extended AAA-ATPase domain	1iqp A:2-232
aI	gi|295700488|ref|YP_003608381.1|	0048684	7-100	3.68e-19	46894	C-terminal effector domain of the bipartite response regulators	0.0033	46895	PhoB-like	1ys7 A:128-233
aI	gi|295700514|ref|YP_003608407.1|	0053686	119-382	3.56e-22	52540	P-loop containing nucleoside triphosphate hydrolases	0.067	81269	Extended AAA-ATPase domain	1iqp A:2-232
aI	gi|295700514|ref|YP_003608407.1|	0049014	2-93	1.79e-20	46894	C-terminal effector domain of the bipartite response regulators	0.0023	46895	PhoB-like	1ys7 A:128-233
aI	gi|295700514|ref|YP_003608407.1|	0042932	754-936	0.0000475	48452	TPR-like	0.056	48453	Tetratricopeptide repeat (TPR)	1elw A:
aI	gi|295700516|ref|YP_003608409.1|	0053686	129-389	1.19e-20	52540	P-loop containing nucleoside triphosphate hydrolases	0.069	81269	Extended AAA-ATPase domain	1ksf X:168-436
aI	gi|295700516|ref|YP_003608409.1|	0049014	14-103	1.42e-19	46894	C-terminal effector domain of the bipartite response regulators	0.0047	46895	PhoB-like	1opc A:
aI	gi|295680432|ref|YP_003609006.1|	0047420	298-380,422-534	0.000000000155	52540	P-loop containing nucleoside triphosphate hydrolases	0.057	81269	Extended AAA-ATPase domain	1jbk A:
aI	gi|295680432|ref|YP_003609006.1|	0052670	120-259	0.0000000509	48452	TPR-like	0.056	48453	Tetratricopeptide repeat (TPR)	1elw A:
aI	gi|295680432|ref|YP_003609006.1|	0052669	16-90	0.0000782	46894	C-terminal effector domain of the bipartite response regulators	0.0068	46895	PhoB-like	2ff4 A:10-104
aI	gi|295680737|ref|YP_003609311.1|	0045849	282-451	2.83e-28	55073	Nucleotide cyclase	0.0026	55074	Adenylyl and guanylyl cyclase catalytic domain	1wc3 A:
aI	gi|295680737|ref|YP_003609311.1|	0052670	112-246	2.06e-19	48452	TPR-like	0.063	48453	Tetratricopeptide repeat (TPR)	1tjc A:
aI	gi|295680737|ref|YP_003609311.1|	0050374	469-549,595-692	0.000000000228	52540	P-loop containing nucleoside triphosphate hydrolases	0.063	81269	Extended AAA-ATPase domain	1jbk A:
aI	gi|295680737|ref|YP_003609311.1|	0052669	6-81	0.00000000397	46894	C-terminal effector domain of the bipartite response regulators	0.0074	46895	PhoB-like	2ff4 A:10-104
aI	gi|295680737|ref|YP_003609311.1|	0054057	1064-1166	0.000000493	48452	TPR-like	0.067	48453	Tetratricopeptide repeat (TPR)	1tjc A:
aI	gi|295680737|ref|YP_003609311.1|	0052100	884-919,1101-1289	0.00000288	48452	TPR-like	0.081	69094	Transcription factor MalT domain III	1hz4 A:
aI	gi|295680944|ref|YP_003609518.1|	0050342	4-136	7.68e-42	52172	CheY-like	0.00029	52173	CheY-related	1nxo A:
aI	gi|295680944|ref|YP_003609518.1|	0049014	136-237	3.97e-22	46894	C-terminal effector domain of the bipartite response regulators	0.0011	46895	PhoB-like	1opc A:
aI	gi|295681071|ref|YP_003609645.1|	0050342	5-130	2.42e-41	52172	CheY-like	0.0001	52173	CheY-related	1mvo A:
aI	gi|295681071|ref|YP_003609645.1|	0051385	136-235	5.67e-24	46894	C-terminal effector domain of the bipartite response regulators	0.00056	46895	PhoB-like	1opc A:
aI	gi|295675501|ref|YP_003604025.1|	0051249	10-77	0.00000000000000236	47413	lambda repressor-like DNA-binding domains	0.028	47432	SinR domain-like	2b5a A:1-77
aI	gi|295675501|ref|YP_003604025.1|	0051249	94-157	0.00000000000483	47413	lambda repressor-like DNA-binding domains	0.025	47432	SinR domain-like	1y7y A:5-73
aI	gi|295676344|ref|YP_003604868.1|	0054369	40-89	0.0000297	47413	lambda repressor-like DNA-binding domains	0.093	47432	SinR domain-like	1y7y A:5-73
aI	gi|295676355|ref|YP_003604879.1|	0054127	127-184	0.00000166	47413	lambda repressor-like DNA-binding domains	0.073	47432	SinR domain-like	2b5a A:1-77
aI	gi|295676649|ref|YP_003605173.1|	0050823	14-72	0.00000000000115	47413	lambda repressor-like DNA-binding domains	0.052	47432	SinR domain-like	2ofy A:3-84
aI	gi|295676786|ref|YP_003605310.1|	0054323	5-73	0.0000000000000203	47413	lambda repressor-like DNA-binding domains	0.072	47432	SinR domain-like	2b5a A:1-77
aI	gi|295676904|ref|YP_003605428.1|	0051249	39-96	0.0000103	47413	lambda repressor-like DNA-binding domains	0.042	47432	SinR domain-like	1b0n A:1-68
aI	gi|295677026|ref|YP_003605550.1|	0047772	153-317	1.84e-21	52540	P-loop containing nucleoside triphosphate hydrolases	0.0027	52566	Shikimate kinase (AroK)	1l4u A:
aI	gi|295677026|ref|YP_003605550.1|	0054369	41-108	0.0000000000000563	47413	lambda repressor-like DNA-binding domains	0.031	47432	SinR domain-like	1y7y A:5-73
aI	gi|295699461|ref|YP_003607354.1|	0051249	9-76	3.22e-17	47413	lambda repressor-like DNA-binding domains	0.093	47432	SinR domain-like	1b0n A:1-68
aI	gi|295699461|ref|YP_003607354.1|	0043706	57-185	0.00000000000161	51182	RmlC-like cupins	0.084	101979	YlbA-like	1sef A:
aI	gi|295699801|ref|YP_003607694.1|	0051249	19-86	7.88e-18	47413	lambda repressor-like DNA-binding domains	0.01	47432	SinR domain-like	2b5a A:1-77
aI	gi|295681285|ref|YP_003609859.1|	0054369	28-75	0.000000563	47413	lambda repressor-like DNA-binding domains	0.084	47432	SinR domain-like	1b0n A:1-68
aI	gi|295675113|ref|YP_003603637.1|	0051818	45-170	0.00000000000000275	51215	Regulatory protein AraC	0.019	51216	Regulatory protein AraC	2arc A:
aI	gi|295675113|ref|YP_003603637.1|	0036286	189-239	0.000000000018	46689	Homeodomain-like	0.092	46764	Tetracyclin repressor-like, N-terminal domain	1v7b A:1-74
aI	gi|295675113|ref|YP_003603637.1|	0046275	241-287	0.000000112	46689	Homeodomain-like	0.018	46759	AraC type transcriptional activator	1d5y A:57-121
aI	gi|295675152|ref|YP_003603676.1|	0049195	23-97	0.0000000000018	46689	Homeodomain-like	0.012	46764	Tetracyclin repressor-like, N-terminal domain	1ui5 A:5-75
aI	gi|295675472|ref|YP_003603996.1|	0054073	77-193	1.96e-23	48498	Tetracyclin repressor-like, C-terminal domain	0.0014	48499	Tetracyclin repressor-like, C-terminal domain	2hyj A:83-200
aI	gi|295675472|ref|YP_003603996.1|	0054072	2-69	4.93e-16	46689	Homeodomain-like	0.002	46764	Tetracyclin repressor-like, N-terminal domain	2hyj A:8-82
aI	gi|295675869|ref|YP_003604393.1|	0041617	343-580	3.08e-61	52540	P-loop containing nucleoside triphosphate hydrolases	0.0000122	81269	Extended AAA-ATPase domain	1ny5 A:138-384
aI	gi|295675869|ref|YP_003604393.1|	0037176	550-666	0.00000000359	46689	Homeodomain-like	0.097	46764	Tetracyclin repressor-like, N-terminal domain	2id3 A:13-80
aI	gi|295675869|ref|YP_003604393.1|	0049608	59-182	0.00000153	55781	GAF domain-like	0.084	55782	GAF domain	1f5m A:
aI	gi|295675948|ref|YP_003604472.1|	0052799	84-209	5.01e-34	48498	Tetracyclin repressor-like, C-terminal domain	0.0062	48499	Tetracyclin repressor-like, C-terminal domain	1pb6 A:86-211
aI	gi|295675948|ref|YP_003604472.1|	0049523	4-80	7.7e-19	46689	Homeodomain-like	0.0018	46764	Tetracyclin repressor-like, N-terminal domain	2d6y A:7-74
aI	gi|295676014|ref|YP_003604538.1|	0049523	5-77	0.0000000000000011	46689	Homeodomain-like	0.0064	46764	Tetracyclin repressor-like, N-terminal domain	3c07 A:15-89
aI	gi|295676290|ref|YP_003604814.1|	0052648	88-219	2.52e-41	48498	Tetracyclin repressor-like, C-terminal domain	0.00092	48499	Tetracyclin repressor-like, C-terminal domain	2fbq A:81-214
aI	gi|295676290|ref|YP_003604814.1|	0049523	3-81	1.64e-17	46689	Homeodomain-like	0.0011	46764	Tetracyclin repressor-like, N-terminal domain	2fbq A:2-80
aI	gi|295676336|ref|YP_003604860.1|	0041617	338-578	3.34e-60	52540	P-loop containing nucleoside triphosphate hydrolases	0.0000108	81269	Extended AAA-ATPase domain	1ny5 A:138-384
aI	gi|295676336|ref|YP_003604860.1|	0049952	606-649	0.00000000435	46689	Homeodomain-like	0.094	46764	Tetracyclin repressor-like, N-terminal domain	1vi0 A:6-77
aI	gi|295676336|ref|YP_003604860.1|	0049608	62-182	0.00000153	55781	GAF domain-like	0.049	55782	GAF domain	1f5m A:
aI	gi|295676383|ref|YP_003604907.1|	0054374	7-77	3.19e-18	46689	Homeodomain-like	0.011	46764	Tetracyclin repressor-like, N-terminal domain	1rkt A:2-82
aI	gi|295676383|ref|YP_003604907.1|	0051586	84-114,154-230	0.00000000000000157	48498	Tetracyclin repressor-like, C-terminal domain	0.0045	48499	Tetracyclin repressor-like, C-terminal domain	1zk8 A:78-182
aI	gi|295676633|ref|YP_003605157.1|	0036286	208-258	0.0000134	46689	Homeodomain-like	0.066	46764	Tetracyclin repressor-like, N-terminal domain	1t56 A:22-94
aI	gi|295676633|ref|YP_003605157.1|	0046275	260-311	0.0000867	46689	Homeodomain-like	0.046	46759	AraC type transcriptional activator	1bl0 A:63-124
aI	gi|295676757|ref|YP_003605281.1|	0049523	6-87	2.62e-19	46689	Homeodomain-like	0.0052	46764	Tetracyclin repressor-like, N-terminal domain	2fd5 A:1-76
aI	gi|295676757|ref|YP_003605281.1|	0052886	87-197	0.000000000809	48498	Tetracyclin repressor-like, C-terminal domain	0.011	48499	Tetracyclin repressor-like, C-terminal domain	1t56 A:95-214
aI	gi|295676765|ref|YP_003605289.1|	0051466	24-86	0.000000000132	46689	Homeodomain-like	0.024	46764	Tetracyclin repressor-like, N-terminal domain	2id3 A:13-80
aI	gi|295677402|ref|YP_003605926.1|	0049523	9-78	3.49e-19	46689	Homeodomain-like	0.0048	46764	Tetracyclin repressor-like, N-terminal domain	2fq4 A:9-77
aI	gi|295677555|ref|YP_003606079.1|	0049195	1-72	2.98e-19	46689	Homeodomain-like	0.0049	46764	Tetracyclin repressor-like, N-terminal domain	2fbq A:2-80
aI	gi|295677555|ref|YP_003606079.1|	0053097	80-203	0.0000000000000264	48498	Tetracyclin repressor-like, C-terminal domain	0.0054	48499	Tetracyclin repressor-like, C-terminal domain	2id3 A:81-203
aI	gi|295677623|ref|YP_003606147.1|	0054375	93-186	3.28e-22	48498	Tetracyclin repressor-like, C-terminal domain	0.01	48499	Tetracyclin repressor-like, C-terminal domain	2oi8 A:87-216
aI	gi|295677623|ref|YP_003606147.1|	0054374	11-78	0.00000000000000125	46689	Homeodomain-like	0.011	46764	Tetracyclin repressor-like, N-terminal domain	2oi8 A:8-86
aI	gi|295677824|ref|YP_003606348.1|	0054341	25-94	8.21e-16	46689	Homeodomain-like	0.0092	46764	Tetracyclin repressor-like, N-terminal domain	1ui5 A:5-75
aI	gi|295677824|ref|YP_003606348.1|	0052656	100-189	0.000000000000213	48498	Tetracyclin repressor-like, C-terminal domain	0.014	48499	Tetracyclin repressor-like, C-terminal domain	2fd5 A:77-180
aI	gi|295677956|ref|YP_003606480.1|	0049523	2-77	5.64e-17	46689	Homeodomain-like	0.01	46764	Tetracyclin repressor-like, N-terminal domain	3c07 A:15-89
aI	gi|295677956|ref|YP_003606480.1|	0050189	89-198	0.00000000356	48498	Tetracyclin repressor-like, C-terminal domain	0.011	48499	Tetracyclin repressor-like, C-terminal domain	1vi0 A:78-194
aI	gi|295699353|ref|YP_003607246.1|	0048726	143-266	2.18e-18	48498	Tetracyclin repressor-like, C-terminal domain	0.0049	48499	Tetracyclin repressor-like, C-terminal domain	1pb6 A:86-211
aI	gi|295699353|ref|YP_003607246.1|	0049523	67-140	4.87e-17	46689	Homeodomain-like	0.0068	46764	Tetracyclin repressor-like, N-terminal domain	2fbq A:2-80
aI	gi|295699419|ref|YP_003607312.1|	0046275	239-289	0.00000000358	46689	Homeodomain-like	0.065	46764	Tetracyclin repressor-like, N-terminal domain	2g7s A:3-76
aI	gi|295699419|ref|YP_003607312.1|	0036286	189-237	0.0000000108	46689	Homeodomain-like	0.01	46759	AraC type transcriptional activator	1d5y A:3-56
aI	gi|295699419|ref|YP_003607312.1|	0051818	77-171	0.00000902	51215	Regulatory protein AraC	0.028	51216	Regulatory protein AraC	2arc A:
aI	gi|295699493|ref|YP_003607386.1|	0048742	13-124	0.0000000000502	46689	Homeodomain-like	0.075	46764	Tetracyclin repressor-like, N-terminal domain	2id3 A:13-80
aI	gi|295699545|ref|YP_003607438.1|	0036286	202-252	0.000000000241	46689	Homeodomain-like	0.06	46764	Tetracyclin repressor-like, N-terminal domain	2hyj A:8-82
aI	gi|295699545|ref|YP_003607438.1|	0046275	255-305	0.00000000448	46689	Homeodomain-like	0.035	46759	AraC type transcriptional activator	1d5y A:57-121
aI	gi|295699671|ref|YP_003607564.1|	0053066	95-208	1.49e-21	48498	Tetracyclin repressor-like, C-terminal domain	0.0065	48499	Tetracyclin repressor-like, C-terminal domain	2gfn A:81-199
aI	gi|295699671|ref|YP_003607564.1|	0049523	16-99	3.59e-16	46689	Homeodomain-like	0.0049	46764	Tetracyclin repressor-like, N-terminal domain	2i10 A:10-78
aI	gi|295699686|ref|YP_003607579.1|	0054375	132-221	2.31e-17	48498	Tetracyclin repressor-like, C-terminal domain	0.011	48499	Tetracyclin repressor-like, C-terminal domain	2oi8 A:87-216
aI	gi|295699686|ref|YP_003607579.1|	0054374	48-118	0.0000000513	46689	Homeodomain-like	0.016	46764	Tetracyclin repressor-like, N-terminal domain	2oi8 A:8-86
aI	gi|295699783|ref|YP_003607676.1|	0052743	84-193	2.76e-19	48498	Tetracyclin repressor-like, C-terminal domain	0.00085	48499	Tetracyclin repressor-like, C-terminal domain	2fq4 A:78-192
aI	gi|295699783|ref|YP_003607676.1|	0054341	12-69	0.000000000000239	46689	Homeodomain-like	0.0033	46764	Tetracyclin repressor-like, N-terminal domain	2fq4 A:9-77
aI	gi|295699787|ref|YP_003607680.1|	0052743	92-202	3.81e-24	48498	Tetracyclin repressor-like, C-terminal domain	0.00044	48499	Tetracyclin repressor-like, C-terminal domain	2fq4 A:78-192
aI	gi|295699787|ref|YP_003607680.1|	0054341	21-80	0.0000000000017	46689	Homeodomain-like	0.0036	46764	Tetracyclin repressor-like, N-terminal domain	2fq4 A:9-77
aI	gi|295699907|ref|YP_003607800.1|	0050189	95-210	7.07e-24	48498	Tetracyclin repressor-like, C-terminal domain	0.001	48499	Tetracyclin repressor-like, C-terminal domain	1vi0 A:78-194
aI	gi|295699907|ref|YP_003607800.1|	0049523	14-98	9.23e-18	46689	Homeodomain-like	0.0068	46764	Tetracyclin repressor-like, N-terminal domain	1z77 A:1-75
aI	gi|295699978|ref|YP_003607871.1|	0052799	118-243	9.95e-35	48498	Tetracyclin repressor-like, C-terminal domain	0.013	48499	Tetracyclin repressor-like, C-terminal domain	1vi0 A:78-194
aI	gi|295699978|ref|YP_003607871.1|	0049523	40-122	1.64e-18	46689	Homeodomain-like	0.003	46764	Tetracyclin repressor-like, N-terminal domain	2d6y A:7-74
aI	gi|295700200|ref|YP_003608093.1|	0054073	70-182	6.53e-23	48498	Tetracyclin repressor-like, C-terminal domain	0.0063	48499	Tetracyclin repressor-like, C-terminal domain	1sgm A:78-188
aI	gi|295700200|ref|YP_003608093.1|	0049195	3-60	0.000000000000848	46689	Homeodomain-like	0.01	46764	Tetracyclin repressor-like, N-terminal domain	1sgm A:5-77
aI	gi|295700515|ref|YP_003608408.1|	0046275	252-300	0.000000000000215	46689	Homeodomain-like	0.084	46739	Myb/SANT domain	2cqq A:8-66
aI	gi|295700515|ref|YP_003608408.1|	0035607	201-249	0.000000000296	46689	Homeodomain-like	0.06	46764	Tetracyclin repressor-like, N-terminal domain	1t56 A:22-94
aI	gi|295700597|ref|YP_003608490.1|	0053066	91-204	5.04e-17	48498	Tetracyclin repressor-like, C-terminal domain	0.0024	48499	Tetracyclin repressor-like, C-terminal domain	2i10 A:79-194
aI	gi|295700597|ref|YP_003608490.1|	0049523	10-94	0.0000000000000354	46689	Homeodomain-like	0.0019	46764	Tetracyclin repressor-like, N-terminal domain	2i10 A:10-78
aI	gi|295700673|ref|YP_003608566.1|	0052885	16-83	3.49e-16	46689	Homeodomain-like	0.0062	46764	Tetracyclin repressor-like, N-terminal domain	1sgm A:5-77
aI	gi|295700673|ref|YP_003608566.1|	0052656	92-202	0.0000000000000979	48498	Tetracyclin repressor-like, C-terminal domain	0.01	48499	Tetracyclin repressor-like, C-terminal domain	2g7s A:77-192
aI	gi|295700696|ref|YP_003608589.1|	0052668	1-195	1.68e-50	52317	Class I glutamine amidotransferase-like	0.0037	52325	DJ-1/PfpI	1pe0 A:
aI	gi|295700696|ref|YP_003608589.1|	0045977	268-318	0.00000000251	46689	Homeodomain-like	0.092	46690	Homeodomain	1mh3 A:472-526
aI	gi|295700696|ref|YP_003608589.1|	0036286	218-264	0.0000000211	46689	Homeodomain-like	0.079	46764	Tetracyclin repressor-like, N-terminal domain	2o7t A:1-78
aI	gi|295700855|ref|YP_003608748.1|	0053227	15-279	1.37e-32	53822	Periplasmic binding protein-like I	0.0014	53823	L-arabinose binding protein-like	2nzu G:58-332
aI	gi|295700855|ref|YP_003608748.1|	0046275	349-398	0.000000000323	46689	Homeodomain-like	0.048	46759	AraC type transcriptional activator	1d5y A:57-121
aI	gi|295700855|ref|YP_003608748.1|	0036286	296-343	0.0000695	46689	Homeodomain-like	0.033	46764	Tetracyclin repressor-like, N-terminal domain	1pb6 A:14-85
aI	gi|295700925|ref|YP_003608818.1|	0053097	89-193	0.00000000000193	48498	Tetracyclin repressor-like, C-terminal domain	0.005	48499	Tetracyclin repressor-like, C-terminal domain	2fq4 A:78-192
aI	gi|295700925|ref|YP_003608818.1|	0053096	21-79	0.0000000251	46689	Homeodomain-like	0.0083	46764	Tetracyclin repressor-like, N-terminal domain	2id3 A:13-80
aI	gi|295680479|ref|YP_003609053.1|	0053066	86-200	2.74e-25	48498	Tetracyclin repressor-like, C-terminal domain	0.00044	48499	Tetracyclin repressor-like, C-terminal domain	2i10 A:79-194
aI	gi|295680479|ref|YP_003609053.1|	0049195	6-81	7.48e-17	46689	Homeodomain-like	0.0014	46764	Tetracyclin repressor-like, N-terminal domain	2i10 A:10-78
aI	gi|295680725|ref|YP_003609299.1|	0053066	91-203	7.42e-25	48498	Tetracyclin repressor-like, C-terminal domain	0.0056	48499	Tetracyclin repressor-like, C-terminal domain	2i10 A:79-194
aI	gi|295680725|ref|YP_003609299.1|	0049195	10-81	0.00000000000000349	46689	Homeodomain-like	0.0015	46764	Tetracyclin repressor-like, N-terminal domain	2i10 A:10-78
aI	gi|295680786|ref|YP_003609360.1|	0046275	272-321	0.0000000000282	46689	Homeodomain-like	0.0062	46759	AraC type transcriptional activator	1d5y A:57-121
aI	gi|295680786|ref|YP_003609360.1|	0036286	219-269	0.0000000055	46689	Homeodomain-like	0.056	46764	Tetracyclin repressor-like, N-terminal domain	2o7o A:2-67
aI	gi|295680887|ref|YP_003609461.1|	0049523	6-79	4.49e-20	46689	Homeodomain-like	0.0033	46764	Tetracyclin repressor-like, N-terminal domain	1pb6 A:14-85
aI	gi|295680887|ref|YP_003609461.1|	0053097	84-202	0.00000000000485	48498	Tetracyclin repressor-like, C-terminal domain	0.01	48499	Tetracyclin repressor-like, C-terminal domain	2id3 A:81-203
aI	gi|295680897|ref|YP_003609471.1|	0053066	71-184	6.68e-25	48498	Tetracyclin repressor-like, C-terminal domain	0.0036	48499	Tetracyclin repressor-like, C-terminal domain	2gfn A:81-199
aI	gi|295680897|ref|YP_003609471.1|	0049523	5-73	0.000000000000821	46689	Homeodomain-like	0.0041	46764	Tetracyclin repressor-like, N-terminal domain	2i10 A:10-78
aI	gi|295680970|ref|YP_003609544.1|	0049523	10-88	9.75e-16	46689	Homeodomain-like	0.01	46764	Tetracyclin repressor-like, N-terminal domain	1vi0 A:6-77
aI	gi|295680970|ref|YP_003609544.1|	0052394	99-207	0.00000000375	48498	Tetracyclin repressor-like, C-terminal domain	0.012	48499	Tetracyclin repressor-like, C-terminal domain	2g3b A:74-189
aI	gi|295681143|ref|YP_003609717.1|	0048726	111-231	8.9e-40	48498	Tetracyclin repressor-like, C-terminal domain	0.00013	48499	Tetracyclin repressor-like, C-terminal domain	1pb6 A:86-211
aI	gi|295681143|ref|YP_003609717.1|	0049523	33-114	4.62e-16	46689	Homeodomain-like	0.0043	46764	Tetracyclin repressor-like, N-terminal domain	1pb6 A:14-85
aI	gi|295681203|ref|YP_003609777.1|	0046275	264-312	0.000000000233	46689	Homeodomain-like	0.051	46759	AraC type transcriptional activator	1d5y A:57-121
aI	gi|295681203|ref|YP_003609777.1|	0036286	211-259	0.000000239	46689	Homeodomain-like	0.07	46764	Tetracyclin repressor-like, N-terminal domain	2g3b A:2-73
aI	gi|295681207|ref|YP_003609781.1|	0049523	31-114	3.69e-19	46689	Homeodomain-like	0.0045	46764	Tetracyclin repressor-like, N-terminal domain	2fd5 A:1-76
aI	gi|295681211|ref|YP_003609785.1|	0049523	32-113	8.98e-20	46689	Homeodomain-like	0.0048	46764	Tetracyclin repressor-like, N-terminal domain	2fd5 A:1-76
aI	gi|295681415|ref|YP_003609989.1|	0046275	248-298	0.00000000000762	46689	Homeodomain-like	0.028	46759	AraC type transcriptional activator	1bl0 A:63-124
aI	gi|295681415|ref|YP_003609989.1|	0036286	195-245	0.000000000466	46689	Homeodomain-like	0.033	46764	Tetracyclin repressor-like, N-terminal domain	1t56 A:22-94
aI	gi|295681487|ref|YP_003610061.1|	0049523	27-103	3.69e-19	46689	Homeodomain-like	0.0057	46764	Tetracyclin repressor-like, N-terminal domain	1ui5 A:5-75
aI	gi|295701257|ref|YP_003610258.1|	0046055	117-289	5.5e-20	53098	Ribonuclease H-like	0.033	53107	Retroviral integrase, catalytic domain	1c6v A:
aI	gi|295701257|ref|YP_003610258.1|	0038534	2-41	0.00000173	46689	Homeodomain-like	0.071	46764	Tetracyclin repressor-like, N-terminal domain	2oi8 A:8-86
