# Supplementary material for: Abundance, diversity and domain architecture variability in prokaryotic DNA-binding transcription factors
Source: PLoS One. 2018 Apr 3;13(4):e0195332. doi: 10.1371/journal.pone.0195332 (PMC5882156; doi:10.1371/journal.pone.0195332)
Supplement: S1 Dataset — The information of genomes and transcription factors is organized in a tabular format. The file S1_Dataset.zip contains 761 files, one per genome. The information is organized as follows: Genome ID, identifier from NCBI database; Supfam ID; physical position of the Domain; E-value; Supfam model assignment; Supfam description; E-value associated to the family; Family ID; Family ID; representative PDB associated to each assignment. (ZIP) [file pone.0195332.s005.zip › Genomes_assignments/Burkholderia_vietnamiensis_G4_B.TFs]

30	gi|134294092|ref|YP_001117828.1|	0047686	16-191	1.91e-18	51182	RmlC-like cupins	0.095	89409	TM1287-like	1v70 A:
30	gi|134294092|ref|YP_001117828.1|	0046275	221-265	0.000000139	46689	Homeodomain-like	0.021	46759	AraC type transcriptional activator	1d5y A:57-121
30	gi|134291566|ref|YP_001115335.1|	0046275	292-342	0.00000000000165	46689	Homeodomain-like	0.032	46759	AraC type transcriptional activator	1d5y A:57-121
30	gi|134290934|ref|YP_001114703.1|	0046275	277-327	0.000000000000412	46689	Homeodomain-like	0.025	46759	AraC type transcriptional activator	1d5y A:57-121
30	gi|134291055|ref|YP_001114824.1|	0046275	284-333	0.0000000000184	46689	Homeodomain-like	0.016	46759	AraC type transcriptional activator	1bl0 A:63-124
30	gi|134291055|ref|YP_001114824.1|	0036286	232-278	0.00000717	46689	Homeodomain-like	0.072	46764	Tetracyclin repressor-like, N-terminal domain	2hyj A:8-82
30	gi|134291055|ref|YP_001114824.1|	0046787	63-102	0.000079	51182	RmlC-like cupins	0.078	159304	EutQ-like	2pyt A:100-227
30	gi|134291061|ref|YP_001114830.1|	0046275	315-363	0.0000000000448	46689	Homeodomain-like	0.03	46759	AraC type transcriptional activator	1d5y A:57-121
30	gi|134291063|ref|YP_001114832.1|	0046275	298-347	0.0000000000672	46689	Homeodomain-like	0.029	46759	AraC type transcriptional activator	1d5y A:57-121
30	gi|134291071|ref|YP_001114840.1|	0046275	267-318	0.0000000000717	46689	Homeodomain-like	0.033	46759	AraC type transcriptional activator	1d5y A:57-121
30	gi|134291071|ref|YP_001114840.1|	0036286	214-264	0.00000000258	46689	Homeodomain-like	0.051	46764	Tetracyclin repressor-like, N-terminal domain	1a6i A:2-67
30	gi|134291329|ref|YP_001115098.1|	0052668	1-188	1.21e-38	52317	Class I glutamine amidotransferase-like	0.0097	52325	DJ-1/PfpI	1pe0 A:
30	gi|134291329|ref|YP_001115098.1|	0036286	206-253	0.0000000000631	46689	Homeodomain-like	0.018	46759	AraC type transcriptional activator	1bl0 A:9-62
30	gi|134291329|ref|YP_001115098.1|	0046275	259-308	0.00000000672	46689	Homeodomain-like	0.034	46759	AraC type transcriptional activator	1bl0 A:63-124
30	gi|134291336|ref|YP_001115105.1|	0046275	318-361	0.000000000125	46689	Homeodomain-like	0.047	46759	AraC type transcriptional activator	1d5y A:3-56
30	gi|134291565|ref|YP_001115334.1|	0046275	176-216	0.000000493	46689	Homeodomain-like	0.024	46759	AraC type transcriptional activator	1bl0 A:63-124
30	gi|134291636|ref|YP_001115405.1|	0046275	217-267	0.000000000308	46689	Homeodomain-like	0.013	46759	AraC type transcriptional activator	1d5y A:57-121
30	gi|134291636|ref|YP_001115405.1|	0036286	164-214	0.0000000466	46689	Homeodomain-like	0.038	46759	AraC type transcriptional activator	1bl0 A:9-62
30	gi|134291651|ref|YP_001115420.1|	0046275	308-357	0.00000000000582	46689	Homeodomain-like	0.011	46759	AraC type transcriptional activator	1bl0 A:63-124
30	gi|134291752|ref|YP_001115521.1|	0050342	5-134	1.15e-38	52172	CheY-like	0.00031	52173	CheY-related	1w25 A:2-140
30	gi|134291752|ref|YP_001115521.1|	0046275	207-256	0.00000000000193	46689	Homeodomain-like	0.043	46759	AraC type transcriptional activator	1d5y A:57-121
30	gi|134291752|ref|YP_001115521.1|	0036286	156-204	0.000000412	46689	Homeodomain-like	0.037	46759	AraC type transcriptional activator	1d5y A:3-56
30	gi|134291776|ref|YP_001115545.1|	0046275	255-303	0.00000000000278	46689	Homeodomain-like	0.026	46759	AraC type transcriptional activator	1d5y A:3-56
30	gi|134291776|ref|YP_001115545.1|	0035607	202-252	0.00000000258	46689	Homeodomain-like	0.062	46759	AraC type transcriptional activator	1bl0 A:9-62
30	gi|134291796|ref|YP_001115565.1|	0046275	85-131	0.0000000184	46689	Homeodomain-like	0.037	46759	AraC type transcriptional activator	1bl0 A:63-124
30	gi|134291796|ref|YP_001115565.1|	0036286	34-82	0.0000000439	46689	Homeodomain-like	0.028	46759	AraC type transcriptional activator	1d5y A:3-56
30	gi|134291835|ref|YP_001115604.1|	0053227	15-274	3.64e-35	53822	Periplasmic binding protein-like I	0.00093	53823	L-arabinose binding protein-like	2nzu G:58-332
30	gi|134291835|ref|YP_001115604.1|	0046275	344-392	0.000000000538	46689	Homeodomain-like	0.036	46759	AraC type transcriptional activator	1d5y A:57-121
30	gi|134291835|ref|YP_001115604.1|	0036286	291-338	0.0000226	46689	Homeodomain-like	0.028	46764	Tetracyclin repressor-like, N-terminal domain	1pb6 A:14-85
30	gi|134291843|ref|YP_001115612.1|	0036286	232-282	0.0000000000765	46689	Homeodomain-like	0.073	46759	AraC type transcriptional activator	1d5y A:3-56
30	gi|134291912|ref|YP_001115681.1|	0049495	25-188	9.58e-16	52317	Class I glutamine amidotransferase-like	0.054	52328	Catalase, C-terminal domain	1sy7 A:553-736
30	gi|134291912|ref|YP_001115681.1|	0045977	261-310	0.000000000296	46689	Homeodomain-like	0.014	46759	AraC type transcriptional activator	1bl0 A:63-124
30	gi|134291912|ref|YP_001115681.1|	0036286	209-259	0.00000000154	46689	Homeodomain-like	0.072	46759	AraC type transcriptional activator	1bl0 A:9-62
30	gi|134291917|ref|YP_001115686.1|	0049495	30-206	0.000000000000178	52317	Class I glutamine amidotransferase-like	0.05	52325	DJ-1/PfpI	2fex A:1-188
30	gi|134291917|ref|YP_001115686.1|	0046275	280-331	0.00000000968	46689	Homeodomain-like	0.046	46759	AraC type transcriptional activator	1bl0 A:63-124
30	gi|134291917|ref|YP_001115686.1|	0036286	228-278	0.00000000848	46689	Homeodomain-like	0.07	46764	Tetracyclin repressor-like, N-terminal domain	2iu5 A:1-71
30	gi|134291928|ref|YP_001115697.1|	0050342	15-147	7.68e-41	52172	CheY-like	0.00018	52173	CheY-related	1w25 A:2-140
30	gi|134291928|ref|YP_001115697.1|	0046275	212-261	0.00000000000148	46689	Homeodomain-like	0.027	46759	AraC type transcriptional activator	1d5y A:57-121
30	gi|134291928|ref|YP_001115697.1|	0036286	160-209	0.000000197	46689	Homeodomain-like	0.027	46759	AraC type transcriptional activator	1d5y A:3-56
30	gi|134291972|ref|YP_001115741.1|	0046275	350-396	0.00000000806	46689	Homeodomain-like	0.06	46759	AraC type transcriptional activator	1bl0 A:9-62
30	gi|134292056|ref|YP_001115792.1|	0046275	286-335	0.00000000000336	46689	Homeodomain-like	0.015	46759	AraC type transcriptional activator	1d5y A:57-121
30	gi|134292083|ref|YP_001115819.1|	0051818	25-162	1.24e-20	51215	Regulatory protein AraC	0.012	51216	Regulatory protein AraC	2arc A:
30	gi|134292083|ref|YP_001115819.1|	0046275	233-280	0.0000000017	46689	Homeodomain-like	0.048	46759	AraC type transcriptional activator	1d5y A:57-121
30	gi|134292083|ref|YP_001115819.1|	0036286	181-231	0.00000000717	46689	Homeodomain-like	0.046	46759	AraC type transcriptional activator	1d5y A:3-56
30	gi|134292117|ref|YP_001115853.1|	0052668	5-192	7.4e-43	52317	Class I glutamine amidotransferase-like	0.05	52325	DJ-1/PfpI	2ab0 A:2-196
30	gi|134292117|ref|YP_001115853.1|	0046275	263-311	0.000000000000448	46689	Homeodomain-like	0.027	46759	AraC type transcriptional activator	1bl0 A:63-124
30	gi|134292117|ref|YP_001115853.1|	0036286	210-261	0.0000305	46689	Homeodomain-like	0.031	46759	AraC type transcriptional activator	1d5y A:3-56
30	gi|134292141|ref|YP_001115877.1|	0052668	11-198	1e-39	52317	Class I glutamine amidotransferase-like	0.023	52325	DJ-1/PfpI	2fex A:1-188
30	gi|134292141|ref|YP_001115877.1|	0046275	269-319	0.0000000000206	46689	Homeodomain-like	0.048	46759	AraC type transcriptional activator	1d5y A:57-121
30	gi|134292141|ref|YP_001115877.1|	0036286	218-266	0.000000000116	46689	Homeodomain-like	0.021	46759	AraC type transcriptional activator	1bl0 A:9-62
30	gi|134292178|ref|YP_001115914.1|	0052668	19-211	1.64e-37	52317	Class I glutamine amidotransferase-like	0.025	52325	DJ-1/PfpI	1pe0 A:
30	gi|134292178|ref|YP_001115914.1|	0046275	285-334	0.000000000000896	46689	Homeodomain-like	0.013	46759	AraC type transcriptional activator	1d5y A:57-121
30	gi|134292178|ref|YP_001115914.1|	0036286	232-283	0.0000000349	46689	Homeodomain-like	0.026	46759	AraC type transcriptional activator	1d5y A:3-56
30	gi|134292187|ref|YP_001115923.1|	0052668	20-208	2.45e-43	52317	Class I glutamine amidotransferase-like	0.011	52325	DJ-1/PfpI	1pe0 A:
30	gi|134292187|ref|YP_001115923.1|	0046275	279-327	0.000000000582	46689	Homeodomain-like	0.016	46759	AraC type transcriptional activator	1d5y A:57-121
30	gi|134292187|ref|YP_001115923.1|	0036286	229-276	0.00000000197	46689	Homeodomain-like	0.015	46759	AraC type transcriptional activator	1bl0 A:9-62
30	gi|134292271|ref|YP_001116007.1|	0046275	211-256	0.00000000000279	46689	Homeodomain-like	0.025	46759	AraC type transcriptional activator	1d5y A:57-121
30	gi|134292271|ref|YP_001116007.1|	0048459	32-144	0.0000000000576	55785	PYP-like sensor domain (PAS domain)	0.062	55789	Heme-binding PAS domain	1ew0 A:
30	gi|134292271|ref|YP_001116007.1|	0036286	158-206	0.00000000573	46689	Homeodomain-like	0.042	46759	AraC type transcriptional activator	1d5y A:3-56
30	gi|134292333|ref|YP_001116069.1|	0052668	1-189	2.8e-41	52317	Class I glutamine amidotransferase-like	0.0073	52325	DJ-1/PfpI	1g2i A:
30	gi|134292333|ref|YP_001116069.1|	0045977	259-309	0.000000000806	46689	Homeodomain-like	0.021	46759	AraC type transcriptional activator	1bl0 A:63-124
30	gi|134292333|ref|YP_001116069.1|	0036286	206-253	0.000000318	46689	Homeodomain-like	0.052	46759	AraC type transcriptional activator	1bl0 A:9-62
30	gi|134292476|ref|YP_001116212.1|	0046275	262-311	0.0000000000296	46689	Homeodomain-like	0.021	46759	AraC type transcriptional activator	1d5y A:57-121
30	gi|134292476|ref|YP_001116212.1|	0036286	209-260	0.000000000417	46689	Homeodomain-like	0.017	46759	AraC type transcriptional activator	1bl0 A:9-62
30	gi|134292609|ref|YP_001116345.1|	0046275	237-285	0.00000000762	46689	Homeodomain-like	0.054	46759	AraC type transcriptional activator	1d5y A:3-56
30	gi|134292609|ref|YP_001116345.1|	0036286	188-235	0.0000000582	46689	Homeodomain-like	0.021	46759	AraC type transcriptional activator	1bl0 A:9-62
30	gi|134292661|ref|YP_001116397.1|	0046275	216-266	0.00000000896	46689	Homeodomain-like	0.026	46759	AraC type transcriptional activator	1d5y A:57-121
30	gi|134292745|ref|YP_001116481.1|	0046275	273-322	0.000000000161	46689	Homeodomain-like	0.024	46759	AraC type transcriptional activator	1bl0 A:63-124
30	gi|134292745|ref|YP_001116481.1|	0036286	221-271	0.00000000276	46689	Homeodomain-like	0.053	46764	Tetracyclin repressor-like, N-terminal domain	1t56 A:22-94
30	gi|134292745|ref|YP_001116481.1|	0054507	31-100,147-188	0.00000168	51182	RmlC-like cupins	0.086	159299	Gentisate 1,2-dioxygenase-like	2phd A:17-367
30	gi|134292861|ref|YP_001116597.1|	0046275	296-344	0.0000000000372	46689	Homeodomain-like	0.02	46759	AraC type transcriptional activator	1d5y A:57-121
30	gi|134292870|ref|YP_001116606.1|	0046275	268-315	0.000000161	46689	Homeodomain-like	0.028	46759	AraC type transcriptional activator	1d5y A:57-121
30	gi|134292870|ref|YP_001116606.1|	0036286	216-265	0.000000851	46689	Homeodomain-like	0.045	46759	AraC type transcriptional activator	1d5y A:3-56
30	gi|134292894|ref|YP_001116630.1|	0046275	249-296	0.000000103	46689	Homeodomain-like	0.025	46759	AraC type transcriptional activator	1bl0 A:63-124
30	gi|134292894|ref|YP_001116630.1|	0036286	204-247	0.00000108	46689	Homeodomain-like	0.065	46759	AraC type transcriptional activator	1d5y A:57-121
30	gi|134292894|ref|YP_001116630.1|	0052668	9-109	0.00000216	52317	Class I glutamine amidotransferase-like	0.035	52325	DJ-1/PfpI	1oi4 A:23-192
30	gi|134292923|ref|YP_001116659.1|	0046275	203-252	0.00000000000538	46689	Homeodomain-like	0.015	46759	AraC type transcriptional activator	1d5y A:57-121
30	gi|134292923|ref|YP_001116659.1|	0036286	154-201	0.00000000184	46689	Homeodomain-like	0.016	46759	AraC type transcriptional activator	1d5y A:3-56
30	gi|134292923|ref|YP_001116659.1|	0047686	23-122	0.0000674	51182	RmlC-like cupins	0.05	75035	Quercetin 2,3-dioxygenase-like	1y3t A:5-334
30	gi|134293111|ref|YP_001116847.1|	0046275	241-291	0.0000000000538	46689	Homeodomain-like	0.03	46759	AraC type transcriptional activator	1d5y A:57-121
30	gi|134293111|ref|YP_001116847.1|	0036286	189-239	0.0000000125	46689	Homeodomain-like	0.019	46759	AraC type transcriptional activator	1bl0 A:9-62
30	gi|134293111|ref|YP_001116847.1|	0047686	27-142	0.00000000667	51182	RmlC-like cupins	0.051	89409	TM1287-like	2f4p A:2-135
30	gi|134293272|ref|YP_001117008.1|	0046275	322-372	0.0000000000242	46689	Homeodomain-like	0.018	46759	AraC type transcriptional activator	1d5y A:57-121
30	gi|134293412|ref|YP_001117148.1|	0047686	12-178	0.00000000000008	51182	RmlC-like cupins	0.052	89409	TM1287-like	1v70 A:
30	gi|134293412|ref|YP_001117148.1|	0046275	213-255	0.0000000155	46689	Homeodomain-like	0.017	46759	AraC type transcriptional activator	1d5y A:57-121
30	gi|134293494|ref|YP_001117230.1|	0047686	10-182	0.000000000056	51182	RmlC-like cupins	0.063	51183	dTDP-sugar isomerase	2pa7 A:2-136
30	gi|134293494|ref|YP_001117230.1|	0046275	210-254	0.0000000125	46689	Homeodomain-like	0.027	46759	AraC type transcriptional activator	1d5y A:57-121
30	gi|134293529|ref|YP_001117265.1|	0051818	34-163	0.0000000000000119	51215	Regulatory protein AraC	0.013	51216	Regulatory protein AraC	2arc A:
30	gi|134293529|ref|YP_001117265.1|	0036286	180-229	0.0000000000359	46689	Homeodomain-like	0.043	46764	Tetracyclin repressor-like, N-terminal domain	1v7b A:1-74
30	gi|134293529|ref|YP_001117265.1|	0046275	232-279	0.00000000143	46689	Homeodomain-like	0.01	46759	AraC type transcriptional activator	1d5y A:57-121
30	gi|134293544|ref|YP_001117280.1|	0052668	1-192	5.35e-45	52317	Class I glutamine amidotransferase-like	0.012	52325	DJ-1/PfpI	2fex A:1-188
30	gi|134293544|ref|YP_001117280.1|	0036286	209-256	0.0000000717	46689	Homeodomain-like	0.034	46759	AraC type transcriptional activator	1bl0 A:9-62
30	gi|134293544|ref|YP_001117280.1|	0045977	262-312	0.000000175	46689	Homeodomain-like	0.026	46759	AraC type transcriptional activator	1bl0 A:63-124
30	gi|134293733|ref|YP_001117469.1|	0046275	248-297	0.00000000000179	46689	Homeodomain-like	0.02	46759	AraC type transcriptional activator	1d5y A:57-121
30	gi|134293733|ref|YP_001117469.1|	0051818	29-127	0.000000602	51215	Regulatory protein AraC	0.044	51216	Regulatory protein AraC	2arc A:
30	gi|134293851|ref|YP_001117587.1|	0046275	242-290	0.000000000000672	46689	Homeodomain-like	0.019	46759	AraC type transcriptional activator	1d5y A:57-121
30	gi|134293851|ref|YP_001117587.1|	0036286	192-240	0.00000017	46689	Homeodomain-like	0.04	46759	AraC type transcriptional activator	1bl0 A:63-124
30	gi|134293980|ref|YP_001117716.1|	0051818	19-148	2.75e-16	51215	Regulatory protein AraC	0.014	51216	Regulatory protein AraC	2arc A:
30	gi|134293980|ref|YP_001117716.1|	0046275	216-262	0.000000003	46689	Homeodomain-like	0.028	46759	AraC type transcriptional activator	1d5y A:57-121
30	gi|134293980|ref|YP_001117716.1|	0036286	163-214	0.000000166	46689	Homeodomain-like	0.053	46759	AraC type transcriptional activator	1bl0 A:9-62
30	gi|134294000|ref|YP_001117736.1|	0036286	197-248	0.000000000000318	46689	Homeodomain-like	0.067	46764	Tetracyclin repressor-like, N-terminal domain	1v7b A:1-74
30	gi|134294000|ref|YP_001117736.1|	0046275	250-295	0.000000179	46689	Homeodomain-like	0.04	46759	AraC type transcriptional activator	1bl0 A:63-124
30	gi|134294099|ref|YP_001117835.1|	0047686	31-218	0.00000000000000293	51182	RmlC-like cupins	0.034	89409	TM1287-like	1v70 A:
30	gi|134294099|ref|YP_001117835.1|	0046275	248-291	0.00000717	46689	Homeodomain-like	0.013	46759	AraC type transcriptional activator	1bl0 A:9-62
30	gi|134294115|ref|YP_001117851.1|	0052668	6-194	2.69e-48	52317	Class I glutamine amidotransferase-like	0.01	52325	DJ-1/PfpI	1g2i A:
30	gi|134294115|ref|YP_001117851.1|	0036286	211-262	0.0000000000136	46689	Homeodomain-like	0.017	46759	AraC type transcriptional activator	1d5y A:3-56
30	gi|134294115|ref|YP_001117851.1|	0046275	265-315	0.0000000609	46689	Homeodomain-like	0.04	46759	AraC type transcriptional activator	1d5y A:57-121
30	gi|134294265|ref|YP_001118000.1|	0036286	234-284	0.0000000549	46689	Homeodomain-like	0.042	46759	AraC type transcriptional activator	1d5y A:3-56
30	gi|134294265|ref|YP_001118000.1|	0046275	286-336	0.0000627	46689	Homeodomain-like	0.045	46759	AraC type transcriptional activator	1d5y A:57-121
30	gi|134294878|ref|YP_001118613.1|	0046275	259-308	0.000000000000408	46689	Homeodomain-like	0.014	46759	AraC type transcriptional activator	1d5y A:57-121
30	gi|134294878|ref|YP_001118613.1|	0036286	209-255	0.0000000242	46689	Homeodomain-like	0.016	46759	AraC type transcriptional activator	1d5y A:3-56
30	gi|134295128|ref|YP_001118863.1|	0051818	29-140	1.09e-21	51215	Regulatory protein AraC	0.012	51216	Regulatory protein AraC	2arc A:
30	gi|134295128|ref|YP_001118863.1|	0046275	252-299	0.000000000206	46689	Homeodomain-like	0.035	46759	AraC type transcriptional activator	1d5y A:57-121
30	gi|134295128|ref|YP_001118863.1|	0036286	199-250	0.0000000121	46689	Homeodomain-like	0.039	46759	AraC type transcriptional activator	1d5y A:3-56
30	gi|134295208|ref|YP_001118943.1|	0052668	15-197	2.24e-30	52317	Class I glutamine amidotransferase-like	0.045	52325	DJ-1/PfpI	2ab0 A:2-196
30	gi|134295208|ref|YP_001118943.1|	0046275	274-324	0.00000000000717	46689	Homeodomain-like	0.012	46759	AraC type transcriptional activator	1d5y A:57-121
30	gi|134295208|ref|YP_001118943.1|	0036286	221-272	0.00000000412	46689	Homeodomain-like	0.022	46759	AraC type transcriptional activator	1d5y A:3-56
30	gi|134295442|ref|YP_001119177.1|	0046275	143-194	0.000000000394	46689	Homeodomain-like	0.014	46759	AraC type transcriptional activator	1d5y A:57-121
30	gi|134295442|ref|YP_001119177.1|	0036286	91-141	0.0000000932	46689	Homeodomain-like	0.041	46759	AraC type transcriptional activator	1bl0 A:9-62
30	gi|134296063|ref|YP_001119798.1|	0047686	28-191	0.0000000000000563	51182	RmlC-like cupins	0.072	101976	TM1459-like	1vj2 A:
30	gi|134296063|ref|YP_001119798.1|	0046275	223-264	0.00000022	46689	Homeodomain-like	0.022	46759	AraC type transcriptional activator	1d5y A:57-121
30	gi|134296356|ref|YP_001120091.1|	0046275	298-345	0.0000000000116	46689	Homeodomain-like	0.024	46759	AraC type transcriptional activator	1d5y A:57-121
30	gi|134296817|ref|YP_001120552.1|	0052668	14-203	2.62e-49	52317	Class I glutamine amidotransferase-like	0.012	52325	DJ-1/PfpI	1g2i A:
30	gi|134296817|ref|YP_001120552.1|	0045977	275-325	0.00000000273	46689	Homeodomain-like	0.047	46759	AraC type transcriptional activator	1d5y A:3-56
30	gi|134296817|ref|YP_001120552.1|	0036286	221-271	0.0000000116	46689	Homeodomain-like	0.01	46759	AraC type transcriptional activator	1d5y A:3-56
30	gi|134296862|ref|YP_001120597.1|	0052668	5-199	5.43e-51	52317	Class I glutamine amidotransferase-like	0.015	52325	DJ-1/PfpI	1pe0 A:
30	gi|134296862|ref|YP_001120597.1|	0045977	270-320	0.000000000011	46689	Homeodomain-like	0.017	46759	AraC type transcriptional activator	1bl0 A:63-124
30	gi|134296862|ref|YP_001120597.1|	0036286	217-265	0.000000179	46689	Homeodomain-like	0.05	46759	AraC type transcriptional activator	1bl0 A:9-62
30	gi|134297278|ref|YP_001121013.1|	0036286	197-248	0.00000000282	46689	Homeodomain-like	0.071	46764	Tetracyclin repressor-like, N-terminal domain	1t56 A:22-94
30	gi|134297278|ref|YP_001121013.1|	0046275	251-301	0.00000000672	46689	Homeodomain-like	0.043	46759	AraC type transcriptional activator	1bl0 A:9-62
30	gi|134297389|ref|YP_001121124.1|	0046652	3-83	5.23e-33	57884	Ada DNA repair protein, N-terminal domain (N-Ada 10)	0.0000967	57885	Ada DNA repair protein, N-terminal domain (N-Ada 10)	1eyf A:
30	gi|134297389|ref|YP_001121124.1|	0049380	266-346	1.44e-29	46767	Methylated DNA-protein cysteine methyltransferase, C-terminal domain	0.0000473	46768	Methylated DNA-protein cysteine methyltransferase, C-terminal domain	1sfe A:93-176
30	gi|134297389|ref|YP_001121124.1|	0049381	184-263	6.28e-21	53155	Methylated DNA-protein cysteine methyltransferase domain	0.0013	53156	Methylated DNA-protein cysteine methyltransferase domain	1sfe A:12-92
30	gi|134297389|ref|YP_001121124.1|	0036286	81-129	0.0000000224	46689	Homeodomain-like	0.029	46759	AraC type transcriptional activator	1bl0 A:9-62
30	gi|134288233|ref|YP_001110396.1|	0047686	14-175	3.2e-17	51182	RmlC-like cupins	0.06	101976	TM1459-like	1vj2 A:
30	gi|134288233|ref|YP_001110396.1|	0046275	210-259	0.000000372	46689	Homeodomain-like	0.05	46759	AraC type transcriptional activator	1d5y A:57-121
30	gi|134288233|ref|YP_001110396.1|	0035607	159-208	0.0000193	46689	Homeodomain-like	0.072	46759	AraC type transcriptional activator	1bl0 A:9-62
30	gi|134287535|ref|YP_001109701.1|	0052668	24-203	9.62e-38	52317	Class I glutamine amidotransferase-like	0.051	52325	DJ-1/PfpI	1pe0 A:
30	gi|134287535|ref|YP_001109701.1|	0046275	284-335	0.00000000394	46689	Homeodomain-like	0.021	46759	AraC type transcriptional activator	1d5y A:57-121
30	gi|134287535|ref|YP_001109701.1|	0036286	233-279	0.000000806	46689	Homeodomain-like	0.064	46759	AraC type transcriptional activator	1bl0 A:9-62
30	gi|134294779|ref|YP_001118514.1|	0045968	5-61	0.000000000105	46785	Winged helix DNA-binding domain	0.036	46792	Arginine repressor (ArgR), N-terminal DNA-binding domain	1f9n A:3-78
30	gi|134292623|ref|YP_001116359.1|	0049777	7-97	8.71e-16	46785	Winged helix DNA-binding domain	0.039	46801	ArsR-like transcriptional regulators	1u2w A:12-119
30	gi|134292785|ref|YP_001116521.1|	0049595	104-270	3.73e-36	55781	GAF domain-like	0.00042	75513	IclR ligand-binding domain-like	1mkm A:76-246
30	gi|134292785|ref|YP_001116521.1|	0048177	28-99	0.00000000000978	46785	Winged helix DNA-binding domain	0.056	46801	ArsR-like transcriptional regulators	1smt A:
30	gi|134293096|ref|YP_001116832.1|	0049944	7-98	1.45e-25	46785	Winged helix DNA-binding domain	0.02	46801	ArsR-like transcriptional regulators	1smt A:
30	gi|134293371|ref|YP_001117107.1|	0049777	4-93	6.83e-22	46785	Winged helix DNA-binding domain	0.025	46801	ArsR-like transcriptional regulators	1r1u A:
30	gi|134293392|ref|YP_001117128.1|	0049777	18-105	2.78e-23	46785	Winged helix DNA-binding domain	0.0085	46801	ArsR-like transcriptional regulators	1smt A:
30	gi|134295118|ref|YP_001118853.1|	0049777	4-93	7.58e-18	46785	Winged helix DNA-binding domain	0.014	46801	ArsR-like transcriptional regulators	1smt A:
30	gi|134295435|ref|YP_001119170.1|	0048177	19-66	0.0000371	46785	Winged helix DNA-binding domain	0.06	46801	ArsR-like transcriptional regulators	1y0u A:
30	gi|134291578|ref|YP_001115347.1|	0051337	3-134	6.61e-33	46785	Winged helix DNA-binding domain	0.063	46796	CAP C-terminal domain-like	2coh A:118-199
30	gi|134291582|ref|YP_001115351.1|	0054946	43-177	8.51e-22	51206	cAMP-binding domain-like	0.009	51210	cAMP-binding domain	2h6c A:19-147
30	gi|134291582|ref|YP_001115351.1|	0048601	181-260	7.93e-21	46785	Winged helix DNA-binding domain	0.011	46796	CAP C-terminal domain-like	2oz6 A:143-213
30	gi|134291724|ref|YP_001115493.1|	0054946	38-178	9.43e-30	51206	cAMP-binding domain-like	0.0092	51210	cAMP-binding domain	2gau A:10-151
30	gi|134291724|ref|YP_001115493.1|	0048601	180-255	1.3e-19	46785	Winged helix DNA-binding domain	0.01	46796	CAP C-terminal domain-like	1hw5 A:138-208
30	gi|134292464|ref|YP_001116200.1|	0054946	29-167	6.02e-29	51206	cAMP-binding domain-like	0.0036	51210	cAMP-binding domain	2gau A:10-151
30	gi|134292464|ref|YP_001116200.1|	0048601	171-247	6.17e-21	46785	Winged helix DNA-binding domain	0.03	46796	CAP C-terminal domain-like	2oz6 A:143-213
30	gi|134293281|ref|YP_001117017.1|	0052198	154-227	0.00000000000885	46785	Winged helix DNA-binding domain	0.046	46796	CAP C-terminal domain-like	3e5u A:148-227
30	gi|134293281|ref|YP_001117017.1|	0051666	12-144	0.0000029	51206	cAMP-binding domain-like	0.019	51210	cAMP-binding domain	1vp6 A:
30	gi|134293431|ref|YP_001117167.1|	0052004	38-219,249-379	1.8e-45	52540	P-loop containing nucleoside triphosphate hydrolases	0.004	81268	Tandem AAA-ATPase domain	2p6r A:1-202
30	gi|134293431|ref|YP_001117167.1|	0040266	1058-1163	0.0000313	46785	Winged helix DNA-binding domain	0.082	46796	CAP C-terminal domain-like	1ft9 A:134-213
30	gi|134293470|ref|YP_001117206.1|	0048492	20-130	0.0000000000000524	51206	cAMP-binding domain-like	0.0086	51210	cAMP-binding domain	1o5l A:1-129
30	gi|134293470|ref|YP_001117206.1|	0052198	150-222	0.000000000000865	46785	Winged helix DNA-binding domain	0.014	46796	CAP C-terminal domain-like	2coh A:118-199
30	gi|134293473|ref|YP_001117209.1|	0052198	147-222	2.09e-17	46785	Winged helix DNA-binding domain	0.049	46796	CAP C-terminal domain-like	2coh A:118-199
30	gi|134293473|ref|YP_001117209.1|	0054946	11-133	0.000000219	51206	cAMP-binding domain-like	0.031	51210	cAMP-binding domain	1vp6 A:
30	gi|134293533|ref|YP_001117269.1|	0052861	70-203	1.27e-20	51206	cAMP-binding domain-like	0.015	51210	cAMP-binding domain	2gau A:10-151
30	gi|134293533|ref|YP_001117269.1|	0052198	210-283	0.000000000000517	46785	Winged helix DNA-binding domain	0.02	46796	CAP C-terminal domain-like	2oz6 A:143-213
30	gi|134293573|ref|YP_001117309.1|	0054946	40-180	1.57e-27	51206	cAMP-binding domain-like	0.0059	51210	cAMP-binding domain	2gau A:10-151
30	gi|134293573|ref|YP_001117309.1|	0048601	182-258	6.7e-19	46785	Winged helix DNA-binding domain	0.02	46796	CAP C-terminal domain-like	2oz6 A:143-213
30	gi|134296710|ref|YP_001120445.1|	0052861	12-143	1.03e-30	51206	cAMP-binding domain-like	0.004	51210	cAMP-binding domain	1vp6 A:
30	gi|134296710|ref|YP_001120445.1|	0052198	153-228	0.0000000000000153	46785	Winged helix DNA-binding domain	0.026	46796	CAP C-terminal domain-like	2coh A:118-199
30	gi|134294769|ref|YP_001118504.1|	0037176	10-76	4.58e-22	46689	Homeodomain-like	0.0011	100918	FIS-like	1eto B:
30	gi|134291124|ref|YP_001114893.1|	0041617	26-259	9.59e-65	52540	P-loop containing nucleoside triphosphate hydrolases	0.00000227	81269	Extended AAA-ATPase domain	1ny5 A:138-384
30	gi|134291124|ref|YP_001114893.1|	0037176	238-325	0.0000000986	46689	Homeodomain-like	0.038	100918	FIS-like	1ntc A:
30	gi|134291125|ref|YP_001114894.1|	0041617	141-377	4.83e-71	52540	P-loop containing nucleoside triphosphate hydrolases	0.00000113	81269	Extended AAA-ATPase domain	1ny5 A:138-384
30	gi|134291125|ref|YP_001114894.1|	0043525	2-186	5.27e-37	52172	CheY-like	0.0014	52173	CheY-related	1ny5 A:1-137
30	gi|134291125|ref|YP_001114894.1|	0048440	397-446	0.000000242	46689	Homeodomain-like	0.08	100918	FIS-like	1ntc A:
30	gi|134291358|ref|YP_001115127.1|	0041617	192-424	9.18e-65	52540	P-loop containing nucleoside triphosphate hydrolases	0.0000031	81269	Extended AAA-ATPase domain	1ny5 A:138-384
30	gi|134291358|ref|YP_001115127.1|	0043525	22-178,208-227	1.99e-36	52172	CheY-like	0.0034	52173	CheY-related	1qkk A:
30	gi|134291358|ref|YP_001115127.1|	0037176	397-497	0.000000000022	46689	Homeodomain-like	0.017	100918	FIS-like	1eto B:
30	gi|134291404|ref|YP_001115173.1|	0041617	201-438	2.79e-74	52540	P-loop containing nucleoside triphosphate hydrolases	0.00000096	81269	Extended AAA-ATPase domain	1ny5 A:138-384
30	gi|134291404|ref|YP_001115173.1|	0050183	10-169	4.8e-20	55781	GAF domain-like	0.005	55782	GAF domain	1mc0 A:402-555
30	gi|134291404|ref|YP_001115173.1|	0048440	509-565	0.0000538	46689	Homeodomain-like	0.041	100918	FIS-like	1ntc A:
30	gi|134291828|ref|YP_001115597.1|	0041617	147-385	2.39e-68	52540	P-loop containing nucleoside triphosphate hydrolases	0.00000215	81269	Extended AAA-ATPase domain	1ny5 A:138-384
30	gi|134291828|ref|YP_001115597.1|	0043525	1-191	7.97e-40	52172	CheY-like	0.0013	52173	CheY-related	1krw A:
30	gi|134291828|ref|YP_001115597.1|	0037176	357-458	0.00000000000000125	46689	Homeodomain-like	0.02	100918	FIS-like	1ntc A:
30	gi|134291939|ref|YP_001115708.1|	0041617	340-580	1.81e-61	52540	P-loop containing nucleoside triphosphate hydrolases	0.00000907	81269	Extended AAA-ATPase domain	1ny5 A:138-384
30	gi|134291939|ref|YP_001115708.1|	0049952	613-658	0.000000000403	46689	Homeodomain-like	0.089	100918	FIS-like	1eto B:
30	gi|134291939|ref|YP_001115708.1|	0049608	63-182	0.000000392	55781	GAF domain-like	0.095	55782	GAF domain	1f5m A:
30	gi|134292289|ref|YP_001116025.1|	0041617	146-379	7.59e-64	52540	P-loop containing nucleoside triphosphate hydrolases	0.00000335	81269	Extended AAA-ATPase domain	1ny5 A:138-384
30	gi|134292289|ref|YP_001116025.1|	0043525	4-189	3.13e-40	52172	CheY-like	0.00013	52173	CheY-related	1qkk A:
30	gi|134292289|ref|YP_001116025.1|	0048440	389-441	0.00000000502	46689	Homeodomain-like	0.033	100918	FIS-like	1ntc A:
30	gi|134292395|ref|YP_001116131.1|	0041617	330-571	1.33e-65	52540	P-loop containing nucleoside triphosphate hydrolases	0.00000463	81269	Extended AAA-ATPase domain	1ny5 A:138-384
30	gi|134292395|ref|YP_001116131.1|	0054514	18-199	4.32e-48	159800	PrpR receptor domain-like	0.000013	159801	PrpR receptor domain-like	2pju A:11-196
30	gi|134292395|ref|YP_001116131.1|	0037176	554-657	0.0000000265	46689	Homeodomain-like	0.088	100918	FIS-like	1eto B:
30	gi|134292395|ref|YP_001116131.1|	0048459	205-266	0.0000000113	55785	PYP-like sensor domain (PAS domain)	0.071	55786	PYP-like	1otd A:
30	gi|134292405|ref|YP_001116141.1|	0041617	161-404	1.49e-64	52540	P-loop containing nucleoside triphosphate hydrolases	0.00000343	81269	Extended AAA-ATPase domain	1ny5 A:138-384
30	gi|134292405|ref|YP_001116141.1|	0037176	376-493	0.00000000000158	46689	Homeodomain-like	0.027	100918	FIS-like	1ntc A:
30	gi|134292405|ref|YP_001116141.1|	0048459	15-118	0.0000000000286	55785	PYP-like sensor domain (PAS domain)	0.087	88853	Flavin-binding PAS domain	1n9l A:
30	gi|134293464|ref|YP_001117200.1|	0041617	152-395	6.89e-69	52540	P-loop containing nucleoside triphosphate hydrolases	0.00000204	81269	Extended AAA-ATPase domain	1ny5 A:138-384
30	gi|134293464|ref|YP_001117200.1|	0037176	366-453	0.0000000000394	46689	Homeodomain-like	0.065	100918	FIS-like	1ntc A:
30	gi|134293464|ref|YP_001117200.1|	0043525	32-198	0.00000574	52172	CheY-like	0.038	52173	CheY-related	1zgz A:2-121
30	gi|134293592|ref|YP_001117328.1|	0041617	19-250	8.88e-60	52540	P-loop containing nucleoside triphosphate hydrolases	0.00000276	81269	Extended AAA-ATPase domain	1ny5 A:138-384
30	gi|134293592|ref|YP_001117328.1|	0037176	229-316	0.0000000000502	46689	Homeodomain-like	0.043	100918	FIS-like	1ntc A:
30	gi|134295115|ref|YP_001118850.1|	0041617	146-388	3.26e-70	52540	P-loop containing nucleoside triphosphate hydrolases	0.0000012	81269	Extended AAA-ATPase domain	1ny5 A:138-384
30	gi|134295115|ref|YP_001118850.1|	0048440	358-446	0.000000000158	46689	Homeodomain-like	0.041	100918	FIS-like	1ntc A:
30	gi|134295115|ref|YP_001118850.1|	0043525	19-190	0.0000128	52172	CheY-like	0.025	52173	CheY-related	1zgz A:2-121
30	gi|134295170|ref|YP_001118905.1|	0041617	158-398	5.9e-50	52540	P-loop containing nucleoside triphosphate hydrolases	0.0000166	81269	Extended AAA-ATPase domain	1ny5 A:138-384
30	gi|134295170|ref|YP_001118905.1|	0043525	14-203	9.82e-40	52172	CheY-like	0.0035	52173	CheY-related	1ys7 A:7-127
30	gi|134295170|ref|YP_001118905.1|	0037176	381-474	0.000000000000155	46689	Homeodomain-like	0.023	100918	FIS-like	1eto B:
30	gi|134295791|ref|YP_001119526.1|	0041617	148-397	1.81e-66	52540	P-loop containing nucleoside triphosphate hydrolases	0.00000215	81269	Extended AAA-ATPase domain	1ny5 A:138-384
30	gi|134295791|ref|YP_001119526.1|	0048459	26-130	0.000000000000733	55785	PYP-like sensor domain (PAS domain)	0.043	55789	Heme-binding PAS domain	1ew0 A:
30	gi|134295791|ref|YP_001119526.1|	0037176	367-455	0.0000034	46689	Homeodomain-like	0.052	100918	FIS-like	1g2h A:
30	gi|134295873|ref|YP_001119608.1|	0041617	343-575	3.55e-59	52540	P-loop containing nucleoside triphosphate hydrolases	0.00000636	81269	Extended AAA-ATPase domain	1ny5 A:138-384
30	gi|134295873|ref|YP_001119608.1|	0048440	546-636	0.0000000336	46689	Homeodomain-like	0.081	100918	FIS-like	1ntc A:
30	gi|134295873|ref|YP_001119608.1|	0049608	69-207	0.0000000706	55781	GAF domain-like	0.07	75513	IclR ligand-binding domain-like	1tf1 A:
30	gi|134296328|ref|YP_001120063.1|	0041617	137-380	1.04e-72	52540	P-loop containing nucleoside triphosphate hydrolases	0.00000108	81269	Extended AAA-ATPase domain	1ny5 A:138-384
30	gi|134296328|ref|YP_001120063.1|	0043525	2-182	1.39e-39	52172	CheY-like	0.0000522	52173	CheY-related	1krw A:
30	gi|134296328|ref|YP_001120063.1|	0048440	435-505	0.00000000000000215	46689	Homeodomain-like	0.0087	100918	FIS-like	1ntc A:
30	gi|134297062|ref|YP_001120797.1|	0041617	146-374	7.95e-68	52540	P-loop containing nucleoside triphosphate hydrolases	0.00000248	81269	Extended AAA-ATPase domain	1ny5 A:138-384
30	gi|134297062|ref|YP_001120797.1|	0043525	3-190	4.55e-40	52172	CheY-like	0.000039	52173	CheY-related	1qkk A:
30	gi|134297062|ref|YP_001120797.1|	0048440	358-443	0.00000000000122	46689	Homeodomain-like	0.02	100918	FIS-like	1ntc A:
30	gi|134297369|ref|YP_001121104.1|	0043525	1-123	5.83e-37	52172	CheY-like	0.00073	52173	CheY-related	1ny5 A:1-137
30	gi|134297369|ref|YP_001121104.1|	0037176	170-222	0.0000000000000255	46689	Homeodomain-like	0.05	100918	FIS-like	1g2h A:
30	gi|134287852|ref|YP_001110017.1|	0041617	263-495	2.99e-68	52540	P-loop containing nucleoside triphosphate hydrolases	0.000000749	81269	Extended AAA-ATPase domain	1ny5 A:138-384
30	gi|134287852|ref|YP_001110017.1|	0037176	554-603	0.00000000896	46689	Homeodomain-like	0.034	100918	FIS-like	1ntc A:
30	gi|134287852|ref|YP_001110017.1|	0054410	48-201	0.00000000152	111126	Ligand-binding domain in the NO signalling and Golgi transport	0.071	160689	MJ1460-like	2oso A:5-156
30	gi|134294729|ref|YP_001118464.1|	0041150	7-133	1.39e-39	46785	Winged helix DNA-binding domain	0.0000199	101027	FUR-like	1mzb A:
30	gi|134296804|ref|YP_001120539.1|	0041150	17-144	3.67e-29	46785	Winged helix DNA-binding domain	0.027	101027	FUR-like	1mzb A:
30	gi|134291027|ref|YP_001114796.1|	0035780	76-331	4.4e-52	53822	Periplasmic binding protein-like I	0.00015	53823	L-arabinose binding protein-like	2nzu G:58-332
30	gi|134291027|ref|YP_001114796.1|	0051985	21-77	0.0000000000000598	47413	lambda repressor-like DNA-binding domains	0.0087	47438	GalR/LacI-like bacterial regulator	2hsg A:2-58
30	gi|134292541|ref|YP_001116277.1|	0036339	61-336	4.91e-62	53822	Periplasmic binding protein-like I	0.0000532	53823	L-arabinose binding protein-like	1dbq A:
30	gi|134292541|ref|YP_001116277.1|	0051985	1-58	3.1e-16	47413	lambda repressor-like DNA-binding domains	0.0042	47438	GalR/LacI-like bacterial regulator	2hsg A:2-58
30	gi|134292698|ref|YP_001116434.1|	0035780	62-319	8.83e-64	53822	Periplasmic binding protein-like I	0.0000673	53823	L-arabinose binding protein-like	2nzu G:58-332
30	gi|134292698|ref|YP_001116434.1|	0051985	6-63	0.00000000000000813	47413	lambda repressor-like DNA-binding domains	0.0026	47438	GalR/LacI-like bacterial regulator	2hsg A:2-58
30	gi|134293523|ref|YP_001117259.1|	0035780	61-324	1.61e-49	53822	Periplasmic binding protein-like I	0.0000924	53823	L-arabinose binding protein-like	2nzu G:58-332
30	gi|134293523|ref|YP_001117259.1|	0051985	2-59	0.0000000000000045	47413	lambda repressor-like DNA-binding domains	0.01	47438	GalR/LacI-like bacterial regulator	1efa A:2-60
30	gi|134293967|ref|YP_001117703.1|	0036339	69-340	5.44e-53	53822	Periplasmic binding protein-like I	0.00012	53823	L-arabinose binding protein-like	1dbq A:
30	gi|134293967|ref|YP_001117703.1|	0051985	9-67	0.0000000000000104	47413	lambda repressor-like DNA-binding domains	0.0069	47438	GalR/LacI-like bacterial regulator	2hsg A:2-58
30	gi|134295254|ref|YP_001118989.1|	0035780	59-321	3.53e-67	53822	Periplasmic binding protein-like I	0.0000272	53823	L-arabinose binding protein-like	2nzu G:58-332
30	gi|134295254|ref|YP_001118989.1|	0051985	3-60	0.000000000000155	47413	lambda repressor-like DNA-binding domains	0.0064	47438	GalR/LacI-like bacterial regulator	2bjc A:1-62
30	gi|134295434|ref|YP_001119169.1|	0051985	20-62	0.0000342	47413	lambda repressor-like DNA-binding domains	0.036	47438	GalR/LacI-like bacterial regulator	1uxd A:
30	gi|134295530|ref|YP_001119265.1|	0036339	81-352	4.04e-54	53822	Periplasmic binding protein-like I	0.00014	53823	L-arabinose binding protein-like	2nzu G:58-332
30	gi|134295530|ref|YP_001119265.1|	0051985	22-77	0.00000000000000546	47413	lambda repressor-like DNA-binding domains	0.0042	47438	GalR/LacI-like bacterial regulator	2bjc A:1-62
30	gi|134295668|ref|YP_001119403.1|	0036339	61-331	3.83e-86	53822	Periplasmic binding protein-like I	0.00000511	53823	L-arabinose binding protein-like	1dbq A:
30	gi|134295668|ref|YP_001119403.1|	0036955	1-56	6.82e-17	47413	lambda repressor-like DNA-binding domains	0.0011	47438	GalR/LacI-like bacterial regulator	1pru A:
30	gi|134295778|ref|YP_001119513.1|	0035780	69-329	5.69e-49	53822	Periplasmic binding protein-like I	0.00059	53823	L-arabinose binding protein-like	2nzu G:58-332
30	gi|134295778|ref|YP_001119513.1|	0036955	12-69	0.000000000000185	47413	lambda repressor-like DNA-binding domains	0.004	47438	GalR/LacI-like bacterial regulator	2hsg A:2-58
30	gi|134297151|ref|YP_001120886.1|	0035780	71-306	3.26e-54	53822	Periplasmic binding protein-like I	0.00023	53823	L-arabinose binding protein-like	2nzu G:58-332
30	gi|134297151|ref|YP_001120886.1|	0051985	3-48	0.00000000000684	47413	lambda repressor-like DNA-binding domains	0.0076	47438	GalR/LacI-like bacterial regulator	2hsg A:2-58
30	gi|134296321|ref|YP_001120056.1|	0043525	11-164	1.57e-35	52172	CheY-like	0.0000943	52173	CheY-related	1yio A:3-130
30	gi|134296321|ref|YP_001120056.1|	0051317	147-207	5.53e-18	46894	C-terminal effector domain of the bipartite response regulators	0.0012	46900	GerE-like (LuxR/UhpA family of transcriptional regulators)	1yio A:131-200
30	gi|134291551|ref|YP_001115320.1|	0045682	1-134	4.84e-19	52172	CheY-like	0.0069	52173	CheY-related	1u0s Y:
30	gi|134291551|ref|YP_001115320.1|	0048694	137-210	1.53e-17	46894	C-terminal effector domain of the bipartite response regulators	0.0077	46900	GerE-like (LuxR/UhpA family of transcriptional regulators)	1yio A:131-200
30	gi|134290974|ref|YP_001114743.1|	0045682	1-133	2.13e-20	52172	CheY-like	0.0051	52173	CheY-related	1a04 A:5-142
30	gi|134290974|ref|YP_001114743.1|	0048694	135-210	4.76e-17	46894	C-terminal effector domain of the bipartite response regulators	0.0087	46900	GerE-like (LuxR/UhpA family of transcriptional regulators)	1yio A:131-200
30	gi|134291173|ref|YP_001114942.1|	0047925	26-183	1.01e-33	75516	Pheromone-binding domain of LuxR-like quorum-sensing transcription factors	0.0015	75517	Pheromone-binding domain of LuxR-like quorum-sensing transcription factors	1l3l A:2-169
30	gi|134291173|ref|YP_001114942.1|	0048694	188-259	1.29e-17	46894	C-terminal effector domain of the bipartite response regulators	0.0049	46900	GerE-like (LuxR/UhpA family of transcriptional regulators)	1a04 A:150-216
30	gi|134291331|ref|YP_001115100.1|	0043525	13-165	1.57e-26	52172	CheY-like	0.00055	52173	CheY-related	1yio A:3-130
30	gi|134291331|ref|YP_001115100.1|	0046851	146-204	0.00000000000000111	46894	C-terminal effector domain of the bipartite response regulators	0.0017	46900	GerE-like (LuxR/UhpA family of transcriptional regulators)	1yio A:131-200
30	gi|134291597|ref|YP_001115366.1|	0045682	1-133	2.85e-20	52172	CheY-like	0.0049	52173	CheY-related	1a04 A:5-142
30	gi|134291597|ref|YP_001115366.1|	0048694	135-210	9.18e-17	46894	C-terminal effector domain of the bipartite response regulators	0.0087	46900	GerE-like (LuxR/UhpA family of transcriptional regulators)	1p4w A:
30	gi|134291723|ref|YP_001115492.1|	0045682	1-126	6.55e-32	52172	CheY-like	0.00043	52173	CheY-related	1a04 A:5-142
30	gi|134291723|ref|YP_001115492.1|	0048694	140-210	2.65e-19	46894	C-terminal effector domain of the bipartite response regulators	0.004	46900	GerE-like (LuxR/UhpA family of transcriptional regulators)	1p4w A:
30	gi|134291732|ref|YP_001115501.1|	0045682	1-132	2.56e-20	52172	CheY-like	0.0033	52173	CheY-related	1a04 A:5-142
30	gi|134291732|ref|YP_001115501.1|	0048694	136-210	4.08e-16	46894	C-terminal effector domain of the bipartite response regulators	0.0041	46900	GerE-like (LuxR/UhpA family of transcriptional regulators)	1p4w A:
30	gi|134291839|ref|YP_001115608.1|	0047925	4-162	1.57e-38	75516	Pheromone-binding domain of LuxR-like quorum-sensing transcription factors	0.0016	75517	Pheromone-binding domain of LuxR-like quorum-sensing transcription factors	1l3l A:2-169
30	gi|134291839|ref|YP_001115608.1|	0048694	159-236	4.76e-17	46894	C-terminal effector domain of the bipartite response regulators	0.0042	46900	GerE-like (LuxR/UhpA family of transcriptional regulators)	1fse A:
30	gi|134292079|ref|YP_001115815.1|	0045682	1-130	2.56e-30	52172	CheY-like	0.00097	52173	CheY-related	1a04 A:5-142
30	gi|134292079|ref|YP_001115815.1|	0048694	143-213	6.8e-20	46894	C-terminal effector domain of the bipartite response regulators	0.0026	46900	GerE-like (LuxR/UhpA family of transcriptional regulators)	1a04 A:150-216
30	gi|134292390|ref|YP_001116126.1|	0048694	66-134	5.1e-16	46894	C-terminal effector domain of the bipartite response regulators	0.0046	46900	GerE-like (LuxR/UhpA family of transcriptional regulators)	1a04 A:150-216
30	gi|134292390|ref|YP_001116126.1|	0048694	5-57	0.0000000000000221	46894	C-terminal effector domain of the bipartite response regulators	0.0042	46900	GerE-like (LuxR/UhpA family of transcriptional regulators)	1yio A:131-200
30	gi|134292526|ref|YP_001116262.1|	0045682	11-138	1.31e-32	52172	CheY-like	0.00027	52173	CheY-related	1a04 A:5-142
30	gi|134292526|ref|YP_001116262.1|	0048694	137-212	1.09e-20	46894	C-terminal effector domain of the bipartite response regulators	0.006	46900	GerE-like (LuxR/UhpA family of transcriptional regulators)	1a04 A:150-216
30	gi|134292638|ref|YP_001116374.1|	0045682	7-137	2.85e-17	52172	CheY-like	0.0047	52173	CheY-related	1a04 A:5-142
30	gi|134292638|ref|YP_001116374.1|	0048694	138-211	9.52e-17	46894	C-terminal effector domain of the bipartite response regulators	0.0014	46900	GerE-like (LuxR/UhpA family of transcriptional regulators)	1p4w A:
30	gi|134292648|ref|YP_001116384.1|	0048694	222-291	0.000000000000167	46894	C-terminal effector domain of the bipartite response regulators	0.014	46900	GerE-like (LuxR/UhpA family of transcriptional regulators)	1fse A:
30	gi|134292666|ref|YP_001116402.1|	0043525	14-151	1.57e-28	52172	CheY-like	0.0000826	52173	CheY-related	1yio A:3-130
30	gi|134292666|ref|YP_001116402.1|	0048694	141-209	7.48e-19	46894	C-terminal effector domain of the bipartite response regulators	0.0015	46900	GerE-like (LuxR/UhpA family of transcriptional regulators)	1yio A:131-200
30	gi|134292770|ref|YP_001116506.1|	0045682	1-131	2.13e-32	52172	CheY-like	0.00071	52173	CheY-related	1a04 A:5-142
30	gi|134292770|ref|YP_001116506.1|	0048694	136-208	8.16e-17	46894	C-terminal effector domain of the bipartite response regulators	0.0051	46900	GerE-like (LuxR/UhpA family of transcriptional regulators)	1p4w A:
30	gi|134293580|ref|YP_001117316.1|	0045682	1-126	7.83e-31	52172	CheY-like	0.00087	52173	CheY-related	1a04 A:5-142
30	gi|134293580|ref|YP_001117316.1|	0048694	139-210	9.18e-19	46894	C-terminal effector domain of the bipartite response regulators	0.0063	46900	GerE-like (LuxR/UhpA family of transcriptional regulators)	1p4w A:
30	gi|134293938|ref|YP_001117674.1|	0047925	4-166	1.57e-40	75516	Pheromone-binding domain of LuxR-like quorum-sensing transcription factors	0.0075	75517	Pheromone-binding domain of LuxR-like quorum-sensing transcription factors	1l3l A:2-169
30	gi|134293938|ref|YP_001117674.1|	0048694	158-237	5.44e-21	46894	C-terminal effector domain of the bipartite response regulators	0.004	46900	GerE-like (LuxR/UhpA family of transcriptional regulators)	1fse A:
30	gi|134294022|ref|YP_001117758.1|	0048694	198-272	0.0000000000884	46894	C-terminal effector domain of the bipartite response regulators	0.01	46900	GerE-like (LuxR/UhpA family of transcriptional regulators)	1yio A:131-200
30	gi|134294022|ref|YP_001117758.1|	0047925	55-200	0.00000602	75516	Pheromone-binding domain of LuxR-like quorum-sensing transcription factors	0.033	75517	Pheromone-binding domain of LuxR-like quorum-sensing transcription factors	1l3l A:2-169
30	gi|134294023|ref|YP_001117759.1|	0048694	226-301	0.0000000000000303	46894	C-terminal effector domain of the bipartite response regulators	0.0076	46900	GerE-like (LuxR/UhpA family of transcriptional regulators)	1a04 A:150-216
30	gi|134294023|ref|YP_001117759.1|	0047925	58-209	0.000000000131	75516	Pheromone-binding domain of LuxR-like quorum-sensing transcription factors	0.022	75517	Pheromone-binding domain of LuxR-like quorum-sensing transcription factors	1l3l A:2-169
30	gi|134295537|ref|YP_001119272.1|	0048694	110-178	4.42e-17	46894	C-terminal effector domain of the bipartite response regulators	0.01	46900	GerE-like (LuxR/UhpA family of transcriptional regulators)	1a04 A:150-216
30	gi|134295537|ref|YP_001119272.1|	0037219	6-113	0.000000000000593	55785	PYP-like sensor domain (PAS domain)	0.064	55789	Heme-binding PAS domain	1dp6 A:
30	gi|134295731|ref|YP_001119466.1|	0048694	205-265	1.9e-16	46894	C-terminal effector domain of the bipartite response regulators	0.0058	46900	GerE-like (LuxR/UhpA family of transcriptional regulators)	1yio A:131-200
30	gi|134296403|ref|YP_001120138.1|	0048694	144-213	2.01e-17	46894	C-terminal effector domain of the bipartite response regulators	0.0036	46900	GerE-like (LuxR/UhpA family of transcriptional regulators)	1a04 A:150-216
30	gi|134296403|ref|YP_001120138.1|	0048997	1-122	0.000000000000226	52172	CheY-like	0.047	52173	CheY-related	1jbe A:
30	gi|134297231|ref|YP_001120966.1|	0045682	2-133	7.12e-36	52172	CheY-like	0.0015	52173	CheY-related	1a04 A:5-142
30	gi|134297231|ref|YP_001120966.1|	0048694	139-211	4.76e-17	46894	C-terminal effector domain of the bipartite response regulators	0.0084	46900	GerE-like (LuxR/UhpA family of transcriptional regulators)	1p4w A:
30	gi|134288318|ref|YP_001110481.1|	0048694	289-350	1.39e-18	46894	C-terminal effector domain of the bipartite response regulators	0.0047	46900	GerE-like (LuxR/UhpA family of transcriptional regulators)	1a04 A:150-216
30	gi|134287657|ref|YP_001109823.1|	0050342	2-124	1.38e-40	52172	CheY-like	0.00056	52173	CheY-related	1mvo A:
30	gi|134287657|ref|YP_001109823.1|	0048694	245-307	1.9e-16	46894	C-terminal effector domain of the bipartite response regulators	0.0075	46900	GerE-like (LuxR/UhpA family of transcriptional regulators)	1a04 A:150-216
30	gi|134287903|ref|YP_001110067.1|	0048694	132-202	1.56e-16	46894	C-terminal effector domain of the bipartite response regulators	0.0084	46900	GerE-like (LuxR/UhpA family of transcriptional regulators)	1p4w A:
30	gi|134287903|ref|YP_001110067.1|	0048997	3-120	0.0000000202	52172	CheY-like	0.014	52173	CheY-related	1a04 A:5-142
30	gi|134290895|ref|YP_001114664.1|	0050696	81-463	8.81e-70	53383	PLP-dependent transferases	0.0011	53384	AAT-like	1v2d A:
30	gi|134290895|ref|YP_001114664.1|	0050048	22-89	0.00000000000000436	46785	Winged helix DNA-binding domain	0.028	46804	GntR-like transcriptional regulators	2hs5 A:25-93
30	gi|134290998|ref|YP_001114767.1|	0054662	80-248	3.93e-34	64288	Chorismate lyase-like	0.0000575	143473	UTRA domain	2pkh A:109-249
30	gi|134290998|ref|YP_001114767.1|	0050048	23-94	5.35e-21	46785	Winged helix DNA-binding domain	0.0091	46804	GntR-like transcriptional regulators	1v4r A:1-100
30	gi|134291184|ref|YP_001114953.1|	0054060	115-254	3.92e-22	48008	GntR ligand-binding domain-like	0.0036	48009	GntR ligand-binding domain-like	2hs5 A:94-231
30	gi|134291184|ref|YP_001114953.1|	0050048	25-100	0.00000000000000194	46785	Winged helix DNA-binding domain	0.024	46804	GntR-like transcriptional regulators	1v4r A:1-100
30	gi|134291458|ref|YP_001115227.1|	0050768	93-452	1.89e-64	53383	PLP-dependent transferases	0.0013	53384	AAT-like	1x0m A:26-428
30	gi|134291458|ref|YP_001115227.1|	0050048	15-86	3.11e-16	46785	Winged helix DNA-binding domain	0.014	46804	GntR-like transcriptional regulators	1v4r A:1-100
30	gi|134291471|ref|YP_001115240.1|	0050048	2-70	0.00000000000196	46785	Winged helix DNA-binding domain	0.012	46804	GntR-like transcriptional regulators	3bwg A:5-82
30	gi|134291805|ref|YP_001115574.1|	0050768	97-458	8.87e-71	53383	PLP-dependent transferases	0.0002	53384	AAT-like	1x0m A:26-428
30	gi|134291805|ref|YP_001115574.1|	0050048	17-93	8.49e-17	46785	Winged helix DNA-binding domain	0.024	46804	GntR-like transcriptional regulators	1v4r A:1-100
30	gi|134291955|ref|YP_001115724.1|	0054060	80-215	2.04e-23	48008	GntR ligand-binding domain-like	0.0093	48009	GntR ligand-binding domain-like	2hs5 A:94-231
30	gi|134291955|ref|YP_001115724.1|	0050048	12-79	4.03e-17	46785	Winged helix DNA-binding domain	0.084	46804	GntR-like transcriptional regulators	2hs5 A:25-93
30	gi|134291969|ref|YP_001115738.1|	0054060	107-247	1.57e-20	48008	GntR ligand-binding domain-like	0.015	48009	GntR ligand-binding domain-like	2hs5 A:94-231
30	gi|134291969|ref|YP_001115738.1|	0050048	17-88	0.00000000000000243	46785	Winged helix DNA-binding domain	0.015	46804	GntR-like transcriptional regulators	3bwg A:5-82
30	gi|134292095|ref|YP_001115831.1|	0050048	19-93	4.2e-24	46785	Winged helix DNA-binding domain	0.011	46804	GntR-like transcriptional regulators	1hw1 A:5-78
30	gi|134292095|ref|YP_001115831.1|	0054060	133-263	7.85e-24	48008	GntR ligand-binding domain-like	0.014	48009	GntR ligand-binding domain-like	2hs5 A:94-231
30	gi|134292304|ref|YP_001116040.1|	0050768	135-492	7.88e-93	53383	PLP-dependent transferases	0.0000452	53384	AAT-like	1x0m A:26-428
30	gi|134292304|ref|YP_001116040.1|	0050048	18-93	8.39e-19	46785	Winged helix DNA-binding domain	0.049	46804	GntR-like transcriptional regulators	1hw1 A:5-78
30	gi|134292445|ref|YP_001116181.1|	0054662	59-237	3.77e-47	64288	Chorismate lyase-like	0.000071	143473	UTRA domain	2pkh A:109-249
30	gi|134292445|ref|YP_001116181.1|	0050048	7-75	2.39e-20	46785	Winged helix DNA-binding domain	0.012	46804	GntR-like transcriptional regulators	1v4r A:1-100
30	gi|134292829|ref|YP_001116565.1|	0054662	58-230	4.08e-42	64288	Chorismate lyase-like	0.0000715	143473	UTRA domain	2pkh A:109-249
30	gi|134292829|ref|YP_001116565.1|	0050048	3-72	2.66e-22	46785	Winged helix DNA-binding domain	0.016	46804	GntR-like transcriptional regulators	1v4r A:1-100
30	gi|134293089|ref|YP_001116825.1|	0050768	137-498	2.53e-85	53383	PLP-dependent transferases	0.000076	53384	AAT-like	1x0m A:26-428
30	gi|134293089|ref|YP_001116825.1|	0050048	15-95	4.49e-20	46785	Winged helix DNA-binding domain	0.016	46804	GntR-like transcriptional regulators	1v4r A:1-100
30	gi|134293104|ref|YP_001116840.1|	0054662	94-272	1.51e-39	64288	Chorismate lyase-like	0.00000603	143473	UTRA domain	3cnv A:98-259
30	gi|134293104|ref|YP_001116840.1|	0050048	40-109	1.56e-23	46785	Winged helix DNA-binding domain	0.013	46804	GntR-like transcriptional regulators	1v4r A:1-100
30	gi|134293396|ref|YP_001117132.1|	0050696	103-489	4.3e-86	53383	PLP-dependent transferases	0.0000138	53384	AAT-like	1x0m A:26-428
30	gi|134293396|ref|YP_001117132.1|	0050048	14-86	1.61e-16	46785	Winged helix DNA-binding domain	0.0087	46804	GntR-like transcriptional regulators	1v4r A:1-100
30	gi|134293518|ref|YP_001117254.1|	0050768	132-497	2.09e-91	53383	PLP-dependent transferases	0.0000147	53384	AAT-like	1x0m A:26-428
30	gi|134293518|ref|YP_001117254.1|	0050048	24-93	7.07e-20	46785	Winged helix DNA-binding domain	0.014	46804	GntR-like transcriptional regulators	2hs5 A:25-93
30	gi|134293576|ref|YP_001117312.1|	0050048	15-85	4.26e-23	46785	Winged helix DNA-binding domain	0.017	46804	GntR-like transcriptional regulators	1v4r A:1-100
30	gi|134293576|ref|YP_001117312.1|	0054060	108-242	3.14e-21	48008	GntR ligand-binding domain-like	0.01	48009	GntR ligand-binding domain-like	2hs5 A:94-231
30	gi|134293651|ref|YP_001117387.1|	0050768	106-461	1.5e-81	53383	PLP-dependent transferases	0.00013	53384	AAT-like	1x0m A:26-428
30	gi|134293651|ref|YP_001117387.1|	0050048	6-79	5.72e-18	46785	Winged helix DNA-binding domain	0.01	46804	GntR-like transcriptional regulators	3bwg A:5-82
30	gi|134293720|ref|YP_001117456.1|	0050768	99-469	1.18e-99	53383	PLP-dependent transferases	0.00000982	53384	AAT-like	1x0m A:26-428
30	gi|134293720|ref|YP_001117456.1|	0050048	2-70	1.35e-18	46785	Winged helix DNA-binding domain	0.01	46804	GntR-like transcriptional regulators	1v4r A:1-100
30	gi|134293739|ref|YP_001117475.1|	0050768	127-486	4.31e-88	53383	PLP-dependent transferases	0.0000991	53384	AAT-like	1x0m A:26-428
30	gi|134293739|ref|YP_001117475.1|	0050048	24-99	0.0000000000000142	46785	Winged helix DNA-binding domain	0.044	46804	GntR-like transcriptional regulators	1hw1 A:5-78
30	gi|134293783|ref|YP_001117519.1|	0050768	100-468	5.17e-89	53383	PLP-dependent transferases	0.0000663	53384	AAT-like	1x0m A:26-428
30	gi|134293783|ref|YP_001117519.1|	0050048	2-70	1.22e-18	46785	Winged helix DNA-binding domain	0.011	46804	GntR-like transcriptional regulators	1v4r A:1-100
30	gi|134294046|ref|YP_001117782.1|	0050768	73-447	5.3e-85	53383	PLP-dependent transferases	0.0000715	53384	AAT-like	1x0m A:26-428
30	gi|134294046|ref|YP_001117782.1|	0050048	2-63	1.82e-16	46785	Winged helix DNA-binding domain	0.022	46804	GntR-like transcriptional regulators	3bwg A:5-82
30	gi|134294725|ref|YP_001118460.1|	0054060	118-248	2.59e-27	48008	GntR ligand-binding domain-like	0.0097	48009	GntR ligand-binding domain-like	2hs5 A:94-231
30	gi|134294725|ref|YP_001118460.1|	0050048	34-103	8.33e-18	46785	Winged helix DNA-binding domain	0.012	46804	GntR-like transcriptional regulators	1hw1 A:5-78
30	gi|134295055|ref|YP_001118790.1|	0054060	87-224	9.42e-31	48008	GntR ligand-binding domain-like	0.011	48009	GntR ligand-binding domain-like	2hs5 A:94-231
30	gi|134295055|ref|YP_001118790.1|	0050048	15-85	6.06e-16	46785	Winged helix DNA-binding domain	0.025	46804	GntR-like transcriptional regulators	1hw1 A:5-78
30	gi|134295193|ref|YP_001118928.1|	0054060	100-240	1.99e-30	48008	GntR ligand-binding domain-like	0.009	48009	GntR ligand-binding domain-like	2hs5 A:94-231
30	gi|134295193|ref|YP_001118928.1|	0050048	12-84	4.54e-21	46785	Winged helix DNA-binding domain	0.015	46804	GntR-like transcriptional regulators	1v4r A:1-100
30	gi|134295621|ref|YP_001119356.1|	0054060	95-226	1.52e-22	48008	GntR ligand-binding domain-like	0.017	48009	GntR ligand-binding domain-like	2hs5 A:94-231
30	gi|134295621|ref|YP_001119356.1|	0050048	4-74	0.00000000000204	46785	Winged helix DNA-binding domain	0.022	46804	GntR-like transcriptional regulators	1hw1 A:5-78
30	gi|134295879|ref|YP_001119614.1|	0051337	2-133	1.6e-32	46785	Winged helix DNA-binding domain	0.073	46804	GntR-like transcriptional regulators	1hw1 A:5-78
30	gi|134295994|ref|YP_001119729.1|	0054060	84-216	1.88e-28	48008	GntR ligand-binding domain-like	0.0027	48009	GntR ligand-binding domain-like	2hs5 A:94-231
30	gi|134295994|ref|YP_001119729.1|	0050048	18-82	4.05e-19	46785	Winged helix DNA-binding domain	0.0047	46804	GntR-like transcriptional regulators	2hs5 A:25-93
30	gi|134296348|ref|YP_001120083.1|	0054662	58-230	4.08e-40	64288	Chorismate lyase-like	0.0000755	143473	UTRA domain	2pkh A:109-249
30	gi|134296348|ref|YP_001120083.1|	0050048	3-72	1.29e-20	46785	Winged helix DNA-binding domain	0.026	46804	GntR-like transcriptional regulators	1v4r A:1-100
30	gi|134296534|ref|YP_001120269.1|	0050768	131-476	2.64e-79	53383	PLP-dependent transferases	0.0000675	53384	AAT-like	1x0m A:26-428
30	gi|134296534|ref|YP_001120269.1|	0050048	17-87	5.2e-18	46785	Winged helix DNA-binding domain	0.016	46804	GntR-like transcriptional regulators	3bwg A:5-82
30	gi|134296703|ref|YP_001120438.1|	0054662	83-258	5.34e-45	64288	Chorismate lyase-like	0.0015	143473	UTRA domain	3ddv A:3-145
30	gi|134296703|ref|YP_001120438.1|	0050048	25-103	1.72e-21	46785	Winged helix DNA-binding domain	0.015	46804	GntR-like transcriptional regulators	1hw1 A:5-78
30	gi|134296868|ref|YP_001120603.1|	0054060	106-231	8.63e-23	48008	GntR ligand-binding domain-like	0.016	48009	GntR ligand-binding domain-like	2hs5 A:94-231
30	gi|134296868|ref|YP_001120603.1|	0050048	12-80	1.78e-20	46785	Winged helix DNA-binding domain	0.016	46804	GntR-like transcriptional regulators	1v4r A:1-100
30	gi|134296946|ref|YP_001120681.1|	0054060	96-231	1.65e-23	48008	GntR ligand-binding domain-like	0.0094	48009	GntR ligand-binding domain-like	2hs5 A:94-231
30	gi|134296946|ref|YP_001120681.1|	0050048	5-75	6.52e-20	46785	Winged helix DNA-binding domain	0.009	46804	GntR-like transcriptional regulators	2hs5 A:25-93
30	gi|134297020|ref|YP_001120755.1|	0054662	69-244	8.48e-45	64288	Chorismate lyase-like	0.0013	143473	UTRA domain	2ra5 A:66-245
30	gi|134297020|ref|YP_001120755.1|	0050048	11-84	5.54e-21	46785	Winged helix DNA-binding domain	0.03	46804	GntR-like transcriptional regulators	3bwg A:5-82
30	gi|134288201|ref|YP_001110364.1|	0054060	127-260	2.43e-18	48008	GntR ligand-binding domain-like	0.015	48009	GntR ligand-binding domain-like	2hs5 A:94-231
30	gi|134288201|ref|YP_001110364.1|	0050048	3-50	0.000000000101	46785	Winged helix DNA-binding domain	0.026	46804	GntR-like transcriptional regulators	1hw1 A:5-78
30	gi|134288201|ref|YP_001110364.1|	0050048	80-128	0.0000127	46785	Winged helix DNA-binding domain	0.046	46804	GntR-like transcriptional regulators	1hw1 A:5-78
30	gi|134287642|ref|YP_001109808.1|	0050048	34-100	7.62e-16	46785	Winged helix DNA-binding domain	0.026	46804	GntR-like transcriptional regulators	2hs5 A:25-93
30	gi|134291016|ref|YP_001114785.1|	0049608	57-241	2.75e-26	55781	GAF domain-like	0.019	75513	IclR ligand-binding domain-like	1td5 A:
30	gi|134291016|ref|YP_001114785.1|	0048177	1-72	0.0000000000000814	46785	Winged helix DNA-binding domain	0.026	74676	Transcriptional regulator IclR, N-terminal domain	1mkm A:1-75
30	gi|134291047|ref|YP_001114816.1|	0049608	89-265	2.09e-23	55781	GAF domain-like	0.012	75513	IclR ligand-binding domain-like	1td5 A:
30	gi|134291047|ref|YP_001114816.1|	0048177	26-95	0.0000000000000129	46785	Winged helix DNA-binding domain	0.032	74676	Transcriptional regulator IclR, N-terminal domain	1mkm A:1-75
30	gi|134292397|ref|YP_001116133.1|	0049608	129-306	8.5e-33	55781	GAF domain-like	0.007	75513	IclR ligand-binding domain-like	1mkm A:76-246
30	gi|134292397|ref|YP_001116133.1|	0048177	66-134	0.00000000000000634	46785	Winged helix DNA-binding domain	0.054	74676	Transcriptional regulator IclR, N-terminal domain	1mkm A:1-75
30	gi|134293540|ref|YP_001117276.1|	0049608	366-545	1.18e-30	55781	GAF domain-like	0.012	75513	IclR ligand-binding domain-like	1mkm A:76-246
30	gi|134293540|ref|YP_001117276.1|	0049608	85-270	1.24e-30	55781	GAF domain-like	0.015	75513	IclR ligand-binding domain-like	1mkm A:76-246
30	gi|134293540|ref|YP_001117276.1|	0048177	19-92	0.0000000000182	46785	Winged helix DNA-binding domain	0.051	74676	Transcriptional regulator IclR, N-terminal domain	1mkm A:1-75
30	gi|134293540|ref|YP_001117276.1|	0048177	300-373	0.00000000351	46785	Winged helix DNA-binding domain	0.078	74676	Transcriptional regulator IclR, N-terminal domain	1mkm A:1-75
30	gi|134294385|ref|YP_001118120.1|	0049384	120-173	0.00000065	46785	Winged helix DNA-binding domain	0.06	74676	Transcriptional regulator IclR, N-terminal domain	1mkm A:1-75
30	gi|134294704|ref|YP_001118439.1|	0049608	104-288	1.77e-45	55781	GAF domain-like	0.00049	75513	IclR ligand-binding domain-like	1mkm A:76-246
30	gi|134294704|ref|YP_001118439.1|	0048177	43-112	0.00000000000682	46785	Winged helix DNA-binding domain	0.085	74676	Transcriptional regulator IclR, N-terminal domain	1mkm A:1-75
30	gi|134297099|ref|YP_001120834.1|	0049595	134-311	1.83e-30	55781	GAF domain-like	0.01	75513	IclR ligand-binding domain-like	1td5 A:
30	gi|134297099|ref|YP_001120834.1|	0048177	62-135	0.00000000000016	46785	Winged helix DNA-binding domain	0.029	74676	Transcriptional regulator IclR, N-terminal domain	1mkm A:1-75
30	gi|134295659|ref|YP_001119394.1|	0039545	89-211	9.77e-35	51306	LexA/Signal peptidase	0.0000297	51307	LexA-related	1jhf A:73-198
30	gi|134295659|ref|YP_001119394.1|	0047587	3-70	1.48e-19	46785	Winged helix DNA-binding domain	0.00026	46789	LexA repressor, N-terminal DNA-binding domain	1jhf A:2-72
30	gi|134294212|ref|YP_001117947.1|	0049174	64-153	5.63e-21	54909	Dimeric alpha+beta barrel	0.0045	69733	Lrp/AsnC-like transcriptional regulator C-terminal domain	1ri7 A:85-170
30	gi|134294212|ref|YP_001117947.1|	0052161	3-63	0.0000000000000207	46785	Winged helix DNA-binding domain	0.0079	68967	Lrp/AsnC-like transcriptional regulator N-terminal domain	1i1g A:2-61
30	gi|134296789|ref|YP_001120524.1|	0049174	66-154	3.08e-20	54909	Dimeric alpha+beta barrel	0.004	69733	Lrp/AsnC-like transcriptional regulator C-terminal domain	1ri7 A:85-170
30	gi|134296789|ref|YP_001120524.1|	0049384	2-96	1.74e-17	46785	Winged helix DNA-binding domain	0.012	68967	Lrp/AsnC-like transcriptional regulator N-terminal domain	2cfx A:1-63
30	gi|134294095|ref|YP_001117831.1|	0052162	66-153	4.16e-20	54909	Dimeric alpha+beta barrel	0.0071	69733	Lrp/AsnC-like transcriptional regulator C-terminal domain	1ri7 A:85-170
30	gi|134294095|ref|YP_001117831.1|	0052161	4-64	0.0000000000000064	46785	Winged helix DNA-binding domain	0.0067	68967	Lrp/AsnC-like transcriptional regulator N-terminal domain	2cfx A:1-63
30	gi|134290890|ref|YP_001114659.1|	0052160	68-146	8.45e-18	54909	Dimeric alpha+beta barrel	0.0067	69733	Lrp/AsnC-like transcriptional regulator C-terminal domain	2cfx A:64-140
30	gi|134290890|ref|YP_001114659.1|	0052161	3-59	5.61e-16	46785	Winged helix DNA-binding domain	0.011	68967	Lrp/AsnC-like transcriptional regulator N-terminal domain	2cfx A:1-63
30	gi|134291813|ref|YP_001115582.1|	0052162	69-154	4.69e-17	54909	Dimeric alpha+beta barrel	0.0056	69733	Lrp/AsnC-like transcriptional regulator C-terminal domain	2cg4 A:67-152
30	gi|134291813|ref|YP_001115582.1|	0052161	5-65	1.45e-17	46785	Winged helix DNA-binding domain	0.0079	68967	Lrp/AsnC-like transcriptional regulator N-terminal domain	2cfx A:1-63
30	gi|134292250|ref|YP_001115986.1|	0049174	64-153	1.34e-20	54909	Dimeric alpha+beta barrel	0.0071	69733	Lrp/AsnC-like transcriptional regulator C-terminal domain	1ri7 A:85-170
30	gi|134292250|ref|YP_001115986.1|	0049384	3-87	9.23e-17	46785	Winged helix DNA-binding domain	0.01	68967	Lrp/AsnC-like transcriptional regulator N-terminal domain	1i1g A:2-61
30	gi|134292617|ref|YP_001116353.1|	0049174	71-158	5.9e-19	54909	Dimeric alpha+beta barrel	0.0086	69733	Lrp/AsnC-like transcriptional regulator C-terminal domain	2cfx A:64-140
30	gi|134292617|ref|YP_001116353.1|	0052161	10-69	0.0000000000000652	46785	Winged helix DNA-binding domain	0.017	68967	Lrp/AsnC-like transcriptional regulator N-terminal domain	1i1g A:2-61
30	gi|134292629|ref|YP_001116365.1|	0049174	67-153	7.24e-21	54909	Dimeric alpha+beta barrel	0.0049	69733	Lrp/AsnC-like transcriptional regulator C-terminal domain	1ri7 A:85-170
30	gi|134292629|ref|YP_001116365.1|	0052161	4-64	5.26e-19	46785	Winged helix DNA-binding domain	0.0073	68967	Lrp/AsnC-like transcriptional regulator N-terminal domain	1ri7 A:25-84
30	gi|134292641|ref|YP_001116377.1|	0052162	81-165	9.12e-18	54909	Dimeric alpha+beta barrel	0.0054	69733	Lrp/AsnC-like transcriptional regulator C-terminal domain	1ri7 A:85-170
30	gi|134292641|ref|YP_001116377.1|	0052161	17-76	4.28e-17	46785	Winged helix DNA-binding domain	0.008	68967	Lrp/AsnC-like transcriptional regulator N-terminal domain	2cfx A:1-63
30	gi|134292694|ref|YP_001116430.1|	0052161	5-65	0.0000000000000139	46785	Winged helix DNA-binding domain	0.0096	68967	Lrp/AsnC-like transcriptional regulator N-terminal domain	1ri7 A:25-84
30	gi|134292694|ref|YP_001116430.1|	0052160	68-147	0.000000000000536	54909	Dimeric alpha+beta barrel	0.0089	69733	Lrp/AsnC-like transcriptional regulator C-terminal domain	2cfx A:64-140
30	gi|134293185|ref|YP_001116921.1|	0043133	2-175	2.66e-37	52540	P-loop containing nucleoside triphosphate hydrolases	0.00016	52592	G proteins	1s0u A:34-229
30	gi|134293185|ref|YP_001116921.1|	0046254	269-365	1.32e-21	50465	EF-Tu/eEF-1alpha/eIF2-gamma C-terminal domain	0.0049	50466	EF-Tu/eEF-1alpha/eIF2-gamma C-terminal domain	1d2e A:349-451
30	gi|134293185|ref|YP_001116921.1|	0050420	174-261	2.91e-21	50447	Translation proteins	0.0012	50448	Elongation factors	1jny A:228-322
30	gi|134293185|ref|YP_001116921.1|	0048041	437-507	0.00000000000000898	46785	Winged helix DNA-binding domain	0.042	74683	C-terminal fragment of elongation factor SelB	1lva A:438-510
30	gi|134293185|ref|YP_001116921.1|	0048042	510-571	0.0000000000000112	46785	Winged helix DNA-binding domain	0.065	68967	Lrp/AsnC-like transcriptional regulator N-terminal domain	1ri7 A:25-84
30	gi|134293185|ref|YP_001116921.1|	0040682	579-633	0.000000000122	46785	Winged helix DNA-binding domain	0.013	74683	C-terminal fragment of elongation factor SelB	1lva A:575-634
30	gi|134293539|ref|YP_001117275.1|	0049174	74-156	9.79e-18	54909	Dimeric alpha+beta barrel	0.0061	69733	Lrp/AsnC-like transcriptional regulator C-terminal domain	1ri7 A:85-170
30	gi|134293539|ref|YP_001117275.1|	0052161	10-71	8.68e-18	46785	Winged helix DNA-binding domain	0.006	68967	Lrp/AsnC-like transcriptional regulator N-terminal domain	1i1g A:2-61
30	gi|134293566|ref|YP_001117302.1|	0049174	66-154	4.29e-21	54909	Dimeric alpha+beta barrel	0.0023	69733	Lrp/AsnC-like transcriptional regulator C-terminal domain	1ri7 A:85-170
30	gi|134293566|ref|YP_001117302.1|	0052161	5-66	0.0000000000000187	46785	Winged helix DNA-binding domain	0.0077	68967	Lrp/AsnC-like transcriptional regulator N-terminal domain	1ri7 A:25-84
30	gi|134293604|ref|YP_001117340.1|	0049608	76-251	3.4e-39	55781	GAF domain-like	0.0012	75513	IclR ligand-binding domain-like	1mkm A:76-246
30	gi|134293604|ref|YP_001117340.1|	0048177	14-83	0.00000000000134	46785	Winged helix DNA-binding domain	0.045	68967	Lrp/AsnC-like transcriptional regulator N-terminal domain	1i1g A:2-61
30	gi|134293688|ref|YP_001117424.1|	0052161	1-61	1.45e-18	46785	Winged helix DNA-binding domain	0.0063	68967	Lrp/AsnC-like transcriptional regulator N-terminal domain	2cfx A:1-63
30	gi|134293688|ref|YP_001117424.1|	0052160	62-135	8.22e-17	54909	Dimeric alpha+beta barrel	0.0021	69733	Lrp/AsnC-like transcriptional regulator C-terminal domain	2cfx A:64-140
30	gi|134294064|ref|YP_001117800.1|	0049595	81-258	2.62e-25	55781	GAF domain-like	0.0083	75513	IclR ligand-binding domain-like	1mkm A:76-246
30	gi|134294064|ref|YP_001117800.1|	0048177	8-77	0.0000000000298	46785	Winged helix DNA-binding domain	0.067	68967	Lrp/AsnC-like transcriptional regulator N-terminal domain	1ri7 A:25-84
30	gi|134294359|ref|YP_001118094.1|	0049174	67-156	1.74e-22	54909	Dimeric alpha+beta barrel	0.003	69733	Lrp/AsnC-like transcriptional regulator C-terminal domain	1ri7 A:85-170
30	gi|134294359|ref|YP_001118094.1|	0052161	6-66	5.26e-17	46785	Winged helix DNA-binding domain	0.0043	68967	Lrp/AsnC-like transcriptional regulator N-terminal domain	1ri7 A:25-84
30	gi|134294417|ref|YP_001118152.1|	0052161	5-65	4.16e-21	46785	Winged helix DNA-binding domain	0.0064	68967	Lrp/AsnC-like transcriptional regulator N-terminal domain	1ri7 A:25-84
30	gi|134294417|ref|YP_001118152.1|	0049174	98-170	1.29e-19	54909	Dimeric alpha+beta barrel	0.0058	69733	Lrp/AsnC-like transcriptional regulator C-terminal domain	1ri7 A:85-170
30	gi|134294970|ref|YP_001118705.1|	0040524	91-234	7.12e-24	100950	NagB/RpiA/CoA transferase-like	0.044	75176	D-ribose-5-phosphate isomerase (RpiA), catalytic domain	1ks2 A:2-126,A:199-219
30	gi|134294970|ref|YP_001118705.1|	0043758	20-74	0.00000000000867	46785	Winged helix DNA-binding domain	0.031	68967	Lrp/AsnC-like transcriptional regulator N-terminal domain	1i1g A:2-61
30	gi|134295097|ref|YP_001118832.1|	0049174	73-160	4.96e-20	54909	Dimeric alpha+beta barrel	0.0032	69733	Lrp/AsnC-like transcriptional regulator C-terminal domain	1ri7 A:85-170
30	gi|134295097|ref|YP_001118832.1|	0052161	10-70	4.94e-20	46785	Winged helix DNA-binding domain	0.0044	68967	Lrp/AsnC-like transcriptional regulator N-terminal domain	1ri7 A:25-84
30	gi|134295232|ref|YP_001118967.1|	0049174	62-149	2.28e-20	54909	Dimeric alpha+beta barrel	0.018	69733	Lrp/AsnC-like transcriptional regulator C-terminal domain	1ri7 A:85-170
30	gi|134295232|ref|YP_001118967.1|	0052161	1-60	2e-16	46785	Winged helix DNA-binding domain	0.0054	68967	Lrp/AsnC-like transcriptional regulator N-terminal domain	1ri7 A:25-84
30	gi|134295773|ref|YP_001119508.1|	0049174	71-151	8.85e-17	54909	Dimeric alpha+beta barrel	0.0044	69733	Lrp/AsnC-like transcriptional regulator C-terminal domain	1ri7 A:85-170
30	gi|134295773|ref|YP_001119508.1|	0052161	8-65	0.00000000000251	46785	Winged helix DNA-binding domain	0.01	68967	Lrp/AsnC-like transcriptional regulator N-terminal domain	1i1g A:2-61
30	gi|134295804|ref|YP_001119539.1|	0049174	64-153	2.41e-20	54909	Dimeric alpha+beta barrel	0.0059	69733	Lrp/AsnC-like transcriptional regulator C-terminal domain	1ri7 A:85-170
30	gi|134295804|ref|YP_001119539.1|	0052161	3-64	3.96e-18	46785	Winged helix DNA-binding domain	0.01	68967	Lrp/AsnC-like transcriptional regulator N-terminal domain	1i1g A:2-61
30	gi|134297143|ref|YP_001120878.1|	0052161	12-73	6.12e-17	46785	Winged helix DNA-binding domain	0.0052	68967	Lrp/AsnC-like transcriptional regulator N-terminal domain	1i1g A:2-61
30	gi|134297143|ref|YP_001120878.1|	0052160	75-148	0.000000000000161	54909	Dimeric alpha+beta barrel	0.0086	69733	Lrp/AsnC-like transcriptional regulator C-terminal domain	2cfx A:64-140
30	gi|134288221|ref|YP_001110384.1|	0049174	65-153	0.00000000000000282	54909	Dimeric alpha+beta barrel	0.014	69733	Lrp/AsnC-like transcriptional regulator C-terminal domain	1ri7 A:85-170
30	gi|134288221|ref|YP_001110384.1|	0052161	5-65	0.0000000000000329	46785	Winged helix DNA-binding domain	0.0067	68967	Lrp/AsnC-like transcriptional regulator N-terminal domain	1ri7 A:25-84
30	gi|134287480|ref|YP_001109647.1|	0054291	143-244	6.26e-24	46785	Winged helix DNA-binding domain	0.013	46816	Replication initiation protein	1rep C:144-246
30	gi|134287480|ref|YP_001109647.1|	0049151	35-132	0.0000227	46785	Winged helix DNA-binding domain	0.09	68967	Lrp/AsnC-like transcriptional regulator N-terminal domain	1ri7 A:25-84
30	gi|134293026|ref|YP_001116762.1|	0049998	84-279	6.98e-30	53850	Periplasmic binding protein-like II	0.0048	53851	Phosphate binding protein-like	1al3 A:
30	gi|134293026|ref|YP_001116762.1|	0045910	1-109	4.59e-19	46785	Winged helix DNA-binding domain	0.006	88979	LysR-like transcriptional regulators	1ixc A:1-89
30	gi|134292989|ref|YP_001116725.1|	0045790	91-294	5.79e-38	53850	Periplasmic binding protein-like II	0.02	53851	Phosphate binding protein-like	1i6a A:
30	gi|134292989|ref|YP_001116725.1|	0045910	4-114	4.89e-23	46785	Winged helix DNA-binding domain	0.018	88979	LysR-like transcriptional regulators	1ixc A:1-89
30	gi|134290917|ref|YP_001114686.1|	0045790	91-293	2.71e-39	53850	Periplasmic binding protein-like II	0.013	53851	Phosphate binding protein-like	1ixc A:90-294
30	gi|134290917|ref|YP_001114686.1|	0052508	2-82	1.14e-22	46785	Winged helix DNA-binding domain	0.009	88979	LysR-like transcriptional regulators	1ixc A:1-89
30	gi|134290919|ref|YP_001114688.1|	0045790	90-300	4.34e-40	53850	Periplasmic binding protein-like II	0.0084	53851	Phosphate binding protein-like	2fyi A:88-307
30	gi|134290919|ref|YP_001114688.1|	0045910	3-111	6.43e-23	46785	Winged helix DNA-binding domain	0.0048	88979	LysR-like transcriptional regulators	1ixc A:1-89
30	gi|134291032|ref|YP_001114801.1|	0045790	87-296	4.34e-31	53850	Periplasmic binding protein-like II	0.0022	53851	Phosphate binding protein-like	1i6a A:
30	gi|134291032|ref|YP_001114801.1|	0047461	1-84	1.03e-20	46785	Winged helix DNA-binding domain	0.0039	88979	LysR-like transcriptional regulators	1ixc A:1-89
30	gi|134291096|ref|YP_001114865.1|	0045790	91-292	2.71e-25	53850	Periplasmic binding protein-like II	0.0062	53851	Phosphate binding protein-like	2fyi A:88-307
30	gi|134291096|ref|YP_001114865.1|	0045910	3-84	0.00000000000000435	46785	Winged helix DNA-binding domain	0.0062	88979	LysR-like transcriptional regulators	1ixc A:1-89
30	gi|134291103|ref|YP_001114872.1|	0045790	96-304	5.76e-37	53850	Periplasmic binding protein-like II	0.00079	53851	Phosphate binding protein-like	1i6a A:
30	gi|134291103|ref|YP_001114872.1|	0045910	6-117	3.14e-21	46785	Winged helix DNA-binding domain	0.0018	88979	LysR-like transcriptional regulators	1ixc A:1-89
30	gi|134291142|ref|YP_001114911.1|	0045790	95-298	8.59e-46	53850	Periplasmic binding protein-like II	0.00059	53851	Phosphate binding protein-like	1i6a A:
30	gi|134291142|ref|YP_001114911.1|	0045910	4-115	1.82e-25	46785	Winged helix DNA-binding domain	0.0055	88979	LysR-like transcriptional regulators	1ixc A:1-89
30	gi|134291266|ref|YP_001115035.1|	0045790	95-304	1.59e-43	53850	Periplasmic binding protein-like II	0.0076	53851	Phosphate binding protein-like	2fyi A:88-307
30	gi|134291266|ref|YP_001115035.1|	0045910	12-116	1.26e-21	46785	Winged helix DNA-binding domain	0.014	88979	LysR-like transcriptional regulators	1ixc A:1-89
30	gi|134291339|ref|YP_001115108.1|	0045790	102-307	2.9e-38	53850	Periplasmic binding protein-like II	0.018	53851	Phosphate binding protein-like	1pc3 A:
30	gi|134291339|ref|YP_001115108.1|	0045910	13-127	8.71e-21	46785	Winged helix DNA-binding domain	0.0077	88979	LysR-like transcriptional regulators	1ixc A:1-89
30	gi|134291451|ref|YP_001115220.1|	0045790	92-295	9.23e-43	53850	Periplasmic binding protein-like II	0.0012	53851	Phosphate binding protein-like	1i6a A:
30	gi|134291451|ref|YP_001115220.1|	0047461	5-87	6.82e-26	46785	Winged helix DNA-binding domain	0.0026	88979	LysR-like transcriptional regulators	1ixc A:1-89
30	gi|134291661|ref|YP_001115430.1|	0045790	88-296	1.93e-35	53850	Periplasmic binding protein-like II	0.00065	53851	Phosphate binding protein-like	1i6a A:
30	gi|134291661|ref|YP_001115430.1|	0047461	1-86	5.9e-24	46785	Winged helix DNA-binding domain	0.0015	88979	LysR-like transcriptional regulators	1ixc A:1-89
30	gi|134291666|ref|YP_001115435.1|	0045790	87-282	6.88e-35	53850	Periplasmic binding protein-like II	0.0044	53851	Phosphate binding protein-like	2fyi A:88-307
30	gi|134291666|ref|YP_001115435.1|	0045910	1-111	6.31e-21	46785	Winged helix DNA-binding domain	0.0037	88979	LysR-like transcriptional regulators	1ixc A:1-89
30	gi|134291753|ref|YP_001115522.1|	0045790	89-289	2.9e-25	53850	Periplasmic binding protein-like II	0.0085	53851	Phosphate binding protein-like	2fyi A:88-307
30	gi|134291753|ref|YP_001115522.1|	0047461	4-88	2.08e-17	46785	Winged helix DNA-binding domain	0.0033	88979	LysR-like transcriptional regulators	1ixc A:1-89
30	gi|134291770|ref|YP_001115539.1|	0045790	90-298	1.71e-40	53850	Periplasmic binding protein-like II	0.012	53851	Phosphate binding protein-like	1al3 A:
30	gi|134291770|ref|YP_001115539.1|	0045910	6-112	1.82e-20	46785	Winged helix DNA-binding domain	0.015	88979	LysR-like transcriptional regulators	1ixc A:1-89
30	gi|134291777|ref|YP_001115546.1|	0045790	89-298	3.26e-43	53850	Periplasmic binding protein-like II	0.015	53851	Phosphate binding protein-like	1al3 A:
30	gi|134291777|ref|YP_001115546.1|	0047461	4-87	3.34e-18	46785	Winged helix DNA-binding domain	0.0029	88979	LysR-like transcriptional regulators	1ixc A:1-89
30	gi|134291820|ref|YP_001115589.1|	0045790	89-286	2.35e-34	53850	Periplasmic binding protein-like II	0.009	53851	Phosphate binding protein-like	2fyi A:88-307
30	gi|134291820|ref|YP_001115589.1|	0045910	2-107	9.99e-19	46785	Winged helix DNA-binding domain	0.034	88979	LysR-like transcriptional regulators	1ixc A:1-89
30	gi|134291824|ref|YP_001115593.1|	0045790	91-300	8.22e-36	53850	Periplasmic binding protein-like II	0.0033	53851	Phosphate binding protein-like	2fyi A:88-307
30	gi|134291824|ref|YP_001115593.1|	0045910	2-113	6.56e-21	46785	Winged helix DNA-binding domain	0.01	88979	LysR-like transcriptional regulators	1ixc A:1-89
30	gi|134291875|ref|YP_001115644.1|	0045790	90-299	1.99e-41	53850	Periplasmic binding protein-like II	0.012	53851	Phosphate binding protein-like	1i6a A:
30	gi|134291875|ref|YP_001115644.1|	0045910	2-112	4.92e-21	46785	Winged helix DNA-binding domain	0.011	88979	LysR-like transcriptional regulators	1ixc A:1-89
30	gi|134291978|ref|YP_001115747.1|	0045790	88-293	1.99e-48	53850	Periplasmic binding protein-like II	0.0095	53851	Phosphate binding protein-like	1al3 A:
30	gi|134291978|ref|YP_001115747.1|	0047461	1-82	6.61e-20	46785	Winged helix DNA-binding domain	0.0028	88979	LysR-like transcriptional regulators	1ixc A:1-89
30	gi|134291994|ref|YP_001115763.1|	0045910	5-112	9.09e-25	46785	Winged helix DNA-binding domain	0.0043	88979	LysR-like transcriptional regulators	1ixc A:1-89
30	gi|134291994|ref|YP_001115763.1|	0045790	90-285	2.78e-24	53850	Periplasmic binding protein-like II	0.0092	53851	Phosphate binding protein-like	1al3 A:
30	gi|134291998|ref|YP_001115767.1|	0045790	96-296	3.57e-38	53850	Periplasmic binding protein-like II	0.01	53851	Phosphate binding protein-like	1al3 A:
30	gi|134291998|ref|YP_001115767.1|	0052508	7-85	2.02e-21	46785	Winged helix DNA-binding domain	0.01	88979	LysR-like transcriptional regulators	1ixc A:1-89
30	gi|134292043|ref|YP_001115779.1|	0045790	105-314	3.1e-34	53850	Periplasmic binding protein-like II	0.0064	53851	Phosphate binding protein-like	2fyi A:88-307
30	gi|134292043|ref|YP_001115779.1|	0045910	20-127	7.86e-20	46785	Winged helix DNA-binding domain	0.0072	88979	LysR-like transcriptional regulators	1ixc A:1-89
30	gi|134292064|ref|YP_001115800.1|	0045790	95-294	6.15e-29	53850	Periplasmic binding protein-like II	0.012	53851	Phosphate binding protein-like	1al3 A:
30	gi|134292064|ref|YP_001115800.1|	0052508	6-83	3.27e-18	46785	Winged helix DNA-binding domain	0.0068	88979	LysR-like transcriptional regulators	2esn A:3-91
30	gi|134292081|ref|YP_001115817.1|	0045910	13-122	1.26e-27	46785	Winged helix DNA-binding domain	0.007	88979	LysR-like transcriptional regulators	1ixc A:1-89
30	gi|134292081|ref|YP_001115817.1|	0045790	99-291	3.39e-27	53850	Periplasmic binding protein-like II	0.0067	53851	Phosphate binding protein-like	1i6a A:
30	gi|134292112|ref|YP_001115848.1|	0045910	14-126	6.78e-23	46785	Winged helix DNA-binding domain	0.0085	88979	LysR-like transcriptional regulators	1ixc A:1-89
30	gi|134292112|ref|YP_001115848.1|	0045790	106-319	5.89e-22	53850	Periplasmic binding protein-like II	0.004	53851	Phosphate binding protein-like	1i6a A:
30	gi|134292115|ref|YP_001115851.1|	0045790	92-300	1.99e-46	53850	Periplasmic binding protein-like II	0.0091	53851	Phosphate binding protein-like	1al3 A:
30	gi|134292115|ref|YP_001115851.1|	0045910	5-114	1.61e-21	46785	Winged helix DNA-binding domain	0.01	88979	LysR-like transcriptional regulators	1ixc A:1-89
30	gi|134292122|ref|YP_001115858.1|	0045790	95-298	1.09e-40	53850	Periplasmic binding protein-like II	0.0011	53851	Phosphate binding protein-like	2fyi A:88-307
30	gi|134292122|ref|YP_001115858.1|	0045910	5-115	2.84e-20	46785	Winged helix DNA-binding domain	0.0097	88979	LysR-like transcriptional regulators	1ixc A:1-89
30	gi|134292128|ref|YP_001115864.1|	0045790	102-306	3.08e-36	53850	Periplasmic binding protein-like II	0.0074	53851	Phosphate binding protein-like	2fyi A:88-307
30	gi|134292128|ref|YP_001115864.1|	0045910	8-123	1.85e-23	46785	Winged helix DNA-binding domain	0.0045	88979	LysR-like transcriptional regulators	1ixc A:1-89
30	gi|134292182|ref|YP_001115918.1|	0045790	113-312	3.44e-32	53850	Periplasmic binding protein-like II	0.012	53851	Phosphate binding protein-like	1i6a A:
30	gi|134292182|ref|YP_001115918.1|	0045910	27-133	2.42e-20	46785	Winged helix DNA-binding domain	0.0082	88979	LysR-like transcriptional regulators	1ixc A:1-89
30	gi|134292251|ref|YP_001115987.1|	0045790	98-298	2.33e-27	53850	Periplasmic binding protein-like II	0.0057	53851	Phosphate binding protein-like	2fyi A:88-307
30	gi|134292251|ref|YP_001115987.1|	0047461	8-93	1.11e-17	46785	Winged helix DNA-binding domain	0.0032	88979	LysR-like transcriptional regulators	1ixc A:1-89
30	gi|134292254|ref|YP_001115990.1|	0045790	103-311	2.44e-36	53850	Periplasmic binding protein-like II	0.0028	53851	Phosphate binding protein-like	1al3 A:
30	gi|134292254|ref|YP_001115990.1|	0045910	15-125	3.81e-21	46785	Winged helix DNA-binding domain	0.0075	88979	LysR-like transcriptional regulators	1ixc A:1-89
30	gi|134292298|ref|YP_001116034.1|	0045790	90-297	1.09e-46	53850	Periplasmic binding protein-like II	0.01	53851	Phosphate binding protein-like	1al3 A:
30	gi|134292298|ref|YP_001116034.1|	0047461	4-87	6.11e-21	46785	Winged helix DNA-binding domain	0.013	88979	LysR-like transcriptional regulators	1ixc A:1-89
30	gi|134292318|ref|YP_001116054.1|	0045790	91-295	8.69e-40	53850	Periplasmic binding protein-like II	0.0059	53851	Phosphate binding protein-like	2fyi A:88-307
30	gi|134292318|ref|YP_001116054.1|	0045910	3-112	4.9e-22	46785	Winged helix DNA-binding domain	0.0079	88979	LysR-like transcriptional regulators	1ixc A:1-89
30	gi|134292337|ref|YP_001116073.1|	0045790	95-303	5.24e-32	53850	Periplasmic binding protein-like II	0.0013	53851	Phosphate binding protein-like	1i6a A:
30	gi|134292337|ref|YP_001116073.1|	0045910	7-117	1.13e-22	46785	Winged helix DNA-binding domain	0.0032	88979	LysR-like transcriptional regulators	1ixc A:1-89
30	gi|134292360|ref|YP_001116096.1|	0045790	114-323	1.68e-36	53850	Periplasmic binding protein-like II	0.0092	53851	Phosphate binding protein-like	1al3 A:
30	gi|134292360|ref|YP_001116096.1|	0045910	27-135	1.22e-19	46785	Winged helix DNA-binding domain	0.0029	88979	LysR-like transcriptional regulators	1ixc A:1-89
30	gi|134292364|ref|YP_001116100.1|	0045910	4-108	3.16e-17	46785	Winged helix DNA-binding domain	0.0058	88979	LysR-like transcriptional regulators	1ixc A:1-89
30	gi|134292364|ref|YP_001116100.1|	0045790	95-298	0.000000000000147	53850	Periplasmic binding protein-like II	0.018	53851	Phosphate binding protein-like	1uth A:
30	gi|134292374|ref|YP_001116110.1|	0047313	94-296	5.61e-28	53850	Periplasmic binding protein-like II	0.013	53851	Phosphate binding protein-like	2esn A:92-303
30	gi|134292374|ref|YP_001116110.1|	0052508	4-82	1.28e-20	46785	Winged helix DNA-binding domain	0.01	88979	LysR-like transcriptional regulators	1ixc A:1-89
30	gi|134292446|ref|YP_001116182.1|	0045790	95-284	9e-28	53850	Periplasmic binding protein-like II	0.0034	53851	Phosphate binding protein-like	2fyi A:88-307
30	gi|134292446|ref|YP_001116182.1|	0045910	3-113	7.62e-23	46785	Winged helix DNA-binding domain	0.0074	88979	LysR-like transcriptional regulators	1ixc A:1-89
30	gi|134292457|ref|YP_001116193.1|	0052509	88-297	1.76e-41	53850	Periplasmic binding protein-like II	0.0000166	53851	Phosphate binding protein-like	1uth A:
30	gi|134292457|ref|YP_001116193.1|	0052508	3-80	1.9e-19	46785	Winged helix DNA-binding domain	0.0035	88979	LysR-like transcriptional regulators	2esn A:3-91
30	gi|134292465|ref|YP_001116201.1|	0049998	93-291	6.88e-24	53850	Periplasmic binding protein-like II	0.022	53851	Phosphate binding protein-like	1pda A:3-219
30	gi|134292465|ref|YP_001116201.1|	0045910	1-113	4.94e-16	46785	Winged helix DNA-binding domain	0.039	88979	LysR-like transcriptional regulators	1ixc A:1-89
30	gi|134292474|ref|YP_001116210.1|	0045790	90-290	5.97e-42	53850	Periplasmic binding protein-like II	0.0036	53851	Phosphate binding protein-like	2fyi A:88-307
30	gi|134292474|ref|YP_001116210.1|	0045910	1-111	3.58e-25	46785	Winged helix DNA-binding domain	0.002	88979	LysR-like transcriptional regulators	1ixc A:1-89
30	gi|134292493|ref|YP_001116229.1|	0045790	90-291	6.95e-34	53850	Periplasmic binding protein-like II	0.0012	53851	Phosphate binding protein-like	1i6a A:
30	gi|134292493|ref|YP_001116229.1|	0045910	4-114	2.05e-22	46785	Winged helix DNA-binding domain	0.005	88979	LysR-like transcriptional regulators	1ixc A:1-89
30	gi|134292495|ref|YP_001116231.1|	0045790	93-298	5.74e-43	53850	Periplasmic binding protein-like II	0.011	53851	Phosphate binding protein-like	1al3 A:
30	gi|134292495|ref|YP_001116231.1|	0045910	5-114	5.04e-23	46785	Winged helix DNA-binding domain	0.01	88979	LysR-like transcriptional regulators	1ixc A:1-89
30	gi|134292543|ref|YP_001116279.1|	0045790	103-311	6.75e-35	53850	Periplasmic binding protein-like II	0.0049	53851	Phosphate binding protein-like	1i6a A:
30	gi|134292543|ref|YP_001116279.1|	0045910	7-122	3.74e-23	46785	Winged helix DNA-binding domain	0.0066	88979	LysR-like transcriptional regulators	1ixc A:1-89
30	gi|134292571|ref|YP_001116307.1|	0045790	114-317	9.31e-38	53850	Periplasmic binding protein-like II	0.00039	53851	Phosphate binding protein-like	1al3 A:
30	gi|134292571|ref|YP_001116307.1|	0045910	19-135	6.39e-26	46785	Winged helix DNA-binding domain	0.0045	88979	LysR-like transcriptional regulators	1ixc A:1-89
30	gi|134292591|ref|YP_001116327.1|	0052509	90-291	7.14e-43	53850	Periplasmic binding protein-like II	0.0000704	53851	Phosphate binding protein-like	1uth A:
30	gi|134292591|ref|YP_001116327.1|	0052508	2-83	4.68e-19	46785	Winged helix DNA-binding domain	0.0016	88979	LysR-like transcriptional regulators	2esn A:3-91
30	gi|134292594|ref|YP_001116330.1|	0045790	84-289	6.33e-39	53850	Periplasmic binding protein-like II	0.0086	53851	Phosphate binding protein-like	1al3 A:
30	gi|134292594|ref|YP_001116330.1|	0047461	1-80	3.34e-18	46785	Winged helix DNA-binding domain	0.009	88979	LysR-like transcriptional regulators	1ixc A:1-89
30	gi|134292595|ref|YP_001116331.1|	0045790	127-329	6.64e-43	53850	Periplasmic binding protein-like II	0.00077	53851	Phosphate binding protein-like	1i6a A:
30	gi|134292595|ref|YP_001116331.1|	0045910	40-148	6.23e-23	46785	Winged helix DNA-binding domain	0.0066	88979	LysR-like transcriptional regulators	1ixc A:1-89
30	gi|134292607|ref|YP_001116343.1|	0045790	94-302	6.42e-47	53850	Periplasmic binding protein-like II	0.0022	53851	Phosphate binding protein-like	1i6a A:
30	gi|134292607|ref|YP_001116343.1|	0045910	10-113	2.04e-24	46785	Winged helix DNA-binding domain	0.003	88979	LysR-like transcriptional regulators	1ixc A:1-89
30	gi|134292645|ref|YP_001116381.1|	0045910	3-112	9.03e-26	46785	Winged helix DNA-binding domain	0.0065	88979	LysR-like transcriptional regulators	1ixc A:1-89
30	gi|134292645|ref|YP_001116381.1|	0045790	89-283	2.09e-23	53850	Periplasmic binding protein-like II	0.0029	53851	Phosphate binding protein-like	1i6a A:
30	gi|134292663|ref|YP_001116399.1|	0045790	102-297	9.77e-37	53850	Periplasmic binding protein-like II	0.0078	53851	Phosphate binding protein-like	2fyi A:88-307
30	gi|134292663|ref|YP_001116399.1|	0047461	5-86	2.35e-20	46785	Winged helix DNA-binding domain	0.0085	88979	LysR-like transcriptional regulators	1ixc A:1-89
30	gi|134292681|ref|YP_001116417.1|	0045790	92-288	7.06e-25	53850	Periplasmic binding protein-like II	0.0079	53851	Phosphate binding protein-like	2fyi A:88-307
30	gi|134292681|ref|YP_001116417.1|	0045910	7-115	0.000000000000753	46785	Winged helix DNA-binding domain	0.029	88979	LysR-like transcriptional regulators	1ixc A:1-89
30	gi|134292737|ref|YP_001116473.1|	0045790	90-299	1.16e-42	53850	Periplasmic binding protein-like II	0.0078	53851	Phosphate binding protein-like	1al3 A:
30	gi|134292737|ref|YP_001116473.1|	0045910	6-112	4.23e-18	46785	Winged helix DNA-binding domain	0.015	88979	LysR-like transcriptional regulators	1ixc A:1-89
30	gi|134292738|ref|YP_001116474.1|	0045790	88-281	1.81e-29	53850	Periplasmic binding protein-like II	0.0047	53851	Phosphate binding protein-like	1i6a A:
30	gi|134292738|ref|YP_001116474.1|	0045910	1-110	3.98e-18	46785	Winged helix DNA-binding domain	0.01	88979	LysR-like transcriptional regulators	1ixc A:1-89
30	gi|134292752|ref|YP_001116488.1|	0045790	100-315	4.71e-36	53850	Periplasmic binding protein-like II	0.0095	53851	Phosphate binding protein-like	1i6a A:
30	gi|134292752|ref|YP_001116488.1|	0045910	7-122	4.16e-20	46785	Winged helix DNA-binding domain	0.013	88979	LysR-like transcriptional regulators	1ixc A:1-89
30	gi|134292760|ref|YP_001116496.1|	0045790	90-294	7.6e-30	53850	Periplasmic binding protein-like II	0.0042	53851	Phosphate binding protein-like	1uth A:
30	gi|134292760|ref|YP_001116496.1|	0047461	1-87	1.63e-18	46785	Winged helix DNA-binding domain	0.0049	88979	LysR-like transcriptional regulators	1ixc A:1-89
30	gi|134292806|ref|YP_001116542.1|	0045790	94-301	2.53e-41	53850	Periplasmic binding protein-like II	0.01	53851	Phosphate binding protein-like	2fyi A:88-307
30	gi|134292806|ref|YP_001116542.1|	0047461	8-90	5.79e-22	46785	Winged helix DNA-binding domain	0.0064	88979	LysR-like transcriptional regulators	1ixc A:1-89
30	gi|134292826|ref|YP_001116562.1|	0045790	88-288	9.01e-32	53850	Periplasmic binding protein-like II	0.00014	53851	Phosphate binding protein-like	1ixc A:90-294
30	gi|134292826|ref|YP_001116562.1|	0047461	1-84	1.02e-26	46785	Winged helix DNA-binding domain	0.001	88979	LysR-like transcriptional regulators	1ixc A:1-89
30	gi|134292859|ref|YP_001116595.1|	0045790	87-295	1.68e-34	53850	Periplasmic binding protein-like II	0.0065	53851	Phosphate binding protein-like	2fyi A:88-307
30	gi|134292859|ref|YP_001116595.1|	0047461	5-85	2.27e-20	46785	Winged helix DNA-binding domain	0.027	88979	LysR-like transcriptional regulators	1ixc A:1-89
30	gi|134292864|ref|YP_001116600.1|	0052509	91-294	5.07e-43	53850	Periplasmic binding protein-like II	0.0000381	53851	Phosphate binding protein-like	1uth A:
30	gi|134292864|ref|YP_001116600.1|	0052508	4-84	2.97e-18	46785	Winged helix DNA-binding domain	0.0047	88979	LysR-like transcriptional regulators	2esn A:3-91
30	gi|134292869|ref|YP_001116605.1|	0045790	87-294	1.9e-35	53850	Periplasmic binding protein-like II	0.0004	53851	Phosphate binding protein-like	1ixc A:90-294
30	gi|134292869|ref|YP_001116605.1|	0047461	1-83	1.36e-24	46785	Winged helix DNA-binding domain	0.00056	88979	LysR-like transcriptional regulators	1ixc A:1-89
30	gi|134292893|ref|YP_001116629.1|	0052509	115-318	1.79e-33	53850	Periplasmic binding protein-like II	0.00024	53851	Phosphate binding protein-like	1uth A:
30	gi|134292893|ref|YP_001116629.1|	0052508	30-109	1.7e-18	46785	Winged helix DNA-binding domain	0.0013	88979	LysR-like transcriptional regulators	2esn A:3-91
30	gi|134292939|ref|YP_001116675.1|	0045790	104-295	2.71e-24	53850	Periplasmic binding protein-like II	0.0047	53851	Phosphate binding protein-like	1i6a A:
30	gi|134292939|ref|YP_001116675.1|	0045910	17-123	2.08e-20	46785	Winged helix DNA-binding domain	0.0098	88979	LysR-like transcriptional regulators	1ixc A:1-89
30	gi|134293115|ref|YP_001116851.1|	0045790	89-301	3.26e-34	53850	Periplasmic binding protein-like II	0.01	53851	Phosphate binding protein-like	1al3 A:
30	gi|134293115|ref|YP_001116851.1|	0047461	3-88	5.56e-23	46785	Winged helix DNA-binding domain	0.0042	88979	LysR-like transcriptional regulators	1ixc A:1-89
30	gi|134293273|ref|YP_001117009.1|	0045790	93-297	1.45e-33	53850	Periplasmic binding protein-like II	0.013	53851	Phosphate binding protein-like	1i6a A:
30	gi|134293273|ref|YP_001117009.1|	0045910	9-113	3.04e-18	46785	Winged helix DNA-binding domain	0.006	88979	LysR-like transcriptional regulators	1ixc A:1-89
30	gi|134293274|ref|YP_001117010.1|	0052806	92-290	4.25e-42	53850	Periplasmic binding protein-like II	0.0013	53851	Phosphate binding protein-like	1i6a A:
30	gi|134293274|ref|YP_001117010.1|	0045910	1-109	1.52e-21	46785	Winged helix DNA-binding domain	0.002	88979	LysR-like transcriptional regulators	1ixc A:1-89
30	gi|134293276|ref|YP_001117012.1|	0047462	92-289	1.25e-23	53850	Periplasmic binding protein-like II	0.0037	53851	Phosphate binding protein-like	1i6a A:
30	gi|134293276|ref|YP_001117012.1|	0047461	1-85	1.68e-21	46785	Winged helix DNA-binding domain	0.0015	88979	LysR-like transcriptional regulators	1ixc A:1-89
30	gi|134293292|ref|YP_001117028.1|	0052509	92-301	4.16e-24	53850	Periplasmic binding protein-like II	0.00053	53851	Phosphate binding protein-like	1uth A:
30	gi|134293292|ref|YP_001117028.1|	0052508	3-82	0.00000000000000141	46785	Winged helix DNA-binding domain	0.0029	88979	LysR-like transcriptional regulators	2esn A:3-91
30	gi|134293302|ref|YP_001117038.1|	0045790	99-296	3.41e-24	53850	Periplasmic binding protein-like II	0.0057	53851	Phosphate binding protein-like	1ixc A:90-294
30	gi|134293302|ref|YP_001117038.1|	0052508	9-87	3.68e-19	46785	Winged helix DNA-binding domain	0.0018	88979	LysR-like transcriptional regulators	1ixc A:1-89
30	gi|134293304|ref|YP_001117040.1|	0052509	114-321	1.14e-35	53850	Periplasmic binding protein-like II	0.00019	53851	Phosphate binding protein-like	1uth A:
30	gi|134293304|ref|YP_001117040.1|	0052508	27-106	1.11e-17	46785	Winged helix DNA-binding domain	0.012	88979	LysR-like transcriptional regulators	2esn A:3-91
30	gi|134293313|ref|YP_001117049.1|	0045790	101-298	3.62e-33	53850	Periplasmic binding protein-like II	0.009	53851	Phosphate binding protein-like	2fyi A:88-307
30	gi|134293313|ref|YP_001117049.1|	0045910	11-123	6.21e-22	46785	Winged helix DNA-binding domain	0.019	88979	LysR-like transcriptional regulators	1ixc A:1-89
30	gi|134293322|ref|YP_001117058.1|	0045790	98-308	1.36e-40	53850	Periplasmic binding protein-like II	0.0086	53851	Phosphate binding protein-like	1al3 A:
30	gi|134293322|ref|YP_001117058.1|	0045910	11-121	1.3e-20	46785	Winged helix DNA-binding domain	0.0039	88979	LysR-like transcriptional regulators	1ixc A:1-89
30	gi|134293355|ref|YP_001117091.1|	0052509	90-294	3.67e-24	53850	Periplasmic binding protein-like II	0.0087	53851	Phosphate binding protein-like	2esn A:92-303
30	gi|134293355|ref|YP_001117091.1|	0047461	1-86	1.66e-18	46785	Winged helix DNA-binding domain	0.0076	88979	LysR-like transcriptional regulators	1ixc A:1-89
30	gi|134293420|ref|YP_001117156.1|	0045790	93-301	5.27e-43	53850	Periplasmic binding protein-like II	0.0072	53851	Phosphate binding protein-like	2fyi A:88-307
30	gi|134293420|ref|YP_001117156.1|	0045910	5-113	2.59e-19	46785	Winged helix DNA-binding domain	0.023	88979	LysR-like transcriptional regulators	1ixc A:1-89
30	gi|134293429|ref|YP_001117165.1|	0052509	100-304	5.54e-38	53850	Periplasmic binding protein-like II	0.00099	53851	Phosphate binding protein-like	1i6a A:
30	gi|134293429|ref|YP_001117165.1|	0052508	10-88	8.16e-20	46785	Winged helix DNA-binding domain	0.0048	88979	LysR-like transcriptional regulators	1ixc A:1-89
30	gi|134293443|ref|YP_001117179.1|	0052509	91-296	1.07e-36	53850	Periplasmic binding protein-like II	0.0000183	53851	Phosphate binding protein-like	1uth A:
30	gi|134293443|ref|YP_001117179.1|	0052508	6-84	5.65e-18	46785	Winged helix DNA-binding domain	0.0058	88979	LysR-like transcriptional regulators	2esn A:3-91
30	gi|134293519|ref|YP_001117255.1|	0045790	89-291	1.09e-23	53850	Periplasmic binding protein-like II	0.0068	53851	Phosphate binding protein-like	2esn A:92-303
30	gi|134293519|ref|YP_001117255.1|	0045910	2-83	0.00000000000000123	46785	Winged helix DNA-binding domain	0.025	88979	LysR-like transcriptional regulators	1ixc A:1-89
30	gi|134293547|ref|YP_001117283.1|	0049998	103-308	2.17e-23	53850	Periplasmic binding protein-like II	0.0045	53851	Phosphate binding protein-like	1i6a A:
30	gi|134293547|ref|YP_001117283.1|	0047461	18-104	1.97e-16	46785	Winged helix DNA-binding domain	0.0042	88979	LysR-like transcriptional regulators	1ixc A:1-89
30	gi|134293552|ref|YP_001117288.1|	0045790	88-289	1.55e-32	53850	Periplasmic binding protein-like II	0.0022	53851	Phosphate binding protein-like	2fyi A:88-307
30	gi|134293552|ref|YP_001117288.1|	0045910	1-109	7.1e-23	46785	Winged helix DNA-binding domain	0.01	88979	LysR-like transcriptional regulators	1ixc A:1-89
30	gi|134293556|ref|YP_001117292.1|	0045790	90-298	2.17e-39	53850	Periplasmic binding protein-like II	0.0096	53851	Phosphate binding protein-like	2fyi A:88-307
30	gi|134293556|ref|YP_001117292.1|	0045910	3-112	1.98e-21	46785	Winged helix DNA-binding domain	0.0071	88979	LysR-like transcriptional regulators	1ixc A:1-89
30	gi|134293610|ref|YP_001117346.1|	0045910	28-136	3.68e-25	46785	Winged helix DNA-binding domain	0.0063	88979	LysR-like transcriptional regulators	1ixc A:1-89
30	gi|134293610|ref|YP_001117346.1|	0049998	107-284	5.07e-25	53850	Periplasmic binding protein-like II	0.0056	53851	Phosphate binding protein-like	1i6a A:
30	gi|134293612|ref|YP_001117348.1|	0049998	82-291	3.08e-16	53850	Periplasmic binding protein-like II	0.018	53851	Phosphate binding protein-like	2fyi A:88-307
30	gi|134293612|ref|YP_001117348.1|	0047461	3-84	3.63e-16	46785	Winged helix DNA-binding domain	0.017	88979	LysR-like transcriptional regulators	1ixc A:1-89
30	gi|134293628|ref|YP_001117364.1|	0045790	89-297	2.48e-40	53850	Periplasmic binding protein-like II	0.0037	53851	Phosphate binding protein-like	2fyi A:88-307
30	gi|134293628|ref|YP_001117364.1|	0047461	5-85	2.22e-18	46785	Winged helix DNA-binding domain	0.019	88979	LysR-like transcriptional regulators	1ixc A:1-89
30	gi|134293714|ref|YP_001117450.1|	0045790	88-282	4.89e-27	53850	Periplasmic binding protein-like II	0.0028	53851	Phosphate binding protein-like	1i6a A:
30	gi|134293714|ref|YP_001117450.1|	0045910	1-110	2.31e-21	46785	Winged helix DNA-binding domain	0.013	88979	LysR-like transcriptional regulators	1ixc A:1-89
30	gi|134293737|ref|YP_001117473.1|	0045790	90-289	1.88e-34	53850	Periplasmic binding protein-like II	0.00051	53851	Phosphate binding protein-like	1ixc A:90-294
30	gi|134293737|ref|YP_001117473.1|	0047461	1-84	1.3e-23	46785	Winged helix DNA-binding domain	0.00066	88979	LysR-like transcriptional regulators	1ixc A:1-89
30	gi|134293751|ref|YP_001117487.1|	0045790	89-294	6.7e-36	53850	Periplasmic binding protein-like II	0.00085	53851	Phosphate binding protein-like	1ixc A:90-294
30	gi|134293751|ref|YP_001117487.1|	0047461	3-87	1.04e-23	46785	Winged helix DNA-binding domain	0.00058	88979	LysR-like transcriptional regulators	1ixc A:1-89
30	gi|134293752|ref|YP_001117488.1|	0045790	90-299	3.62e-37	53850	Periplasmic binding protein-like II	0.011	53851	Phosphate binding protein-like	2fyi A:88-307
30	gi|134293752|ref|YP_001117488.1|	0047461	5-84	2.85e-18	46785	Winged helix DNA-binding domain	0.008	88979	LysR-like transcriptional regulators	1ixc A:1-89
30	gi|134293758|ref|YP_001117494.1|	0045790	90-296	6.38e-30	53850	Periplasmic binding protein-like II	0.0024	53851	Phosphate binding protein-like	1al3 A:
30	gi|134293758|ref|YP_001117494.1|	0045910	1-110	1.47e-23	46785	Winged helix DNA-binding domain	0.0031	88979	LysR-like transcriptional regulators	1ixc A:1-89
30	gi|134293776|ref|YP_001117512.1|	0045790	86-289	6.97e-34	53850	Periplasmic binding protein-like II	0.001	53851	Phosphate binding protein-like	1ixc A:90-294
30	gi|134293776|ref|YP_001117512.1|	0047461	1-86	3.63e-22	46785	Winged helix DNA-binding domain	0.0016	88979	LysR-like transcriptional regulators	1ixc A:1-89
30	gi|134293800|ref|YP_001117536.1|	0045790	88-290	1.23e-44	53850	Periplasmic binding protein-like II	0.0072	53851	Phosphate binding protein-like	2fyi A:88-307
30	gi|134293800|ref|YP_001117536.1|	0047461	1-87	4.09e-18	46785	Winged helix DNA-binding domain	0.011	88979	LysR-like transcriptional regulators	1ixc A:1-89
30	gi|134293804|ref|YP_001117540.1|	0045790	117-305	6.88e-33	53850	Periplasmic binding protein-like II	0.016	53851	Phosphate binding protein-like	1i6a A:
30	gi|134293804|ref|YP_001117540.1|	0052508	20-101	9.7e-24	46785	Winged helix DNA-binding domain	0.012	88979	LysR-like transcriptional regulators	1ixc A:1-89
30	gi|134293808|ref|YP_001117544.1|	0045790	89-293	1.63e-38	53850	Periplasmic binding protein-like II	0.0013	53851	Phosphate binding protein-like	1al3 A:
30	gi|134293808|ref|YP_001117544.1|	0045910	1-113	3.48e-23	46785	Winged helix DNA-binding domain	0.0043	88979	LysR-like transcriptional regulators	1ixc A:1-89
30	gi|134293874|ref|YP_001117610.1|	0045790	88-233	2.17e-26	53850	Periplasmic binding protein-like II	0.0076	53851	Phosphate binding protein-like	2fyi A:88-307
30	gi|134293874|ref|YP_001117610.1|	0045910	1-110	4.9e-21	46785	Winged helix DNA-binding domain	0.006	88979	LysR-like transcriptional regulators	1ixc A:1-89
30	gi|134293960|ref|YP_001117696.1|	0045790	99-297	6.05e-36	53850	Periplasmic binding protein-like II	0.01	53851	Phosphate binding protein-like	2fyi A:88-307
30	gi|134293960|ref|YP_001117696.1|	0052508	9-89	2.42e-19	46785	Winged helix DNA-binding domain	0.013	88979	LysR-like transcriptional regulators	1ixc A:1-89
30	gi|134293973|ref|YP_001117709.1|	0045790	92-293	1.05e-38	53850	Periplasmic binding protein-like II	0.0079	53851	Phosphate binding protein-like	2fyi A:88-307
30	gi|134293973|ref|YP_001117709.1|	0045910	5-115	1.58e-21	46785	Winged helix DNA-binding domain	0.011	88979	LysR-like transcriptional regulators	1ixc A:1-89
30	gi|134293975|ref|YP_001117711.1|	0045910	4-112	1.52e-26	46785	Winged helix DNA-binding domain	0.0017	88979	LysR-like transcriptional regulators	1ixc A:1-89
30	gi|134293975|ref|YP_001117711.1|	0049998	83-262	1.16e-22	53850	Periplasmic binding protein-like II	0.0065	53851	Phosphate binding protein-like	1al3 A:
30	gi|134294043|ref|YP_001117779.1|	0045790	92-295	3.88e-38	53850	Periplasmic binding protein-like II	0.0012	53851	Phosphate binding protein-like	1al3 A:
30	gi|134294043|ref|YP_001117779.1|	0052508	2-79	3.37e-16	46785	Winged helix DNA-binding domain	0.01	88979	LysR-like transcriptional regulators	1ixc A:1-89
30	gi|134294073|ref|YP_001117809.1|	0045790	90-277	4.62e-35	53850	Periplasmic binding protein-like II	0.00083	53851	Phosphate binding protein-like	1i6a A:
30	gi|134294073|ref|YP_001117809.1|	0045910	2-113	5.14e-23	46785	Winged helix DNA-binding domain	0.0027	88979	LysR-like transcriptional regulators	1ixc A:1-89
30	gi|134294083|ref|YP_001117819.1|	0052509	97-304	9.05e-32	53850	Periplasmic binding protein-like II	0.00048	53851	Phosphate binding protein-like	2esn A:92-303
30	gi|134294083|ref|YP_001117819.1|	0052508	7-89	0.0000000000000707	46785	Winged helix DNA-binding domain	0.01	88979	LysR-like transcriptional regulators	2esn A:3-91
30	gi|134294127|ref|YP_001117863.1|	0045790	96-293	9.41e-38	53850	Periplasmic binding protein-like II	0.0094	53851	Phosphate binding protein-like	1ixc A:90-294
30	gi|134294127|ref|YP_001117863.1|	0052508	7-89	9.04e-21	46785	Winged helix DNA-binding domain	0.018	88979	LysR-like transcriptional regulators	1ixc A:1-89
30	gi|134294177|ref|YP_001117912.1|	0045790	90-291	4.75e-37	53850	Periplasmic binding protein-like II	0.00042	53851	Phosphate binding protein-like	1i6a A:
30	gi|134294177|ref|YP_001117912.1|	0047461	1-85	4.47e-23	46785	Winged helix DNA-binding domain	0.0045	88979	LysR-like transcriptional regulators	1ixc A:1-89
30	gi|134294214|ref|YP_001117949.1|	0052806	101-309	8.36e-26	53850	Periplasmic binding protein-like II	0.01	53851	Phosphate binding protein-like	1i6a A:
30	gi|134294214|ref|YP_001117949.1|	0052508	11-90	3.38e-23	46785	Winged helix DNA-binding domain	0.003	88979	LysR-like transcriptional regulators	1ixc A:1-89
30	gi|134294260|ref|YP_001117995.1|	0045790	89-292	4.52e-50	53850	Periplasmic binding protein-like II	0.0087	53851	Phosphate binding protein-like	2fyi A:88-307
30	gi|134294260|ref|YP_001117995.1|	0047461	3-85	1.12e-21	46785	Winged helix DNA-binding domain	0.0094	88979	LysR-like transcriptional regulators	1ixc A:1-89
30	gi|134294405|ref|YP_001118140.1|	0045790	86-297	1.52e-33	53850	Periplasmic binding protein-like II	0.0013	53851	Phosphate binding protein-like	2fyi A:88-307
30	gi|134294405|ref|YP_001118140.1|	0045910	1-106	2.87e-20	46785	Winged helix DNA-binding domain	0.0018	88979	LysR-like transcriptional regulators	1ixc A:1-89
30	gi|134294745|ref|YP_001118480.1|	0052509	92-269	6.15e-21	53850	Periplasmic binding protein-like II	0.012	53851	Phosphate binding protein-like	1i6a A:
30	gi|134294745|ref|YP_001118480.1|	0047461	1-84	7.89e-19	46785	Winged helix DNA-binding domain	0.0029	88979	LysR-like transcriptional regulators	1ixc A:1-89
30	gi|134294777|ref|YP_001118512.1|	0052509	96-297	2.48e-30	53850	Periplasmic binding protein-like II	0.00059	53851	Phosphate binding protein-like	1uth A:
30	gi|134294777|ref|YP_001118512.1|	0052508	9-86	1.72e-17	46785	Winged helix DNA-binding domain	0.0021	88979	LysR-like transcriptional regulators	2esn A:3-91
30	gi|134294798|ref|YP_001118533.1|	0052509	89-302	4.03e-41	53850	Periplasmic binding protein-like II	0.0000139	53851	Phosphate binding protein-like	1i6a A:
30	gi|134294798|ref|YP_001118533.1|	0047461	1-84	4.13e-19	46785	Winged helix DNA-binding domain	0.0066	88979	LysR-like transcriptional regulators	1ixc A:1-89
30	gi|134294875|ref|YP_001118610.1|	0045790	89-301	1.1e-44	53850	Periplasmic binding protein-like II	0.0059	53851	Phosphate binding protein-like	2fyi A:88-307
30	gi|134294875|ref|YP_001118610.1|	0047461	4-84	2.99e-20	46785	Winged helix DNA-binding domain	0.0074	88979	LysR-like transcriptional regulators	1ixc A:1-89
30	gi|134294887|ref|YP_001118622.1|	0052509	93-301	1.41e-34	53850	Periplasmic binding protein-like II	0.00017	53851	Phosphate binding protein-like	1uth A:
30	gi|134294887|ref|YP_001118622.1|	0052508	9-84	0.00000000000000168	46785	Winged helix DNA-binding domain	0.0094	88979	LysR-like transcriptional regulators	2esn A:3-91
30	gi|134295180|ref|YP_001118915.1|	0045790	93-302	6.33e-36	53850	Periplasmic binding protein-like II	0.0098	53851	Phosphate binding protein-like	1al3 A:
30	gi|134295180|ref|YP_001118915.1|	0047461	7-87	1.04e-19	46785	Winged helix DNA-binding domain	0.01	88979	LysR-like transcriptional regulators	1ixc A:1-89
30	gi|134295318|ref|YP_001119053.1|	0045790	100-310	7.47e-37	53850	Periplasmic binding protein-like II	0.0053	53851	Phosphate binding protein-like	2fyi A:88-307
30	gi|134295318|ref|YP_001119053.1|	0052508	11-92	7.39e-22	46785	Winged helix DNA-binding domain	0.0095	88979	LysR-like transcriptional regulators	1ixc A:1-89
30	gi|134295323|ref|YP_001119058.1|	0045790	94-301	2.64e-29	53850	Periplasmic binding protein-like II	0.0012	53851	Phosphate binding protein-like	1ixc A:90-294
30	gi|134295323|ref|YP_001119058.1|	0045910	4-104	2.59e-20	46785	Winged helix DNA-binding domain	0.0023	88979	LysR-like transcriptional regulators	1ixc A:1-89
30	gi|134295325|ref|YP_001119060.1|	0047461	2-82	6.13e-18	46785	Winged helix DNA-binding domain	0.0067	88979	LysR-like transcriptional regulators	1ixc A:1-89
30	gi|134295325|ref|YP_001119060.1|	0052509	93-290	5.07e-16	53850	Periplasmic binding protein-like II	0.0079	53851	Phosphate binding protein-like	1i6a A:
30	gi|134295330|ref|YP_001119065.1|	0045910	5-112	8.36e-26	46785	Winged helix DNA-binding domain	0.0057	88979	LysR-like transcriptional regulators	1ixc A:1-89
30	gi|134295330|ref|YP_001119065.1|	0045790	89-277	2.71e-25	53850	Periplasmic binding protein-like II	0.0052	53851	Phosphate binding protein-like	1i6a A:
30	gi|134295483|ref|YP_001119218.1|	0045790	87-292	3.19e-40	53850	Periplasmic binding protein-like II	0.0011	53851	Phosphate binding protein-like	2fyi A:88-307
30	gi|134295483|ref|YP_001119218.1|	0045910	1-109	2.1e-23	46785	Winged helix DNA-binding domain	0.006	88979	LysR-like transcriptional regulators	1ixc A:1-89
30	gi|134295503|ref|YP_001119238.1|	0045790	95-305	6.88e-42	53850	Periplasmic binding protein-like II	0.011	53851	Phosphate binding protein-like	1i6a A:
30	gi|134295503|ref|YP_001119238.1|	0045910	9-118	6.23e-21	46785	Winged helix DNA-binding domain	0.011	88979	LysR-like transcriptional regulators	1ixc A:1-89
30	gi|134295520|ref|YP_001119255.1|	0045790	90-297	4.03e-45	53850	Periplasmic binding protein-like II	0.0059	53851	Phosphate binding protein-like	2fyi A:88-307
30	gi|134295520|ref|YP_001119255.1|	0045910	3-112	1.95e-22	46785	Winged helix DNA-binding domain	0.0077	88979	LysR-like transcriptional regulators	1ixc A:1-89
30	gi|134295543|ref|YP_001119278.1|	0045790	92-296	2.33e-47	53850	Periplasmic binding protein-like II	0.0087	53851	Phosphate binding protein-like	2fyi A:88-307
30	gi|134295543|ref|YP_001119278.1|	0047461	5-90	4.82e-20	46785	Winged helix DNA-binding domain	0.012	88979	LysR-like transcriptional regulators	1ixc A:1-89
30	gi|134295569|ref|YP_001119304.1|	0045790	90-294	6.11e-43	53850	Periplasmic binding protein-like II	0.00071	53851	Phosphate binding protein-like	1i6a A:
30	gi|134295569|ref|YP_001119304.1|	0045910	3-112	1.82e-23	46785	Winged helix DNA-binding domain	0.0093	88979	LysR-like transcriptional regulators	1ixc A:1-89
30	gi|134295664|ref|YP_001119399.1|	0045790	90-297	2.86e-42	53850	Periplasmic binding protein-like II	0.000000537	53851	Phosphate binding protein-like	1al3 A:
30	gi|134295664|ref|YP_001119399.1|	0047461	1-88	0.0000000000000639	46785	Winged helix DNA-binding domain	0.023	88979	LysR-like transcriptional regulators	1ixc A:1-89
30	gi|134295735|ref|YP_001119470.1|	0052509	90-295	1.76e-33	53850	Periplasmic binding protein-like II	0.00096	53851	Phosphate binding protein-like	1uth A:
30	gi|134295735|ref|YP_001119470.1|	0052508	2-84	1.05e-17	46785	Winged helix DNA-binding domain	0.0013	88979	LysR-like transcriptional regulators	2esn A:3-91
30	gi|134295783|ref|YP_001119518.1|	0045790	90-296	1.33e-39	53850	Periplasmic binding protein-like II	0.00049	53851	Phosphate binding protein-like	1al3 A:
30	gi|134295783|ref|YP_001119518.1|	0045910	1-110	1.72e-22	46785	Winged helix DNA-binding domain	0.0049	88979	LysR-like transcriptional regulators	1ixc A:1-89
30	gi|134295812|ref|YP_001119547.1|	0045790	100-305	6.33e-47	53850	Periplasmic binding protein-like II	0.0047	53851	Phosphate binding protein-like	1al3 A:
30	gi|134295812|ref|YP_001119547.1|	0045910	12-122	0.00000000000000348	46785	Winged helix DNA-binding domain	0.017	88979	LysR-like transcriptional regulators	1ixc A:1-89
30	gi|134295905|ref|YP_001119640.1|	0045790	90-297	8.07e-43	53850	Periplasmic binding protein-like II	0.016	53851	Phosphate binding protein-like	2fyi A:88-307
30	gi|134295905|ref|YP_001119640.1|	0045910	3-109	2.29e-17	46785	Winged helix DNA-binding domain	0.0031	88979	LysR-like transcriptional regulators	1ixc A:1-89
30	gi|134295984|ref|YP_001119719.1|	0052509	92-301	7.06e-42	53850	Periplasmic binding protein-like II	0.00021	53851	Phosphate binding protein-like	1uth A:
30	gi|134295984|ref|YP_001119719.1|	0052508	8-85	4.31e-18	46785	Winged helix DNA-binding domain	0.012	88979	LysR-like transcriptional regulators	2esn A:3-91
30	gi|134296059|ref|YP_001119794.1|	0045790	91-296	5.25e-51	53850	Periplasmic binding protein-like II	0.012	53851	Phosphate binding protein-like	1al3 A:
30	gi|134296059|ref|YP_001119794.1|	0045910	3-111	2.83e-18	46785	Winged helix DNA-binding domain	0.0048	88979	LysR-like transcriptional regulators	1ixc A:1-89
30	gi|134296352|ref|YP_001120087.1|	0045790	96-301	2.9e-30	53850	Periplasmic binding protein-like II	0.01	53851	Phosphate binding protein-like	2esn A:92-303
30	gi|134296352|ref|YP_001120087.1|	0052508	7-88	1.59e-18	46785	Winged helix DNA-binding domain	0.0079	88979	LysR-like transcriptional regulators	1ixc A:1-89
30	gi|134296386|ref|YP_001120121.1|	0045790	94-300	4.5e-41	53850	Periplasmic binding protein-like II	0.0061	53851	Phosphate binding protein-like	1al3 A:
30	gi|134296386|ref|YP_001120121.1|	0047461	7-91	1.87e-21	46785	Winged helix DNA-binding domain	0.01	88979	LysR-like transcriptional regulators	1ixc A:1-89
30	gi|134296543|ref|YP_001120278.1|	0045790	91-293	9.95e-21	53850	Periplasmic binding protein-like II	0.0064	53851	Phosphate binding protein-like	2fyi A:88-307
30	gi|134296543|ref|YP_001120278.1|	0047461	6-85	9.81e-19	46785	Winged helix DNA-binding domain	0.0066	88979	LysR-like transcriptional regulators	1ixc A:1-89
30	gi|134296595|ref|YP_001120330.1|	0052509	93-301	1.86e-40	53850	Periplasmic binding protein-like II	0.000000655	53851	Phosphate binding protein-like	2esn A:92-303
30	gi|134296595|ref|YP_001120330.1|	0052508	7-87	8.16e-18	46785	Winged helix DNA-binding domain	0.00026	88979	LysR-like transcriptional regulators	2esn A:3-91
30	gi|134296655|ref|YP_001120390.1|	0045790	91-299	3.26e-42	53850	Periplasmic binding protein-like II	0.00000141	53851	Phosphate binding protein-like	1al3 A:
30	gi|134296655|ref|YP_001120390.1|	0045910	12-113	0.0000000000000468	46785	Winged helix DNA-binding domain	0.017	88979	LysR-like transcriptional regulators	1ixc A:1-89
30	gi|134296657|ref|YP_001120392.1|	0045790	94-299	3.26e-46	53850	Periplasmic binding protein-like II	0.008	53851	Phosphate binding protein-like	1al3 A:
30	gi|134296657|ref|YP_001120392.1|	0045910	12-116	2.03e-19	46785	Winged helix DNA-binding domain	0.014	88979	LysR-like transcriptional regulators	1ixc A:1-89
30	gi|134296861|ref|YP_001120596.1|	0045790	89-296	9.41e-44	53850	Periplasmic binding protein-like II	0.01	53851	Phosphate binding protein-like	2fyi A:88-307
30	gi|134296861|ref|YP_001120596.1|	0047461	4-84	1.23e-19	46785	Winged helix DNA-binding domain	0.017	88979	LysR-like transcriptional regulators	1ixc A:1-89
30	gi|134297068|ref|YP_001120803.1|	0045790	114-323	6.05e-41	53850	Periplasmic binding protein-like II	0.0074	53851	Phosphate binding protein-like	2fyi A:88-307
30	gi|134297068|ref|YP_001120803.1|	0045910	25-137	2.72e-21	46785	Winged helix DNA-binding domain	0.0093	88979	LysR-like transcriptional regulators	1ixc A:1-89
30	gi|134297077|ref|YP_001120812.1|	0045790	94-296	1.38e-41	53850	Periplasmic binding protein-like II	0.01	53851	Phosphate binding protein-like	1al3 A:
30	gi|134297077|ref|YP_001120812.1|	0052508	6-88	1.96e-22	46785	Winged helix DNA-binding domain	0.0083	88979	LysR-like transcriptional regulators	2esn A:3-91
30	gi|134297129|ref|YP_001120864.1|	0045790	102-192,232-341	5.67e-25	53850	Periplasmic binding protein-like II	0.0051	53851	Phosphate binding protein-like	1i6a A:
30	gi|134297129|ref|YP_001120864.1|	0045910	15-124	8.16e-21	46785	Winged helix DNA-binding domain	0.0096	88979	LysR-like transcriptional regulators	1ixc A:1-89
30	gi|134297146|ref|YP_001120881.1|	0045790	90-297	4.81e-45	53850	Periplasmic binding protein-like II	0.0064	53851	Phosphate binding protein-like	1i6a A:
30	gi|134297146|ref|YP_001120881.1|	0045910	6-111	4.67e-19	46785	Winged helix DNA-binding domain	0.012	88979	LysR-like transcriptional regulators	1ixc A:1-89
30	gi|134297188|ref|YP_001120923.1|	0045790	92-290	1.72e-39	53850	Periplasmic binding protein-like II	0.012	53851	Phosphate binding protein-like	2esn A:92-303
30	gi|134297188|ref|YP_001120923.1|	0052508	4-87	1.54e-18	46785	Winged helix DNA-binding domain	0.01	88979	LysR-like transcriptional regulators	1ixc A:1-89
30	gi|134297380|ref|YP_001121115.1|	0045790	89-296	6.88e-45	53850	Periplasmic binding protein-like II	0.0081	53851	Phosphate binding protein-like	2fyi A:88-307
30	gi|134297380|ref|YP_001121115.1|	0045910	3-112	5.06e-22	46785	Winged helix DNA-binding domain	0.0058	88979	LysR-like transcriptional regulators	1ixc A:1-89
30	gi|134288207|ref|YP_001110370.1|	0045790	96-295	2.53e-32	53850	Periplasmic binding protein-like II	0.015	53851	Phosphate binding protein-like	2fyi A:88-307
30	gi|134288207|ref|YP_001110370.1|	0052508	6-83	2.27e-20	46785	Winged helix DNA-binding domain	0.0095	88979	LysR-like transcriptional regulators	1ixc A:1-89
30	gi|134288225|ref|YP_001110388.1|	0045790	94-302	2.48e-43	53850	Periplasmic binding protein-like II	0.0099	53851	Phosphate binding protein-like	2fyi A:88-307
30	gi|134288225|ref|YP_001110388.1|	0052508	5-83	3.92e-16	46785	Winged helix DNA-binding domain	0.011	88979	LysR-like transcriptional regulators	2esn A:3-91
30	gi|134288236|ref|YP_001110399.1|	0045790	89-293	5.58e-31	53850	Periplasmic binding protein-like II	0.0033	53851	Phosphate binding protein-like	1i6a A:
30	gi|134288236|ref|YP_001110399.1|	0045910	1-109	2.84e-20	46785	Winged helix DNA-binding domain	0.011	88979	LysR-like transcriptional regulators	1ixc A:1-89
30	gi|134287705|ref|YP_001109871.1|	0045790	87-286	1.52e-30	53850	Periplasmic binding protein-like II	0.0014	53851	Phosphate binding protein-like	2fyi A:88-307
30	gi|134287705|ref|YP_001109871.1|	0045910	2-106	1.42e-22	46785	Winged helix DNA-binding domain	0.0071	88979	LysR-like transcriptional regulators	1ixc A:1-89
30	gi|134292978|ref|YP_001116714.1|	0052801	28-165	2.59e-28	46785	Winged helix DNA-binding domain	0.01	63379	MarR-like transcriptional regulators	2fbh A:8-144
30	gi|134290896|ref|YP_001114665.1|	0052801	2-142	6.62e-25	46785	Winged helix DNA-binding domain	0.0027	63379	MarR-like transcriptional regulators	3deu A:2-141
30	gi|134292214|ref|YP_001115950.1|	0052644	13-147	4.49e-28	46785	Winged helix DNA-binding domain	0.014	63379	MarR-like transcriptional regulators	3deu A:2-141
30	gi|134292311|ref|YP_001116047.1|	0049608	92-270	3.79e-52	55781	GAF domain-like	0.00061	75513	IclR ligand-binding domain-like	1mkm A:76-246
30	gi|134292311|ref|YP_001116047.1|	0048177	28-100	0.000000000000929	46785	Winged helix DNA-binding domain	0.066	63379	MarR-like transcriptional regulators	3cta A:5-89
30	gi|134292557|ref|YP_001116293.1|	0052644	19-163	1.91e-25	46785	Winged helix DNA-binding domain	0.0045	63379	MarR-like transcriptional regulators	1jgs A:
30	gi|134292747|ref|YP_001116483.1|	0052644	12-148	6.62e-34	46785	Winged helix DNA-binding domain	0.0074	63379	MarR-like transcriptional regulators	1jgs A:
30	gi|134292858|ref|YP_001116594.1|	0052644	5-138	4.07e-23	46785	Winged helix DNA-binding domain	0.016	63379	MarR-like transcriptional regulators	1z91 A:8-144
30	gi|134292860|ref|YP_001116596.1|	0052644	9-135	2.22e-29	46785	Winged helix DNA-binding domain	0.016	63379	MarR-like transcriptional regulators	2fbh A:8-144
30	gi|134292950|ref|YP_001116686.1|	0052801	9-144	3.17e-34	46785	Winged helix DNA-binding domain	0.0001	63379	MarR-like transcriptional regulators	1z91 A:8-144
30	gi|134293002|ref|YP_001116738.1|	0052644	36-125	4.55e-18	46785	Winged helix DNA-binding domain	0.04	63379	MarR-like transcriptional regulators	1z91 A:8-144
30	gi|134293417|ref|YP_001117153.1|	0052801	18-149	1.35e-19	46785	Winged helix DNA-binding domain	0.03	63379	MarR-like transcriptional regulators	2hr3 A:2-146
30	gi|134293486|ref|YP_001117222.1|	0052644	7-141	7.66e-27	46785	Winged helix DNA-binding domain	0.00017	63379	MarR-like transcriptional regulators	2fbi A:5-140
30	gi|134293674|ref|YP_001117410.1|	0052644	3-138	2.03e-28	46785	Winged helix DNA-binding domain	0.01	63379	MarR-like transcriptional regulators	2hr3 A:2-146
30	gi|134293754|ref|YP_001117490.1|	0052644	10-130	3.16e-23	46785	Winged helix DNA-binding domain	0.01	63379	MarR-like transcriptional regulators	1s3j A:
30	gi|134293780|ref|YP_001117516.1|	0052644	15-147	1.38e-27	46785	Winged helix DNA-binding domain	0.0022	63379	MarR-like transcriptional regulators	2hr3 A:2-146
30	gi|134294084|ref|YP_001117820.1|	0052644	16-162	8.13e-32	46785	Winged helix DNA-binding domain	0.0028	63379	MarR-like transcriptional regulators	1jgs A:
30	gi|134294179|ref|YP_001117914.1|	0052801	8-147	3.43e-35	46785	Winged helix DNA-binding domain	0.0021	63379	MarR-like transcriptional regulators	1jgs A:
30	gi|134294203|ref|YP_001117938.1|	0052644	13-143	4.01e-24	46785	Winged helix DNA-binding domain	0.044	63379	MarR-like transcriptional regulators	2fbk A:8-179
30	gi|134295580|ref|YP_001119315.1|	0052644	15-154	6.51e-34	46785	Winged helix DNA-binding domain	0.0036	63379	MarR-like transcriptional regulators	1jgs A:
30	gi|134295616|ref|YP_001119351.1|	0049498	89-390	2.99e-37	53067	Actin-like ATPase domain	0.012	110636	ROK	1woq A:11-139
30	gi|134295616|ref|YP_001119351.1|	0051455	15-76	0.000000000533	46785	Winged helix DNA-binding domain	0.072	63379	MarR-like transcriptional regulators	2fbk A:8-179
30	gi|134295724|ref|YP_001119459.1|	0052644	10-161	4.6e-35	46785	Winged helix DNA-binding domain	0.0016	63379	MarR-like transcriptional regulators	2fbk A:8-179
30	gi|134295961|ref|YP_001119696.1|	0052801	9-146	3.95e-30	46785	Winged helix DNA-binding domain	0.0093	63379	MarR-like transcriptional regulators	1jgs A:
30	gi|134296940|ref|YP_001120675.1|	0052644	8-137	1.99e-26	46785	Winged helix DNA-binding domain	0.013	63379	MarR-like transcriptional regulators	1jgs A:
30	gi|134297212|ref|YP_001120947.1|	0052644	23-157	0.00000000000000844	46785	Winged helix DNA-binding domain	0.047	63379	MarR-like transcriptional regulators	1jgs A:
30	gi|134294208|ref|YP_001117943.1|	0050342	1-125	1.57e-37	52172	CheY-like	0.0003	52173	CheY-related	1ys7 A:7-127
30	gi|134294208|ref|YP_001117943.1|	0051385	124-221	4.54e-22	46894	C-terminal effector domain of the bipartite response regulators	0.0032	46895	PhoB-like	1kgs A:124-225
30	gi|134295368|ref|YP_001119103.1|	0050342	2-127	4.13e-42	52172	CheY-like	0.0000364	52173	CheY-related	1b00 A:
30	gi|134295368|ref|YP_001119103.1|	0051385	124-229	1.28e-28	46894	C-terminal effector domain of the bipartite response regulators	0.0000414	46895	PhoB-like	1qqi A:
30	gi|134295968|ref|YP_001119703.1|	0050342	5-130	3.27e-42	52172	CheY-like	0.00014	52173	CheY-related	1mvo A:
30	gi|134295968|ref|YP_001119703.1|	0051385	139-240	4.25e-29	46894	C-terminal effector domain of the bipartite response regulators	0.0000303	46895	PhoB-like	1opc A:
30	gi|134291059|ref|YP_001114828.1|	0050342	4-126	1.57e-39	52172	CheY-like	0.00014	52173	CheY-related	1nxo A:
30	gi|134291059|ref|YP_001114828.1|	0051385	129-232	2.01e-31	46894	C-terminal effector domain of the bipartite response regulators	0.0015	46895	PhoB-like	1qqi A:
30	gi|134291088|ref|YP_001114857.1|	0051385	12-108	6.52e-20	46894	C-terminal effector domain of the bipartite response regulators	0.0039	46895	PhoB-like	1opc A:
30	gi|134291088|ref|YP_001114857.1|	0053686	148-391	1.49e-17	52540	P-loop containing nucleoside triphosphate hydrolases	0.038	52670	RecA protein-like (ATPase-domain)	1g19 A:1-269
30	gi|134291387|ref|YP_001115156.1|	0054521	1-118	1.71e-35	52172	CheY-like	0.00018	52173	CheY-related	1kgs A:2-123
30	gi|134291387|ref|YP_001115156.1|	0051385	124-221	7.65e-21	46894	C-terminal effector domain of the bipartite response regulators	0.0032	46895	PhoB-like	1kgs A:124-225
30	gi|134291674|ref|YP_001115443.1|	0050342	1-127	2.85e-38	52172	CheY-like	0.00021	52173	CheY-related	1kgs A:2-123
30	gi|134291674|ref|YP_001115443.1|	0051385	118-216	5.95e-26	46894	C-terminal effector domain of the bipartite response regulators	0.0011	46895	PhoB-like	1kgs A:124-225
30	gi|134291755|ref|YP_001115524.1|	0049014	2-94	2.72e-19	46894	C-terminal effector domain of the bipartite response regulators	0.0045	46895	PhoB-like	1qqi A:
30	gi|134291755|ref|YP_001115524.1|	0053686	110-379	8.16e-17	52540	P-loop containing nucleoside triphosphate hydrolases	0.08	52670	RecA protein-like (ATPase-domain)	1ube A:5-270
30	gi|134291775|ref|YP_001115544.1|	0053686	144-411	6.32e-24	52540	P-loop containing nucleoside triphosphate hydrolases	0.042	81269	Extended AAA-ATPase domain	1ksf X:168-436
30	gi|134291775|ref|YP_001115544.1|	0049014	2-94	1.84e-18	46894	C-terminal effector domain of the bipartite response regulators	0.0037	46895	PhoB-like	1ys7 A:128-233
30	gi|134292037|ref|YP_001115773.1|	0050342	2-122	3.56e-36	52172	CheY-like	0.00022	52173	CheY-related	1mvo A:
30	gi|134292037|ref|YP_001115773.1|	0051385	130-230	1.96e-23	46894	C-terminal effector domain of the bipartite response regulators	0.0014	46895	PhoB-like	1opc A:
30	gi|134292232|ref|YP_001115968.1|	0050342	4-132	6.97e-42	52172	CheY-like	0.00013	52173	CheY-related	1mvo A:
30	gi|134292232|ref|YP_001115968.1|	0051385	137-235	8.22e-23	46894	C-terminal effector domain of the bipartite response regulators	0.00057	46895	PhoB-like	1opc A:
30	gi|134293284|ref|YP_001117020.1|	0050342	4-128	6.83e-20	52172	CheY-like	0.0012	52173	CheY-related	1zh2 A:2-120
30	gi|134293284|ref|YP_001117020.1|	0051385	130-227	5.39e-18	46894	C-terminal effector domain of the bipartite response regulators	0.0012	46895	PhoB-like	1opc A:
30	gi|134293447|ref|YP_001117183.1|	0050342	7-140	4.7e-38	52172	CheY-like	0.00021	52173	CheY-related	1mvo A:
30	gi|134293447|ref|YP_001117183.1|	0048619	148-243	1.36e-24	46894	C-terminal effector domain of the bipartite response regulators	0.00014	46895	PhoB-like	1opc A:
30	gi|134294003|ref|YP_001117739.1|	0049014	4-101	5.41e-25	46894	C-terminal effector domain of the bipartite response regulators	0.0053	46895	PhoB-like	1p2f A:121-217
30	gi|134294123|ref|YP_001117859.1|	0050342	1-133	5.12e-36	52172	CheY-like	0.0001	52173	CheY-related	1ys7 A:7-127
30	gi|134294123|ref|YP_001117859.1|	0051385	118-216	9.92e-28	46894	C-terminal effector domain of the bipartite response regulators	0.0013	46895	PhoB-like	1qqi A:
30	gi|134294605|ref|YP_001118340.1|	0051385	126-224	1.12e-19	46894	C-terminal effector domain of the bipartite response regulators	0.0076	46895	PhoB-like	1p2f A:121-217
30	gi|134294605|ref|YP_001118340.1|	0050342	1-131	9.25e-17	52172	CheY-like	0.0071	52173	CheY-related	2pl1 A:1-119
30	gi|134295446|ref|YP_001119181.1|	0050342	7-130	3.56e-38	52172	CheY-like	0.00024	52173	CheY-related	1mvo A:
30	gi|134295446|ref|YP_001119181.1|	0048619	141-236	4.54e-25	46894	C-terminal effector domain of the bipartite response regulators	0.00073	46895	PhoB-like	1p2f A:121-217
30	gi|134295506|ref|YP_001119241.1|	0050342	1-136	6.26e-33	52172	CheY-like	0.0013	52173	CheY-related	1nxo A:
30	gi|134295506|ref|YP_001119241.1|	0051385	127-226	1.51e-22	46894	C-terminal effector domain of the bipartite response regulators	0.0053	46895	PhoB-like	1opc A:
30	gi|134296588|ref|YP_001120323.1|	0050342	3-127	1.41e-42	52172	CheY-like	0.00013	52173	CheY-related	1mvo A:
30	gi|134296588|ref|YP_001120323.1|	0051385	132-232	7.09e-26	46894	C-terminal effector domain of the bipartite response regulators	0.00016	46895	PhoB-like	1opc A:
30	gi|134296855|ref|YP_001120590.1|	0050342	1-121	7.68e-37	52172	CheY-like	0.00021	52173	CheY-related	1ys7 A:7-127
30	gi|134296855|ref|YP_001120590.1|	0051385	119-219	1.87e-24	46894	C-terminal effector domain of the bipartite response regulators	0.0019	46895	PhoB-like	1kgs A:124-225
30	gi|134287719|ref|YP_001109885.1|	0050342	1-128	5.41e-37	52172	CheY-like	0.0003	52173	CheY-related	1ys7 A:7-127
30	gi|134287719|ref|YP_001109885.1|	0051385	119-216	8.79e-20	46894	C-terminal effector domain of the bipartite response regulators	0.002	46895	PhoB-like	1kgs A:124-225
30	gi|134292280|ref|YP_001116016.1|	0054369	18-77	0.000000000000985	47413	lambda repressor-like DNA-binding domains	0.026	47432	SinR domain-like	1utx A:
30	gi|134292421|ref|YP_001116157.1|	0049374	68-191	2.08e-29	51182	RmlC-like cupins	0.089	89409	TM1287-like	1v70 A:
30	gi|134292421|ref|YP_001116157.1|	0051249	15-81	0.00000000000000461	47413	lambda repressor-like DNA-binding domains	0.084	47432	SinR domain-like	1b0n A:1-68
30	gi|134292876|ref|YP_001116612.1|	0054369	35-92	0.000000000101	47413	lambda repressor-like DNA-binding domains	0.052	47432	SinR domain-like	2ofy A:3-84
30	gi|134294558|ref|YP_001118293.1|	0054127	7-79	3.1e-17	47413	lambda repressor-like DNA-binding domains	0.01	47432	SinR domain-like	2ict A:8-94
30	gi|134295844|ref|YP_001119579.1|	0051249	26-92	0.000000474	47413	lambda repressor-like DNA-binding domains	0.084	47432	SinR domain-like	1b0n A:1-68
30	gi|134297206|ref|YP_001120941.1|	0049374	59-186	5.54e-30	51182	RmlC-like cupins	0.069	89409	TM1287-like	1o4t A:
30	gi|134297206|ref|YP_001120941.1|	0051249	3-69	0.000000000000873	47413	lambda repressor-like DNA-binding domains	0.0082	47432	SinR domain-like	1b0n A:1-68
30	gi|134297365|ref|YP_001121100.1|	0051249	3-68	0.00000000000000139	47413	lambda repressor-like DNA-binding domains	0.024	47432	SinR domain-like	1b0n A:1-68
30	gi|134297398|ref|YP_001121133.1|	0050823	45-83	0.000025	47413	lambda repressor-like DNA-binding domains	0.067	47432	SinR domain-like	2ict A:8-94
30	gi|134288502|ref|YP_001110665.1|	0046409	41-102	0.0000125	47413	lambda repressor-like DNA-binding domains	0.077	47432	SinR domain-like	2ict A:8-94
30	gi|134288511|ref|YP_001110674.1|	0052016	105-139	0.00000724	47413	lambda repressor-like DNA-binding domains	0.069	47432	SinR domain-like	2b5a A:1-77
30	gi|134288511|ref|YP_001110674.1|	0043707	167-205	0.0000103	47413	lambda repressor-like DNA-binding domains	0.076	47432	SinR domain-like	2b5a A:1-77
30	gi|134287956|ref|YP_001110120.1|	0052016	33-65	0.0000331	47413	lambda repressor-like DNA-binding domains	0.047	47432	SinR domain-like	2b5a A:1-77
30	gi|134287980|ref|YP_001110144.1|	0054323	9-47	0.0000675	47413	lambda repressor-like DNA-binding domains	0.05	47432	SinR domain-like	1b0n A:1-68
30	gi|134288000|ref|YP_001110164.1|	0051908	3-71	3.94e-16	47413	lambda repressor-like DNA-binding domains	0.0085	47432	SinR domain-like	2b5a A:1-77
30	gi|134288001|ref|YP_001110165.1|	0051908	4-70	2.41e-17	47413	lambda repressor-like DNA-binding domains	0.0085	47432	SinR domain-like	2b5a A:1-77
30	gi|134288134|ref|YP_001110298.1|	0051711	12-54	0.0000314	47413	lambda repressor-like DNA-binding domains	0.053	47432	SinR domain-like	2ppx A:30-91
30	gi|134290908|ref|YP_001114677.1|	0049523	6-89	6.98e-22	46689	Homeodomain-like	0.0043	46764	Tetracyclin repressor-like, N-terminal domain	1pb6 A:14-85
30	gi|134290908|ref|YP_001114677.1|	0053097	85-201	0.0000000000133	48498	Tetracyclin repressor-like, C-terminal domain	0.015	48499	Tetracyclin repressor-like, C-terminal domain	2id3 A:81-203
30	gi|134290938|ref|YP_001114707.1|	0048726	100-222	2.91e-39	48498	Tetracyclin repressor-like, C-terminal domain	0.00014	48499	Tetracyclin repressor-like, C-terminal domain	1pb6 A:86-211
30	gi|134290938|ref|YP_001114707.1|	0049523	21-103	3.54e-16	46689	Homeodomain-like	0.0056	46764	Tetracyclin repressor-like, N-terminal domain	1pb6 A:14-85
30	gi|134291055|ref|YP_001114824.1|	0046275	284-333	0.0000000000184	46689	Homeodomain-like	0.016	46759	AraC type transcriptional activator	1bl0 A:63-124
30	gi|134291055|ref|YP_001114824.1|	0036286	232-278	0.00000717	46689	Homeodomain-like	0.072	46764	Tetracyclin repressor-like, N-terminal domain	2hyj A:8-82
30	gi|134291055|ref|YP_001114824.1|	0046787	63-102	0.000079	51182	RmlC-like cupins	0.078	159304	EutQ-like	2pyt A:100-227
30	gi|134291071|ref|YP_001114840.1|	0046275	267-318	0.0000000000717	46689	Homeodomain-like	0.033	46759	AraC type transcriptional activator	1d5y A:57-121
30	gi|134291071|ref|YP_001114840.1|	0036286	214-264	0.00000000258	46689	Homeodomain-like	0.051	46764	Tetracyclin repressor-like, N-terminal domain	1a6i A:2-67
30	gi|134291782|ref|YP_001115551.1|	0049523	24-105	2.1e-16	46689	Homeodomain-like	0.014	46764	Tetracyclin repressor-like, N-terminal domain	1vi0 A:6-77
30	gi|134291835|ref|YP_001115604.1|	0053227	15-274	3.64e-35	53822	Periplasmic binding protein-like I	0.00093	53823	L-arabinose binding protein-like	2nzu G:58-332
30	gi|134291835|ref|YP_001115604.1|	0046275	344-392	0.000000000538	46689	Homeodomain-like	0.036	46759	AraC type transcriptional activator	1d5y A:57-121
30	gi|134291835|ref|YP_001115604.1|	0036286	291-338	0.0000226	46689	Homeodomain-like	0.028	46764	Tetracyclin repressor-like, N-terminal domain	1pb6 A:14-85
30	gi|134291917|ref|YP_001115686.1|	0049495	30-206	0.000000000000178	52317	Class I glutamine amidotransferase-like	0.05	52325	DJ-1/PfpI	2fex A:1-188
30	gi|134291917|ref|YP_001115686.1|	0046275	280-331	0.00000000968	46689	Homeodomain-like	0.046	46759	AraC type transcriptional activator	1bl0 A:63-124
30	gi|134291917|ref|YP_001115686.1|	0036286	228-278	0.00000000848	46689	Homeodomain-like	0.07	46764	Tetracyclin repressor-like, N-terminal domain	2iu5 A:1-71
30	gi|134291988|ref|YP_001115757.1|	0052849	81-181	3.26e-22	48498	Tetracyclin repressor-like, C-terminal domain	0.001	48499	Tetracyclin repressor-like, C-terminal domain	2g7s A:77-192
30	gi|134291988|ref|YP_001115757.1|	0049523	4-74	3.09e-16	46689	Homeodomain-like	0.0022	46764	Tetracyclin repressor-like, N-terminal domain	2g7s A:3-76
30	gi|134292146|ref|YP_001115882.1|	0053205	81-192	7.79e-23	48498	Tetracyclin repressor-like, C-terminal domain	0.014	48499	Tetracyclin repressor-like, C-terminal domain	2fd5 A:77-180
30	gi|134292146|ref|YP_001115882.1|	0049523	3-75	4.93e-16	46689	Homeodomain-like	0.0065	46764	Tetracyclin repressor-like, N-terminal domain	2gfn A:4-80
30	gi|134292213|ref|YP_001115949.1|	0050189	104-217	3.21e-19	48498	Tetracyclin repressor-like, C-terminal domain	0.0022	48499	Tetracyclin repressor-like, C-terminal domain	1vi0 A:78-194
30	gi|134292213|ref|YP_001115949.1|	0049523	23-104	2e-17	46689	Homeodomain-like	0.006	46764	Tetracyclin repressor-like, N-terminal domain	1z77 A:1-75
30	gi|134292241|ref|YP_001115977.1|	0052799	111-235	1.44e-36	48498	Tetracyclin repressor-like, C-terminal domain	0.0098	48499	Tetracyclin repressor-like, C-terminal domain	2d6y A:75-192
30	gi|134292241|ref|YP_001115977.1|	0049523	33-115	2.41e-18	46689	Homeodomain-like	0.0039	46764	Tetracyclin repressor-like, N-terminal domain	2d6y A:7-74
30	gi|134292316|ref|YP_001116052.1|	0049523	3-80	0.00000000000000219	46689	Homeodomain-like	0.0063	46764	Tetracyclin repressor-like, N-terminal domain	1z77 A:1-75
30	gi|134292325|ref|YP_001116061.1|	0054374	15-89	5.2e-16	46689	Homeodomain-like	0.0097	46764	Tetracyclin repressor-like, N-terminal domain	1vi0 A:6-77
30	gi|134292498|ref|YP_001116234.1|	0052656	85-196	1.24e-17	48498	Tetracyclin repressor-like, C-terminal domain	0.014	48499	Tetracyclin repressor-like, C-terminal domain	1sgm A:78-188
30	gi|134292498|ref|YP_001116234.1|	0052647	13-79	0.00000000000000349	46689	Homeodomain-like	0.0056	46764	Tetracyclin repressor-like, N-terminal domain	1sgm A:5-77
30	gi|134292677|ref|YP_001116413.1|	0049195	1-66	0.0000000000000616	46689	Homeodomain-like	0.0047	46764	Tetracyclin repressor-like, N-terminal domain	2i10 A:10-78
30	gi|134292745|ref|YP_001116481.1|	0046275	273-322	0.000000000161	46689	Homeodomain-like	0.024	46759	AraC type transcriptional activator	1bl0 A:63-124
30	gi|134292745|ref|YP_001116481.1|	0036286	221-271	0.00000000276	46689	Homeodomain-like	0.053	46764	Tetracyclin repressor-like, N-terminal domain	1t56 A:22-94
30	gi|134292745|ref|YP_001116481.1|	0054507	31-100,147-188	0.00000168	51182	RmlC-like cupins	0.086	159299	Gentisate 1,2-dioxygenase-like	2phd A:17-367
30	gi|134292805|ref|YP_001116541.1|	0049523	26-101	0.000000000000215	46689	Homeodomain-like	0.0053	46764	Tetracyclin repressor-like, N-terminal domain	1z77 A:1-75
30	gi|134293365|ref|YP_001117101.1|	0052849	80-183	1.03e-19	48498	Tetracyclin repressor-like, C-terminal domain	0.0015	48499	Tetracyclin repressor-like, C-terminal domain	2g7s A:77-192
30	gi|134293365|ref|YP_001117101.1|	0049523	8-84	8.98e-18	46689	Homeodomain-like	0.0044	46764	Tetracyclin repressor-like, N-terminal domain	2g7s A:3-76
30	gi|134293529|ref|YP_001117265.1|	0051818	34-163	0.0000000000000119	51215	Regulatory protein AraC	0.013	51216	Regulatory protein AraC	2arc A:
30	gi|134293529|ref|YP_001117265.1|	0036286	180-229	0.0000000000359	46689	Homeodomain-like	0.043	46764	Tetracyclin repressor-like, N-terminal domain	1v7b A:1-74
30	gi|134293529|ref|YP_001117265.1|	0046275	232-279	0.00000000143	46689	Homeodomain-like	0.01	46759	AraC type transcriptional activator	1d5y A:57-121
30	gi|134293643|ref|YP_001117379.1|	0052849	81-194	1.59e-22	48498	Tetracyclin repressor-like, C-terminal domain	0.0065	48499	Tetracyclin repressor-like, C-terminal domain	2g3b A:74-189
30	gi|134293643|ref|YP_001117379.1|	0049195	6-75	2.26e-17	46689	Homeodomain-like	0.0049	46764	Tetracyclin repressor-like, N-terminal domain	1sgm A:5-77
30	gi|134293991|ref|YP_001117727.1|	0041617	191-433	7.48e-69	52540	P-loop containing nucleoside triphosphate hydrolases	0.00000197	81269	Extended AAA-ATPase domain	1ny5 A:138-384
30	gi|134293991|ref|YP_001117727.1|	0037176	404-492	0.000000158	46689	Homeodomain-like	0.086	46764	Tetracyclin repressor-like, N-terminal domain	2o7t A:1-78
30	gi|134294000|ref|YP_001117736.1|	0036286	197-248	0.000000000000318	46689	Homeodomain-like	0.067	46764	Tetracyclin repressor-like, N-terminal domain	1v7b A:1-74
30	gi|134294000|ref|YP_001117736.1|	0046275	250-295	0.000000179	46689	Homeodomain-like	0.04	46759	AraC type transcriptional activator	1bl0 A:63-124
30	gi|134294248|ref|YP_001117983.1|	0049523	24-105	4.44e-17	46689	Homeodomain-like	0.012	46764	Tetracyclin repressor-like, N-terminal domain	3c07 A:15-89
30	gi|134294313|ref|YP_001118048.1|	0054226	1-66	0.00000000000591	46689	Homeodomain-like	0.063	46764	Tetracyclin repressor-like, N-terminal domain	2g7g A:9-73
30	gi|134294387|ref|YP_001118122.1|	0038061	4-137	3.27e-40	53041	Resolvase-like	0.00011	53042	gamma,delta resolvase, catalytic domain	2gm4 A:1-140
30	gi|134294387|ref|YP_001118122.1|	0038534	140-188	0.000000118	46689	Homeodomain-like	0.081	46764	Tetracyclin repressor-like, N-terminal domain	2fq4 A:9-77
30	gi|134294419|ref|YP_001118154.1|	0049523	2-76	4.62e-17	46689	Homeodomain-like	0.0091	46764	Tetracyclin repressor-like, N-terminal domain	1z77 A:1-75
30	gi|134294419|ref|YP_001118154.1|	0050189	89-197	0.000000000122	48498	Tetracyclin repressor-like, C-terminal domain	0.0095	48499	Tetracyclin repressor-like, C-terminal domain	1vi0 A:78-194
30	gi|134294593|ref|YP_001118328.1|	0049523	14-94	2.36e-17	46689	Homeodomain-like	0.013	46764	Tetracyclin repressor-like, N-terminal domain	1ui5 A:5-75
30	gi|134294593|ref|YP_001118328.1|	0052656	97-188	0.000000000000107	48498	Tetracyclin repressor-like, C-terminal domain	0.014	48499	Tetracyclin repressor-like, C-terminal domain	2fd5 A:77-180
30	gi|134295609|ref|YP_001119344.1|	0052648	103-234	2.76e-40	48498	Tetracyclin repressor-like, C-terminal domain	0.0012	48499	Tetracyclin repressor-like, C-terminal domain	2fbq A:81-214
30	gi|134295609|ref|YP_001119344.1|	0049523	22-97	1.8e-18	46689	Homeodomain-like	0.00081	46764	Tetracyclin repressor-like, N-terminal domain	2fbq A:2-80
30	gi|134295680|ref|YP_001119415.1|	0049195	2-76	0.00000000000000185	46689	Homeodomain-like	0.0082	46764	Tetracyclin repressor-like, N-terminal domain	1vi0 A:6-77
30	gi|134295680|ref|YP_001119415.1|	0052831	83-196	0.0000000000013	48498	Tetracyclin repressor-like, C-terminal domain	0.009	48499	Tetracyclin repressor-like, C-terminal domain	1vi0 A:78-194
30	gi|134295786|ref|YP_001119521.1|	0049523	6-87	1.16e-20	46689	Homeodomain-like	0.0045	46764	Tetracyclin repressor-like, N-terminal domain	1ui5 A:5-75
30	gi|134295786|ref|YP_001119521.1|	0052886	84-198	0.0000000000000084	48498	Tetracyclin repressor-like, C-terminal domain	0.011	48499	Tetracyclin repressor-like, C-terminal domain	2gfn A:81-199
30	gi|134296457|ref|YP_001120192.1|	0049523	5-78	6.16e-16	46689	Homeodomain-like	0.0075	46764	Tetracyclin repressor-like, N-terminal domain	3c07 A:15-89
30	gi|134296513|ref|YP_001120248.1|	0052799	84-209	5.01e-34	48498	Tetracyclin repressor-like, C-terminal domain	0.0067	48499	Tetracyclin repressor-like, C-terminal domain	2fx0 A:77-198
30	gi|134296513|ref|YP_001120248.1|	0049523	4-81	3.39e-19	46689	Homeodomain-like	0.0017	46764	Tetracyclin repressor-like, N-terminal domain	2d6y A:7-74
30	gi|134296815|ref|YP_001120550.1|	0049195	1-69	6.16e-21	46689	Homeodomain-like	0.0026	46764	Tetracyclin repressor-like, N-terminal domain	2fbq A:2-80
30	gi|134296815|ref|YP_001120550.1|	0052886	84-202	0.0000000000239	48498	Tetracyclin repressor-like, C-terminal domain	0.0086	48499	Tetracyclin repressor-like, C-terminal domain	2gfn A:81-199
30	gi|134296919|ref|YP_001120654.1|	0054073	77-190	9.61e-24	48498	Tetracyclin repressor-like, C-terminal domain	0.0011	48499	Tetracyclin repressor-like, C-terminal domain	2hyj A:83-200
30	gi|134296919|ref|YP_001120654.1|	0054072	2-68	5.64e-16	46689	Homeodomain-like	0.0018	46764	Tetracyclin repressor-like, N-terminal domain	2hyj A:8-82
30	gi|134297272|ref|YP_001121007.1|	0054341	2-63	0.00000000349	46689	Homeodomain-like	0.019	46764	Tetracyclin repressor-like, N-terminal domain	2g7l A:16-83
30	gi|134297272|ref|YP_001121007.1|	0052886	70-192	0.0000572	48498	Tetracyclin repressor-like, C-terminal domain	0.013	48499	Tetracyclin repressor-like, C-terminal domain	2gen A:76-193
30	gi|134297278|ref|YP_001121013.1|	0036286	197-248	0.00000000282	46689	Homeodomain-like	0.071	46764	Tetracyclin repressor-like, N-terminal domain	1t56 A:22-94
30	gi|134297278|ref|YP_001121013.1|	0046275	251-301	0.00000000672	46689	Homeodomain-like	0.043	46759	AraC type transcriptional activator	1bl0 A:9-62
30	gi|134287725|ref|YP_001109891.1|	0038061	1-142	9.81e-40	53041	Resolvase-like	0.00013	53042	gamma,delta resolvase, catalytic domain	2gm4 A:1-140
30	gi|134287725|ref|YP_001109891.1|	0038534	145-187	0.0000164	46689	Homeodomain-like	0.048	46764	Tetracyclin repressor-like, N-terminal domain	1zk8 A:6-77
30	gi|134292243|ref|YP_001115979.1|	0044389	88-246	1.4e-28	100950	NagB/RpiA/CoA transferase-like	0.051	110513	IF2B-like	1t9k A:
30	gi|134292243|ref|YP_001115979.1|	0043758	18-72	0.00000000000271	46785	Winged helix DNA-binding domain	0.098	109680	TrmB-like	1sfx A:
30	gi|134295931|ref|YP_001119666.1|	0049384	6-97	0.00000179	46785	Winged helix DNA-binding domain	0.044	109680	TrmB-like	1sfx A:
