# Supplementary material for: Abundance, diversity and domain architecture variability in prokaryotic DNA-binding transcription factors
Source: PLoS One. 2018 Apr 3;13(4):e0195332. doi: 10.1371/journal.pone.0195332 (PMC5882156; doi:10.1371/journal.pone.0195332)
Supplement: S1 Dataset — The information of genomes and transcription factors is organized in a tabular format. The file S1_Dataset.zip contains 761 files, one per genome. The information is organized as follows: Genome ID, identifier from NCBI database; Supfam ID; physical position of the Domain; E-value; Supfam model assignment; Supfam description; E-value associated to the family; Family ID; Family ID; representative PDB associated to each assignment. (ZIP) [file pone.0195332.s005.zip › Genomes_assignments/Burkholderia_xenovorans_LB400_B.TFs]

b4	gi|91784667|ref|YP_559873.1|	0046275	272-321	0.0000627	46689	Homeodomain-like	0.04	46759	AraC type transcriptional activator	1d5y A:57-121
b4	gi|91781407|ref|YP_556613.1|	0046275	280-331	0.00000717	46689	Homeodomain-like	0.061	46759	AraC type transcriptional activator	1d5y A:57-121
b4	gi|91781407|ref|YP_556613.1|	0036286	229-278	0.00000129	46689	Homeodomain-like	0.071	46759	AraC type transcriptional activator	1d5y A:3-56
b4	gi|91781976|ref|YP_557182.1|	0049495	23-200	4.96e-19	52317	Class I glutamine amidotransferase-like	0.041	52325	DJ-1/PfpI	2fex A:1-188
b4	gi|91781976|ref|YP_557182.1|	0036286	223-271	0.00000000317	46689	Homeodomain-like	0.044	46759	AraC type transcriptional activator	1bl0 A:9-62
b4	gi|91781976|ref|YP_557182.1|	0045977	275-323	0.00000152	46689	Homeodomain-like	0.035	46759	AraC type transcriptional activator	1bl0 A:63-124
b4	gi|91782842|ref|YP_558048.1|	0049495	25-201	1.17e-21	52317	Class I glutamine amidotransferase-like	0.092	52328	Catalase, C-terminal domain	1sy7 A:553-736
b4	gi|91782842|ref|YP_558048.1|	0036286	223-273	0.000000000941	46689	Homeodomain-like	0.042	46759	AraC type transcriptional activator	1d5y A:3-56
b4	gi|91782842|ref|YP_558048.1|	0045977	275-325	0.000000305	46689	Homeodomain-like	0.022	46759	AraC type transcriptional activator	1bl0 A:9-62
b4	gi|91782898|ref|YP_558104.1|	0052668	12-196	2.56e-29	52317	Class I glutamine amidotransferase-like	0.04	52325	DJ-1/PfpI	1pe0 A:
b4	gi|91782898|ref|YP_558104.1|	0046275	271-322	0.00000000000103	46689	Homeodomain-like	0.0099	46759	AraC type transcriptional activator	1d5y A:57-121
b4	gi|91782898|ref|YP_558104.1|	0036286	218-268	0.00000000735	46689	Homeodomain-like	0.021	46759	AraC type transcriptional activator	1d5y A:3-56
b4	gi|91782937|ref|YP_558143.1|	0046275	255-304	0.000000000000148	46689	Homeodomain-like	0.04	46759	AraC type transcriptional activator	1d5y A:57-121
b4	gi|91782937|ref|YP_558143.1|	0035607	206-253	0.000000762	46689	Homeodomain-like	0.07	46764	Tetracyclin repressor-like, N-terminal domain	2fd5 A:1-76
b4	gi|91782940|ref|YP_558146.1|	0046275	274-326	0.0000000000493	46689	Homeodomain-like	0.013	46759	AraC type transcriptional activator	1d5y A:57-121
b4	gi|91783117|ref|YP_558323.1|	0051818	32-134	0.000000000000837	51215	Regulatory protein AraC	0.015	51216	Regulatory protein AraC	2arc A:
b4	gi|91783117|ref|YP_558323.1|	0036286	182-231	0.000000000127	46689	Homeodomain-like	0.032	46759	AraC type transcriptional activator	1d5y A:3-56
b4	gi|91783614|ref|YP_558820.1|	0046275	247-299	0.00000000448	46689	Homeodomain-like	0.047	46759	AraC type transcriptional activator	1d5y A:57-121
b4	gi|91783614|ref|YP_558820.1|	0036286	194-244	0.00000000986	46689	Homeodomain-like	0.06	46764	Tetracyclin repressor-like, N-terminal domain	2hyj A:8-82
b4	gi|91783622|ref|YP_558828.1|	0046275	236-287	0.00000000000627	46689	Homeodomain-like	0.019	46759	AraC type transcriptional activator	1d5y A:57-121
b4	gi|91783622|ref|YP_558828.1|	0047686	24-140	0.0000000445	51182	RmlC-like cupins	0.049	89409	TM1287-like	2f4p A:2-135
b4	gi|91783622|ref|YP_558828.1|	0036286	184-233	0.000000139	46689	Homeodomain-like	0.022	46759	AraC type transcriptional activator	1bl0 A:9-62
b4	gi|91784034|ref|YP_559240.1|	0046275	251-300	0.00000000026	46689	Homeodomain-like	0.011	46759	AraC type transcriptional activator	1d5y A:57-121
b4	gi|91784034|ref|YP_559240.1|	0036286	198-249	0.0000000247	46689	Homeodomain-like	0.062	46764	Tetracyclin repressor-like, N-terminal domain	1t56 A:22-94
b4	gi|91784157|ref|YP_559363.1|	0047686	22-191	1.87e-17	51182	RmlC-like cupins	0.099	89409	TM1287-like	1yhf A:1-112
b4	gi|91784157|ref|YP_559363.1|	0046275	222-266	0.0000000166	46689	Homeodomain-like	0.013	46759	AraC type transcriptional activator	1d5y A:57-121
b4	gi|91784294|ref|YP_559500.1|	0046275	83-134	0.00000000000412	46689	Homeodomain-like	0.023	46759	AraC type transcriptional activator	1d5y A:57-121
b4	gi|91784294|ref|YP_559500.1|	0036286	31-80	0.0000000582	46689	Homeodomain-like	0.021	46759	AraC type transcriptional activator	1bl0 A:63-124
b4	gi|91784627|ref|YP_559833.1|	0047686	23-196	0.0000000000000378	51182	RmlC-like cupins	0.04	101976	TM1459-like	1vj2 A:
b4	gi|91784627|ref|YP_559833.1|	0046275	220-264	0.00000000538	46689	Homeodomain-like	0.016	46759	AraC type transcriptional activator	1d5y A:57-121
b4	gi|91784629|ref|YP_559835.1|	0046275	251-300	0.000000000421	46689	Homeodomain-like	0.019	46759	AraC type transcriptional activator	1d5y A:57-121
b4	gi|91784744|ref|YP_559950.1|	0051818	26-151	2.48e-24	51215	Regulatory protein AraC	0.0086	51216	Regulatory protein AraC	2arc A:
b4	gi|91784744|ref|YP_559950.1|	0046275	228-274	0.0000000000896	46689	Homeodomain-like	0.038	46759	AraC type transcriptional activator	1d5y A:57-121
b4	gi|91784744|ref|YP_559950.1|	0036286	175-226	0.00000000824	46689	Homeodomain-like	0.026	46759	AraC type transcriptional activator	1d5y A:3-56
b4	gi|91784757|ref|YP_559963.1|	0052668	4-30,71-235	4.78e-43	52317	Class I glutamine amidotransferase-like	0.011	52325	DJ-1/PfpI	1g2i A:
b4	gi|91784757|ref|YP_559963.1|	0046275	307-358	0.000000000206	46689	Homeodomain-like	0.016	46759	AraC type transcriptional activator	1d5y A:57-121
b4	gi|91784757|ref|YP_559963.1|	0036286	257-302	0.00000439	46689	Homeodomain-like	0.049	46759	AraC type transcriptional activator	1bl0 A:9-62
b4	gi|91785049|ref|YP_560255.1|	0046275	237-286	0.00000000000717	46689	Homeodomain-like	0.057	46759	AraC type transcriptional activator	1d5y A:57-121
b4	gi|91785049|ref|YP_560255.1|	0036286	185-235	0.00000000481	46689	Homeodomain-like	0.06	46759	AraC type transcriptional activator	1bl0 A:9-62
b4	gi|91785049|ref|YP_560255.1|	0051818	23-86	0.00000000523	51215	Regulatory protein AraC	0.02	51216	Regulatory protein AraC	2arc A:
b4	gi|91785075|ref|YP_560281.1|	0052668	19-207	4.74e-48	52317	Class I glutamine amidotransferase-like	0.028	52325	DJ-1/PfpI	1g2i A:
b4	gi|91785075|ref|YP_560281.1|	0046275	279-329	0.00000000448	46689	Homeodomain-like	0.025	46759	AraC type transcriptional activator	1bl0 A:63-124
b4	gi|91785075|ref|YP_560281.1|	0036286	226-275	0.00000833	46689	Homeodomain-like	0.013	46759	AraC type transcriptional activator	1d5y A:3-56
b4	gi|91785795|ref|YP_561001.1|	0046652	15-94	2.09e-31	57884	Ada DNA repair protein, N-terminal domain (N-Ada 10)	0.0000967	57885	Ada DNA repair protein, N-terminal domain (N-Ada 10)	1eyf A:
b4	gi|91785795|ref|YP_561001.1|	0048993	277-356	2.49e-29	46767	Methylated DNA-protein cysteine methyltransferase, C-terminal domain	0.0000456	46768	Methylated DNA-protein cysteine methyltransferase, C-terminal domain	1sfe A:93-176
b4	gi|91785795|ref|YP_561001.1|	0049381	195-274	1.96e-22	53155	Methylated DNA-protein cysteine methyltransferase domain	0.00091	53156	Methylated DNA-protein cysteine methyltransferase domain	1sfe A:12-92
b4	gi|91785795|ref|YP_561001.1|	0036286	91-140	0.0000000013	46689	Homeodomain-like	0.036	46759	AraC type transcriptional activator	1bl0 A:9-62
b4	gi|91785802|ref|YP_561008.1|	0052668	1-188	1.34e-46	52317	Class I glutamine amidotransferase-like	0.0074	52325	DJ-1/PfpI	1pe0 A:
b4	gi|91785802|ref|YP_561008.1|	0036286	205-252	0.0000000314	46689	Homeodomain-like	0.028	46759	AraC type transcriptional activator	1d5y A:3-56
b4	gi|91785802|ref|YP_561008.1|	0045977	258-307	0.000000323	46689	Homeodomain-like	0.034	46759	AraC type transcriptional activator	1d5y A:57-121
b4	gi|91777135|ref|YP_552343.1|	0052668	1-194	7.55e-52	52317	Class I glutamine amidotransferase-like	0.0034	52325	DJ-1/PfpI	1pe0 A:
b4	gi|91777135|ref|YP_552343.1|	0045977	267-317	0.00000000394	46689	Homeodomain-like	0.085	46690	Homeodomain	1x41 A:8-54
b4	gi|91777135|ref|YP_552343.1|	0036286	216-263	0.0000000194	46689	Homeodomain-like	0.053	46759	AraC type transcriptional activator	1bl0 A:9-62
b4	gi|91777265|ref|YP_552473.1|	0046275	208-256	0.000000000148	46689	Homeodomain-like	0.02	46759	AraC type transcriptional activator	1d5y A:57-121
b4	gi|91777265|ref|YP_552473.1|	0036286	159-206	0.000000000538	46689	Homeodomain-like	0.02	46759	AraC type transcriptional activator	1d5y A:3-56
b4	gi|91777265|ref|YP_552473.1|	0047686	25-99	0.0000000889	51182	RmlC-like cupins	0.029	75035	Quercetin 2,3-dioxygenase-like	1y3t A:5-334
b4	gi|91777337|ref|YP_552545.1|	0049495	24-202	1.96e-20	52317	Class I glutamine amidotransferase-like	0.084	52328	Catalase, C-terminal domain	1sy7 A:553-736
b4	gi|91777337|ref|YP_552545.1|	0046275	277-329	0.00000000000157	46689	Homeodomain-like	0.019	46759	AraC type transcriptional activator	1d5y A:57-121
b4	gi|91777337|ref|YP_552545.1|	0036286	225-274	0.0000000152	46689	Homeodomain-like	0.017	46759	AraC type transcriptional activator	1d5y A:3-56
b4	gi|91777346|ref|YP_552554.1|	0049495	24-199	1.42e-17	52317	Class I glutamine amidotransferase-like	0.068	52328	Catalase, C-terminal domain	1sy7 A:553-736
b4	gi|91777346|ref|YP_552554.1|	0036286	222-271	0.000000000141	46689	Homeodomain-like	0.019	46759	AraC type transcriptional activator	1d5y A:3-56
b4	gi|91777346|ref|YP_552554.1|	0045977	274-322	0.0000000189	46689	Homeodomain-like	0.023	46759	AraC type transcriptional activator	1bl0 A:63-124
b4	gi|91777456|ref|YP_552664.1|	0047686	5-189	0.0000000000016	51182	RmlC-like cupins	0.041	89409	TM1287-like	1yhf A:1-112
b4	gi|91777456|ref|YP_552664.1|	0046275	210-254	0.00000000333	46689	Homeodomain-like	0.045	46759	AraC type transcriptional activator	1d5y A:57-121
b4	gi|91777512|ref|YP_552720.1|	0053227	15-279	1.99e-32	53822	Periplasmic binding protein-like I	0.002	53823	L-arabinose binding protein-like	2nzu G:58-332
b4	gi|91777512|ref|YP_552720.1|	0046275	349-398	0.000000000264	46689	Homeodomain-like	0.048	46759	AraC type transcriptional activator	1d5y A:57-121
b4	gi|91777512|ref|YP_552720.1|	0036286	296-343	0.0000794	46689	Homeodomain-like	0.033	46764	Tetracyclin repressor-like, N-terminal domain	1pb6 A:14-85
b4	gi|91777691|ref|YP_552899.1|	0051818	26-147	7.32e-22	51215	Regulatory protein AraC	0.0048	51216	Regulatory protein AraC	2arc A:
b4	gi|91777691|ref|YP_552899.1|	0046275	225-272	0.000000000175	46689	Homeodomain-like	0.012	46759	AraC type transcriptional activator	1d5y A:57-121
b4	gi|91777691|ref|YP_552899.1|	0036286	174-222	0.00000000108	46689	Homeodomain-like	0.022	46759	AraC type transcriptional activator	1bl0 A:9-62
b4	gi|91777752|ref|YP_552960.1|	0046275	253-300	0.000000000000412	46689	Homeodomain-like	0.038	46759	AraC type transcriptional activator	1d5y A:57-121
b4	gi|91777752|ref|YP_552960.1|	0035607	203-250	0.000000000448	46689	Homeodomain-like	0.067	46759	AraC type transcriptional activator	1bl0 A:9-62
b4	gi|91777812|ref|YP_553020.1|	0051818	29-150	5.1e-19	51215	Regulatory protein AraC	0.0041	51216	Regulatory protein AraC	2arc A:
b4	gi|91777812|ref|YP_553020.1|	0036286	180-230	0.000000000108	46689	Homeodomain-like	0.034	46759	AraC type transcriptional activator	1bl0 A:63-124
b4	gi|91777812|ref|YP_553020.1|	0046275	232-278	0.00000000681	46689	Homeodomain-like	0.031	46759	AraC type transcriptional activator	1d5y A:3-56
b4	gi|91777841|ref|YP_553049.1|	0046275	286-336	0.000000000627	46689	Homeodomain-like	0.013	46759	AraC type transcriptional activator	1bl0 A:63-124
b4	gi|91777854|ref|YP_553062.1|	0046275	257-304	0.000000000000305	46689	Homeodomain-like	0.011	46759	AraC type transcriptional activator	1d5y A:57-121
b4	gi|91777854|ref|YP_553062.1|	0036286	205-255	0.00000000000824	46689	Homeodomain-like	0.014	46759	AraC type transcriptional activator	1bl0 A:9-62
b4	gi|91777854|ref|YP_553062.1|	0051818	78-180	0.0000183	51215	Regulatory protein AraC	0.018	51216	Regulatory protein AraC	2arc A:
b4	gi|91778042|ref|YP_553250.1|	0052668	6-194	1.45e-47	52317	Class I glutamine amidotransferase-like	0.015	52325	DJ-1/PfpI	1g2i A:
b4	gi|91778042|ref|YP_553250.1|	0036286	212-262	0.0000000116	46689	Homeodomain-like	0.018	46759	AraC type transcriptional activator	1d5y A:3-56
b4	gi|91778042|ref|YP_553250.1|	0045977	265-315	0.00000762	46689	Homeodomain-like	0.031	46759	AraC type transcriptional activator	1bl0 A:63-124
b4	gi|91778355|ref|YP_553563.1|	0046275	251-303	0.000000000582	46689	Homeodomain-like	0.025	46759	AraC type transcriptional activator	1bl0 A:63-124
b4	gi|91778355|ref|YP_553563.1|	0036286	197-248	0.00000000143	46689	Homeodomain-like	0.061	46764	Tetracyclin repressor-like, N-terminal domain	2o7t A:1-78
b4	gi|91778369|ref|YP_553577.1|	0049495	25-203	1.13e-20	52317	Class I glutamine amidotransferase-like	0.047	52325	DJ-1/PfpI	1oi4 A:23-192
b4	gi|91778369|ref|YP_553577.1|	0036286	227-274	0.000000000302	46689	Homeodomain-like	0.029	46759	AraC type transcriptional activator	1bl0 A:9-62
b4	gi|91778369|ref|YP_553577.1|	0046275	277-325	0.000000137	46689	Homeodomain-like	0.038	46759	AraC type transcriptional activator	1bl0 A:63-124
b4	gi|91778372|ref|YP_553580.1|	0049495	25-201	1.08e-16	52317	Class I glutamine amidotransferase-like	0.037	52325	DJ-1/PfpI	1oi4 A:23-192
b4	gi|91778372|ref|YP_553580.1|	0045977	277-326	0.000000000161	46689	Homeodomain-like	0.014	46759	AraC type transcriptional activator	1bl0 A:63-124
b4	gi|91778372|ref|YP_553580.1|	0036286	225-274	0.0000000166	46689	Homeodomain-like	0.019	46759	AraC type transcriptional activator	1bl0 A:9-62
b4	gi|91778435|ref|YP_553643.1|	0036286	193-241	0.00000000188	46689	Homeodomain-like	0.011	46759	AraC type transcriptional activator	1d5y A:3-56
b4	gi|91778435|ref|YP_553643.1|	0046275	243-293	0.0000000237	46689	Homeodomain-like	0.059	46764	Tetracyclin repressor-like, N-terminal domain	2g7s A:3-76
b4	gi|91778492|ref|YP_553700.1|	0052668	22-210	8.71e-48	52317	Class I glutamine amidotransferase-like	0.012	52325	DJ-1/PfpI	1oi4 A:23-192
b4	gi|91778492|ref|YP_553700.1|	0046275	281-329	0.00000000026	46689	Homeodomain-like	0.016	46759	AraC type transcriptional activator	1d5y A:57-121
b4	gi|91778492|ref|YP_553700.1|	0036286	231-278	0.00000000233	46689	Homeodomain-like	0.013	46759	AraC type transcriptional activator	1d5y A:3-56
b4	gi|91778504|ref|YP_553712.1|	0052668	21-214	3.05e-37	52317	Class I glutamine amidotransferase-like	0.019	52325	DJ-1/PfpI	1g2i A:
b4	gi|91778504|ref|YP_553712.1|	0046275	287-337	0.00000000000175	46689	Homeodomain-like	0.014	46759	AraC type transcriptional activator	1d5y A:57-121
b4	gi|91778504|ref|YP_553712.1|	0036286	234-285	0.00000000779	46689	Homeodomain-like	0.013	46759	AraC type transcriptional activator	1d5y A:3-56
b4	gi|91778520|ref|YP_553728.1|	0052668	11-198	6.11e-38	52317	Class I glutamine amidotransferase-like	0.028	52325	DJ-1/PfpI	2fex A:1-188
b4	gi|91778520|ref|YP_553728.1|	0036286	218-266	0.0000000000394	46689	Homeodomain-like	0.015	46759	AraC type transcriptional activator	1bl0 A:9-62
b4	gi|91778520|ref|YP_553728.1|	0046275	269-320	0.000000000022	46689	Homeodomain-like	0.046	46759	AraC type transcriptional activator	1d5y A:57-121
b4	gi|91778570|ref|YP_553778.1|	0046275	287-336	0.00000000125	46689	Homeodomain-like	0.028	46759	AraC type transcriptional activator	1d5y A:57-121
b4	gi|91778604|ref|YP_553812.1|	0046275	57-105	0.000000000242	46689	Homeodomain-like	0.037	46759	AraC type transcriptional activator	1d5y A:57-121
b4	gi|91778604|ref|YP_553812.1|	0036286	7-54	0.000000000941	46689	Homeodomain-like	0.027	46759	AraC type transcriptional activator	1bl0 A:9-62
b4	gi|91778942|ref|YP_554150.1|	0046275	258-306	0.0000000000627	46689	Homeodomain-like	0.018	46759	AraC type transcriptional activator	1d5y A:57-121
b4	gi|91778942|ref|YP_554150.1|	0043192	41-78	0.000000254	51182	RmlC-like cupins	0.032	89406	Hypothetical protein TM1112	1lkn A:
b4	gi|91778969|ref|YP_554177.1|	0047686	54-192	0.000000000000623	51182	RmlC-like cupins	0.054	89409	TM1287-like	1v70 A:
b4	gi|91778969|ref|YP_554177.1|	0046275	219-264	0.000000134	46689	Homeodomain-like	0.032	46759	AraC type transcriptional activator	1d5y A:57-121
b4	gi|91778975|ref|YP_554183.1|	0046275	299-347	0.000000000112	46689	Homeodomain-like	0.012	46759	AraC type transcriptional activator	1bl0 A:63-124
b4	gi|91778975|ref|YP_554183.1|	0036286	247-295	0.00000448	46689	Homeodomain-like	0.08	46764	Tetracyclin repressor-like, N-terminal domain	1jt6 A:2-72
b4	gi|91778990|ref|YP_554198.1|	0046275	269-317	0.00000363	46689	Homeodomain-like	0.037	46759	AraC type transcriptional activator	1d5y A:57-121
b4	gi|91778990|ref|YP_554198.1|	0036286	218-268	0.00000762	46689	Homeodomain-like	0.065	46764	Tetracyclin repressor-like, N-terminal domain	2o7t A:1-78
b4	gi|91778991|ref|YP_554199.1|	0046275	329-377	0.0000000013	46689	Homeodomain-like	0.017	46759	AraC type transcriptional activator	1bl0 A:63-124
b4	gi|91778991|ref|YP_554199.1|	0036286	278-326	0.0000017	46689	Homeodomain-like	0.085	46759	AraC type transcriptional activator	1d5y A:3-56
b4	gi|91779014|ref|YP_554222.1|	0046275	296-344	0.00000000000211	46689	Homeodomain-like	0.015	46759	AraC type transcriptional activator	1d5y A:57-121
b4	gi|91779218|ref|YP_554426.1|	0046275	202-247	0.00000000000933	46689	Homeodomain-like	0.046	46759	AraC type transcriptional activator	1d5y A:57-121
b4	gi|91779218|ref|YP_554426.1|	0036286	149-197	0.0000000172	46689	Homeodomain-like	0.063	46759	AraC type transcriptional activator	1bl0 A:9-62
b4	gi|91779218|ref|YP_554426.1|	0037219	24-137	0.0000000099	55785	PYP-like sensor domain (PAS domain)	0.085	88853	Flavin-binding PAS domain	1n9l A:
b4	gi|91779267|ref|YP_554475.1|	0052668	7-192	5.5e-37	52317	Class I glutamine amidotransferase-like	0.022	52325	DJ-1/PfpI	2fex A:1-188
b4	gi|91779267|ref|YP_554475.1|	0046275	263-312	0.000000000000276	46689	Homeodomain-like	0.029	46759	AraC type transcriptional activator	1d5y A:57-121
b4	gi|91779267|ref|YP_554475.1|	0036286	210-262	0.00000726	46689	Homeodomain-like	0.047	46759	AraC type transcriptional activator	1d5y A:3-56
b4	gi|91779414|ref|YP_554622.1|	0046275	187-235	0.00000000000681	46689	Homeodomain-like	0.059	46759	AraC type transcriptional activator	1bl0 A:63-124
b4	gi|91779414|ref|YP_554622.1|	0035607	135-185	0.00000000348	46689	Homeodomain-like	0.021	46759	AraC type transcriptional activator	1bl0 A:9-62
b4	gi|91779476|ref|YP_554684.1|	0051818	11-155	3.92e-21	51215	Regulatory protein AraC	0.011	51216	Regulatory protein AraC	2arc A:
b4	gi|91779476|ref|YP_554684.1|	0036286	172-222	0.00000000038	46689	Homeodomain-like	0.076	46759	AraC type transcriptional activator	1bl0 A:9-62
b4	gi|91779476|ref|YP_554684.1|	0046275	223-270	0.000000851	46689	Homeodomain-like	0.064	46759	AraC type transcriptional activator	1d5y A:57-121
b4	gi|91779490|ref|YP_554698.1|	0052594	381-422,462-522,573-789	1.96e-83	141130	Acetamidase/Formamidase-like	0.00019	141131	Acetamidase/Formamidase-like	2f4l A:1-283
b4	gi|91779490|ref|YP_554698.1|	0046275	260-312	0.000000000175	46689	Homeodomain-like	0.018	46759	AraC type transcriptional activator	1d5y A:57-121
b4	gi|91779509|ref|YP_554717.1|	0046275	251-301	0.00000000000269	46689	Homeodomain-like	0.013	46759	AraC type transcriptional activator	1d5y A:57-121
b4	gi|91779509|ref|YP_554717.1|	0036286	201-248	0.00000000717	46689	Homeodomain-like	0.0072	46759	AraC type transcriptional activator	1bl0 A:9-62
b4	gi|91779686|ref|YP_554894.1|	0046275	247-297	0.0000000000154	46689	Homeodomain-like	0.023	46759	AraC type transcriptional activator	1bl0 A:63-124
b4	gi|91779686|ref|YP_554894.1|	0036286	194-244	0.0000000971	46689	Homeodomain-like	0.046	46764	Tetracyclin repressor-like, N-terminal domain	1t56 A:22-94
b4	gi|91779707|ref|YP_554915.1|	0046275	273-321	0.0000000000672	46689	Homeodomain-like	0.022	46759	AraC type transcriptional activator	1d5y A:57-121
b4	gi|91779827|ref|YP_555035.1|	0036288	129-280	2.44e-33	55136	Probable bacterial effector-binding domain	0.06	75462	Gyrase inhibitory protein GyrI (SbmC, YeeB)	1jyh A:
b4	gi|91779827|ref|YP_555035.1|	0046275	58-109	0.0000000000941	46689	Homeodomain-like	0.0074	46759	AraC type transcriptional activator	1d5y A:57-121
b4	gi|91779827|ref|YP_555035.1|	0036286	6-56	0.0000000211	46689	Homeodomain-like	0.0085	46759	AraC type transcriptional activator	1d5y A:3-56
b4	gi|91779918|ref|YP_555126.1|	0046275	226-276	0.0000000000627	46689	Homeodomain-like	0.011	46759	AraC type transcriptional activator	1d5y A:57-121
b4	gi|91779918|ref|YP_555126.1|	0036286	173-222	0.00000244	46689	Homeodomain-like	0.071	46764	Tetracyclin repressor-like, N-terminal domain	1t56 A:22-94
b4	gi|91779946|ref|YP_555154.1|	0036286	219-269	0.000000000000193	46689	Homeodomain-like	0.0099	46759	AraC type transcriptional activator	1d5y A:3-56
b4	gi|91779946|ref|YP_555154.1|	0046275	272-321	0.0000000000762	46689	Homeodomain-like	0.038	46759	AraC type transcriptional activator	1d5y A:57-121
b4	gi|91780091|ref|YP_555298.1|	0046085	134-289	5.82e-34	53098	Ribonuclease H-like	0.0034	53107	Retroviral integrase, catalytic domain	1c6v A:
b4	gi|91780091|ref|YP_555298.1|	0048742	20-110	0.0000358	46689	Homeodomain-like	0.054	46759	AraC type transcriptional activator	1bl0 A:63-124
b4	gi|91780173|ref|YP_555380.1|	0046275	264-312	0.00000000582	46689	Homeodomain-like	0.029	46759	AraC type transcriptional activator	1bl0 A:63-124
b4	gi|91780302|ref|YP_555509.1|	0047686	19-182	5.87e-16	51182	RmlC-like cupins	0.079	101976	TM1459-like	1vj2 A:
b4	gi|91780302|ref|YP_555509.1|	0046275	209-257	0.00000000116	46689	Homeodomain-like	0.061	46759	AraC type transcriptional activator	1d5y A:3-56
b4	gi|91780313|ref|YP_555520.1|	0046275	286-333	0.0000000000582	46689	Homeodomain-like	0.024	46759	AraC type transcriptional activator	1d5y A:57-121
b4	gi|91780529|ref|YP_555736.1|	0047686	16-183	0.000000000000175	51182	RmlC-like cupins	0.081	89409	TM1287-like	2f4p A:2-135
b4	gi|91780529|ref|YP_555736.1|	0046275	210-255	0.0000143	46689	Homeodomain-like	0.037	46759	AraC type transcriptional activator	1d5y A:3-56
b4	gi|91780673|ref|YP_555880.1|	0046275	255-305	0.0000000000148	46689	Homeodomain-like	0.041	46759	AraC type transcriptional activator	1d5y A:57-121
b4	gi|91780673|ref|YP_555880.1|	0051818	93-183	0.00000432	51215	Regulatory protein AraC	0.022	51216	Regulatory protein AraC	2arc A:
b4	gi|91780733|ref|YP_555940.1|	0046085	134-289	6.32e-34	53098	Ribonuclease H-like	0.0034	53107	Retroviral integrase, catalytic domain	1c6v A:
b4	gi|91780733|ref|YP_555940.1|	0048742	20-110	0.0000376	46689	Homeodomain-like	0.054	46759	AraC type transcriptional activator	1bl0 A:63-124
b4	gi|91780734|ref|YP_555941.1|	0046275	107-153	0.000000000717	46689	Homeodomain-like	0.047	46759	AraC type transcriptional activator	1d5y A:3-56
b4	gi|91780734|ref|YP_555941.1|	0036286	55-104	0.00000000143	46689	Homeodomain-like	0.026	46759	AraC type transcriptional activator	1d5y A:3-56
b4	gi|91780744|ref|YP_555951.1|	0036286	29-79	0.0000000043	46689	Homeodomain-like	0.034	46759	AraC type transcriptional activator	1bl0 A:9-62
b4	gi|91780744|ref|YP_555951.1|	0046275	81-127	0.00000000448	46689	Homeodomain-like	0.08	46759	AraC type transcriptional activator	1d5y A:3-56
b4	gi|91781103|ref|YP_556310.1|	0049495	24-203	0.0000000000000107	52317	Class I glutamine amidotransferase-like	0.051	52325	DJ-1/PfpI	1u9c A:
b4	gi|91781103|ref|YP_556310.1|	0046275	277-326	0.000000000493	46689	Homeodomain-like	0.021	46759	AraC type transcriptional activator	1bl0 A:63-124
b4	gi|91781103|ref|YP_556310.1|	0036286	226-274	0.0000000797	46689	Homeodomain-like	0.021	46759	AraC type transcriptional activator	1bl0 A:9-62
b4	gi|91781106|ref|YP_556313.1|	0049495	25-205	4.2e-20	52317	Class I glutamine amidotransferase-like	0.058	52325	DJ-1/PfpI	1g2i A:
b4	gi|91781106|ref|YP_556313.1|	0036286	231-276	0.0000000039	46689	Homeodomain-like	0.038	46759	AraC type transcriptional activator	1bl0 A:9-62
b4	gi|91781106|ref|YP_556313.1|	0046275	279-327	0.00000116	46689	Homeodomain-like	0.029	46759	AraC type transcriptional activator	1d5y A:57-121
b4	gi|91781108|ref|YP_556315.1|	0049495	25-199	6.25e-17	52317	Class I glutamine amidotransferase-like	0.043	52328	Catalase, C-terminal domain	1sy7 A:553-736
b4	gi|91781108|ref|YP_556315.1|	0036286	224-271	0.00000000227	46689	Homeodomain-like	0.029	46759	AraC type transcriptional activator	1d5y A:3-56
b4	gi|91781108|ref|YP_556315.1|	0045977	274-322	0.00000000634	46689	Homeodomain-like	0.018	46759	AraC type transcriptional activator	1bl0 A:63-124
b4	gi|91781116|ref|YP_556323.1|	0046275	299-347	0.000000000112	46689	Homeodomain-like	0.012	46759	AraC type transcriptional activator	1bl0 A:63-124
b4	gi|91781116|ref|YP_556323.1|	0036286	247-295	0.00000278	46689	Homeodomain-like	0.091	46759	AraC type transcriptional activator	1d5y A:3-56
b4	gi|91781131|ref|YP_556338.1|	0046275	269-317	0.000000354	46689	Homeodomain-like	0.029	46759	AraC type transcriptional activator	1d5y A:57-121
b4	gi|91781131|ref|YP_556338.1|	0036286	218-268	0.00000717	46689	Homeodomain-like	0.065	46764	Tetracyclin repressor-like, N-terminal domain	2o7t A:1-78
b4	gi|91781132|ref|YP_556339.1|	0046275	302-350	0.00000000125	46689	Homeodomain-like	0.018	46759	AraC type transcriptional activator	1bl0 A:63-124
b4	gi|91781132|ref|YP_556339.1|	0036286	251-299	0.00000152	46689	Homeodomain-like	0.085	46759	AraC type transcriptional activator	1d5y A:3-56
b4	gi|91781376|ref|YP_556583.1|	0046275	248-297	0.0000000000251	46689	Homeodomain-like	0.028	46759	AraC type transcriptional activator	1d5y A:57-121
b4	gi|91781376|ref|YP_556583.1|	0036286	195-245	0.00000000364	46689	Homeodomain-like	0.033	46764	Tetracyclin repressor-like, N-terminal domain	1t56 A:22-94
b4	gi|91781840|ref|YP_557046.1|	0045968	23-79	0.000000000173	46785	Winged helix DNA-binding domain	0.031	46792	Arginine repressor (ArgR), N-terminal DNA-binding domain	1b4a A:4-78
b4	gi|91784760|ref|YP_559966.1|	0049777	10-96	9.29e-17	46785	Winged helix DNA-binding domain	0.017	46801	ArsR-like transcriptional regulators	1smt A:
b4	gi|91784832|ref|YP_560038.1|	0049777	27-118	8.05e-24	46785	Winged helix DNA-binding domain	0.0022	46801	ArsR-like transcriptional regulators	1smt A:
b4	gi|91777183|ref|YP_552391.1|	0049777	6-96	0.0000000000000154	46785	Winged helix DNA-binding domain	0.048	46801	ArsR-like transcriptional regulators	1u2w A:12-119
b4	gi|91777322|ref|YP_552530.1|	0049777	5-94	5.4e-18	46785	Winged helix DNA-binding domain	0.03	46801	ArsR-like transcriptional regulators	1smt A:
b4	gi|91777472|ref|YP_552680.1|	0049777	4-96	5.22e-20	46785	Winged helix DNA-binding domain	0.023	46801	ArsR-like transcriptional regulators	1smt A:
b4	gi|91778110|ref|YP_553318.1|	0049777	3-96	5.65e-20	46785	Winged helix DNA-binding domain	0.032	46801	ArsR-like transcriptional regulators	1smt A:
b4	gi|91779382|ref|YP_554590.1|	0049777	2-93	5.88e-18	46785	Winged helix DNA-binding domain	0.024	46801	ArsR-like transcriptional regulators	1smt A:
b4	gi|91779784|ref|YP_554992.1|	0049777	2-93	9.25e-23	46785	Winged helix DNA-binding domain	0.02	46801	ArsR-like transcriptional regulators	1smt A:
b4	gi|91780729|ref|YP_555936.1|	0049777	39-116	0.0000000078	46785	Winged helix DNA-binding domain	0.051	46801	ArsR-like transcriptional regulators	1smt A:
b4	gi|91779547|ref|YP_554755.1|	0045968	330-385	0.00000112	46785	Winged helix DNA-binding domain	0.057	46786	Biotin repressor-like	1bia A:1-63
b4	gi|91783288|ref|YP_558494.1|	0052198	150-223	0.00000000000000128	46785	Winged helix DNA-binding domain	0.032	46796	CAP C-terminal domain-like	2coh A:118-199
b4	gi|91783288|ref|YP_558494.1|	0051666	6-137	0.00000000000471	51206	cAMP-binding domain-like	0.037	51210	cAMP-binding domain	1hw5 A:1-137
b4	gi|91781918|ref|YP_557124.1|	0054017	32-154	5.37e-22	51206	cAMP-binding domain-like	0.034	51210	cAMP-binding domain	1hw5 A:1-137
b4	gi|91781918|ref|YP_557124.1|	0052860	161-241	0.00000000000000515	46785	Winged helix DNA-binding domain	0.047	46796	CAP C-terminal domain-like	1hw5 A:138-208
b4	gi|91782024|ref|YP_557230.1|	0052198	147-222	5.77e-16	46785	Winged helix DNA-binding domain	0.042	46796	CAP C-terminal domain-like	2coh A:118-199
b4	gi|91782024|ref|YP_557230.1|	0054946	9-137	0.00000000000000524	51206	cAMP-binding domain-like	0.028	51210	cAMP-binding domain	3e5u A:9-147
b4	gi|91782106|ref|YP_557312.1|	0051666	9-136	0.00000000000000746	51206	cAMP-binding domain-like	0.031	51210	cAMP-binding domain	1hw5 A:1-137
b4	gi|91782106|ref|YP_557312.1|	0052198	149-223	0.0000000000000571	46785	Winged helix DNA-binding domain	0.014	46796	CAP C-terminal domain-like	2coh A:118-199
b4	gi|91782916|ref|YP_558122.1|	0049595	95-269	2.09e-35	55781	GAF domain-like	0.0027	75513	IclR ligand-binding domain-like	1td5 A:
b4	gi|91782916|ref|YP_558122.1|	0048177	24-98	0.000000000000166	46785	Winged helix DNA-binding domain	0.062	46796	CAP C-terminal domain-like	3e5u A:148-227
b4	gi|91785137|ref|YP_560343.1|	0040524	79-240	7.78e-27	100950	NagB/RpiA/CoA transferase-like	0.065	74656	CoA transferase alpha subunit-like	1k6d A:
b4	gi|91785137|ref|YP_560343.1|	0043758	9-81	7.55e-16	46785	Winged helix DNA-binding domain	0.076	46796	CAP C-terminal domain-like	1zyb A:148-220
b4	gi|91785237|ref|YP_560443.1|	0049608	94-279	3.79e-45	55781	GAF domain-like	0.00031	75513	IclR ligand-binding domain-like	1mkm A:76-246
b4	gi|91785237|ref|YP_560443.1|	0048177	33-102	0.00000000371	46785	Winged helix DNA-binding domain	0.063	46796	CAP C-terminal domain-like	1ft9 A:134-213
b4	gi|91777354|ref|YP_552562.1|	0052861	29-162	6.68e-22	51206	cAMP-binding domain-like	0.013	51210	cAMP-binding domain	1vp6 A:
b4	gi|91777354|ref|YP_552562.1|	0052198	169-243	0.0000000000786	46785	Winged helix DNA-binding domain	0.022	46796	CAP C-terminal domain-like	2oz6 A:143-213
b4	gi|91777384|ref|YP_552592.1|	0049608	65-244	1.11e-45	55781	GAF domain-like	0.00037	75513	IclR ligand-binding domain-like	1mkm A:76-246
b4	gi|91777384|ref|YP_552592.1|	0048177	4-72	0.00000000536	46785	Winged helix DNA-binding domain	0.05	46796	CAP C-terminal domain-like	1ft9 A:134-213
b4	gi|91777505|ref|YP_552713.1|	0054946	25-160	1.01e-23	51206	cAMP-binding domain-like	0.011	51210	cAMP-binding domain	1hw5 A:1-137
b4	gi|91777505|ref|YP_552713.1|	0054945	167-244	5.96e-17	46785	Winged helix DNA-binding domain	0.029	46796	CAP C-terminal domain-like	1hw5 A:138-208
b4	gi|91778587|ref|YP_553795.1|	0052198	147-222	1.16e-16	46785	Winged helix DNA-binding domain	0.032	46796	CAP C-terminal domain-like	2coh A:118-199
b4	gi|91778587|ref|YP_553795.1|	0054946	9-139	0.0000000000000223	51206	cAMP-binding domain-like	0.039	51210	cAMP-binding domain	3e5u A:9-147
b4	gi|91779487|ref|YP_554695.1|	0054946	48-186	1.26e-26	51206	cAMP-binding domain-like	0.0078	51210	cAMP-binding domain	2gau A:10-151
b4	gi|91779487|ref|YP_554695.1|	0048601	190-267	2.47e-22	46785	Winged helix DNA-binding domain	0.014	46796	CAP C-terminal domain-like	2gau A:152-232
b4	gi|91780040|ref|YP_555248.1|	0052861	13-149	1.44e-30	51206	cAMP-binding domain-like	0.0087	51210	cAMP-binding domain	2coh A:6-117
b4	gi|91780040|ref|YP_555248.1|	0052198	155-230	0.000000000000023	46785	Winged helix DNA-binding domain	0.014	46796	CAP C-terminal domain-like	2coh A:118-199
b4	gi|91780563|ref|YP_555770.1|	0052198	147-222	1.91e-16	46785	Winged helix DNA-binding domain	0.049	46796	CAP C-terminal domain-like	2coh A:118-199
b4	gi|91780563|ref|YP_555770.1|	0054946	9-139	0.0000000000000694	51206	cAMP-binding domain-like	0.034	51210	cAMP-binding domain	3e5u A:9-147
b4	gi|91780585|ref|YP_555792.1|	0052198	147-222	1.6e-16	46785	Winged helix DNA-binding domain	0.046	46796	CAP C-terminal domain-like	2coh A:118-199
b4	gi|91780585|ref|YP_555792.1|	0054946	8-137	1.31e-16	51206	cAMP-binding domain-like	0.031	51210	cAMP-binding domain	3e5u A:9-147
b4	gi|91780772|ref|YP_555979.1|	0054017	32-154	4.06e-22	51206	cAMP-binding domain-like	0.019	51210	cAMP-binding domain	2gau A:10-151
b4	gi|91780772|ref|YP_555979.1|	0052860	160-240	0.00000000000000449	46785	Winged helix DNA-binding domain	0.056	46796	CAP C-terminal domain-like	2oz6 A:143-213
b4	gi|91785160|ref|YP_560366.1|	0037176	12-76	2.2e-21	46689	Homeodomain-like	0.0013	100918	FIS-like	1eto B:
b4	gi|91781437|ref|YP_556643.1|	0043525	1-120	7.97e-37	52172	CheY-like	0.00078	52173	CheY-related	1ny5 A:1-137
b4	gi|91781437|ref|YP_556643.1|	0037176	161-221	0.0000000000000197	46689	Homeodomain-like	0.05	100918	FIS-like	1g2h A:
b4	gi|91781651|ref|YP_556857.1|	0041617	147-380	1.95e-67	52540	P-loop containing nucleoside triphosphate hydrolases	0.00000274	81269	Extended AAA-ATPase domain	1ny5 A:138-384
b4	gi|91781651|ref|YP_556857.1|	0043525	4-191	2.56e-39	52172	CheY-like	0.0000541	52173	CheY-related	1qkk A:
b4	gi|91781651|ref|YP_556857.1|	0048440	359-442	0.000000000309	46689	Homeodomain-like	0.03	100918	FIS-like	1ntc A:
b4	gi|91782452|ref|YP_557658.1|	0041617	38-272	3.39e-66	52540	P-loop containing nucleoside triphosphate hydrolases	0.00000135	81269	Extended AAA-ATPase domain	1ny5 A:138-384
b4	gi|91782452|ref|YP_557658.1|	0037176	250-342	0.000000000358	46689	Homeodomain-like	0.026	100918	FIS-like	1eto B:
b4	gi|91782455|ref|YP_557661.1|	0041617	142-378	7.71e-70	52540	P-loop containing nucleoside triphosphate hydrolases	0.00000119	81269	Extended AAA-ATPase domain	1ny5 A:138-384
b4	gi|91782455|ref|YP_557661.1|	0043525	1-186	8.54e-37	52172	CheY-like	0.0017	52173	CheY-related	1ny5 A:1-137
b4	gi|91782455|ref|YP_557661.1|	0037176	353-445	0.000000000000824	46689	Homeodomain-like	0.028	100918	FIS-like	1eto B:
b4	gi|91783019|ref|YP_558225.1|	0041617	137-367	6.98e-52	52540	P-loop containing nucleoside triphosphate hydrolases	0.00000718	81269	Extended AAA-ATPase domain	1ny5 A:138-384
b4	gi|91783019|ref|YP_558225.1|	0048440	409-452	0.00000043	46689	Homeodomain-like	0.081	100918	FIS-like	1eto B:
b4	gi|91784276|ref|YP_559482.1|	0041617	137-380	1.5e-72	52540	P-loop containing nucleoside triphosphate hydrolases	0.00000118	81269	Extended AAA-ATPase domain	1ny5 A:138-384
b4	gi|91784276|ref|YP_559482.1|	0043525	2-182	1.15e-39	52172	CheY-like	0.0000423	52173	CheY-related	1krw A:
b4	gi|91784276|ref|YP_559482.1|	0048440	427-504	6.72e-16	46689	Homeodomain-like	0.009	100918	FIS-like	1ntc A:
b4	gi|91784701|ref|YP_559907.1|	0041617	144-384	1.69e-48	52540	P-loop containing nucleoside triphosphate hydrolases	0.0000205	81269	Extended AAA-ATPase domain	1ny5 A:138-384
b4	gi|91784701|ref|YP_559907.1|	0043525	1-189	9.82e-39	52172	CheY-like	0.0015	52173	CheY-related	1ys7 A:7-127
b4	gi|91784701|ref|YP_559907.1|	0037176	366-459	0.00000000000119	46689	Homeodomain-like	0.024	100918	FIS-like	1eto B:
b4	gi|91784764|ref|YP_559970.1|	0041617	142-384	9.52e-69	52540	P-loop containing nucleoside triphosphate hydrolases	0.00000156	81269	Extended AAA-ATPase domain	1ny5 A:138-384
b4	gi|91784764|ref|YP_559970.1|	0048440	354-442	0.00000000297	46689	Homeodomain-like	0.066	100918	FIS-like	1ntc A:
b4	gi|91777158|ref|YP_552366.1|	0041617	161-405	1.15e-64	52540	P-loop containing nucleoside triphosphate hydrolases	0.00000343	81269	Extended AAA-ATPase domain	1ny5 A:138-384
b4	gi|91777158|ref|YP_552366.1|	0048459	16-118	0.000000000000145	55785	PYP-like sensor domain (PAS domain)	0.036	88853	Flavin-binding PAS domain	1n9l A:
b4	gi|91777158|ref|YP_552366.1|	0037176	376-489	0.000000000314	46689	Homeodomain-like	0.021	100918	FIS-like	1ntc A:
b4	gi|91777798|ref|YP_553006.1|	0041617	208-441	2.34e-67	52540	P-loop containing nucleoside triphosphate hydrolases	0.00000148	81269	Extended AAA-ATPase domain	1ny5 A:138-384
b4	gi|91777798|ref|YP_553006.1|	0048136	39-185	0.0000000000000393	55781	GAF domain-like	0.039	55782	GAF domain	1f5m A:
b4	gi|91777798|ref|YP_553006.1|	0049952	482-529	0.000000349	46689	Homeodomain-like	0.053	100918	FIS-like	1ntc A:
b4	gi|91778661|ref|YP_553869.1|	0041617	201-438	3.1e-76	52540	P-loop containing nucleoside triphosphate hydrolases	0.000000953	81269	Extended AAA-ATPase domain	1ny5 A:138-384
b4	gi|91778661|ref|YP_553869.1|	0046710	9-169	1.29e-21	55781	GAF domain-like	0.0031	55782	GAF domain	1f5m A:
b4	gi|91778661|ref|YP_553869.1|	0048440	505-567	0.0000627	46689	Homeodomain-like	0.037	100918	FIS-like	1ntc A:
b4	gi|91779022|ref|YP_554230.1|	0041617	358-594	1.22e-57	52540	P-loop containing nucleoside triphosphate hydrolases	0.00000996	81269	Extended AAA-ATPase domain	1ny5 A:138-384
b4	gi|91779022|ref|YP_554230.1|	0049952	641-682	0.00000000627	46689	Homeodomain-like	0.05	100918	FIS-like	1umq A:
b4	gi|91779022|ref|YP_554230.1|	0049608	73-213	0.0000137	55781	GAF domain-like	0.089	75513	IclR ligand-binding domain-like	1tf1 A:
b4	gi|91779613|ref|YP_554821.1|	0041617	101-330	2.13e-62	52540	P-loop containing nucleoside triphosphate hydrolases	0.00000227	81269	Extended AAA-ATPase domain	1ny5 A:138-384
b4	gi|91779613|ref|YP_554821.1|	0037176	335-423	0.00000197	46689	Homeodomain-like	0.036	100918	FIS-like	1umq A:
b4	gi|91779778|ref|YP_554986.1|	0041617	354-581	2.15e-59	52540	P-loop containing nucleoside triphosphate hydrolases	0.00000999	81269	Extended AAA-ATPase domain	1ny5 A:138-384
b4	gi|91779778|ref|YP_554986.1|	0037176	552-648	0.000000000515	46689	Homeodomain-like	0.021	100918	FIS-like	1ntc A:
b4	gi|91779778|ref|YP_554986.1|	0049608	68-206	0.000000243	55781	GAF domain-like	0.063	75513	IclR ligand-binding domain-like	1tf1 A:
b4	gi|91779779|ref|YP_554987.1|	0041617	340-580	1.24e-58	52540	P-loop containing nucleoside triphosphate hydrolases	0.0000105	81269	Extended AAA-ATPase domain	1ny5 A:138-384
b4	gi|91779779|ref|YP_554987.1|	0037176	550-650	0.000000000043	46689	Homeodomain-like	0.049	100918	FIS-like	1eto B:
b4	gi|91779779|ref|YP_554987.1|	0049608	53-182	0.00000211	55781	GAF domain-like	0.084	55782	GAF domain	1f5m A:
b4	gi|91781251|ref|YP_556458.1|	0041617	22-261	9.02e-61	52540	P-loop containing nucleoside triphosphate hydrolases	0.00000187	81269	Extended AAA-ATPase domain	1ny5 A:138-384
b4	gi|91781251|ref|YP_556458.1|	0037176	235-348	0.0000000672	46689	Homeodomain-like	0.021	100918	FIS-like	1umq A:
b4	gi|91785062|ref|YP_560268.1|	0041150	23-146	4.32e-28	46785	Winged helix DNA-binding domain	0.056	101027	FUR-like	1mzb A:
b4	gi|91785208|ref|YP_560414.1|	0041150	7-133	9.31e-39	46785	Winged helix DNA-binding domain	0.0000224	101027	FUR-like	1mzb A:
b4	gi|91778334|ref|YP_553542.1|	0041150	36-166	8.25e-32	46785	Winged helix DNA-binding domain	0.04	101027	FUR-like	1mzb A:
b4	gi|91781507|ref|YP_556713.1|	0036339	101-358	1.73e-64	53822	Periplasmic binding protein-like I	0.0000483	53823	L-arabinose binding protein-like	1dbq A:
b4	gi|91781507|ref|YP_556713.1|	0051985	20-70	0.0000000000163	47413	lambda repressor-like DNA-binding domains	0.012	47438	GalR/LacI-like bacterial regulator	1efa A:2-60
b4	gi|91781561|ref|YP_556767.1|	0035780	71-316	2.9e-54	53822	Periplasmic binding protein-like I	0.0002	53823	L-arabinose binding protein-like	1dbq A:
b4	gi|91781561|ref|YP_556767.1|	0051985	3-48	0.000000000000328	47413	lambda repressor-like DNA-binding domains	0.0053	47438	GalR/LacI-like bacterial regulator	2hsg A:2-58
b4	gi|91782159|ref|YP_557365.1|	0036339	58-322	2.22e-78	53822	Periplasmic binding protein-like I	0.00000882	53823	L-arabinose binding protein-like	2nzu G:58-332
b4	gi|91782159|ref|YP_557365.1|	0051985	2-53	0.00000000000000375	47413	lambda repressor-like DNA-binding domains	0.0026	47438	GalR/LacI-like bacterial regulator	2hsg A:2-58
b4	gi|91783812|ref|YP_559018.1|	0036339	61-334	3.88e-85	53822	Periplasmic binding protein-like I	0.0000047	53823	L-arabinose binding protein-like	1dbq A:
b4	gi|91783812|ref|YP_559018.1|	0051985	1-59	1.45e-16	47413	lambda repressor-like DNA-binding domains	0.001	47438	GalR/LacI-like bacterial regulator	1pru A:
b4	gi|91783829|ref|YP_559035.1|	0035780	69-352	1.13e-43	53822	Periplasmic binding protein-like I	0.0012	53823	L-arabinose binding protein-like	2nzu G:58-332
b4	gi|91783829|ref|YP_559035.1|	0051985	10-69	0.000000000000603	47413	lambda repressor-like DNA-binding domains	0.0048	47438	GalR/LacI-like bacterial regulator	2hsg A:2-58
b4	gi|91784331|ref|YP_559537.1|	0035780	59-313	1.99e-67	53822	Periplasmic binding protein-like I	0.0000259	53823	L-arabinose binding protein-like	2nzu G:58-332
b4	gi|91784331|ref|YP_559537.1|	0051985	2-60	0.000000000000291	47413	lambda repressor-like DNA-binding domains	0.0039	47438	GalR/LacI-like bacterial regulator	2hsg A:2-58
b4	gi|91778050|ref|YP_553258.1|	0036339	61-335	9.03e-66	53822	Periplasmic binding protein-like I	0.0000338	53823	L-arabinose binding protein-like	1dbq A:
b4	gi|91778050|ref|YP_553258.1|	0036955	1-57	0.00000000000113	47413	lambda repressor-like DNA-binding domains	0.0096	47438	GalR/LacI-like bacterial regulator	2hsg A:2-58
b4	gi|91779128|ref|YP_554336.1|	0035780	85-341	6.52e-56	53822	Periplasmic binding protein-like I	0.0000884	53823	L-arabinose binding protein-like	2nzu G:58-332
b4	gi|91779128|ref|YP_554336.1|	0051985	29-86	2.91e-16	47413	lambda repressor-like DNA-binding domains	0.0024	47438	GalR/LacI-like bacterial regulator	2hsg A:2-58
b4	gi|91779652|ref|YP_554860.1|	0043335	70-347	3.53e-40	53822	Periplasmic binding protein-like I	0.001	53823	L-arabinose binding protein-like	2dri A:
b4	gi|91779652|ref|YP_554860.1|	0051985	12-60	0.00000000000281	47413	lambda repressor-like DNA-binding domains	0.0065	47438	GalR/LacI-like bacterial regulator	2hsg A:2-58
b4	gi|91779725|ref|YP_554933.1|	0035780	81-331	9.43e-54	53822	Periplasmic binding protein-like I	0.00015	53823	L-arabinose binding protein-like	1tlf A:
b4	gi|91779725|ref|YP_554933.1|	0051985	24-81	0.00000000000000469	47413	lambda repressor-like DNA-binding domains	0.004	47438	GalR/LacI-like bacterial regulator	2hsg A:2-58
b4	gi|91780372|ref|YP_555579.1|	0043335	62-331	2.52e-55	53822	Periplasmic binding protein-like I	0.00012	53823	L-arabinose binding protein-like	2nzu G:58-332
b4	gi|91780372|ref|YP_555579.1|	0051985	7-62	0.00000000000000272	47413	lambda repressor-like DNA-binding domains	0.0043	47438	GalR/LacI-like bacterial regulator	2hsg A:2-58
b4	gi|91781499|ref|YP_556705.1|	0045682	2-133	1.39e-36	52172	CheY-like	0.0014	52173	CheY-related	1a04 A:5-142
b4	gi|91781499|ref|YP_556705.1|	0048694	139-211	2.28e-17	46894	C-terminal effector domain of the bipartite response regulators	0.0099	46900	GerE-like (LuxR/UhpA family of transcriptional regulators)	1p4w A:
b4	gi|91781774|ref|YP_556980.1|	0045682	1-136	2.42e-22	52172	CheY-like	0.0043	52173	CheY-related	1a04 A:5-142
b4	gi|91781774|ref|YP_556980.1|	0048694	144-215	0.000000000000163	46894	C-terminal effector domain of the bipartite response regulators	0.0026	46900	GerE-like (LuxR/UhpA family of transcriptional regulators)	1p4w A:
b4	gi|91781775|ref|YP_556981.1|	0045682	10-142	9.82e-22	52172	CheY-like	0.0056	52173	CheY-related	1a04 A:5-142
b4	gi|91781775|ref|YP_556981.1|	0048694	147-221	9.86e-18	46894	C-terminal effector domain of the bipartite response regulators	0.0021	46900	GerE-like (LuxR/UhpA family of transcriptional regulators)	1p4w A:
b4	gi|91781776|ref|YP_556982.1|	0045682	15-145	2.56e-19	52172	CheY-like	0.0022	52173	CheY-related	1a04 A:5-142
b4	gi|91781776|ref|YP_556982.1|	0048694	151-224	3.1e-17	46894	C-terminal effector domain of the bipartite response regulators	0.0018	46900	GerE-like (LuxR/UhpA family of transcriptional regulators)	1p4w A:
b4	gi|91782267|ref|YP_557473.1|	0048694	174-250	2.55e-19	46894	C-terminal effector domain of the bipartite response regulators	0.0048	46900	GerE-like (LuxR/UhpA family of transcriptional regulators)	1yio A:131-200
b4	gi|91782650|ref|YP_557856.1|	0048694	149-213	1.02e-17	46894	C-terminal effector domain of the bipartite response regulators	0.0031	46900	GerE-like (LuxR/UhpA family of transcriptional regulators)	1a04 A:150-216
b4	gi|91782650|ref|YP_557856.1|	0048997	4-120	0.00000000028	52172	CheY-like	0.015	52173	CheY-related	1b00 A:
b4	gi|91782936|ref|YP_558142.1|	0043525	13-157	6.97e-31	52172	CheY-like	0.00014	52173	CheY-related	1yio A:3-130
b4	gi|91782936|ref|YP_558142.1|	0048694	138-209	1.26e-18	46894	C-terminal effector domain of the bipartite response regulators	0.00096	46900	GerE-like (LuxR/UhpA family of transcriptional regulators)	1yio A:131-200
b4	gi|91783082|ref|YP_558288.1|	0048694	198-267	0.0000000000000068	46894	C-terminal effector domain of the bipartite response regulators	0.0094	46900	GerE-like (LuxR/UhpA family of transcriptional regulators)	1l3l A:170-234
b4	gi|91783961|ref|YP_559167.1|	0045682	1-126	7.4e-33	52172	CheY-like	0.00073	52173	CheY-related	1a04 A:5-142
b4	gi|91783961|ref|YP_559167.1|	0048694	140-209	9.52e-19	46894	C-terminal effector domain of the bipartite response regulators	0.0069	46900	GerE-like (LuxR/UhpA family of transcriptional regulators)	1p4w A:
b4	gi|91783993|ref|YP_559199.1|	0045682	2-133	2.42e-33	52172	CheY-like	0.0003	52173	CheY-related	1a04 A:5-142
b4	gi|91783993|ref|YP_559199.1|	0048694	136-212	9.86e-23	46894	C-terminal effector domain of the bipartite response regulators	0.0046	46900	GerE-like (LuxR/UhpA family of transcriptional regulators)	1a04 A:150-216
b4	gi|91784262|ref|YP_559468.1|	0043525	10-162	2.13e-35	52172	CheY-like	0.00012	52173	CheY-related	1yio A:3-130
b4	gi|91784262|ref|YP_559468.1|	0048694	141-208	4.76e-20	46894	C-terminal effector domain of the bipartite response regulators	0.0016	46900	GerE-like (LuxR/UhpA family of transcriptional regulators)	1yio A:131-200
b4	gi|91784340|ref|YP_559546.1|	0045682	1-133	3.84e-34	52172	CheY-like	0.00049	52173	CheY-related	1a04 A:5-142
b4	gi|91784340|ref|YP_559546.1|	0048694	140-209	5.1e-18	46894	C-terminal effector domain of the bipartite response regulators	0.0086	46900	GerE-like (LuxR/UhpA family of transcriptional regulators)	1p4w A:
b4	gi|91784434|ref|YP_559640.1|	0048694	110-179	3.74e-17	46894	C-terminal effector domain of the bipartite response regulators	0.012	46900	GerE-like (LuxR/UhpA family of transcriptional regulators)	1a04 A:150-216
b4	gi|91784434|ref|YP_559640.1|	0037219	6-114	0.000000000000663	55785	PYP-like sensor domain (PAS domain)	0.079	55789	Heme-binding PAS domain	1ew0 A:
b4	gi|91785499|ref|YP_560705.1|	0045682	4-135	9.82e-21	52172	CheY-like	0.0052	52173	CheY-related	1dz3 A:
b4	gi|91785499|ref|YP_560705.1|	0048694	151-216	1.39e-18	46894	C-terminal effector domain of the bipartite response regulators	0.0012	46900	GerE-like (LuxR/UhpA family of transcriptional regulators)	1p4w A:
b4	gi|91777209|ref|YP_552417.1|	0045682	2-125	1.71e-27	52172	CheY-like	0.0038	52173	CheY-related	1a04 A:5-142
b4	gi|91777209|ref|YP_552417.1|	0048694	145-209	5.78e-18	46894	C-terminal effector domain of the bipartite response regulators	0.0043	46900	GerE-like (LuxR/UhpA family of transcriptional regulators)	1yio A:131-200
b4	gi|91777231|ref|YP_552439.1|	0045682	1-124	2.56e-28	52172	CheY-like	0.0012	52173	CheY-related	1a04 A:5-142
b4	gi|91777231|ref|YP_552439.1|	0048694	132-202	6.46e-19	46894	C-terminal effector domain of the bipartite response regulators	0.0032	46900	GerE-like (LuxR/UhpA family of transcriptional regulators)	1yio A:131-200
b4	gi|91777395|ref|YP_552603.1|	0048694	858-926	4.42e-16	46894	C-terminal effector domain of the bipartite response regulators	0.0043	46900	GerE-like (LuxR/UhpA family of transcriptional regulators)	1a04 A:150-216
b4	gi|91777395|ref|YP_552603.1|	0049491	44-237	0.00000000000145	52540	P-loop containing nucleoside triphosphate hydrolases	0.058	81269	Extended AAA-ATPase domain	1sxj C:12-238
b4	gi|91777395|ref|YP_552603.1|	0054057	612-725	0.00000000228	48452	TPR-like	0.051	69094	Transcription factor MalT domain III	1hz4 A:
b4	gi|91777413|ref|YP_552621.1|	0048694	866-936	8.84e-18	46894	C-terminal effector domain of the bipartite response regulators	0.0029	46900	GerE-like (LuxR/UhpA family of transcriptional regulators)	1a04 A:150-216
b4	gi|91777413|ref|YP_552621.1|	0049491	27-184	0.00000000000264	52540	P-loop containing nucleoside triphosphate hydrolases	0.072	52541	Nucleotide and nucleoside kinases	1s4q A:
b4	gi|91777413|ref|YP_552621.1|	0047272	602-832	0.0000455	48452	TPR-like	0.026	69094	Transcription factor MalT domain III	1hz4 A:
b4	gi|91777662|ref|YP_552870.1|	0045682	5-134	7.97e-33	52172	CheY-like	0.00063	52173	CheY-related	1a04 A:5-142
b4	gi|91777662|ref|YP_552870.1|	0048694	145-211	6.46e-18	46894	C-terminal effector domain of the bipartite response regulators	0.0049	46900	GerE-like (LuxR/UhpA family of transcriptional regulators)	1p4w A:
b4	gi|91777853|ref|YP_553061.1|	0047925	88-255	2.09e-19	75516	Pheromone-binding domain of LuxR-like quorum-sensing transcription factors	0.0037	75517	Pheromone-binding domain of LuxR-like quorum-sensing transcription factors	1l3l A:2-169
b4	gi|91777853|ref|YP_553061.1|	0048694	264-329	0.000000000000248	46894	C-terminal effector domain of the bipartite response regulators	0.016	46900	GerE-like (LuxR/UhpA family of transcriptional regulators)	1yio A:131-200
b4	gi|91778297|ref|YP_553505.1|	0045682	1-125	2.56e-22	52172	CheY-like	0.0026	52173	CheY-related	1yio A:3-130
b4	gi|91778297|ref|YP_553505.1|	0048694	167-239	8.84e-18	46894	C-terminal effector domain of the bipartite response regulators	0.0029	46900	GerE-like (LuxR/UhpA family of transcriptional regulators)	1a04 A:150-216
b4	gi|91778395|ref|YP_553603.1|	0050342	15-150	6.12e-41	52172	CheY-like	0.00023	52173	CheY-related	1w25 A:2-140
b4	gi|91778395|ref|YP_553603.1|	0048694	292-356	1.26e-16	46894	C-terminal effector domain of the bipartite response regulators	0.0095	46900	GerE-like (LuxR/UhpA family of transcriptional regulators)	1a04 A:150-216
b4	gi|91778878|ref|YP_554086.1|	0048694	200-267	0.0000000000000112	46894	C-terminal effector domain of the bipartite response regulators	0.016	46900	GerE-like (LuxR/UhpA family of transcriptional regulators)	1p4w A:
b4	gi|91779308|ref|YP_554516.1|	0045682	10-133	5.83e-32	52172	CheY-like	0.00068	52173	CheY-related	1a04 A:5-142
b4	gi|91779308|ref|YP_554516.1|	0048694	142-211	1.46e-19	46894	C-terminal effector domain of the bipartite response regulators	0.0034	46900	GerE-like (LuxR/UhpA family of transcriptional regulators)	1a04 A:150-216
b4	gi|91779483|ref|YP_554691.1|	0047925	4-155	4.97e-35	75516	Pheromone-binding domain of LuxR-like quorum-sensing transcription factors	0.0022	75517	Pheromone-binding domain of LuxR-like quorum-sensing transcription factors	1l3l A:2-169
b4	gi|91779483|ref|YP_554691.1|	0048694	160-232	1.19e-19	46894	C-terminal effector domain of the bipartite response regulators	0.019	46900	GerE-like (LuxR/UhpA family of transcriptional regulators)	1fse A:
b4	gi|91780463|ref|YP_555670.1|	0047925	33-173	1.03e-32	75516	Pheromone-binding domain of LuxR-like quorum-sensing transcription factors	0.0025	75517	Pheromone-binding domain of LuxR-like quorum-sensing transcription factors	1l3l A:2-169
b4	gi|91780463|ref|YP_555670.1|	0048694	190-260	0.000000000000156	46894	C-terminal effector domain of the bipartite response regulators	0.014	46900	GerE-like (LuxR/UhpA family of transcriptional regulators)	1l3l A:170-234
b4	gi|91781164|ref|YP_556371.1|	0045682	4-124	9.11e-21	52172	CheY-like	0.0043	52173	CheY-related	1dz3 A:
b4	gi|91781164|ref|YP_556371.1|	0048694	146-214	5.78e-19	46894	C-terminal effector domain of the bipartite response regulators	0.0037	46900	GerE-like (LuxR/UhpA family of transcriptional regulators)	1p4w A:
b4	gi|91781398|ref|YP_556604.1|	0050048	17-90	2.09e-21	46785	Winged helix DNA-binding domain	0.013	46804	GntR-like transcriptional regulators	2hs5 A:25-93
b4	gi|91781398|ref|YP_556604.1|	0054060	92-225	3.66e-21	48008	GntR ligand-binding domain-like	0.024	48009	GntR ligand-binding domain-like	2hs5 A:94-231
b4	gi|91781400|ref|YP_556606.1|	0054060	97-234	5.75e-22	48008	GntR ligand-binding domain-like	0.0082	48009	GntR ligand-binding domain-like	2hs5 A:94-231
b4	gi|91781400|ref|YP_556606.1|	0050048	2-87	5.34e-21	46785	Winged helix DNA-binding domain	0.017	46804	GntR-like transcriptional regulators	1hw1 A:5-78
b4	gi|91781543|ref|YP_556749.1|	0050768	121-489	2.11e-90	53383	PLP-dependent transferases	0.0000357	53384	AAT-like	1x0m A:26-428
b4	gi|91781543|ref|YP_556749.1|	0050048	13-85	6.58e-18	46785	Winged helix DNA-binding domain	0.019	46804	GntR-like transcriptional regulators	1hw1 A:5-78
b4	gi|91781690|ref|YP_556896.1|	0054662	69-243	1.46e-42	64288	Chorismate lyase-like	0.0017	143473	UTRA domain	2p19 A:2-149
b4	gi|91781690|ref|YP_556896.1|	0050048	9-84	1.03e-19	46785	Winged helix DNA-binding domain	0.02	46804	GntR-like transcriptional regulators	3bwg A:5-82
b4	gi|91781742|ref|YP_556948.1|	0054662	64-241	2.67e-38	64288	Chorismate lyase-like	0.00035	143473	UTRA domain	3cnv A:98-259
b4	gi|91781742|ref|YP_556948.1|	0050048	7-79	5.45e-20	46785	Winged helix DNA-binding domain	0.011	46804	GntR-like transcriptional regulators	1v4r A:1-100
b4	gi|91781744|ref|YP_556950.1|	0054060	85-218	3.14e-28	48008	GntR ligand-binding domain-like	0.0082	48009	GntR ligand-binding domain-like	2hs5 A:94-231
b4	gi|91781744|ref|YP_556950.1|	0050048	11-82	4.48e-18	46785	Winged helix DNA-binding domain	0.012	46804	GntR-like transcriptional regulators	2hs5 A:25-93
b4	gi|91781756|ref|YP_556962.1|	0054060	86-221	8.63e-19	48008	GntR ligand-binding domain-like	0.025	48009	GntR ligand-binding domain-like	2hs5 A:94-231
b4	gi|91781756|ref|YP_556962.1|	0050048	18-84	0.00000000000000177	46785	Winged helix DNA-binding domain	0.017	46804	GntR-like transcriptional regulators	2hs5 A:25-93
b4	gi|91781762|ref|YP_556968.1|	0054662	62-246	2.2e-28	64288	Chorismate lyase-like	0.0049	143473	UTRA domain	2ra5 A:66-245
b4	gi|91781762|ref|YP_556968.1|	0050048	6-84	3.71e-23	46785	Winged helix DNA-binding domain	0.017	46804	GntR-like transcriptional regulators	1hw1 A:5-78
b4	gi|91782008|ref|YP_557214.1|	0050696	85-468	4.35e-88	53383	PLP-dependent transferases	0.0000815	53384	AAT-like	1x0m A:26-428
b4	gi|91782008|ref|YP_557214.1|	0050048	1-70	1.29e-18	46785	Winged helix DNA-binding domain	0.015	46804	GntR-like transcriptional regulators	1v4r A:1-100
b4	gi|91782238|ref|YP_557444.1|	0050048	13-86	5.75e-16	46785	Winged helix DNA-binding domain	0.025	46804	GntR-like transcriptional regulators	3bwg A:5-82
b4	gi|91782238|ref|YP_557444.1|	0054060	108-230	0.00000000000314	48008	GntR ligand-binding domain-like	0.022	48009	GntR ligand-binding domain-like	1hw1 A:79-230
b4	gi|91782299|ref|YP_557505.1|	0054060	98-232	9.94e-27	48008	GntR ligand-binding domain-like	0.0096	48009	GntR ligand-binding domain-like	2hs5 A:94-231
b4	gi|91782299|ref|YP_557505.1|	0050048	13-77	0.0000000000000103	46785	Winged helix DNA-binding domain	0.038	46804	GntR-like transcriptional regulators	2hs5 A:25-93
b4	gi|91782461|ref|YP_557667.1|	0054060	165-303	0.00000000000000196	48008	GntR ligand-binding domain-like	0.01	48009	GntR ligand-binding domain-like	2hs5 A:94-231
b4	gi|91782461|ref|YP_557667.1|	0050048	2-74	0.000000000000213	46785	Winged helix DNA-binding domain	0.016	46804	GntR-like transcriptional regulators	2hs5 A:25-93
b4	gi|91782461|ref|YP_557667.1|	0047247	97-160	0.00000677	46785	Winged helix DNA-binding domain	0.062	46804	GntR-like transcriptional regulators	1hw1 A:5-78
b4	gi|91782499|ref|YP_557705.1|	0050768	128-473	3.34e-79	53383	PLP-dependent transferases	0.0001	53384	AAT-like	1x0m A:26-428
b4	gi|91782499|ref|YP_557705.1|	0050048	15-85	9.98e-19	46785	Winged helix DNA-binding domain	0.021	46804	GntR-like transcriptional regulators	3bwg A:5-82
b4	gi|91782877|ref|YP_558083.1|	0054662	58-230	2.2e-42	64288	Chorismate lyase-like	0.000042	143473	UTRA domain	2pkh A:109-249
b4	gi|91782877|ref|YP_558083.1|	0050048	3-72	4.82e-21	46785	Winged helix DNA-binding domain	0.022	46804	GntR-like transcriptional regulators	1v4r A:1-100
b4	gi|91783307|ref|YP_558513.1|	0054060	98-227	1.65e-23	48008	GntR ligand-binding domain-like	0.017	48009	GntR ligand-binding domain-like	2hs5 A:94-231
b4	gi|91783307|ref|YP_558513.1|	0050048	2-75	0.00000000000374	46785	Winged helix DNA-binding domain	0.03	46804	GntR-like transcriptional regulators	1hw1 A:5-78
b4	gi|91783597|ref|YP_558803.1|	0054060	97-236	1.62e-24	48008	GntR ligand-binding domain-like	0.017	48009	GntR ligand-binding domain-like	1hw1 A:79-230
b4	gi|91783597|ref|YP_558803.1|	0050048	7-79	9.74e-21	46785	Winged helix DNA-binding domain	0.032	46804	GntR-like transcriptional regulators	1hw1 A:5-78
b4	gi|91783769|ref|YP_558975.1|	0054060	101-235	2.46e-26	48008	GntR ligand-binding domain-like	0.016	48009	GntR ligand-binding domain-like	2hs5 A:94-231
b4	gi|91783769|ref|YP_558975.1|	0050048	31-99	6.1e-18	46785	Winged helix DNA-binding domain	0.025	46804	GntR-like transcriptional regulators	2hs5 A:25-93
b4	gi|91783889|ref|YP_559095.1|	0054060	80-211	1.96e-25	48008	GntR ligand-binding domain-like	0.0056	48009	GntR ligand-binding domain-like	2hs5 A:94-231
b4	gi|91783889|ref|YP_559095.1|	0050048	9-90	1.65e-19	46785	Winged helix DNA-binding domain	0.0055	46804	GntR-like transcriptional regulators	2hs5 A:25-93
b4	gi|91784313|ref|YP_559519.1|	0050768	107-475	3.67e-95	53383	PLP-dependent transferases	0.0000287	53384	AAT-like	1x0m A:26-428
b4	gi|91784313|ref|YP_559519.1|	0050048	1-76	4.61e-18	46785	Winged helix DNA-binding domain	0.01	46804	GntR-like transcriptional regulators	1v4r A:1-100
b4	gi|91784328|ref|YP_559534.1|	0050696	97-439	1.22e-51	53383	PLP-dependent transferases	0.0043	53384	AAT-like	1bjw A:
b4	gi|91784328|ref|YP_559534.1|	0050048	19-85	0.0000000000589	46785	Winged helix DNA-binding domain	0.026	46804	GntR-like transcriptional regulators	1v4r A:1-100
b4	gi|91784394|ref|YP_559600.1|	0050768	92-453	2.39e-68	53383	PLP-dependent transferases	0.00067	53384	AAT-like	1x0m A:26-428
b4	gi|91784394|ref|YP_559600.1|	0050048	17-86	8.77e-16	46785	Winged helix DNA-binding domain	0.012	46804	GntR-like transcriptional regulators	1v4r A:1-100
b4	gi|91784997|ref|YP_560203.1|	0054662	73-247	2.2e-46	64288	Chorismate lyase-like	0.0011	143473	UTRA domain	2ra5 A:66-245
b4	gi|91784997|ref|YP_560203.1|	0050048	15-89	4.62e-20	46785	Winged helix DNA-binding domain	0.021	46804	GntR-like transcriptional regulators	1hw1 A:5-78
b4	gi|91785000|ref|YP_560206.1|	0050768	131-485	7.34e-78	53383	PLP-dependent transferases	0.0000791	53384	AAT-like	1x0m A:26-428
b4	gi|91785000|ref|YP_560206.1|	0050048	30-104	7.71e-20	46785	Winged helix DNA-binding domain	0.02	46804	GntR-like transcriptional regulators	3bwg A:5-82
b4	gi|91785123|ref|YP_560329.1|	0054060	134-259	1.18e-21	48008	GntR ligand-binding domain-like	0.015	48009	GntR ligand-binding domain-like	1hw1 A:79-230
b4	gi|91785123|ref|YP_560329.1|	0050048	40-108	1.51e-20	46785	Winged helix DNA-binding domain	0.021	46804	GntR-like transcriptional regulators	1v4r A:1-100
b4	gi|91785212|ref|YP_560418.1|	0054060	89-220	2.88e-27	48008	GntR ligand-binding domain-like	0.0094	48009	GntR ligand-binding domain-like	2hs5 A:94-231
b4	gi|91785212|ref|YP_560418.1|	0050048	7-75	2e-18	46785	Winged helix DNA-binding domain	0.013	46804	GntR-like transcriptional regulators	1hw1 A:5-78
b4	gi|91777137|ref|YP_552345.1|	0050048	16-90	9.27e-22	46785	Winged helix DNA-binding domain	0.017	46804	GntR-like transcriptional regulators	2hs5 A:25-93
b4	gi|91777137|ref|YP_552345.1|	0054060	93-227	2.54e-20	48008	GntR ligand-binding domain-like	0.019	48009	GntR ligand-binding domain-like	2hs5 A:94-231
b4	gi|91777203|ref|YP_552411.1|	0050768	145-503	1.85e-87	53383	PLP-dependent transferases	0.0000522	53384	AAT-like	1x0m A:26-428
b4	gi|91777203|ref|YP_552411.1|	0050048	12-91	1.49e-19	46785	Winged helix DNA-binding domain	0.015	46804	GntR-like transcriptional regulators	1hw1 A:5-78
b4	gi|91777241|ref|YP_552449.1|	0054662	88-266	1.51e-40	64288	Chorismate lyase-like	0.00000758	143473	UTRA domain	3cnv A:98-259
b4	gi|91777241|ref|YP_552449.1|	0050048	34-103	9.64e-23	46785	Winged helix DNA-binding domain	0.012	46804	GntR-like transcriptional regulators	2hs5 A:25-93
b4	gi|91777318|ref|YP_552526.1|	0050768	105-451	1.12e-43	53383	PLP-dependent transferases	0.0047	53384	AAT-like	1bjw A:
b4	gi|91777318|ref|YP_552526.1|	0050048	36-104	0.00000000000000166	46785	Winged helix DNA-binding domain	0.016	46804	GntR-like transcriptional regulators	1v4r A:1-100
b4	gi|91777568|ref|YP_552776.1|	0054060	107-246	1.12e-20	48008	GntR ligand-binding domain-like	0.013	48009	GntR ligand-binding domain-like	2hs5 A:94-231
b4	gi|91777568|ref|YP_552776.1|	0050048	17-88	0.00000000000000245	46785	Winged helix DNA-binding domain	0.013	46804	GntR-like transcriptional regulators	3bwg A:5-82
b4	gi|91777766|ref|YP_552974.1|	0054060	101-234	2.75e-27	48008	GntR ligand-binding domain-like	0.0087	48009	GntR ligand-binding domain-like	2hs5 A:94-231
b4	gi|91777766|ref|YP_552974.1|	0050048	18-80	0.0000000000000106	46785	Winged helix DNA-binding domain	0.038	46804	GntR-like transcriptional regulators	2hs5 A:25-93
b4	gi|91777771|ref|YP_552979.1|	0054060	89-224	1.52e-25	48008	GntR ligand-binding domain-like	0.013	48009	GntR ligand-binding domain-like	2hs5 A:94-231
b4	gi|91777771|ref|YP_552979.1|	0050048	21-87	0.000000000000294	46785	Winged helix DNA-binding domain	0.08	46804	GntR-like transcriptional regulators	1hw1 A:5-78
b4	gi|91777781|ref|YP_552989.1|	0054060	86-221	1.73e-25	48008	GntR ligand-binding domain-like	0.015	48009	GntR ligand-binding domain-like	2hs5 A:94-231
b4	gi|91777781|ref|YP_552989.1|	0050048	21-104	6.96e-16	46785	Winged helix DNA-binding domain	0.023	46804	GntR-like transcriptional regulators	1v4r A:1-100
b4	gi|91777860|ref|YP_553068.1|	0054060	98-230	9.42e-28	48008	GntR ligand-binding domain-like	0.007	48009	GntR ligand-binding domain-like	2hs5 A:94-231
b4	gi|91777860|ref|YP_553068.1|	0050048	23-118	0.00000000000000157	46785	Winged helix DNA-binding domain	0.023	46804	GntR-like transcriptional regulators	2hs5 A:25-93
b4	gi|91777950|ref|YP_553158.1|	0054662	72-250	2.62e-39	64288	Chorismate lyase-like	0.0035	143473	UTRA domain	2ra5 A:66-245
b4	gi|91777950|ref|YP_553158.1|	0050048	12-97	3.89e-18	46785	Winged helix DNA-binding domain	0.024	46804	GntR-like transcriptional regulators	2hs5 A:25-93
b4	gi|91777955|ref|YP_553163.1|	0054060	93-230	7.59e-27	48008	GntR ligand-binding domain-like	0.012	48009	GntR ligand-binding domain-like	2hs5 A:94-231
b4	gi|91777955|ref|YP_553163.1|	0050048	1-87	2.52e-21	46785	Winged helix DNA-binding domain	0.016	46804	GntR-like transcriptional regulators	3bwg A:5-82
b4	gi|91778111|ref|YP_553319.1|	0054060	93-226	1.41e-27	48008	GntR ligand-binding domain-like	0.007	48009	GntR ligand-binding domain-like	2hs5 A:94-231
b4	gi|91778111|ref|YP_553319.1|	0050048	20-112	5.3e-20	46785	Winged helix DNA-binding domain	0.022	46804	GntR-like transcriptional regulators	2hs5 A:25-93
b4	gi|91778157|ref|YP_553365.1|	0050048	16-87	3.15e-18	46785	Winged helix DNA-binding domain	0.0087	46804	GntR-like transcriptional regulators	2hs5 A:25-93
b4	gi|91778157|ref|YP_553365.1|	0054060	92-223	8.11e-18	48008	GntR ligand-binding domain-like	0.023	48009	GntR ligand-binding domain-like	2hs5 A:94-231
b4	gi|91778239|ref|YP_553447.1|	0054060	111-243	4.97e-29	48008	GntR ligand-binding domain-like	0.0099	48009	GntR ligand-binding domain-like	2hs5 A:94-231
b4	gi|91778239|ref|YP_553447.1|	0050048	36-108	8.54e-20	46785	Winged helix DNA-binding domain	0.0044	46804	GntR-like transcriptional regulators	2hs5 A:25-93
b4	gi|91778267|ref|YP_553475.1|	0054060	96-228	9.94e-24	48008	GntR ligand-binding domain-like	0.014	48009	GntR ligand-binding domain-like	2hs5 A:94-231
b4	gi|91778267|ref|YP_553475.1|	0050048	24-94	2.97e-17	46785	Winged helix DNA-binding domain	0.018	46804	GntR-like transcriptional regulators	2hs5 A:25-93
b4	gi|91778286|ref|YP_553494.1|	0054662	56-223	2.98e-34	64288	Chorismate lyase-like	0.00011	143473	UTRA domain	2pkh A:109-249
b4	gi|91778286|ref|YP_553494.1|	0050048	1-70	2.67e-21	46785	Winged helix DNA-binding domain	0.011	46804	GntR-like transcriptional regulators	1v4r A:1-100
b4	gi|91778287|ref|YP_553495.1|	0054662	83-259	5.81e-40	64288	Chorismate lyase-like	0.0000366	143473	UTRA domain	2pkh A:109-249
b4	gi|91778287|ref|YP_553495.1|	0050048	29-99	5.73e-23	46785	Winged helix DNA-binding domain	0.01	46804	GntR-like transcriptional regulators	1v4r A:1-100
b4	gi|91778306|ref|YP_553514.1|	0054060	99-239	1.75e-28	48008	GntR ligand-binding domain-like	0.014	48009	GntR ligand-binding domain-like	2hs5 A:94-231
b4	gi|91778306|ref|YP_553514.1|	0050048	12-84	3.14e-19	46785	Winged helix DNA-binding domain	0.011	46804	GntR-like transcriptional regulators	1hw1 A:5-78
b4	gi|91778685|ref|YP_553893.1|	0054060	77-209	2.88e-24	48008	GntR ligand-binding domain-like	0.022	48009	GntR ligand-binding domain-like	2hs5 A:94-231
b4	gi|91778685|ref|YP_553893.1|	0050048	7-76	1.59e-20	46785	Winged helix DNA-binding domain	0.055	46804	GntR-like transcriptional regulators	1hw1 A:5-78
b4	gi|91778731|ref|YP_553939.1|	0054060	98-231	4.18e-21	48008	GntR ligand-binding domain-like	0.016	48009	GntR ligand-binding domain-like	2hs5 A:94-231
b4	gi|91778731|ref|YP_553939.1|	0050048	26-96	1.18e-17	46785	Winged helix DNA-binding domain	0.026	46804	GntR-like transcriptional regulators	1hw1 A:5-78
b4	gi|91778741|ref|YP_553949.1|	0054060	87-220	6.02e-27	48008	GntR ligand-binding domain-like	0.01	48009	GntR ligand-binding domain-like	2hs5 A:94-231
b4	gi|91778741|ref|YP_553949.1|	0050048	17-86	4.21e-16	46785	Winged helix DNA-binding domain	0.0072	46804	GntR-like transcriptional regulators	1hw1 A:5-78
b4	gi|91778923|ref|YP_554131.1|	0054060	101-235	4.97e-26	48008	GntR ligand-binding domain-like	0.01	48009	GntR ligand-binding domain-like	2hs5 A:94-231
b4	gi|91778923|ref|YP_554131.1|	0050048	10-81	2.04e-21	46785	Winged helix DNA-binding domain	0.019	46804	GntR-like transcriptional regulators	1v4r A:1-100
b4	gi|91779101|ref|YP_554309.1|	0054662	60-241	1.52e-35	64288	Chorismate lyase-like	0.0013	143473	UTRA domain	3cnv A:98-259
b4	gi|91779101|ref|YP_554309.1|	0050048	8-83	6.21e-21	46785	Winged helix DNA-binding domain	0.012	46804	GntR-like transcriptional regulators	2hs5 A:25-93
b4	gi|91779114|ref|YP_554322.1|	0050048	7-79	4.72e-21	46785	Winged helix DNA-binding domain	0.006	46804	GntR-like transcriptional regulators	2hs5 A:25-93
b4	gi|91779114|ref|YP_554322.1|	0054060	81-216	7.59e-21	48008	GntR ligand-binding domain-like	0.0067	48009	GntR ligand-binding domain-like	2hs5 A:94-231
b4	gi|91779172|ref|YP_554380.1|	0050768	96-467	2.04e-96	53383	PLP-dependent transferases	0.0000157	53384	AAT-like	1x0m A:26-428
b4	gi|91779172|ref|YP_554380.1|	0050048	2-70	2.85e-16	46785	Winged helix DNA-binding domain	0.017	46804	GntR-like transcriptional regulators	1v4r A:1-100
b4	gi|91779261|ref|YP_554469.1|	0050768	138-493	1.22e-87	53383	PLP-dependent transferases	0.0000991	53384	AAT-like	1x0m A:26-428
b4	gi|91779261|ref|YP_554469.1|	0050048	15-89	6.67e-20	46785	Winged helix DNA-binding domain	0.026	46804	GntR-like transcriptional regulators	1hw1 A:5-78
b4	gi|91779336|ref|YP_554544.1|	0050768	132-487	1.87e-83	53383	PLP-dependent transferases	0.0000893	53384	AAT-like	1x0m A:26-428
b4	gi|91779336|ref|YP_554544.1|	0050048	10-79	9.67e-19	46785	Winged helix DNA-binding domain	0.017	46804	GntR-like transcriptional regulators	1v4r A:1-100
b4	gi|91779400|ref|YP_554608.1|	0050768	122-503	1.2e-81	53383	PLP-dependent transferases	0.0000483	53384	AAT-like	1x0m A:26-428
b4	gi|91779400|ref|YP_554608.1|	0050048	18-90	3.02e-19	46785	Winged helix DNA-binding domain	0.016	46804	GntR-like transcriptional regulators	1hw1 A:5-78
b4	gi|91779424|ref|YP_554632.1|	0050696	100-468	1.31e-78	53383	PLP-dependent transferases	0.00027	53384	AAT-like	1x0m A:26-428
b4	gi|91779424|ref|YP_554632.1|	0050048	12-83	3.67e-17	46785	Winged helix DNA-binding domain	0.038	46804	GntR-like transcriptional regulators	3bwg A:5-82
b4	gi|91779496|ref|YP_554704.1|	0054060	76-210	3.14e-22	48008	GntR ligand-binding domain-like	0.024	48009	GntR ligand-binding domain-like	2hs5 A:94-231
b4	gi|91779496|ref|YP_554704.1|	0050048	9-74	0.00000000000000623	46785	Winged helix DNA-binding domain	0.013	46804	GntR-like transcriptional regulators	2hs5 A:25-93
b4	gi|91779636|ref|YP_554844.1|	0054060	56-189	3.14e-30	48008	GntR ligand-binding domain-like	0.0038	48009	GntR ligand-binding domain-like	2hs5 A:94-231
b4	gi|91779636|ref|YP_554844.1|	0050048	3-54	0.000000000000967	46785	Winged helix DNA-binding domain	0.033	46804	GntR-like transcriptional regulators	1hw1 A:5-78
b4	gi|91779639|ref|YP_554847.1|	0054060	76-211	9.68e-25	48008	GntR ligand-binding domain-like	0.0047	48009	GntR ligand-binding domain-like	2hs5 A:94-231
b4	gi|91779639|ref|YP_554847.1|	0050048	8-74	9.91e-19	46785	Winged helix DNA-binding domain	0.014	46804	GntR-like transcriptional regulators	2hs5 A:25-93
b4	gi|91779801|ref|YP_555009.1|	0054060	91-222	1.39e-21	48008	GntR ligand-binding domain-like	0.019	48009	GntR ligand-binding domain-like	2hs5 A:94-231
b4	gi|91779801|ref|YP_555009.1|	0050048	20-89	6.98e-20	46785	Winged helix DNA-binding domain	0.065	46804	GntR-like transcriptional regulators	2hs5 A:25-93
b4	gi|91779841|ref|YP_555049.1|	0050768	123-486	5.12e-81	53383	PLP-dependent transferases	0.0000315	53384	AAT-like	1x0m A:26-428
b4	gi|91779841|ref|YP_555049.1|	0050048	22-92	2.97e-16	46785	Winged helix DNA-binding domain	0.032	46804	GntR-like transcriptional regulators	1hw1 A:5-78
b4	gi|91780125|ref|YP_555332.1|	0050696	76-458	2.53e-66	53383	PLP-dependent transferases	0.0025	53384	AAT-like	1x0m A:26-428
b4	gi|91780125|ref|YP_555332.1|	0050048	17-84	0.000000000000002	46785	Winged helix DNA-binding domain	0.028	46804	GntR-like transcriptional regulators	2hs5 A:25-93
b4	gi|91780332|ref|YP_555539.1|	0054060	105-235	1.26e-19	48008	GntR ligand-binding domain-like	0.012	48009	GntR ligand-binding domain-like	1hw1 A:79-230
b4	gi|91780332|ref|YP_555539.1|	0050048	17-85	2.15e-17	46785	Winged helix DNA-binding domain	0.014	46804	GntR-like transcriptional regulators	1v4r A:1-100
b4	gi|91780359|ref|YP_555566.1|	0054060	91-220	9.42e-21	48008	GntR ligand-binding domain-like	0.019	48009	GntR ligand-binding domain-like	1hw1 A:79-230
b4	gi|91780359|ref|YP_555566.1|	0050048	19-88	1.63e-18	46785	Winged helix DNA-binding domain	0.014	46804	GntR-like transcriptional regulators	2hs5 A:25-93
b4	gi|91780398|ref|YP_555605.1|	0054662	63-237	2.67e-33	64288	Chorismate lyase-like	0.002	143473	UTRA domain	2ra5 A:66-245
b4	gi|91780398|ref|YP_555605.1|	0050048	7-83	6.03e-21	46785	Winged helix DNA-binding domain	0.011	46804	GntR-like transcriptional regulators	2hs5 A:25-93
b4	gi|91780474|ref|YP_555681.1|	0054060	114-253	1.23e-21	48008	GntR ligand-binding domain-like	0.0064	48009	GntR ligand-binding domain-like	2hs5 A:94-231
b4	gi|91780474|ref|YP_555681.1|	0050048	23-98	0.00000000000000273	46785	Winged helix DNA-binding domain	0.021	46804	GntR-like transcriptional regulators	2hs5 A:25-93
b4	gi|91780782|ref|YP_555989.1|	0054060	93-225	5.75e-26	48008	GntR ligand-binding domain-like	0.015	48009	GntR ligand-binding domain-like	2hs5 A:94-231
b4	gi|91780782|ref|YP_555989.1|	0050048	27-91	0.0000000000000173	46785	Winged helix DNA-binding domain	0.028	46804	GntR-like transcriptional regulators	1hw1 A:5-78
b4	gi|91780792|ref|YP_555999.1|	0054060	81-214	1.44e-23	48008	GntR ligand-binding domain-like	0.0038	48009	GntR ligand-binding domain-like	2hs5 A:94-231
b4	gi|91780792|ref|YP_555999.1|	0050048	16-92	7.27e-16	46785	Winged helix DNA-binding domain	0.024	46804	GntR-like transcriptional regulators	2hs5 A:25-93
b4	gi|91780819|ref|YP_556026.1|	0050048	17-91	2.69e-16	46785	Winged helix DNA-binding domain	0.017	46804	GntR-like transcriptional regulators	3bwg A:5-82
b4	gi|91780819|ref|YP_556026.1|	0054060	111-204	3.14e-16	48008	GntR ligand-binding domain-like	0.022	48009	GntR ligand-binding domain-like	1hw1 A:79-230
b4	gi|91780860|ref|YP_556067.1|	0054662	65-248	1.33e-26	64288	Chorismate lyase-like	0.0043	143473	UTRA domain	2p19 A:2-149
b4	gi|91780860|ref|YP_556067.1|	0050048	15-86	3.23e-18	46785	Winged helix DNA-binding domain	0.026	46804	GntR-like transcriptional regulators	1hw1 A:5-78
b4	gi|91781173|ref|YP_556380.1|	0054662	62-235	1.73e-37	64288	Chorismate lyase-like	0.0000649	143473	UTRA domain	2pkh A:109-249
b4	gi|91781173|ref|YP_556380.1|	0050048	7-83	6.12e-21	46785	Winged helix DNA-binding domain	0.024	46804	GntR-like transcriptional regulators	3bwg A:5-82
b4	gi|91781203|ref|YP_556410.1|	0054060	99-240	1.78e-19	48008	GntR ligand-binding domain-like	0.018	48009	GntR ligand-binding domain-like	2hs5 A:94-231
b4	gi|91781203|ref|YP_556410.1|	0050048	29-97	0.00000000000000109	46785	Winged helix DNA-binding domain	0.0097	46804	GntR-like transcriptional regulators	2hs5 A:25-93
b4	gi|91781295|ref|YP_556502.1|	0054060	76-207	7.85e-28	48008	GntR ligand-binding domain-like	0.011	48009	GntR ligand-binding domain-like	2hs5 A:94-231
b4	gi|91781295|ref|YP_556502.1|	0050048	2-73	5.92e-21	46785	Winged helix DNA-binding domain	0.021	46804	GntR-like transcriptional regulators	2hs5 A:25-93
b4	gi|91781610|ref|YP_556816.1|	0049595	113-290	9.16e-32	55781	GAF domain-like	0.015	75513	IclR ligand-binding domain-like	1mkm A:76-246
b4	gi|91781610|ref|YP_556816.1|	0048177	41-114	0.000000000000283	46785	Winged helix DNA-binding domain	0.034	74676	Transcriptional regulator IclR, N-terminal domain	1mkm A:1-75
b4	gi|91783097|ref|YP_558303.1|	0049608	104-277	1.44e-42	55781	GAF domain-like	0.00029	75513	IclR ligand-binding domain-like	1mkm A:76-246
b4	gi|91783097|ref|YP_558303.1|	0048177	30-101	0.0000000000000154	46785	Winged helix DNA-binding domain	0.04	74676	Transcriptional regulator IclR, N-terminal domain	1mkm A:1-75
b4	gi|91784683|ref|YP_559889.1|	0048177	15-89	1.88e-16	46785	Winged helix DNA-binding domain	0.035	74676	Transcriptional regulator IclR, N-terminal domain	1mkm A:1-75
b4	gi|91777172|ref|YP_552380.1|	0049608	89-265	5.62e-34	55781	GAF domain-like	0.0045	75513	IclR ligand-binding domain-like	1mkm A:76-246
b4	gi|91777172|ref|YP_552380.1|	0048177	26-94	0.0000000000000408	46785	Winged helix DNA-binding domain	0.08	74676	Transcriptional regulator IclR, N-terminal domain	1mkm A:1-75
b4	gi|91778199|ref|YP_553407.1|	0049608	71-247	2.16e-47	55781	GAF domain-like	0.00032	75513	IclR ligand-binding domain-like	1mkm A:76-246
b4	gi|91778199|ref|YP_553407.1|	0048177	8-77	8.28e-16	46785	Winged helix DNA-binding domain	0.046	74676	Transcriptional regulator IclR, N-terminal domain	1mkm A:1-75
b4	gi|91778226|ref|YP_553434.1|	0049608	68-247	9.81e-50	55781	GAF domain-like	0.00021	75513	IclR ligand-binding domain-like	1mkm A:76-246
b4	gi|91778226|ref|YP_553434.1|	0048177	3-76	0.0000000000000649	46785	Winged helix DNA-binding domain	0.018	74676	Transcriptional regulator IclR, N-terminal domain	1mkm A:1-75
b4	gi|91779399|ref|YP_554607.1|	0049608	64-248	1.44e-48	55781	GAF domain-like	0.00017	75513	IclR ligand-binding domain-like	1td5 A:
b4	gi|91779399|ref|YP_554607.1|	0048177	9-76	0.0000000000000326	46785	Winged helix DNA-binding domain	0.022	74676	Transcriptional regulator IclR, N-terminal domain	1mkm A:1-75
b4	gi|91779663|ref|YP_554871.1|	0049608	98-277	1.83e-31	55781	GAF domain-like	0.023	75513	IclR ligand-binding domain-like	1mkm A:76-246
b4	gi|91779663|ref|YP_554871.1|	0048177	32-105	0.000000000125	46785	Winged helix DNA-binding domain	0.085	74676	Transcriptional regulator IclR, N-terminal domain	1mkm A:1-75
b4	gi|91780027|ref|YP_555235.1|	0049608	93-281	1.18e-42	55781	GAF domain-like	0.00034	75513	IclR ligand-binding domain-like	1mkm A:76-246
b4	gi|91780027|ref|YP_555235.1|	0048177	36-106	0.00000000000119	46785	Winged helix DNA-binding domain	0.019	74676	Transcriptional regulator IclR, N-terminal domain	1mkm A:1-75
b4	gi|91780888|ref|YP_556095.1|	0049595	83-253	4.51e-29	55781	GAF domain-like	0.0022	75513	IclR ligand-binding domain-like	1mkm A:76-246
b4	gi|91780888|ref|YP_556095.1|	0048177	11-84	0.000000000000112	46785	Winged helix DNA-binding domain	0.057	74676	Transcriptional regulator IclR, N-terminal domain	1mkm A:1-75
b4	gi|91780938|ref|YP_556145.1|	0049608	91-276	2.35e-37	55781	GAF domain-like	0.0012	75513	IclR ligand-binding domain-like	1mkm A:76-246
b4	gi|91780938|ref|YP_556145.1|	0048177	31-101	0.0000000000000156	46785	Winged helix DNA-binding domain	0.043	74676	Transcriptional regulator IclR, N-terminal domain	1mkm A:1-75
b4	gi|91781009|ref|YP_556216.1|	0049608	58-244	1.63e-29	55781	GAF domain-like	0.0082	75513	IclR ligand-binding domain-like	1tf1 A:
b4	gi|91781009|ref|YP_556216.1|	0048177	1-70	0.00000000000164	46785	Winged helix DNA-binding domain	0.059	74676	Transcriptional regulator IclR, N-terminal domain	1mkm A:1-75
b4	gi|91783348|ref|YP_558554.1|	0039545	90-212	9.77e-35	51306	LexA/Signal peptidase	0.0000199	51307	LexA-related	1jhf A:73-198
b4	gi|91783348|ref|YP_558554.1|	0047587	3-69	8.16e-19	46785	Winged helix DNA-binding domain	0.00028	46789	LexA repressor, N-terminal DNA-binding domain	1jhf A:2-72
b4	gi|91780648|ref|YP_555855.1|	0049595	115-278	1.63e-30	55781	GAF domain-like	0.0023	75513	IclR ligand-binding domain-like	1tf1 A:
b4	gi|91780648|ref|YP_555855.1|	0048177	38-104	0.00000000119	46785	Winged helix DNA-binding domain	0.06	46789	LexA repressor, N-terminal DNA-binding domain	1jhf A:2-72
b4	gi|91781527|ref|YP_556733.1|	0049174	63-152	8.04e-23	54909	Dimeric alpha+beta barrel	0.0028	69733	Lrp/AsnC-like transcriptional regulator C-terminal domain	1ri7 A:85-170
b4	gi|91781527|ref|YP_556733.1|	0052161	2-62	5.61e-17	46785	Winged helix DNA-binding domain	0.0043	68967	Lrp/AsnC-like transcriptional regulator N-terminal domain	1ri7 A:25-84
b4	gi|91782222|ref|YP_557428.1|	0049608	80-268	2.62e-23	55781	GAF domain-like	0.0071	75513	IclR ligand-binding domain-like	1mkm A:76-246
b4	gi|91782222|ref|YP_557428.1|	0048177	25-92	0.0000000000215	46785	Winged helix DNA-binding domain	0.079	68967	Lrp/AsnC-like transcriptional regulator N-terminal domain	1ri7 A:25-84
b4	gi|91782960|ref|YP_558166.1|	0049174	64-151	1.29e-20	54909	Dimeric alpha+beta barrel	0.012	69733	Lrp/AsnC-like transcriptional regulator C-terminal domain	1ri7 A:85-170
b4	gi|91782960|ref|YP_558166.1|	0049384	1-93	1.37e-17	46785	Winged helix DNA-binding domain	0.0087	68967	Lrp/AsnC-like transcriptional regulator N-terminal domain	1ri7 A:25-84
b4	gi|91783821|ref|YP_559027.1|	0049174	71-150	0.00000000000000121	54909	Dimeric alpha+beta barrel	0.0032	69733	Lrp/AsnC-like transcriptional regulator C-terminal domain	1ri7 A:85-170
b4	gi|91783821|ref|YP_559027.1|	0052161	8-65	0.00000000000404	46785	Winged helix DNA-binding domain	0.0091	68967	Lrp/AsnC-like transcriptional regulator N-terminal domain	2cg4 A:4-66
b4	gi|91784404|ref|YP_559610.1|	0049174	90-170	0.0000000000000711	54909	Dimeric alpha+beta barrel	0.0027	69733	Lrp/AsnC-like transcriptional regulator C-terminal domain	1ri7 A:85-170
b4	gi|91784404|ref|YP_559610.1|	0052161	28-86	0.000000000000315	46785	Winged helix DNA-binding domain	0.011	68967	Lrp/AsnC-like transcriptional regulator N-terminal domain	1ri7 A:25-84
b4	gi|91784791|ref|YP_559997.1|	0049174	73-157	1.34e-20	54909	Dimeric alpha+beta barrel	0.0033	69733	Lrp/AsnC-like transcriptional regulator C-terminal domain	1ri7 A:85-170
b4	gi|91784791|ref|YP_559997.1|	0052161	10-70	2.77e-20	46785	Winged helix DNA-binding domain	0.0061	68967	Lrp/AsnC-like transcriptional regulator N-terminal domain	1i1g A:2-61
b4	gi|91785044|ref|YP_560250.1|	0049174	66-154	1.47e-20	54909	Dimeric alpha+beta barrel	0.0037	69733	Lrp/AsnC-like transcriptional regulator C-terminal domain	1ri7 A:85-170
b4	gi|91785044|ref|YP_560250.1|	0049384	2-96	5.97e-18	46785	Winged helix DNA-binding domain	0.014	68967	Lrp/AsnC-like transcriptional regulator N-terminal domain	1i1g A:2-61
b4	gi|91785492|ref|YP_560698.1|	0049174	67-164	7.24e-21	54909	Dimeric alpha+beta barrel	0.0072	69733	Lrp/AsnC-like transcriptional regulator C-terminal domain	1ri7 A:85-170
b4	gi|91785492|ref|YP_560698.1|	0052161	6-65	1e-19	46785	Winged helix DNA-binding domain	0.0068	68967	Lrp/AsnC-like transcriptional regulator N-terminal domain	1ri7 A:25-84
b4	gi|91785512|ref|YP_560718.1|	0049608	71-246	1.31e-42	55781	GAF domain-like	0.001	75513	IclR ligand-binding domain-like	1td5 A:
b4	gi|91785512|ref|YP_560718.1|	0048177	10-79	0.0000000000172	46785	Winged helix DNA-binding domain	0.042	68967	Lrp/AsnC-like transcriptional regulator N-terminal domain	1i1g A:2-61
b4	gi|91785761|ref|YP_560967.1|	0049174	69-158	4.16e-20	54909	Dimeric alpha+beta barrel	0.0039	69733	Lrp/AsnC-like transcriptional regulator C-terminal domain	1ri7 A:85-170
b4	gi|91785761|ref|YP_560967.1|	0049384	3-99	4.5e-16	46785	Winged helix DNA-binding domain	0.007	68967	Lrp/AsnC-like transcriptional regulator N-terminal domain	1i1g A:2-61
b4	gi|91785804|ref|YP_561010.1|	0049174	69-157	7.78e-24	54909	Dimeric alpha+beta barrel	0.0059	69733	Lrp/AsnC-like transcriptional regulator C-terminal domain	1ri7 A:85-170
b4	gi|91785804|ref|YP_561010.1|	0052161	7-67	0.00000000000000402	46785	Winged helix DNA-binding domain	0.009	68967	Lrp/AsnC-like transcriptional regulator N-terminal domain	2cfx A:1-63
b4	gi|91777800|ref|YP_553008.1|	0049595	80-257	7.19e-23	55781	GAF domain-like	0.0086	75513	IclR ligand-binding domain-like	1mkm A:76-246
b4	gi|91777800|ref|YP_553008.1|	0048177	8-78	0.0000000000725	46785	Winged helix DNA-binding domain	0.059	68967	Lrp/AsnC-like transcriptional regulator N-terminal domain	1ri7 A:25-84
b4	gi|91778078|ref|YP_553286.1|	0049608	63-246	2.42e-32	55781	GAF domain-like	0.0017	75513	IclR ligand-binding domain-like	1mkm A:76-246
b4	gi|91778078|ref|YP_553286.1|	0048177	9-74	0.0000000000546	46785	Winged helix DNA-binding domain	0.04	68967	Lrp/AsnC-like transcriptional regulator N-terminal domain	1ri7 A:25-84
b4	gi|91778128|ref|YP_553336.1|	0049174	65-154	9.39e-21	54909	Dimeric alpha+beta barrel	0.0069	69733	Lrp/AsnC-like transcriptional regulator C-terminal domain	1ri7 A:85-170
b4	gi|91778128|ref|YP_553336.1|	0052161	4-65	1.28e-17	46785	Winged helix DNA-binding domain	0.009	68967	Lrp/AsnC-like transcriptional regulator N-terminal domain	1i1g A:2-61
b4	gi|91778233|ref|YP_553441.1|	0044389	74-232	4.19e-31	100950	NagB/RpiA/CoA transferase-like	0.045	110513	IF2B-like	1vb5 A:
b4	gi|91778233|ref|YP_553441.1|	0043758	4-57	0.00000000000056	46785	Winged helix DNA-binding domain	0.068	68967	Lrp/AsnC-like transcriptional regulator N-terminal domain	1i1g A:2-61
b4	gi|91778618|ref|YP_553826.1|	0052161	6-66	1.71e-17	46785	Winged helix DNA-binding domain	0.0081	68967	Lrp/AsnC-like transcriptional regulator N-terminal domain	2cfx A:1-63
b4	gi|91778618|ref|YP_553826.1|	0052162	70-155	6.7e-16	54909	Dimeric alpha+beta barrel	0.0065	69733	Lrp/AsnC-like transcriptional regulator C-terminal domain	2cg4 A:67-152
b4	gi|91779226|ref|YP_554434.1|	0052162	85-168	7.51e-18	54909	Dimeric alpha+beta barrel	0.0042	69733	Lrp/AsnC-like transcriptional regulator C-terminal domain	1ri7 A:85-170
b4	gi|91779226|ref|YP_554434.1|	0052161	19-79	0.00000000000000105	46785	Winged helix DNA-binding domain	0.0086	68967	Lrp/AsnC-like transcriptional regulator N-terminal domain	2cfx A:1-63
b4	gi|91779654|ref|YP_554862.1|	0052161	8-68	3.44e-18	46785	Winged helix DNA-binding domain	0.0064	68967	Lrp/AsnC-like transcriptional regulator N-terminal domain	2cfx A:1-63
b4	gi|91779654|ref|YP_554862.1|	0049174	71-152	9.79e-18	54909	Dimeric alpha+beta barrel	0.0049	69733	Lrp/AsnC-like transcriptional regulator C-terminal domain	1ri7 A:85-170
b4	gi|91779967|ref|YP_555175.1|	0052162	62-149	1.19e-17	54909	Dimeric alpha+beta barrel	0.0049	69733	Lrp/AsnC-like transcriptional regulator C-terminal domain	1ri7 A:85-170
b4	gi|91779967|ref|YP_555175.1|	0052161	1-60	0.0000000000000292	46785	Winged helix DNA-binding domain	0.015	68967	Lrp/AsnC-like transcriptional regulator N-terminal domain	1i1g A:2-61
b4	gi|91780129|ref|YP_555336.1|	0052160	66-146	7.24e-18	54909	Dimeric alpha+beta barrel	0.0087	69733	Lrp/AsnC-like transcriptional regulator C-terminal domain	1ri7 A:85-170
b4	gi|91780129|ref|YP_555336.1|	0052161	2-58	2.16e-16	46785	Winged helix DNA-binding domain	0.014	68967	Lrp/AsnC-like transcriptional regulator N-terminal domain	2cfx A:1-63
b4	gi|91780743|ref|YP_555950.1|	0052161	8-68	1.15e-17	46785	Winged helix DNA-binding domain	0.0084	68967	Lrp/AsnC-like transcriptional regulator N-terminal domain	2cfx A:1-63
b4	gi|91780743|ref|YP_555950.1|	0052162	73-155	2.28e-16	54909	Dimeric alpha+beta barrel	0.0059	69733	Lrp/AsnC-like transcriptional regulator C-terminal domain	2cg4 A:67-152
b4	gi|91781074|ref|YP_556281.1|	0049174	69-157	4.83e-23	54909	Dimeric alpha+beta barrel	0.0057	69733	Lrp/AsnC-like transcriptional regulator C-terminal domain	1ri7 A:85-170
b4	gi|91781074|ref|YP_556281.1|	0052161	7-67	0.00000000000000147	46785	Winged helix DNA-binding domain	0.0067	68967	Lrp/AsnC-like transcriptional regulator N-terminal domain	2cfx A:1-63
b4	gi|91783353|ref|YP_558559.1|	0045790	90-298	1.24e-41	53850	Periplasmic binding protein-like II	0.000000574	53851	Phosphate binding protein-like	1al3 A:
b4	gi|91783353|ref|YP_558559.1|	0047461	1-88	0.0000000000000667	46785	Winged helix DNA-binding domain	0.023	88979	LysR-like transcriptional regulators	1ixc A:1-89
b4	gi|91781426|ref|YP_556632.1|	0045790	89-297	2.35e-45	53850	Periplasmic binding protein-like II	0.0075	53851	Phosphate binding protein-like	1al3 A:
b4	gi|91781426|ref|YP_556632.1|	0045910	3-111	5.81e-22	46785	Winged helix DNA-binding domain	0.0058	88979	LysR-like transcriptional regulators	1ixc A:1-89
b4	gi|91781567|ref|YP_556773.1|	0045790	90-297	1.12e-45	53850	Periplasmic binding protein-like II	0.012	53851	Phosphate binding protein-like	1al3 A:
b4	gi|91781567|ref|YP_556773.1|	0045910	6-111	4.5e-20	46785	Winged helix DNA-binding domain	0.0093	88979	LysR-like transcriptional regulators	1ixc A:1-89
b4	gi|91781631|ref|YP_556837.1|	0045790	93-295	1.38e-41	53850	Periplasmic binding protein-like II	0.015	53851	Phosphate binding protein-like	1al3 A:
b4	gi|91781631|ref|YP_556837.1|	0052508	6-88	7.81e-22	46785	Winged helix DNA-binding domain	0.0067	88979	LysR-like transcriptional regulators	2esn A:3-91
b4	gi|91781772|ref|YP_556978.1|	0045910	30-140	4.13e-26	46785	Winged helix DNA-binding domain	0.0038	88979	LysR-like transcriptional regulators	1ixc A:1-89
b4	gi|91781772|ref|YP_556978.1|	0049998	112-286	0.00000000000000633	53850	Periplasmic binding protein-like II	0.0086	53851	Phosphate binding protein-like	1al3 A:
b4	gi|91781815|ref|YP_557021.1|	0045790	92-296	1.26e-39	53850	Periplasmic binding protein-like II	0.0042	53851	Phosphate binding protein-like	2fyi A:88-307
b4	gi|91781815|ref|YP_557021.1|	0045910	6-113	8.93e-22	46785	Winged helix DNA-binding domain	0.0056	88979	LysR-like transcriptional regulators	1ixc A:1-89
b4	gi|91781858|ref|YP_557064.1|	0052806	89-303	9.31e-40	53850	Periplasmic binding protein-like II	0.0000242	53851	Phosphate binding protein-like	1i6a A:
b4	gi|91781858|ref|YP_557064.1|	0047461	1-84	3.48e-20	46785	Winged helix DNA-binding domain	0.007	88979	LysR-like transcriptional regulators	1ixc A:1-89
b4	gi|91781961|ref|YP_557167.1|	0052509	92-298	2.71e-35	53850	Periplasmic binding protein-like II	0.00013	53851	Phosphate binding protein-like	1uth A:
b4	gi|91781961|ref|YP_557167.1|	0052508	8-83	0.00000000000000327	46785	Winged helix DNA-binding domain	0.01	88979	LysR-like transcriptional regulators	2esn A:3-91
b4	gi|91782009|ref|YP_557215.1|	0045790	90-297	3.44e-35	53850	Periplasmic binding protein-like II	0.0096	53851	Phosphate binding protein-like	2fyi A:88-307
b4	gi|91782009|ref|YP_557215.1|	0045910	5-111	2.61e-20	46785	Winged helix DNA-binding domain	0.0049	88979	LysR-like transcriptional regulators	1ixc A:1-89
b4	gi|91782169|ref|YP_557375.1|	0045790	91-298	1.63e-38	53850	Periplasmic binding protein-like II	0.00000172	53851	Phosphate binding protein-like	1al3 A:
b4	gi|91782169|ref|YP_557375.1|	0045910	12-113	0.0000000000000907	46785	Winged helix DNA-binding domain	0.016	88979	LysR-like transcriptional regulators	1ixc A:1-89
b4	gi|91782201|ref|YP_557407.1|	0045790	93-317	9.05e-36	53850	Periplasmic binding protein-like II	0.00017	53851	Phosphate binding protein-like	1ixc A:90-294
b4	gi|91782201|ref|YP_557407.1|	0052508	4-84	8.68e-23	46785	Winged helix DNA-binding domain	0.0015	88979	LysR-like transcriptional regulators	1ixc A:1-89
b4	gi|91782250|ref|YP_557456.1|	0045790	89-295	2.64e-40	53850	Periplasmic binding protein-like II	0.0047	53851	Phosphate binding protein-like	2fyi A:88-307
b4	gi|91782250|ref|YP_557456.1|	0045910	3-112	1.23e-21	46785	Winged helix DNA-binding domain	0.0066	88979	LysR-like transcriptional regulators	1ixc A:1-89
b4	gi|91782256|ref|YP_557462.1|	0045790	98-299	1.77e-32	53850	Periplasmic binding protein-like II	0.011	53851	Phosphate binding protein-like	2fyi A:88-307
b4	gi|91782256|ref|YP_557462.1|	0045910	11-123	8.26e-20	46785	Winged helix DNA-binding domain	0.0059	88979	LysR-like transcriptional regulators	1ixc A:1-89
b4	gi|91782290|ref|YP_557496.1|	0052806	200-397	8.38e-22	53850	Periplasmic binding protein-like II	0.0065	53851	Phosphate binding protein-like	1al3 A:
b4	gi|91782290|ref|YP_557496.1|	0045910	106-220	1.43e-19	46785	Winged helix DNA-binding domain	0.0084	88979	LysR-like transcriptional regulators	1ixc A:1-89
b4	gi|91782290|ref|YP_557496.1|	0045910	20-96	7.12e-16	46785	Winged helix DNA-binding domain	0.0073	88979	LysR-like transcriptional regulators	1ixc A:1-89
b4	gi|91782358|ref|YP_557564.1|	0045790	93-294	6.15e-40	53850	Periplasmic binding protein-like II	0.018	53851	Phosphate binding protein-like	1amf A:
b4	gi|91782358|ref|YP_557564.1|	0052508	3-85	4.58e-22	46785	Winged helix DNA-binding domain	0.0098	88979	LysR-like transcriptional regulators	1ixc A:1-89
b4	gi|91782364|ref|YP_557570.1|	0045790	96-305	1e-30	53850	Periplasmic binding protein-like II	0.00098	53851	Phosphate binding protein-like	1i6a A:
b4	gi|91782364|ref|YP_557570.1|	0047461	9-95	2.22e-20	46785	Winged helix DNA-binding domain	0.0012	88979	LysR-like transcriptional regulators	1ixc A:1-89
b4	gi|91782384|ref|YP_557590.1|	0045790	89-297	1.86e-43	53850	Periplasmic binding protein-like II	0.0077	53851	Phosphate binding protein-like	1al3 A:
b4	gi|91782384|ref|YP_557590.1|	0047461	4-88	4.63e-19	46785	Winged helix DNA-binding domain	0.014	88979	LysR-like transcriptional regulators	1ixc A:1-89
b4	gi|91782391|ref|YP_557597.1|	0052806	105-295	2.65e-30	53850	Periplasmic binding protein-like II	0.007	53851	Phosphate binding protein-like	2fyi A:88-307
b4	gi|91782391|ref|YP_557597.1|	0047461	8-93	8.94e-17	46785	Winged helix DNA-binding domain	0.0028	88979	LysR-like transcriptional regulators	1ixc A:1-89
b4	gi|91782473|ref|YP_557679.1|	0045790	92-299	2.1e-51	53850	Periplasmic binding protein-like II	0.0046	53851	Phosphate binding protein-like	2fyi A:88-307
b4	gi|91782473|ref|YP_557679.1|	0045910	7-113	3.43e-22	46785	Winged helix DNA-binding domain	0.005	88979	LysR-like transcriptional regulators	1ixc A:1-89
b4	gi|91782682|ref|YP_557888.1|	0045790	101-309	4.96e-41	53850	Periplasmic binding protein-like II	0.0082	53851	Phosphate binding protein-like	1i6a A:
b4	gi|91782682|ref|YP_557888.1|	0047461	15-100	1.27e-22	46785	Winged helix DNA-binding domain	0.0096	88979	LysR-like transcriptional regulators	1ixc A:1-89
b4	gi|91782795|ref|YP_558001.1|	0045790	96-298	2.17e-37	53850	Periplasmic binding protein-like II	0.0059	53851	Phosphate binding protein-like	2fyi A:88-307
b4	gi|91782795|ref|YP_558001.1|	0052508	6-84	1.56e-20	46785	Winged helix DNA-binding domain	0.014	88979	LysR-like transcriptional regulators	1ixc A:1-89
b4	gi|91782799|ref|YP_558005.1|	0045790	122-331	9.05e-46	53850	Periplasmic binding protein-like II	0.011	53851	Phosphate binding protein-like	2esn A:92-303
b4	gi|91782799|ref|YP_558005.1|	0047461	38-120	9.91e-20	46785	Winged helix DNA-binding domain	0.01	88979	LysR-like transcriptional regulators	1ixc A:1-89
b4	gi|91782814|ref|YP_558020.1|	0045790	88-294	7.78e-42	53850	Periplasmic binding protein-like II	0.0074	53851	Phosphate binding protein-like	1al3 A:
b4	gi|91782814|ref|YP_558020.1|	0047461	5-86	4.97e-19	46785	Winged helix DNA-binding domain	0.017	88979	LysR-like transcriptional regulators	1ixc A:1-89
b4	gi|91782816|ref|YP_558022.1|	0045790	89-290	5.97e-27	53850	Periplasmic binding protein-like II	0.0052	53851	Phosphate binding protein-like	2esn A:92-303
b4	gi|91782816|ref|YP_558022.1|	0045910	2-110	1e-17	46785	Winged helix DNA-binding domain	0.022	88979	LysR-like transcriptional regulators	1ixc A:1-89
b4	gi|91782818|ref|YP_558024.1|	0045790	88-293	1.16e-40	53850	Periplasmic binding protein-like II	0.00087	53851	Phosphate binding protein-like	1ixc A:90-294
b4	gi|91782818|ref|YP_558024.1|	0047461	1-83	3.37e-23	46785	Winged helix DNA-binding domain	0.0017	88979	LysR-like transcriptional regulators	1ixc A:1-89
b4	gi|91782845|ref|YP_558051.1|	0045790	97-292	6.15e-23	53850	Periplasmic binding protein-like II	0.0037	53851	Phosphate binding protein-like	1al3 A:
b4	gi|91782845|ref|YP_558051.1|	0045910	12-120	3.58e-22	46785	Winged helix DNA-binding domain	0.0031	88979	LysR-like transcriptional regulators	1ixc A:1-89
b4	gi|91782861|ref|YP_558067.1|	0047313	95-295	3.44e-26	53850	Periplasmic binding protein-like II	0.02	53851	Phosphate binding protein-like	1al3 A:
b4	gi|91782861|ref|YP_558067.1|	0045910	1-113	0.00000000000000742	46785	Winged helix DNA-binding domain	0.05	88979	LysR-like transcriptional regulators	1ixc A:1-89
b4	gi|91782866|ref|YP_558072.1|	0045790	92-295	3.53e-46	53850	Periplasmic binding protein-like II	0.0024	53851	Phosphate binding protein-like	2fyi A:88-307
b4	gi|91782866|ref|YP_558072.1|	0045910	6-109	7.23e-24	46785	Winged helix DNA-binding domain	0.0039	88979	LysR-like transcriptional regulators	1ixc A:1-89
b4	gi|91782867|ref|YP_558073.1|	0045790	90-296	6.33e-32	53850	Periplasmic binding protein-like II	0.0018	53851	Phosphate binding protein-like	2fyi A:88-307
b4	gi|91782867|ref|YP_558073.1|	0045910	1-110	1.36e-23	46785	Winged helix DNA-binding domain	0.0058	88979	LysR-like transcriptional regulators	1ixc A:1-89
b4	gi|91782875|ref|YP_558081.1|	0045790	91-296	1.01e-40	53850	Periplasmic binding protein-like II	0.0049	53851	Phosphate binding protein-like	2fyi A:88-307
b4	gi|91782875|ref|YP_558081.1|	0045910	5-112	9.09e-23	46785	Winged helix DNA-binding domain	0.013	88979	LysR-like transcriptional regulators	1ixc A:1-89
b4	gi|91782924|ref|YP_558130.1|	0045790	94-300	5.97e-35	53850	Periplasmic binding protein-like II	0.0083	53851	Phosphate binding protein-like	1al3 A:
b4	gi|91782924|ref|YP_558130.1|	0045910	9-116	2.52e-21	46785	Winged helix DNA-binding domain	0.012	88979	LysR-like transcriptional regulators	1ixc A:1-89
b4	gi|91782931|ref|YP_558137.1|	0045790	89-296	2.71e-45	53850	Periplasmic binding protein-like II	0.013	53851	Phosphate binding protein-like	1al3 A:
b4	gi|91782931|ref|YP_558137.1|	0047461	4-85	5.9e-21	46785	Winged helix DNA-binding domain	0.008	88979	LysR-like transcriptional regulators	1ixc A:1-89
b4	gi|91782983|ref|YP_558189.1|	0045790	90-294	1.54e-42	53850	Periplasmic binding protein-like II	0.00059	53851	Phosphate binding protein-like	1i6a A:
b4	gi|91782983|ref|YP_558189.1|	0045910	3-112	1.03e-22	46785	Winged helix DNA-binding domain	0.01	88979	LysR-like transcriptional regulators	1ixc A:1-89
b4	gi|91783077|ref|YP_558283.1|	0045790	78-285	4.84e-37	53850	Periplasmic binding protein-like II	0.00064	53851	Phosphate binding protein-like	2fyi A:88-307
b4	gi|91783077|ref|YP_558283.1|	0045910	4-99	0.00000000000000279	46785	Winged helix DNA-binding domain	0.0072	88979	LysR-like transcriptional regulators	1ixc A:1-89
b4	gi|91783107|ref|YP_558313.1|	0045790	95-302	6.21e-45	53850	Periplasmic binding protein-like II	0.0096	53851	Phosphate binding protein-like	2fyi A:88-307
b4	gi|91783107|ref|YP_558313.1|	0045910	10-116	3.62e-21	46785	Winged helix DNA-binding domain	0.013	88979	LysR-like transcriptional regulators	1ixc A:1-89
b4	gi|91783116|ref|YP_558322.1|	0045790	88-295	3.08e-42	53850	Periplasmic binding protein-like II	0.0076	53851	Phosphate binding protein-like	2fyi A:88-307
b4	gi|91783116|ref|YP_558322.1|	0045910	3-110	1.9e-19	46785	Winged helix DNA-binding domain	0.0082	88979	LysR-like transcriptional regulators	1ixc A:1-89
b4	gi|91783121|ref|YP_558327.1|	0045790	92-297	4.71e-39	53850	Periplasmic binding protein-like II	0.014	53851	Phosphate binding protein-like	2fyi A:88-307
b4	gi|91783121|ref|YP_558327.1|	0045910	2-112	6.36e-21	46785	Winged helix DNA-binding domain	0.0085	88979	LysR-like transcriptional regulators	1ixc A:1-89
b4	gi|91783137|ref|YP_558343.1|	0049998	81-290	1.5e-23	53850	Periplasmic binding protein-like II	0.016	53851	Phosphate binding protein-like	1uth A:
b4	gi|91783137|ref|YP_558343.1|	0045910	1-105	0.00000000000000469	46785	Winged helix DNA-binding domain	0.019	88979	LysR-like transcriptional regulators	1ixc A:1-89
b4	gi|91783360|ref|YP_558566.1|	0045790	91-295	2.17e-44	53850	Periplasmic binding protein-like II	0.013	53851	Phosphate binding protein-like	1al3 A:
b4	gi|91783360|ref|YP_558566.1|	0047461	4-85	1.09e-16	46785	Winged helix DNA-binding domain	0.0032	88979	LysR-like transcriptional regulators	1ixc A:1-89
b4	gi|91783381|ref|YP_558587.1|	0045790	91-292	1e-34	53850	Periplasmic binding protein-like II	0.0044	53851	Phosphate binding protein-like	2fyi A:88-307
b4	gi|91783381|ref|YP_558587.1|	0052508	1-79	4.46e-18	46785	Winged helix DNA-binding domain	0.0094	88979	LysR-like transcriptional regulators	1ixc A:1-89
b4	gi|91783490|ref|YP_558696.1|	0045790	105-310	1.52e-49	53850	Periplasmic binding protein-like II	0.0061	53851	Phosphate binding protein-like	1al3 A:
b4	gi|91783490|ref|YP_558696.1|	0045910	10-128	7.62e-17	46785	Winged helix DNA-binding domain	0.018	88979	LysR-like transcriptional regulators	1ixc A:1-89
b4	gi|91783695|ref|YP_558901.1|	0052508	1-64	8.77e-17	46785	Winged helix DNA-binding domain	0.004	88979	LysR-like transcriptional regulators	1ixc A:1-89
b4	gi|91783699|ref|YP_558905.1|	0045790	90-280	1.38e-29	53850	Periplasmic binding protein-like II	0.0031	53851	Phosphate binding protein-like	2fyi A:88-307
b4	gi|91783699|ref|YP_558905.1|	0047461	1-84	5.68e-23	46785	Winged helix DNA-binding domain	0.0049	88979	LysR-like transcriptional regulators	1ixc A:1-89
b4	gi|91783702|ref|YP_558908.1|	0045790	94-292	7.15e-31	53850	Periplasmic binding protein-like II	0.0037	53851	Phosphate binding protein-like	1i6a A:
b4	gi|91783702|ref|YP_558908.1|	0045910	1-112	2.11e-22	46785	Winged helix DNA-binding domain	0.0075	88979	LysR-like transcriptional regulators	1ixc A:1-89
b4	gi|91783707|ref|YP_558913.1|	0045790	88-294	3.57e-35	53850	Periplasmic binding protein-like II	0.00036	53851	Phosphate binding protein-like	1ixc A:90-294
b4	gi|91783707|ref|YP_558913.1|	0047461	1-84	1.06e-24	46785	Winged helix DNA-binding domain	0.00078	88979	LysR-like transcriptional regulators	1ixc A:1-89
b4	gi|91783708|ref|YP_558914.1|	0052509	102-309	3.26e-40	53850	Periplasmic binding protein-like II	0.0000158	53851	Phosphate binding protein-like	1uth A:
b4	gi|91783708|ref|YP_558914.1|	0052508	17-98	7.07e-20	46785	Winged helix DNA-binding domain	0.0016	88979	LysR-like transcriptional regulators	2esn A:3-91
b4	gi|91783735|ref|YP_558941.1|	0045790	90-296	5.98e-38	53850	Periplasmic binding protein-like II	0.0015	53851	Phosphate binding protein-like	1i6a A:
b4	gi|91783735|ref|YP_558941.1|	0045910	1-111	7.62e-22	46785	Winged helix DNA-binding domain	0.0045	88979	LysR-like transcriptional regulators	1ixc A:1-89
b4	gi|91783744|ref|YP_558950.1|	0045790	89-296	7.45e-38	53850	Periplasmic binding protein-like II	0.0011	53851	Phosphate binding protein-like	1i6a A:
b4	gi|91783744|ref|YP_558950.1|	0047461	1-84	3.05e-21	46785	Winged helix DNA-binding domain	0.0029	88979	LysR-like transcriptional regulators	1ixc A:1-89
b4	gi|91783790|ref|YP_558996.1|	0049998	81-265	2.17e-29	53850	Periplasmic binding protein-like II	0.0036	53851	Phosphate binding protein-like	2fyi A:88-307
b4	gi|91783790|ref|YP_558996.1|	0045910	2-110	8.61e-22	46785	Winged helix DNA-binding domain	0.031	88979	LysR-like transcriptional regulators	1ixc A:1-89
b4	gi|91783793|ref|YP_558999.1|	0045790	94-303	2.64e-46	53850	Periplasmic binding protein-like II	0.0065	53851	Phosphate binding protein-like	1al3 A:
b4	gi|91783793|ref|YP_558999.1|	0045910	11-115	2.43e-20	46785	Winged helix DNA-binding domain	0.011	88979	LysR-like transcriptional regulators	1ixc A:1-89
b4	gi|91783822|ref|YP_559028.1|	0045790	90-293	1.23e-44	53850	Periplasmic binding protein-like II	0.0096	53851	Phosphate binding protein-like	2fyi A:88-307
b4	gi|91783822|ref|YP_559028.1|	0047461	6-84	9.33e-20	46785	Winged helix DNA-binding domain	0.0054	88979	LysR-like transcriptional regulators	1ixc A:1-89
b4	gi|91783834|ref|YP_559040.1|	0045790	90-293	3.14e-40	53850	Periplasmic binding protein-like II	0.00027	53851	Phosphate binding protein-like	2fyi A:88-307
b4	gi|91783834|ref|YP_559040.1|	0045910	1-111	1.15e-25	46785	Winged helix DNA-binding domain	0.0046	88979	LysR-like transcriptional regulators	1ixc A:1-89
b4	gi|91783841|ref|YP_559047.1|	0045790	89-297	7.96e-44	53850	Periplasmic binding protein-like II	0.01	53851	Phosphate binding protein-like	2fyi A:88-307
b4	gi|91783841|ref|YP_559047.1|	0047461	4-87	8.05e-20	46785	Winged helix DNA-binding domain	0.0047	88979	LysR-like transcriptional regulators	1ixc A:1-89
b4	gi|91783874|ref|YP_559080.1|	0052509	92-301	1.57e-41	53850	Periplasmic binding protein-like II	0.0002	53851	Phosphate binding protein-like	1uth A:
b4	gi|91783874|ref|YP_559080.1|	0052508	8-85	5.17e-18	46785	Winged helix DNA-binding domain	0.012	88979	LysR-like transcriptional regulators	2esn A:3-91
b4	gi|91784058|ref|YP_559264.1|	0049998	86-289	2.17e-21	53850	Periplasmic binding protein-like II	0.016	53851	Phosphate binding protein-like	1uth A:
b4	gi|91784058|ref|YP_559264.1|	0045910	2-104	3.49e-16	46785	Winged helix DNA-binding domain	0.019	88979	LysR-like transcriptional regulators	1ixc A:1-89
b4	gi|91784152|ref|YP_559358.1|	0045790	91-295	2.35e-49	53850	Periplasmic binding protein-like II	0.012	53851	Phosphate binding protein-like	1al3 A:
b4	gi|91784152|ref|YP_559358.1|	0045910	3-111	2.29e-18	46785	Winged helix DNA-binding domain	0.0043	88979	LysR-like transcriptional regulators	1ixc A:1-89
b4	gi|91784408|ref|YP_559614.1|	0045790	100-309	3.26e-41	53850	Periplasmic binding protein-like II	0.0069	53851	Phosphate binding protein-like	2fyi A:88-307
b4	gi|91784408|ref|YP_559614.1|	0045910	8-123	1.25e-20	46785	Winged helix DNA-binding domain	0.013	88979	LysR-like transcriptional regulators	1ixc A:1-89
b4	gi|91784415|ref|YP_559621.1|	0045790	93-296	9.95e-33	53850	Periplasmic binding protein-like II	0.005	53851	Phosphate binding protein-like	1uth A:
b4	gi|91784415|ref|YP_559621.1|	0045910	3-113	9.62e-20	46785	Winged helix DNA-binding domain	0.011	88979	LysR-like transcriptional regulators	1ixc A:1-89
b4	gi|91784452|ref|YP_559658.1|	0045790	90-297	5.74e-41	53850	Periplasmic binding protein-like II	0.01	53851	Phosphate binding protein-like	2fyi A:88-307
b4	gi|91784452|ref|YP_559658.1|	0047461	4-86	7.34e-22	46785	Winged helix DNA-binding domain	0.0088	88979	LysR-like transcriptional regulators	1ixc A:1-89
b4	gi|91784487|ref|YP_559693.1|	0045790	86-287	8.31e-39	53850	Periplasmic binding protein-like II	0.001	53851	Phosphate binding protein-like	1i6a A:
b4	gi|91784487|ref|YP_559693.1|	0045910	1-109	3.4e-23	46785	Winged helix DNA-binding domain	0.01	88979	LysR-like transcriptional regulators	1ixc A:1-89
b4	gi|91784658|ref|YP_559864.1|	0047462	91-293	1.3e-30	53850	Periplasmic binding protein-like II	0.0019	53851	Phosphate binding protein-like	1i6a A:
b4	gi|91784658|ref|YP_559864.1|	0047461	1-83	3.04e-24	46785	Winged helix DNA-binding domain	0.00067	88979	LysR-like transcriptional regulators	1ixc A:1-89
b4	gi|91784661|ref|YP_559867.1|	0047462	90-288	1.86e-29	53850	Periplasmic binding protein-like II	0.00000128	53851	Phosphate binding protein-like	1ixc A:90-294
b4	gi|91784661|ref|YP_559867.1|	0047461	1-77	1.15e-24	46785	Winged helix DNA-binding domain	0.0000954	88979	LysR-like transcriptional regulators	1ixc A:1-89
b4	gi|91785120|ref|YP_560326.1|	0045790	90-286	1.63e-40	53850	Periplasmic binding protein-like II	0.001	53851	Phosphate binding protein-like	1i6a A:
b4	gi|91785120|ref|YP_560326.1|	0047461	5-83	9.7e-19	46785	Winged helix DNA-binding domain	0.008	88979	LysR-like transcriptional regulators	1ixc A:1-89
b4	gi|91785149|ref|YP_560355.1|	0045790	90-298	5.58e-48	53850	Periplasmic binding protein-like II	0.0093	53851	Phosphate binding protein-like	2fyi A:88-307
b4	gi|91785149|ref|YP_560355.1|	0045910	3-112	7.37e-23	46785	Winged helix DNA-binding domain	0.019	88979	LysR-like transcriptional regulators	1ixc A:1-89
b4	gi|91785184|ref|YP_560390.1|	0052509	87-268	1.45e-22	53850	Periplasmic binding protein-like II	0.011	53851	Phosphate binding protein-like	1i6a A:
b4	gi|91785184|ref|YP_560390.1|	0047461	1-85	7.62e-19	46785	Winged helix DNA-binding domain	0.0028	88979	LysR-like transcriptional regulators	1ixc A:1-89
b4	gi|91785601|ref|YP_560807.1|	0045790	104-307	3.26e-38	53850	Periplasmic binding protein-like II	0.00087	53851	Phosphate binding protein-like	1i6a A:
b4	gi|91785601|ref|YP_560807.1|	0047461	16-100	1.63e-22	46785	Winged helix DNA-binding domain	0.0082	88979	LysR-like transcriptional regulators	1ixc A:1-89
b4	gi|91785759|ref|YP_560965.1|	0045790	88-298	2.06e-29	53850	Periplasmic binding protein-like II	0.0076	53851	Phosphate binding protein-like	1al3 A:
b4	gi|91785759|ref|YP_560965.1|	0047461	1-87	1.32e-23	46785	Winged helix DNA-binding domain	0.0028	88979	LysR-like transcriptional regulators	1ixc A:1-89
b4	gi|91777139|ref|YP_552347.1|	0045790	89-295	4.65e-39	53850	Periplasmic binding protein-like II	0.0015	53851	Phosphate binding protein-like	1al3 A:
b4	gi|91777139|ref|YP_552347.1|	0047461	1-84	1.87e-23	46785	Winged helix DNA-binding domain	0.00092	88979	LysR-like transcriptional regulators	1ixc A:1-89
b4	gi|91777283|ref|YP_552491.1|	0045790	89-271	1.09e-20	53850	Periplasmic binding protein-like II	0.0044	53851	Phosphate binding protein-like	1i6a A:
b4	gi|91777283|ref|YP_552491.1|	0045910	3-106	1.11e-20	46785	Winged helix DNA-binding domain	0.0046	88979	LysR-like transcriptional regulators	1ixc A:1-89
b4	gi|91777363|ref|YP_552571.1|	0045790	100-309	3.38e-39	53850	Periplasmic binding protein-like II	0.001	53851	Phosphate binding protein-like	1i6a A:
b4	gi|91777363|ref|YP_552571.1|	0045910	9-120	1.09e-21	46785	Winged helix DNA-binding domain	0.0052	88979	LysR-like transcriptional regulators	1ixc A:1-89
b4	gi|91777365|ref|YP_552573.1|	0045790	96-296	1.71e-37	53850	Periplasmic binding protein-like II	0.013	53851	Phosphate binding protein-like	1i6a A:
b4	gi|91777365|ref|YP_552573.1|	0052508	6-83	5.79e-21	46785	Winged helix DNA-binding domain	0.012	88979	LysR-like transcriptional regulators	1ixc A:1-89
b4	gi|91777434|ref|YP_552642.1|	0045790	90-296	3.98e-41	53850	Periplasmic binding protein-like II	0.0016	53851	Phosphate binding protein-like	1al3 A:
b4	gi|91777434|ref|YP_552642.1|	0045910	1-111	1.05e-19	46785	Winged helix DNA-binding domain	0.0086	88979	LysR-like transcriptional regulators	1ixc A:1-89
b4	gi|91777435|ref|YP_552643.1|	0045910	6-112	1.32e-22	46785	Winged helix DNA-binding domain	0.02	88979	LysR-like transcriptional regulators	2esn A:3-91
b4	gi|91777435|ref|YP_552643.1|	0047313	93-178	0.000000000434	53850	Periplasmic binding protein-like II	0.024	53851	Phosphate binding protein-like	2fyi A:88-307
b4	gi|91777440|ref|YP_552648.1|	0045790	90-297	5.43e-48	53850	Periplasmic binding protein-like II	0.0051	53851	Phosphate binding protein-like	2fyi A:88-307
b4	gi|91777440|ref|YP_552648.1|	0045910	4-112	6.86e-20	46785	Winged helix DNA-binding domain	0.0048	88979	LysR-like transcriptional regulators	1ixc A:1-89
b4	gi|91777461|ref|YP_552669.1|	0045790	99-288	5.07e-27	53850	Periplasmic binding protein-like II	0.006	53851	Phosphate binding protein-like	1uth A:
b4	gi|91777461|ref|YP_552669.1|	0045910	13-122	2.72e-25	46785	Winged helix DNA-binding domain	0.0064	88979	LysR-like transcriptional regulators	1ixc A:1-89
b4	gi|91777464|ref|YP_552672.1|	0045790	90-294	1.1e-49	53850	Periplasmic binding protein-like II	0.011	53851	Phosphate binding protein-like	2fyi A:88-307
b4	gi|91777464|ref|YP_552672.1|	0045910	4-112	4.3e-17	46785	Winged helix DNA-binding domain	0.0089	88979	LysR-like transcriptional regulators	1ixc A:1-89
b4	gi|91777469|ref|YP_552677.1|	0045790	88-294	5.25e-43	53850	Periplasmic binding protein-like II	0.0071	53851	Phosphate binding protein-like	2fyi A:88-307
b4	gi|91777469|ref|YP_552677.1|	0045910	5-112	1.02e-25	46785	Winged helix DNA-binding domain	0.0028	88979	LysR-like transcriptional regulators	1ixc A:1-89
b4	gi|91777527|ref|YP_552735.1|	0045790	91-298	3.53e-33	53850	Periplasmic binding protein-like II	0.0013	53851	Phosphate binding protein-like	1i6a A:
b4	gi|91777527|ref|YP_552735.1|	0047461	1-84	1.99e-25	46785	Winged helix DNA-binding domain	0.00076	88979	LysR-like transcriptional regulators	1ixc A:1-89
b4	gi|91777556|ref|YP_552764.1|	0045790	90-294	7.6e-45	53850	Periplasmic binding protein-like II	0.0019	53851	Phosphate binding protein-like	1al3 A:
b4	gi|91777556|ref|YP_552764.1|	0045910	2-112	2.93e-25	46785	Winged helix DNA-binding domain	0.0024	88979	LysR-like transcriptional regulators	1ixc A:1-89
b4	gi|91777588|ref|YP_552796.1|	0045790	88-296	1.15e-34	53850	Periplasmic binding protein-like II	0.0029	53851	Phosphate binding protein-like	1al3 A:
b4	gi|91777588|ref|YP_552796.1|	0047461	3-88	5.44e-19	46785	Winged helix DNA-binding domain	0.0077	88979	LysR-like transcriptional regulators	1ixc A:1-89
b4	gi|91777597|ref|YP_552805.1|	0045790	92-302	1.4e-31	53850	Periplasmic binding protein-like II	0.0045	53851	Phosphate binding protein-like	1i6a A:
b4	gi|91777597|ref|YP_552805.1|	0047461	4-87	1.47e-20	46785	Winged helix DNA-binding domain	0.0053	88979	LysR-like transcriptional regulators	1ixc A:1-89
b4	gi|91777624|ref|YP_552832.1|	0045790	93-300	1.36e-34	53850	Periplasmic binding protein-like II	0.0013	53851	Phosphate binding protein-like	2fyi A:88-307
b4	gi|91777624|ref|YP_552832.1|	0045910	4-114	1.41e-20	46785	Winged helix DNA-binding domain	0.0078	88979	LysR-like transcriptional regulators	1ixc A:1-89
b4	gi|91777632|ref|YP_552840.1|	0045790	87-293	2.04e-33	53850	Periplasmic binding protein-like II	0.0013	53851	Phosphate binding protein-like	1i6a A:
b4	gi|91777632|ref|YP_552840.1|	0047461	1-84	1.03e-19	46785	Winged helix DNA-binding domain	0.0033	88979	LysR-like transcriptional regulators	1ixc A:1-89
b4	gi|91777710|ref|YP_552918.1|	0045790	95-301	5.22e-43	53850	Periplasmic binding protein-like II	0.0015	53851	Phosphate binding protein-like	1i6a A:
b4	gi|91777710|ref|YP_552918.1|	0052508	5-88	2.41e-23	46785	Winged helix DNA-binding domain	0.0056	88979	LysR-like transcriptional regulators	1ixc A:1-89
b4	gi|91777741|ref|YP_552949.1|	0045790	107-319	1.27e-42	53850	Periplasmic binding protein-like II	0.0085	53851	Phosphate binding protein-like	2fyi A:88-307
b4	gi|91777741|ref|YP_552949.1|	0045910	21-129	2.52e-19	46785	Winged helix DNA-binding domain	0.0048	88979	LysR-like transcriptional regulators	1ixc A:1-89
b4	gi|91777756|ref|YP_552964.1|	0045790	90-289	4.89e-25	53850	Periplasmic binding protein-like II	0.0062	53851	Phosphate binding protein-like	2fyi A:88-307
b4	gi|91777756|ref|YP_552964.1|	0047461	4-89	6.12e-17	46785	Winged helix DNA-binding domain	0.0044	88979	LysR-like transcriptional regulators	1ixc A:1-89
b4	gi|91777817|ref|YP_553025.1|	0045790	92-295	6.52e-39	53850	Periplasmic binding protein-like II	0.00044	53851	Phosphate binding protein-like	1ixc A:90-294
b4	gi|91777817|ref|YP_553025.1|	0047461	4-87	6.97e-24	46785	Winged helix DNA-binding domain	0.0022	88979	LysR-like transcriptional regulators	1ixc A:1-89
b4	gi|91777818|ref|YP_553026.1|	0052509	93-299	4.59e-49	53850	Periplasmic binding protein-like II	0.0000287	53851	Phosphate binding protein-like	1uth A:
b4	gi|91777818|ref|YP_553026.1|	0052508	9-89	6.12e-21	46785	Winged helix DNA-binding domain	0.0063	88979	LysR-like transcriptional regulators	2esn A:3-91
b4	gi|91777865|ref|YP_553073.1|	0045790	96-301	1.04e-45	53850	Periplasmic binding protein-like II	0.0016	53851	Phosphate binding protein-like	1al3 A:
b4	gi|91777865|ref|YP_553073.1|	0052508	1-86	1.65e-23	46785	Winged helix DNA-binding domain	0.0057	88979	LysR-like transcriptional regulators	1ixc A:1-89
b4	gi|91777867|ref|YP_553075.1|	0045790	90-293	1.27e-32	53850	Periplasmic binding protein-like II	0.0013	53851	Phosphate binding protein-like	1al3 A:
b4	gi|91777867|ref|YP_553075.1|	0052508	2-81	9.37e-22	46785	Winged helix DNA-binding domain	0.01	88979	LysR-like transcriptional regulators	1ixc A:1-89
b4	gi|91777967|ref|YP_553175.1|	0045790	88-294	4.65e-36	53850	Periplasmic binding protein-like II	0.0007	53851	Phosphate binding protein-like	1ixc A:90-294
b4	gi|91777967|ref|YP_553175.1|	0047461	1-85	5.83e-24	46785	Winged helix DNA-binding domain	0.0013	88979	LysR-like transcriptional regulators	1ixc A:1-89
b4	gi|91777977|ref|YP_553185.1|	0045790	97-298	3.8e-37	53850	Periplasmic binding protein-like II	0.011	53851	Phosphate binding protein-like	2fyi A:88-307
b4	gi|91777977|ref|YP_553185.1|	0052508	5-86	4.79e-20	46785	Winged helix DNA-binding domain	0.017	88979	LysR-like transcriptional regulators	1ixc A:1-89
b4	gi|91777986|ref|YP_553194.1|	0045790	89-294	1.47e-35	53850	Periplasmic binding protein-like II	0.00083	53851	Phosphate binding protein-like	1al3 A:
b4	gi|91777986|ref|YP_553194.1|	0045910	3-113	5.44e-18	46785	Winged helix DNA-binding domain	0.014	88979	LysR-like transcriptional regulators	1ixc A:1-89
b4	gi|91778002|ref|YP_553210.1|	0045790	102-304	1.86e-30	53850	Periplasmic binding protein-like II	0.001	53851	Phosphate binding protein-like	1i6a A:
b4	gi|91778002|ref|YP_553210.1|	0047461	12-95	2.2e-23	46785	Winged helix DNA-binding domain	0.0035	88979	LysR-like transcriptional regulators	1ixc A:1-89
b4	gi|91778015|ref|YP_553223.1|	0045790	88-296	8.55e-34	53850	Periplasmic binding protein-like II	0.0036	53851	Phosphate binding protein-like	2fyi A:88-307
b4	gi|91778015|ref|YP_553223.1|	0047461	1-83	2.72e-19	46785	Winged helix DNA-binding domain	0.0094	88979	LysR-like transcriptional regulators	1ixc A:1-89
b4	gi|91778017|ref|YP_553225.1|	0052509	91-294	2.85e-44	53850	Periplasmic binding protein-like II	0.0000512	53851	Phosphate binding protein-like	1uth A:
b4	gi|91778017|ref|YP_553225.1|	0052508	5-86	1.53e-18	46785	Winged helix DNA-binding domain	0.0044	88979	LysR-like transcriptional regulators	2esn A:3-91
b4	gi|91778035|ref|YP_553243.1|	0052509	88-293	1.39e-24	53850	Periplasmic binding protein-like II	0.0076	53851	Phosphate binding protein-like	1i6a A:
b4	gi|91778035|ref|YP_553243.1|	0047461	1-84	3.6e-18	46785	Winged helix DNA-binding domain	0.0072	88979	LysR-like transcriptional regulators	1ixc A:1-89
b4	gi|91778055|ref|YP_553263.1|	0052806	108-310	4.51e-36	53850	Periplasmic binding protein-like II	0.0068	53851	Phosphate binding protein-like	2fyi A:88-307
b4	gi|91778055|ref|YP_553263.1|	0045910	24-130	1.84e-19	46785	Winged helix DNA-binding domain	0.006	88979	LysR-like transcriptional regulators	1ixc A:1-89
b4	gi|91778103|ref|YP_553311.1|	0045790	89-297	1.27e-39	53850	Periplasmic binding protein-like II	0.0076	53851	Phosphate binding protein-like	2fyi A:88-307
b4	gi|91778103|ref|YP_553311.1|	0045910	3-112	2.41e-20	46785	Winged helix DNA-binding domain	0.03	88979	LysR-like transcriptional regulators	1ixc A:1-89
b4	gi|91778169|ref|YP_553377.1|	0052806	91-295	8.51e-44	53850	Periplasmic binding protein-like II	0.016	53851	Phosphate binding protein-like	2fyi A:88-307
b4	gi|91778169|ref|YP_553377.1|	0047461	6-90	1.18e-22	46785	Winged helix DNA-binding domain	0.013	88979	LysR-like transcriptional regulators	1ixc A:1-89
b4	gi|91778198|ref|YP_553406.1|	0045790	88-276	1.45e-30	53850	Periplasmic binding protein-like II	0.0024	53851	Phosphate binding protein-like	1i6a A:
b4	gi|91778198|ref|YP_553406.1|	0047461	1-83	2.45e-18	46785	Winged helix DNA-binding domain	0.0092	88979	LysR-like transcriptional regulators	1ixc A:1-89
b4	gi|91778212|ref|YP_553420.1|	0045790	86-281	2.78e-30	53850	Periplasmic binding protein-like II	0.0022	53851	Phosphate binding protein-like	2fyi A:88-307
b4	gi|91778212|ref|YP_553420.1|	0047461	3-80	2.87e-20	46785	Winged helix DNA-binding domain	0.0025	88979	LysR-like transcriptional regulators	1ixc A:1-89
b4	gi|91778219|ref|YP_553427.1|	0045790	88-293	3.88e-36	53850	Periplasmic binding protein-like II	0.0044	53851	Phosphate binding protein-like	1al3 A:
b4	gi|91778219|ref|YP_553427.1|	0045910	1-109	2.35e-23	46785	Winged helix DNA-binding domain	0.0039	88979	LysR-like transcriptional regulators	1ixc A:1-89
b4	gi|91778246|ref|YP_553454.1|	0045790	90-297	3.44e-40	53850	Periplasmic binding protein-like II	0.0058	53851	Phosphate binding protein-like	2fyi A:88-307
b4	gi|91778246|ref|YP_553454.1|	0047461	4-84	2.4e-20	46785	Winged helix DNA-binding domain	0.0062	88979	LysR-like transcriptional regulators	1ixc A:1-89
b4	gi|91778272|ref|YP_553480.1|	0045910	5-113	5.06e-25	46785	Winged helix DNA-binding domain	0.0038	88979	LysR-like transcriptional regulators	1ixc A:1-89
b4	gi|91778272|ref|YP_553480.1|	0045790	90-270	8.21e-22	53850	Periplasmic binding protein-like II	0.0071	53851	Phosphate binding protein-like	2esn A:92-303
b4	gi|91778353|ref|YP_553561.1|	0045790	88-297	5.79e-42	53850	Periplasmic binding protein-like II	0.017	53851	Phosphate binding protein-like	1pc3 A:
b4	gi|91778353|ref|YP_553561.1|	0045910	5-113	4.86e-20	46785	Winged helix DNA-binding domain	0.011	88979	LysR-like transcriptional regulators	1ixc A:1-89
b4	gi|91778427|ref|YP_553635.1|	0045790	98-296	9.59e-33	53850	Periplasmic binding protein-like II	0.011	53851	Phosphate binding protein-like	1i6a A:
b4	gi|91778427|ref|YP_553635.1|	0052508	2-82	3.04e-22	46785	Winged helix DNA-binding domain	0.02	88979	LysR-like transcriptional regulators	2esn A:3-91
b4	gi|91778485|ref|YP_553693.1|	0045790	93-301	2.9e-43	53850	Periplasmic binding protein-like II	0.013	53851	Phosphate binding protein-like	1al3 A:
b4	gi|91778485|ref|YP_553693.1|	0045910	5-114	5.27e-22	46785	Winged helix DNA-binding domain	0.01	88979	LysR-like transcriptional regulators	1ixc A:1-89
b4	gi|91778532|ref|YP_553740.1|	0045790	96-300	9.95e-39	53850	Periplasmic binding protein-like II	0.0058	53851	Phosphate binding protein-like	2fyi A:88-307
b4	gi|91778532|ref|YP_553740.1|	0045910	6-116	2.72e-22	46785	Winged helix DNA-binding domain	0.0092	88979	LysR-like transcriptional regulators	1ixc A:1-89
b4	gi|91778579|ref|YP_553787.1|	0045790	103-315	5.7e-36	53850	Periplasmic binding protein-like II	0.0049	53851	Phosphate binding protein-like	1i6a A:
b4	gi|91778579|ref|YP_553787.1|	0045910	15-117	1.02e-16	46785	Winged helix DNA-binding domain	0.006	88979	LysR-like transcriptional regulators	1ixc A:1-89
b4	gi|91778594|ref|YP_553802.1|	0045790	99-297	4.71e-26	53850	Periplasmic binding protein-like II	0.014	53851	Phosphate binding protein-like	2fyi A:88-307
b4	gi|91778594|ref|YP_553802.1|	0052508	8-90	4.92e-23	46785	Winged helix DNA-binding domain	0.0077	88979	LysR-like transcriptional regulators	1ixc A:1-89
b4	gi|91778619|ref|YP_553827.1|	0045790	95-299	4.16e-43	53850	Periplasmic binding protein-like II	0.016	53851	Phosphate binding protein-like	1al3 A:
b4	gi|91778619|ref|YP_553827.1|	0045910	7-117	5.79e-23	46785	Winged helix DNA-binding domain	0.0091	88979	LysR-like transcriptional regulators	1ixc A:1-89
b4	gi|91778696|ref|YP_553904.1|	0045790	89-298	3.26e-40	53850	Periplasmic binding protein-like II	0.01	53851	Phosphate binding protein-like	1al3 A:
b4	gi|91778696|ref|YP_553904.1|	0047461	4-82	1.49e-18	46785	Winged helix DNA-binding domain	0.0066	88979	LysR-like transcriptional regulators	1ixc A:1-89
b4	gi|91778847|ref|YP_554055.1|	0045790	90-295	8.82e-35	53850	Periplasmic binding protein-like II	0.0023	53851	Phosphate binding protein-like	2fyi A:88-307
b4	gi|91778847|ref|YP_554055.1|	0045910	1-112	2.35e-22	46785	Winged helix DNA-binding domain	0.0029	88979	LysR-like transcriptional regulators	1ixc A:1-89
b4	gi|91778871|ref|YP_554079.1|	0045790	88-298	4.71e-40	53850	Periplasmic binding protein-like II	0.0087	53851	Phosphate binding protein-like	2fyi A:88-307
b4	gi|91778871|ref|YP_554079.1|	0045910	4-112	8.33e-18	46785	Winged helix DNA-binding domain	0.014	88979	LysR-like transcriptional regulators	1ixc A:1-89
b4	gi|91778877|ref|YP_554085.1|	0045790	95-301	3.39e-32	53850	Periplasmic binding protein-like II	0.004	53851	Phosphate binding protein-like	1i6a A:
b4	gi|91778877|ref|YP_554085.1|	0045910	5-116	1.89e-21	46785	Winged helix DNA-binding domain	0.006	88979	LysR-like transcriptional regulators	1ixc A:1-89
b4	gi|91778887|ref|YP_554095.1|	0045790	88-293	3.08e-52	53850	Periplasmic binding protein-like II	0.01	53851	Phosphate binding protein-like	1i6a A:
b4	gi|91778887|ref|YP_554095.1|	0047461	1-82	2.72e-21	46785	Winged helix DNA-binding domain	0.0045	88979	LysR-like transcriptional regulators	1ixc A:1-89
b4	gi|91778902|ref|YP_554110.1|	0045790	94-290	3.15e-25	53850	Periplasmic binding protein-like II	0.0036	53851	Phosphate binding protein-like	1ixc A:90-294
b4	gi|91778902|ref|YP_554110.1|	0047461	5-83	2.94e-17	46785	Winged helix DNA-binding domain	0.0045	88979	LysR-like transcriptional regulators	1ixc A:1-89
b4	gi|91779064|ref|YP_554272.1|	0045790	103-311	6.88e-37	53850	Periplasmic binding protein-like II	0.0034	53851	Phosphate binding protein-like	2fyi A:88-307
b4	gi|91779064|ref|YP_554272.1|	0045910	13-120	1.44e-19	46785	Winged helix DNA-binding domain	0.0063	88979	LysR-like transcriptional regulators	1ixc A:1-89
b4	gi|91779091|ref|YP_554299.1|	0045790	91-297	3.26e-33	53850	Periplasmic binding protein-like II	0.017	53851	Phosphate binding protein-like	2fyi A:88-307
b4	gi|91779091|ref|YP_554299.1|	0052508	4-84	6.58e-22	46785	Winged helix DNA-binding domain	0.015	88979	LysR-like transcriptional regulators	1ixc A:1-89
b4	gi|91779108|ref|YP_554316.1|	0045790	105-300	5.21e-28	53850	Periplasmic binding protein-like II	0.0061	53851	Phosphate binding protein-like	1i6a A:
b4	gi|91779108|ref|YP_554316.1|	0052508	16-93	4.4e-23	46785	Winged helix DNA-binding domain	0.0038	88979	LysR-like transcriptional regulators	1ixc A:1-89
b4	gi|91779144|ref|YP_554352.1|	0045790	94-295	5.97e-38	53850	Periplasmic binding protein-like II	0.015	53851	Phosphate binding protein-like	1al3 A:
b4	gi|91779144|ref|YP_554352.1|	0052508	3-81	3.32e-18	46785	Winged helix DNA-binding domain	0.01	88979	LysR-like transcriptional regulators	2esn A:3-91
b4	gi|91779169|ref|YP_554377.1|	0045790	90-294	7.24e-42	53850	Periplasmic binding protein-like II	0.0095	53851	Phosphate binding protein-like	1al3 A:
b4	gi|91779169|ref|YP_554377.1|	0047461	4-86	2.17e-21	46785	Winged helix DNA-binding domain	0.0058	88979	LysR-like transcriptional regulators	1ixc A:1-89
b4	gi|91779180|ref|YP_554388.1|	0045790	88-273	2.29e-31	53850	Periplasmic binding protein-like II	0.00014	53851	Phosphate binding protein-like	1ixc A:90-294
b4	gi|91779180|ref|YP_554388.1|	0047461	1-85	6.81e-25	46785	Winged helix DNA-binding domain	0.00095	88979	LysR-like transcriptional regulators	1ixc A:1-89
b4	gi|91779249|ref|YP_554457.1|	0045790	89-297	7.78e-46	53850	Periplasmic binding protein-like II	0.01	53851	Phosphate binding protein-like	1i6a A:
b4	gi|91779249|ref|YP_554457.1|	0047461	4-87	6.01e-21	46785	Winged helix DNA-binding domain	0.015	88979	LysR-like transcriptional regulators	1ixc A:1-89
b4	gi|91779288|ref|YP_554496.1|	0047461	2-87	1.44e-18	46785	Winged helix DNA-binding domain	0.006	88979	LysR-like transcriptional regulators	1ixc A:1-89
b4	gi|91779288|ref|YP_554496.1|	0052509	96-288	4.89e-18	53850	Periplasmic binding protein-like II	0.0048	53851	Phosphate binding protein-like	1al3 A:
b4	gi|91779296|ref|YP_554504.1|	0045790	89-296	2.35e-40	53850	Periplasmic binding protein-like II	0.016	53851	Phosphate binding protein-like	2fyi A:88-307
b4	gi|91779296|ref|YP_554504.1|	0047461	4-84	6.36e-20	46785	Winged helix DNA-binding domain	0.011	88979	LysR-like transcriptional regulators	1ixc A:1-89
b4	gi|91779298|ref|YP_554506.1|	0045790	92-299	4.34e-47	53850	Periplasmic binding protein-like II	0.0067	53851	Phosphate binding protein-like	2fyi A:88-307
b4	gi|91779298|ref|YP_554506.1|	0045910	4-113	9.54e-23	46785	Winged helix DNA-binding domain	0.011	88979	LysR-like transcriptional regulators	1ixc A:1-89
b4	gi|91779301|ref|YP_554509.1|	0045790	88-298	1.81e-32	53850	Periplasmic binding protein-like II	0.0018	53851	Phosphate binding protein-like	1uth A:
b4	gi|91779301|ref|YP_554509.1|	0045910	1-109	3.31e-21	46785	Winged helix DNA-binding domain	0.0056	88979	LysR-like transcriptional regulators	1ixc A:1-89
b4	gi|91779412|ref|YP_554620.1|	0045910	4-112	3.21e-25	46785	Winged helix DNA-binding domain	0.0058	88979	LysR-like transcriptional regulators	1ixc A:1-89
b4	gi|91779412|ref|YP_554620.1|	0045790	90-281	1.58e-23	53850	Periplasmic binding protein-like II	0.0043	53851	Phosphate binding protein-like	1i6a A:
b4	gi|91779417|ref|YP_554625.1|	0045790	107-321	9.05e-45	53850	Periplasmic binding protein-like II	0.01	53851	Phosphate binding protein-like	2fyi A:88-307
b4	gi|91779417|ref|YP_554625.1|	0045910	23-130	5.2e-20	46785	Winged helix DNA-binding domain	0.0068	88979	LysR-like transcriptional regulators	1ixc A:1-89
b4	gi|91779453|ref|YP_554661.1|	0052509	90-299	4.71e-40	53850	Periplasmic binding protein-like II	0.00000939	53851	Phosphate binding protein-like	1uth A:
b4	gi|91779453|ref|YP_554661.1|	0052508	4-82	2.59e-19	46785	Winged helix DNA-binding domain	0.0026	88979	LysR-like transcriptional regulators	2esn A:3-91
b4	gi|91779520|ref|YP_554728.1|	0045790	118-314	4.71e-24	53850	Periplasmic binding protein-like II	0.0093	53851	Phosphate binding protein-like	2fyi A:88-307
b4	gi|91779520|ref|YP_554728.1|	0045910	27-132	6.39e-20	46785	Winged helix DNA-binding domain	0.0085	88979	LysR-like transcriptional regulators	1ixc A:1-89
b4	gi|91779522|ref|YP_554730.1|	0045790	88-293	3.57e-33	53850	Periplasmic binding protein-like II	0.0013	53851	Phosphate binding protein-like	1ixc A:90-294
b4	gi|91779522|ref|YP_554730.1|	0047461	1-87	5.99e-20	46785	Winged helix DNA-binding domain	0.0016	88979	LysR-like transcriptional regulators	1ixc A:1-89
b4	gi|91779539|ref|YP_554747.1|	0045790	92-293	3.15e-34	53850	Periplasmic binding protein-like II	0.0024	53851	Phosphate binding protein-like	1i6a A:
b4	gi|91779539|ref|YP_554747.1|	0047461	1-85	5.56e-24	46785	Winged helix DNA-binding domain	0.00073	88979	LysR-like transcriptional regulators	1ixc A:1-89
b4	gi|91779559|ref|YP_554767.1|	0045790	90-298	5.25e-42	53850	Periplasmic binding protein-like II	0.0086	53851	Phosphate binding protein-like	1al3 A:
b4	gi|91779559|ref|YP_554767.1|	0047461	7-87	5.58e-21	46785	Winged helix DNA-binding domain	0.022	88979	LysR-like transcriptional regulators	1ixc A:1-89
b4	gi|91779608|ref|YP_554816.1|	0045790	93-289	1.99e-40	53850	Periplasmic binding protein-like II	0.0076	53851	Phosphate binding protein-like	2fyi A:88-307
b4	gi|91779608|ref|YP_554816.1|	0052508	3-86	2.83e-21	46785	Winged helix DNA-binding domain	0.026	88979	LysR-like transcriptional regulators	1ixc A:1-89
b4	gi|91779637|ref|YP_554845.1|	0045790	91-294	1.17e-35	53850	Periplasmic binding protein-like II	0.0026	53851	Phosphate binding protein-like	1al3 A:
b4	gi|91779637|ref|YP_554845.1|	0045910	4-113	1.96e-19	46785	Winged helix DNA-binding domain	0.0028	88979	LysR-like transcriptional regulators	1ixc A:1-89
b4	gi|91779689|ref|YP_554897.1|	0052509	108-310	2.9e-34	53850	Periplasmic binding protein-like II	0.00039	53851	Phosphate binding protein-like	1uth A:
b4	gi|91779689|ref|YP_554897.1|	0052508	18-97	9e-17	46785	Winged helix DNA-binding domain	0.004	88979	LysR-like transcriptional regulators	2esn A:3-91
b4	gi|91779726|ref|YP_554934.1|	0045790	92-300	3.51e-40	53850	Periplasmic binding protein-like II	0.00087	53851	Phosphate binding protein-like	1i6a A:
b4	gi|91779726|ref|YP_554934.1|	0045910	5-115	2.45e-22	46785	Winged helix DNA-binding domain	0.0015	88979	LysR-like transcriptional regulators	1ixc A:1-89
b4	gi|91779765|ref|YP_554973.1|	0045790	93-281	2.04e-22	53850	Periplasmic binding protein-like II	0.0081	53851	Phosphate binding protein-like	1al3 A:
b4	gi|91779765|ref|YP_554973.1|	0045910	1-110	3.41e-21	46785	Winged helix DNA-binding domain	0.019	88979	LysR-like transcriptional regulators	1ixc A:1-89
b4	gi|91779797|ref|YP_555005.1|	0045790	92-297	1.02e-36	53850	Periplasmic binding protein-like II	0.00087	53851	Phosphate binding protein-like	1i6a A:
b4	gi|91779797|ref|YP_555005.1|	0047461	3-87	1.43e-21	46785	Winged helix DNA-binding domain	0.01	88979	LysR-like transcriptional regulators	1ixc A:1-89
b4	gi|91779823|ref|YP_555031.1|	0045790	86-289	6.05e-42	53850	Periplasmic binding protein-like II	0.015	53851	Phosphate binding protein-like	2fyi A:88-307
b4	gi|91779823|ref|YP_555031.1|	0045910	1-108	5.75e-24	46785	Winged helix DNA-binding domain	0.0082	88979	LysR-like transcriptional regulators	1ixc A:1-89
b4	gi|91779845|ref|YP_555053.1|	0045790	112-311	1.32e-36	53850	Periplasmic binding protein-like II	0.00046	53851	Phosphate binding protein-like	1i6a A:
b4	gi|91779845|ref|YP_555053.1|	0047461	27-109	7.57e-23	46785	Winged helix DNA-binding domain	0.00095	88979	LysR-like transcriptional regulators	1ixc A:1-89
b4	gi|91779878|ref|YP_555086.1|	0045790	91-302	3.12e-27	53850	Periplasmic binding protein-like II	0.0018	53851	Phosphate binding protein-like	1al3 A:
b4	gi|91779878|ref|YP_555086.1|	0045910	2-112	6.46e-24	46785	Winged helix DNA-binding domain	0.0033	88979	LysR-like transcriptional regulators	1ixc A:1-89
b4	gi|91779942|ref|YP_555150.1|	0052509	95-300	1.01e-41	53850	Periplasmic binding protein-like II	0.0000584	53851	Phosphate binding protein-like	1uth A:
b4	gi|91779942|ref|YP_555150.1|	0052508	9-90	4.28e-21	46785	Winged helix DNA-binding domain	0.0066	88979	LysR-like transcriptional regulators	2esn A:3-91
b4	gi|91780078|ref|YP_555285.1|	0045790	104-310	1.44e-31	53850	Periplasmic binding protein-like II	0.0049	53851	Phosphate binding protein-like	1i6a A:
b4	gi|91780078|ref|YP_555285.1|	0045910	5-123	3.54e-22	46785	Winged helix DNA-binding domain	0.007	88979	LysR-like transcriptional regulators	1ixc A:1-89
b4	gi|91780081|ref|YP_555288.1|	0045790	93-292	1.19e-39	53850	Periplasmic binding protein-like II	0.016	53851	Phosphate binding protein-like	1twy A:
b4	gi|91780081|ref|YP_555288.1|	0052508	3-85	1.92e-21	46785	Winged helix DNA-binding domain	0.018	88979	LysR-like transcriptional regulators	1ixc A:1-89
b4	gi|91780163|ref|YP_555370.1|	0052806	92-287	4.81e-28	53850	Periplasmic binding protein-like II	0.0018	53851	Phosphate binding protein-like	1al3 A:
b4	gi|91780163|ref|YP_555370.1|	0052508	1-79	9.8e-17	46785	Winged helix DNA-binding domain	0.0094	88979	LysR-like transcriptional regulators	1ixc A:1-89
b4	gi|91780255|ref|YP_555462.1|	0045790	93-301	7.96e-44	53850	Periplasmic binding protein-like II	0.01	53851	Phosphate binding protein-like	1al3 A:
b4	gi|91780255|ref|YP_555462.1|	0045910	5-114	4.67e-23	46785	Winged helix DNA-binding domain	0.0088	88979	LysR-like transcriptional regulators	1ixc A:1-89
b4	gi|91780309|ref|YP_555516.1|	0045790	100-299	2.35e-33	53850	Periplasmic binding protein-like II	0.011	53851	Phosphate binding protein-like	2fyi A:88-307
b4	gi|91780309|ref|YP_555516.1|	0045910	9-123	3.49e-20	46785	Winged helix DNA-binding domain	0.0092	88979	LysR-like transcriptional regulators	1ixc A:1-89
b4	gi|91780531|ref|YP_555738.1|	0047461	2-87	7e-22	46785	Winged helix DNA-binding domain	0.00094	88979	LysR-like transcriptional regulators	1ixc A:1-89
b4	gi|91780531|ref|YP_555738.1|	0045790	89-181	0.0000013	53850	Periplasmic binding protein-like II	0.012	53851	Phosphate binding protein-like	2fyi A:88-307
b4	gi|91780547|ref|YP_555754.1|	0045790	93-295	4.52e-32	53850	Periplasmic binding protein-like II	0.0025	53851	Phosphate binding protein-like	1i6a A:
b4	gi|91780547|ref|YP_555754.1|	0047461	1-85	6.22e-24	46785	Winged helix DNA-binding domain	0.0024	88979	LysR-like transcriptional regulators	1ixc A:1-89
b4	gi|91780601|ref|YP_555808.1|	0045790	110-311	1.74e-24	53850	Periplasmic binding protein-like II	0.01	53851	Phosphate binding protein-like	1i6a A:
b4	gi|91780601|ref|YP_555808.1|	0045910	20-124	9.14e-20	46785	Winged helix DNA-binding domain	0.0052	88979	LysR-like transcriptional regulators	1ixc A:1-89
b4	gi|91780654|ref|YP_555861.1|	0045790	94-299	7.96e-41	53850	Periplasmic binding protein-like II	0.00077	53851	Phosphate binding protein-like	1i6a A:
b4	gi|91780654|ref|YP_555861.1|	0045910	5-115	3.27e-20	46785	Winged helix DNA-binding domain	0.0016	88979	LysR-like transcriptional regulators	1ixc A:1-89
b4	gi|91780699|ref|YP_555906.1|	0045790	89-298	2.64e-30	53850	Periplasmic binding protein-like II	0.0033	53851	Phosphate binding protein-like	2esn A:92-303
b4	gi|91780699|ref|YP_555906.1|	0045910	1-111	2.42e-24	46785	Winged helix DNA-binding domain	0.001	88979	LysR-like transcriptional regulators	1ixc A:1-89
b4	gi|91780704|ref|YP_555911.1|	0045790	88-298	6.36e-31	53850	Periplasmic binding protein-like II	0.0024	53851	Phosphate binding protein-like	1i6a A:
b4	gi|91780704|ref|YP_555911.1|	0045910	1-110	9.62e-23	46785	Winged helix DNA-binding domain	0.0091	88979	LysR-like transcriptional regulators	1ixc A:1-89
b4	gi|91780798|ref|YP_556005.1|	0045910	4-112	1.75e-23	46785	Winged helix DNA-binding domain	0.0043	88979	LysR-like transcriptional regulators	1ixc A:1-89
b4	gi|91780798|ref|YP_556005.1|	0045790	91-274	5.97e-20	53850	Periplasmic binding protein-like II	0.0049	53851	Phosphate binding protein-like	1i6a A:
b4	gi|91780893|ref|YP_556100.1|	0045790	96-297	4.16e-33	53850	Periplasmic binding protein-like II	0.012	53851	Phosphate binding protein-like	2fyi A:88-307
b4	gi|91780893|ref|YP_556100.1|	0052508	8-90	4.23e-18	46785	Winged helix DNA-binding domain	0.01	88979	LysR-like transcriptional regulators	1ixc A:1-89
b4	gi|91780897|ref|YP_556104.1|	0045790	112-320	4.03e-43	53850	Periplasmic binding protein-like II	0.0035	53851	Phosphate binding protein-like	1al3 A:
b4	gi|91780897|ref|YP_556104.1|	0045910	23-136	1.16e-20	46785	Winged helix DNA-binding domain	0.0058	88979	LysR-like transcriptional regulators	1ixc A:1-89
b4	gi|91780916|ref|YP_556123.1|	0045790	102-316	3.93e-38	53850	Periplasmic binding protein-like II	0.0044	53851	Phosphate binding protein-like	1i6a A:
b4	gi|91780916|ref|YP_556123.1|	0047461	16-100	7.41e-16	46785	Winged helix DNA-binding domain	0.0058	88979	LysR-like transcriptional regulators	1ixc A:1-89
b4	gi|91780930|ref|YP_556137.1|	0052509	94-300	1.27e-39	53850	Periplasmic binding protein-like II	0.0000371	53851	Phosphate binding protein-like	1uth A:
b4	gi|91780930|ref|YP_556137.1|	0052508	9-89	1.39e-18	46785	Winged helix DNA-binding domain	0.0019	88979	LysR-like transcriptional regulators	2esn A:3-91
b4	gi|91780979|ref|YP_556186.1|	0045910	1-109	2.95e-21	46785	Winged helix DNA-binding domain	0.0051	88979	LysR-like transcriptional regulators	1ixc A:1-89
b4	gi|91780979|ref|YP_556186.1|	0045790	90-283	1.43e-21	53850	Periplasmic binding protein-like II	0.012	53851	Phosphate binding protein-like	1al3 A:
b4	gi|91780981|ref|YP_556188.1|	0045790	90-296	4.05e-38	53850	Periplasmic binding protein-like II	0.0019	53851	Phosphate binding protein-like	1al3 A:
b4	gi|91780981|ref|YP_556188.1|	0045910	1-111	2.42e-23	46785	Winged helix DNA-binding domain	0.0085	88979	LysR-like transcriptional regulators	1ixc A:1-89
b4	gi|91780987|ref|YP_556194.1|	0045790	94-298	3.32e-41	53850	Periplasmic binding protein-like II	0.00067	53851	Phosphate binding protein-like	2fyi A:88-307
b4	gi|91780987|ref|YP_556194.1|	0045910	4-115	6.67e-24	46785	Winged helix DNA-binding domain	0.011	88979	LysR-like transcriptional regulators	1ixc A:1-89
b4	gi|91780995|ref|YP_556202.1|	0045790	89-291	1.09e-42	53850	Periplasmic binding protein-like II	0.012	53851	Phosphate binding protein-like	1i6a A:
b4	gi|91780995|ref|YP_556202.1|	0047461	2-85	1.4e-20	46785	Winged helix DNA-binding domain	0.0054	88979	LysR-like transcriptional regulators	1ixc A:1-89
b4	gi|91781056|ref|YP_556263.1|	0045790	103-310	1.33e-27	53850	Periplasmic binding protein-like II	0.0032	53851	Phosphate binding protein-like	2esn A:92-303
b4	gi|91781056|ref|YP_556263.1|	0052508	9-93	3.33e-20	46785	Winged helix DNA-binding domain	0.0054	88979	LysR-like transcriptional regulators	1ixc A:1-89
b4	gi|91781233|ref|YP_556440.1|	0045790	92-302	1.63e-38	53850	Periplasmic binding protein-like II	0.014	53851	Phosphate binding protein-like	1al3 A:
b4	gi|91781233|ref|YP_556440.1|	0045910	7-115	1.93e-23	46785	Winged helix DNA-binding domain	0.013	88979	LysR-like transcriptional regulators	1ixc A:1-89
b4	gi|91781246|ref|YP_556453.1|	0049998	86-273	1.25e-28	53850	Periplasmic binding protein-like II	0.0027	53851	Phosphate binding protein-like	1i6a A:
b4	gi|91781246|ref|YP_556453.1|	0047461	1-83	1.01e-20	46785	Winged helix DNA-binding domain	0.0026	88979	LysR-like transcriptional regulators	1ixc A:1-89
b4	gi|91781321|ref|YP_556528.1|	0045790	94-300	3.21e-33	53850	Periplasmic binding protein-like II	0.0034	53851	Phosphate binding protein-like	1al3 A:
b4	gi|91781321|ref|YP_556528.1|	0047461	6-89	7.8e-24	46785	Winged helix DNA-binding domain	0.0048	88979	LysR-like transcriptional regulators	1ixc A:1-89
b4	gi|91781334|ref|YP_556541.1|	0045790	89-283	3.39e-33	53850	Periplasmic binding protein-like II	0.0092	53851	Phosphate binding protein-like	2fyi A:88-307
b4	gi|91781334|ref|YP_556541.1|	0045910	1-112	3.85e-16	46785	Winged helix DNA-binding domain	0.0064	88979	LysR-like transcriptional regulators	1ixc A:1-89
b4	gi|91781381|ref|YP_556588.1|	0045790	90-297	2.95e-47	53850	Periplasmic binding protein-like II	0.004	53851	Phosphate binding protein-like	2fyi A:88-307
b4	gi|91781381|ref|YP_556588.1|	0045910	4-112	4.46e-20	46785	Winged helix DNA-binding domain	0.0041	88979	LysR-like transcriptional regulators	1ixc A:1-89
b4	gi|91781689|ref|YP_556895.1|	0052801	10-144	1.66e-23	46785	Winged helix DNA-binding domain	0.014	63379	MarR-like transcriptional regulators	1lnw A:
b4	gi|91781689|ref|YP_556895.1|	0048674	148-286	1.57e-22	55729	Acyl-CoA N-acyltransferases (Nat)	0.014	55730	N-acetyl transferase, NAT	1y9k A:1-152
b4	gi|91781784|ref|YP_556990.1|	0052644	9-139	6.31e-28	46785	Winged helix DNA-binding domain	0.012	63379	MarR-like transcriptional regulators	1s3j A:
b4	gi|91781916|ref|YP_557122.1|	0052644	10-134	8.81e-23	46785	Winged helix DNA-binding domain	0.012	63379	MarR-like transcriptional regulators	1s3j A:
b4	gi|91782254|ref|YP_557460.1|	0052801	4-143	9.52e-27	46785	Winged helix DNA-binding domain	0.0021	63379	MarR-like transcriptional regulators	3deu A:2-141
b4	gi|91782995|ref|YP_558201.1|	0052644	19-151	8.39e-32	46785	Winged helix DNA-binding domain	0.0041	63379	MarR-like transcriptional regulators	2fbh A:8-144
b4	gi|91783070|ref|YP_558276.1|	0052801	19-160	5.54e-27	46785	Winged helix DNA-binding domain	0.0082	63379	MarR-like transcriptional regulators	2a61 A:5-143
b4	gi|91783175|ref|YP_558381.1|	0052644	24-160	4e-30	46785	Winged helix DNA-binding domain	0.0059	63379	MarR-like transcriptional regulators	1z91 A:8-144
b4	gi|91783205|ref|YP_558411.1|	0052644	24-160	4e-30	46785	Winged helix DNA-binding domain	0.0059	63379	MarR-like transcriptional regulators	1z91 A:8-144
b4	gi|91783516|ref|YP_558722.1|	0052801	8-145	1.17e-30	46785	Winged helix DNA-binding domain	0.017	63379	MarR-like transcriptional regulators	1z91 A:8-144
b4	gi|91784088|ref|YP_559294.1|	0052644	26-154	9.13e-25	46785	Winged helix DNA-binding domain	0.0029	63379	MarR-like transcriptional regulators	2hr3 A:2-146
b4	gi|91784651|ref|YP_559857.1|	0052644	66-200	3.85e-28	46785	Winged helix DNA-binding domain	0.0067	63379	MarR-like transcriptional regulators	2a61 A:5-143
b4	gi|91784657|ref|YP_559863.1|	0052644	13-149	1.25e-27	46785	Winged helix DNA-binding domain	0.004	63379	MarR-like transcriptional regulators	3deu A:2-141
b4	gi|91785121|ref|YP_560327.1|	0052801	16-156	4.5e-31	46785	Winged helix DNA-binding domain	0.0037	63379	MarR-like transcriptional regulators	2fbh A:8-144
b4	gi|91785770|ref|YP_560976.1|	0052644	13-145	9.34e-25	46785	Winged helix DNA-binding domain	0.033	63379	MarR-like transcriptional regulators	2fbk A:8-179
b4	gi|91785791|ref|YP_560997.1|	0052801	9-148	2.62e-33	46785	Winged helix DNA-binding domain	0.0038	63379	MarR-like transcriptional regulators	2fbh A:8-144
b4	gi|91777124|ref|YP_552332.1|	0052644	29-162	5.99e-27	46785	Winged helix DNA-binding domain	0.011	63379	MarR-like transcriptional regulators	2a61 A:5-143
b4	gi|91777295|ref|YP_552503.1|	0052801	9-148	2.88e-34	46785	Winged helix DNA-binding domain	0.00007	63379	MarR-like transcriptional regulators	1z91 A:8-144
b4	gi|91777467|ref|YP_552675.1|	0052644	11-129	5.36e-24	46785	Winged helix DNA-binding domain	0.0082	63379	MarR-like transcriptional regulators	2a61 A:5-143
b4	gi|91777524|ref|YP_552732.1|	0052801	1-141	1.62e-24	46785	Winged helix DNA-binding domain	0.0024	63379	MarR-like transcriptional regulators	3deu A:2-141
b4	gi|91777954|ref|YP_553162.1|	0049608	92-269	2.01e-52	55781	GAF domain-like	0.00069	75513	IclR ligand-binding domain-like	1td5 A:
b4	gi|91777954|ref|YP_553162.1|	0048177	27-99	0.00000000000203	46785	Winged helix DNA-binding domain	0.052	63379	MarR-like transcriptional regulators	3cta A:5-89
b4	gi|91778100|ref|YP_553308.1|	0052644	9-146	9.49e-27	46785	Winged helix DNA-binding domain	0.00027	63379	MarR-like transcriptional regulators	2fbi A:5-140
b4	gi|91778107|ref|YP_553315.1|	0052644	14-146	1.1e-23	46785	Winged helix DNA-binding domain	0.0019	63379	MarR-like transcriptional regulators	2hr3 A:2-146
b4	gi|91778728|ref|YP_553936.1|	0052644	10-120	0.000000000617	46785	Winged helix DNA-binding domain	0.039	63379	MarR-like transcriptional regulators	3deu A:2-141
b4	gi|91779032|ref|YP_554240.1|	0049308	28-162	1.08e-25	46785	Winged helix DNA-binding domain	0.0099	63379	MarR-like transcriptional regulators	3deu A:2-141
b4	gi|91779046|ref|YP_554254.1|	0052801	2-124	2.01e-25	46785	Winged helix DNA-binding domain	0.0098	63379	MarR-like transcriptional regulators	3deu A:2-141
b4	gi|91779148|ref|YP_554356.1|	0052644	31-133	1.32e-17	46785	Winged helix DNA-binding domain	0.015	63379	MarR-like transcriptional regulators	2fbk A:8-179
b4	gi|91779361|ref|YP_554569.1|	0052644	7-136	6.47e-27	46785	Winged helix DNA-binding domain	0.011	63379	MarR-like transcriptional regulators	3deu A:2-141
b4	gi|91779362|ref|YP_554570.1|	0052644	7-136	9.91e-30	46785	Winged helix DNA-binding domain	0.012	63379	MarR-like transcriptional regulators	1z91 A:8-144
b4	gi|91779398|ref|YP_554606.1|	0049595	107-279	3.2e-44	55781	GAF domain-like	0.00057	75513	IclR ligand-binding domain-like	1mkm A:76-246
b4	gi|91779398|ref|YP_554606.1|	0048177	35-106	0.000000000185	46785	Winged helix DNA-binding domain	0.045	63379	MarR-like transcriptional regulators	2a61 A:5-143
b4	gi|91779808|ref|YP_555016.1|	0052644	39-180	2.78e-32	46785	Winged helix DNA-binding domain	0.0042	63379	MarR-like transcriptional regulators	2a61 A:5-143
b4	gi|91779906|ref|YP_555114.1|	0049608	93-277	6.15e-41	55781	GAF domain-like	0.00095	75513	IclR ligand-binding domain-like	1tf1 A:
b4	gi|91779906|ref|YP_555114.1|	0048177	27-101	0.00000000000000131	46785	Winged helix DNA-binding domain	0.089	63379	MarR-like transcriptional regulators	2a61 A:5-143
b4	gi|91780764|ref|YP_555971.1|	0052801	20-142	2.94e-21	46785	Winged helix DNA-binding domain	0.006	63379	MarR-like transcriptional regulators	2hr3 A:2-146
b4	gi|91780801|ref|YP_556008.1|	0049595	97-268	1.63e-40	55781	GAF domain-like	0.00096	75513	IclR ligand-binding domain-like	1mkm A:76-246
b4	gi|91780801|ref|YP_556008.1|	0048177	30-92	0.0000000191	46785	Winged helix DNA-binding domain	0.07	63379	MarR-like transcriptional regulators	2a61 A:5-143
b4	gi|91780822|ref|YP_556029.1|	0052801	19-157	2.54e-30	46785	Winged helix DNA-binding domain	0.0042	63379	MarR-like transcriptional regulators	1jgs A:
b4	gi|91780952|ref|YP_556159.1|	0052644	155-293	8.92e-25	46785	Winged helix DNA-binding domain	0.012	63379	MarR-like transcriptional regulators	1lnw A:
b4	gi|91780952|ref|YP_556159.1|	0050398	1-107	0.00000834	88723	PIN domain-like	0.012	89619	PIN domain	2fe1 A:1-130
b4	gi|91783509|ref|YP_558715.1|	0050342	4-129	4.98e-42	52172	CheY-like	0.00014	52173	CheY-related	1mvo A:
b4	gi|91783509|ref|YP_558715.1|	0051385	139-240	7.09e-29	46894	C-terminal effector domain of the bipartite response regulators	0.0000314	46895	PhoB-like	1opc A:
b4	gi|91784528|ref|YP_559734.1|	0050342	3-127	1.57e-41	52172	CheY-like	0.000037	52173	CheY-related	1b00 A:
b4	gi|91784528|ref|YP_559734.1|	0051385	124-230	3.97e-28	46894	C-terminal effector domain of the bipartite response regulators	0.0000373	46895	PhoB-like	1qqi A:
b4	gi|91785765|ref|YP_560971.1|	0050342	1-124	2.42e-37	52172	CheY-like	0.00032	52173	CheY-related	1ys7 A:7-127
b4	gi|91785765|ref|YP_560971.1|	0051385	124-221	4.25e-22	46894	C-terminal effector domain of the bipartite response regulators	0.0033	46895	PhoB-like	1kgs A:124-225
b4	gi|91782444|ref|YP_557650.1|	0050342	3-128	2.56e-42	52172	CheY-like	0.00015	52173	CheY-related	1mvo A:
b4	gi|91782444|ref|YP_557650.1|	0051385	132-232	2.1e-26	46894	C-terminal effector domain of the bipartite response regulators	0.00011	46895	PhoB-like	1opc A:
b4	gi|91782628|ref|YP_557834.1|	0049014	203-289	3.97e-16	46894	C-terminal effector domain of the bipartite response regulators	0.0049	46895	PhoB-like	1qqi A:
b4	gi|91782628|ref|YP_557834.1|	0049014	52-142	0.00000000000000482	46894	C-terminal effector domain of the bipartite response regulators	0.0063	46895	PhoB-like	1qqi A:
b4	gi|91783748|ref|YP_558954.1|	0054521	5-122	2.28e-35	52172	CheY-like	0.00016	52173	CheY-related	1ys7 A:7-127
b4	gi|91783748|ref|YP_558954.1|	0051385	125-220	1.86e-22	46894	C-terminal effector domain of the bipartite response regulators	0.0022	46895	PhoB-like	1kgs A:124-225
b4	gi|91784067|ref|YP_559273.1|	0051385	86-184	1.5e-20	46894	C-terminal effector domain of the bipartite response regulators	0.00045	46895	PhoB-like	1opc A:
b4	gi|91784067|ref|YP_559273.1|	0050342	7-72	4.27e-20	52172	CheY-like	0.00063	52173	CheY-related	1mvo A:
b4	gi|91784077|ref|YP_559283.1|	0054521	3-119	3.84e-32	52172	CheY-like	0.00028	52173	CheY-related	2pl1 A:1-119
b4	gi|91784077|ref|YP_559283.1|	0051385	127-222	0.00000000000000595	46894	C-terminal effector domain of the bipartite response regulators	0.0076	46895	PhoB-like	1ys7 A:128-233
b4	gi|91785110|ref|YP_560316.1|	0050342	4-127	2.56e-37	52172	CheY-like	0.00022	52173	CheY-related	1ys7 A:7-127
b4	gi|91785110|ref|YP_560316.1|	0051385	125-225	1.5e-25	46894	C-terminal effector domain of the bipartite response regulators	0.0021	46895	PhoB-like	1kgs A:124-225
b4	gi|91785341|ref|YP_560547.1|	0051385	126-224	1.52e-21	46894	C-terminal effector domain of the bipartite response regulators	0.0045	46895	PhoB-like	1p2f A:121-217
b4	gi|91785341|ref|YP_560547.1|	0050342	1-132	1.42e-18	52172	CheY-like	0.0032	52173	CheY-related	1zh2 A:2-120
b4	gi|91785406|ref|YP_560612.1|	0050342	2-125	1.21e-40	52172	CheY-like	0.00017	52173	CheY-related	1ys7 A:7-127
b4	gi|91785406|ref|YP_560612.1|	0048619	135-231	2.44e-23	46894	C-terminal effector domain of the bipartite response regulators	0.00021	46895	PhoB-like	1opc A:
b4	gi|91777133|ref|YP_552341.1|	0050342	2-125	4.84e-26	52172	CheY-like	0.00033	52173	CheY-related	1ys7 A:7-127
b4	gi|91777133|ref|YP_552341.1|	0051385	131-230	1.81e-22	46894	C-terminal effector domain of the bipartite response regulators	0.00017	46895	PhoB-like	1opc A:
b4	gi|91777751|ref|YP_552959.1|	0053686	112-383	6.4e-21	52540	P-loop containing nucleoside triphosphate hydrolases	0.079	52686	ABC transporter ATPase domain-like	1jj7 A:
b4	gi|91777751|ref|YP_552959.1|	0049014	2-93	1.19e-19	46894	C-terminal effector domain of the bipartite response regulators	0.0048	46895	PhoB-like	1ys7 A:128-233
b4	gi|91777755|ref|YP_552963.1|	0053686	125-397	1.33e-18	52540	P-loop containing nucleoside triphosphate hydrolases	0.036	81269	Extended AAA-ATPase domain	1ksf X:168-436
b4	gi|91777755|ref|YP_552963.1|	0049014	2-93	1.28e-18	46894	C-terminal effector domain of the bipartite response regulators	0.0027	46895	PhoB-like	1ys7 A:128-233
b4	gi|91778070|ref|YP_553278.1|	0050342	3-128	6.83e-36	52172	CheY-like	0.00011	52173	CheY-related	1mvo A:
b4	gi|91778070|ref|YP_553278.1|	0049014	133-234	2.58e-24	46894	C-terminal effector domain of the bipartite response regulators	0.00013	46895	PhoB-like	1opc A:
b4	gi|91778447|ref|YP_553655.1|	0043525	1-167	2.7e-31	52172	CheY-like	0.001	52173	CheY-related	1b00 A:
b4	gi|91778447|ref|YP_553655.1|	0052669	131-225	2.38e-17	46894	C-terminal effector domain of the bipartite response regulators	0.0056	46895	PhoB-like	1p2f A:121-217
b4	gi|91781897|ref|YP_557103.1|	0051908	2-70	0.0000000000113	47413	lambda repressor-like DNA-binding domains	0.04	47432	SinR domain-like	2b5a A:1-77
b4	gi|91782210|ref|YP_557416.1|	0051249	6-64	0.00000000197	47413	lambda repressor-like DNA-binding domains	0.078	47432	SinR domain-like	1y7y A:5-73
b4	gi|91782830|ref|YP_558036.1|	0049374	66-189	1.94e-27	51182	RmlC-like cupins	0.073	101976	TM1459-like	2bnm A:77-198
b4	gi|91782830|ref|YP_558036.1|	0051249	12-80	6.17e-17	47413	lambda repressor-like DNA-binding domains	0.077	47432	SinR domain-like	1b0n A:1-68
b4	gi|91783405|ref|YP_558611.1|	0051908	7-75	0.00000000000000322	47413	lambda repressor-like DNA-binding domains	0.022	47432	SinR domain-like	1y7y A:5-73
b4	gi|91783533|ref|YP_558739.1|	0046409	2-79	0.00000000000076	47413	lambda repressor-like DNA-binding domains	0.034	47432	SinR domain-like	1y7y A:5-73
b4	gi|91783880|ref|YP_559086.1|	0054323	5-73	0.000000000000031	47413	lambda repressor-like DNA-binding domains	0.051	47432	SinR domain-like	2b5a A:1-77
b4	gi|91784208|ref|YP_559414.1|	0051249	38-96	0.00000269	47413	lambda repressor-like DNA-binding domains	0.06	47432	SinR domain-like	1b0n A:1-68
b4	gi|91784379|ref|YP_559585.1|	0047772	148-312	1.05e-20	52540	P-loop containing nucleoside triphosphate hydrolases	0.0029	52566	Shikimate kinase (AroK)	1l4u A:
b4	gi|91784379|ref|YP_559585.1|	0054369	36-103	0.0000000000000375	47413	lambda repressor-like DNA-binding domains	0.043	47432	SinR domain-like	1y7y A:5-73
b4	gi|91784659|ref|YP_559865.1|	0051249	23-88	3.38e-16	47413	lambda repressor-like DNA-binding domains	0.027	47432	SinR domain-like	1y7y A:5-73
b4	gi|91784870|ref|YP_560076.1|	0054127	26-109	5.63e-25	47413	lambda repressor-like DNA-binding domains	0.0073	47432	SinR domain-like	2ict A:8-94
b4	gi|91785547|ref|YP_560753.1|	0051249	13-79	0.0000000000000366	47413	lambda repressor-like DNA-binding domains	0.054	47432	SinR domain-like	1b0n A:1-68
b4	gi|91785547|ref|YP_560753.1|	0051249	92-156	0.000000000101	47413	lambda repressor-like DNA-binding domains	0.088	116898	Probable transcriptional regulator VC1968, N-terminal domain	1y9q A:4-82
b4	gi|91785565|ref|YP_560771.1|	0054127	16-90	0.00000000000219	47413	lambda repressor-like DNA-binding domains	0.015	47432	SinR domain-like	2ict A:8-94
b4	gi|91785690|ref|YP_560896.1|	0051249	8-49	0.00000402	47413	lambda repressor-like DNA-binding domains	0.057	47432	SinR domain-like	2ofy A:3-84
b4	gi|91777898|ref|YP_553106.1|	0051908	29-84	0.0000000031	47413	lambda repressor-like DNA-binding domains	0.078	47432	SinR domain-like	2ppx A:30-91
b4	gi|91778552|ref|YP_553760.1|	0051249	5-71	1.77e-18	47413	lambda repressor-like DNA-binding domains	0.0075	47432	SinR domain-like	2b5a A:1-77
b4	gi|91779152|ref|YP_554360.1|	0043706	54-188	8.05e-24	51182	RmlC-like cupins	0.02	75035	Quercetin 2,3-dioxygenase-like	1y3t A:5-334
b4	gi|91779152|ref|YP_554360.1|	0050823	7-76	2.68e-16	47413	lambda repressor-like DNA-binding domains	0.084	47432	SinR domain-like	1b0n A:1-68
b4	gi|91779177|ref|YP_554385.1|	0050823	29-88	0.000000000000751	47413	lambda repressor-like DNA-binding domains	0.068	47432	SinR domain-like	1y7y A:5-73
b4	gi|91779235|ref|YP_554443.1|	0054369	33-93	0.000000643	47413	lambda repressor-like DNA-binding domains	0.075	47432	SinR domain-like	2ofy A:3-84
b4	gi|91779236|ref|YP_554444.1|	0054369	35-98	0.0000000000000265	47413	lambda repressor-like DNA-binding domains	0.067	47432	SinR domain-like	1utx A:
b4	gi|91780025|ref|YP_555233.1|	0051249	5-64	0.00000000384	47413	lambda repressor-like DNA-binding domains	0.064	47432	SinR domain-like	1y7y A:5-73
b4	gi|91780190|ref|YP_555397.1|	0051249	2-70	1.07e-18	47413	lambda repressor-like DNA-binding domains	0.0094	47432	SinR domain-like	2b5a A:1-77
b4	gi|91780476|ref|YP_555683.1|	0050823	11-79	0.0000000000394	47413	lambda repressor-like DNA-binding domains	0.067	47432	SinR domain-like	1y7y A:5-73
b4	gi|91780477|ref|YP_555684.1|	0051249	7-78	0.0000000000132	47413	lambda repressor-like DNA-binding domains	0.083	47432	SinR domain-like	1y7y A:5-73
b4	gi|91780754|ref|YP_555961.1|	0043706	63-198	1.15e-23	51182	RmlC-like cupins	0.023	89409	TM1287-like	1v70 A:
b4	gi|91780754|ref|YP_555961.1|	0051249	18-82	3.03e-17	47413	lambda repressor-like DNA-binding domains	0.019	47432	SinR domain-like	1b0n A:1-68
b4	gi|91780911|ref|YP_556118.1|	0047772	136-300	6e-21	52540	P-loop containing nucleoside triphosphate hydrolases	0.0028	52566	Shikimate kinase (AroK)	1l4u A:
b4	gi|91780911|ref|YP_556118.1|	0054369	23-91	0.0000000000000402	47413	lambda repressor-like DNA-binding domains	0.043	47432	SinR domain-like	1y7y A:5-73
b4	gi|91780942|ref|YP_556149.1|	0051535	132-301	3e-24	52540	P-loop containing nucleoside triphosphate hydrolases	0.0035	52566	Shikimate kinase (AroK)	1kag A:
b4	gi|91780942|ref|YP_556149.1|	0054369	22-88	3.66e-16	47413	lambda repressor-like DNA-binding domains	0.04	47432	SinR domain-like	1y7y A:5-73
b4	gi|161621319|ref|YP_556665.2|	0054341	27-100	0.00000000000274	46689	Homeodomain-like	0.016	46764	Tetracyclin repressor-like, N-terminal domain	1ui5 A:5-75
b4	gi|91781538|ref|YP_556744.1|	0054374	18-91	2.67e-18	46689	Homeodomain-like	0.011	46764	Tetracyclin repressor-like, N-terminal domain	1ui5 A:5-75
b4	gi|91781545|ref|YP_556751.1|	0049523	3-82	4.47e-17	46689	Homeodomain-like	0.0042	46764	Tetracyclin repressor-like, N-terminal domain	1vi0 A:6-77
b4	gi|91781545|ref|YP_556751.1|	0052878	81-188	0.0000315	48498	Tetracyclin repressor-like, C-terminal domain	0.0041	48499	Tetracyclin repressor-like, C-terminal domain	2gen A:76-193
b4	gi|91781806|ref|YP_557012.1|	0054073	77-191	1.6e-22	48498	Tetracyclin repressor-like, C-terminal domain	0.0016	48499	Tetracyclin repressor-like, C-terminal domain	2hyj A:83-200
b4	gi|91781806|ref|YP_557012.1|	0054072	2-69	2.51e-16	46689	Homeodomain-like	0.0018	46764	Tetracyclin repressor-like, N-terminal domain	2hyj A:8-82
b4	gi|91782284|ref|YP_557490.1|	0049523	9-90	4.72e-18	46689	Homeodomain-like	0.0071	46764	Tetracyclin repressor-like, N-terminal domain	1ui5 A:5-75
b4	gi|91782309|ref|YP_557515.1|	0049523	20-97	1.55e-17	46689	Homeodomain-like	0.0059	46764	Tetracyclin repressor-like, N-terminal domain	2g3b A:2-73
b4	gi|91782520|ref|YP_557726.1|	0052799	84-209	8.9e-34	48498	Tetracyclin repressor-like, C-terminal domain	0.0062	48499	Tetracyclin repressor-like, C-terminal domain	1pb6 A:86-211
b4	gi|91782520|ref|YP_557726.1|	0049523	4-81	7.18e-19	46689	Homeodomain-like	0.0018	46764	Tetracyclin repressor-like, N-terminal domain	2d6y A:7-74
b4	gi|91782589|ref|YP_557795.1|	0049523	5-77	0.0000000000000011	46689	Homeodomain-like	0.0064	46764	Tetracyclin repressor-like, N-terminal domain	3c07 A:15-89
b4	gi|91782937|ref|YP_558143.1|	0046275	255-304	0.000000000000148	46689	Homeodomain-like	0.04	46759	AraC type transcriptional activator	1d5y A:57-121
b4	gi|91782937|ref|YP_558143.1|	0035607	206-253	0.000000762	46689	Homeodomain-like	0.07	46764	Tetracyclin repressor-like, N-terminal domain	2fd5 A:1-76
b4	gi|91783036|ref|YP_558242.1|	0052648	87-219	5.34e-42	48498	Tetracyclin repressor-like, C-terminal domain	0.0011	48499	Tetracyclin repressor-like, C-terminal domain	2fbq A:81-214
b4	gi|91783036|ref|YP_558242.1|	0049523	3-82	2.92e-18	46689	Homeodomain-like	0.00094	46764	Tetracyclin repressor-like, N-terminal domain	2fbq A:2-80
b4	gi|91783043|ref|YP_558249.1|	0049523	32-103	1.39e-18	46689	Homeodomain-like	0.0029	46764	Tetracyclin repressor-like, N-terminal domain	1ui5 A:5-75
b4	gi|91783043|ref|YP_558249.1|	0050189	111-219	0.000000000563	48498	Tetracyclin repressor-like, C-terminal domain	0.018	48499	Tetracyclin repressor-like, C-terminal domain	1vi0 A:78-194
b4	gi|91783063|ref|YP_558269.1|	0049523	15-92	5.34e-16	46689	Homeodomain-like	0.0077	46764	Tetracyclin repressor-like, N-terminal domain	1z77 A:1-75
b4	gi|91783063|ref|YP_558269.1|	0050189	90-199	7.12e-16	48498	Tetracyclin repressor-like, C-terminal domain	0.0081	48499	Tetracyclin repressor-like, C-terminal domain	1vi0 A:78-194
b4	gi|91783105|ref|YP_558311.1|	0049523	3-67	4.87e-19	46689	Homeodomain-like	0.0045	46764	Tetracyclin repressor-like, N-terminal domain	1z77 A:1-75
b4	gi|91783135|ref|YP_558341.1|	0049195	2-73	3.34e-18	46689	Homeodomain-like	0.0055	46764	Tetracyclin repressor-like, N-terminal domain	1vi0 A:6-77
b4	gi|91783165|ref|YP_558371.1|	0049523	12-88	2.46e-17	46689	Homeodomain-like	0.0075	46764	Tetracyclin repressor-like, N-terminal domain	1ui5 A:5-75
b4	gi|91783195|ref|YP_558401.1|	0049523	12-88	2.46e-17	46689	Homeodomain-like	0.0075	46764	Tetracyclin repressor-like, N-terminal domain	1ui5 A:5-75
b4	gi|91783323|ref|YP_558529.1|	0054374	9-80	6.48e-18	46689	Homeodomain-like	0.013	46764	Tetracyclin repressor-like, N-terminal domain	2fbq A:2-80
b4	gi|91783323|ref|YP_558529.1|	0051586	87-117,161-231	2.14e-16	48498	Tetracyclin repressor-like, C-terminal domain	0.005	48499	Tetracyclin repressor-like, C-terminal domain	1zk8 A:78-182
b4	gi|91783614|ref|YP_558820.1|	0046275	247-299	0.00000000448	46689	Homeodomain-like	0.047	46759	AraC type transcriptional activator	1d5y A:57-121
b4	gi|91783614|ref|YP_558820.1|	0036286	194-244	0.00000000986	46689	Homeodomain-like	0.06	46764	Tetracyclin repressor-like, N-terminal domain	2hyj A:8-82
b4	gi|91783692|ref|YP_558898.1|	0048742	845-924	0.0000563	46689	Homeodomain-like	0.078	46764	Tetracyclin repressor-like, N-terminal domain	1v7b A:1-74
b4	gi|91783843|ref|YP_559049.1|	0049523	6-87	1.8e-20	46689	Homeodomain-like	0.0049	46764	Tetracyclin repressor-like, N-terminal domain	2fd5 A:1-76
b4	gi|91783843|ref|YP_559049.1|	0052886	90-198	0.000000000439	48498	Tetracyclin repressor-like, C-terminal domain	0.012	48499	Tetracyclin repressor-like, C-terminal domain	2gfn A:81-199
b4	gi|91783854|ref|YP_559060.1|	0051466	25-87	0.0000000000499	46689	Homeodomain-like	0.023	46764	Tetracyclin repressor-like, N-terminal domain	1sgm A:5-77
b4	gi|91784034|ref|YP_559240.1|	0046275	251-300	0.00000000026	46689	Homeodomain-like	0.011	46759	AraC type transcriptional activator	1d5y A:57-121
b4	gi|91784034|ref|YP_559240.1|	0036286	198-249	0.0000000247	46689	Homeodomain-like	0.062	46764	Tetracyclin repressor-like, N-terminal domain	1t56 A:22-94
b4	gi|91784087|ref|YP_559293.1|	0046055	341-504	6.45e-29	53098	Ribonuclease H-like	0.03	53107	Retroviral integrase, catalytic domain	1asu A:
b4	gi|91784087|ref|YP_559293.1|	0054226	120-213	0.000000000555	46689	Homeodomain-like	0.057	46764	Tetracyclin repressor-like, N-terminal domain	2fq4 A:9-77
b4	gi|91784087|ref|YP_559293.1|	0054350	58-100	0.0000115	48295	TrpR-like	0.034	158345	SPO1678-like	2oa4 A:1-93
b4	gi|91784374|ref|YP_559580.1|	0048726	124-246	1.6e-39	48498	Tetracyclin repressor-like, C-terminal domain	0.00012	48499	Tetracyclin repressor-like, C-terminal domain	1pb6 A:86-211
b4	gi|91784374|ref|YP_559580.1|	0049523	45-126	8.21e-17	46689	Homeodomain-like	0.0044	46764	Tetracyclin repressor-like, N-terminal domain	1pb6 A:14-85
b4	gi|91784407|ref|YP_559613.1|	0049523	9-85	2.1e-17	46689	Homeodomain-like	0.01	46764	Tetracyclin repressor-like, N-terminal domain	1ui5 A:5-75
b4	gi|91784407|ref|YP_559613.1|	0050189	92-206	5.29e-17	48498	Tetracyclin repressor-like, C-terminal domain	0.0019	48499	Tetracyclin repressor-like, C-terminal domain	1vi0 A:78-194
b4	gi|91784653|ref|YP_559859.1|	0049523	8-75	0.00000000000000599	46689	Homeodomain-like	0.013	46764	Tetracyclin repressor-like, N-terminal domain	1ui5 A:5-75
b4	gi|91784653|ref|YP_559859.1|	0052886	90-174	0.0000445	48498	Tetracyclin repressor-like, C-terminal domain	0.014	48499	Tetracyclin repressor-like, C-terminal domain	2gfn A:81-199
b4	gi|91784656|ref|YP_559862.1|	0049523	26-97	2e-16	46689	Homeodomain-like	0.0072	46764	Tetracyclin repressor-like, N-terminal domain	1z77 A:1-75
b4	gi|91784656|ref|YP_559862.1|	0053097	92-211	0.00000000171	48498	Tetracyclin repressor-like, C-terminal domain	0.013	48499	Tetracyclin repressor-like, C-terminal domain	2fq4 A:78-192
b4	gi|91785073|ref|YP_560279.1|	0049195	1-70	5.64e-20	46689	Homeodomain-like	0.004	46764	Tetracyclin repressor-like, N-terminal domain	2fbq A:2-80
b4	gi|91785073|ref|YP_560279.1|	0053097	80-202	0.0000000000000246	48498	Tetracyclin repressor-like, C-terminal domain	0.0061	48499	Tetracyclin repressor-like, C-terminal domain	2id3 A:81-203
b4	gi|91785139|ref|YP_560345.1|	0054375	91-179	4.45e-18	48498	Tetracyclin repressor-like, C-terminal domain	0.01	48499	Tetracyclin repressor-like, C-terminal domain	2oi8 A:87-216
b4	gi|91785139|ref|YP_560345.1|	0054374	11-78	8.25e-16	46689	Homeodomain-like	0.013	46764	Tetracyclin repressor-like, N-terminal domain	2oi8 A:8-86
b4	gi|91785354|ref|YP_560560.1|	0049523	17-95	1.95e-16	46689	Homeodomain-like	0.0089	46764	Tetracyclin repressor-like, N-terminal domain	1ui5 A:5-75
b4	gi|91785354|ref|YP_560560.1|	0052656	98-187	0.0000000000289	48498	Tetracyclin repressor-like, C-terminal domain	0.015	48499	Tetracyclin repressor-like, C-terminal domain	2fd5 A:77-180
b4	gi|91785490|ref|YP_560696.1|	0049523	2-76	7.7e-17	46689	Homeodomain-like	0.0086	46764	Tetracyclin repressor-like, N-terminal domain	3c07 A:15-89
b4	gi|91785490|ref|YP_560696.1|	0050189	89-198	0.00000000167	48498	Tetracyclin repressor-like, C-terminal domain	0.01	48499	Tetracyclin repressor-like, C-terminal domain	1vi0 A:78-194
b4	gi|91777121|ref|YP_552329.1|	0052885	12-79	2.51e-16	46689	Homeodomain-like	0.006	46764	Tetracyclin repressor-like, N-terminal domain	1sgm A:5-77
b4	gi|91777121|ref|YP_552329.1|	0052656	87-198	0.00000000000000318	48498	Tetracyclin repressor-like, C-terminal domain	0.013	48499	Tetracyclin repressor-like, C-terminal domain	2fd5 A:77-180
b4	gi|91777463|ref|YP_552671.1|	0049523	16-95	2.64e-18	46689	Homeodomain-like	0.006	46764	Tetracyclin repressor-like, N-terminal domain	3c07 A:15-89
b4	gi|91777485|ref|YP_552693.1|	0049523	3-77	1.7e-19	46689	Homeodomain-like	0.0035	46764	Tetracyclin repressor-like, N-terminal domain	1pb6 A:14-85
b4	gi|91777485|ref|YP_552693.1|	0053097	75-193	0.00000000000295	48498	Tetracyclin repressor-like, C-terminal domain	0.01	48499	Tetracyclin repressor-like, C-terminal domain	2id3 A:81-203
b4	gi|91777488|ref|YP_552696.1|	0054341	17-74	0.00000000000000224	46689	Homeodomain-like	0.012	46764	Tetracyclin repressor-like, N-terminal domain	1z77 A:1-75
b4	gi|91777512|ref|YP_552720.1|	0053227	15-279	1.99e-32	53822	Periplasmic binding protein-like I	0.002	53823	L-arabinose binding protein-like	2nzu G:58-332
b4	gi|91777512|ref|YP_552720.1|	0046275	349-398	0.000000000264	46689	Homeodomain-like	0.048	46759	AraC type transcriptional activator	1d5y A:57-121
b4	gi|91777512|ref|YP_552720.1|	0036286	296-343	0.0000794	46689	Homeodomain-like	0.033	46764	Tetracyclin repressor-like, N-terminal domain	1pb6 A:14-85
b4	gi|91777809|ref|YP_553017.1|	0052656	88-188	1.42e-21	48498	Tetracyclin repressor-like, C-terminal domain	0.0028	48499	Tetracyclin repressor-like, C-terminal domain	2fd5 A:77-180
b4	gi|91777809|ref|YP_553017.1|	0049195	2-75	0.00000000000000975	46689	Homeodomain-like	0.0038	46764	Tetracyclin repressor-like, N-terminal domain	2fd5 A:1-76
b4	gi|91777934|ref|YP_553142.1|	0052849	79-182	1.15e-23	48498	Tetracyclin repressor-like, C-terminal domain	0.00091	48499	Tetracyclin repressor-like, C-terminal domain	2g7s A:77-192
b4	gi|91777934|ref|YP_553142.1|	0049523	6-74	4.72e-16	46689	Homeodomain-like	0.0018	46764	Tetracyclin repressor-like, N-terminal domain	2g7s A:3-76
b4	gi|91777965|ref|YP_553173.1|	0052849	79-191	1.41e-25	48498	Tetracyclin repressor-like, C-terminal domain	0.0000495	48499	Tetracyclin repressor-like, C-terminal domain	2g7s A:77-192
b4	gi|91777965|ref|YP_553173.1|	0049523	3-81	0.00000000000000998	46689	Homeodomain-like	0.001	46764	Tetracyclin repressor-like, N-terminal domain	2g7s A:3-76
b4	gi|91778332|ref|YP_553540.1|	0048726	123-246	3.77e-21	48498	Tetracyclin repressor-like, C-terminal domain	0.0051	48499	Tetracyclin repressor-like, C-terminal domain	1pb6 A:86-211
b4	gi|91778332|ref|YP_553540.1|	0049523	48-119	2.72e-16	46689	Homeodomain-like	0.0082	46764	Tetracyclin repressor-like, N-terminal domain	2gfn A:4-80
b4	gi|91778355|ref|YP_553563.1|	0046275	251-303	0.000000000582	46689	Homeodomain-like	0.025	46759	AraC type transcriptional activator	1bl0 A:63-124
b4	gi|91778355|ref|YP_553563.1|	0036286	197-248	0.00000000143	46689	Homeodomain-like	0.061	46764	Tetracyclin repressor-like, N-terminal domain	2o7t A:1-78
b4	gi|91778435|ref|YP_553643.1|	0036286	193-241	0.00000000188	46689	Homeodomain-like	0.011	46759	AraC type transcriptional activator	1d5y A:3-56
b4	gi|91778435|ref|YP_553643.1|	0046275	243-293	0.0000000237	46689	Homeodomain-like	0.059	46764	Tetracyclin repressor-like, N-terminal domain	2g7s A:3-76
b4	gi|91778516|ref|YP_553724.1|	0053205	81-192	3.51e-22	48498	Tetracyclin repressor-like, C-terminal domain	0.013	48499	Tetracyclin repressor-like, C-terminal domain	2np5 A:78-195
b4	gi|91778516|ref|YP_553724.1|	0049523	4-75	0.00000000000000564	46689	Homeodomain-like	0.0061	46764	Tetracyclin repressor-like, N-terminal domain	2gfn A:4-80
b4	gi|91778952|ref|YP_554160.1|	0053066	102-215	1.84e-20	48498	Tetracyclin repressor-like, C-terminal domain	0.0061	48499	Tetracyclin repressor-like, C-terminal domain	2gfn A:81-199
b4	gi|91778952|ref|YP_554160.1|	0049523	24-107	4.46e-16	46689	Homeodomain-like	0.0043	46764	Tetracyclin repressor-like, N-terminal domain	2i10 A:10-78
b4	gi|91778959|ref|YP_554167.1|	0054341	12-82	0.00000000000000229	46689	Homeodomain-like	0.0092	46764	Tetracyclin repressor-like, N-terminal domain	2o7t A:1-78
b4	gi|91778959|ref|YP_554167.1|	0054342	88-192	0.000000000162	48498	Tetracyclin repressor-like, C-terminal domain	0.0072	48499	Tetracyclin repressor-like, C-terminal domain	2o7t A:79-188
b4	gi|91778975|ref|YP_554183.1|	0046275	299-347	0.000000000112	46689	Homeodomain-like	0.012	46759	AraC type transcriptional activator	1bl0 A:63-124
b4	gi|91778975|ref|YP_554183.1|	0036286	247-295	0.00000448	46689	Homeodomain-like	0.08	46764	Tetracyclin repressor-like, N-terminal domain	1jt6 A:2-72
b4	gi|91778990|ref|YP_554198.1|	0046275	269-317	0.00000363	46689	Homeodomain-like	0.037	46759	AraC type transcriptional activator	1d5y A:57-121
b4	gi|91778990|ref|YP_554198.1|	0036286	218-268	0.00000762	46689	Homeodomain-like	0.065	46764	Tetracyclin repressor-like, N-terminal domain	2o7t A:1-78
b4	gi|91779137|ref|YP_554345.1|	0050189	96-210	6.68e-23	48498	Tetracyclin repressor-like, C-terminal domain	0.0013	48499	Tetracyclin repressor-like, C-terminal domain	1vi0 A:78-194
b4	gi|91779137|ref|YP_554345.1|	0049523	14-98	2.31e-17	46689	Homeodomain-like	0.0068	46764	Tetracyclin repressor-like, N-terminal domain	1z77 A:1-75
b4	gi|91779210|ref|YP_554418.1|	0052799	103-228	5.29e-35	48498	Tetracyclin repressor-like, C-terminal domain	0.012	48499	Tetracyclin repressor-like, C-terminal domain	2fq4 A:78-192
b4	gi|91779210|ref|YP_554418.1|	0049523	24-107	1.8e-18	46689	Homeodomain-like	0.0028	46764	Tetracyclin repressor-like, N-terminal domain	2d6y A:7-74
b4	gi|91779442|ref|YP_554650.1|	0052799	93-218	8.01e-34	48498	Tetracyclin repressor-like, C-terminal domain	0.0074	48499	Tetracyclin repressor-like, C-terminal domain	2fx0 A:77-198
b4	gi|91779442|ref|YP_554650.1|	0049523	15-95	3.08e-17	46689	Homeodomain-like	0.0029	46764	Tetracyclin repressor-like, N-terminal domain	2d6y A:7-74
b4	gi|91779512|ref|YP_554720.1|	0054375	112-211	0.00000000000267	48498	Tetracyclin repressor-like, C-terminal domain	0.013	48499	Tetracyclin repressor-like, C-terminal domain	2oi8 A:87-216
b4	gi|91779512|ref|YP_554720.1|	0054374	28-99	0.00000000000498	46689	Homeodomain-like	0.015	46764	Tetracyclin repressor-like, N-terminal domain	2g3b A:2-73
b4	gi|91779643|ref|YP_554851.1|	0053066	79-192	8.56e-23	48498	Tetracyclin repressor-like, C-terminal domain	0.0078	48499	Tetracyclin repressor-like, C-terminal domain	2i10 A:79-194
b4	gi|91779643|ref|YP_554851.1|	0049523	2-80	8.21e-16	46689	Homeodomain-like	0.0034	46764	Tetracyclin repressor-like, N-terminal domain	2i10 A:10-78
b4	gi|91779686|ref|YP_554894.1|	0046275	247-297	0.0000000000154	46689	Homeodomain-like	0.023	46759	AraC type transcriptional activator	1bl0 A:63-124
b4	gi|91779686|ref|YP_554894.1|	0036286	194-244	0.0000000971	46689	Homeodomain-like	0.046	46764	Tetracyclin repressor-like, N-terminal domain	1t56 A:22-94
b4	gi|91779918|ref|YP_555126.1|	0046275	226-276	0.0000000000627	46689	Homeodomain-like	0.011	46759	AraC type transcriptional activator	1d5y A:57-121
b4	gi|91779918|ref|YP_555126.1|	0036286	173-222	0.00000244	46689	Homeodomain-like	0.071	46764	Tetracyclin repressor-like, N-terminal domain	1t56 A:22-94
b4	gi|91779986|ref|YP_555194.1|	0052656	80-186	1.74e-21	48498	Tetracyclin repressor-like, C-terminal domain	0.0041	48499	Tetracyclin repressor-like, C-terminal domain	2fd5 A:77-180
b4	gi|91779986|ref|YP_555194.1|	0049195	1-77	1.49e-16	46689	Homeodomain-like	0.0028	46764	Tetracyclin repressor-like, N-terminal domain	1ui5 A:5-75
b4	gi|91779989|ref|YP_555197.1|	0049523	26-99	0.0000000000000103	46689	Homeodomain-like	0.01	46764	Tetracyclin repressor-like, N-terminal domain	3c07 A:15-89
b4	gi|91780013|ref|YP_555221.1|	0052668	12-200	1.04e-46	52317	Class I glutamine amidotransferase-like	0.0083	52325	DJ-1/PfpI	1g2i A:
b4	gi|91780013|ref|YP_555221.1|	0046275	271-321	0.00000000116	46689	Homeodomain-like	0.065	46764	Tetracyclin repressor-like, N-terminal domain	1t56 A:22-94
b4	gi|91780013|ref|YP_555221.1|	0036286	221-267	0.0000007	46689	Homeodomain-like	0.073	46764	Tetracyclin repressor-like, N-terminal domain	2hyj A:8-82
b4	gi|91780279|ref|YP_555486.1|	0052648	104-231	2.8e-30	48498	Tetracyclin repressor-like, C-terminal domain	0.0033	48499	Tetracyclin repressor-like, C-terminal domain	2fbq A:81-214
b4	gi|91780279|ref|YP_555486.1|	0049523	28-99	6.67e-17	46689	Homeodomain-like	0.0048	46764	Tetracyclin repressor-like, N-terminal domain	2fbq A:2-80
b4	gi|91780327|ref|YP_555534.1|	0049523	21-92	2.82e-17	46689	Homeodomain-like	0.0042	46764	Tetracyclin repressor-like, N-terminal domain	2np3 A:35-99
b4	gi|91780327|ref|YP_555534.1|	0048726	109-220	0.0000000000199	48498	Tetracyclin repressor-like, C-terminal domain	0.0087	48499	Tetracyclin repressor-like, C-terminal domain	1vi0 A:78-194
b4	gi|91780357|ref|YP_555564.1|	0049195	13-85	0.000000000000159	46689	Homeodomain-like	0.0091	46764	Tetracyclin repressor-like, N-terminal domain	3c07 A:15-89
b4	gi|91780357|ref|YP_555564.1|	0049196	94-203	0.000000000185	48498	Tetracyclin repressor-like, C-terminal domain	0.014	48499	Tetracyclin repressor-like, C-terminal domain	1rkt A:83-205
b4	gi|91780371|ref|YP_555578.1|	0050189	98-213	9.74e-22	48498	Tetracyclin repressor-like, C-terminal domain	0.0065	48499	Tetracyclin repressor-like, C-terminal domain	1vi0 A:78-194
b4	gi|91780371|ref|YP_555578.1|	0049523	22-84	3.14e-18	46689	Homeodomain-like	0.0036	46764	Tetracyclin repressor-like, N-terminal domain	1z77 A:1-75
b4	gi|91780619|ref|YP_555826.1|	0049523	3-86	1.39e-16	46689	Homeodomain-like	0.0065	46764	Tetracyclin repressor-like, N-terminal domain	2fbq A:2-80
b4	gi|91780619|ref|YP_555826.1|	0052831	80-194	0.00000000000593	48498	Tetracyclin repressor-like, C-terminal domain	0.0076	48499	Tetracyclin repressor-like, C-terminal domain	2g3b A:74-189
b4	gi|91780634|ref|YP_555841.1|	0049195	72-148	0.0000000000000254	46689	Homeodomain-like	0.01	46764	Tetracyclin repressor-like, N-terminal domain	3c07 A:15-89
b4	gi|91780669|ref|YP_555876.1|	0049523	65-152	1.25e-16	46689	Homeodomain-like	0.0095	46764	Tetracyclin repressor-like, N-terminal domain	3c07 A:15-89
b4	gi|91780677|ref|YP_555884.1|	0049523	17-97	6.16e-19	46689	Homeodomain-like	0.0029	46764	Tetracyclin repressor-like, N-terminal domain	2d6y A:7-74
b4	gi|91780677|ref|YP_555884.1|	0052799	93-220	0.000000000000065	48498	Tetracyclin repressor-like, C-terminal domain	0.0084	48499	Tetracyclin repressor-like, C-terminal domain	1vi0 A:78-194
b4	gi|91780690|ref|YP_555897.1|	0049523	23-85	0.00000000000000115	46689	Homeodomain-like	0.0092	46764	Tetracyclin repressor-like, N-terminal domain	1z77 A:1-75
b4	gi|91780831|ref|YP_556038.1|	0046055	341-485	5.12e-23	53098	Ribonuclease H-like	0.023	53107	Retroviral integrase, catalytic domain	1c0m A:49-216
b4	gi|91780831|ref|YP_556038.1|	0054226	121-213	0.000000000179	46689	Homeodomain-like	0.054	46764	Tetracyclin repressor-like, N-terminal domain	2fq4 A:9-77
b4	gi|91780840|ref|YP_556047.1|	0053066	77-192	4.17e-27	48498	Tetracyclin repressor-like, C-terminal domain	0.001	48499	Tetracyclin repressor-like, C-terminal domain	2i10 A:79-194
b4	gi|91780840|ref|YP_556047.1|	0049195	1-75	6.16e-16	46689	Homeodomain-like	0.0019	46764	Tetracyclin repressor-like, N-terminal domain	2i10 A:10-78
b4	gi|91780977|ref|YP_556184.1|	0049523	27-104	0.000000000000718	46689	Homeodomain-like	0.011	46764	Tetracyclin repressor-like, N-terminal domain	2gfn A:4-80
b4	gi|91781040|ref|YP_556247.1|	0052647	2-61	0.0000000000169	46689	Homeodomain-like	0.012	46764	Tetracyclin repressor-like, N-terminal domain	2g3b A:2-73
b4	gi|91781040|ref|YP_556247.1|	0052394	77-193	0.0000000000489	48498	Tetracyclin repressor-like, C-terminal domain	0.011	48499	Tetracyclin repressor-like, C-terminal domain	1pb6 A:86-211
b4	gi|91781072|ref|YP_556279.1|	0052799	69-195	1.31e-18	48498	Tetracyclin repressor-like, C-terminal domain	0.0091	48499	Tetracyclin repressor-like, C-terminal domain	1rkt A:83-205
b4	gi|91781072|ref|YP_556279.1|	0049523	2-63	0.000000000000144	46689	Homeodomain-like	0.0027	46764	Tetracyclin repressor-like, N-terminal domain	2d6y A:7-74
b4	gi|91781131|ref|YP_556338.1|	0046275	269-317	0.000000354	46689	Homeodomain-like	0.029	46759	AraC type transcriptional activator	1d5y A:57-121
b4	gi|91781131|ref|YP_556338.1|	0036286	218-268	0.00000717	46689	Homeodomain-like	0.065	46764	Tetracyclin repressor-like, N-terminal domain	2o7t A:1-78
b4	gi|91781212|ref|YP_556419.1|	0038061	27-114	2.09e-24	53041	Resolvase-like	0.00058	53042	gamma,delta resolvase, catalytic domain	2gm4 A:1-140
b4	gi|91781212|ref|YP_556419.1|	0038534	117-159	0.00000667	46689	Homeodomain-like	0.051	46764	Tetracyclin repressor-like, N-terminal domain	1zk8 A:6-77
b4	gi|91781225|ref|YP_556432.1|	0049523	6-84	5.49e-19	46689	Homeodomain-like	0.0043	46764	Tetracyclin repressor-like, N-terminal domain	1pb6 A:14-85
b4	gi|91781225|ref|YP_556432.1|	0053097	85-202	0.00000000000643	48498	Tetracyclin repressor-like, C-terminal domain	0.0091	48499	Tetracyclin repressor-like, C-terminal domain	2id3 A:81-203
b4	gi|91781376|ref|YP_556583.1|	0046275	248-297	0.0000000000251	46689	Homeodomain-like	0.028	46759	AraC type transcriptional activator	1d5y A:57-121
b4	gi|91781376|ref|YP_556583.1|	0036286	195-245	0.00000000364	46689	Homeodomain-like	0.033	46764	Tetracyclin repressor-like, N-terminal domain	1t56 A:22-94
b4	gi|91778443|ref|YP_553651.1|	0044389	76-234	2.39e-23	100950	NagB/RpiA/CoA transferase-like	0.045	110513	IF2B-like	1vb5 A:
b4	gi|91778443|ref|YP_553651.1|	0043758	4-60	0.000000000127	46785	Winged helix DNA-binding domain	0.098	109680	TrmB-like	2d1h A:1-109
