# Supplementary material for: Abundance, diversity and domain architecture variability in prokaryotic DNA-binding transcription factors
Source: PLoS One. 2018 Apr 3;13(4):e0195332. doi: 10.1371/journal.pone.0195332 (PMC5882156; doi:10.1371/journal.pone.0195332)
Supplement: S1 Dataset — The information of genomes and transcription factors is organized in a tabular format. The file S1_Dataset.zip contains 761 files, one per genome. The information is organized as follows: Genome ID, identifier from NCBI database; Supfam ID; physical position of the Domain; E-value; Supfam model assignment; Supfam description; E-value associated to the family; Family ID; Family ID; representative PDB associated to each assignment. (ZIP) [file pone.0195332.s005.zip › Genomes_assignments/Butyrivibrio_proteoclasticus_B316_B.TFs]

dB	gi|302669548|ref|YP_003829508.1|	0046275	237-286	0.00000000000157	46689	Homeodomain-like	0.013	46759	AraC type transcriptional activator	1d5y A:57-121
dB	gi|302669548|ref|YP_003829508.1|	0036286	185-235	0.0000000000444	46689	Homeodomain-like	0.013	46759	AraC type transcriptional activator	1bl0 A:9-62
dB	gi|302669548|ref|YP_003829508.1|	0051818	25-162	0.0000000000497	51215	Regulatory protein AraC	0.0064	51216	Regulatory protein AraC	2arc A:
dB	gi|302669550|ref|YP_003829510.1|	0051818	17-164	0.0000000000458	51215	Regulatory protein AraC	0.02	51216	Regulatory protein AraC	2arc A:
dB	gi|302669550|ref|YP_003829510.1|	0046275	235-281	0.00000000193	46689	Homeodomain-like	0.037	46759	AraC type transcriptional activator	1d5y A:57-121
dB	gi|302669550|ref|YP_003829510.1|	0036286	182-231	0.0000000627	46689	Homeodomain-like	0.0093	46759	AraC type transcriptional activator	1bl0 A:9-62
dB	gi|302669605|ref|YP_003829565.1|	0051818	14-172	0.00000000000000942	51215	Regulatory protein AraC	0.025	51216	Regulatory protein AraC	2arc A:
dB	gi|302669605|ref|YP_003829565.1|	0046275	245-295	0.000000000672	46689	Homeodomain-like	0.018	46759	AraC type transcriptional activator	1d5y A:57-121
dB	gi|302669605|ref|YP_003829565.1|	0035607	193-241	0.0000000206	46689	Homeodomain-like	0.047	46759	AraC type transcriptional activator	1bl0 A:9-62
dB	gi|302669673|ref|YP_003829633.1|	0051818	69-208	0.000000000000017	51215	Regulatory protein AraC	0.015	51216	Regulatory protein AraC	2arc A:
dB	gi|302669673|ref|YP_003829633.1|	0036286	230-279	0.000000000022	46689	Homeodomain-like	0.01	46759	AraC type transcriptional activator	1bl0 A:9-62
dB	gi|302669673|ref|YP_003829633.1|	0046275	283-330	0.0000000000309	46689	Homeodomain-like	0.012	46759	AraC type transcriptional activator	1d5y A:57-121
dB	gi|302670015|ref|YP_003829975.1|	0050343	140-245	0.00000000000149	55073	Nucleotide cyclase	0.0059	117984	GGDEF domain	1w25 A:294-455
dB	gi|302670015|ref|YP_003829975.1|	0046275	63-108	0.0000000104	46689	Homeodomain-like	0.013	46759	AraC type transcriptional activator	1d5y A:57-121
dB	gi|302670015|ref|YP_003829975.1|	0036286	5-55	0.00000493	46689	Homeodomain-like	0.016	46759	AraC type transcriptional activator	1bl0 A:9-62
dB	gi|302670071|ref|YP_003830031.1|	0051818	39-186	0.00000000000000235	51215	Regulatory protein AraC	0.0058	51216	Regulatory protein AraC	2arc A:
dB	gi|302670071|ref|YP_003830031.1|	0045977	255-304	0.000000538	46689	Homeodomain-like	0.021	46759	AraC type transcriptional activator	1bl0 A:63-124
dB	gi|302670071|ref|YP_003830031.1|	0036286	204-252	0.000000851	46689	Homeodomain-like	0.0072	46759	AraC type transcriptional activator	1d5y A:3-56
dB	gi|302670270|ref|YP_003830230.1|	0046275	295-344	0.00000000000103	46689	Homeodomain-like	0.015	46759	AraC type transcriptional activator	1d5y A:57-121
dB	gi|302670270|ref|YP_003830230.1|	0054507	76-146	0.00000000000118	51182	RmlC-like cupins	0.074	89409	TM1287-like	1o4t A:
dB	gi|302670533|ref|YP_003830493.1|	0043525	1-159	1.57e-29	52172	CheY-like	0.0017	52173	CheY-related	1u0s Y:
dB	gi|302670533|ref|YP_003830493.1|	0046275	481-530	0.0000000000000175	46689	Homeodomain-like	0.024	46759	AraC type transcriptional activator	1d5y A:57-121
dB	gi|302670533|ref|YP_003830493.1|	0036286	429-479	0.000000000874	46689	Homeodomain-like	0.033	46759	AraC type transcriptional activator	1d5y A:3-56
dB	gi|302670682|ref|YP_003830642.1|	0043525	1-122	1.39e-35	52172	CheY-like	0.0017	52173	CheY-related	1u0s Y:
dB	gi|302670682|ref|YP_003830642.1|	0045977	475-523	0.0000000000179	46689	Homeodomain-like	0.029	46759	AraC type transcriptional activator	1bl0 A:63-124
dB	gi|302670927|ref|YP_003830887.1|	0036286	197-246	0.00000000143	46689	Homeodomain-like	0.0049	46759	AraC type transcriptional activator	1bl0 A:9-62
dB	gi|302670927|ref|YP_003830887.1|	0046275	250-295	0.000000206	46689	Homeodomain-like	0.035	46759	AraC type transcriptional activator	1d5y A:57-121
dB	gi|302670927|ref|YP_003830887.1|	0051818	37-88	0.0000000929	51215	Regulatory protein AraC	0.017	51216	Regulatory protein AraC	2arc A:
dB	gi|302670938|ref|YP_003830898.1|	0051818	28-162	0.000000000000051	51215	Regulatory protein AraC	0.02	51216	Regulatory protein AraC	2arc A:
dB	gi|302670938|ref|YP_003830898.1|	0046275	235-282	0.00000000896	46689	Homeodomain-like	0.053	46759	AraC type transcriptional activator	1bl0 A:63-124
dB	gi|302670938|ref|YP_003830898.1|	0036286	182-232	0.0000000346	46689	Homeodomain-like	0.014	46759	AraC type transcriptional activator	1bl0 A:9-62
dB	gi|302671048|ref|YP_003831008.1|	0046275	349-398	0.00000000000103	46689	Homeodomain-like	0.012	46759	AraC type transcriptional activator	1d5y A:57-121
dB	gi|302671048|ref|YP_003831008.1|	0036286	297-346	0.0000000197	46689	Homeodomain-like	0.012	46759	AraC type transcriptional activator	1bl0 A:9-62
dB	gi|302671049|ref|YP_003831009.1|	0054536	173-426	4.02e-29	56112	Protein kinase-like (PK-like)	0.039	64411	APH phosphotransferases	2ppq A:5-320
dB	gi|302671049|ref|YP_003831009.1|	0036286	4-54	0.000000000254	46689	Homeodomain-like	0.01	46759	AraC type transcriptional activator	1bl0 A:9-62
dB	gi|302671049|ref|YP_003831009.1|	0046275	57-106	0.00000986	46689	Homeodomain-like	0.015	46759	AraC type transcriptional activator	1d5y A:57-121
dB	gi|302671060|ref|YP_003831020.1|	0051818	16-164	7.45e-21	51215	Regulatory protein AraC	0.018	51216	Regulatory protein AraC	2arc A:
dB	gi|302671060|ref|YP_003831020.1|	0036286	177-224	0.000000000000359	46689	Homeodomain-like	0.015	46759	AraC type transcriptional activator	1bl0 A:9-62
dB	gi|302671060|ref|YP_003831020.1|	0046275	228-274	0.00000000000127	46689	Homeodomain-like	0.035	46759	AraC type transcriptional activator	1d5y A:57-121
dB	gi|302671075|ref|YP_003831035.1|	0043525	4-124	1.12e-29	52172	CheY-like	0.0033	52173	CheY-related	1u0s Y:
dB	gi|302671075|ref|YP_003831035.1|	0036286	152-198	0.00000139	46689	Homeodomain-like	0.011	46759	AraC type transcriptional activator	1bl0 A:9-62
dB	gi|302671075|ref|YP_003831035.1|	0046275	202-248	0.0000717	46689	Homeodomain-like	0.031	46759	AraC type transcriptional activator	1bl0 A:9-62
dB	gi|302671141|ref|YP_003831101.1|	0046275	290-337	0.00000000000314	46689	Homeodomain-like	0.028	46759	AraC type transcriptional activator	1d5y A:57-121
dB	gi|302671141|ref|YP_003831101.1|	0053799	67-137	0.00000000129	51182	RmlC-like cupins	0.074	89409	TM1287-like	1o4t A:
dB	gi|302671610|ref|YP_003831570.1|	0049453	24-327	1.26e-93	51569	Aldolase	0.000000014	89494	HMGL-like	1sr9 A:61-370
dB	gi|302671610|ref|YP_003831570.1|	0043727	459-549	4.58e-26	110921	2-isopropylmalate synthase LeuA, allosteric (dimerisation) domain	0.0025	110922	2-isopropylmalate synthase LeuA, allosteric (dimerisation) domain	1sr9 A:492-643
dB	gi|302671610|ref|YP_003831570.1|	0046275	613-662	0.000000000000226	46689	Homeodomain-like	0.017	46759	AraC type transcriptional activator	1bl0 A:9-62
dB	gi|302671610|ref|YP_003831570.1|	0049452	389-438	0.0000000000161	89000	post-HMGL domain-like	0.0019	89001	DmpG/LeuA communication domain-like	1sr9 A:437-491
dB	gi|302671694|ref|YP_003831654.1|	0043525	1-141	4.41e-32	52172	CheY-like	0.0075	52173	CheY-related	1u0s Y:
dB	gi|302671694|ref|YP_003831654.1|	0046275	432-482	0.000000000000986	46689	Homeodomain-like	0.014	46759	AraC type transcriptional activator	1bl0 A:63-124
dB	gi|302671694|ref|YP_003831654.1|	0036286	380-430	0.0000000717	46689	Homeodomain-like	0.065	46756	Centromere-binding	1iuf A:-2-75
dB	gi|302671931|ref|YP_003831891.1|	0051818	17-167	9.94e-19	51215	Regulatory protein AraC	0.0075	51216	Regulatory protein AraC	2arc A:
dB	gi|302671931|ref|YP_003831891.1|	0046275	236-284	0.000000000354	46689	Homeodomain-like	0.024	46759	AraC type transcriptional activator	1bl0 A:63-124
dB	gi|302671931|ref|YP_003831891.1|	0036286	183-232	0.00000493	46689	Homeodomain-like	0.026	46759	AraC type transcriptional activator	1d5y A:3-56
dB	gi|302672198|ref|YP_003832158.1|	0051818	15-153	1.27e-25	51215	Regulatory protein AraC	0.0095	51216	Regulatory protein AraC	2arc A:
dB	gi|302672198|ref|YP_003832158.1|	0046275	223-273	0.00000000000202	46689	Homeodomain-like	0.0085	46759	AraC type transcriptional activator	1d5y A:57-121
dB	gi|302672198|ref|YP_003832158.1|	0036286	170-220	0.0000000258	46689	Homeodomain-like	0.075	46764	Tetracyclin repressor-like, N-terminal domain	2iu5 A:1-71
dB	gi|302672200|ref|YP_003832160.1|	0039814	130-275	1.7e-19	55136	Probable bacterial effector-binding domain	0.033	55140	Rob transcription factor, C-terminal domain	1d5y A:122-294
dB	gi|302672200|ref|YP_003832160.1|	0046275	58-108	0.00000000000417	46689	Homeodomain-like	0.011	46759	AraC type transcriptional activator	1d5y A:57-121
dB	gi|302672200|ref|YP_003832160.1|	0036286	9-56	0.00000179	46689	Homeodomain-like	0.0084	46759	AraC type transcriptional activator	1bl0 A:9-62
dB	gi|302669141|ref|YP_003832291.1|	0046275	209-257	0.00000000000287	46689	Homeodomain-like	0.02	46759	AraC type transcriptional activator	1bl0 A:63-124
dB	gi|302669141|ref|YP_003832291.1|	0036286	157-206	0.0000000555	46689	Homeodomain-like	0.017	46759	AraC type transcriptional activator	1bl0 A:9-62
dB	gi|302669141|ref|YP_003832291.1|	0051818	5-137	0.00000000122	51215	Regulatory protein AraC	0.019	51216	Regulatory protein AraC	2arc A:
dB	gi|302669291|ref|YP_003832441.1|	0049374	11-93	0.00000000000302	51182	RmlC-like cupins	0.07	89409	TM1287-like	1o4t A:
dB	gi|302669291|ref|YP_003832441.1|	0046275	218-269	0.0000000000493	46689	Homeodomain-like	0.045	46759	AraC type transcriptional activator	1bl0 A:63-124
dB	gi|302669291|ref|YP_003832441.1|	0035607	169-216	0.00000185	46689	Homeodomain-like	0.025	46759	AraC type transcriptional activator	1bl0 A:9-62
dB	gi|302669321|ref|YP_003832471.1|	0043525	4-130	5.69e-28	52172	CheY-like	0.0023	52173	CheY-related	1nxo A:
dB	gi|302669321|ref|YP_003832471.1|	0046275	199-247	0.00000000000538	46689	Homeodomain-like	0.023	46759	AraC type transcriptional activator	1d5y A:57-121
dB	gi|302669321|ref|YP_003832471.1|	0036286	149-197	0.000000134	46689	Homeodomain-like	0.026	46759	AraC type transcriptional activator	1bl0 A:9-62
dB	gi|302669364|ref|YP_003832514.1|	0043525	8-151	1.71e-33	52172	CheY-like	0.003	52173	CheY-related	1s8n A:
dB	gi|302669364|ref|YP_003832514.1|	0046275	492-542	0.0000000000493	46689	Homeodomain-like	0.033	46759	AraC type transcriptional activator	1d5y A:57-121
dB	gi|302669364|ref|YP_003832514.1|	0036286	439-490	0.000000152	46689	Homeodomain-like	0.012	46759	AraC type transcriptional activator	1d5y A:3-56
dB	gi|302670350|ref|YP_003830310.1|	0045802	2-65	7.85e-18	46785	Winged helix DNA-binding domain	0.0023	46792	Arginine repressor (ArgR), N-terminal DNA-binding domain	1f9n A:3-78
dB	gi|302670350|ref|YP_003830310.1|	0035348	81-148	3.92e-17	55252	C-terminal domain of arginine repressor	0.00071	55253	C-terminal domain of arginine repressor	1f9n A:79-149
dB	gi|302670043|ref|YP_003830003.1|	0049944	12-206	1.06e-16	46785	Winged helix DNA-binding domain	0.034	46801	ArsR-like transcriptional regulators	1r1u A:
dB	gi|302670890|ref|YP_003830850.1|	0049777	21-117	4.14e-27	46785	Winged helix DNA-binding domain	0.0033	46801	ArsR-like transcriptional regulators	1r1u A:
dB	gi|302671457|ref|YP_003831417.1|	0040524	77-225	5.86e-30	100950	NagB/RpiA/CoA transferase-like	0.073	75176	D-ribose-5-phosphate isomerase (RpiA), catalytic domain	1lk5 A:1-130,A:211-229
dB	gi|302671457|ref|YP_003831417.1|	0043758	4-60	0.00000000000666	46785	Winged helix DNA-binding domain	0.081	46786	Biotin repressor-like	1j5y A:3-67
dB	gi|302669340|ref|YP_003832490.1|	0035568	85-262	4.69e-39	55681	Class II aaRS and biotin synthetases	0.001	55707	Biotin holoenzyme synthetase	1wqw A:1-188
dB	gi|302669340|ref|YP_003832490.1|	0045968	11-65	0.00000000526	46785	Winged helix DNA-binding domain	0.017	46786	Biotin repressor-like	1bia A:1-63
dB	gi|302668612|ref|YP_003833060.1|	0039384	10-63	0.00000141	46785	Winged helix DNA-binding domain	0.072	46786	Biotin repressor-like	1j5y A:3-67
dB	gi|302669483|ref|YP_003829443.1|	0054946	48-184	3.27e-29	51206	cAMP-binding domain-like	0.0074	51210	cAMP-binding domain	1hw5 A:1-137
dB	gi|302669483|ref|YP_003829443.1|	0052198	189-257	0.000000000029	46785	Winged helix DNA-binding domain	0.063	46796	CAP C-terminal domain-like	1zyb A:148-220
dB	gi|302670012|ref|YP_003829972.1|	0049173	410-460	0.000000144	46785	Winged helix DNA-binding domain	0.059	46796	CAP C-terminal domain-like	1ft9 A:134-213
dB	gi|302671961|ref|YP_003831921.1|	0049952	285-326	0.0000305	46689	Homeodomain-like	0.026	100918	FIS-like	1umq A:
dB	gi|302672153|ref|YP_003832113.1|	0049952	297-328	0.0000582	46689	Homeodomain-like	0.022	100918	FIS-like	1umq A:
dB	gi|302669423|ref|YP_003829383.1|	0041150	15-147	2.92e-27	46785	Winged helix DNA-binding domain	0.0032	101027	FUR-like	1mzb A:
dB	gi|302670384|ref|YP_003830344.1|	0041150	7-72	0.0000000000000565	46785	Winged helix DNA-binding domain	0.035	101027	FUR-like	1mzb A:
dB	gi|302669487|ref|YP_003829447.1|	0036339	60-346	1.52e-54	53822	Periplasmic binding protein-like I	0.0000264	53823	L-arabinose binding protein-like	2nzu G:58-332
dB	gi|302669487|ref|YP_003829447.1|	0051985	1-59	2.3e-16	47413	lambda repressor-like DNA-binding domains	0.0035	47438	GalR/LacI-like bacterial regulator	1uxd A:
dB	gi|302670061|ref|YP_003830021.1|	0036339	61-334	3e-53	53822	Periplasmic binding protein-like I	0.00012	53823	L-arabinose binding protein-like	1dbq A:
dB	gi|302670061|ref|YP_003830021.1|	0051985	2-59	0.00000000000000225	47413	lambda repressor-like DNA-binding domains	0.0061	47438	GalR/LacI-like bacterial regulator	1uxd A:
dB	gi|302670298|ref|YP_003830258.1|	0036339	70-345	3.73e-65	53822	Periplasmic binding protein-like I	0.0000327	53823	L-arabinose binding protein-like	2nzu G:58-332
dB	gi|302670298|ref|YP_003830258.1|	0051985	11-68	0.00000000000000184	47413	lambda repressor-like DNA-binding domains	0.0026	47438	GalR/LacI-like bacterial regulator	2hsg A:2-58
dB	gi|302670951|ref|YP_003830911.1|	0036339	63-339	1.18e-45	53822	Periplasmic binding protein-like I	0.00022	53823	L-arabinose binding protein-like	2nzu G:58-332
dB	gi|302670951|ref|YP_003830911.1|	0036955	4-58	2.36e-17	47413	lambda repressor-like DNA-binding domains	0.00074	47438	GalR/LacI-like bacterial regulator	2hsg A:2-58
dB	gi|302671067|ref|YP_003831027.1|	0036339	85-349	8.14e-37	53822	Periplasmic binding protein-like I	0.001	53823	L-arabinose binding protein-like	1dbq A:
dB	gi|302671067|ref|YP_003831027.1|	0051985	4-56	0.0000000000338	47413	lambda repressor-like DNA-binding domains	0.012	47438	GalR/LacI-like bacterial regulator	1efa A:2-60
dB	gi|302671174|ref|YP_003831134.1|	0036339	64-337	3.21e-49	53822	Periplasmic binding protein-like I	0.00018	53823	L-arabinose binding protein-like	1dbq A:
dB	gi|302671174|ref|YP_003831134.1|	0051985	4-53	0.00000000000124	47413	lambda repressor-like DNA-binding domains	0.01	47438	GalR/LacI-like bacterial regulator	2bjc A:1-62
dB	gi|302671310|ref|YP_003831270.1|	0036339	91-349	4.52e-41	53822	Periplasmic binding protein-like I	0.00066	53823	L-arabinose binding protein-like	2nzu G:58-332
dB	gi|302671310|ref|YP_003831270.1|	0051985	3-49	0.0000000000113	47413	lambda repressor-like DNA-binding domains	0.016	47438	GalR/LacI-like bacterial regulator	1efa A:2-60
dB	gi|302671363|ref|YP_003831323.1|	0035780	62-320	8.05e-43	53822	Periplasmic binding protein-like I	0.0006	53823	L-arabinose binding protein-like	2nzu G:58-332
dB	gi|302671363|ref|YP_003831323.1|	0051985	5-63	1.61e-17	47413	lambda repressor-like DNA-binding domains	0.003	47438	GalR/LacI-like bacterial regulator	2hsg A:2-58
dB	gi|302671474|ref|YP_003831434.1|	0053227	58-320	6.67e-32	53822	Periplasmic binding protein-like I	0.0017	53823	L-arabinose binding protein-like	1tlf A:
dB	gi|302671474|ref|YP_003831434.1|	0051985	1-59	8.13e-18	47413	lambda repressor-like DNA-binding domains	0.0021	47438	GalR/LacI-like bacterial regulator	2hsg A:2-58
dB	gi|302671618|ref|YP_003831578.1|	0036339	78-335	7.7e-60	53822	Periplasmic binding protein-like I	0.00016	53823	L-arabinose binding protein-like	1dbq A:
dB	gi|302671618|ref|YP_003831578.1|	0051985	1-60	0.000000000000176	47413	lambda repressor-like DNA-binding domains	0.0058	47438	GalR/LacI-like bacterial regulator	2hsg A:2-58
dB	gi|302671783|ref|YP_003831743.1|	0036339	62-340	1.83e-61	53822	Periplasmic binding protein-like I	0.0000658	53823	L-arabinose binding protein-like	1dbq A:
dB	gi|302671783|ref|YP_003831743.1|	0051985	3-58	5.28e-17	47413	lambda repressor-like DNA-binding domains	0.0056	47438	GalR/LacI-like bacterial regulator	2hsg A:2-58
dB	gi|302671801|ref|YP_003831761.1|	0036339	62-337	1.41e-55	53822	Periplasmic binding protein-like I	0.000027	53823	L-arabinose binding protein-like	1dbq A:
dB	gi|302671801|ref|YP_003831761.1|	0051985	1-59	9.38e-18	47413	lambda repressor-like DNA-binding domains	0.0032	47438	GalR/LacI-like bacterial regulator	2hsg A:2-58
dB	gi|302672041|ref|YP_003832001.1|	0051985	5-55	0.0000000000575	47413	lambda repressor-like DNA-binding domains	0.0092	47438	GalR/LacI-like bacterial regulator	2hsg A:2-58
dB	gi|302672070|ref|YP_003832030.1|	0036339	60-340	2.54e-63	53822	Periplasmic binding protein-like I	0.00000977	53823	L-arabinose binding protein-like	2nzu G:58-332
dB	gi|302672070|ref|YP_003832030.1|	0051985	2-59	5.87e-19	47413	lambda repressor-like DNA-binding domains	0.003	47438	GalR/LacI-like bacterial regulator	2hsg A:2-58
dB	gi|302672288|ref|YP_003832248.1|	0036339	81-348	5.14e-42	53822	Periplasmic binding protein-like I	0.00029	53823	L-arabinose binding protein-like	2nzu G:58-332
dB	gi|302672288|ref|YP_003832248.1|	0036955	1-49	0.0000000103	47413	lambda repressor-like DNA-binding domains	0.0047	47438	GalR/LacI-like bacterial regulator	2hsg A:2-58
dB	gi|302670236|ref|YP_003830196.1|	0050048	6-77	4.66e-17	46785	Winged helix DNA-binding domain	0.054	46804	GntR-like transcriptional regulators	1v4r A:1-100
dB	gi|302670463|ref|YP_003830423.1|	0054060	83-218	2.33e-28	48008	GntR ligand-binding domain-like	0.0087	48009	GntR ligand-binding domain-like	2hs5 A:94-231
dB	gi|302670463|ref|YP_003830423.1|	0050048	11-106	1.12e-18	46785	Winged helix DNA-binding domain	0.054	46804	GntR-like transcriptional regulators	2hs5 A:25-93
dB	gi|302670966|ref|YP_003830926.1|	0050048	4-79	3.24e-18	46785	Winged helix DNA-binding domain	0.025	46804	GntR-like transcriptional regulators	3bwg A:5-82
dB	gi|302672168|ref|YP_003832128.1|	0053227	80-354	8.25e-45	53822	Periplasmic binding protein-like I	0.00027	53823	L-arabinose binding protein-like	2nzu G:58-332
dB	gi|302672168|ref|YP_003832128.1|	0050048	7-74	1.98e-20	46785	Winged helix DNA-binding domain	0.017	46804	GntR-like transcriptional regulators	1hw1 A:5-78
dB	gi|302669345|ref|YP_003832495.1|	0050768	102-357	5.78e-43	53383	PLP-dependent transferases	0.00053	53384	AAT-like	1x0m A:26-428
dB	gi|302669345|ref|YP_003832495.1|	0050048	6-86	2.03e-18	46785	Winged helix DNA-binding domain	0.022	46804	GntR-like transcriptional regulators	1v4r A:1-100
dB	gi|302670794|ref|YP_003830754.1|	0039545	83-203	4.36e-36	51306	LexA/Signal peptidase	0.00026	51307	LexA-related	1jhf A:73-198
dB	gi|302670794|ref|YP_003830754.1|	0047587	5-72	1.92e-22	46785	Winged helix DNA-binding domain	0.023	46789	LexA repressor, N-terminal DNA-binding domain	1jhf A:2-72
dB	gi|302670156|ref|YP_003830116.1|	0049944	8-232	6.12e-25	46785	Winged helix DNA-binding domain	0.069	68967	Lrp/AsnC-like transcriptional regulator N-terminal domain	2cfx A:1-63
dB	gi|302671248|ref|YP_003831208.1|	0052161	1-55	0.00000000000131	46785	Winged helix DNA-binding domain	0.0053	68967	Lrp/AsnC-like transcriptional regulator N-terminal domain	1i1g A:2-61
dB	gi|302671823|ref|YP_003831783.1|	0051337	1-131	1.53e-30	46785	Winged helix DNA-binding domain	0.079	68967	Lrp/AsnC-like transcriptional regulator N-terminal domain	1i1g A:2-61
dB	gi|302672190|ref|YP_003832150.1|	0047284	63-143	7.37e-18	54909	Dimeric alpha+beta barrel	0.0031	69733	Lrp/AsnC-like transcriptional regulator C-terminal domain	1ri7 A:85-170
dB	gi|302672190|ref|YP_003832150.1|	0049173	3-57	0.000000613	46785	Winged helix DNA-binding domain	0.015	68967	Lrp/AsnC-like transcriptional regulator N-terminal domain	1i1g A:2-61
dB	gi|302670195|ref|YP_003830155.1|	0045790	92-294	1.68e-36	53850	Periplasmic binding protein-like II	0.0047	53851	Phosphate binding protein-like	2fyi A:88-307
dB	gi|302670195|ref|YP_003830155.1|	0045910	4-113	2.39e-22	46785	Winged helix DNA-binding domain	0.0079	88979	LysR-like transcriptional regulators	1ixc A:1-89
dB	gi|302670438|ref|YP_003830398.1|	0052509	88-295	1.36e-19	53850	Periplasmic binding protein-like II	0.0067	53851	Phosphate binding protein-like	1al3 A:
dB	gi|302670438|ref|YP_003830398.1|	0047461	1-84	3.83e-18	46785	Winged helix DNA-binding domain	0.0022	88979	LysR-like transcriptional regulators	1ixc A:1-89
dB	gi|302672047|ref|YP_003832007.1|	0047461	1-86	9.58e-23	46785	Winged helix DNA-binding domain	0.0073	88979	LysR-like transcriptional regulators	1ixc A:1-89
dB	gi|302672047|ref|YP_003832007.1|	0045790	91-290	3.1e-18	53850	Periplasmic binding protein-like II	0.0027	53851	Phosphate binding protein-like	1i6a A:
dB	gi|302670024|ref|YP_003829984.1|	0054933	23-157	2.05e-19	46785	Winged helix DNA-binding domain	0.017	63379	MarR-like transcriptional regulators	3deu A:2-141
dB	gi|302670761|ref|YP_003830721.1|	0042156	13-117	2.82e-30	46785	Winged helix DNA-binding domain	0.000085	63379	MarR-like transcriptional regulators	1z91 A:8-144
dB	gi|302671427|ref|YP_003831387.1|	0054842	19-151	1.39e-29	46785	Winged helix DNA-binding domain	0.011	63379	MarR-like transcriptional regulators	1lj9 A:
dB	gi|302672232|ref|YP_003832192.1|	0052506	9-92	0.00000000000117	46785	Winged helix DNA-binding domain	0.014	63379	MarR-like transcriptional regulators	1ub9 A:
dB	gi|302669286|ref|YP_003832436.1|	0052801	16-140	3.77e-25	46785	Winged helix DNA-binding domain	0.0084	63379	MarR-like transcriptional regulators	1s3j A:
dB	gi|302669294|ref|YP_003832444.1|	0040517	7-144	3.06e-26	46785	Winged helix DNA-binding domain	0.0081	63379	MarR-like transcriptional regulators	2bv6 A:5-140
dB	gi|302669412|ref|YP_003829372.1|	0050342	2-123	9.82e-41	52172	CheY-like	0.00019	52173	CheY-related	1mvo A:
dB	gi|302669412|ref|YP_003829372.1|	0051385	127-228	9.64e-30	46894	C-terminal effector domain of the bipartite response regulators	0.00078	46895	PhoB-like	1p2f A:121-217
dB	gi|302669419|ref|YP_003829379.1|	0050342	3-134	5.83e-42	52172	CheY-like	0.00013	52173	CheY-related	1kgs A:2-123
dB	gi|302669419|ref|YP_003829379.1|	0051385	122-224	9.92e-20	46894	C-terminal effector domain of the bipartite response regulators	0.0027	46895	PhoB-like	1kgs A:124-225
dB	gi|302669957|ref|YP_003829917.1|	0052670	113-255	2.71e-16	48452	TPR-like	0.03	48453	Tetratricopeptide repeat (TPR)	1elw A:
dB	gi|302669957|ref|YP_003829917.1|	0052669	10-101	0.0000213	46894	C-terminal effector domain of the bipartite response regulators	0.02	46895	PhoB-like	1opc A:
dB	gi|302670114|ref|YP_003830074.1|	0043525	2-132	5.83e-33	52172	CheY-like	0.0013	52173	CheY-related	1kgs A:2-123
dB	gi|302670114|ref|YP_003830074.1|	0051385	124-219	1.62e-25	46894	C-terminal effector domain of the bipartite response regulators	0.0033	46895	PhoB-like	1p2f A:121-217
dB	gi|302670905|ref|YP_003830865.1|	0050342	2-125	1.85e-40	52172	CheY-like	0.00012	52173	CheY-related	1nxo A:
dB	gi|302670905|ref|YP_003830865.1|	0051385	127-228	6.24e-26	46894	C-terminal effector domain of the bipartite response regulators	0.0015	46895	PhoB-like	1p2f A:121-217
dB	gi|302671163|ref|YP_003831123.1|	0050342	2-125	5.69e-41	52172	CheY-like	0.0000924	52173	CheY-related	1mvo A:
dB	gi|302671163|ref|YP_003831123.1|	0051385	125-224	2.01e-31	46894	C-terminal effector domain of the bipartite response regulators	0.00046	46895	PhoB-like	1p2f A:121-217
dB	gi|302671732|ref|YP_003831692.1|	0043525	1-166	1.42e-34	52172	CheY-like	0.00073	52173	CheY-related	1nxo A:
dB	gi|302671732|ref|YP_003831692.1|	0052669	133-226	3.74e-16	46894	C-terminal effector domain of the bipartite response regulators	0.0027	46895	PhoB-like	1p2f A:121-217
dB	gi|302672185|ref|YP_003832145.1|	0050342	3-131	8.68e-41	52172	CheY-like	0.00012	52173	CheY-related	1nxo A:
dB	gi|302672185|ref|YP_003832145.1|	0051385	131-230	3.4e-29	46894	C-terminal effector domain of the bipartite response regulators	0.00092	46895	PhoB-like	1p2f A:121-217
dB	gi|302672220|ref|YP_003832180.1|	0054521	1-117	2.85e-36	52172	CheY-like	0.00027	52173	CheY-related	1nxo A:
dB	gi|302672220|ref|YP_003832180.1|	0048684	156-233	1.25e-22	46894	C-terminal effector domain of the bipartite response regulators	0.0022	46895	PhoB-like	1kgs A:124-225
dB	gi|302672243|ref|YP_003832203.1|	0050342	5-127	1.57e-32	52172	CheY-like	0.00056	52173	CheY-related	1nxo A:
dB	gi|302672243|ref|YP_003832203.1|	0051385	133-227	4.25e-26	46894	C-terminal effector domain of the bipartite response regulators	0.002	46895	PhoB-like	1kgs A:124-225
dB	gi|302669513|ref|YP_003829473.1|	0051249	14-83	0.000000000000152	47413	lambda repressor-like DNA-binding domains	0.029	47432	SinR domain-like	1y7y A:5-73
dB	gi|302670136|ref|YP_003830096.1|	0051711	12-65	0.000000172	47413	lambda repressor-like DNA-binding domains	0.051	47432	SinR domain-like	2b5a A:1-77
dB	gi|302670304|ref|YP_003830264.1|	0054323	1-69	0.0000000000000184	47413	lambda repressor-like DNA-binding domains	0.063	47432	SinR domain-like	1utx A:
dB	gi|302670465|ref|YP_003830425.1|	0054537	41-88	0.0000000000946	47413	lambda repressor-like DNA-binding domains	0.078	47432	SinR domain-like	2ppx A:30-91
dB	gi|302670469|ref|YP_003830429.1|	0051249	9-74	0.00000000000045	47413	lambda repressor-like DNA-binding domains	0.043	47432	SinR domain-like	1utx A:
dB	gi|302671595|ref|YP_003831555.1|	0050823	3-67	5.38e-18	47413	lambda repressor-like DNA-binding domains	0.08	47432	SinR domain-like	2ppx A:30-91
dB	gi|302671595|ref|YP_003831555.1|	0054057	82-150,181-211	0.0000000455	48452	TPR-like	0.076	69094	Transcription factor MalT domain III	1hz4 A:
dB	gi|302672043|ref|YP_003832003.1|	0050823	2-68	1.2e-18	47413	lambda repressor-like DNA-binding domains	0.086	47432	SinR domain-like	2bnm A:6-76
dB	gi|302672043|ref|YP_003832003.1|	0053927	80-128	0.000000000144	89447	AbrB/MazE/MraZ-like	0.034	54743	AbrB N-terminal domain-like	2fy9 A:1-54
dB	gi|302672095|ref|YP_003832055.1|	0050823	2-62	0.00000000000000263	47413	lambda repressor-like DNA-binding domains	0.078	47432	SinR domain-like	1b0n A:1-68
dB	gi|302672233|ref|YP_003832193.1|	0050823	2-67	3.66e-18	47413	lambda repressor-like DNA-binding domains	0.07	47432	SinR domain-like	1utx A:
dB	gi|302669288|ref|YP_003832438.1|	0052016	4-50	0.00000000000322	47413	lambda repressor-like DNA-binding domains	0.056	47432	SinR domain-like	2bnm A:6-76
dB	gi|302668763|ref|YP_003832588.1|	0054537	111-157	0.0000000402	47413	lambda repressor-like DNA-binding domains	0.03	47432	SinR domain-like	2ppx A:30-91
dB	gi|302668843|ref|YP_003832668.1|	0054537	10-59	0.00000000131	47413	lambda repressor-like DNA-binding domains	0.04	47432	SinR domain-like	2ppx A:30-91
dB	gi|302668691|ref|YP_003833139.1|	0050823	6-79	0.0000000000152	47413	lambda repressor-like DNA-binding domains	0.043	47432	SinR domain-like	2ppx A:30-91
dB	gi|302670152|ref|YP_003830112.1|	0049523	2-71	0.00000000000000513	46689	Homeodomain-like	0.016	46764	Tetracyclin repressor-like, N-terminal domain	1z77 A:1-75
dB	gi|302670152|ref|YP_003830112.1|	0050189	100-185	0.000000756	48498	Tetracyclin repressor-like, C-terminal domain	0.0056	48499	Tetracyclin repressor-like, C-terminal domain	1vi0 A:78-194
dB	gi|302670197|ref|YP_003830157.1|	0049195	5-70	8.72e-17	46689	Homeodomain-like	0.0013	46764	Tetracyclin repressor-like, N-terminal domain	1rkt A:2-82
dB	gi|302670360|ref|YP_003830320.1|	0051586	81-187	6.12e-18	48498	Tetracyclin repressor-like, C-terminal domain	0.0012	48499	Tetracyclin repressor-like, C-terminal domain	1zk8 A:78-182
dB	gi|302670360|ref|YP_003830320.1|	0051585	10-74	0.0000000000226	46689	Homeodomain-like	0.0017	46764	Tetracyclin repressor-like, N-terminal domain	1zk8 A:6-77
dB	gi|302671396|ref|YP_003831356.1|	0051586	80-181	0.000000000118	48498	Tetracyclin repressor-like, C-terminal domain	0.0079	48499	Tetracyclin repressor-like, C-terminal domain	1zk8 A:78-182
dB	gi|302671396|ref|YP_003831356.1|	0054072	4-72	0.000000000616	46689	Homeodomain-like	0.014	46764	Tetracyclin repressor-like, N-terminal domain	3c07 A:15-89
dB	gi|302671466|ref|YP_003831426.1|	0054157	6-67	0.0000000000000021	46689	Homeodomain-like	0.0074	46764	Tetracyclin repressor-like, N-terminal domain	1vi0 A:6-77
dB	gi|302671786|ref|YP_003831746.1|	0049523	8-79	3.44e-16	46689	Homeodomain-like	0.0026	46764	Tetracyclin repressor-like, N-terminal domain	1z77 A:1-75
dB	gi|302671786|ref|YP_003831746.1|	0051515	85-196	0.0000028	48498	Tetracyclin repressor-like, C-terminal domain	0.021	48499	Tetracyclin repressor-like, C-terminal domain	1z77 A:76-200
dB	gi|302672012|ref|YP_003831972.1|	0049523	2-66	7.18e-18	46689	Homeodomain-like	0.0037	46764	Tetracyclin repressor-like, N-terminal domain	1z77 A:1-75
dB	gi|302672012|ref|YP_003831972.1|	0049196	80-173	0.0000000242	48498	Tetracyclin repressor-like, C-terminal domain	0.012	48499	Tetracyclin repressor-like, C-terminal domain	1pb6 A:86-211
dB	gi|302672042|ref|YP_003832002.1|	0054157	9-72	0.000000000000698	46689	Homeodomain-like	0.014	46764	Tetracyclin repressor-like, N-terminal domain	1rkt A:2-82
dB	gi|302672127|ref|YP_003832087.1|	0049236	1-85	0.00000000466	46689	Homeodomain-like	0.068	46764	Tetracyclin repressor-like, N-terminal domain	2hyj A:8-82
dB	gi|302672198|ref|YP_003832158.1|	0051818	15-153	1.27e-25	51215	Regulatory protein AraC	0.0095	51216	Regulatory protein AraC	2arc A:
dB	gi|302672198|ref|YP_003832158.1|	0046275	223-273	0.00000000000202	46689	Homeodomain-like	0.0085	46759	AraC type transcriptional activator	1d5y A:57-121
dB	gi|302672198|ref|YP_003832158.1|	0036286	170-220	0.0000000258	46689	Homeodomain-like	0.075	46764	Tetracyclin repressor-like, N-terminal domain	2iu5 A:1-71
dB	gi|302672284|ref|YP_003832244.1|	0049195	6-74	0.000000000000125	46689	Homeodomain-like	0.0086	46764	Tetracyclin repressor-like, N-terminal domain	1vi0 A:6-77
dB	gi|302669257|ref|YP_003832407.1|	0054157	25-88	0.0000000000000116	46689	Homeodomain-like	0.01	46764	Tetracyclin repressor-like, N-terminal domain	1ui5 A:5-75
dB	gi|302669269|ref|YP_003832419.1|	0049195	5-79	0.0000000000000923	46689	Homeodomain-like	0.01	46764	Tetracyclin repressor-like, N-terminal domain	1z77 A:1-75
dB	gi|302671329|ref|YP_003831289.1|	0046835	4-65	0.000000000435	46785	Winged helix DNA-binding domain	0.085	109680	TrmB-like	2d1h A:1-109
