# Supplementary material for: Abundance, diversity and domain architecture variability in prokaryotic DNA-binding transcription factors
Source: PLoS One. 2018 Apr 3;13(4):e0195332. doi: 10.1371/journal.pone.0195332 (PMC5882156; doi:10.1371/journal.pone.0195332)
Supplement: S1 Dataset — The information of genomes and transcription factors is organized in a tabular format. The file S1_Dataset.zip contains 761 files, one per genome. The information is organized as follows: Genome ID, identifier from NCBI database; Supfam ID; physical position of the Domain; E-value; Supfam model assignment; Supfam description; E-value associated to the family; Family ID; Family ID; representative PDB associated to each assignment. (ZIP) [file pone.0195332.s005.zip › Genomes_assignments/Caldicellulosiruptor_bescii_DSM_6725_B.TFs]

5E	gi|222528151|ref|YP_002572033.1|	0043525	3-134	2.7e-27	52172	CheY-like	0.0061	52173	CheY-related	1s8n A:
5E	gi|222528151|ref|YP_002572033.1|	0046275	463-512	0.00000000000000354	46689	Homeodomain-like	0.012	46759	AraC type transcriptional activator	1d5y A:57-121
5E	gi|222528151|ref|YP_002572033.1|	0036286	411-461	0.000000000538	46689	Homeodomain-like	0.018	46759	AraC type transcriptional activator	1bl0 A:9-62
5E	gi|222528617|ref|YP_002572499.1|	0043525	1-152	1.11e-37	52172	CheY-like	0.0024	52173	CheY-related	1s8n A:
5E	gi|222528617|ref|YP_002572499.1|	0046275	487-536	0.00000000000215	46689	Homeodomain-like	0.03	46759	AraC type transcriptional activator	1bl0 A:9-62
5E	gi|222528617|ref|YP_002572499.1|	0035607	435-485	0.00000275	46689	Homeodomain-like	0.0069	46759	AraC type transcriptional activator	1bl0 A:9-62
5E	gi|222528859|ref|YP_002572741.1|	0043525	1-136	1.07e-36	52172	CheY-like	0.0031	52173	CheY-related	1u0s Y:
5E	gi|222528859|ref|YP_002572741.1|	0046275	454-504	0.0000000000134	46689	Homeodomain-like	0.025	46759	AraC type transcriptional activator	1d5y A:57-121
5E	gi|222528859|ref|YP_002572741.1|	0035607	403-451	0.00000134	46689	Homeodomain-like	0.034	46759	AraC type transcriptional activator	1bl0 A:9-62
5E	gi|222528933|ref|YP_002572815.1|	0046275	229-279	0.0000000000215	46689	Homeodomain-like	0.012	46759	AraC type transcriptional activator	1d5y A:57-121
5E	gi|222528933|ref|YP_002572815.1|	0036286	178-227	0.000000000726	46689	Homeodomain-like	0.052	46759	AraC type transcriptional activator	1bl0 A:9-62
5E	gi|222529612|ref|YP_002573494.1|	0051818	5-152	9.42e-22	51215	Regulatory protein AraC	0.0055	51216	Regulatory protein AraC	2arc A:
5E	gi|222529612|ref|YP_002573494.1|	0046275	221-270	0.000000000372	46689	Homeodomain-like	0.07	46759	AraC type transcriptional activator	1d5y A:57-121
5E	gi|222529612|ref|YP_002573494.1|	0036286	171-219	0.0000000026	46689	Homeodomain-like	0.017	46759	AraC type transcriptional activator	1bl0 A:9-62
5E	gi|222529835|ref|YP_002573717.1|	0046275	739-785	0.0000000762	46689	Homeodomain-like	0.037	46759	AraC type transcriptional activator	1d5y A:3-56
5E	gi|222529835|ref|YP_002573717.1|	0035607	687-736	0.0000526	46689	Homeodomain-like	0.026	46759	AraC type transcriptional activator	1bl0 A:9-62
5E	gi|222530001|ref|YP_002573883.1|	0046275	214-264	0.0000000000112	46689	Homeodomain-like	0.03	46759	AraC type transcriptional activator	1d5y A:57-121
5E	gi|222530001|ref|YP_002573883.1|	0035607	161-211	0.00000672	46689	Homeodomain-like	0.024	46759	AraC type transcriptional activator	1bl0 A:9-62
5E	gi|222530023|ref|YP_002573905.1|	0043525	1-125	1.01e-30	52172	CheY-like	0.0026	52173	CheY-related	1dz3 A:
5E	gi|222530023|ref|YP_002573905.1|	0046275	467-515	0.000000000265	46689	Homeodomain-like	0.061	46759	AraC type transcriptional activator	1bl0 A:63-124
5E	gi|222530023|ref|YP_002573905.1|	0035607	419-464	0.00000538	46689	Homeodomain-like	0.016	46759	AraC type transcriptional activator	1bl0 A:9-62
5E	gi|222530026|ref|YP_002573908.1|	0046275	234-284	0.00000000000000493	46689	Homeodomain-like	0.021	46759	AraC type transcriptional activator	1bl0 A:63-124
5E	gi|222530026|ref|YP_002573908.1|	0051818	33-162	0.00000000000000693	51215	Regulatory protein AraC	0.014	51216	Regulatory protein AraC	2arc A:
5E	gi|222530026|ref|YP_002573908.1|	0036286	182-232	0.000000000358	46689	Homeodomain-like	0.036	46759	AraC type transcriptional activator	1bl0 A:9-62
5E	gi|222530105|ref|YP_002573987.1|	0046275	228-278	0.0000000000000148	46689	Homeodomain-like	0.017	46759	AraC type transcriptional activator	1d5y A:57-121
5E	gi|222530105|ref|YP_002573987.1|	0051818	20-157	0.00000000000112	51215	Regulatory protein AraC	0.02	51216	Regulatory protein AraC	2arc A:
5E	gi|222530105|ref|YP_002573987.1|	0035607	177-224	0.0000000315	46689	Homeodomain-like	0.076	46759	AraC type transcriptional activator	1bl0 A:63-124
5E	gi|222530290|ref|YP_002574172.1|	0046275	720-768	0.00000000000358	46689	Homeodomain-like	0.034	46759	AraC type transcriptional activator	1bl0 A:63-124
5E	gi|222530334|ref|YP_002574216.1|	0043525	3-136	2.56e-30	52172	CheY-like	0.0047	52173	CheY-related	1srr A:
5E	gi|222530334|ref|YP_002574216.1|	0046275	202-250	0.000000000806	46689	Homeodomain-like	0.017	46759	AraC type transcriptional activator	1d5y A:57-121
5E	gi|222530334|ref|YP_002574216.1|	0036286	151-200	0.0000043	46689	Homeodomain-like	0.024	46759	AraC type transcriptional activator	1bl0 A:9-62
5E	gi|222530509|ref|YP_002574391.1|	0043525	3-124	1.04e-30	52172	CheY-like	0.0023	52173	CheY-related	1u0s Y:
5E	gi|222530509|ref|YP_002574391.1|	0046275	449-500	0.000000000000184	46689	Homeodomain-like	0.042	46759	AraC type transcriptional activator	1bl0 A:63-124
5E	gi|222530509|ref|YP_002574391.1|	0036286	398-447	0.0000069	46689	Homeodomain-like	0.028	46759	AraC type transcriptional activator	1bl0 A:9-62
5E	gi|222530598|ref|YP_002574480.1|	0046275	252-301	0.000000000000183	46689	Homeodomain-like	0.0076	46759	AraC type transcriptional activator	1d5y A:57-121
5E	gi|222530598|ref|YP_002574480.1|	0051818	26-110	0.000000000000288	51215	Regulatory protein AraC	0.014	51216	Regulatory protein AraC	2arc A:
5E	gi|222530598|ref|YP_002574480.1|	0036286	204-250	0.000034	46689	Homeodomain-like	0.05	46759	AraC type transcriptional activator	1bl0 A:9-62
5E	gi|222529325|ref|YP_002573207.1|	0037456	2-75	4.48e-23	46785	Winged helix DNA-binding domain	0.001	46792	Arginine repressor (ArgR), N-terminal DNA-binding domain	1b4a A:4-78
5E	gi|222529325|ref|YP_002573207.1|	0037457	79-146	3.92e-18	55252	C-terminal domain of arginine repressor	0.00081	55253	C-terminal domain of arginine repressor	1f9n A:79-149
5E	gi|222528346|ref|YP_002572228.1|	0049777	29-120	1.7e-25	46785	Winged helix DNA-binding domain	0.001	46801	ArsR-like transcriptional regulators	1smt A:
5E	gi|222529094|ref|YP_002572976.1|	0049944	13-232	8.83e-30	46785	Winged helix DNA-binding domain	0.085	46801	ArsR-like transcriptional regulators	1smt A:
5E	gi|222529909|ref|YP_002573791.1|	0049944	1-87	1.63e-23	46785	Winged helix DNA-binding domain	0.01	46801	ArsR-like transcriptional regulators	1u2w A:12-119
5E	gi|222529914|ref|YP_002573796.1|	0049944	3-78	8.91e-25	46785	Winged helix DNA-binding domain	0.0048	46801	ArsR-like transcriptional regulators	1smt A:
5E	gi|222530152|ref|YP_002574034.1|	0049944	2-79	2.13e-21	46785	Winged helix DNA-binding domain	0.027	46801	ArsR-like transcriptional regulators	1r1u A:
5E	gi|222530595|ref|YP_002574477.1|	0049944	5-90	2.27e-26	46785	Winged helix DNA-binding domain	0.013	46801	ArsR-like transcriptional regulators	1smt A:
5E	gi|222528251|ref|YP_002572133.1|	0035568	71-268	6.21e-52	55681	Class II aaRS and biotin synthetases	0.00026	55707	Biotin holoenzyme synthetase	1wqw A:1-188
5E	gi|222528251|ref|YP_002572133.1|	0045968	1-58	0.00000000000938	46785	Winged helix DNA-binding domain	0.034	46786	Biotin repressor-like	1bia A:1-63
5E	gi|222530230|ref|YP_002574112.1|	0040524	73-229	1.36e-18	100950	NagB/RpiA/CoA transferase-like	0.04	75176	D-ribose-5-phosphate isomerase (RpiA), catalytic domain	1uj6 A:3-131,A:206-227
5E	gi|222530230|ref|YP_002574112.1|	0043758	5-59	0.000000000000311	46785	Winged helix DNA-binding domain	0.038	46786	Biotin repressor-like	1j5y A:3-67
5E	gi|222530632|ref|YP_002574514.1|	0052726	2-246	3.98e-41	52540	P-loop containing nucleoside triphosphate hydrolases	0.0034	81269	Extended AAA-ATPase domain	2fna A:1-283
5E	gi|222530632|ref|YP_002574514.1|	0043095	248-325	0.000000669	46785	Winged helix DNA-binding domain	0.075	46786	Biotin repressor-like	1bia A:1-63
5E	gi|222530632|ref|YP_002574514.1|	0051238	351-460	0.0000456	52980	Restriction endonuclease-like	0.045	117638	MRR-like	1y88 A:3-127
5E	gi|222529162|ref|YP_002573044.1|	0051666	2-142	1.44e-32	51206	cAMP-binding domain-like	0.0053	51210	cAMP-binding domain	1o5l A:1-129
5E	gi|222529162|ref|YP_002573044.1|	0048601	151-223	0.000000000000169	46785	Winged helix DNA-binding domain	0.02	46796	CAP C-terminal domain-like	1zyb A:148-220
5E	gi|222530720|ref|YP_002574609.1|	0048255	281-473	3.8e-21	52540	P-loop containing nucleoside triphosphate hydrolases	0.026	52670	RecA protein-like (ATPase-domain)	1g8y A:
5E	gi|222530720|ref|YP_002574609.1|	0040266	505-583	0.0000000429	46785	Winged helix DNA-binding domain	0.083	46796	CAP C-terminal domain-like	2coh A:118-199
5E	gi|222530720|ref|YP_002574609.1|	0043316	21-144	0.0000131	56747	Prim-pol domain	0.0074	103305	Bifunctional DNA primase/polymerase N-terminal domain	1ro2 A:
5E	gi|222528502|ref|YP_002572384.1|	0046085	138-324	0.00000000000971	53098	Ribonuclease H-like	0.058	53107	Retroviral integrase, catalytic domain	1exq A:
5E	gi|222528502|ref|YP_002572384.1|	0048742	7-114	0.00000000538	46689	Homeodomain-like	0.029	100918	FIS-like	1umq A:
5E	gi|222528734|ref|YP_002572616.1|	0046085	138-324	0.00000000000956	53098	Ribonuclease H-like	0.058	53107	Retroviral integrase, catalytic domain	1exq A:
5E	gi|222528734|ref|YP_002572616.1|	0048742	7-114	0.00000000538	46689	Homeodomain-like	0.029	100918	FIS-like	1umq A:
5E	gi|222529786|ref|YP_002573668.1|	0049952	273-328	0.0000000186	46689	Homeodomain-like	0.014	100918	FIS-like	1umq A:
5E	gi|222529866|ref|YP_002573748.1|	0048742	7-114	0.00000000207	46689	Homeodomain-like	0.029	100918	FIS-like	1umq A:
5E	gi|222529952|ref|YP_002573834.1|	0046085	138-324	0.00000000000956	53098	Ribonuclease H-like	0.058	53107	Retroviral integrase, catalytic domain	1exq A:
5E	gi|222529952|ref|YP_002573834.1|	0048742	7-114	0.00000000538	46689	Homeodomain-like	0.029	100918	FIS-like	1umq A:
5E	gi|222529962|ref|YP_002573844.1|	0046085	138-324	0.00000000000956	53098	Ribonuclease H-like	0.058	53107	Retroviral integrase, catalytic domain	1exq A:
5E	gi|222529962|ref|YP_002573844.1|	0048742	7-114	0.00000000538	46689	Homeodomain-like	0.029	100918	FIS-like	1umq A:
5E	gi|222530043|ref|YP_002573925.1|	0046085	138-324	0.00000000000956	53098	Ribonuclease H-like	0.058	53107	Retroviral integrase, catalytic domain	1exq A:
5E	gi|222530043|ref|YP_002573925.1|	0048742	7-114	0.00000000538	46689	Homeodomain-like	0.029	100918	FIS-like	1umq A:
5E	gi|222528207|ref|YP_002572089.1|	0041150	4-104	5.85e-20	46785	Winged helix DNA-binding domain	0.017	101027	FUR-like	1mzb A:
5E	gi|222529551|ref|YP_002573433.1|	0041150	7-143	2.79e-39	46785	Winged helix DNA-binding domain	0.00065	101027	FUR-like	1mzb A:
5E	gi|222530155|ref|YP_002574037.1|	0041150	5-133	4.99e-32	46785	Winged helix DNA-binding domain	0.0021	101027	FUR-like	1mzb A:
5E	gi|222528370|ref|YP_002572252.1|	0036339	61-326	1.02e-66	53822	Periplasmic binding protein-like I	0.0000168	53823	L-arabinose binding protein-like	2nzu G:58-332
5E	gi|222528370|ref|YP_002572252.1|	0051985	1-59	1.45e-20	47413	lambda repressor-like DNA-binding domains	0.0021	47438	GalR/LacI-like bacterial regulator	2hsg A:2-58
5E	gi|222528427|ref|YP_002572309.1|	0036339	78-336	1.11e-73	53822	Periplasmic binding protein-like I	0.0000195	53823	L-arabinose binding protein-like	1dbq A:
5E	gi|222528427|ref|YP_002572309.1|	0051985	5-64	2.45e-19	47413	lambda repressor-like DNA-binding domains	0.011	47438	GalR/LacI-like bacterial regulator	2hsg A:2-58
5E	gi|222528583|ref|YP_002572465.1|	0036339	61-327	4.71e-66	53822	Periplasmic binding protein-like I	0.0000213	53823	L-arabinose binding protein-like	1dbq A:
5E	gi|222528583|ref|YP_002572465.1|	0051985	1-59	6.97e-18	47413	lambda repressor-like DNA-binding domains	0.0026	47438	GalR/LacI-like bacterial regulator	2hsg A:2-58
5E	gi|222530042|ref|YP_002573924.1|	0036339	64-334	5.3e-68	53822	Periplasmic binding protein-like I	0.0000206	53823	L-arabinose binding protein-like	1dbq A:
5E	gi|222530042|ref|YP_002573924.1|	0051985	6-62	0.000000000244	47413	lambda repressor-like DNA-binding domains	0.0053	47438	GalR/LacI-like bacterial regulator	2hsg A:2-58
5E	gi|222530169|ref|YP_002574051.1|	0036339	73-335	3.73e-64	53822	Periplasmic binding protein-like I	0.0000685	53823	L-arabinose binding protein-like	2nzu G:58-332
5E	gi|222530169|ref|YP_002574051.1|	0051985	1-58	5.32e-19	47413	lambda repressor-like DNA-binding domains	0.0045	47438	GalR/LacI-like bacterial regulator	2hsg A:2-58
5E	gi|222530272|ref|YP_002574154.1|	0036339	62-331	7.26e-83	53822	Periplasmic binding protein-like I	0.00000777	53823	L-arabinose binding protein-like	2nzu G:58-332
5E	gi|222530272|ref|YP_002574154.1|	0051985	2-60	3.94e-17	47413	lambda repressor-like DNA-binding domains	0.0043	47438	GalR/LacI-like bacterial regulator	2hsg A:2-58
5E	gi|222530515|ref|YP_002574397.1|	0036339	76-314	1.05e-49	53822	Periplasmic binding protein-like I	0.00034	53823	L-arabinose binding protein-like	1dbq A:
5E	gi|222530515|ref|YP_002574397.1|	0051985	3-61	0.0000000000000313	47413	lambda repressor-like DNA-binding domains	0.0077	47438	GalR/LacI-like bacterial regulator	2hsg A:2-58
5E	gi|222530531|ref|YP_002574413.1|	0036339	61-336	1.09e-62	53822	Periplasmic binding protein-like I	0.0000426	53823	L-arabinose binding protein-like	2nzu G:58-332
5E	gi|222530531|ref|YP_002574413.1|	0051985	1-59	7.36e-18	47413	lambda repressor-like DNA-binding domains	0.0038	47438	GalR/LacI-like bacterial regulator	2hsg A:2-58
5E	gi|222530583|ref|YP_002574465.1|	0043525	1-164	1.57e-35	52172	CheY-like	0.0037	52173	CheY-related	1dz3 A:
5E	gi|222530583|ref|YP_002574465.1|	0048694	143-207	8.16e-22	46894	C-terminal effector domain of the bipartite response regulators	0.0019	46900	GerE-like (LuxR/UhpA family of transcriptional regulators)	1fse A:
5E	gi|222528167|ref|YP_002572049.1|	0050048	7-81	3.08e-23	46785	Winged helix DNA-binding domain	0.019	46804	GntR-like transcriptional regulators	3bwg A:5-82
5E	gi|222528393|ref|YP_002572275.1|	0050048	5-80	2.13e-19	46785	Winged helix DNA-binding domain	0.015	46804	GntR-like transcriptional regulators	1v4r A:1-100
5E	gi|222528543|ref|YP_002572425.1|	0054060	84-219	1.2e-31	48008	GntR ligand-binding domain-like	0.014	48009	GntR ligand-binding domain-like	2hs5 A:94-231
5E	gi|222528543|ref|YP_002572425.1|	0050048	14-103	1.12e-22	46785	Winged helix DNA-binding domain	0.047	46804	GntR-like transcriptional regulators	2hs5 A:25-93
5E	gi|222528954|ref|YP_002572836.1|	0050048	6-78	5.65e-19	46785	Winged helix DNA-binding domain	0.0083	46804	GntR-like transcriptional regulators	3bwg A:5-82
5E	gi|222529526|ref|YP_002573408.1|	0054060	86-217	6.02e-25	48008	GntR ligand-binding domain-like	0.011	48009	GntR ligand-binding domain-like	2hs5 A:94-231
5E	gi|222529526|ref|YP_002573408.1|	0050048	16-84	3.68e-22	46785	Winged helix DNA-binding domain	0.04	46804	GntR-like transcriptional regulators	2hs5 A:25-93
5E	gi|222529762|ref|YP_002573644.1|	0054662	65-244	1.13e-37	64288	Chorismate lyase-like	0.0013	143473	UTRA domain	3ddv A:3-145
5E	gi|222529762|ref|YP_002573644.1|	0050048	14-86	5.99e-21	46785	Winged helix DNA-binding domain	0.012	46804	GntR-like transcriptional regulators	1v4r A:1-100
5E	gi|222529889|ref|YP_002573771.1|	0050768	88-456	1.97e-69	53383	PLP-dependent transferases	0.0000337	53384	AAT-like	1x0m A:26-428
5E	gi|222529889|ref|YP_002573771.1|	0050048	12-82	2.19e-19	46785	Winged helix DNA-binding domain	0.022	46804	GntR-like transcriptional regulators	3bwg A:5-82
5E	gi|222530191|ref|YP_002574073.1|	0036339	91-361	3.73e-47	53822	Periplasmic binding protein-like I	0.00034	53823	L-arabinose binding protein-like	2nzu G:58-332
5E	gi|222530191|ref|YP_002574073.1|	0050048	16-85	5.24e-20	46785	Winged helix DNA-binding domain	0.023	46804	GntR-like transcriptional regulators	3bwg A:5-82
5E	gi|222530211|ref|YP_002574093.1|	0050048	5-79	1.4e-21	46785	Winged helix DNA-binding domain	0.025	46804	GntR-like transcriptional regulators	3bwg A:5-82
5E	gi|222530313|ref|YP_002574195.1|	0050048	1-83	2.34e-22	46785	Winged helix DNA-binding domain	0.019	46804	GntR-like transcriptional regulators	1v4r A:1-100
5E	gi|222530347|ref|YP_002574229.1|	0049595	77-252	1.37e-51	55781	GAF domain-like	0.0000324	75513	IclR ligand-binding domain-like	1mkm A:76-246
5E	gi|222530347|ref|YP_002574229.1|	0048177	6-80	1.55e-20	46785	Winged helix DNA-binding domain	0.012	74676	Transcriptional regulator IclR, N-terminal domain	1mkm A:1-75
5E	gi|222529484|ref|YP_002573366.1|	0039545	101-220	1.57e-38	51306	LexA/Signal peptidase	0.00017	51307	LexA-related	1jhf A:73-198
5E	gi|222529484|ref|YP_002573366.1|	0047587	24-91	3.95e-25	46785	Winged helix DNA-binding domain	0.025	46789	LexA repressor, N-terminal DNA-binding domain	1jhf A:2-72
5E	gi|222530399|ref|YP_002574281.1|	0047587	4-68	5.46e-24	46785	Winged helix DNA-binding domain	0.016	46789	LexA repressor, N-terminal DNA-binding domain	1jhf A:2-72
5E	gi|222528189|ref|YP_002572071.1|	0040524	76-233	2.86e-38	100950	NagB/RpiA/CoA transferase-like	0.064	110513	IF2B-like	1t9k A:
5E	gi|222528189|ref|YP_002572071.1|	0043758	4-76	1.12e-16	46785	Winged helix DNA-binding domain	0.044	68967	Lrp/AsnC-like transcriptional regulator N-terminal domain	1i1g A:2-61
5E	gi|222529404|ref|YP_002573286.1|	0047284	63-143	1.88e-18	54909	Dimeric alpha+beta barrel	0.0035	69733	Lrp/AsnC-like transcriptional regulator C-terminal domain	1ri7 A:85-170
5E	gi|222529404|ref|YP_002573286.1|	0049173	3-57	0.0000000256	46785	Winged helix DNA-binding domain	0.024	68967	Lrp/AsnC-like transcriptional regulator N-terminal domain	1ri7 A:25-84
5E	gi|222530352|ref|YP_002574234.1|	0040524	75-232	5.27e-33	100950	NagB/RpiA/CoA transferase-like	0.039	75176	D-ribose-5-phosphate isomerase (RpiA), catalytic domain	1lk5 A:1-130,A:211-229
5E	gi|222530352|ref|YP_002574234.1|	0043758	5-75	0.0000000000000173	46785	Winged helix DNA-binding domain	0.085	68967	Lrp/AsnC-like transcriptional regulator N-terminal domain	1i1g A:2-61
5E	gi|222528243|ref|YP_002572125.1|	0040517	11-143	5.54e-28	46785	Winged helix DNA-binding domain	0.0049	63379	MarR-like transcriptional regulators	2a61 A:5-143
5E	gi|222530576|ref|YP_002574458.1|	0052801	30-148	3.17e-27	46785	Winged helix DNA-binding domain	0.012	63379	MarR-like transcriptional regulators	2a61 A:5-143
5E	gi|222528131|ref|YP_002572013.1|	0050342	2-124	1.34e-42	52172	CheY-like	0.0000493	52173	CheY-related	1nxo A:
5E	gi|222528131|ref|YP_002572013.1|	0051385	125-227	2.07e-32	46894	C-terminal effector domain of the bipartite response regulators	0.00095	46895	PhoB-like	1p2f A:121-217
5E	gi|222529445|ref|YP_002573327.1|	0050342	1-123	1.27e-45	52172	CheY-like	0.0000443	52173	CheY-related	1nxo A:
5E	gi|222529445|ref|YP_002573327.1|	0051385	123-222	9.64e-33	46894	C-terminal effector domain of the bipartite response regulators	0.00039	46895	PhoB-like	1qqi A:
5E	gi|222529476|ref|YP_002573358.1|	0050342	1-128	1.31e-41	52172	CheY-like	0.0000652	52173	CheY-related	1nxo A:
5E	gi|222529476|ref|YP_002573358.1|	0051385	131-228	3.4e-33	46894	C-terminal effector domain of the bipartite response regulators	0.0005	46895	PhoB-like	1ys7 A:128-233
5E	gi|222529736|ref|YP_002573618.1|	0050342	2-122	3.7e-40	52172	CheY-like	0.000085	52173	CheY-related	1nxo A:
5E	gi|222529736|ref|YP_002573618.1|	0051385	126-226	1.59e-23	46894	C-terminal effector domain of the bipartite response regulators	0.0012	46895	PhoB-like	1p2f A:121-217
5E	gi|222528145|ref|YP_002572027.1|	0051249	3-71	0.00000000000000206	47413	lambda repressor-like DNA-binding domains	0.06	47432	SinR domain-like	1utx A:
5E	gi|222529019|ref|YP_002572901.1|	0051249	46-110	1.18e-20	47413	lambda repressor-like DNA-binding domains	0.03	47432	SinR domain-like	1b0n A:1-68
5E	gi|222530393|ref|YP_002574275.1|	0051249	2-65	2.06e-21	47413	lambda repressor-like DNA-binding domains	0.028	47432	SinR domain-like	1y7y A:5-73
5E	gi|222530394|ref|YP_002574276.1|	0051249	2-69	5.09e-22	47413	lambda repressor-like DNA-binding domains	0.072	47432	SinR domain-like	2b5a A:1-77
5E	gi|222530395|ref|YP_002574277.1|	0050823	1-69	2.82e-19	47413	lambda repressor-like DNA-binding domains	0.057	47432	SinR domain-like	1utx A:
5E	gi|222530426|ref|YP_002574308.1|	0051249	6-75	1.22e-19	47413	lambda repressor-like DNA-binding domains	0.039	47432	SinR domain-like	2b5a A:1-77
5E	gi|222530442|ref|YP_002574324.1|	0051249	1-69	7.04e-19	47413	lambda repressor-like DNA-binding domains	0.094	47432	SinR domain-like	2b5a A:1-77
5E	gi|222530443|ref|YP_002574325.1|	0051249	2-64	3.22e-19	47413	lambda repressor-like DNA-binding domains	0.011	47432	SinR domain-like	1b0n A:1-68
5E	gi|222530461|ref|YP_002574343.1|	0052016	72-113	0.00000106	47413	lambda repressor-like DNA-binding domains	0.068	47432	SinR domain-like	1utx A:
5E	gi|222530497|ref|YP_002574379.1|	0051249	8-72	2.06e-16	47413	lambda repressor-like DNA-binding domains	0.023	47432	SinR domain-like	2b5a A:1-77
5E	gi|222529505|ref|YP_002573387.1|	0049523	3-71	1.61e-17	46689	Homeodomain-like	0.0048	46764	Tetracyclin repressor-like, N-terminal domain	1vi0 A:6-77
5E	gi|222529571|ref|YP_002573453.1|	0054157	11-75	0.0000000000000014	46689	Homeodomain-like	0.0064	46764	Tetracyclin repressor-like, N-terminal domain	1vi0 A:6-77
5E	gi|222529571|ref|YP_002573453.1|	0052394	117-170	0.0000593	48498	Tetracyclin repressor-like, C-terminal domain	0.012	48499	Tetracyclin repressor-like, C-terminal domain	2fq4 A:78-192
5E	gi|222530179|ref|YP_002574061.1|	0049195	8-75	1.95e-17	46689	Homeodomain-like	0.0039	46764	Tetracyclin repressor-like, N-terminal domain	1vi0 A:6-77
5E	gi|222528752|ref|YP_002572634.1|	0051302	377-444	0.000000002	46785	Winged helix DNA-binding domain	0.031	109680	TrmB-like	2d1h A:1-109
