# Supplementary material for: Abundance, diversity and domain architecture variability in prokaryotic DNA-binding transcription factors
Source: PLoS One. 2018 Apr 3;13(4):e0195332. doi: 10.1371/journal.pone.0195332 (PMC5882156; doi:10.1371/journal.pone.0195332)
Supplement: S1 Dataset — The information of genomes and transcription factors is organized in a tabular format. The file S1_Dataset.zip contains 761 files, one per genome. The information is organized as follows: Genome ID, identifier from NCBI database; Supfam ID; physical position of the Domain; E-value; Supfam model assignment; Supfam description; E-value associated to the family; Family ID; Family ID; representative PDB associated to each assignment. (ZIP) [file pone.0195332.s005.zip › Genomes_assignments/Caldicellulosiruptor_saccharolyticus_DSM_8903_B.TFs]

1q	gi|146295197|ref|YP_001178968.1|	0043525	1-153	1.27e-33	52172	CheY-like	0.0024	52173	CheY-related	1s8n A:
1q	gi|146295197|ref|YP_001178968.1|	0046275	456-505	0.00000000000188	46689	Homeodomain-like	0.022	46759	AraC type transcriptional activator	1bl0 A:63-124
1q	gi|146295197|ref|YP_001178968.1|	0036286	404-454	0.000000000631	46689	Homeodomain-like	0.063	46759	AraC type transcriptional activator	1bl0 A:9-62
1q	gi|146295367|ref|YP_001179138.1|	0043525	3-124	1.57e-30	52172	CheY-like	0.0019	52173	CheY-related	1u0s Y:
1q	gi|146295367|ref|YP_001179138.1|	0046275	449-500	0.000000000000184	46689	Homeodomain-like	0.042	46759	AraC type transcriptional activator	1bl0 A:63-124
1q	gi|146295367|ref|YP_001179138.1|	0036286	398-447	0.00000806	46689	Homeodomain-like	0.029	46759	AraC type transcriptional activator	1bl0 A:9-62
1q	gi|146295465|ref|YP_001179236.1|	0046275	226-272	0.00000000672	46689	Homeodomain-like	0.017	46759	AraC type transcriptional activator	1d5y A:57-121
1q	gi|146295465|ref|YP_001179236.1|	0036286	174-223	0.0000000986	46689	Homeodomain-like	0.023	46759	AraC type transcriptional activator	1bl0 A:9-62
1q	gi|146295554|ref|YP_001179325.1|	0046275	252-301	0.000000000000276	46689	Homeodomain-like	0.0072	46759	AraC type transcriptional activator	1d5y A:57-121
1q	gi|146295554|ref|YP_001179325.1|	0051818	26-110	0.00000000000012	51215	Regulatory protein AraC	0.014	51216	Regulatory protein AraC	2arc A:
1q	gi|146295554|ref|YP_001179325.1|	0036286	204-250	0.0000376	46689	Homeodomain-like	0.05	46759	AraC type transcriptional activator	1bl0 A:9-62
1q	gi|146295605|ref|YP_001179376.1|	0046275	226-272	0.00000000244	46689	Homeodomain-like	0.015	46759	AraC type transcriptional activator	1d5y A:57-121
1q	gi|146295605|ref|YP_001179376.1|	0036286	174-223	0.00000000538	46689	Homeodomain-like	0.019	46759	AraC type transcriptional activator	1bl0 A:9-62
1q	gi|146295723|ref|YP_001179494.1|	0043525	1-153	4.98e-40	52172	CheY-like	0.0021	52173	CheY-related	1krw A:
1q	gi|146295723|ref|YP_001179494.1|	0046275	487-535	0.00000000000376	46689	Homeodomain-like	0.03	46759	AraC type transcriptional activator	1bl0 A:9-62
1q	gi|146295723|ref|YP_001179494.1|	0036286	435-485	0.00000896	46689	Homeodomain-like	0.01	46759	AraC type transcriptional activator	1bl0 A:9-62
1q	gi|146296133|ref|YP_001179904.1|	0045977	243-293	0.0000000000125	46689	Homeodomain-like	0.019	46759	AraC type transcriptional activator	1d5y A:57-121
1q	gi|146296133|ref|YP_001179904.1|	0036286	190-240	0.0000000307	46689	Homeodomain-like	0.034	46759	AraC type transcriptional activator	1bl0 A:9-62
1q	gi|146296133|ref|YP_001179904.1|	0051818	43-169	0.0000000562	51215	Regulatory protein AraC	0.017	51216	Regulatory protein AraC	2arc A:
1q	gi|146296375|ref|YP_001180146.1|	0046275	234-284	0.00000000000000573	46689	Homeodomain-like	0.018	46759	AraC type transcriptional activator	1bl0 A:63-124
1q	gi|146296375|ref|YP_001180146.1|	0051818	33-162	4.58e-16	51215	Regulatory protein AraC	0.015	51216	Regulatory protein AraC	2arc A:
1q	gi|146296375|ref|YP_001180146.1|	0036286	182-232	0.000000000573	46689	Homeodomain-like	0.025	46759	AraC type transcriptional activator	1bl0 A:9-62
1q	gi|146296378|ref|YP_001180149.1|	0043525	1-132	5.12e-31	52172	CheY-like	0.0032	52173	CheY-related	1srr A:
1q	gi|146296378|ref|YP_001180149.1|	0046275	466-514	0.0000000139	46689	Homeodomain-like	0.027	46759	AraC type transcriptional activator	1bl0 A:63-124
1q	gi|146296378|ref|YP_001180149.1|	0035607	416-463	0.00000026	46689	Homeodomain-like	0.017	46759	AraC type transcriptional activator	1bl0 A:9-62
1q	gi|146296522|ref|YP_001180293.1|	0046275	229-280	0.0000000000148	46689	Homeodomain-like	0.015	46759	AraC type transcriptional activator	1d5y A:57-121
1q	gi|146296522|ref|YP_001180293.1|	0036286	178-227	0.000000000726	46689	Homeodomain-like	0.05	46759	AraC type transcriptional activator	1bl0 A:9-62
1q	gi|146296732|ref|YP_001180503.1|	0051818	5-151	3.79e-20	51215	Regulatory protein AraC	0.0075	51216	Regulatory protein AraC	2arc A:
1q	gi|146296732|ref|YP_001180503.1|	0046275	221-270	0.000000000112	46689	Homeodomain-like	0.053	46759	AraC type transcriptional activator	1d5y A:57-121
1q	gi|146296732|ref|YP_001180503.1|	0036286	171-219	0.00000000735	46689	Homeodomain-like	0.018	46759	AraC type transcriptional activator	1bl0 A:9-62
1q	gi|146297506|ref|YP_001181277.1|	0043525	3-131	3.42e-27	52172	CheY-like	0.0074	52173	CheY-related	1nxo A:
1q	gi|146297506|ref|YP_001181277.1|	0046275	464-512	0.0000000000000255	46689	Homeodomain-like	0.013	46759	AraC type transcriptional activator	1d5y A:57-121
1q	gi|146297506|ref|YP_001181277.1|	0036286	411-462	0.000000000224	46689	Homeodomain-like	0.012	46759	AraC type transcriptional activator	1bl0 A:9-62
1q	gi|146297515|ref|YP_001181286.1|	0043525	1-157	1.85e-28	52172	CheY-like	0.0011	52173	CheY-related	1mvo A:
1q	gi|146297515|ref|YP_001181286.1|	0046275	478-527	0.000000000000448	46689	Homeodomain-like	0.023	46759	AraC type transcriptional activator	1bl0 A:63-124
1q	gi|146297515|ref|YP_001181286.1|	0035607	425-476	0.000000848	46689	Homeodomain-like	0.085	46764	Tetracyclin repressor-like, N-terminal domain	1z0x A:4-71
1q	gi|146297527|ref|YP_001181298.1|	0043525	1-122	5.98e-32	52172	CheY-like	0.003	52173	CheY-related	1u0s Y:
1q	gi|146297527|ref|YP_001181298.1|	0046275	419-470	0.0000000000000309	46689	Homeodomain-like	0.015	46759	AraC type transcriptional activator	1d5y A:57-121
1q	gi|146297527|ref|YP_001181298.1|	0036286	369-417	0.00000233	46689	Homeodomain-like	0.018	46759	AraC type transcriptional activator	1bl0 A:9-62
1q	gi|146297538|ref|YP_001181309.1|	0043525	1-131	1.57e-31	52172	CheY-like	0.0024	52173	CheY-related	1dz3 A:
1q	gi|146297538|ref|YP_001181309.1|	0045977	192-240	0.000000000000896	46689	Homeodomain-like	0.031	46759	AraC type transcriptional activator	1bl0 A:63-124
1q	gi|146297538|ref|YP_001181309.1|	0036286	140-187	0.0000448	46689	Homeodomain-like	0.049	46759	AraC type transcriptional activator	1bl0 A:9-62
1q	gi|146297543|ref|YP_001181314.1|	0043525	1-132	2.28e-33	52172	CheY-like	0.0077	52173	CheY-related	1srr A:
1q	gi|146297543|ref|YP_001181314.1|	0046275	460-509	0.0000000000000806	46689	Homeodomain-like	0.02	46759	AraC type transcriptional activator	1bl0 A:9-62
1q	gi|146297543|ref|YP_001181314.1|	0036286	410-458	0.000000086	46689	Homeodomain-like	0.046	46759	AraC type transcriptional activator	1bl0 A:9-62
1q	gi|146297679|ref|YP_001181450.1|	0043525	1-138	1.22e-36	52172	CheY-like	0.005	52173	CheY-related	1u0s Y:
1q	gi|146297679|ref|YP_001181450.1|	0046275	454-504	0.00000000000986	46689	Homeodomain-like	0.019	46759	AraC type transcriptional activator	1d5y A:57-121
1q	gi|146297679|ref|YP_001181450.1|	0035607	403-451	0.00000134	46689	Homeodomain-like	0.034	46759	AraC type transcriptional activator	1bl0 A:9-62
1q	gi|146297715|ref|YP_001181486.1|	0046275	733-784	0.0000000000188	46689	Homeodomain-like	0.036	46759	AraC type transcriptional activator	1bl0 A:63-124
1q	gi|146297715|ref|YP_001181486.1|	0036286	682-731	0.0000896	46689	Homeodomain-like	0.049	46759	AraC type transcriptional activator	1bl0 A:9-62
1q	gi|346722802|ref|YP_001180083.2|	0046275	239-286	0.00000000000013	46689	Homeodomain-like	0.019	46759	AraC type transcriptional activator	1d5y A:57-121
1q	gi|346722802|ref|YP_001180083.2|	0051300	36-95	0.00000000000445	51182	RmlC-like cupins	0.065	89409	TM1287-like	1o4t A:
1q	gi|346722802|ref|YP_001180083.2|	0035607	189-235	0.000000364	46689	Homeodomain-like	0.058	46759	AraC type transcriptional activator	1bl0 A:9-62
1q	gi|146296902|ref|YP_001180673.1|	0037456	2-75	2.72e-22	46785	Winged helix DNA-binding domain	0.00084	46792	Arginine repressor (ArgR), N-terminal DNA-binding domain	1b4a A:4-78
1q	gi|146296902|ref|YP_001180673.1|	0037457	79-147	1.24e-18	55252	C-terminal domain of arginine repressor	0.00077	55253	C-terminal domain of arginine repressor	1f9n A:79-149
1q	gi|146295261|ref|YP_001179032.1|	0049777	24-111	7.03e-26	46785	Winged helix DNA-binding domain	0.0013	46801	ArsR-like transcriptional regulators	1smt A:
1q	gi|146295534|ref|YP_001179305.1|	0049777	23-114	1.23e-29	46785	Winged helix DNA-binding domain	0.0028	46801	ArsR-like transcriptional regulators	1u2w A:12-119
1q	gi|146295557|ref|YP_001179328.1|	0049944	4-92	2.18e-26	46785	Winged helix DNA-binding domain	0.016	46801	ArsR-like transcriptional regulators	1r1u A:
1q	gi|146295680|ref|YP_001179451.1|	0049944	1-79	1.27e-26	46785	Winged helix DNA-binding domain	0.0048	46801	ArsR-like transcriptional regulators	1smt A:
1q	gi|146296267|ref|YP_001180038.1|	0049944	2-79	4.19e-21	46785	Winged helix DNA-binding domain	0.017	46801	ArsR-like transcriptional regulators	1r1u A:
1q	gi|146296568|ref|YP_001180339.1|	0049944	13-232	8.24e-30	46785	Winged helix DNA-binding domain	0.085	46801	ArsR-like transcriptional regulators	1smt A:
1q	gi|146295182|ref|YP_001178953.1|	0035568	78-269	4.19e-50	55681	Class II aaRS and biotin synthetases	0.00019	55707	Biotin holoenzyme synthetase	1bia A:64-270
1q	gi|146295182|ref|YP_001178953.1|	0045968	1-58	0.0000000000326	46785	Winged helix DNA-binding domain	0.041	46786	Biotin repressor-like	1bia A:1-63
1q	gi|146295306|ref|YP_001179077.1|	0040524	74-229	2.3e-19	100950	NagB/RpiA/CoA transferase-like	0.046	75176	D-ribose-5-phosphate isomerase (RpiA), catalytic domain	1uj6 A:3-131,A:206-227
1q	gi|146295306|ref|YP_001179077.1|	0043758	5-59	0.0000000000000888	46785	Winged helix DNA-binding domain	0.044	46786	Biotin repressor-like	1j5y A:3-67
1q	gi|146296633|ref|YP_001180404.1|	0051666	2-142	8.64e-33	51206	cAMP-binding domain-like	0.0023	51210	cAMP-binding domain	1o5l A:1-129
1q	gi|146296633|ref|YP_001180404.1|	0048601	151-224	0.000000000000697	46785	Winged helix DNA-binding domain	0.024	46796	CAP C-terminal domain-like	1zyb A:148-220
1q	gi|146295130|ref|YP_001178901.1|	0046085	138-320	0.0000000000334	53098	Ribonuclease H-like	0.039	53107	Retroviral integrase, catalytic domain	1exq A:
1q	gi|146295130|ref|YP_001178901.1|	0048742	17-114	0.000000021	46689	Homeodomain-like	0.027	100918	FIS-like	1umq A:
1q	gi|146295211|ref|YP_001178982.1|	0046085	138-320	0.0000000000319	53098	Ribonuclease H-like	0.039	53107	Retroviral integrase, catalytic domain	1exq A:
1q	gi|146295211|ref|YP_001178982.1|	0048742	17-114	0.0000000202	46689	Homeodomain-like	0.027	100918	FIS-like	1umq A:
1q	gi|146296141|ref|YP_001179912.1|	0046085	138-320	0.0000000000319	53098	Ribonuclease H-like	0.039	53107	Retroviral integrase, catalytic domain	1exq A:
1q	gi|146296141|ref|YP_001179912.1|	0048742	17-114	0.0000000202	46689	Homeodomain-like	0.027	100918	FIS-like	1umq A:
1q	gi|146296329|ref|YP_001180100.1|	0046085	138-320	0.0000000000319	53098	Ribonuclease H-like	0.039	53107	Retroviral integrase, catalytic domain	1exq A:
1q	gi|146296329|ref|YP_001180100.1|	0048742	17-114	0.0000000202	46689	Homeodomain-like	0.027	100918	FIS-like	1umq A:
1q	gi|146295431|ref|YP_001179202.1|	0046085	138-320	0.0000000000364	53098	Ribonuclease H-like	0.039	53107	Retroviral integrase, catalytic domain	1exq A:
1q	gi|146295431|ref|YP_001179202.1|	0048742	17-114	0.000000023	46689	Homeodomain-like	0.027	100918	FIS-like	1umq A:
1q	gi|146295447|ref|YP_001179218.1|	0046085	138-320	0.0000000000364	53098	Ribonuclease H-like	0.039	53107	Retroviral integrase, catalytic domain	1exq A:
1q	gi|146295447|ref|YP_001179218.1|	0048742	17-114	0.000000023	46689	Homeodomain-like	0.027	100918	FIS-like	1umq A:
1q	gi|146295521|ref|YP_001179292.1|	0046085	138-320	0.0000000000334	53098	Ribonuclease H-like	0.039	53107	Retroviral integrase, catalytic domain	1exq A:
1q	gi|146295521|ref|YP_001179292.1|	0048742	17-114	0.0000000215	46689	Homeodomain-like	0.027	100918	FIS-like	1umq A:
1q	gi|146295643|ref|YP_001179414.1|	0046085	138-320	0.0000000000319	53098	Ribonuclease H-like	0.039	53107	Retroviral integrase, catalytic domain	1exq A:
1q	gi|146295643|ref|YP_001179414.1|	0048742	17-114	0.0000000207	46689	Homeodomain-like	0.027	100918	FIS-like	1umq A:
1q	gi|146295662|ref|YP_001179433.1|	0046085	138-320	0.0000000000364	53098	Ribonuclease H-like	0.039	53107	Retroviral integrase, catalytic domain	1exq A:
1q	gi|146295662|ref|YP_001179433.1|	0048742	17-114	0.0000000228	46689	Homeodomain-like	0.027	100918	FIS-like	1umq A:
1q	gi|146295752|ref|YP_001179523.1|	0046085	138-320	0.0000000000319	53098	Ribonuclease H-like	0.039	53107	Retroviral integrase, catalytic domain	1exq A:
1q	gi|146295752|ref|YP_001179523.1|	0048742	17-114	0.000000021	46689	Homeodomain-like	0.027	100918	FIS-like	1umq A:
1q	gi|146295892|ref|YP_001179663.1|	0046085	138-320	0.0000000000349	53098	Ribonuclease H-like	0.039	53107	Retroviral integrase, catalytic domain	1exq A:
1q	gi|146295892|ref|YP_001179663.1|	0048742	17-114	0.0000000223	46689	Homeodomain-like	0.027	100918	FIS-like	1umq A:
1q	gi|146295977|ref|YP_001179748.1|	0046085	138-320	0.0000000000319	53098	Ribonuclease H-like	0.039	53107	Retroviral integrase, catalytic domain	1exq A:
1q	gi|146295977|ref|YP_001179748.1|	0048742	17-114	0.0000000202	46689	Homeodomain-like	0.027	100918	FIS-like	1umq A:
1q	gi|146295984|ref|YP_001179755.1|	0046085	138-320	0.0000000000364	53098	Ribonuclease H-like	0.039	53107	Retroviral integrase, catalytic domain	1exq A:
1q	gi|146295984|ref|YP_001179755.1|	0048742	17-114	0.0000000228	46689	Homeodomain-like	0.027	100918	FIS-like	1umq A:
1q	gi|146295987|ref|YP_001179758.1|	0046085	138-320	0.0000000000349	53098	Ribonuclease H-like	0.039	53107	Retroviral integrase, catalytic domain	1exq A:
1q	gi|146295987|ref|YP_001179758.1|	0048742	17-114	0.000000022	46689	Homeodomain-like	0.027	100918	FIS-like	1umq A:
1q	gi|146296109|ref|YP_001179880.1|	0046085	138-320	0.0000000000379	53098	Ribonuclease H-like	0.039	53107	Retroviral integrase, catalytic domain	1exq A:
1q	gi|146296109|ref|YP_001179880.1|	0048742	17-114	0.0000000238	46689	Homeodomain-like	0.027	100918	FIS-like	1umq A:
1q	gi|146296138|ref|YP_001179909.1|	0046085	138-320	0.0000000000319	53098	Ribonuclease H-like	0.039	53107	Retroviral integrase, catalytic domain	1exq A:
1q	gi|146296138|ref|YP_001179909.1|	0048742	17-114	0.0000000207	46689	Homeodomain-like	0.027	100918	FIS-like	1umq A:
1q	gi|146296401|ref|YP_001180172.1|	0054226	20-98	0.000000493	46689	Homeodomain-like	0.064	100918	FIS-like	1g2h A:
1q	gi|146296467|ref|YP_001180238.1|	0046085	138-320	0.0000000000334	53098	Ribonuclease H-like	0.039	53107	Retroviral integrase, catalytic domain	1exq A:
1q	gi|146296467|ref|YP_001180238.1|	0048742	17-114	0.0000000218	46689	Homeodomain-like	0.027	100918	FIS-like	1umq A:
1q	gi|146296584|ref|YP_001180355.1|	0046085	138-320	0.0000000000319	53098	Ribonuclease H-like	0.039	53107	Retroviral integrase, catalytic domain	1exq A:
1q	gi|146296584|ref|YP_001180355.1|	0048742	17-114	0.0000000205	46689	Homeodomain-like	0.027	100918	FIS-like	1umq A:
1q	gi|146296626|ref|YP_001180397.1|	0046085	138-320	0.0000000000319	53098	Ribonuclease H-like	0.039	53107	Retroviral integrase, catalytic domain	1exq A:
1q	gi|146296626|ref|YP_001180397.1|	0048742	17-114	0.0000000205	46689	Homeodomain-like	0.027	100918	FIS-like	1umq A:
1q	gi|146296773|ref|YP_001180544.1|	0046085	138-320	0.0000000000334	53098	Ribonuclease H-like	0.039	53107	Retroviral integrase, catalytic domain	1exq A:
1q	gi|146296773|ref|YP_001180544.1|	0048742	17-114	0.0000000213	46689	Homeodomain-like	0.027	100918	FIS-like	1umq A:
1q	gi|146296827|ref|YP_001180598.1|	0046085	138-320	0.0000000000319	53098	Ribonuclease H-like	0.039	53107	Retroviral integrase, catalytic domain	1exq A:
1q	gi|146296827|ref|YP_001180598.1|	0048742	17-114	0.0000000205	46689	Homeodomain-like	0.027	100918	FIS-like	1umq A:
1q	gi|146297189|ref|YP_001180960.1|	0046085	138-320	0.000000000044	53098	Ribonuclease H-like	0.039	53107	Retroviral integrase, catalytic domain	1exq A:
1q	gi|146297189|ref|YP_001180960.1|	0048742	18-114	0.0000000256	46689	Homeodomain-like	0.027	100918	FIS-like	1umq A:
1q	gi|146297211|ref|YP_001180982.1|	0048742	7-91	0.0000000326	46689	Homeodomain-like	0.042	100918	FIS-like	1umq A:
1q	gi|146297287|ref|YP_001181058.1|	0046085	138-320	0.0000000000319	53098	Ribonuclease H-like	0.039	53107	Retroviral integrase, catalytic domain	1exq A:
1q	gi|146297287|ref|YP_001181058.1|	0048742	17-114	0.0000000202	46689	Homeodomain-like	0.027	100918	FIS-like	1umq A:
1q	gi|146297388|ref|YP_001181159.1|	0046085	138-320	0.0000000000334	53098	Ribonuclease H-like	0.039	53107	Retroviral integrase, catalytic domain	1exq A:
1q	gi|146297388|ref|YP_001181159.1|	0048742	17-114	0.0000000213	46689	Homeodomain-like	0.027	100918	FIS-like	1umq A:
1q	gi|146297661|ref|YP_001181432.1|	0054226	18-96	0.00000197	46689	Homeodomain-like	0.078	100918	FIS-like	1g2h A:
1q	gi|146297693|ref|YP_001181464.1|	0046085	138-320	0.0000000000319	53098	Ribonuclease H-like	0.039	53107	Retroviral integrase, catalytic domain	1exq A:
1q	gi|146297693|ref|YP_001181464.1|	0048742	17-114	0.0000000202	46689	Homeodomain-like	0.027	100918	FIS-like	1umq A:
1q	gi|346722898|ref|YP_001181114.2|	0049952	273-328	0.0000000186	46689	Homeodomain-like	0.014	100918	FIS-like	1umq A:
1q	gi|146295290|ref|YP_001179061.1|	0041150	10-133	0.000000000506	46785	Winged helix DNA-binding domain	0.043	101027	FUR-like	1mzb A:
1q	gi|146296266|ref|YP_001180037.1|	0041150	6-133	1.59e-30	46785	Winged helix DNA-binding domain	0.0028	101027	FUR-like	1mzb A:
1q	gi|146296748|ref|YP_001180519.1|	0041150	7-142	2.81e-39	46785	Winged helix DNA-binding domain	0.00077	101027	FUR-like	1mzb A:
1q	gi|146297426|ref|YP_001181197.1|	0041150	6-129	1.5e-26	46785	Winged helix DNA-binding domain	0.011	101027	FUR-like	1mzb A:
1q	gi|146295327|ref|YP_001179098.1|	0036339	78-338	3e-49	53822	Periplasmic binding protein-like I	0.00021	53823	L-arabinose binding protein-like	1dbq A:
1q	gi|146295327|ref|YP_001179098.1|	0051985	10-57	0.000000000161	47413	lambda repressor-like DNA-binding domains	0.011	47438	GalR/LacI-like bacterial regulator	2hsg A:2-58
1q	gi|146295448|ref|YP_001179219.1|	0036339	71-339	1.21e-91	53822	Periplasmic binding protein-like I	0.0000042	53823	L-arabinose binding protein-like	2nzu G:58-332
1q	gi|146295448|ref|YP_001179219.1|	0051985	11-66	1.69e-16	47413	lambda repressor-like DNA-binding domains	0.0056	47438	GalR/LacI-like bacterial regulator	2hsg A:2-58
1q	gi|146295489|ref|YP_001179260.1|	0036339	61-335	3e-63	53822	Periplasmic binding protein-like I	0.0000312	53823	L-arabinose binding protein-like	2nzu G:58-332
1q	gi|146295489|ref|YP_001179260.1|	0051985	1-59	7.36e-18	47413	lambda repressor-like DNA-binding domains	0.0038	47438	GalR/LacI-like bacterial regulator	2hsg A:2-58
1q	gi|146295501|ref|YP_001179272.1|	0036339	78-336	3.44e-74	53822	Periplasmic binding protein-like I	0.0000153	53823	L-arabinose binding protein-like	1dbq A:
1q	gi|146295501|ref|YP_001179272.1|	0051985	5-64	2.91e-19	47413	lambda repressor-like DNA-binding domains	0.0084	47438	GalR/LacI-like bacterial regulator	2hsg A:2-58
1q	gi|146295836|ref|YP_001179607.1|	0036339	60-327	2.86e-64	53822	Periplasmic binding protein-like I	0.0000329	53823	L-arabinose binding protein-like	1dbq A:
1q	gi|146295836|ref|YP_001179607.1|	0051985	1-59	1.53e-18	47413	lambda repressor-like DNA-binding domains	0.0035	47438	GalR/LacI-like bacterial regulator	2hsg A:2-58
1q	gi|146296196|ref|YP_001179967.1|	0036339	61-326	5.8e-68	53822	Periplasmic binding protein-like I	0.0000155	53823	L-arabinose binding protein-like	2nzu G:58-332
1q	gi|146296196|ref|YP_001179967.1|	0051985	1-59	1.45e-20	47413	lambda repressor-like DNA-binding domains	0.0021	47438	GalR/LacI-like bacterial regulator	2hsg A:2-58
1q	gi|146296251|ref|YP_001180022.1|	0036339	73-335	6.52e-62	53822	Periplasmic binding protein-like I	0.0000934	53823	L-arabinose binding protein-like	2nzu G:58-332
1q	gi|146296251|ref|YP_001180022.1|	0051985	1-58	6.26e-19	47413	lambda repressor-like DNA-binding domains	0.0037	47438	GalR/LacI-like bacterial regulator	2hsg A:2-58
1q	gi|146296360|ref|YP_001180131.1|	0036339	64-334	2.75e-67	53822	Periplasmic binding protein-like I	0.0000231	53823	L-arabinose binding protein-like	1dbq A:
1q	gi|146296360|ref|YP_001180131.1|	0051985	6-62	0.000000000244	47413	lambda repressor-like DNA-binding domains	0.0053	47438	GalR/LacI-like bacterial regulator	2hsg A:2-58
1q	gi|146297491|ref|YP_001181262.1|	0036339	62-331	2.55e-82	53822	Periplasmic binding protein-like I	0.00000687	53823	L-arabinose binding protein-like	2nzu G:58-332
1q	gi|146297491|ref|YP_001181262.1|	0051985	2-60	1.37e-16	47413	lambda repressor-like DNA-binding domains	0.0045	47438	GalR/LacI-like bacterial regulator	2hsg A:2-58
1q	gi|146295560|ref|YP_001179331.1|	0048694	58-98	0.0000000000000544	46894	C-terminal effector domain of the bipartite response regulators	0.0038	46900	GerE-like (LuxR/UhpA family of transcriptional regulators)	1fse A:
1q	gi|146295560|ref|YP_001179331.1|	0043525	1-56	0.000000000000027	52172	CheY-like	0.0089	52173	CheY-related	1nxo A:
1q	gi|146295212|ref|YP_001178983.1|	0050048	1-77	1.47e-22	46785	Winged helix DNA-binding domain	0.014	46804	GntR-like transcriptional regulators	1v4r A:1-100
1q	gi|146295761|ref|YP_001179532.1|	0036339	91-361	2.16e-47	53822	Periplasmic binding protein-like I	0.0002	53823	L-arabinose binding protein-like	2nzu G:58-332
1q	gi|146295761|ref|YP_001179532.1|	0050048	16-85	2.56e-20	46785	Winged helix DNA-binding domain	0.024	46804	GntR-like transcriptional regulators	1hw1 A:5-78
1q	gi|146295791|ref|YP_001179562.1|	0054060	84-219	3.14e-31	48008	GntR ligand-binding domain-like	0.015	48009	GntR ligand-binding domain-like	2hs5 A:94-231
1q	gi|146295791|ref|YP_001179562.1|	0050048	14-103	5.54e-23	46785	Winged helix DNA-binding domain	0.04	46804	GntR-like transcriptional regulators	2hs5 A:25-93
1q	gi|146296069|ref|YP_001179840.1|	0050768	98-457	1.5e-71	53383	PLP-dependent transferases	0.000078	53384	AAT-like	1x0m A:26-428
1q	gi|146296069|ref|YP_001179840.1|	0050048	8-82	1.84e-19	46785	Winged helix DNA-binding domain	0.024	46804	GntR-like transcriptional regulators	3bwg A:5-82
1q	gi|146297167|ref|YP_001180938.1|	0050048	6-78	1.48e-20	46785	Winged helix DNA-binding domain	0.0078	46804	GntR-like transcriptional regulators	3bwg A:5-82
1q	gi|146297222|ref|YP_001180993.1|	0054060	86-221	1.15e-26	48008	GntR ligand-binding domain-like	0.0066	48009	GntR ligand-binding domain-like	2hs5 A:94-231
1q	gi|146297222|ref|YP_001180993.1|	0050048	16-84	3.6e-22	46785	Winged helix DNA-binding domain	0.036	46804	GntR-like transcriptional regulators	2hs5 A:25-93
1q	gi|146297318|ref|YP_001181089.1|	0054662	62-241	9.42e-39	64288	Chorismate lyase-like	0.0013	143473	UTRA domain	3ddv A:3-145
1q	gi|146297318|ref|YP_001181089.1|	0050048	11-85	8.19e-21	46785	Winged helix DNA-binding domain	0.012	46804	GntR-like transcriptional regulators	1v4r A:1-100
1q	gi|146297494|ref|YP_001181265.1|	0050048	7-81	2.63e-22	46785	Winged helix DNA-binding domain	0.02	46804	GntR-like transcriptional regulators	3bwg A:5-82
1q	gi|146295413|ref|YP_001179184.1|	0049595	77-245	5.23e-52	55781	GAF domain-like	0.0000527	75513	IclR ligand-binding domain-like	1mkm A:76-246
1q	gi|146295413|ref|YP_001179184.1|	0048177	6-80	1.21e-19	46785	Winged helix DNA-binding domain	0.015	74676	Transcriptional regulator IclR, N-terminal domain	1mkm A:1-75
1q	gi|146295911|ref|YP_001179682.1|	0040524	83-241	8.69e-25	100950	NagB/RpiA/CoA transferase-like	0.051	75176	D-ribose-5-phosphate isomerase (RpiA), catalytic domain	1m0s A:1-126,A:199-219
1q	gi|146295911|ref|YP_001179682.1|	0043758	10-64	0.0000000000844	46785	Winged helix DNA-binding domain	0.08	74676	Transcriptional regulator IclR, N-terminal domain	1mkm A:1-75
1q	gi|146297720|ref|YP_001181491.1|	0049608	73-252	4.77e-53	55781	GAF domain-like	0.0000709	75513	IclR ligand-binding domain-like	1mkm A:76-246
1q	gi|146297720|ref|YP_001181491.1|	0048177	9-81	0.00000000000000125	46785	Winged helix DNA-binding domain	0.02	74676	Transcriptional regulator IclR, N-terminal domain	1mkm A:1-75
1q	gi|146297047|ref|YP_001180818.1|	0039545	81-200	6.98e-39	51306	LexA/Signal peptidase	0.00015	51307	LexA-related	1jhf A:73-198
1q	gi|146297047|ref|YP_001180818.1|	0047587	4-71	3.23e-25	46785	Winged helix DNA-binding domain	0.025	46789	LexA repressor, N-terminal DNA-binding domain	1jhf A:2-72
1q	gi|146297611|ref|YP_001181382.1|	0047587	2-65	1.37e-16	46785	Winged helix DNA-binding domain	0.076	46789	LexA repressor, N-terminal DNA-binding domain	1jhf A:2-72
1q	gi|146295408|ref|YP_001179179.1|	0040524	75-232	9.21e-36	100950	NagB/RpiA/CoA transferase-like	0.028	75176	D-ribose-5-phosphate isomerase (RpiA), catalytic domain	1lk5 A:1-130,A:211-229
1q	gi|146295408|ref|YP_001179179.1|	0043758	5-76	0.0000000000000149	46785	Winged helix DNA-binding domain	0.085	68967	Lrp/AsnC-like transcriptional regulator N-terminal domain	1i1g A:2-61
1q	gi|146295727|ref|YP_001179498.1|	0047523	2-56	0.0000000000000506	46785	Winged helix DNA-binding domain	0.075	68967	Lrp/AsnC-like transcriptional regulator N-terminal domain	1i1g A:2-61
1q	gi|146296459|ref|YP_001180230.1|	0047587	2-65	0.00000000000000129	46785	Winged helix DNA-binding domain	0.094	68967	Lrp/AsnC-like transcriptional regulator N-terminal domain	1i1g A:2-61
1q	gi|146296658|ref|YP_001180429.1|	0049384	11-77	0.00000191	46785	Winged helix DNA-binding domain	0.057	68967	Lrp/AsnC-like transcriptional regulator N-terminal domain	1i1g A:2-61
1q	gi|146296966|ref|YP_001180737.1|	0047284	63-143	5.23e-18	54909	Dimeric alpha+beta barrel	0.004	69733	Lrp/AsnC-like transcriptional regulator C-terminal domain	1ri7 A:85-170
1q	gi|146296966|ref|YP_001180737.1|	0049173	3-57	0.000000091	46785	Winged helix DNA-binding domain	0.044	68967	Lrp/AsnC-like transcriptional regulator N-terminal domain	1i1g A:2-61
1q	gi|146297103|ref|YP_001180874.1|	0049173	3-52	0.00000077	46785	Winged helix DNA-binding domain	0.041	68967	Lrp/AsnC-like transcriptional regulator N-terminal domain	1ri7 A:25-84
1q	gi|146297439|ref|YP_001181210.1|	0040524	76-230	2.86e-35	100950	NagB/RpiA/CoA transferase-like	0.054	110513	IF2B-like	1vb5 A:
1q	gi|146297439|ref|YP_001181210.1|	0043758	4-57	1.53e-16	46785	Winged helix DNA-binding domain	0.057	68967	Lrp/AsnC-like transcriptional regulator N-terminal domain	1i1g A:2-61
1q	gi|146296654|ref|YP_001180425.1|	0045790	91-293	3.17e-44	53850	Periplasmic binding protein-like II	0.00072	53851	Phosphate binding protein-like	1al3 A:
1q	gi|146296654|ref|YP_001180425.1|	0045910	1-111	4.44e-23	46785	Winged helix DNA-binding domain	0.0053	88979	LysR-like transcriptional regulators	1ixc A:1-89
1q	gi|146295124|ref|YP_001178895.1|	0052726	2-246	1.17e-41	52540	P-loop containing nucleoside triphosphate hydrolases	0.0064	81269	Extended AAA-ATPase domain	2fna A:1-283
1q	gi|146295124|ref|YP_001178895.1|	0043095	248-325	0.00000355	46785	Winged helix DNA-binding domain	0.063	63379	MarR-like transcriptional regulators	2eth A:1-140
1q	gi|146295124|ref|YP_001178895.1|	0051238	352-460	0.0000129	52980	Restriction endonuclease-like	0.05	117638	MRR-like	1y88 A:3-127
1q	gi|146295462|ref|YP_001179233.1|	0052801	9-144	7.52e-31	46785	Winged helix DNA-binding domain	0.0036	63379	MarR-like transcriptional regulators	2fbi A:5-140
1q	gi|146295574|ref|YP_001179345.1|	0052801	30-147	1.53e-28	46785	Winged helix DNA-binding domain	0.0089	63379	MarR-like transcriptional regulators	3deu A:2-141
1q	gi|146295602|ref|YP_001179373.1|	0052801	9-144	7.92e-31	46785	Winged helix DNA-binding domain	0.0034	63379	MarR-like transcriptional regulators	2fbi A:5-140
1q	gi|146295477|ref|YP_001179248.1|	0050342	1-125	7.4e-33	52172	CheY-like	0.00018	52173	CheY-related	1nxo A:
1q	gi|146295477|ref|YP_001179248.1|	0051385	126-217	7.75e-29	46894	C-terminal effector domain of the bipartite response regulators	0.0011	46895	PhoB-like	1ys7 A:128-233
1q	gi|146295565|ref|YP_001179336.1|	0050342	1-130	1.11e-30	52172	CheY-like	0.0006	52173	CheY-related	1nxo A:
1q	gi|146295565|ref|YP_001179336.1|	0049014	127-222	5.67e-28	46894	C-terminal effector domain of the bipartite response regulators	0.0018	46895	PhoB-like	1kgs A:124-225
1q	gi|146297008|ref|YP_001180779.1|	0050342	1-123	2.42e-45	52172	CheY-like	0.0000476	52173	CheY-related	1nxo A:
1q	gi|146297008|ref|YP_001180779.1|	0051385	123-222	3.97e-33	46894	C-terminal effector domain of the bipartite response regulators	0.00038	46895	PhoB-like	1qqi A:
1q	gi|146297039|ref|YP_001180810.1|	0050342	1-129	8.4e-43	52172	CheY-like	0.000064	52173	CheY-related	1nxo A:
1q	gi|146297039|ref|YP_001180810.1|	0051385	131-228	4.54e-33	46894	C-terminal effector domain of the bipartite response regulators	0.00066	46895	PhoB-like	1ys7 A:128-233
1q	gi|146297292|ref|YP_001181063.1|	0050342	2-121	1.04e-38	52172	CheY-like	0.000077	52173	CheY-related	1nxo A:
1q	gi|146297292|ref|YP_001181063.1|	0051385	129-226	5.39e-23	46894	C-terminal effector domain of the bipartite response regulators	0.0013	46895	PhoB-like	1p2f A:121-217
1q	gi|146297552|ref|YP_001181323.1|	0050342	2-126	5.12e-43	52172	CheY-like	0.0000547	52173	CheY-related	1nxo A:
1q	gi|146297552|ref|YP_001181323.1|	0051385	125-227	3.97e-32	46894	C-terminal effector domain of the bipartite response regulators	0.001	46895	PhoB-like	1p2f A:121-217
1q	gi|146296429|ref|YP_001180200.1|	0051249	6-75	1.4e-19	47413	lambda repressor-like DNA-binding domains	0.044	47432	SinR domain-like	2b5a A:1-77
1q	gi|146296435|ref|YP_001180206.1|	0051249	1-68	3.22e-21	47413	lambda repressor-like DNA-binding domains	0.033	47432	SinR domain-like	1b0n A:1-68
1q	gi|146297100|ref|YP_001180871.1|	0051249	3-67	8.85e-21	47413	lambda repressor-like DNA-binding domains	0.035	47432	SinR domain-like	1utx A:
1q	gi|146297530|ref|YP_001181301.1|	0051249	3-71	0.0000000000000912	47413	lambda repressor-like DNA-binding domains	0.06	47432	SinR domain-like	1utx A:
1q	gi|146297633|ref|YP_001181404.1|	0051249	6-77	2.69e-19	47413	lambda repressor-like DNA-binding domains	0.036	47432	SinR domain-like	2b5a A:1-77
1q	gi|346722904|ref|YP_001181222.2|	0049180	72-109	0.000000479	47413	lambda repressor-like DNA-binding domains	0.056	47432	SinR domain-like	2b5a A:1-77
1q	gi|146295688|ref|YP_001179459.1|	0054157	11-75	0.0000000000000195	46689	Homeodomain-like	0.0067	46764	Tetracyclin repressor-like, N-terminal domain	1z77 A:1-75
1q	gi|146295773|ref|YP_001179544.1|	0049195	8-78	5.64e-18	46689	Homeodomain-like	0.0033	46764	Tetracyclin repressor-like, N-terminal domain	1vi0 A:6-77
1q	gi|146297515|ref|YP_001181286.1|	0043525	1-157	1.85e-28	52172	CheY-like	0.0011	52173	CheY-related	1mvo A:
1q	gi|146297515|ref|YP_001181286.1|	0046275	478-527	0.000000000000448	46689	Homeodomain-like	0.023	46759	AraC type transcriptional activator	1bl0 A:63-124
1q	gi|146297515|ref|YP_001181286.1|	0035607	425-476	0.000000848	46689	Homeodomain-like	0.085	46764	Tetracyclin repressor-like, N-terminal domain	1z0x A:4-71
1q	gi|346722891|ref|YP_001180964.2|	0049523	2-69	2.72e-17	46689	Homeodomain-like	0.0052	46764	Tetracyclin repressor-like, N-terminal domain	1vi0 A:6-77
