# Supplementary material for: Abundance, diversity and domain architecture variability in prokaryotic DNA-binding transcription factors
Source: PLoS One. 2018 Apr 3;13(4):e0195332. doi: 10.1371/journal.pone.0195332 (PMC5882156; doi:10.1371/journal.pone.0195332)
Supplement: S1 Dataset — The information of genomes and transcription factors is organized in a tabular format. The file S1_Dataset.zip contains 761 files, one per genome. The information is organized as follows: Genome ID, identifier from NCBI database; Supfam ID; physical position of the Domain; E-value; Supfam model assignment; Supfam description; E-value associated to the family; Family ID; Family ID; representative PDB associated to each assignment. (ZIP) [file pone.0195332.s005.zip › Genomes_assignments/Calditerrivibrio_nitroreducens_DSM_19672_B.TFs]

iI	gi|313673499|ref|YP_004051610.1|	0049777	2-90	1.32e-23	46785	Winged helix DNA-binding domain	0.028	46801	ArsR-like transcriptional regulators	1r1u A:
iI	gi|313673659|ref|YP_004051770.1|	0049777	1-86	3.08e-22	46785	Winged helix DNA-binding domain	0.009	46801	ArsR-like transcriptional regulators	1r1u A:
iI	gi|313672054|ref|YP_004050165.1|	0049777	7-97	1.12e-18	46785	Winged helix DNA-binding domain	0.011	46801	ArsR-like transcriptional regulators	1u2w A:12-119
iI	gi|313672139|ref|YP_004050250.1|	0049944	6-87	5.8e-23	46785	Winged helix DNA-binding domain	0.0073	46801	ArsR-like transcriptional regulators	1u2w A:12-119
iI	gi|313672462|ref|YP_004050573.1|	0054946	14-146	1.57e-33	51206	cAMP-binding domain-like	0.0062	51210	cAMP-binding domain	2gau A:10-151
iI	gi|313672462|ref|YP_004050573.1|	0051665	149-213	0.000000000345	46785	Winged helix DNA-binding domain	0.025	46796	CAP C-terminal domain-like	2oz6 A:143-213
iI	gi|313673518|ref|YP_004051629.1|	0041617	138-382	1.25e-72	52540	P-loop containing nucleoside triphosphate hydrolases	0.000000819	81269	Extended AAA-ATPase domain	1ny5 A:138-384
iI	gi|313673518|ref|YP_004051629.1|	0043525	1-181	2.85e-37	52172	CheY-like	0.00098	52173	CheY-related	1ny5 A:1-137
iI	gi|313673518|ref|YP_004051629.1|	0037176	351-447	0.0000000000039	46689	Homeodomain-like	0.044	100918	FIS-like	1eto B:
iI	gi|313673622|ref|YP_004051733.1|	0041617	132-372	7.07e-68	52540	P-loop containing nucleoside triphosphate hydrolases	0.000000704	81269	Extended AAA-ATPase domain	1ny5 A:138-384
iI	gi|313673622|ref|YP_004051733.1|	0043525	1-177	8.54e-35	52172	CheY-like	0.0015	52173	CheY-related	1srr A:
iI	gi|313673622|ref|YP_004051733.1|	0037176	346-445	0.00000000000116	46689	Homeodomain-like	0.018	100918	FIS-like	1eto B:
iI	gi|313673660|ref|YP_004051771.1|	0041617	141-385	3.68e-71	52540	P-loop containing nucleoside triphosphate hydrolases	0.000000874	81269	Extended AAA-ATPase domain	1ny5 A:138-384
iI	gi|313673660|ref|YP_004051771.1|	0043525	3-187	9.39e-36	52172	CheY-like	0.00062	52173	CheY-related	1ny5 A:1-137
iI	gi|313673660|ref|YP_004051771.1|	0037176	355-443	0.000000000986	46689	Homeodomain-like	0.062	100918	FIS-like	1eto B:
iI	gi|313672605|ref|YP_004050716.1|	0041617	140-381	8.16e-70	52540	P-loop containing nucleoside triphosphate hydrolases	0.000000549	81269	Extended AAA-ATPase domain	1ny5 A:138-384
iI	gi|313672605|ref|YP_004050716.1|	0043525	3-183	2.99e-32	52172	CheY-like	0.00074	52173	CheY-related	1ny5 A:1-137
iI	gi|313672605|ref|YP_004050716.1|	0037176	353-457	0.00000000000017	46689	Homeodomain-like	0.022	100918	FIS-like	1eto B:
iI	gi|313672633|ref|YP_004050744.1|	0041617	137-376	8.54e-70	52540	P-loop containing nucleoside triphosphate hydrolases	0.000000887	81269	Extended AAA-ATPase domain	1ny5 A:138-384
iI	gi|313672633|ref|YP_004050744.1|	0043525	1-178	1.28e-30	52172	CheY-like	0.0014	52173	CheY-related	2pl1 A:1-119
iI	gi|313672633|ref|YP_004050744.1|	0037176	346-461	1.79e-16	46689	Homeodomain-like	0.014	100918	FIS-like	1eto B:
iI	gi|313672638|ref|YP_004050749.1|	0041617	201-442	2.66e-71	52540	P-loop containing nucleoside triphosphate hydrolases	0.000000979	81269	Extended AAA-ATPase domain	1ny5 A:138-384
iI	gi|313672638|ref|YP_004050749.1|	0046710	12-168	5.05e-16	55781	GAF domain-like	0.0079	55782	GAF domain	1mc0 A:402-555
iI	gi|313672638|ref|YP_004050749.1|	0048440	484-523	0.000000358	46689	Homeodomain-like	0.063	100918	FIS-like	1ntc A:
iI	gi|313673766|ref|YP_004051877.1|	0041617	135-371	7.4e-72	52540	P-loop containing nucleoside triphosphate hydrolases	0.000000365	81269	Extended AAA-ATPase domain	1ny5 A:138-384
iI	gi|313673766|ref|YP_004051877.1|	0043525	3-177	2.28e-42	52172	CheY-like	0.00089	52173	CheY-related	1krw A:
iI	gi|313673766|ref|YP_004051877.1|	0037176	344-457	4.48e-16	46689	Homeodomain-like	0.01	100918	FIS-like	1eto B:
iI	gi|313673209|ref|YP_004051320.1|	0041617	133-370	7.53e-61	52540	P-loop containing nucleoside triphosphate hydrolases	0.00000101	81269	Extended AAA-ATPase domain	1ny5 A:138-384
iI	gi|313673209|ref|YP_004051320.1|	0043525	1-178	3.98e-37	52172	CheY-like	0.00075	52173	CheY-related	1ny5 A:1-137
iI	gi|313673209|ref|YP_004051320.1|	0048440	383-430	0.0000000000154	46689	Homeodomain-like	0.035	100918	FIS-like	1eto B:
iI	gi|313672219|ref|YP_004050330.1|	0041617	149-385	1.04e-70	52540	P-loop containing nucleoside triphosphate hydrolases	0.000000659	81269	Extended AAA-ATPase domain	1ny5 A:138-384
iI	gi|313672219|ref|YP_004050330.1|	0043525	9-187	1.71e-39	52172	CheY-like	0.0014	52173	CheY-related	1ys7 A:7-127
iI	gi|313672219|ref|YP_004050330.1|	0046907	390-441	0.0000000000043	46689	Homeodomain-like	0.028	100918	FIS-like	1eto B:
iI	gi|313672224|ref|YP_004050335.1|	0041617	142-386	7.46e-69	52540	P-loop containing nucleoside triphosphate hydrolases	0.000000654	81269	Extended AAA-ATPase domain	1ny5 A:138-384
iI	gi|313672224|ref|YP_004050335.1|	0043525	1-188	6.97e-39	52172	CheY-like	0.00049	52173	CheY-related	1ny5 A:1-137
iI	gi|313672224|ref|YP_004050335.1|	0037176	356-453	0.0000000000000262	46689	Homeodomain-like	0.03	100918	FIS-like	1eto B:
iI	gi|313672333|ref|YP_004050444.1|	0041150	5-131	2.6e-30	46785	Winged helix DNA-binding domain	0.0084	101027	FUR-like	1mzb A:
iI	gi|313673833|ref|YP_004051944.1|	0045700	1-124	5.12e-25	52172	CheY-like	0.0016	52173	CheY-related	1a04 A:5-142
iI	gi|313673833|ref|YP_004051944.1|	0048694	141-208	6.8e-17	46894	C-terminal effector domain of the bipartite response regulators	0.0065	46900	GerE-like (LuxR/UhpA family of transcriptional regulators)	1fse A:
iI	gi|313673670|ref|YP_004051781.1|	0054060	94-230	1.88e-25	48008	GntR ligand-binding domain-like	0.013	48009	GntR ligand-binding domain-like	2hs5 A:94-231
iI	gi|313673670|ref|YP_004051781.1|	0050048	1-77	5.11e-24	46785	Winged helix DNA-binding domain	0.015	46804	GntR-like transcriptional regulators	3bwg A:5-82
iI	gi|313673788|ref|YP_004051899.1|	0054060	79-214	1.12e-27	48008	GntR ligand-binding domain-like	0.016	48009	GntR ligand-binding domain-like	2hs5 A:94-231
iI	gi|313673788|ref|YP_004051899.1|	0050048	7-101	4.4e-22	46785	Winged helix DNA-binding domain	0.013	46804	GntR-like transcriptional regulators	2hs5 A:25-93
iI	gi|313673789|ref|YP_004051900.1|	0054060	80-216	1.88e-22	48008	GntR ligand-binding domain-like	0.0087	48009	GntR ligand-binding domain-like	1hw1 A:79-230
iI	gi|313673789|ref|YP_004051900.1|	0050048	8-100	4.96e-21	46785	Winged helix DNA-binding domain	0.039	46804	GntR-like transcriptional regulators	2hs5 A:25-93
iI	gi|313673669|ref|YP_004051780.1|	0049595	81-256	8.5e-47	55781	GAF domain-like	0.0000566	75513	IclR ligand-binding domain-like	1mkm A:76-246
iI	gi|313673669|ref|YP_004051780.1|	0048177	10-84	3.29e-16	46785	Winged helix DNA-binding domain	0.038	74676	Transcriptional regulator IclR, N-terminal domain	1mkm A:1-75
iI	gi|313672654|ref|YP_004050765.1|	0039545	73-191	1.4e-29	51306	LexA/Signal peptidase	0.00038	51307	LexA-related	1jhf A:73-198
iI	gi|313672654|ref|YP_004050765.1|	0047587	1-69	1.3e-18	46785	Winged helix DNA-binding domain	0.0083	46789	LexA repressor, N-terminal DNA-binding domain	1jhf A:2-72
iI	gi|313672586|ref|YP_004050697.1|	0052161	4-65	4.55e-18	46785	Winged helix DNA-binding domain	0.0046	68967	Lrp/AsnC-like transcriptional regulator N-terminal domain	2cfx A:1-63
iI	gi|313672586|ref|YP_004050697.1|	0052162	66-147	9.12e-16	54909	Dimeric alpha+beta barrel	0.001	69733	Lrp/AsnC-like transcriptional regulator C-terminal domain	1ri7 A:85-170
iI	gi|313672780|ref|YP_004050891.1|	0045032	8-129	7.23e-20	46785	Winged helix DNA-binding domain	0.049	68967	Lrp/AsnC-like transcriptional regulator N-terminal domain	2cfx A:1-63
iI	gi|313673654|ref|YP_004051765.1|	0045790	88-295	4.62e-37	53850	Periplasmic binding protein-like II	0.0009	53851	Phosphate binding protein-like	1i6a A:
iI	gi|313673654|ref|YP_004051765.1|	0047461	1-84	2.73e-23	46785	Winged helix DNA-binding domain	0.0057	88979	LysR-like transcriptional regulators	1ixc A:1-89
iI	gi|313672087|ref|YP_004050198.1|	0052509	96-284	5.43e-25	53850	Periplasmic binding protein-like II	0.0072	53851	Phosphate binding protein-like	1al3 A:
iI	gi|313672087|ref|YP_004050198.1|	0052508	1-82	5.6e-18	46785	Winged helix DNA-binding domain	0.018	88979	LysR-like transcriptional regulators	2esn A:3-91
iI	gi|313673052|ref|YP_004051163.1|	0049608	77-259	1.5e-46	55781	GAF domain-like	0.0000994	75513	IclR ligand-binding domain-like	1mkm A:76-246
iI	gi|313673052|ref|YP_004051163.1|	0048177	10-86	0.00000000000000651	46785	Winged helix DNA-binding domain	0.068	63379	MarR-like transcriptional regulators	2a61 A:5-143
iI	gi|313672415|ref|YP_004050526.1|	0050342	3-124	1.42e-38	52172	CheY-like	0.00014	52173	CheY-related	1nxo A:
iI	gi|313672415|ref|YP_004050526.1|	0051385	129-230	3.52e-26	46894	C-terminal effector domain of the bipartite response regulators	0.0025	46895	PhoB-like	1p2f A:121-217
iI	gi|313673162|ref|YP_004051273.1|	0050342	1-123	7.83e-31	52172	CheY-like	0.00088	52173	CheY-related	1kgs A:2-123
iI	gi|313673162|ref|YP_004051273.1|	0048684	122-210	2.04e-21	46894	C-terminal effector domain of the bipartite response regulators	0.0015	46895	PhoB-like	1p2f A:121-217
iI	gi|313672535|ref|YP_004050646.1|	0049195	4-60	2.44e-16	46689	Homeodomain-like	0.0045	46764	Tetracyclin repressor-like, N-terminal domain	1z77 A:1-75
iI	gi|313672535|ref|YP_004050646.1|	0050189	81-194	0.0000003	48498	Tetracyclin repressor-like, C-terminal domain	0.011	48499	Tetracyclin repressor-like, C-terminal domain	1vi0 A:78-194
iI	gi|313673854|ref|YP_004051965.1|	0049523	8-79	1.85e-17	46689	Homeodomain-like	0.0023	46764	Tetracyclin repressor-like, N-terminal domain	1vi0 A:6-77
iI	gi|313672303|ref|YP_004050414.1|	0050189	80-191	8.26e-26	48498	Tetracyclin repressor-like, C-terminal domain	0.0002	48499	Tetracyclin repressor-like, C-terminal domain	1vi0 A:78-194
iI	gi|313672303|ref|YP_004050414.1|	0049523	5-85	3.59e-18	46689	Homeodomain-like	0.0022	46764	Tetracyclin repressor-like, N-terminal domain	1vi0 A:6-77
iI	gi|313672541|ref|YP_004050652.1|	0048703	414-477	0.00000000776	46785	Winged helix DNA-binding domain	0.063	109680	TrmB-like	2d1h A:1-109
