# Supplementary material for: Abundance, diversity and domain architecture variability in prokaryotic DNA-binding transcription factors
Source: PLoS One. 2018 Apr 3;13(4):e0195332. doi: 10.1371/journal.pone.0195332 (PMC5882156; doi:10.1371/journal.pone.0195332)
Supplement: S1 Dataset — The information of genomes and transcription factors is organized in a tabular format. The file S1_Dataset.zip contains 761 files, one per genome. The information is organized as follows: Genome ID, identifier from NCBI database; Supfam ID; physical position of the Domain; E-value; Supfam model assignment; Supfam description; E-value associated to the family; Family ID; Family ID; representative PDB associated to each assignment. (ZIP) [file pone.0195332.s005.zip › Genomes_assignments/Caldivirga_maquilingensis_IC-167_A.TFs]

6n	gi|159041122|ref|YP_001540374.1|	0043935	7-69	0.00000112	46785	Winged helix DNA-binding domain	0.068	46792	Arginine repressor (ArgR), N-terminal DNA-binding domain	1aoy A:
6n	gi|159042070|ref|YP_001541322.1|	0049777	4-85	2.27e-23	46785	Winged helix DNA-binding domain	0.0086	46801	ArsR-like transcriptional regulators	1smt A:
6n	gi|159040802|ref|YP_001540054.1|	0040266	13-92	0.000000000208	46785	Winged helix DNA-binding domain	0.063	46786	Biotin repressor-like	1bia A:1-63
6n	gi|159040802|ref|YP_001540054.1|	0047284	91-162	0.00000000456	54909	Dimeric alpha+beta barrel	0.0048	69733	Lrp/AsnC-like transcriptional regulator C-terminal domain	1ri7 A:85-170
6n	gi|159040650|ref|YP_001539902.1|	0041150	3-129	5.55e-30	46785	Winged helix DNA-binding domain	0.0052	101027	FUR-like	1mzb A:
6n	gi|159042198|ref|YP_001541450.1|	0054060	73-209	5.75e-27	48008	GntR ligand-binding domain-like	0.0099	48009	GntR ligand-binding domain-like	2hs5 A:94-231
6n	gi|159042198|ref|YP_001541450.1|	0050048	6-95	5.13e-17	46785	Winged helix DNA-binding domain	0.021	46804	GntR-like transcriptional regulators	1hw1 A:5-78
6n	gi|159040726|ref|YP_001539978.1|	0051170	30-95	0.0000000264	46785	Winged helix DNA-binding domain	0.092	74676	Transcriptional regulator IclR, N-terminal domain	1mkm A:1-75
6n	gi|159040738|ref|YP_001539990.1|	0047283	2-62	0.0000198	46785	Winged helix DNA-binding domain	0.039	68967	Lrp/AsnC-like transcriptional regulator N-terminal domain	1ri7 A:25-84
6n	gi|159041151|ref|YP_001540403.1|	0040266	274-335	0.000000000993	46785	Winged helix DNA-binding domain	0.043	68967	Lrp/AsnC-like transcriptional regulator N-terminal domain	1ri7 A:25-84
6n	gi|159041368|ref|YP_001540620.1|	0052364	13-95	0.0000000141	46785	Winged helix DNA-binding domain	0.033	68967	Lrp/AsnC-like transcriptional regulator N-terminal domain	1i1g A:2-61
6n	gi|159041368|ref|YP_001540620.1|	0050110	101-177	0.0000113	53790	Tetrapyrrole methylase	0.0068	53791	Tetrapyrrole methylase	1va0 A:2-226
6n	gi|159041401|ref|YP_001540653.1|	0049384	2-71	0.000000000000244	46785	Winged helix DNA-binding domain	0.021	68967	Lrp/AsnC-like transcriptional regulator N-terminal domain	1ri7 A:25-84
6n	gi|159041401|ref|YP_001540653.1|	0052162	98-153	0.00000000000295	54909	Dimeric alpha+beta barrel	0.0059	69733	Lrp/AsnC-like transcriptional regulator C-terminal domain	1ri7 A:85-170
6n	gi|159041430|ref|YP_001540682.1|	0048703	26-88	0.0000000254	46785	Winged helix DNA-binding domain	0.028	68967	Lrp/AsnC-like transcriptional regulator N-terminal domain	1ri7 A:25-84
6n	gi|159041495|ref|YP_001540747.1|	0049944	7-73	0.00000000000401	46785	Winged helix DNA-binding domain	0.062	68967	Lrp/AsnC-like transcriptional regulator N-terminal domain	1i1g A:2-61
6n	gi|159041818|ref|YP_001541070.1|	0049384	11-55	0.00000000105	46785	Winged helix DNA-binding domain	0.049	68967	Lrp/AsnC-like transcriptional regulator N-terminal domain	1i1g A:2-61
6n	gi|159041676|ref|YP_001540928.1|	0043935	51-113	0.0000145	46785	Winged helix DNA-binding domain	0.052	63379	MarR-like transcriptional regulators	1ub9 A:
6n	gi|159041681|ref|YP_001540933.1|	0043164	13-81	0.000000019	46785	Winged helix DNA-binding domain	0.024	63379	MarR-like transcriptional regulators	2eth A:1-140
6n	gi|159041753|ref|YP_001541005.1|	0053902	260-349	0.0000000000301	159071	TrmB C-terminal domain-like	0.01	159072	TrmB C-terminal domain-like	2f5t X:247-338
6n	gi|159041753|ref|YP_001541005.1|	0049384	5-101	0.000000000449	46785	Winged helix DNA-binding domain	0.059	63379	MarR-like transcriptional regulators	2fbh A:8-144
6n	gi|159041789|ref|YP_001541041.1|	0054906	101-228	1.63e-44	82114	Riboflavin kinase-like	0.00016	159154	CTP-dependent riboflavin kinase-like	3cta A:90-220
6n	gi|159041789|ref|YP_001541041.1|	0054905	31-95	0.00000000000473	46785	Winged helix DNA-binding domain	0.053	63379	MarR-like transcriptional regulators	2eth A:1-140
6n	gi|159042158|ref|YP_001541410.1|	0040266	3-66	0.00000704	46785	Winged helix DNA-binding domain	0.086	63379	MarR-like transcriptional regulators	2fbh A:8-144
6n	gi|159042313|ref|YP_001541565.1|	0037826	53-123	1.18e-18	47979	Iron-dependent repressor protein, dimerization domain	0.0012	47980	Iron-dependent repressor protein, dimerization domain	1fx7 A:65-144
6n	gi|159042313|ref|YP_001541565.1|	0043164	10-74	0.0000000164	46785	Winged helix DNA-binding domain	0.095	63379	MarR-like transcriptional regulators	2a61 A:5-143
6n	gi|159042248|ref|YP_001541500.1|	0051249	133-189	0.0000000000938	47413	lambda repressor-like DNA-binding domains	0.06	47432	SinR domain-like	2b5a A:1-77
6n	gi|159040734|ref|YP_001539986.1|	0052364	26-116	0.0000000000813	46785	Winged helix DNA-binding domain	0.0099	109680	TrmB-like	2d1h A:1-109
6n	gi|159040740|ref|YP_001539992.1|	0049384	1-96	0.0000000000051	46785	Winged helix DNA-binding domain	0.058	109680	TrmB-like	1sfx A:
6n	gi|159041895|ref|YP_001541147.1|	0044184	27-225	8.18e-40	111331	NAD kinase/diacylglycerol kinase-like	0.00058	111332	NAD kinase-like	1suw A:
6n	gi|159041895|ref|YP_001541147.1|	0052364	253-312	0.0000000106	46785	Winged helix DNA-binding domain	0.085	109680	TrmB-like	1sfx A:
