# Supplementary material for: Abundance, diversity and domain architecture variability in prokaryotic DNA-binding transcription factors
Source: PLoS One. 2018 Apr 3;13(4):e0195332. doi: 10.1371/journal.pone.0195332 (PMC5882156; doi:10.1371/journal.pone.0195332)
Supplement: S1 Dataset — The information of genomes and transcription factors is organized in a tabular format. The file S1_Dataset.zip contains 761 files, one per genome. The information is organized as follows: Genome ID, identifier from NCBI database; Supfam ID; physical position of the Domain; E-value; Supfam model assignment; Supfam description; E-value associated to the family; Family ID; Family ID; representative PDB associated to each assignment. (ZIP) [file pone.0195332.s005.zip › Genomes_assignments/Campylobacter_concisus_13826_B.TFs]

6x	gi|157164227|ref|YP_001466426.1|	0054946	2-135	2.36e-32	51206	cAMP-binding domain-like	0.0058	51210	cAMP-binding domain	1o5l A:1-129
6x	gi|157164227|ref|YP_001466426.1|	0052860	143-210	0.0000000363	46785	Winged helix DNA-binding domain	0.025	46796	CAP C-terminal domain-like	1zyb A:148-220
6x	gi|157165197|ref|YP_001467540.1|	0048601	132-210	0.00000000022	46785	Winged helix DNA-binding domain	0.0069	46796	CAP C-terminal domain-like	1ft9 A:134-213
6x	gi|157165197|ref|YP_001467540.1|	0046856	13-118	0.0000000016	51206	cAMP-binding domain-like	0.029	51210	cAMP-binding domain	2h6c A:19-147
6x	gi|157164717|ref|YP_001465979.1|	0041150	7-106	2.67e-18	46785	Winged helix DNA-binding domain	0.019	101027	FUR-like	1mzb A:
6x	gi|157164764|ref|YP_001466940.1|	0041150	10-141	3.1e-28	46785	Winged helix DNA-binding domain	0.0027	101027	FUR-like	1mzb A:
6x	gi|157164982|ref|YP_001467460.1|	0041150	12-145	7.21e-38	46785	Winged helix DNA-binding domain	0.00038	101027	FUR-like	1mzb A:
6x	gi|157164514|ref|YP_001466535.1|	0048694	145-209	8.84e-18	46894	C-terminal effector domain of the bipartite response regulators	0.0035	46900	GerE-like (LuxR/UhpA family of transcriptional regulators)	1yio A:131-200
6x	gi|157165102|ref|YP_001466331.1|	0050048	8-78	0.0000000000000051	46785	Winged helix DNA-binding domain	0.038	46804	GntR-like transcriptional regulators	2hs5 A:25-93
6x	gi|157165102|ref|YP_001466331.1|	0054060	80-214	0.00000000000000471	48008	GntR ligand-binding domain-like	0.021	48009	GntR ligand-binding domain-like	1hw1 A:79-230
6x	gi|157165631|ref|YP_001465971.1|	0043095	5-74	0.000000115	46785	Winged helix DNA-binding domain	0.092	74676	Transcriptional regulator IclR, N-terminal domain	1mkm A:1-75
6x	gi|157165656|ref|YP_001466290.1|	0050342	1-127	2.28e-34	52172	CheY-like	0.00038	52173	CheY-related	1mvo A:
6x	gi|157165656|ref|YP_001466290.1|	0048684	131-222	1.93e-20	46894	C-terminal effector domain of the bipartite response regulators	0.0041	46895	PhoB-like	1opc A:
6x	gi|157164291|ref|YP_001466303.1|	0043525	1-141	5.83e-32	52172	CheY-like	0.00053	52173	CheY-related	2pl1 A:1-119
6x	gi|157164291|ref|YP_001466303.1|	0051385	120-218	6.52e-23	46894	C-terminal effector domain of the bipartite response regulators	0.0022	46895	PhoB-like	1p2f A:121-217
6x	gi|157164458|ref|YP_001466682.1|	0043525	1-167	2.7e-39	52172	CheY-like	0.00044	52173	CheY-related	1mvo A:
6x	gi|157164458|ref|YP_001466682.1|	0052669	146-223	5.61e-16	46894	C-terminal effector domain of the bipartite response regulators	0.0029	46895	PhoB-like	1p2f A:121-217
6x	gi|157164043|ref|YP_001467021.1|	0048684	59-141	0.0000000000000051	46894	C-terminal effector domain of the bipartite response regulators	0.0026	46895	PhoB-like	1kgs A:124-225
6x	gi|157165004|ref|YP_001466259.1|	0051711	7-60	0.000061	47413	lambda repressor-like DNA-binding domains	0.081	47432	SinR domain-like	1utx A:
6x	gi|157164377|ref|YP_001466794.1|	0054369	31-89	0.0000194	47413	lambda repressor-like DNA-binding domains	0.063	47432	SinR domain-like	2b5a A:1-77
6x	gi|157164580|ref|YP_001466981.1|	0054369	31-89	0.0000194	47413	lambda repressor-like DNA-binding domains	0.063	47432	SinR domain-like	2b5a A:1-77
6x	gi|157165402|ref|YP_001466089.1|	0049195	4-76	2.82e-16	46689	Homeodomain-like	0.0034	46764	Tetracyclin repressor-like, N-terminal domain	1rkt A:2-82
