# Supplementary material for: Abundance, diversity and domain architecture variability in prokaryotic DNA-binding transcription factors
Source: PLoS One. 2018 Apr 3;13(4):e0195332. doi: 10.1371/journal.pone.0195332 (PMC5882156; doi:10.1371/journal.pone.0195332)
Supplement: S1 Dataset — The information of genomes and transcription factors is organized in a tabular format. The file S1_Dataset.zip contains 761 files, one per genome. The information is organized as follows: Genome ID, identifier from NCBI database; Supfam ID; physical position of the Domain; E-value; Supfam model assignment; Supfam description; E-value associated to the family; Family ID; Family ID; representative PDB associated to each assignment. (ZIP) [file pone.0195332.s005.zip › Genomes_assignments/Campylobacter_curvus_525.92_B.TFs]

3y	gi|154174392|ref|YP_001407608.1|	0046275	251-300	0.00000000538	46689	Homeodomain-like	0.04	46759	AraC type transcriptional activator	1bl0 A:9-62
3y	gi|154174392|ref|YP_001407608.1|	0036286	198-245	0.0000264	46689	Homeodomain-like	0.075	46764	Tetracyclin repressor-like, N-terminal domain	1jt6 A:2-72
3y	gi|154174126|ref|YP_001407846.1|	0046275	247-292	0.000000000403	46689	Homeodomain-like	0.024	46759	AraC type transcriptional activator	1bl0 A:63-124
3y	gi|154174126|ref|YP_001407846.1|	0036286	195-245	0.0000000275	46689	Homeodomain-like	0.056	46764	Tetracyclin repressor-like, N-terminal domain	2g7g A:9-73
3y	gi|154173680|ref|YP_001409197.1|	0036286	12-59	0.000000000143	46689	Homeodomain-like	0.031	46759	AraC type transcriptional activator	1bl0 A:9-62
3y	gi|154173680|ref|YP_001409197.1|	0049381	115-166	0.000000133	53155	Methylated DNA-protein cysteine methyltransferase domain	0.0056	53156	Methylated DNA-protein cysteine methyltransferase domain	1sfe A:12-92
3y	gi|154175124|ref|YP_001407408.1|	0043095	8-74	0.0000879	46785	Winged helix DNA-binding domain	0.059	46801	ArsR-like transcriptional regulators	1r1u A:
3y	gi|154175166|ref|YP_001407548.1|	0049944	11-89	5.46e-20	46785	Winged helix DNA-binding domain	0.023	46801	ArsR-like transcriptional regulators	1r1u A:
3y	gi|154174501|ref|YP_001409234.1|	0049777	2-102	3.24e-20	46785	Winged helix DNA-binding domain	0.029	46801	ArsR-like transcriptional regulators	1r1u A:
3y	gi|154174594|ref|YP_001407629.1|	0048601	132-211	0.000000000133	46785	Winged helix DNA-binding domain	0.0069	46796	CAP C-terminal domain-like	1ft9 A:134-213
3y	gi|154174594|ref|YP_001407629.1|	0046856	20-130	0.000000000675	51206	cAMP-binding domain-like	0.068	51210	cAMP-binding domain	2gau A:10-151
3y	gi|154174075|ref|YP_001407925.1|	0054946	3-137	9.69e-34	51206	cAMP-binding domain-like	0.0064	51210	cAMP-binding domain	1hw5 A:1-137
3y	gi|154174075|ref|YP_001407925.1|	0052860	145-211	0.0000000121	46785	Winged helix DNA-binding domain	0.037	46796	CAP C-terminal domain-like	3e5u A:148-227
3y	gi|154175522|ref|YP_001408747.1|	0041617	135-377	5.97e-69	52540	P-loop containing nucleoside triphosphate hydrolases	0.000000778	81269	Extended AAA-ATPase domain	1ny5 A:138-384
3y	gi|154175522|ref|YP_001408747.1|	0043525	1-181	1.38e-28	52172	CheY-like	0.0012	52173	CheY-related	1qkk A:
3y	gi|154175522|ref|YP_001408747.1|	0037176	350-429	0.000037	46689	Homeodomain-like	0.022	100918	FIS-like	1ntc A:
3y	gi|154175052|ref|YP_001407415.1|	0041150	2-113	4.48e-20	46785	Winged helix DNA-binding domain	0.019	101027	FUR-like	1mzb A:
3y	gi|154174593|ref|YP_001407788.1|	0041150	12-145	5.02e-38	46785	Winged helix DNA-binding domain	0.00046	101027	FUR-like	1mzb A:
3y	gi|154174415|ref|YP_001408100.1|	0041150	13-141	1.09e-28	46785	Winged helix DNA-binding domain	0.00097	101027	FUR-like	1mzb A:
3y	gi|154173674|ref|YP_001408872.1|	0041150	2-126	2.91e-30	46785	Winged helix DNA-binding domain	0.0031	101027	FUR-like	1mzb A:
3y	gi|154175194|ref|YP_001408651.1|	0048694	141-205	1.87e-17	46894	C-terminal effector domain of the bipartite response regulators	0.0035	46900	GerE-like (LuxR/UhpA family of transcriptional regulators)	1a04 A:150-216
3y	gi|154173774|ref|YP_001408835.1|	0050048	5-76	4.16e-16	46785	Winged helix DNA-binding domain	0.049	46804	GntR-like transcriptional regulators	2hs5 A:25-93
3y	gi|154173774|ref|YP_001408835.1|	0054060	78-212	0.00000000000000178	48008	GntR ligand-binding domain-like	0.02	48009	GntR ligand-binding domain-like	2hs5 A:94-231
3y	gi|154175379|ref|YP_001409098.1|	0052364	19-64	0.00000172	46785	Winged helix DNA-binding domain	0.076	68967	Lrp/AsnC-like transcriptional regulator N-terminal domain	2cfx A:1-63
3y	gi|154174720|ref|YP_001408580.1|	0045790	89-298	1.36e-27	53850	Periplasmic binding protein-like II	0.0025	53851	Phosphate binding protein-like	1i6a A:
3y	gi|154174720|ref|YP_001408580.1|	0047461	1-85	6.35e-17	46785	Winged helix DNA-binding domain	0.0061	88979	LysR-like transcriptional regulators	1ixc A:1-89
3y	gi|154174691|ref|YP_001408897.1|	0045790	94-299	1.67e-22	53850	Periplasmic binding protein-like II	0.0057	53851	Phosphate binding protein-like	1i6a A:
3y	gi|154174691|ref|YP_001408897.1|	0047461	1-86	8.99e-22	46785	Winged helix DNA-binding domain	0.0032	88979	LysR-like transcriptional regulators	1ixc A:1-89
3y	gi|154175513|ref|YP_001408679.1|	0052801	4-139	1.14e-27	46785	Winged helix DNA-binding domain	0.0079	63379	MarR-like transcriptional regulators	2eth A:1-140
3y	gi|154173668|ref|YP_001407381.1|	0048684	129-214	0.00000000000000482	46894	C-terminal effector domain of the bipartite response regulators	0.0018	46895	PhoB-like	1kgs A:124-225
3y	gi|154173668|ref|YP_001407381.1|	0050342	1-118	0.000000012	52172	CheY-like	0.0063	52173	CheY-related	1p2f A:1-120
3y	gi|154174499|ref|YP_001407800.1|	0050342	1-127	2.13e-34	52172	CheY-like	0.00039	52173	CheY-related	1kgs A:2-123
3y	gi|154174499|ref|YP_001407800.1|	0048684	131-222	9.92e-21	46894	C-terminal effector domain of the bipartite response regulators	0.004	46895	PhoB-like	1opc A:
3y	gi|154174037|ref|YP_001408153.1|	0043525	1-169	3.98e-35	52172	CheY-like	0.00023	52173	CheY-related	1kgs A:2-123
3y	gi|154174037|ref|YP_001408153.1|	0052669	147-218	0.00000000000000391	46894	C-terminal effector domain of the bipartite response regulators	0.0045	46895	PhoB-like	1kgs A:124-225
3y	gi|154174918|ref|YP_001408208.1|	0043525	8-173	2.42e-29	52172	CheY-like	0.0034	52173	CheY-related	1u0s Y:
3y	gi|154174918|ref|YP_001408208.1|	0052669	146-221	0.00000238	46894	C-terminal effector domain of the bipartite response regulators	0.016	46895	PhoB-like	1p2f A:121-217
3y	gi|154174385|ref|YP_001408399.1|	0043525	1-166	2.13e-38	52172	CheY-like	0.00057	52173	CheY-related	1mvo A:
3y	gi|154174385|ref|YP_001408399.1|	0052669	140-224	0.00000000000000145	46894	C-terminal effector domain of the bipartite response regulators	0.0034	46895	PhoB-like	1p2f A:121-217
3y	gi|154175536|ref|YP_001408616.1|	0048684	1-67	0.00000000249	46894	C-terminal effector domain of the bipartite response regulators	0.023	46895	PhoB-like	1kgs A:124-225
3y	gi|154173885|ref|YP_001408852.1|	0043525	1-150	2.56e-33	52172	CheY-like	0.00055	52173	CheY-related	2pl1 A:1-119
3y	gi|154173885|ref|YP_001408852.1|	0051385	120-218	2.72e-23	46894	C-terminal effector domain of the bipartite response regulators	0.002	46895	PhoB-like	1p2f A:121-217
3y	gi|154174350|ref|YP_001407480.1|	0049195	4-74	0.00000000000000103	46689	Homeodomain-like	0.004	46764	Tetracyclin repressor-like, N-terminal domain	1rkt A:2-82
3y	gi|154174392|ref|YP_001407608.1|	0046275	251-300	0.00000000538	46689	Homeodomain-like	0.04	46759	AraC type transcriptional activator	1bl0 A:9-62
3y	gi|154174392|ref|YP_001407608.1|	0036286	198-245	0.0000264	46689	Homeodomain-like	0.075	46764	Tetracyclin repressor-like, N-terminal domain	1jt6 A:2-72
3y	gi|154174126|ref|YP_001407846.1|	0046275	247-292	0.000000000403	46689	Homeodomain-like	0.024	46759	AraC type transcriptional activator	1bl0 A:63-124
3y	gi|154174126|ref|YP_001407846.1|	0036286	195-245	0.0000000275	46689	Homeodomain-like	0.056	46764	Tetracyclin repressor-like, N-terminal domain	2g7g A:9-73
