# Supplementary material for: Abundance, diversity and domain architecture variability in prokaryotic DNA-binding transcription factors
Source: PLoS One. 2018 Apr 3;13(4):e0195332. doi: 10.1371/journal.pone.0195332 (PMC5882156; doi:10.1371/journal.pone.0195332)
Supplement: S1 Dataset — The information of genomes and transcription factors is organized in a tabular format. The file S1_Dataset.zip contains 761 files, one per genome. The information is organized as follows: Genome ID, identifier from NCBI database; Supfam ID; physical position of the Domain; E-value; Supfam model assignment; Supfam description; E-value associated to the family; Family ID; Family ID; representative PDB associated to each assignment. (ZIP) [file pone.0195332.s005.zip › Genomes_assignments/Campylobacter_fetus_subsp._fetus_82-40_B.TFs]

35	gi|118475050|ref|YP_892365.1|	0046275	257-305	0.00000000627	46689	Homeodomain-like	0.019	46759	AraC type transcriptional activator	1bl0 A:63-124
35	gi|118475371|ref|YP_892439.1|	0046275	241-287	0.0000000000493	46689	Homeodomain-like	0.033	46759	AraC type transcriptional activator	1d5y A:57-121
35	gi|118475371|ref|YP_892439.1|	0036286	189-239	0.00000538	46689	Homeodomain-like	0.046	46764	Tetracyclin repressor-like, N-terminal domain	1z0x A:4-71
35	gi|118474481|ref|YP_892442.1|	0046275	26-75	0.00000000000202	46689	Homeodomain-like	0.029	46759	AraC type transcriptional activator	1d5y A:57-121
35	gi|118475564|ref|YP_891629.1|	0054946	2-140	1.57e-23	51206	cAMP-binding domain-like	0.023	51210	cAMP-binding domain	2gau A:10-151
35	gi|118475564|ref|YP_891629.1|	0054434	145-200	0.0000000000288	46785	Winged helix DNA-binding domain	0.03	46796	CAP C-terminal domain-like	2oz6 A:143-213
35	gi|118474814|ref|YP_891973.1|	0054946	2-137	3.01e-32	51206	cAMP-binding domain-like	0.0062	51210	cAMP-binding domain	1o5l A:1-129
35	gi|118474814|ref|YP_891973.1|	0048601	146-210	0.0000000423	46785	Winged helix DNA-binding domain	0.061	46796	CAP C-terminal domain-like	1zyb A:148-220
35	gi|118475488|ref|YP_891467.1|	0041150	2-120	1.65e-30	46785	Winged helix DNA-binding domain	0.0099	101027	FUR-like	1mzb A:
35	gi|118474524|ref|YP_892301.1|	0041150	15-147	2.38e-37	46785	Winged helix DNA-binding domain	0.00044	101027	FUR-like	1mzb A:
35	gi|118475426|ref|YP_892850.1|	0041150	2-106	2.55e-16	46785	Winged helix DNA-binding domain	0.045	101027	FUR-like	1mzb A:
35	gi|118474430|ref|YP_892843.1|	0040266	16-55	0.000000116	46785	Winged helix DNA-binding domain	0.09	46804	GntR-like transcriptional regulators	3bwg A:5-82
35	gi|118475481|ref|YP_891680.1|	0052726	10-259	2.1e-32	52540	P-loop containing nucleoside triphosphate hydrolases	0.0094	81269	Extended AAA-ATPase domain	2fna A:1-283
35	gi|118475481|ref|YP_891680.1|	0040266	258-358	0.00000139	46785	Winged helix DNA-binding domain	0.055	68967	Lrp/AsnC-like transcriptional regulator N-terminal domain	1i1g A:2-61
35	gi|118474826|ref|YP_892223.1|	0049608	69-246	6.54e-39	55781	GAF domain-like	0.00038	75513	IclR ligand-binding domain-like	1mkm A:76-246
35	gi|118474826|ref|YP_892223.1|	0048177	10-77	0.0000000664	46785	Winged helix DNA-binding domain	0.079	68967	Lrp/AsnC-like transcriptional regulator N-terminal domain	1ri7 A:25-84
35	gi|118475506|ref|YP_891892.1|	0047461	4-88	8.06e-19	46785	Winged helix DNA-binding domain	0.014	88979	LysR-like transcriptional regulators	1ixc A:1-89
35	gi|118475506|ref|YP_891892.1|	0047313	93-270	0.00000000199	53850	Periplasmic binding protein-like II	0.014	53851	Phosphate binding protein-like	1al3 A:
35	gi|118475115|ref|YP_892572.1|	0045790	90-278	4.96e-16	53850	Periplasmic binding protein-like II	0.0057	53851	Phosphate binding protein-like	1i6a A:
35	gi|118475115|ref|YP_892572.1|	0052508	1-76	0.0000000000000726	46785	Winged helix DNA-binding domain	0.01	88979	LysR-like transcriptional regulators	1ixc A:1-89
35	gi|118474786|ref|YP_892694.1|	0052644	5-131	1.39e-19	46785	Winged helix DNA-binding domain	0.025	63379	MarR-like transcriptional regulators	1jgs A:
35	gi|118475242|ref|YP_891651.1|	0050342	2-124	7.12e-35	52172	CheY-like	0.00044	52173	CheY-related	1mvo A:
35	gi|118475242|ref|YP_891651.1|	0051385	125-221	1.55e-22	46894	C-terminal effector domain of the bipartite response regulators	0.0035	46895	PhoB-like	1p2f A:121-217
35	gi|118475654|ref|YP_891728.1|	0054521	8-124	8.11e-31	52172	CheY-like	0.00051	52173	CheY-related	1mvo A:
35	gi|118475654|ref|YP_891728.1|	0048684	131-221	2.04e-22	46894	C-terminal effector domain of the bipartite response regulators	0.002	46895	PhoB-like	1qqi A:
35	gi|118474546|ref|YP_891938.1|	0043525	1-162	1.24e-37	52172	CheY-like	0.00048	52173	CheY-related	1mvo A:
35	gi|118474546|ref|YP_891938.1|	0048619	131-223	2.89e-20	46894	C-terminal effector domain of the bipartite response regulators	0.0023	46895	PhoB-like	1p2f A:121-217
35	gi|118475433|ref|YP_892293.1|	0050342	1-127	2.42e-34	52172	CheY-like	0.00033	52173	CheY-related	1kgs A:2-123
35	gi|118475433|ref|YP_892293.1|	0048684	133-222	1.67e-20	46894	C-terminal effector domain of the bipartite response regulators	0.0045	46895	PhoB-like	1qqi A:
35	gi|118474151|ref|YP_891507.1|	0051908	17-84	0.00000000000253	47413	lambda repressor-like DNA-binding domains	0.017	47432	SinR domain-like	1utx A:
35	gi|118474627|ref|YP_892564.1|	0051908	16-82	0.00000016	47413	lambda repressor-like DNA-binding domains	0.053	47432	SinR domain-like	1b0n A:1-68
35	gi|118474644|ref|YP_891330.1|	0049195	11-81	1.54e-16	46689	Homeodomain-like	0.005	46764	Tetracyclin repressor-like, N-terminal domain	1rkt A:2-82
35	gi|118475371|ref|YP_892439.1|	0046275	241-287	0.0000000000493	46689	Homeodomain-like	0.033	46759	AraC type transcriptional activator	1d5y A:57-121
35	gi|118475371|ref|YP_892439.1|	0036286	189-239	0.00000538	46689	Homeodomain-like	0.046	46764	Tetracyclin repressor-like, N-terminal domain	1z0x A:4-71
