# Supplementary material for: Abundance, diversity and domain architecture variability in prokaryotic DNA-binding transcription factors
Source: PLoS One. 2018 Apr 3;13(4):e0195332. doi: 10.1371/journal.pone.0195332 (PMC5882156; doi:10.1371/journal.pone.0195332)
Supplement: S1 Dataset — The information of genomes and transcription factors is organized in a tabular format. The file S1_Dataset.zip contains 761 files, one per genome. The information is organized as follows: Genome ID, identifier from NCBI database; Supfam ID; physical position of the Domain; E-value; Supfam model assignment; Supfam description; E-value associated to the family; Family ID; Family ID; representative PDB associated to each assignment. (ZIP) [file pone.0195332.s005.zip › Genomes_assignments/Campylobacter_hominis_ATCC_BAA-381_B.TFs]

00	gi|154148083|ref|YP_001406213.1|	0045977	269-316	0.000000000493	46689	Homeodomain-like	0.036	46759	AraC type transcriptional activator	1bl0 A:63-124
00	gi|154149489|ref|YP_001407073.1|	0049777	29-121	9.28e-26	46785	Winged helix DNA-binding domain	0.0023	46801	ArsR-like transcriptional regulators	1r1u A:
00	gi|154147910|ref|YP_001406931.1|	0054946	4-132	3.8e-24	51206	cAMP-binding domain-like	0.011	51210	cAMP-binding domain	1hw5 A:1-137
00	gi|154147910|ref|YP_001406931.1|	0048601	143-211	0.00000118	46785	Winged helix DNA-binding domain	0.054	46796	CAP C-terminal domain-like	3e5u A:148-227
00	gi|154149103|ref|YP_001406847.1|	0041150	2-117	3.88e-30	46785	Winged helix DNA-binding domain	0.01	101027	FUR-like	1mzb A:
00	gi|154148571|ref|YP_001407168.1|	0041150	14-147	2.57e-35	46785	Winged helix DNA-binding domain	0.00043	101027	FUR-like	1mzb A:
00	gi|154148866|ref|YP_001406002.1|	0054521	5-120	7.83e-31	52172	CheY-like	0.00058	52173	CheY-related	1b00 A:
00	gi|154148866|ref|YP_001406002.1|	0051385	121-220	4.82e-21	46894	C-terminal effector domain of the bipartite response regulators	0.0015	46895	PhoB-like	1kgs A:124-225
00	gi|154149383|ref|YP_001406539.1|	0050342	1-125	6.83e-37	52172	CheY-like	0.00046	52173	CheY-related	1mvo A:
00	gi|154149383|ref|YP_001406539.1|	0051385	126-225	7.37e-21	46894	C-terminal effector domain of the bipartite response regulators	0.0024	46895	PhoB-like	1p2f A:121-217
00	gi|154149077|ref|YP_001406703.1|	0050342	1-125	3.42e-34	52172	CheY-like	0.00032	52173	CheY-related	1kgs A:2-123
00	gi|154149077|ref|YP_001406703.1|	0048684	130-223	1.93e-21	46894	C-terminal effector domain of the bipartite response regulators	0.0029	46895	PhoB-like	1opc A:
00	gi|154148783|ref|YP_001406911.1|	0043525	5-172	1.14e-32	52172	CheY-like	0.0022	52173	CheY-related	1kgs A:2-123
00	gi|154148783|ref|YP_001406911.1|	0052669	150-221	0.00000000629	46894	C-terminal effector domain of the bipartite response regulators	0.007	46895	PhoB-like	1kgs A:124-225
00	gi|154148443|ref|YP_001405854.1|	0039545	103-231	1.57e-22	51306	LexA/Signal peptidase	0.0014	51307	LexA-related	1jhf A:73-198
00	gi|154148443|ref|YP_001405854.1|	0050823	1-64	0.0000000000000152	47413	lambda repressor-like DNA-binding domains	0.025	47432	SinR domain-like	2b5a A:1-77
00	gi|154148040|ref|YP_001406154.1|	0049195	6-78	0.0000000000000021	46689	Homeodomain-like	0.0066	46764	Tetracyclin repressor-like, N-terminal domain	1rkt A:2-82
