# Supplementary material for: Abundance, diversity and domain architecture variability in prokaryotic DNA-binding transcription factors
Source: PLoS One. 2018 Apr 3;13(4):e0195332. doi: 10.1371/journal.pone.0195332 (PMC5882156; doi:10.1371/journal.pone.0195332)
Supplement: S1 Dataset — The information of genomes and transcription factors is organized in a tabular format. The file S1_Dataset.zip contains 761 files, one per genome. The information is organized as follows: Genome ID, identifier from NCBI database; Supfam ID; physical position of the Domain; E-value; Supfam model assignment; Supfam description; E-value associated to the family; Family ID; Family ID; representative PDB associated to each assignment. (ZIP) [file pone.0195332.s005.zip › Genomes_assignments/Campylobacter_jejuni_subsp._doylei_269.97_B.TFs]

05	gi|153951369|ref|YP_001398845.1|	0052814	85-272	2.35e-34	140931	Fic-like	0.0091	140932	Fic-like	2g03 A:11-187
05	gi|153951369|ref|YP_001398845.1|	0043095	277-343	0.0000124	46785	Winged helix DNA-binding domain	0.093	46801	ArsR-like transcriptional regulators	1r1u A:
05	gi|153952239|ref|YP_001398497.1|	0048600	3-126	1.31e-29	51206	cAMP-binding domain-like	0.0058	51210	cAMP-binding domain	1hw5 A:1-137
05	gi|153952239|ref|YP_001398497.1|	0048601	131-196	0.0000000153	46785	Winged helix DNA-binding domain	0.036	46796	CAP C-terminal domain-like	3e5u A:148-227
05	gi|153952060|ref|YP_001397897.1|	0041617	139-377	1.57e-66	52540	P-loop containing nucleoside triphosphate hydrolases	0.00000113	81269	Extended AAA-ATPase domain	1ny5 A:138-384
05	gi|153952060|ref|YP_001397897.1|	0043525	2-181	5.27e-30	52172	CheY-like	0.0014	52173	CheY-related	1qkk A:
05	gi|153952060|ref|YP_001397897.1|	0046907	382-431	0.0000155	46689	Homeodomain-like	0.041	100918	FIS-like	1ntc A:
05	gi|153952347|ref|YP_001398558.1|	0041150	13-147	1.78e-38	46785	Winged helix DNA-binding domain	0.00035	101027	FUR-like	1mzb A:
05	gi|153951652|ref|YP_001398631.1|	0041150	2-128	2.84e-32	46785	Winged helix DNA-binding domain	0.0051	101027	FUR-like	1mzb A:
05	gi|153951454|ref|YP_001398485.1|	0049608	66-242	1.05e-29	55781	GAF domain-like	0.00081	75513	IclR ligand-binding domain-like	1mkm A:76-246
05	gi|153951454|ref|YP_001398485.1|	0048177	6-71	0.00000000132	46785	Winged helix DNA-binding domain	0.042	74676	Transcriptional regulator IclR, N-terminal domain	1mkm A:1-75
05	gi|153952046|ref|YP_001398697.1|	0049173	11-67	0.0000258	46785	Winged helix DNA-binding domain	0.075	74676	Transcriptional regulator IclR, N-terminal domain	1mkm A:1-75
05	gi|153952254|ref|YP_001397649.1|	0050342	1-123	9.82e-34	52172	CheY-like	0.00063	52173	CheY-related	1mvo A:
05	gi|153952254|ref|YP_001397649.1|	0048684	131-222	8.5e-22	46894	C-terminal effector domain of the bipartite response regulators	0.0032	46895	PhoB-like	1opc A:
05	gi|153952027|ref|YP_001397682.1|	0050342	2-124	1.99e-35	52172	CheY-like	0.00051	52173	CheY-related	1mvo A:
05	gi|153952027|ref|YP_001397682.1|	0048619	130-223	7.94e-24	46894	C-terminal effector domain of the bipartite response regulators	0.0011	46895	PhoB-like	1p2f A:121-217
05	gi|153951656|ref|YP_001398037.1|	0054521	5-121	4.27e-30	52172	CheY-like	0.0004	52173	CheY-related	1b00 A:
05	gi|153951656|ref|YP_001398037.1|	0051385	121-219	3.68e-21	46894	C-terminal effector domain of the bipartite response regulators	0.002	46895	PhoB-like	1kgs A:124-225
05	gi|153951492|ref|YP_001397515.1|	0054127	6-51	0.00000405	47413	lambda repressor-like DNA-binding domains	0.042	47432	SinR domain-like	2ict A:8-94
05	gi|153950973|ref|YP_001398201.1|	0038966	2-38	0.0000000535	47413	lambda repressor-like DNA-binding domains	0.042	47432	SinR domain-like	1b0n A:1-68
05	gi|153952460|ref|YP_001398588.1|	0049195	5-77	0.0000000000000139	46689	Homeodomain-like	0.0024	46764	Tetracyclin repressor-like, N-terminal domain	1jt6 A:2-72
