# Supplementary material for: Abundance, diversity and domain architecture variability in prokaryotic DNA-binding transcription factors
Source: PLoS One. 2018 Apr 3;13(4):e0195332. doi: 10.1371/journal.pone.0195332 (PMC5882156; doi:10.1371/journal.pone.0195332)
Supplement: S1 Dataset — The information of genomes and transcription factors is organized in a tabular format. The file S1_Dataset.zip contains 761 files, one per genome. The information is organized as follows: Genome ID, identifier from NCBI database; Supfam ID; physical position of the Domain; E-value; Supfam model assignment; Supfam description; E-value associated to the family; Family ID; Family ID; representative PDB associated to each assignment. (ZIP) [file pone.0195332.s005.zip › Genomes_assignments/Campylobacter_lari_RM2100_B.TFs]

4I	gi|222823167|ref|YP_002574740.1|	0046275	237-285	0.00000000022	46689	Homeodomain-like	0.027	46759	AraC type transcriptional activator	1d5y A:57-121
4I	gi|222823672|ref|YP_002575246.1|	0049944	2-85	3.18e-21	46785	Winged helix DNA-binding domain	0.028	46801	ArsR-like transcriptional regulators	1smt A:
4I	gi|222823695|ref|YP_002575269.1|	0048600	3-127	1.57e-32	51206	cAMP-binding domain-like	0.01	51210	cAMP-binding domain	1hw5 A:1-137
4I	gi|222823695|ref|YP_002575269.1|	0048601	131-197	0.0000000000691	46785	Winged helix DNA-binding domain	0.031	46796	CAP C-terminal domain-like	1zyb A:148-220
4I	gi|222823788|ref|YP_002575362.1|	0046856	9-138	9.3e-18	51206	cAMP-binding domain-like	0.043	51207	CO-sensing protein CooA, N-terminal domain	1ft9 A:2-133
4I	gi|222823788|ref|YP_002575362.1|	0052198	141-199	0.00000000000343	46785	Winged helix DNA-binding domain	0.039	46796	CAP C-terminal domain-like	2coh A:118-199
4I	gi|222823538|ref|YP_002575112.1|	0041617	135-377	1.74e-67	52540	P-loop containing nucleoside triphosphate hydrolases	0.00000141	81269	Extended AAA-ATPase domain	1ny5 A:138-384
4I	gi|222823538|ref|YP_002575112.1|	0043525	2-181	2.99e-30	52172	CheY-like	0.00093	52173	CheY-related	1qkk A:
4I	gi|222823538|ref|YP_002575112.1|	0046907	384-428	0.00000148	46689	Homeodomain-like	0.046	100918	FIS-like	1ntc A:
4I	gi|222823512|ref|YP_002575086.1|	0041150	13-146	1.32e-36	46785	Winged helix DNA-binding domain	0.00058	101027	FUR-like	1mzb A:
4I	gi|222824347|ref|YP_002575921.1|	0041150	2-126	1.43e-31	46785	Winged helix DNA-binding domain	0.005	101027	FUR-like	1mzb A:
4I	gi|222823077|ref|YP_002574650.1|	0039384	5-44	0.00000281	46785	Winged helix DNA-binding domain	0.086	74676	Transcriptional regulator IclR, N-terminal domain	1mkm A:1-75
4I	gi|222823088|ref|YP_002574661.1|	0040266	15-73	0.000000401	46785	Winged helix DNA-binding domain	0.051	74676	Transcriptional regulator IclR, N-terminal domain	1mkm A:1-75
4I	gi|222823306|ref|YP_002574879.1|	0052509	88-279	7.96e-26	53850	Periplasmic binding protein-like II	0.0079	53851	Phosphate binding protein-like	1i6a A:
4I	gi|222823306|ref|YP_002574879.1|	0047461	1-85	0.00000000000000366	46785	Winged helix DNA-binding domain	0.013	88979	LysR-like transcriptional regulators	1ixc A:1-89
4I	gi|222823172|ref|YP_002574745.1|	0043525	4-165	1.71e-33	52172	CheY-like	0.00017	52173	CheY-related	1kgs A:2-123
4I	gi|222823172|ref|YP_002574745.1|	0047798	136-223	1.81e-17	46894	C-terminal effector domain of the bipartite response regulators	0.0032	46895	PhoB-like	1kgs A:124-225
4I	gi|222823519|ref|YP_002575093.1|	0050342	1-125	5.41e-33	52172	CheY-like	0.00042	52173	CheY-related	1kgs A:2-123
4I	gi|222823519|ref|YP_002575093.1|	0048684	130-222	5.39e-21	46894	C-terminal effector domain of the bipartite response regulators	0.0041	46895	PhoB-like	1opc A:
4I	gi|222823784|ref|YP_002575358.1|	0050342	2-129	4.84e-38	52172	CheY-like	0.00038	52173	CheY-related	1zh2 A:2-120
4I	gi|222823784|ref|YP_002575358.1|	0051385	125-222	1.3e-23	46894	C-terminal effector domain of the bipartite response regulators	0.0013	46895	PhoB-like	1p2f A:121-217
4I	gi|222824102|ref|YP_002575676.1|	0054521	4-120	6.12e-32	52172	CheY-like	0.00032	52173	CheY-related	1kgs A:2-123
4I	gi|222824102|ref|YP_002575676.1|	0049014	134-220	9.35e-17	46894	C-terminal effector domain of the bipartite response regulators	0.004	46895	PhoB-like	1kgs A:124-225
4I	gi|222824535|ref|YP_002576109.1|	0049523	5-73	0.00000000000000251	46689	Homeodomain-like	0.0041	46764	Tetracyclin repressor-like, N-terminal domain	1jt6 A:2-72
