# Supplementary material for: Abundance, diversity and domain architecture variability in prokaryotic DNA-binding transcription factors
Source: PLoS One. 2018 Apr 3;13(4):e0195332. doi: 10.1371/journal.pone.0195332 (PMC5882156; doi:10.1371/journal.pone.0195332)
Supplement: S1 Dataset — The information of genomes and transcription factors is organized in a tabular format. The file S1_Dataset.zip contains 761 files, one per genome. The information is organized as follows: Genome ID, identifier from NCBI database; Supfam ID; physical position of the Domain; E-value; Supfam model assignment; Supfam description; E-value associated to the family; Family ID; Family ID; representative PDB associated to each assignment. (ZIP) [file pone.0195332.s005.zip › Genomes_assignments/Candidatus_Accumulibacter_phosphatis_clade_IIA_str._UW-1_B.TFs]

0E	gi|257092130|ref|YP_003165771.1|	0046275	306-357	0.0000000000278	46689	Homeodomain-like	0.033	46759	AraC type transcriptional activator	1d5y A:57-121
0E	gi|257092655|ref|YP_003166296.1|	0046275	285-333	0.000000000000394	46689	Homeodomain-like	0.016	46759	AraC type transcriptional activator	1d5y A:57-121
0E	gi|257093089|ref|YP_003166730.1|	0041038	301-475	4.89e-45	48150	DNA-glycosylase	0.00017	48157	DNA repair glycosylase, 2 C-terminal domains	1mpg A:100-282
0E	gi|257093089|ref|YP_003166730.1|	0046652	2-77	4.97e-31	57884	Ada DNA repair protein, N-terminal domain (N-Ada 10)	0.00034	57885	Ada DNA repair protein, N-terminal domain (N-Ada 10)	1eyf A:
0E	gi|257093089|ref|YP_003166730.1|	0041039	197-296	3.14e-23	55945	TATA-box binding protein-like	0.00076	55952	DNA repair glycosylase, N-terminal domain	1mpg A:1-99
0E	gi|257093089|ref|YP_003166730.1|	0046275	137-185	0.000000000202	46689	Homeodomain-like	0.033	46759	AraC type transcriptional activator	1d5y A:57-121
0E	gi|257093089|ref|YP_003166730.1|	0036286	87-134	0.0000158	46689	Homeodomain-like	0.061	46759	AraC type transcriptional activator	1bl0 A:63-124
0E	gi|257094166|ref|YP_003167807.1|	0046275	284-332	0.00000000197	46689	Homeodomain-like	0.027	46759	AraC type transcriptional activator	1d5y A:57-121
0E	gi|257094614|ref|YP_003168255.1|	0046275	280-330	0.00000000000896	46689	Homeodomain-like	0.013	46759	AraC type transcriptional activator	1d5y A:57-121
0E	gi|257094614|ref|YP_003168255.1|	0036286	227-278	0.0000000331	46689	Homeodomain-like	0.051	46764	Tetracyclin repressor-like, N-terminal domain	2hyj A:8-82
0E	gi|257095101|ref|YP_003168742.1|	0052668	4-195	5.73e-39	52317	Class I glutamine amidotransferase-like	0.0036	52325	DJ-1/PfpI	1pe0 A:
0E	gi|257095101|ref|YP_003168742.1|	0036286	213-264	0.000000086	46689	Homeodomain-like	0.032	46759	AraC type transcriptional activator	1d5y A:3-56
0E	gi|257095101|ref|YP_003168742.1|	0046275	266-314	0.0000000493	46689	Homeodomain-like	0.078	46759	AraC type transcriptional activator	1bl0 A:9-62
0E	gi|257093108|ref|YP_003166749.1|	0049777	7-100	4.85e-25	46785	Winged helix DNA-binding domain	0.016	46801	ArsR-like transcriptional regulators	1u2w A:12-119
0E	gi|257094244|ref|YP_003167885.1|	0049777	4-93	6.3e-21	46785	Winged helix DNA-binding domain	0.043	46801	ArsR-like transcriptional regulators	1smt A:
0E	gi|257094977|ref|YP_003168618.1|	0049777	13-98	1.97e-20	46785	Winged helix DNA-binding domain	0.015	46801	ArsR-like transcriptional regulators	1r1u A:
0E	gi|257095089|ref|YP_003168730.1|	0049944	4-61	0.000000000618	46785	Winged helix DNA-binding domain	0.059	46801	ArsR-like transcriptional regulators	1smt A:
0E	gi|257091544|ref|YP_003165187.1|	0047842	71-172	0.0000000000000378	81301	Nucleotidyltransferase	0.036	102932	Catalytic subunit of bi-partite nucleotidyltransferase	1no5 A:
0E	gi|257091544|ref|YP_003165187.1|	0049944	3-94	0.0000449	46785	Winged helix DNA-binding domain	0.052	46801	ArsR-like transcriptional regulators	1r1u A:
0E	gi|257093730|ref|YP_003167371.1|	0039384	1-61	0.0000853	46785	Winged helix DNA-binding domain	0.032	46786	Biotin repressor-like	1j5y A:3-67
0E	gi|257093827|ref|YP_003167468.1|	0039384	2-58	0.000000849	46785	Winged helix DNA-binding domain	0.047	46786	Biotin repressor-like	1bia A:1-63
0E	gi|257092230|ref|YP_003165871.1|	0052199	22-98	0.00000000663	51206	cAMP-binding domain-like	0.01	51210	cAMP-binding domain	2coh A:6-117
0E	gi|257092230|ref|YP_003165871.1|	0054945	136-192	0.0000201	46785	Winged helix DNA-binding domain	0.059	46796	CAP C-terminal domain-like	3e5u A:148-227
0E	gi|257092445|ref|YP_003166086.1|	0046856	17-154	8.25e-26	51206	cAMP-binding domain-like	0.017	51210	cAMP-binding domain	1vp6 A:
0E	gi|257092445|ref|YP_003166086.1|	0052198	156-223	0.000000000000601	46785	Winged helix DNA-binding domain	0.01	46796	CAP C-terminal domain-like	2coh A:118-199
0E	gi|257093212|ref|YP_003166853.1|	0052861	13-148	7.2e-25	51206	cAMP-binding domain-like	0.0044	51210	cAMP-binding domain	1vp6 A:
0E	gi|257093212|ref|YP_003166853.1|	0052198	155-228	0.0000000000000152	46785	Winged helix DNA-binding domain	0.019	46796	CAP C-terminal domain-like	2oz6 A:143-213
0E	gi|257093717|ref|YP_003167358.1|	0054946	22-162	1.03e-28	51206	cAMP-binding domain-like	0.0086	51210	cAMP-binding domain	2gau A:10-151
0E	gi|257093717|ref|YP_003167358.1|	0048601	165-242	9.33e-21	46785	Winged helix DNA-binding domain	0.016	46796	CAP C-terminal domain-like	2coh A:118-199
0E	gi|257093877|ref|YP_003167518.1|	0052861	16-154	4.19e-38	51206	cAMP-binding domain-like	0.00092	51210	cAMP-binding domain	1hw5 A:1-137
0E	gi|257093877|ref|YP_003167518.1|	0054434	157-222	0.000000000000208	46785	Winged helix DNA-binding domain	0.0095	46796	CAP C-terminal domain-like	2oz6 A:143-213
0E	gi|257094973|ref|YP_003168614.1|	0052861	34-170	6.02e-32	51206	cAMP-binding domain-like	0.0097	51210	cAMP-binding domain	1vp6 A:
0E	gi|257094973|ref|YP_003168614.1|	0052860	177-247	0.00000000000191	46785	Winged helix DNA-binding domain	0.027	46796	CAP C-terminal domain-like	1zyb A:148-220
0E	gi|257091712|ref|YP_003165353.1|	0043525	2-135	1.01e-37	52172	CheY-like	0.00042	52173	CheY-related	1ny5 A:1-137
0E	gi|257091712|ref|YP_003165353.1|	0037176	310-409	0.000000000000627	46689	Homeodomain-like	0.035	100918	FIS-like	1eto B:
0E	gi|257091712|ref|YP_003165353.1|	0041617	137-340	0.0000000000743	52540	P-loop containing nucleoside triphosphate hydrolases	0.0025	81269	Extended AAA-ATPase domain	1ny5 A:138-384
0E	gi|257091890|ref|YP_003165531.1|	0041617	137-381	1.27e-73	52540	P-loop containing nucleoside triphosphate hydrolases	0.000000882	81269	Extended AAA-ATPase domain	1ny5 A:138-384
0E	gi|257091890|ref|YP_003165531.1|	0043525	2-183	3.27e-39	52172	CheY-like	0.0000337	52173	CheY-related	1krw A:
0E	gi|257091890|ref|YP_003165531.1|	0048440	378-462	2.91e-17	46689	Homeodomain-like	0.0027	100918	FIS-like	1ntc A:
0E	gi|257092257|ref|YP_003165898.1|	0041617	150-392	3e-58	52540	P-loop containing nucleoside triphosphate hydrolases	0.0000031	81269	Extended AAA-ATPase domain	1ny5 A:138-384
0E	gi|257092257|ref|YP_003165898.1|	0043525	13-190	8.97e-23	52172	CheY-like	0.005	52173	CheY-related	1nxo A:
0E	gi|257092257|ref|YP_003165898.1|	0037176	366-479	0.000000000000597	46689	Homeodomain-like	0.052	100918	FIS-like	1umq A:
0E	gi|257092371|ref|YP_003166012.1|	0041617	178-410	2.28e-62	52540	P-loop containing nucleoside triphosphate hydrolases	0.00000304	81269	Extended AAA-ATPase domain	1ny5 A:138-384
0E	gi|257092371|ref|YP_003166012.1|	0043525	10-213	1.42e-37	52172	CheY-like	0.0026	52173	CheY-related	1qkk A:
0E	gi|257092371|ref|YP_003166012.1|	0037176	382-483	0.000000000237	46689	Homeodomain-like	0.035	100918	FIS-like	1g2h A:
0E	gi|257092401|ref|YP_003166042.1|	0041617	151-390	1.14e-62	52540	P-loop containing nucleoside triphosphate hydrolases	0.00000218	81269	Extended AAA-ATPase domain	1ny5 A:138-384
0E	gi|257092401|ref|YP_003166042.1|	0043525	16-196	2.7e-38	52172	CheY-like	0.0013	52173	CheY-related	1ny5 A:1-137
0E	gi|257092401|ref|YP_003166042.1|	0037176	362-454	0.000000000000104	46689	Homeodomain-like	0.029	100918	FIS-like	1ntc A:
0E	gi|257092431|ref|YP_003166072.1|	0037176	10-79	7.62e-19	46689	Homeodomain-like	0.0015	100918	FIS-like	1eto B:
0E	gi|257093270|ref|YP_003166911.1|	0041617	145-386	1.02e-67	52540	P-loop containing nucleoside triphosphate hydrolases	0.00000221	81269	Extended AAA-ATPase domain	1ny5 A:138-384
0E	gi|257093270|ref|YP_003166911.1|	0048459	15-128	0.0000000000305	55785	PYP-like sensor domain (PAS domain)	0.097	88853	Flavin-binding PAS domain	1g28 A:
0E	gi|257093270|ref|YP_003166911.1|	0037176	358-449	0.00000000573	46689	Homeodomain-like	0.065	100918	FIS-like	1ntc A:
0E	gi|257093668|ref|YP_003167309.1|	0041617	155-395	1.9e-57	52540	P-loop containing nucleoside triphosphate hydrolases	0.00000797	81269	Extended AAA-ATPase domain	1ny5 A:138-384
0E	gi|257093668|ref|YP_003167309.1|	0043525	9-199	1.41e-36	52172	CheY-like	0.00096	52173	CheY-related	1krw A:
0E	gi|257093668|ref|YP_003167309.1|	0037176	368-469	0.0000000806	46689	Homeodomain-like	0.017	100918	FIS-like	1eto B:
0E	gi|257094553|ref|YP_003168194.1|	0041617	146-389	6.78e-70	52540	P-loop containing nucleoside triphosphate hydrolases	0.00000159	81269	Extended AAA-ATPase domain	1ny5 A:138-384
0E	gi|257094553|ref|YP_003168194.1|	0043525	10-190	1.85e-42	52172	CheY-like	0.00027	52173	CheY-related	1qkk A:
0E	gi|257094553|ref|YP_003168194.1|	0049952	397-447	0.0000000309	46689	Homeodomain-like	0.037	100918	FIS-like	1umq A:
0E	gi|257094834|ref|YP_003168475.1|	0041617	150-390	1.77e-70	52540	P-loop containing nucleoside triphosphate hydrolases	0.00000184	81269	Extended AAA-ATPase domain	1ny5 A:138-384
0E	gi|257094834|ref|YP_003168475.1|	0043525	8-193	4.13e-30	52172	CheY-like	0.002	52173	CheY-related	1ny5 A:1-137
0E	gi|257094834|ref|YP_003168475.1|	0037176	362-451	0.000000000000508	46689	Homeodomain-like	0.053	100918	FIS-like	1ntc A:
0E	gi|257095221|ref|YP_003168862.1|	0041617	10-251	1.74e-64	52540	P-loop containing nucleoside triphosphate hydrolases	0.00000434	81269	Extended AAA-ATPase domain	1ny5 A:138-384
0E	gi|257095221|ref|YP_003168862.1|	0037176	223-323	0.0000000000493	46689	Homeodomain-like	0.021	100918	FIS-like	1eto B:
0E	gi|257095336|ref|YP_003168977.1|	0041617	134-371	5.57e-69	52540	P-loop containing nucleoside triphosphate hydrolases	0.00000168	81269	Extended AAA-ATPase domain	1ny5 A:138-384
0E	gi|257095336|ref|YP_003168977.1|	0043525	4-175	1.71e-41	52172	CheY-like	0.00059	52173	CheY-related	1qkk A:
0E	gi|257095336|ref|YP_003168977.1|	0037176	343-451	0.0000000000609	46689	Homeodomain-like	0.045	100918	FIS-like	1g2h A:
0E	gi|257095919|ref|YP_003169560.1|	0041617	198-439	6.3e-73	52540	P-loop containing nucleoside triphosphate hydrolases	0.000000969	81269	Extended AAA-ATPase domain	1ny5 A:138-384
0E	gi|257095919|ref|YP_003169560.1|	0046710	12-165	3.93e-19	55781	GAF domain-like	0.016	55782	GAF domain	1mc0 A:215-401
0E	gi|257095919|ref|YP_003169560.1|	0037176	411-531	0.00000211	46689	Homeodomain-like	0.077	100918	FIS-like	1ntc A:
0E	gi|257095275|ref|YP_003168916.1|	0041150	5-133	1.03e-38	46785	Winged helix DNA-binding domain	0.0000186	101027	FUR-like	1mzb A:
0E	gi|257095395|ref|YP_003169036.1|	0041150	16-141	1.63e-23	46785	Winged helix DNA-binding domain	0.032	101027	FUR-like	1mzb A:
0E	gi|257091978|ref|YP_003165619.1|	0048694	251-315	1.7e-16	46894	C-terminal effector domain of the bipartite response regulators	0.0049	46900	GerE-like (LuxR/UhpA family of transcriptional regulators)	1fse A:
0E	gi|257092348|ref|YP_003165989.1|	0045682	5-135	1.28e-35	52172	CheY-like	0.00089	52173	CheY-related	1a04 A:5-142
0E	gi|257092348|ref|YP_003165989.1|	0048694	146-212	3.4e-19	46894	C-terminal effector domain of the bipartite response regulators	0.0069	46900	GerE-like (LuxR/UhpA family of transcriptional regulators)	1p4w A:
0E	gi|257092923|ref|YP_003166564.1|	0043525	8-145	1.27e-28	52172	CheY-like	0.00018	52173	CheY-related	1yio A:3-130
0E	gi|257092923|ref|YP_003166564.1|	0048694	132-203	3.4e-19	46894	C-terminal effector domain of the bipartite response regulators	0.002	46900	GerE-like (LuxR/UhpA family of transcriptional regulators)	1yio A:131-200
0E	gi|257093339|ref|YP_003166980.1|	0043525	7-161	1.57e-35	52172	CheY-like	0.00017	52173	CheY-related	1yio A:3-130
0E	gi|257093339|ref|YP_003166980.1|	0046851	142-199	0.00000000000000213	46894	C-terminal effector domain of the bipartite response regulators	0.0035	46900	GerE-like (LuxR/UhpA family of transcriptional regulators)	1yio A:131-200
0E	gi|257093686|ref|YP_003167327.1|	0043525	5-125	1.32e-29	52172	CheY-like	0.00017	52173	CheY-related	1yio A:3-130
0E	gi|257093686|ref|YP_003167327.1|	0048694	132-195	4.08e-18	46894	C-terminal effector domain of the bipartite response regulators	0.0019	46900	GerE-like (LuxR/UhpA family of transcriptional regulators)	1yio A:131-200
0E	gi|257094984|ref|YP_003168625.1|	0043525	6-130	1.71e-35	52172	CheY-like	0.00031	52173	CheY-related	1yio A:3-130
0E	gi|257094984|ref|YP_003168625.1|	0048694	134-196	2.28e-17	46894	C-terminal effector domain of the bipartite response regulators	0.0032	46900	GerE-like (LuxR/UhpA family of transcriptional regulators)	1yio A:131-200
0E	gi|257095255|ref|YP_003168896.1|	0045682	8-137	2.13e-29	52172	CheY-like	0.00096	52173	CheY-related	1a04 A:5-142
0E	gi|257095255|ref|YP_003168896.1|	0048694	147-214	2.35e-18	46894	C-terminal effector domain of the bipartite response regulators	0.0069	46900	GerE-like (LuxR/UhpA family of transcriptional regulators)	1fse A:
0E	gi|257095330|ref|YP_003168971.1|	0048694	831-900	5.44e-17	46894	C-terminal effector domain of the bipartite response regulators	0.0073	46900	GerE-like (LuxR/UhpA family of transcriptional regulators)	1a04 A:150-216
0E	gi|257095330|ref|YP_003168971.1|	0047272	470-807	0.0000000142	48452	TPR-like	0.012	69094	Transcription factor MalT domain III	1hz4 A:
0E	gi|257095330|ref|YP_003168971.1|	0049491	24-229	0.000000244	52540	P-loop containing nucleoside triphosphate hydrolases	0.06	81269	Extended AAA-ATPase domain	1in4 A:17-254
0E	gi|257095765|ref|YP_003169406.1|	0048694	136-197	1.53e-18	46894	C-terminal effector domain of the bipartite response regulators	0.0031	46900	GerE-like (LuxR/UhpA family of transcriptional regulators)	1a04 A:150-216
0E	gi|257092759|ref|YP_003166400.1|	0054060	79-214	4.18e-28	48008	GntR ligand-binding domain-like	0.017	48009	GntR ligand-binding domain-like	2hs5 A:94-231
0E	gi|257092759|ref|YP_003166400.1|	0050048	5-77	1.39e-21	46785	Winged helix DNA-binding domain	0.023	46804	GntR-like transcriptional regulators	1hw1 A:5-78
0E	gi|257093523|ref|YP_003167164.1|	0054060	98-234	2.62e-25	48008	GntR ligand-binding domain-like	0.0056	48009	GntR ligand-binding domain-like	2hs5 A:94-231
0E	gi|257093523|ref|YP_003167164.1|	0050048	12-78	9.28e-21	46785	Winged helix DNA-binding domain	0.018	46804	GntR-like transcriptional regulators	1hw1 A:5-78
0E	gi|257093958|ref|YP_003167599.1|	0054662	67-243	2.98e-41	64288	Chorismate lyase-like	0.0000307	143473	UTRA domain	3cnv A:98-259
0E	gi|257093958|ref|YP_003167599.1|	0050048	13-82	2.66e-22	46785	Winged helix DNA-binding domain	0.014	46804	GntR-like transcriptional regulators	1v4r A:1-100
0E	gi|257094121|ref|YP_003167762.1|	0054060	86-219	1.91e-27	48008	GntR ligand-binding domain-like	0.012	48009	GntR ligand-binding domain-like	2hs5 A:94-231
0E	gi|257094121|ref|YP_003167762.1|	0050048	13-84	1.02e-18	46785	Winged helix DNA-binding domain	0.021	46804	GntR-like transcriptional regulators	2hs5 A:25-93
0E	gi|257094670|ref|YP_003168311.1|	0054060	93-228	4.71e-26	48008	GntR ligand-binding domain-like	0.013	48009	GntR ligand-binding domain-like	2hs5 A:94-231
0E	gi|257094670|ref|YP_003168311.1|	0050048	3-72	1.97e-18	46785	Winged helix DNA-binding domain	0.026	46804	GntR-like transcriptional regulators	2hs5 A:25-93
0E	gi|257094909|ref|YP_003168550.1|	0050768	91-470	3.76e-80	53383	PLP-dependent transferases	0.0000345	53384	AAT-like	1x0m A:26-428
0E	gi|257094909|ref|YP_003168550.1|	0050048	6-74	2.16e-18	46785	Winged helix DNA-binding domain	0.038	46804	GntR-like transcriptional regulators	1v4r A:1-100
0E	gi|257095740|ref|YP_003169381.1|	0049608	68-254	2.45e-46	55781	GAF domain-like	0.0002	75513	IclR ligand-binding domain-like	1mkm A:76-246
0E	gi|257095740|ref|YP_003169381.1|	0048177	11-83	2.47e-16	46785	Winged helix DNA-binding domain	0.053	74676	Transcriptional regulator IclR, N-terminal domain	1mkm A:1-75
0E	gi|257093704|ref|YP_003167345.1|	0039545	73-196	1.53e-36	51306	LexA/Signal peptidase	0.0000169	51307	LexA-related	1jhf A:73-198
0E	gi|257093704|ref|YP_003167345.1|	0047587	3-70	2.49e-19	46785	Winged helix DNA-binding domain	0.00077	46789	LexA repressor, N-terminal DNA-binding domain	1jhf A:2-72
0E	gi|257093906|ref|YP_003167547.1|	0051337	3-132	6.94e-36	46785	Winged helix DNA-binding domain	0.086	46789	LexA repressor, N-terminal DNA-binding domain	1jhf A:2-72
0E	gi|257092890|ref|YP_003166531.1|	0052160	64-137	2.32e-16	54909	Dimeric alpha+beta barrel	0.0037	69733	Lrp/AsnC-like transcriptional regulator C-terminal domain	2cfx A:64-140
0E	gi|257092890|ref|YP_003166531.1|	0049384	2-71	0.00000000000000111	46785	Winged helix DNA-binding domain	0.013	68967	Lrp/AsnC-like transcriptional regulator N-terminal domain	1ri7 A:25-84
0E	gi|257093775|ref|YP_003167416.1|	0052364	19-70	0.000000118	46785	Winged helix DNA-binding domain	0.056	68967	Lrp/AsnC-like transcriptional regulator N-terminal domain	1ri7 A:25-84
0E	gi|257093804|ref|YP_003167445.1|	0049174	63-153	1.88e-20	54909	Dimeric alpha+beta barrel	0.002	69733	Lrp/AsnC-like transcriptional regulator C-terminal domain	1ri7 A:85-170
0E	gi|257093804|ref|YP_003167445.1|	0052161	2-62	1.97e-19	46785	Winged helix DNA-binding domain	0.0095	68967	Lrp/AsnC-like transcriptional regulator N-terminal domain	1i1g A:2-61
0E	gi|257094228|ref|YP_003167869.1|	0049174	66-155	4.69e-23	54909	Dimeric alpha+beta barrel	0.006	69733	Lrp/AsnC-like transcriptional regulator C-terminal domain	1ri7 A:85-170
0E	gi|257094228|ref|YP_003167869.1|	0049384	3-96	0.0000000000000264	46785	Winged helix DNA-binding domain	0.02	68967	Lrp/AsnC-like transcriptional regulator N-terminal domain	2cfx A:1-63
0E	gi|257094953|ref|YP_003168594.1|	0049384	28-73	0.00000383	46785	Winged helix DNA-binding domain	0.021	68967	Lrp/AsnC-like transcriptional regulator N-terminal domain	1ri7 A:25-84
0E	gi|257094955|ref|YP_003168596.1|	0049173	6-62	0.0000323	46785	Winged helix DNA-binding domain	0.036	68967	Lrp/AsnC-like transcriptional regulator N-terminal domain	1i1g A:2-61
0E	gi|257091699|ref|YP_003165340.1|	0045790	88-296	8.22e-42	53850	Periplasmic binding protein-like II	0.0000406	53851	Phosphate binding protein-like	1i6a A:
0E	gi|257091699|ref|YP_003165340.1|	0047461	1-84	8.18e-20	46785	Winged helix DNA-binding domain	0.0031	88979	LysR-like transcriptional regulators	1ixc A:1-89
0E	gi|257091870|ref|YP_003165511.1|	0045790	91-295	4.78e-38	53850	Periplasmic binding protein-like II	0.00000102	53851	Phosphate binding protein-like	2fyi A:88-307
0E	gi|257091870|ref|YP_003165511.1|	0045910	5-112	0.000000000000682	46785	Winged helix DNA-binding domain	0.017	88979	LysR-like transcriptional regulators	1ixc A:1-89
0E	gi|257092088|ref|YP_003165729.1|	0052509	95-293	5.79e-36	53850	Periplasmic binding protein-like II	0.00015	53851	Phosphate binding protein-like	1uth A:
0E	gi|257092088|ref|YP_003165729.1|	0052508	3-84	1.9e-17	46785	Winged helix DNA-binding domain	0.0045	88979	LysR-like transcriptional regulators	2esn A:3-91
0E	gi|257092581|ref|YP_003166222.1|	0045790	94-298	1.21e-46	53850	Periplasmic binding protein-like II	0.001	53851	Phosphate binding protein-like	2fyi A:88-307
0E	gi|257092581|ref|YP_003166222.1|	0052508	3-82	4.43e-21	46785	Winged helix DNA-binding domain	0.0076	88979	LysR-like transcriptional regulators	1ixc A:1-89
0E	gi|257093163|ref|YP_003166804.1|	0045790	92-300	5.97e-40	53850	Periplasmic binding protein-like II	0.014	53851	Phosphate binding protein-like	1al3 A:
0E	gi|257093163|ref|YP_003166804.1|	0045910	5-114	7.18e-20	46785	Winged helix DNA-binding domain	0.0064	88979	LysR-like transcriptional regulators	1ixc A:1-89
0E	gi|257093223|ref|YP_003166864.1|	0045790	90-294	1.19e-39	53850	Periplasmic binding protein-like II	0.001	53851	Phosphate binding protein-like	2fyi A:88-307
0E	gi|257093223|ref|YP_003166864.1|	0045910	2-113	7.62e-22	46785	Winged helix DNA-binding domain	0.0027	88979	LysR-like transcriptional regulators	1ixc A:1-89
0E	gi|257093324|ref|YP_003166965.1|	0045790	90-293	1.23e-45	53850	Periplasmic binding protein-like II	0.009	53851	Phosphate binding protein-like	1twy A:
0E	gi|257093324|ref|YP_003166965.1|	0047461	4-84	1.18e-19	46785	Winged helix DNA-binding domain	0.003	88979	LysR-like transcriptional regulators	1ixc A:1-89
0E	gi|257093529|ref|YP_003167170.1|	0045790	100-298	2.9e-35	53850	Periplasmic binding protein-like II	0.012	53851	Phosphate binding protein-like	2esn A:92-303
0E	gi|257093529|ref|YP_003167170.1|	0052508	13-92	1.73e-20	46785	Winged helix DNA-binding domain	0.0096	88979	LysR-like transcriptional regulators	2esn A:3-91
0E	gi|257093558|ref|YP_003167199.1|	0045790	90-301	1.55e-36	53850	Periplasmic binding protein-like II	0.000000311	53851	Phosphate binding protein-like	1al3 A:
0E	gi|257093558|ref|YP_003167199.1|	0045910	1-112	1.39e-17	46785	Winged helix DNA-binding domain	0.0027	88979	LysR-like transcriptional regulators	1ixc A:1-89
0E	gi|257093759|ref|YP_003167400.1|	0052509	93-292	5.43e-27	53850	Periplasmic binding protein-like II	0.016	53851	Phosphate binding protein-like	1al3 A:
0E	gi|257093759|ref|YP_003167400.1|	0047461	3-86	2.33e-21	46785	Winged helix DNA-binding domain	0.004	88979	LysR-like transcriptional regulators	1ixc A:1-89
0E	gi|257094002|ref|YP_003167643.1|	0045790	91-296	1.57e-42	53850	Periplasmic binding protein-like II	0.0085	53851	Phosphate binding protein-like	1i6a A:
0E	gi|257094002|ref|YP_003167643.1|	0045910	7-112	9.17e-21	46785	Winged helix DNA-binding domain	0.0047	88979	LysR-like transcriptional regulators	1ixc A:1-89
0E	gi|257094225|ref|YP_003167866.1|	0045790	86-298	2.17e-46	53850	Periplasmic binding protein-like II	0.00079	53851	Phosphate binding protein-like	1i6a A:
0E	gi|257094225|ref|YP_003167866.1|	0045910	4-111	2.93e-23	46785	Winged helix DNA-binding domain	0.0088	88979	LysR-like transcriptional regulators	1ixc A:1-89
0E	gi|257094287|ref|YP_003167928.1|	0045790	91-296	5.27e-50	53850	Periplasmic binding protein-like II	0.00059	53851	Phosphate binding protein-like	1al3 A:
0E	gi|257094287|ref|YP_003167928.1|	0045910	2-106	2.02e-17	46785	Winged helix DNA-binding domain	0.0097	88979	LysR-like transcriptional regulators	2esn A:3-91
0E	gi|257094386|ref|YP_003168027.1|	0052509	96-295	5.25e-25	53850	Periplasmic binding protein-like II	0.01	53851	Phosphate binding protein-like	1ixc A:90-294
0E	gi|257094386|ref|YP_003168027.1|	0045910	4-89	2.53e-23	46785	Winged helix DNA-binding domain	0.0035	88979	LysR-like transcriptional regulators	1ixc A:1-89
0E	gi|257094558|ref|YP_003168199.1|	0045790	92-296	2.99e-36	53850	Periplasmic binding protein-like II	0.001	53851	Phosphate binding protein-like	1ixc A:90-294
0E	gi|257094558|ref|YP_003168199.1|	0045910	7-115	6.59e-23	46785	Winged helix DNA-binding domain	0.003	88979	LysR-like transcriptional regulators	1ixc A:1-89
0E	gi|257094595|ref|YP_003168236.1|	0049998	89-301	1.01e-26	53850	Periplasmic binding protein-like II	0.014	53851	Phosphate binding protein-like	2fyi A:88-307
0E	gi|257094595|ref|YP_003168236.1|	0052508	6-88	2.73e-23	46785	Winged helix DNA-binding domain	0.013	88979	LysR-like transcriptional regulators	2esn A:3-91
0E	gi|257094692|ref|YP_003168333.1|	0045790	91-316	5.25e-30	53850	Periplasmic binding protein-like II	0.02	53851	Phosphate binding protein-like	1pda A:3-219
0E	gi|257094692|ref|YP_003168333.1|	0052508	2-85	5.17e-20	46785	Winged helix DNA-binding domain	0.02	88979	LysR-like transcriptional regulators	1ixc A:1-89
0E	gi|257094768|ref|YP_003168409.1|	0049998	106-293	3.26e-18	53850	Periplasmic binding protein-like II	0.018	53851	Phosphate binding protein-like	1ixc A:90-294
0E	gi|257094768|ref|YP_003168409.1|	0045910	1-91	1.09e-16	46785	Winged helix DNA-binding domain	0.011	88979	LysR-like transcriptional regulators	1ixc A:1-89
0E	gi|257094913|ref|YP_003168554.1|	0045790	96-293	3.26e-38	53850	Periplasmic binding protein-like II	0.015	53851	Phosphate binding protein-like	1ixc A:90-294
0E	gi|257094913|ref|YP_003168554.1|	0045910	4-116	4.41e-22	46785	Winged helix DNA-binding domain	0.0046	88979	LysR-like transcriptional regulators	1ixc A:1-89
0E	gi|257095389|ref|YP_003169030.1|	0045790	91-295	1.23e-50	53850	Periplasmic binding protein-like II	0.013	53851	Phosphate binding protein-like	2fyi A:88-307
0E	gi|257095389|ref|YP_003169030.1|	0045910	4-111	2.34e-16	46785	Winged helix DNA-binding domain	0.0043	88979	LysR-like transcriptional regulators	1ixc A:1-89
0E	gi|257095782|ref|YP_003169423.1|	0045790	90-294	1.81e-41	53850	Periplasmic binding protein-like II	0.015	53851	Phosphate binding protein-like	2fyi A:88-307
0E	gi|257095782|ref|YP_003169423.1|	0045910	3-111	6.65e-21	46785	Winged helix DNA-binding domain	0.004	88979	LysR-like transcriptional regulators	1ixc A:1-89
0E	gi|257095978|ref|YP_003169619.1|	0049998	88-293	9.1e-42	53850	Periplasmic binding protein-like II	0.001	53851	Phosphate binding protein-like	1i6a A:
0E	gi|257095978|ref|YP_003169619.1|	0045910	4-113	1.85e-20	46785	Winged helix DNA-binding domain	0.0088	88979	LysR-like transcriptional regulators	1ixc A:1-89
0E	gi|257092908|ref|YP_003166549.1|	0052801	9-143	4.22e-32	46785	Winged helix DNA-binding domain	0.0014	63379	MarR-like transcriptional regulators	3deu A:2-141
0E	gi|257093972|ref|YP_003167613.1|	0052644	5-109	2.18e-19	46785	Winged helix DNA-binding domain	0.039	63379	MarR-like transcriptional regulators	2a61 A:5-143
0E	gi|257095218|ref|YP_003168859.1|	0043935	7-75	0.0000195	46785	Winged helix DNA-binding domain	0.052	63379	MarR-like transcriptional regulators	1z91 A:8-144
0E	gi|257074493|ref|YP_003162890.1|	0049777	33-97	0.000000885	46785	Winged helix DNA-binding domain	0.089	63379	MarR-like transcriptional regulators	1ub9 A:
0E	gi|257091780|ref|YP_003165421.1|	0048684	19-113	2.83e-20	46894	C-terminal effector domain of the bipartite response regulators	0.0017	46895	PhoB-like	1p2f A:121-217
0E	gi|257091780|ref|YP_003165421.1|	0052726	138-397	0.00000000485	52540	P-loop containing nucleoside triphosphate hydrolases	0.075	52670	RecA protein-like (ATPase-domain)	1ye8 A:1-178
0E	gi|257091780|ref|YP_003165421.1|	0054057	615-705	0.00000199	48452	TPR-like	0.076	48453	Tetratricopeptide repeat (TPR)	1kt1 A:254-421
0E	gi|257091780|ref|YP_003165421.1|	0042932	727-918	0.0000594	48452	TPR-like	0.07	48453	Tetratricopeptide repeat (TPR)	1w3b A:
0E	gi|257091795|ref|YP_003165436.1|	0054521	1-118	7.83e-41	52172	CheY-like	0.00011	52173	CheY-related	1kgs A:2-123
0E	gi|257091795|ref|YP_003165436.1|	0051385	123-222	1.67e-29	46894	C-terminal effector domain of the bipartite response regulators	0.00057	46895	PhoB-like	1ys7 A:128-233
0E	gi|257092042|ref|YP_003165683.1|	0050342	1-124	1.85e-38	52172	CheY-like	0.00017	52173	CheY-related	1kgs A:2-123
0E	gi|257092042|ref|YP_003165683.1|	0051385	117-218	7.09e-26	46894	C-terminal effector domain of the bipartite response regulators	0.002	46895	PhoB-like	1kgs A:124-225
0E	gi|257092597|ref|YP_003166238.1|	0054521	1-118	3.7e-36	52172	CheY-like	0.00016	52173	CheY-related	2pl1 A:1-119
0E	gi|257092597|ref|YP_003166238.1|	0051385	120-216	1.51e-23	46894	C-terminal effector domain of the bipartite response regulators	0.0022	46895	PhoB-like	1kgs A:124-225
0E	gi|257093200|ref|YP_003166841.1|	0050342	8-132	2.56e-39	52172	CheY-like	0.00012	52173	CheY-related	1mvo A:
0E	gi|257093200|ref|YP_003166841.1|	0051385	139-240	2.66e-26	46894	C-terminal effector domain of the bipartite response regulators	0.0000694	46895	PhoB-like	1opc A:
0E	gi|257093436|ref|YP_003167077.1|	0050342	1-121	2.42e-39	52172	CheY-like	0.00011	52173	CheY-related	1nxo A:
0E	gi|257093436|ref|YP_003167077.1|	0048619	133-223	1.47e-22	46894	C-terminal effector domain of the bipartite response regulators	0.005	46895	PhoB-like	1ys7 A:128-233
0E	gi|257093580|ref|YP_003167221.1|	0050342	9-130	1.57e-38	52172	CheY-like	0.0000448	52173	CheY-related	1b00 A:
0E	gi|257093580|ref|YP_003167221.1|	0051385	135-231	1.02e-29	46894	C-terminal effector domain of the bipartite response regulators	0.00015	46895	PhoB-like	1qqi A:
0E	gi|257094372|ref|YP_003168013.1|	0050342	2-122	1.35e-36	52172	CheY-like	0.0000907	52173	CheY-related	1mvo A:
0E	gi|257094372|ref|YP_003168013.1|	0051385	136-234	2.18e-26	46894	C-terminal effector domain of the bipartite response regulators	0.00061	46895	PhoB-like	1opc A:
0E	gi|257094547|ref|YP_003168188.1|	0050342	4-134	5.83e-41	52172	CheY-like	0.00015	52173	CheY-related	1mvo A:
0E	gi|257094547|ref|YP_003168188.1|	0051385	130-229	2.35e-32	46894	C-terminal effector domain of the bipartite response regulators	0.00078	46895	PhoB-like	1opc A:
0E	gi|257091637|ref|YP_003165280.1|	0054521	1-118	1.32e-39	52172	CheY-like	0.00014	52173	CheY-related	1kgs A:2-123
0E	gi|257091637|ref|YP_003165280.1|	0051385	123-222	3.12e-28	46894	C-terminal effector domain of the bipartite response regulators	0.00091	46895	PhoB-like	1ys7 A:128-233
0E	gi|257091852|ref|YP_003165493.1|	0054127	9-91	3.68e-19	47413	lambda repressor-like DNA-binding domains	0.013	47432	SinR domain-like	2ict A:8-94
0E	gi|257092672|ref|YP_003166313.1|	0054369	31-94	0.0000000000844	47413	lambda repressor-like DNA-binding domains	0.063	47432	SinR domain-like	2b5a A:1-77
0E	gi|257095404|ref|YP_003169045.1|	0051249	3-68	6.17e-18	47413	lambda repressor-like DNA-binding domains	0.048	47432	SinR domain-like	1b0n A:1-68
0E	gi|257095921|ref|YP_003169562.1|	0054323	8-68	0.0000000000107	47413	lambda repressor-like DNA-binding domains	0.05	47432	SinR domain-like	2b5a A:1-77
0E	gi|257091659|ref|YP_003165302.1|	0051249	3-69	0.000000000000141	47413	lambda repressor-like DNA-binding domains	0.017	47432	SinR domain-like	1b0n A:1-68
0E	gi|257091738|ref|YP_003165379.1|	0048742	45-149	0.0000000000000034	46689	Homeodomain-like	0.049	46764	Tetracyclin repressor-like, N-terminal domain	1a6i A:2-67
0E	gi|257092186|ref|YP_003165827.1|	0049523	17-96	1.2e-20	46689	Homeodomain-like	0.0028	46764	Tetracyclin repressor-like, N-terminal domain	1rkt A:2-82
0E	gi|257092186|ref|YP_003165827.1|	0052743	98-217	1.28e-20	48498	Tetracyclin repressor-like, C-terminal domain	0.0037	48499	Tetracyclin repressor-like, C-terminal domain	2fq4 A:78-192
0E	gi|257093063|ref|YP_003166704.1|	0048742	27-151	0.0000000142	46689	Homeodomain-like	0.084	46764	Tetracyclin repressor-like, N-terminal domain	2id3 A:13-80
0E	gi|257093063|ref|YP_003166704.1|	0046085	235-365	0.0000936	53098	Ribonuclease H-like	0.031	53107	Retroviral integrase, catalytic domain	1asu A:
0E	gi|257094103|ref|YP_003167744.1|	0048742	27-151	0.0000000142	46689	Homeodomain-like	0.084	46764	Tetracyclin repressor-like, N-terminal domain	2id3 A:13-80
0E	gi|257094103|ref|YP_003167744.1|	0046085	235-365	0.0000936	53098	Ribonuclease H-like	0.031	53107	Retroviral integrase, catalytic domain	1asu A:
0E	gi|257093300|ref|YP_003166941.1|	0049523	2-80	2e-19	46689	Homeodomain-like	0.0038	46764	Tetracyclin repressor-like, N-terminal domain	1ui5 A:5-75
0E	gi|257093300|ref|YP_003166941.1|	0052831	85-179	0.000000089	48498	Tetracyclin repressor-like, C-terminal domain	0.011	48499	Tetracyclin repressor-like, C-terminal domain	1rkt A:83-205
0E	gi|257093915|ref|YP_003167556.1|	0052655	10-75	0.0000000000000132	46689	Homeodomain-like	0.0044	46764	Tetracyclin repressor-like, N-terminal domain	2o7o A:2-67
0E	gi|257094017|ref|YP_003167658.1|	0054374	20-93	0.000000000123	46689	Homeodomain-like	0.0083	46764	Tetracyclin repressor-like, N-terminal domain	1ui5 A:5-75
0E	gi|257094598|ref|YP_003168239.1|	0043601	85-184	0.000000000000667	48498	Tetracyclin repressor-like, C-terminal domain	0.012	48499	Tetracyclin repressor-like, C-terminal domain	1sgm A:78-188
0E	gi|257094598|ref|YP_003168239.1|	0049392	10-76	0.00000000000923	46689	Homeodomain-like	0.0012	46764	Tetracyclin repressor-like, N-terminal domain	1sgm A:5-77
0E	gi|257094614|ref|YP_003168255.1|	0046275	280-330	0.00000000000896	46689	Homeodomain-like	0.013	46759	AraC type transcriptional activator	1d5y A:57-121
0E	gi|257094614|ref|YP_003168255.1|	0036286	227-278	0.0000000331	46689	Homeodomain-like	0.051	46764	Tetracyclin repressor-like, N-terminal domain	2hyj A:8-82
0E	gi|257094897|ref|YP_003168538.1|	0049523	5-82	2.59e-16	46689	Homeodomain-like	0.0043	46764	Tetracyclin repressor-like, N-terminal domain	3c07 A:15-89
0E	gi|257095012|ref|YP_003168653.1|	0052648	86-229	5.78e-33	48498	Tetracyclin repressor-like, C-terminal domain	0.00066	48499	Tetracyclin repressor-like, C-terminal domain	2fbq A:81-214
0E	gi|257095012|ref|YP_003168653.1|	0049523	6-79	1.74e-19	46689	Homeodomain-like	0.00094	46764	Tetracyclin repressor-like, N-terminal domain	2fbq A:2-80
0E	gi|257095278|ref|YP_003168919.1|	0048742	27-151	0.0000000305	46689	Homeodomain-like	0.051	46764	Tetracyclin repressor-like, N-terminal domain	2id3 A:13-80
0E	gi|257095278|ref|YP_003168919.1|	0046085	235-365	0.0000936	53098	Ribonuclease H-like	0.031	53107	Retroviral integrase, catalytic domain	1asu A:
0E	gi|257095478|ref|YP_003169119.1|	0048742	27-151	0.0000000142	46689	Homeodomain-like	0.084	46764	Tetracyclin repressor-like, N-terminal domain	2id3 A:13-80
0E	gi|257095478|ref|YP_003169119.1|	0046085	235-365	0.0000936	53098	Ribonuclease H-like	0.031	53107	Retroviral integrase, catalytic domain	1asu A:
0E	gi|257091562|ref|YP_003165205.1|	0048742	44-149	0.00000000000000555	46689	Homeodomain-like	0.036	46764	Tetracyclin repressor-like, N-terminal domain	1a6i A:2-67
0E	gi|257095804|ref|YP_003169445.1|	0048742	44-149	0.00000000000000555	46689	Homeodomain-like	0.036	46764	Tetracyclin repressor-like, N-terminal domain	1a6i A:2-67
