# Supplementary material for: Abundance, diversity and domain architecture variability in prokaryotic DNA-binding transcription factors
Source: PLoS One. 2018 Apr 3;13(4):e0195332. doi: 10.1371/journal.pone.0195332 (PMC5882156; doi:10.1371/journal.pone.0195332)
Supplement: S1 Dataset — The information of genomes and transcription factors is organized in a tabular format. The file S1_Dataset.zip contains 761 files, one per genome. The information is organized as follows: Genome ID, identifier from NCBI database; Supfam ID; physical position of the Domain; E-value; Supfam model assignment; Supfam description; E-value associated to the family; Family ID; Family ID; representative PDB associated to each assignment. (ZIP) [file pone.0195332.s005.zip › Genomes_assignments/Candidatus_Amoebophilus_asiaticus_5a2_B.TFs]

f6	gi|189501478|ref|YP_001957195.1|	0045977	257-306	0.0000000717	46689	Homeodomain-like	0.027	46759	AraC type transcriptional activator	1bl0 A:63-124
f6	gi|189501865|ref|YP_001957582.1|	0052668	1-197	5.39e-30	52317	Class I glutamine amidotransferase-like	0.013	52325	DJ-1/PfpI	1g2i A:
f6	gi|189501865|ref|YP_001957582.1|	0036286	217-267	0.00000000337	46689	Homeodomain-like	0.034	46759	AraC type transcriptional activator	1d5y A:3-56
f6	gi|189501865|ref|YP_001957582.1|	0046275	270-319	0.0000000143	46689	Homeodomain-like	0.077	46759	AraC type transcriptional activator	1bl0 A:9-62
f6	gi|189502323|ref|YP_001958040.1|	0046085	131-299	8.35e-35	53098	Ribonuclease H-like	0.01	53107	Retroviral integrase, catalytic domain	1exq A:
f6	gi|189502323|ref|YP_001958040.1|	0048742	22-110	0.000052	46689	Homeodomain-like	0.076	46759	AraC type transcriptional activator	1bl0 A:63-124
f6	gi|189502522|ref|YP_001958239.1|	0046085	133-277	7.46e-30	53098	Ribonuclease H-like	0.0062	53107	Retroviral integrase, catalytic domain	1exq A:
f6	gi|189502522|ref|YP_001958239.1|	0048742	22-110	0.0000215	46689	Homeodomain-like	0.076	46759	AraC type transcriptional activator	1bl0 A:63-124
f6	gi|189501942|ref|YP_001957659.1|	0049944	6-96	1.15e-24	46785	Winged helix DNA-binding domain	0.027	46801	ArsR-like transcriptional regulators	1smt A:
f6	gi|189502221|ref|YP_001957938.1|	0045968	10-66	0.00000000000142	46785	Winged helix DNA-binding domain	0.034	46786	Biotin repressor-like	1j5y A:3-67
f6	gi|189502070|ref|YP_001957787.1|	0052161	4-63	0.0000000000000027	46785	Winged helix DNA-binding domain	0.0067	68967	Lrp/AsnC-like transcriptional regulator N-terminal domain	2cfx A:1-63
f6	gi|189502070|ref|YP_001957787.1|	0052162	74-150	0.0000000000000335	54909	Dimeric alpha+beta barrel	0.0058	69733	Lrp/AsnC-like transcriptional regulator C-terminal domain	1ri7 A:85-170
f6	gi|189502567|ref|YP_001958284.1|	0050465	85-288	2.98e-29	102405	MCP/YpsA-like	0.023	102406	MoCo carrier protein-like	1t35 A:
f6	gi|189502567|ref|YP_001958284.1|	0051966	4-60	0.00000229	47781	RuvA domain 2-like	0.027	140629	Hef domain-like	2bgw A:160-229
f6	gi|189502567|ref|YP_001958284.1|	0041905	311-369	0.0000221	46785	Winged helix DNA-binding domain	0.044	68967	Lrp/AsnC-like transcriptional regulator N-terminal domain	2cfx A:1-63
f6	gi|189501715|ref|YP_001957432.1|	0037176	7-41	0.0000176	46689	Homeodomain-like	0.056	46764	Tetracyclin repressor-like, N-terminal domain	1a6i A:2-67
