# Supplementary material for: Abundance, diversity and domain architecture variability in prokaryotic DNA-binding transcription factors
Source: PLoS One. 2018 Apr 3;13(4):e0195332. doi: 10.1371/journal.pone.0195332 (PMC5882156; doi:10.1371/journal.pone.0195332)
Supplement: S1 Dataset — The information of genomes and transcription factors is organized in a tabular format. The file S1_Dataset.zip contains 761 files, one per genome. The information is organized as follows: Genome ID, identifier from NCBI database; Supfam ID; physical position of the Domain; E-value; Supfam model assignment; Supfam description; E-value associated to the family; Family ID; Family ID; representative PDB associated to each assignment. (ZIP) [file pone.0195332.s005.zip › Genomes_assignments/Candidatus_Azobacteroides_pseudotrichonymphae_genomovar._CFP2_B.TFs]

h8	gi|212550896|ref|YP_002309213.1|	0052861	19-151	7.59e-25	51206	cAMP-binding domain-like	0.00016	51210	cAMP-binding domain	2gau A:10-151
h8	gi|212550896|ref|YP_002309213.1|	0052860	154-229	0.000000000000299	46785	Winged helix DNA-binding domain	0.00042	46796	CAP C-terminal domain-like	2gau A:152-232
h8	gi|212550518|ref|YP_002308835.1|	0041617	14-258	7.06e-66	52540	P-loop containing nucleoside triphosphate hydrolases	0.00000137	81269	Extended AAA-ATPase domain	1ny5 A:138-384
h8	gi|212550518|ref|YP_002308835.1|	0048440	342-408	0.0000000000000251	46689	Homeodomain-like	0.025	100918	FIS-like	1eto B:
h8	gi|212550831|ref|YP_002309148.1|	0041617	205-447	7.56e-74	52540	P-loop containing nucleoside triphosphate hydrolases	0.000000854	81269	Extended AAA-ATPase domain	1ny5 A:138-384
h8	gi|212550831|ref|YP_002309148.1|	0046710	16-171	6.76e-21	55781	GAF domain-like	0.0056	55782	GAF domain	1mc0 A:402-555
h8	gi|212550831|ref|YP_002309148.1|	0037176	418-511	0.0000000143	46689	Homeodomain-like	0.015	100918	FIS-like	1eto B:
h8	gi|212550494|ref|YP_002308811.1|	0052162	66-146	7.51e-20	54909	Dimeric alpha+beta barrel	0.0011	69733	Lrp/AsnC-like transcriptional regulator C-terminal domain	1ri7 A:85-170
h8	gi|212550494|ref|YP_002308811.1|	0052161	4-64	0.00000000000659	46785	Winged helix DNA-binding domain	0.01	68967	Lrp/AsnC-like transcriptional regulator N-terminal domain	1ri7 A:25-84
h8	gi|212550933|ref|YP_002309250.1|	0051249	2-66	0.0000000241	47413	lambda repressor-like DNA-binding domains	0.093	47432	SinR domain-like	2ict A:8-94
