# Supplementary material for: Abundance, diversity and domain architecture variability in prokaryotic DNA-binding transcription factors
Source: PLoS One. 2018 Apr 3;13(4):e0195332. doi: 10.1371/journal.pone.0195332 (PMC5882156; doi:10.1371/journal.pone.0195332)
Supplement: S1 Dataset — The information of genomes and transcription factors is organized in a tabular format. The file S1_Dataset.zip contains 761 files, one per genome. The information is organized as follows: Genome ID, identifier from NCBI database; Supfam ID; physical position of the Domain; E-value; Supfam model assignment; Supfam description; E-value associated to the family; Family ID; Family ID; representative PDB associated to each assignment. (ZIP) [file pone.0195332.s005.zip › Genomes_assignments/Candidatus_Blochmannia_floridanus_B.TFs]

ck	gi|33519521|ref|NP_878353.1|	0052509	88-291	9.23e-20	53850	Periplasmic binding protein-like II	0.0053	53851	Phosphate binding protein-like	2esn A:92-303
ck	gi|33519521|ref|NP_878353.1|	0052508	2-83	0.0000000000000816	46785	Winged helix DNA-binding domain	0.0052	88979	LysR-like transcriptional regulators	2esn A:3-91
ck	gi|33519509|ref|NP_878341.1|	0041150	13-144	2.27e-25	46785	Winged helix DNA-binding domain	0.052	63379	MarR-like transcriptional regulators	1p4x A:126-250
ck	gi|33519828|ref|NP_878660.1|	0052801	3-141	1.42e-31	46785	Winged helix DNA-binding domain	0.0000041	63379	MarR-like transcriptional regulators	3deu A:2-141
ck	gi|33520051|ref|NP_878883.1|	0052644	9-136	9.69e-23	46785	Winged helix DNA-binding domain	0.02	63379	MarR-like transcriptional regulators	2fbi A:5-140
ck	gi|33519849|ref|NP_878681.1|	0052669	24-103	0.00000000034	46894	C-terminal effector domain of the bipartite response regulators	0.0085	46895	PhoB-like	1kgs A:124-225
