# Supplementary material for: Abundance, diversity and domain architecture variability in prokaryotic DNA-binding transcription factors
Source: PLoS One. 2018 Apr 3;13(4):e0195332. doi: 10.1371/journal.pone.0195332 (PMC5882156; doi:10.1371/journal.pone.0195332)
Supplement: S1 Dataset — The information of genomes and transcription factors is organized in a tabular format. The file S1_Dataset.zip contains 761 files, one per genome. The information is organized as follows: Genome ID, identifier from NCBI database; Supfam ID; physical position of the Domain; E-value; Supfam model assignment; Supfam description; E-value associated to the family; Family ID; Family ID; representative PDB associated to each assignment. (ZIP) [file pone.0195332.s005.zip › Genomes_assignments/Candidatus_Blochmannia_pennsylvanicus_str._BPEN_B.TFs]

ny	gi|71891830|ref|YP_277559.1|	0052509	93-292	2.53e-16	53850	Periplasmic binding protein-like II	0.0036	53851	Phosphate binding protein-like	1uth A:
ny	gi|71891830|ref|YP_277559.1|	0052508	2-83	0.000000000000261	46785	Winged helix DNA-binding domain	0.0057	88979	LysR-like transcriptional regulators	2esn A:3-91
ny	gi|71892147|ref|YP_277879.1|	0052801	5-140	3.48e-30	46785	Winged helix DNA-binding domain	0.00000375	63379	MarR-like transcriptional regulators	3deu A:2-141
ny	gi|71892381|ref|YP_278115.1|	0052644	9-136	6.66e-25	46785	Winged helix DNA-binding domain	0.025	63379	MarR-like transcriptional regulators	2fbh A:8-144
ny	gi|71892168|ref|YP_277900.1|	0052669	18-106	0.00000000266	46894	C-terminal effector domain of the bipartite response regulators	0.011	46895	PhoB-like	2ff4 A:10-104
