# Supplementary material for: Abundance, diversity and domain architecture variability in prokaryotic DNA-binding transcription factors
Source: PLoS One. 2018 Apr 3;13(4):e0195332. doi: 10.1371/journal.pone.0195332 (PMC5882156; doi:10.1371/journal.pone.0195332)
Supplement: S1 Dataset — The information of genomes and transcription factors is organized in a tabular format. The file S1_Dataset.zip contains 761 files, one per genome. The information is organized as follows: Genome ID, identifier from NCBI database; Supfam ID; physical position of the Domain; E-value; Supfam model assignment; Supfam description; E-value associated to the family; Family ID; Family ID; representative PDB associated to each assignment. (ZIP) [file pone.0195332.s005.zip › Genomes_assignments/Candidatus_Desulforudis_audaxviator_MP104C_B.TFs]

7u	gi|169831192|ref|YP_001717174.1|	0035348	79-147	2.22e-19	55252	C-terminal domain of arginine repressor	0.00077	55253	C-terminal domain of arginine repressor	1f9n A:79-149
7u	gi|169831192|ref|YP_001717174.1|	0045802	2-67	2.93e-16	46785	Winged helix DNA-binding domain	0.0038	46792	Arginine repressor (ArgR), N-terminal DNA-binding domain	1f9n A:3-78
7u	gi|169832043|ref|YP_001718025.1|	0049777	5-90	2.54e-24	46785	Winged helix DNA-binding domain	0.026	46801	ArsR-like transcriptional regulators	1u2w A:12-119
7u	gi|169830343|ref|YP_001716325.1|	0035568	67-270	8.52e-60	55681	Class II aaRS and biotin synthetases	0.0000618	55707	Biotin holoenzyme synthetase	1wqw A:1-188
7u	gi|169830343|ref|YP_001716325.1|	0039384	5-56	0.00000000204	46785	Winged helix DNA-binding domain	0.034	46786	Biotin repressor-like	1j5y A:3-67
7u	gi|169830343|ref|YP_001716325.1|	0045969	274-318	0.00000325	50037	C-terminal domain of transcriptional repressors	0.0058	50038	Biotin repressor (BirA)	1wqw A:189-235
7u	gi|169830682|ref|YP_001716664.1|	0054707	68-208	6.47e-21	54631	CBS-domain pair	0.0028	54632	CBS-domain pair	1pbj A:2-121
7u	gi|169830682|ref|YP_001716664.1|	0043758	2-76	0.000000000000116	46785	Winged helix DNA-binding domain	0.065	46786	Biotin repressor-like	1j5y A:3-67
7u	gi|169831455|ref|YP_001717437.1|	0039384	22-76	0.0000925	46785	Winged helix DNA-binding domain	0.047	46786	Biotin repressor-like	1j5y A:3-67
7u	gi|169830954|ref|YP_001716936.1|	0054946	6-135	1.7e-29	51206	cAMP-binding domain-like	0.012	51210	cAMP-binding domain	1hw5 A:1-137
7u	gi|169830954|ref|YP_001716936.1|	0048601	139-216	1.58e-19	46785	Winged helix DNA-binding domain	0.013	46796	CAP C-terminal domain-like	2gau A:152-232
7u	gi|169831638|ref|YP_001717620.1|	0052861	23-152	8.12e-27	51206	cAMP-binding domain-like	0.0078	51210	cAMP-binding domain	2coh A:6-117
7u	gi|169831638|ref|YP_001717620.1|	0048601	156-233	3.93e-21	46785	Winged helix DNA-binding domain	0.0064	46796	CAP C-terminal domain-like	2gau A:152-232
7u	gi|169832179|ref|YP_001718161.1|	0054946	8-146	1.57e-38	51206	cAMP-binding domain-like	0.0051	51210	cAMP-binding domain	1hw5 A:1-137
7u	gi|169832179|ref|YP_001718161.1|	0048601	149-225	4.28e-20	46785	Winged helix DNA-binding domain	0.0062	46796	CAP C-terminal domain-like	1hw5 A:138-208
7u	gi|169830299|ref|YP_001716281.1|	0048694	5-52	0.00000000153	46894	C-terminal effector domain of the bipartite response regulators	0.016	46900	GerE-like (LuxR/UhpA family of transcriptional regulators)	1a04 A:150-216
7u	gi|169831972|ref|YP_001717954.1|	0048694	201-250	0.0000000000748	46894	C-terminal effector domain of the bipartite response regulators	0.0074	46900	GerE-like (LuxR/UhpA family of transcriptional regulators)	1a04 A:150-216
7u	gi|169830277|ref|YP_001716259.1|	0054060	86-220	1.44e-33	48008	GntR ligand-binding domain-like	0.009	48009	GntR ligand-binding domain-like	2hs5 A:94-231
7u	gi|169830277|ref|YP_001716259.1|	0050048	13-108	3.62e-22	46785	Winged helix DNA-binding domain	0.02	46804	GntR-like transcriptional regulators	2hs5 A:25-93
7u	gi|169830637|ref|YP_001716619.1|	0054060	86-220	1.05e-27	48008	GntR ligand-binding domain-like	0.019	48009	GntR ligand-binding domain-like	2hs5 A:94-231
7u	gi|169830637|ref|YP_001716619.1|	0050048	17-108	1.45e-22	46785	Winged helix DNA-binding domain	0.016	46804	GntR-like transcriptional regulators	2hs5 A:25-93
7u	gi|169830931|ref|YP_001716913.1|	0039545	74-193	2.09e-37	51306	LexA/Signal peptidase	0.0004	51307	LexA-related	1jhf A:73-198
7u	gi|169830931|ref|YP_001716913.1|	0047587	1-67	1.39e-19	46785	Winged helix DNA-binding domain	0.033	46789	LexA repressor, N-terminal DNA-binding domain	1jhf A:2-72
7u	gi|169831501|ref|YP_001717483.1|	0052161	2-66	0.000000101	46785	Winged helix DNA-binding domain	0.01	68967	Lrp/AsnC-like transcriptional regulator N-terminal domain	1ri7 A:25-84
7u	gi|169830283|ref|YP_001716265.1|	0045790	88-293	1.84e-43	53850	Periplasmic binding protein-like II	0.0018	53851	Phosphate binding protein-like	2fyi A:88-307
7u	gi|169830283|ref|YP_001716265.1|	0045910	1-111	1.33e-25	46785	Winged helix DNA-binding domain	0.013	88979	LysR-like transcriptional regulators	1ixc A:1-89
7u	gi|169832129|ref|YP_001718111.1|	0045790	94-293	1.18e-36	53850	Periplasmic binding protein-like II	0.0011	53851	Phosphate binding protein-like	1i6a A:
7u	gi|169832129|ref|YP_001718111.1|	0052508	3-86	7.5e-26	46785	Winged helix DNA-binding domain	0.0064	88979	LysR-like transcriptional regulators	1ixc A:1-89
7u	gi|169831701|ref|YP_001717683.1|	0046915	65-129	6.67e-17	47979	Iron-dependent repressor protein, dimerization domain	0.0022	47980	Iron-dependent repressor protein, dimerization domain	1g3s A:65-140
7u	gi|169831701|ref|YP_001717683.1|	0046914	5-64	0.000000000000233	46785	Winged helix DNA-binding domain	0.096	63379	MarR-like transcriptional regulators	3deu A:2-141
7u	gi|169831872|ref|YP_001717854.1|	0047587	1-62	0.0000000132	46785	Winged helix DNA-binding domain	0.053	63379	MarR-like transcriptional regulators	2a61 A:5-143
7u	gi|169832240|ref|YP_001718222.1|	0052801	18-151	1.8e-26	46785	Winged helix DNA-binding domain	0.0023	63379	MarR-like transcriptional regulators	1s3j A:
7u	gi|169831576|ref|YP_001717558.1|	0050342	1-132	1.14e-45	52172	CheY-like	0.000053	52173	CheY-related	1mvo A:
7u	gi|169831576|ref|YP_001717558.1|	0051385	128-227	1.84e-32	46894	C-terminal effector domain of the bipartite response regulators	0.0011	46895	PhoB-like	1qqi A:
7u	gi|169832040|ref|YP_001718022.1|	0050342	5-123	1.85e-43	52172	CheY-like	0.0000451	52173	CheY-related	1nxo A:
7u	gi|169832040|ref|YP_001718022.1|	0051385	130-226	2.13e-31	46894	C-terminal effector domain of the bipartite response regulators	0.00069	46895	PhoB-like	1qqi A:
7u	gi|169830890|ref|YP_001716872.1|	0039545	69-187	1.74e-22	51306	LexA/Signal peptidase	0.0012	51307	LexA-related	1jhf A:73-198
7u	gi|169830890|ref|YP_001716872.1|	0051249	1-67	3.49e-18	47413	lambda repressor-like DNA-binding domains	0.025	47432	SinR domain-like	2b5a A:1-77
7u	gi|169830948|ref|YP_001716930.1|	0051249	2-66	3.43e-19	47413	lambda repressor-like DNA-binding domains	0.055	47432	SinR domain-like	1y7y A:5-73
7u	gi|169830949|ref|YP_001716931.1|	0051249	2-68	2.06e-17	47413	lambda repressor-like DNA-binding domains	0.025	47432	SinR domain-like	1utx A:
7u	gi|169831002|ref|YP_001716984.1|	0051249	1-70	0.0000938	47413	lambda repressor-like DNA-binding domains	0.035	47432	SinR domain-like	1b0n A:1-68
7u	gi|169832055|ref|YP_001718037.1|	0039545	74-194	7.15e-31	51306	LexA/Signal peptidase	0.0005	51307	LexA-related	1jhf A:73-198
7u	gi|169832055|ref|YP_001718037.1|	0051249	4-66	5.35e-17	47413	lambda repressor-like DNA-binding domains	0.037	47432	SinR domain-like	1b0n A:1-68
7u	gi|169832243|ref|YP_001718225.1|	0050823	2-67	1.07e-20	47413	lambda repressor-like DNA-binding domains	0.024	47432	SinR domain-like	1b0n A:1-68
