# Supplementary material for: Abundance, diversity and domain architecture variability in prokaryotic DNA-binding transcription factors
Source: PLoS One. 2018 Apr 3;13(4):e0195332. doi: 10.1371/journal.pone.0195332 (PMC5882156; doi:10.1371/journal.pone.0195332)
Supplement: S1 Dataset — The information of genomes and transcription factors is organized in a tabular format. The file S1_Dataset.zip contains 761 files, one per genome. The information is organized as follows: Genome ID, identifier from NCBI database; Supfam ID; physical position of the Domain; E-value; Supfam model assignment; Supfam description; E-value associated to the family; Family ID; Family ID; representative PDB associated to each assignment. (ZIP) [file pone.0195332.s005.zip › Genomes_assignments/Candidatus_Hamiltonella_defensa_5AT_Acyrthosiphon_pisum_B.TFs]

2S	gi|238897382|ref|YP_002923059.1|	0046275	183-229	0.000000000017	46689	Homeodomain-like	0.024	46759	AraC type transcriptional activator	1d5y A:57-121
2S	gi|238898587|ref|YP_002924268.1|	0046275	201-250	0.0000000502	46689	Homeodomain-like	0.042	46759	AraC type transcriptional activator	1d5y A:57-121
2S	gi|238898677|ref|YP_002924358.1|	0035568	77-267	8.78e-56	55681	Class II aaRS and biotin synthetases	0.000000883	55707	Biotin holoenzyme synthetase	1bia A:64-270
2S	gi|238898677|ref|YP_002924358.1|	0045969	270-316	0.0000000000916	50037	C-terminal domain of transcriptional repressors	0.00053	50038	Biotin repressor (BirA)	1bia A:271-317
2S	gi|238898677|ref|YP_002924358.1|	0045968	8-60	0.0000000413	46785	Winged helix DNA-binding domain	0.0038	46786	Biotin repressor-like	1bia A:1-63
2S	gi|238898016|ref|YP_002923696.1|	0054946	10-137	2.36e-23	51206	cAMP-binding domain-like	0.0000136	51210	cAMP-binding domain	1hw5 A:1-137
2S	gi|238898016|ref|YP_002923696.1|	0054434	139-208	0.000000000000132	46785	Winged helix DNA-binding domain	0.00017	46796	CAP C-terminal domain-like	1hw5 A:138-208
2S	gi|238899400|ref|YP_002925083.1|	0040266	78-158	0.0000546	46785	Winged helix DNA-binding domain	0.092	46796	CAP C-terminal domain-like	1ft9 A:134-213
2S	gi|238897593|ref|YP_002923272.1|	0037176	5-97	3.09e-22	46689	Homeodomain-like	0.0000825	100918	FIS-like	1eto B:
2S	gi|238899293|ref|YP_002924976.1|	0041150	8-133	2.12e-38	46785	Winged helix DNA-binding domain	0.00003	101027	FUR-like	1mzb A:
2S	gi|238897394|ref|YP_002923071.1|	0045682	1-129	1.71e-31	52172	CheY-like	0.0012	52173	CheY-related	1a04 A:5-142
2S	gi|238897394|ref|YP_002923071.1|	0048694	143-208	4.08e-20	46894	C-terminal effector domain of the bipartite response regulators	0.0032	46900	GerE-like (LuxR/UhpA family of transcriptional regulators)	1yio A:131-200
2S	gi|238897417|ref|YP_002923094.1|	0048694	133-201	0.00000000000068	46894	C-terminal effector domain of the bipartite response regulators	0.01	46900	GerE-like (LuxR/UhpA family of transcriptional regulators)	1fse A:
2S	gi|238897417|ref|YP_002923094.1|	0050109	2-107	0.00000698	55785	PYP-like sensor domain (PAS domain)	0.021	88853	Flavin-binding PAS domain	1n9l A:
2S	gi|238898060|ref|YP_002923741.1|	0047925	10-158	5.62e-30	75516	Pheromone-binding domain of LuxR-like quorum-sensing transcription factors	0.0027	75517	Pheromone-binding domain of LuxR-like quorum-sensing transcription factors	1l3l A:2-169
2S	gi|238898060|ref|YP_002923741.1|	0048694	168-234	0.0000000000000167	46894	C-terminal effector domain of the bipartite response regulators	0.004	46900	GerE-like (LuxR/UhpA family of transcriptional regulators)	1l3l A:170-234
2S	gi|238898220|ref|YP_002923901.1|	0048694	148-213	0.0000000000105	46894	C-terminal effector domain of the bipartite response regulators	0.014	46900	GerE-like (LuxR/UhpA family of transcriptional regulators)	1fse A:
2S	gi|238898221|ref|YP_002923902.1|	0051317	21-71	0.000000248	46894	C-terminal effector domain of the bipartite response regulators	0.014	46900	GerE-like (LuxR/UhpA family of transcriptional regulators)	1l3l A:170-234
2S	gi|238898231|ref|YP_002923912.1|	0051317	21-71	0.000000248	46894	C-terminal effector domain of the bipartite response regulators	0.014	46900	GerE-like (LuxR/UhpA family of transcriptional regulators)	1l3l A:170-234
2S	gi|238898262|ref|YP_002923943.1|	0048694	150-224	0.0000000000000275	46894	C-terminal effector domain of the bipartite response regulators	0.011	46900	GerE-like (LuxR/UhpA family of transcriptional regulators)	1fse A:
2S	gi|238898268|ref|YP_002923949.1|	0048694	145-208	0.00000000000714	46894	C-terminal effector domain of the bipartite response regulators	0.011	46900	GerE-like (LuxR/UhpA family of transcriptional regulators)	1fse A:
2S	gi|238898269|ref|YP_002923950.1|	0051317	10-62	0.00000122	46894	C-terminal effector domain of the bipartite response regulators	0.017	46900	GerE-like (LuxR/UhpA family of transcriptional regulators)	1l3l A:170-234
2S	gi|238898314|ref|YP_002923995.1|	0048694	3-47	0.0000000000116	46894	C-terminal effector domain of the bipartite response regulators	0.012	46900	GerE-like (LuxR/UhpA family of transcriptional regulators)	1fse A:
2S	gi|238898435|ref|YP_002924116.1|	0048694	118-188	0.000000000000116	46894	C-terminal effector domain of the bipartite response regulators	0.0072	46900	GerE-like (LuxR/UhpA family of transcriptional regulators)	1p4w A:
2S	gi|238898617|ref|YP_002924298.1|	0045682	1-131	1.85e-32	52172	CheY-like	0.0015	52173	CheY-related	1a04 A:5-142
2S	gi|238898617|ref|YP_002924298.1|	0048694	138-210	7.82e-18	46894	C-terminal effector domain of the bipartite response regulators	0.0071	46900	GerE-like (LuxR/UhpA family of transcriptional regulators)	1p4w A:
2S	gi|238898683|ref|YP_002924364.1|	0048694	157-226	0.000000000000408	46894	C-terminal effector domain of the bipartite response regulators	0.01	46900	GerE-like (LuxR/UhpA family of transcriptional regulators)	1fse A:
2S	gi|238898715|ref|YP_002924396.1|	0047925	24-155	1.12e-21	75516	Pheromone-binding domain of LuxR-like quorum-sensing transcription factors	0.0048	75517	Pheromone-binding domain of LuxR-like quorum-sensing transcription factors	1l3l A:2-169
2S	gi|238898715|ref|YP_002924396.1|	0048694	155-228	0.0000000000000816	46894	C-terminal effector domain of the bipartite response regulators	0.0092	46900	GerE-like (LuxR/UhpA family of transcriptional regulators)	1l3l A:170-234
2S	gi|238898863|ref|YP_002924545.1|	0045682	3-133	1.42e-19	52172	CheY-like	0.0069	52173	CheY-related	1a04 A:5-142
2S	gi|238898863|ref|YP_002924545.1|	0048694	145-208	0.00000000000000476	46894	C-terminal effector domain of the bipartite response regulators	0.00015	46900	GerE-like (LuxR/UhpA family of transcriptional regulators)	1p4w A:
2S	gi|238899038|ref|YP_002924720.1|	0048694	144-219	0.0000000000000918	46894	C-terminal effector domain of the bipartite response regulators	0.012	46900	GerE-like (LuxR/UhpA family of transcriptional regulators)	1fse A:
2S	gi|238899093|ref|YP_002924775.1|	0043525	1-124	7.4e-30	52172	CheY-like	0.002	52173	CheY-related	1a04 A:5-142
2S	gi|238899093|ref|YP_002924775.1|	0048694	138-206	1.63e-16	46894	C-terminal effector domain of the bipartite response regulators	0.0068	46900	GerE-like (LuxR/UhpA family of transcriptional regulators)	1p4w A:
2S	gi|238899236|ref|YP_002924919.1|	0048694	9-72	0.00000000000000129	46894	C-terminal effector domain of the bipartite response regulators	0.0067	46900	GerE-like (LuxR/UhpA family of transcriptional regulators)	1fse A:
2S	gi|238899237|ref|YP_002924920.1|	0048694	23-99	2.65e-16	46894	C-terminal effector domain of the bipartite response regulators	0.0095	46900	GerE-like (LuxR/UhpA family of transcriptional regulators)	1fse A:
2S	gi|238899315|ref|YP_002924998.1|	0048694	142-210	0.000000000153	46894	C-terminal effector domain of the bipartite response regulators	0.012	46900	GerE-like (LuxR/UhpA family of transcriptional regulators)	1fse A:
2S	gi|238899315|ref|YP_002924998.1|	0048644	15-120	0.0000879	55785	PYP-like sensor domain (PAS domain)	0.038	88853	Flavin-binding PAS domain	1byw A:
2S	gi|238899316|ref|YP_002924999.1|	0048694	6-72	0.00000016	46894	C-terminal effector domain of the bipartite response regulators	0.011	46900	GerE-like (LuxR/UhpA family of transcriptional regulators)	1l3l A:170-234
2S	gi|238899348|ref|YP_002925030.1|	0048694	141-206	0.000000714	46894	C-terminal effector domain of the bipartite response regulators	0.018	46900	GerE-like (LuxR/UhpA family of transcriptional regulators)	1fse A:
2S	gi|238899348|ref|YP_002925030.1|	0048644	10-116	0.0000324	55785	PYP-like sensor domain (PAS domain)	0.062	88853	Flavin-binding PAS domain	1byw A:
2S	gi|238899398|ref|YP_002925081.1|	0048694	12-74	0.0000000000000442	46894	C-terminal effector domain of the bipartite response regulators	0.011	46900	GerE-like (LuxR/UhpA family of transcriptional regulators)	1p4w A:
2S	gi|238899399|ref|YP_002925082.1|	0048694	126-198	0.00000000000952	46894	C-terminal effector domain of the bipartite response regulators	0.014	46900	GerE-like (LuxR/UhpA family of transcriptional regulators)	1fse A:
2S	gi|238898828|ref|YP_002924510.1|	0045790	91-320	2.1e-40	53850	Periplasmic binding protein-like II	0.0000000335	53851	Phosphate binding protein-like	1al3 A:
2S	gi|238898828|ref|YP_002924510.1|	0047461	1-86	0.000000000452	46785	Winged helix DNA-binding domain	0.0056	88979	LysR-like transcriptional regulators	1ixc A:1-89
2S	gi|238898855|ref|YP_002924537.1|	0052509	108-313	4.19e-43	53850	Periplasmic binding protein-like II	0.0017	53851	Phosphate binding protein-like	2esn A:92-303
2S	gi|238898855|ref|YP_002924537.1|	0052508	22-101	8.16e-20	46785	Winged helix DNA-binding domain	0.0015	88979	LysR-like transcriptional regulators	2esn A:3-91
2S	gi|238897873|ref|YP_002923552.1|	0054933	2-140	2.86e-29	46785	Winged helix DNA-binding domain	0.00000606	63379	MarR-like transcriptional regulators	3deu A:2-141
2S	gi|238897257|ref|YP_002922934.1|	0049014	4-97	1.08e-17	46894	C-terminal effector domain of the bipartite response regulators	0.0094	46895	PhoB-like	1kgs A:124-225
2S	gi|238897858|ref|YP_002923537.1|	0052669	25-99	0.00000164	46894	C-terminal effector domain of the bipartite response regulators	0.015	46895	PhoB-like	1kgs A:124-225
2S	gi|238898584|ref|YP_002924265.1|	0049014	9-104	9.92e-19	46894	C-terminal effector domain of the bipartite response regulators	0.0015	46895	PhoB-like	1p2f A:121-217
2S	gi|238898864|ref|YP_002924546.1|	0050342	4-125	8.54e-30	52172	CheY-like	0.00022	52173	CheY-related	1nxo A:
2S	gi|238898864|ref|YP_002924546.1|	0051385	132-231	1.84e-23	46894	C-terminal effector domain of the bipartite response regulators	0.0061	46895	PhoB-like	1ys7 A:128-233
2S	gi|238898957|ref|YP_002924639.1|	0050342	3-131	2.13e-35	52172	CheY-like	0.00000879	52173	CheY-related	1xhf A:2-122
2S	gi|238898957|ref|YP_002924639.1|	0049014	137-234	4.82e-21	46894	C-terminal effector domain of the bipartite response regulators	0.0019	46895	PhoB-like	1p2f A:121-217
2S	gi|238897791|ref|YP_002923470.1|	0050823	6-67	0.00000000217	47413	lambda repressor-like DNA-binding domains	0.043	47432	SinR domain-like	2b5a A:1-77
2S	gi|238898095|ref|YP_002923776.1|	0050823	3-59	0.000000000156	47413	lambda repressor-like DNA-binding domains	0.038	47432	SinR domain-like	2ppx A:30-91
2S	gi|238898271|ref|YP_002923952.1|	0054537	35-81	0.0000000000307	47413	lambda repressor-like DNA-binding domains	0.075	47432	SinR domain-like	2ppx A:30-91
2S	gi|238898738|ref|YP_002924420.1|	0037364	164-252	8.24e-19	51306	LexA/Signal peptidase	0.015	51307	LexA-related	1umu A:
2S	gi|238898738|ref|YP_002924420.1|	0054369	29-98	0.000000000809	47413	lambda repressor-like DNA-binding domains	0.08	47432	SinR domain-like	1b0n A:1-68
2S	gi|238899370|ref|YP_002925053.1|	0054127	7-88	1.13e-19	47413	lambda repressor-like DNA-binding domains	0.0072	47432	SinR domain-like	2ict A:8-94
2S	gi|238897601|ref|YP_002923280.1|	0049195	4-77	0.00000000000288	46689	Homeodomain-like	0.012	46764	Tetracyclin repressor-like, N-terminal domain	1sgm A:5-77
