# Supplementary material for: Abundance, diversity and domain architecture variability in prokaryotic DNA-binding transcription factors
Source: PLoS One. 2018 Apr 3;13(4):e0195332. doi: 10.1371/journal.pone.0195332 (PMC5882156; doi:10.1371/journal.pone.0195332)
Supplement: S1 Dataset — The information of genomes and transcription factors is organized in a tabular format. The file S1_Dataset.zip contains 761 files, one per genome. The information is organized as follows: Genome ID, identifier from NCBI database; Supfam ID; physical position of the Domain; E-value; Supfam model assignment; Supfam description; E-value associated to the family; Family ID; Family ID; representative PDB associated to each assignment. (ZIP) [file pone.0195332.s005.zip › Genomes_assignments/Candidatus_Korarchaeum_cryptofilum_OPF8_A.TFs]

7v	gi|170289648|ref|YP_001736464.1|	0049944	7-71	0.00000000000146	46785	Winged helix DNA-binding domain	0.072	46801	ArsR-like transcriptional regulators	1r1u A:
7v	gi|170290050|ref|YP_001736866.1|	0048861	135-197	0.000000949	46785	Winged helix DNA-binding domain	0.083	74676	Transcriptional regulator IclR, N-terminal domain	1mkm A:1-75
7v	gi|170289754|ref|YP_001736570.1|	0049944	7-115	3.91e-23	46785	Winged helix DNA-binding domain	0.029	140286	PF1790-like	2p4w A:1-194
7v	gi|170289754|ref|YP_001736570.1|	0040266	163-202	0.0000145	46785	Winged helix DNA-binding domain	0.036	68967	Lrp/AsnC-like transcriptional regulator N-terminal domain	1i1g A:2-61
7v	gi|170289801|ref|YP_001736617.1|	0052364	187-229	0.0000283	46785	Winged helix DNA-binding domain	0.034	68967	Lrp/AsnC-like transcriptional regulator N-terminal domain	1ri7 A:25-84
7v	gi|170289834|ref|YP_001736650.1|	0052364	180-238	0.00000000116	46785	Winged helix DNA-binding domain	0.02	68967	Lrp/AsnC-like transcriptional regulator N-terminal domain	1i1g A:2-61
7v	gi|170289871|ref|YP_001736687.1|	0052162	87-161	3.75e-16	54909	Dimeric alpha+beta barrel	0.0012	69733	Lrp/AsnC-like transcriptional regulator C-terminal domain	1ri7 A:85-170
7v	gi|170289871|ref|YP_001736687.1|	0052161	28-84	0.00000000000000226	46785	Winged helix DNA-binding domain	0.0035	68967	Lrp/AsnC-like transcriptional regulator N-terminal domain	1i1g A:2-61
7v	gi|170290115|ref|YP_001736931.1|	0052161	3-63	0.00000000000000442	46785	Winged helix DNA-binding domain	0.0087	68967	Lrp/AsnC-like transcriptional regulator N-terminal domain	1i1g A:2-61
7v	gi|170290115|ref|YP_001736931.1|	0049174	71-148	0.0000000000000215	54909	Dimeric alpha+beta barrel	0.0035	69733	Lrp/AsnC-like transcriptional regulator C-terminal domain	1ri7 A:85-170
7v	gi|170290153|ref|YP_001736969.1|	0040266	242-302	0.000000000634	46785	Winged helix DNA-binding domain	0.041	68967	Lrp/AsnC-like transcriptional regulator N-terminal domain	1ri7 A:25-84
7v	gi|170290204|ref|YP_001737020.1|	0052161	8-69	7.35e-17	46785	Winged helix DNA-binding domain	0.0015	68967	Lrp/AsnC-like transcriptional regulator N-terminal domain	1i1g A:2-61
7v	gi|170290204|ref|YP_001737020.1|	0047284	69-147	0.0000000000322	54909	Dimeric alpha+beta barrel	0.00044	69733	Lrp/AsnC-like transcriptional regulator C-terminal domain	1i1g A:62-141
7v	gi|170290256|ref|YP_001737072.1|	0045968	21-67	0.0000000191	46785	Winged helix DNA-binding domain	0.022	68967	Lrp/AsnC-like transcriptional regulator N-terminal domain	1ri7 A:25-84
7v	gi|170290384|ref|YP_001737200.1|	0052161	5-66	0.00000000000000148	46785	Winged helix DNA-binding domain	0.0028	68967	Lrp/AsnC-like transcriptional regulator N-terminal domain	1i1g A:2-61
7v	gi|170290384|ref|YP_001737200.1|	0049174	66-150	0.0000000000402	54909	Dimeric alpha+beta barrel	0.011	69733	Lrp/AsnC-like transcriptional regulator C-terminal domain	1ri7 A:85-170
7v	gi|170290756|ref|YP_001737572.1|	0053261	54-133	0.000000108	46785	Winged helix DNA-binding domain	0.076	68967	Lrp/AsnC-like transcriptional regulator N-terminal domain	1ri7 A:25-84
7v	gi|170290853|ref|YP_001737669.1|	0049174	72-150	0.00000000000000152	54909	Dimeric alpha+beta barrel	0.00077	69733	Lrp/AsnC-like transcriptional regulator C-terminal domain	1ri7 A:85-170
7v	gi|170290853|ref|YP_001737669.1|	0052161	11-66	0.000000000000165	46785	Winged helix DNA-binding domain	0.0091	68967	Lrp/AsnC-like transcriptional regulator N-terminal domain	1i1g A:2-61
7v	gi|170291011|ref|YP_001737827.1|	0052364	220-283	0.000000372	46785	Winged helix DNA-binding domain	0.076	68967	Lrp/AsnC-like transcriptional regulator N-terminal domain	1ri7 A:25-84
7v	gi|170291066|ref|YP_001737882.1|	0040266	293-362	0.0000000000894	46785	Winged helix DNA-binding domain	0.058	68967	Lrp/AsnC-like transcriptional regulator N-terminal domain	1ri7 A:25-84
7v	gi|170291166|ref|YP_001737982.1|	0049174	61-156	1.34e-16	54909	Dimeric alpha+beta barrel	0.0015	69733	Lrp/AsnC-like transcriptional regulator C-terminal domain	1ri7 A:85-170
7v	gi|170291166|ref|YP_001737982.1|	0049384	2-76	7.21e-17	46785	Winged helix DNA-binding domain	0.0093	68967	Lrp/AsnC-like transcriptional regulator N-terminal domain	1ri7 A:25-84
7v	gi|170289667|ref|YP_001736483.1|	0043589	24-68	0.0000925	46785	Winged helix DNA-binding domain	0.087	63379	MarR-like transcriptional regulators	2hr3 A:2-146
7v	gi|170289813|ref|YP_001736629.1|	0049944	158-221	0.0000000000000264	46785	Winged helix DNA-binding domain	0.051	63379	MarR-like transcriptional regulators	1ub9 A:
7v	gi|170289813|ref|YP_001736629.1|	0054410	41-138	0.0000628	111126	Ligand-binding domain in the NO signalling and Golgi transport	0.025	160689	MJ1460-like	2oso A:5-156
7v	gi|170290082|ref|YP_001736898.1|	0049944	2-90	0.00000000000000109	46785	Winged helix DNA-binding domain	0.018	63379	MarR-like transcriptional regulators	2a61 A:5-143
7v	gi|170290165|ref|YP_001736981.1|	0040266	26-95	0.00000152	46785	Winged helix DNA-binding domain	0.048	63379	MarR-like transcriptional regulators	1lj9 A:
7v	gi|170290205|ref|YP_001737021.1|	0052644	219-270	0.000000769	46785	Winged helix DNA-binding domain	0.071	63379	MarR-like transcriptional regulators	2eth A:1-140
7v	gi|170290609|ref|YP_001737425.1|	0054906	89-218	6.87e-40	82114	Riboflavin kinase-like	0.00021	159154	CTP-dependent riboflavin kinase-like	3cta A:90-220
7v	gi|170290609|ref|YP_001737425.1|	0040266	15-78	0.0000000806	46785	Winged helix DNA-binding domain	0.065	63379	MarR-like transcriptional regulators	3cta A:5-89
7v	gi|170290888|ref|YP_001737704.1|	0049384	6-92	0.000000158	46785	Winged helix DNA-binding domain	0.078	109680	TrmB-like	1sfx A:
