# Supplementary material for: Abundance, diversity and domain architecture variability in prokaryotic DNA-binding transcription factors
Source: PLoS One. 2018 Apr 3;13(4):e0195332. doi: 10.1371/journal.pone.0195332 (PMC5882156; doi:10.1371/journal.pone.0195332)
Supplement: S1 Dataset — The information of genomes and transcription factors is organized in a tabular format. The file S1_Dataset.zip contains 761 files, one per genome. The information is organized as follows: Genome ID, identifier from NCBI database; Supfam ID; physical position of the Domain; E-value; Supfam model assignment; Supfam description; E-value associated to the family; Family ID; Family ID; representative PDB associated to each assignment. (ZIP) [file pone.0195332.s005.zip › Genomes_assignments/Candidatus_Koribacter_versatilis_Ellin345_B.TFs]

a3	gi|94967977|ref|YP_590025.1|	0041038	306-474	1.92e-40	48150	DNA-glycosylase	0.0000806	48157	DNA repair glycosylase, 2 C-terminal domains	1mpg A:100-282
a3	gi|94967977|ref|YP_590025.1|	0046652	2-85	8.37e-30	57884	Ada DNA repair protein, N-terminal domain (N-Ada 10)	0.00043	57885	Ada DNA repair protein, N-terminal domain (N-Ada 10)	1eyf A:
a3	gi|94967977|ref|YP_590025.1|	0041039	199-295	3.14e-27	55945	TATA-box binding protein-like	0.0015	55952	DNA repair glycosylase, N-terminal domain	1mpg A:1-99
a3	gi|94967977|ref|YP_590025.1|	0046275	136-184	0.0000139	46689	Homeodomain-like	0.046	46759	AraC type transcriptional activator	1bl0 A:9-62
a3	gi|94968453|ref|YP_590501.1|	0046275	223-260	0.000000448	46689	Homeodomain-like	0.051	46759	AraC type transcriptional activator	1d5y A:57-121
a3	gi|94969294|ref|YP_591342.1|	0046275	258-307	0.0000000000197	46689	Homeodomain-like	0.015	46759	AraC type transcriptional activator	1d5y A:57-121
a3	gi|94969294|ref|YP_591342.1|	0036286	206-256	0.0000000672	46689	Homeodomain-like	0.059	46759	AraC type transcriptional activator	1bl0 A:9-62
a3	gi|94971188|ref|YP_593236.1|	0035348	78-146	6.8e-18	55252	C-terminal domain of arginine repressor	0.00098	55253	C-terminal domain of arginine repressor	1f9n A:79-149
a3	gi|94971188|ref|YP_593236.1|	0045802	1-56	0.0000000000000136	46785	Winged helix DNA-binding domain	0.0023	46792	Arginine repressor (ArgR), N-terminal DNA-binding domain	1f9n A:3-78
a3	gi|94967058|ref|YP_589106.1|	0049777	11-102	5.15e-22	46785	Winged helix DNA-binding domain	0.032	46801	ArsR-like transcriptional regulators	1u2w A:12-119
a3	gi|94968976|ref|YP_591024.1|	0049777	9-89	0.00000000000000386	46785	Winged helix DNA-binding domain	0.04	46801	ArsR-like transcriptional regulators	1smt A:
a3	gi|94969559|ref|YP_591607.1|	0049777	16-117	8.83e-23	46785	Winged helix DNA-binding domain	0.02	46801	ArsR-like transcriptional regulators	1r1u A:
a3	gi|94969997|ref|YP_592045.1|	0049944	15-101	3.85e-23	46785	Winged helix DNA-binding domain	0.026	46801	ArsR-like transcriptional regulators	1smt A:
a3	gi|94970490|ref|YP_592538.1|	0049944	2-96	1.25e-27	46785	Winged helix DNA-binding domain	0.048	46801	ArsR-like transcriptional regulators	1r1u A:
a3	gi|94970977|ref|YP_593025.1|	0049944	2-99	4.63e-21	46785	Winged helix DNA-binding domain	0.02	46801	ArsR-like transcriptional regulators	1smt A:
a3	gi|94967166|ref|YP_589214.1|	0035568	98-294	1.99e-52	55681	Class II aaRS and biotin synthetases	0.00021	55707	Biotin holoenzyme synthetase	1wqw A:1-188
a3	gi|94967166|ref|YP_589214.1|	0039384	27-85	0.0000000969	46785	Winged helix DNA-binding domain	0.015	46786	Biotin repressor-like	1j5y A:3-67
a3	gi|94971572|ref|YP_593620.1|	0045968	2-57	0.0000000000344	46785	Winged helix DNA-binding domain	0.071	46786	Biotin repressor-like	1j5y A:3-67
a3	gi|94967096|ref|YP_589144.1|	0048600	54-180	4.19e-23	51206	cAMP-binding domain-like	0.015	51210	cAMP-binding domain	2gau A:10-151
a3	gi|94967096|ref|YP_589144.1|	0052198	182-248	0.0000000000121	46785	Winged helix DNA-binding domain	0.062	46796	CAP C-terminal domain-like	2oz6 A:143-213
a3	gi|94967393|ref|YP_589441.1|	0052861	11-150	7.33e-40	51206	cAMP-binding domain-like	0.0061	51210	cAMP-binding domain	1hw5 A:1-137
a3	gi|94967393|ref|YP_589441.1|	0048601	153-230	3.77e-17	46785	Winged helix DNA-binding domain	0.0073	46796	CAP C-terminal domain-like	2coh A:118-199
a3	gi|94967688|ref|YP_589736.1|	0047248	34-163	3.67e-22	51206	cAMP-binding domain-like	0.0075	51210	cAMP-binding domain	1vp6 A:
a3	gi|94967688|ref|YP_589736.1|	0048601	171-243	0.00000000000363	46785	Winged helix DNA-binding domain	0.025	46796	CAP C-terminal domain-like	1ft9 A:134-213
a3	gi|94968450|ref|YP_590498.1|	0047248	12-139	1.44e-21	51206	cAMP-binding domain-like	0.012	51210	cAMP-binding domain	1hw5 A:1-137
a3	gi|94968450|ref|YP_590498.1|	0048601	146-224	0.000000000000148	46785	Winged helix DNA-binding domain	0.012	46796	CAP C-terminal domain-like	3e5u A:148-227
a3	gi|94968526|ref|YP_590574.1|	0054946	17-155	1.22e-25	51206	cAMP-binding domain-like	0.0074	51210	cAMP-binding domain	2gau A:10-151
a3	gi|94968526|ref|YP_590574.1|	0048601	160-237	3.4e-17	46785	Winged helix DNA-binding domain	0.017	46796	CAP C-terminal domain-like	1hw5 A:138-208
a3	gi|94969464|ref|YP_591512.1|	0054946	15-143	5.37e-22	51206	cAMP-binding domain-like	0.012	51210	cAMP-binding domain	1hw5 A:1-137
a3	gi|94969464|ref|YP_591512.1|	0048601	152-227	0.000000000127	46785	Winged helix DNA-binding domain	0.019	46796	CAP C-terminal domain-like	1ft9 A:134-213
a3	gi|94969729|ref|YP_591777.1|	0052198	143-218	0.00000000000000124	46785	Winged helix DNA-binding domain	0.025	46796	CAP C-terminal domain-like	2coh A:118-199
a3	gi|94969729|ref|YP_591777.1|	0054946	4-133	0.00000000000484	51206	cAMP-binding domain-like	0.02	51210	cAMP-binding domain	1ne6 A:245-376
a3	gi|94969730|ref|YP_591778.1|	0052198	150-223	0.00000000000163	46785	Winged helix DNA-binding domain	0.035	46796	CAP C-terminal domain-like	1zyb A:148-220
a3	gi|94969730|ref|YP_591778.1|	0048340	12-114	0.000000000628	51206	cAMP-binding domain-like	0.03	51210	cAMP-binding domain	1q3e A:
a3	gi|94970482|ref|YP_592530.1|	0054946	16-155	1.57e-27	51206	cAMP-binding domain-like	0.0061	51210	cAMP-binding domain	1hw5 A:1-137
a3	gi|94970482|ref|YP_592530.1|	0048601	159-235	0.00000000000000121	46785	Winged helix DNA-binding domain	0.017	46796	CAP C-terminal domain-like	2oz6 A:143-213
a3	gi|94967054|ref|YP_589102.1|	0041617	22-263	6.89e-67	52540	P-loop containing nucleoside triphosphate hydrolases	0.000000909	81269	Extended AAA-ATPase domain	1ny5 A:138-384
a3	gi|94967054|ref|YP_589102.1|	0037176	234-319	0.00000000000222	46689	Homeodomain-like	0.013	100918	FIS-like	1eto B:
a3	gi|94967405|ref|YP_589453.1|	0041617	171-411	1.84e-66	52540	P-loop containing nucleoside triphosphate hydrolases	0.000000755	81269	Extended AAA-ATPase domain	1ny5 A:138-384
a3	gi|94967405|ref|YP_589453.1|	0043525	23-214	1.99e-33	52172	CheY-like	0.0011	52173	CheY-related	1yio A:3-130
a3	gi|94967405|ref|YP_589453.1|	0037176	383-471	1.48e-16	46689	Homeodomain-like	0.011	100918	FIS-like	1eto B:
a3	gi|94967506|ref|YP_589554.1|	0041617	141-382	1.03e-66	52540	P-loop containing nucleoside triphosphate hydrolases	0.00000159	81269	Extended AAA-ATPase domain	1ny5 A:138-384
a3	gi|94967506|ref|YP_589554.1|	0043525	5-186	1.08e-34	52172	CheY-like	0.0021	52173	CheY-related	1krw A:
a3	gi|94967506|ref|YP_589554.1|	0037176	353-445	0.00000000000717	46689	Homeodomain-like	0.028	100918	FIS-like	1ntc A:
a3	gi|94967782|ref|YP_589830.1|	0041617	143-388	2.67e-69	52540	P-loop containing nucleoside triphosphate hydrolases	0.000000443	81269	Extended AAA-ATPase domain	1ny5 A:138-384
a3	gi|94967782|ref|YP_589830.1|	0043525	1-189	7.4e-44	52172	CheY-like	0.00085	52173	CheY-related	1ny5 A:1-137
a3	gi|94967782|ref|YP_589830.1|	0037176	358-472	0.00000000000000251	46689	Homeodomain-like	0.0056	100918	FIS-like	1eto B:
a3	gi|94967897|ref|YP_589945.1|	0041617	34-256	7.44e-53	52540	P-loop containing nucleoside triphosphate hydrolases	0.0000118	81269	Extended AAA-ATPase domain	1ny5 A:138-384
a3	gi|94967897|ref|YP_589945.1|	0046907	295-346	0.00000104	46689	Homeodomain-like	0.07	100918	FIS-like	1g2h A:
a3	gi|94968416|ref|YP_590464.1|	0041617	143-383	2.03e-71	52540	P-loop containing nucleoside triphosphate hydrolases	0.00000115	81269	Extended AAA-ATPase domain	1ny5 A:138-384
a3	gi|94968416|ref|YP_590464.1|	0043525	2-188	2.28e-36	52172	CheY-like	0.00054	52173	CheY-related	1ny5 A:1-137
a3	gi|94968416|ref|YP_590464.1|	0048440	417-463	0.0000003	46689	Homeodomain-like	0.018	100918	FIS-like	1eto B:
a3	gi|94968422|ref|YP_590470.1|	0041617	139-370	7.84e-71	52540	P-loop containing nucleoside triphosphate hydrolases	0.00000128	81269	Extended AAA-ATPase domain	1ny5 A:138-384
a3	gi|94968422|ref|YP_590470.1|	0043525	1-183	8.97e-44	52172	CheY-like	0.0012	52173	CheY-related	1ny5 A:1-137
a3	gi|94968422|ref|YP_590470.1|	0037176	352-446	0.00000000000717	46689	Homeodomain-like	0.032	100918	FIS-like	1ntc A:
a3	gi|94968616|ref|YP_590664.1|	0041617	142-378	9.97e-70	52540	P-loop containing nucleoside triphosphate hydrolases	0.0000012	81269	Extended AAA-ATPase domain	1ny5 A:138-384
a3	gi|94968616|ref|YP_590664.1|	0043525	4-187	1.2e-40	52172	CheY-like	0.00042	52173	CheY-related	1ny5 A:1-137
a3	gi|94968616|ref|YP_590664.1|	0037176	355-458	0.000000000394	46689	Homeodomain-like	0.03	100918	FIS-like	1ntc A:
a3	gi|94968761|ref|YP_590809.1|	0041617	141-383	2.33e-73	52540	P-loop containing nucleoside triphosphate hydrolases	0.00000123	81269	Extended AAA-ATPase domain	1ny5 A:138-384
a3	gi|94968761|ref|YP_590809.1|	0043525	5-185	8.54e-41	52172	CheY-like	0.00093	52173	CheY-related	1krw A:
a3	gi|94968761|ref|YP_590809.1|	0037176	354-448	0.00000000627	46689	Homeodomain-like	0.055	100918	FIS-like	1ntc A:
a3	gi|94968805|ref|YP_590853.1|	0041617	146-388	1.52e-70	52540	P-loop containing nucleoside triphosphate hydrolases	0.00000121	81269	Extended AAA-ATPase domain	1ny5 A:138-384
a3	gi|94968805|ref|YP_590853.1|	0043525	7-190	1.85e-39	52172	CheY-like	0.00048	52173	CheY-related	1ny5 A:1-137
a3	gi|94968805|ref|YP_590853.1|	0037176	358-454	0.000000000000968	46689	Homeodomain-like	0.02	100918	FIS-like	1eto B:
a3	gi|94969287|ref|YP_591335.1|	0037176	16-65	0.00000000000329	46689	Homeodomain-like	0.018	100918	FIS-like	1ntc A:
a3	gi|94969631|ref|YP_591679.1|	0041617	144-386	3.31e-74	52540	P-loop containing nucleoside triphosphate hydrolases	0.000000824	81269	Extended AAA-ATPase domain	1ny5 A:138-384
a3	gi|94969631|ref|YP_591679.1|	0043525	5-189	1.99e-42	52172	CheY-like	0.00092	52173	CheY-related	1krw A:
a3	gi|94969631|ref|YP_591679.1|	0037176	358-449	0.0000000000000201	46689	Homeodomain-like	0.012	100918	FIS-like	1eto B:
a3	gi|94969809|ref|YP_591857.1|	0041617	143-387	1.98e-65	52540	P-loop containing nucleoside triphosphate hydrolases	0.000000818	81269	Extended AAA-ATPase domain	1ny5 A:138-384
a3	gi|94969809|ref|YP_591857.1|	0043525	3-189	7.97e-43	52172	CheY-like	0.00075	52173	CheY-related	1srr A:
a3	gi|94969809|ref|YP_591857.1|	0037176	357-454	0.00000000000318	46689	Homeodomain-like	0.028	100918	FIS-like	1eto B:
a3	gi|94970044|ref|YP_592092.1|	0041617	142-383	1.93e-65	52540	P-loop containing nucleoside triphosphate hydrolases	0.00000167	81269	Extended AAA-ATPase domain	1ny5 A:138-384
a3	gi|94970044|ref|YP_592092.1|	0043525	4-186	1.28e-35	52172	CheY-like	0.00075	52173	CheY-related	1ny5 A:1-137
a3	gi|94970044|ref|YP_592092.1|	0037176	355-445	0.000000000000932	46689	Homeodomain-like	0.039	100918	FIS-like	1eto B:
a3	gi|94970217|ref|YP_592265.1|	0048440	31-72	0.00000000013	46689	Homeodomain-like	0.016	100918	FIS-like	1eto B:
a3	gi|94970296|ref|YP_592344.1|	0041617	153-394	6.37e-70	52540	P-loop containing nucleoside triphosphate hydrolases	0.00000187	81269	Extended AAA-ATPase domain	1ny5 A:138-384
a3	gi|94970296|ref|YP_592344.1|	0043525	13-196	6.4e-45	52172	CheY-like	0.00029	52173	CheY-related	1ny5 A:1-137
a3	gi|94970296|ref|YP_592344.1|	0048440	416-464	0.000000000000177	46689	Homeodomain-like	0.02	100918	FIS-like	1ntc A:
a3	gi|94970301|ref|YP_592349.1|	0041617	144-386	8.52e-72	52540	P-loop containing nucleoside triphosphate hydrolases	0.000000863	81269	Extended AAA-ATPase domain	1ny5 A:138-384
a3	gi|94970301|ref|YP_592349.1|	0043525	1-189	2.99e-42	52172	CheY-like	0.0011	52173	CheY-related	1dbw A:
a3	gi|94970301|ref|YP_592349.1|	0037176	357-453	7.43e-16	46689	Homeodomain-like	0.015	100918	FIS-like	1ntc A:
a3	gi|94970383|ref|YP_592431.1|	0041617	159-403	3.16e-72	52540	P-loop containing nucleoside triphosphate hydrolases	0.000000513	81269	Extended AAA-ATPase domain	1ny5 A:138-384
a3	gi|94970383|ref|YP_592431.1|	0043525	22-204	7.26e-44	52172	CheY-like	0.00042	52173	CheY-related	1ny5 A:1-137
a3	gi|94970383|ref|YP_592431.1|	0037176	373-469	0.0000000000466	46689	Homeodomain-like	0.077	100918	FIS-like	1ntc A:
a3	gi|94970754|ref|YP_592802.1|	0041617	21-256	1.98e-73	52540	P-loop containing nucleoside triphosphate hydrolases	0.00000111	81269	Extended AAA-ATPase domain	1ny5 A:138-384
a3	gi|94970754|ref|YP_592802.1|	0048440	233-323	0.00000806	46689	Homeodomain-like	0.033	100918	FIS-like	1eto B:
a3	gi|94970776|ref|YP_592824.1|	0041617	59-293	5.13e-70	52540	P-loop containing nucleoside triphosphate hydrolases	0.00000135	81269	Extended AAA-ATPase domain	1ny5 A:138-384
a3	gi|94970776|ref|YP_592824.1|	0048440	271-362	0.000000197	46689	Homeodomain-like	0.024	100918	FIS-like	1eto B:
a3	gi|94970394|ref|YP_592442.1|	0041150	9-140	1.21e-34	46785	Winged helix DNA-binding domain	0.0015	101027	FUR-like	1mzb A:
a3	gi|94971125|ref|YP_593173.1|	0041150	10-135	8.94e-29	46785	Winged helix DNA-binding domain	0.021	101027	FUR-like	1mzb A:
a3	gi|94967360|ref|YP_589408.1|	0036339	60-334	2.16e-74	53822	Periplasmic binding protein-like I	0.000013	53823	L-arabinose binding protein-like	2nzu G:58-332
a3	gi|94967360|ref|YP_589408.1|	0051985	2-58	0.00000000000000366	47413	lambda repressor-like DNA-binding domains	0.0043	47438	GalR/LacI-like bacterial regulator	2hsg A:2-58
a3	gi|94967475|ref|YP_589523.1|	0052792	65-342	5.5e-38	53822	Periplasmic binding protein-like I	0.0018	53823	L-arabinose binding protein-like	2dri A:
a3	gi|94967475|ref|YP_589523.1|	0051985	5-62	0.0000000000000201	47413	lambda repressor-like DNA-binding domains	0.0062	47438	GalR/LacI-like bacterial regulator	2hsg A:2-58
a3	gi|94967564|ref|YP_589612.1|	0036339	82-349	1.88e-62	53822	Periplasmic binding protein-like I	0.0000298	53823	L-arabinose binding protein-like	1dbq A:
a3	gi|94967564|ref|YP_589612.1|	0051985	19-80	0.00000000000103	47413	lambda repressor-like DNA-binding domains	0.005	47438	GalR/LacI-like bacterial regulator	1pru A:
a3	gi|94967928|ref|YP_589976.1|	0036339	88-358	2.13e-59	53822	Periplasmic binding protein-like I	0.0001	53823	L-arabinose binding protein-like	2nzu G:58-332
a3	gi|94967928|ref|YP_589976.1|	0051985	23-85	0.0000000000141	47413	lambda repressor-like DNA-binding domains	0.0052	47438	GalR/LacI-like bacterial regulator	2bjc A:1-62
a3	gi|94967937|ref|YP_589985.1|	0043335	64-337	4.91e-36	53822	Periplasmic binding protein-like I	0.0011	53823	L-arabinose binding protein-like	2dri A:
a3	gi|94967937|ref|YP_589985.1|	0051985	5-61	0.00000000000000928	47413	lambda repressor-like DNA-binding domains	0.0042	47438	GalR/LacI-like bacterial regulator	2hsg A:2-58
a3	gi|94968659|ref|YP_590707.1|	0036339	86-368	2.55e-71	53822	Periplasmic binding protein-like I	0.0000502	53823	L-arabinose binding protein-like	1dbq A:
a3	gi|94968659|ref|YP_590707.1|	0044558	25-81	0.0000000000000145	47413	lambda repressor-like DNA-binding domains	0.0046	47438	GalR/LacI-like bacterial regulator	2hsg A:2-58
a3	gi|94968713|ref|YP_590761.1|	0036339	86-352	2.54e-66	53822	Periplasmic binding protein-like I	0.0000261	53823	L-arabinose binding protein-like	1dbq A:
a3	gi|94968713|ref|YP_590761.1|	0044558	24-81	0.00000000000209	47413	lambda repressor-like DNA-binding domains	0.0083	47438	GalR/LacI-like bacterial regulator	1pru A:
a3	gi|94968714|ref|YP_590762.1|	0036339	78-345	5.69e-67	53822	Periplasmic binding protein-like I	0.0000783	53823	L-arabinose binding protein-like	1dbq A:
a3	gi|94968714|ref|YP_590762.1|	0051985	15-75	0.000000000000731	47413	lambda repressor-like DNA-binding domains	0.0058	47438	GalR/LacI-like bacterial regulator	2hsg A:2-58
a3	gi|94969413|ref|YP_591461.1|	0036339	64-332	1.26e-59	53822	Periplasmic binding protein-like I	0.00016	53823	L-arabinose binding protein-like	1dbq A:
a3	gi|94969413|ref|YP_591461.1|	0044558	2-57	0.00000000000000388	47413	lambda repressor-like DNA-binding domains	0.0054	47438	GalR/LacI-like bacterial regulator	1efa A:2-60
a3	gi|94967299|ref|YP_589347.1|	0045682	5-134	1.04e-29	52172	CheY-like	0.00094	52173	CheY-related	1a04 A:5-142
a3	gi|94967299|ref|YP_589347.1|	0048694	138-210	2.89e-20	46894	C-terminal effector domain of the bipartite response regulators	0.0033	46900	GerE-like (LuxR/UhpA family of transcriptional regulators)	1a04 A:150-216
a3	gi|94967436|ref|YP_589484.1|	0048694	138-204	4.42e-17	46894	C-terminal effector domain of the bipartite response regulators	0.0044	46900	GerE-like (LuxR/UhpA family of transcriptional regulators)	1a04 A:150-216
a3	gi|94967436|ref|YP_589484.1|	0045682	1-122	0.000000317	52172	CheY-like	0.012	52173	CheY-related	1a04 A:5-142
a3	gi|94968001|ref|YP_590049.1|	0045682	9-137	1.85e-30	52172	CheY-like	0.00045	52173	CheY-related	1a04 A:5-142
a3	gi|94968001|ref|YP_590049.1|	0048694	156-222	2.72e-20	46894	C-terminal effector domain of the bipartite response regulators	0.0043	46900	GerE-like (LuxR/UhpA family of transcriptional regulators)	1a04 A:150-216
a3	gi|94968718|ref|YP_590766.1|	0045682	4-133	5.41e-34	52172	CheY-like	0.00054	52173	CheY-related	1a04 A:5-142
a3	gi|94968718|ref|YP_590766.1|	0048694	141-205	1.02e-21	46894	C-terminal effector domain of the bipartite response regulators	0.0035	46900	GerE-like (LuxR/UhpA family of transcriptional regulators)	1yio A:131-200
a3	gi|94969375|ref|YP_591423.1|	0048694	148-215	7.48e-19	46894	C-terminal effector domain of the bipartite response regulators	0.0036	46900	GerE-like (LuxR/UhpA family of transcriptional regulators)	1fse A:
a3	gi|94969375|ref|YP_591423.1|	0048997	9-124	0.00000000104	52172	CheY-like	0.0047	52173	CheY-related	1a04 A:5-142
a3	gi|94969470|ref|YP_591518.1|	0045682	8-135	2.13e-33	52172	CheY-like	0.00031	52173	CheY-related	1a04 A:5-142
a3	gi|94969470|ref|YP_591518.1|	0048694	141-209	2.18e-20	46894	C-terminal effector domain of the bipartite response regulators	0.0044	46900	GerE-like (LuxR/UhpA family of transcriptional regulators)	1a04 A:150-216
a3	gi|94969472|ref|YP_591520.1|	0043525	23-176	3.84e-27	52172	CheY-like	0.00023	52173	CheY-related	1yio A:3-130
a3	gi|94969472|ref|YP_591520.1|	0046851	157-217	0.00000000000004	46894	C-terminal effector domain of the bipartite response regulators	0.00068	46900	GerE-like (LuxR/UhpA family of transcriptional regulators)	1yio A:131-200
a3	gi|94969929|ref|YP_591977.1|	0048694	84-152	5.44e-21	46894	C-terminal effector domain of the bipartite response regulators	0.0028	46900	GerE-like (LuxR/UhpA family of transcriptional regulators)	1fse A:
a3	gi|94970529|ref|YP_592577.1|	0045682	14-141	2.85e-28	52172	CheY-like	0.00083	52173	CheY-related	1a04 A:5-142
a3	gi|94970529|ref|YP_592577.1|	0048694	156-224	4.08e-20	46894	C-terminal effector domain of the bipartite response regulators	0.0031	46900	GerE-like (LuxR/UhpA family of transcriptional regulators)	1a04 A:150-216
a3	gi|94970738|ref|YP_592786.1|	0037219	387-516	3.77e-28	55785	PYP-like sensor domain (PAS domain)	0.001	55789	Heme-binding PAS domain	1ew0 A:
a3	gi|94970738|ref|YP_592786.1|	0037219	137-256	2.62e-22	55785	PYP-like sensor domain (PAS domain)	0.02	55789	Heme-binding PAS domain	1v9y A:
a3	gi|94970738|ref|YP_592786.1|	0037219	266-388	6.42e-19	55785	PYP-like sensor domain (PAS domain)	0.082	88853	Flavin-binding PAS domain	1n9l A:
a3	gi|94970738|ref|YP_592786.1|	0048694	560-629	7.82e-18	46894	C-terminal effector domain of the bipartite response regulators	0.0018	46900	GerE-like (LuxR/UhpA family of transcriptional regulators)	1yio A:131-200
a3	gi|94970738|ref|YP_592786.1|	0048248	9-101	0.00000000586	55785	PYP-like sensor domain (PAS domain)	0.033	55789	Heme-binding PAS domain	1ew0 A:
a3	gi|94970738|ref|YP_592786.1|	0043525	522-579	0.00000481	52172	CheY-like	0.0094	52173	CheY-related	1s8n A:
a3	gi|94970740|ref|YP_592788.1|	0043525	6-154	4.98e-32	52172	CheY-like	0.0000555	52173	CheY-related	1yio A:3-130
a3	gi|94970740|ref|YP_592788.1|	0048694	132-199	1.63e-17	46894	C-terminal effector domain of the bipartite response regulators	0.001	46900	GerE-like (LuxR/UhpA family of transcriptional regulators)	1yio A:131-200
a3	gi|94970756|ref|YP_592804.1|	0043525	9-151	1.18e-31	52172	CheY-like	0.0000727	52173	CheY-related	1yio A:3-130
a3	gi|94970756|ref|YP_592804.1|	0048694	134-205	7.14e-19	46894	C-terminal effector domain of the bipartite response regulators	0.0012	46900	GerE-like (LuxR/UhpA family of transcriptional regulators)	1yio A:131-200
a3	gi|94970774|ref|YP_592822.1|	0045682	8-140	1.71e-32	52172	CheY-like	0.00062	52173	CheY-related	1a04 A:5-142
a3	gi|94970774|ref|YP_592822.1|	0048694	141-209	2.11e-21	46894	C-terminal effector domain of the bipartite response regulators	0.0029	46900	GerE-like (LuxR/UhpA family of transcriptional regulators)	1fse A:
a3	gi|94970791|ref|YP_592839.1|	0048694	164-235	8.16e-16	46894	C-terminal effector domain of the bipartite response regulators	0.0072	46900	GerE-like (LuxR/UhpA family of transcriptional regulators)	1a04 A:150-216
a3	gi|94970791|ref|YP_592839.1|	0045682	25-154	0.00000000000000124	52172	CheY-like	0.0029	52173	CheY-related	1a04 A:5-142
a3	gi|94971090|ref|YP_593138.1|	0045682	5-131	8.82e-27	52172	CheY-like	0.0012	52173	CheY-related	1a04 A:5-142
a3	gi|94971090|ref|YP_593138.1|	0048694	146-211	1.05e-17	46894	C-terminal effector domain of the bipartite response regulators	0.012	46900	GerE-like (LuxR/UhpA family of transcriptional regulators)	1yio A:131-200
a3	gi|94971093|ref|YP_593141.1|	0045682	23-151	1.42e-30	52172	CheY-like	0.0011	52173	CheY-related	1u0s Y:
a3	gi|94971093|ref|YP_593141.1|	0048694	155-230	8.84e-19	46894	C-terminal effector domain of the bipartite response regulators	0.0069	46900	GerE-like (LuxR/UhpA family of transcriptional regulators)	1fse A:
a3	gi|94971316|ref|YP_593364.1|	0045682	1-132	1.24e-34	52172	CheY-like	0.0012	52173	CheY-related	1a04 A:5-142
a3	gi|94971316|ref|YP_593364.1|	0048694	141-212	1.39e-23	46894	C-terminal effector domain of the bipartite response regulators	0.0042	46900	GerE-like (LuxR/UhpA family of transcriptional regulators)	1yio A:131-200
a3	gi|94967314|ref|YP_589362.1|	0054662	62-237	2.83e-45	64288	Chorismate lyase-like	0.00079	143473	UTRA domain	2ra5 A:66-245
a3	gi|94967314|ref|YP_589362.1|	0050048	7-78	7.79e-21	46785	Winged helix DNA-binding domain	0.023	46804	GntR-like transcriptional regulators	1v4r A:1-100
a3	gi|94967453|ref|YP_589501.1|	0054662	62-237	1.04e-38	64288	Chorismate lyase-like	0.0023	143473	UTRA domain	2ra5 A:66-245
a3	gi|94967453|ref|YP_589501.1|	0050048	5-78	1.82e-20	46785	Winged helix DNA-binding domain	0.011	46804	GntR-like transcriptional regulators	1v4r A:1-100
a3	gi|94967687|ref|YP_589735.1|	0040524	107-265	1.35e-26	100950	NagB/RpiA/CoA transferase-like	0.083	75176	D-ribose-5-phosphate isomerase (RpiA), catalytic domain	1ks2 A:2-126,A:199-219
a3	gi|94967687|ref|YP_589735.1|	0043758	32-91	0.00000000000000235	46785	Winged helix DNA-binding domain	0.097	46804	GntR-like transcriptional regulators	3bwg A:5-82
a3	gi|94969199|ref|YP_591247.1|	0050768	116-477	1.46e-88	53383	PLP-dependent transferases	0.0000203	53384	AAT-like	1x0m A:26-428
a3	gi|94969199|ref|YP_591247.1|	0050048	10-79	1.78e-19	46785	Winged helix DNA-binding domain	0.018	46804	GntR-like transcriptional regulators	1hw1 A:5-78
a3	gi|94969226|ref|YP_591274.1|	0050048	9-80	4.97e-20	46785	Winged helix DNA-binding domain	0.02	46804	GntR-like transcriptional regulators	3bwg A:5-82
a3	gi|94970009|ref|YP_592057.1|	0050048	1-57	9.59e-16	46785	Winged helix DNA-binding domain	0.014	46804	GntR-like transcriptional regulators	3bwg A:5-82
a3	gi|94970918|ref|YP_592966.1|	0050768	134-489	2.8e-88	53383	PLP-dependent transferases	0.00016	53384	AAT-like	1x0m A:26-428
a3	gi|94970918|ref|YP_592966.1|	0050048	15-87	6.61e-16	46785	Winged helix DNA-binding domain	0.014	46804	GntR-like transcriptional regulators	1v4r A:1-100
a3	gi|94967612|ref|YP_589660.1|	0039545	89-208	1.24e-29	51306	LexA/Signal peptidase	0.00054	51307	LexA-related	1jhf A:73-198
a3	gi|94967612|ref|YP_589660.1|	0047587	3-70	1.14e-19	46785	Winged helix DNA-binding domain	0.021	46789	LexA repressor, N-terminal DNA-binding domain	1jhf A:2-72
a3	gi|94967489|ref|YP_589537.1|	0049174	65-154	1.34e-18	54909	Dimeric alpha+beta barrel	0.0015	69733	Lrp/AsnC-like transcriptional regulator C-terminal domain	1ri7 A:85-170
a3	gi|94967489|ref|YP_589537.1|	0049384	5-95	0.00000000000000125	46785	Winged helix DNA-binding domain	0.0049	68967	Lrp/AsnC-like transcriptional regulator N-terminal domain	1i1g A:2-61
a3	gi|94967665|ref|YP_589713.1|	0052161	8-68	1.4e-18	46785	Winged helix DNA-binding domain	0.0038	68967	Lrp/AsnC-like transcriptional regulator N-terminal domain	2cfx A:1-63
a3	gi|94967665|ref|YP_589713.1|	0052160	70-143	1.03e-17	54909	Dimeric alpha+beta barrel	0.0052	69733	Lrp/AsnC-like transcriptional regulator C-terminal domain	2cfx A:64-140
a3	gi|94970934|ref|YP_592982.1|	0040524	90-248	1.04e-33	100950	NagB/RpiA/CoA transferase-like	0.09	75176	D-ribose-5-phosphate isomerase (RpiA), catalytic domain	1m0s A:1-126,A:199-219
a3	gi|94970934|ref|YP_592982.1|	0043758	18-79	0.00000000000247	46785	Winged helix DNA-binding domain	0.036	68967	Lrp/AsnC-like transcriptional regulator N-terminal domain	1i1g A:2-61
a3	gi|94971692|ref|YP_593740.1|	0054905	45-83	0.0000727	46785	Winged helix DNA-binding domain	0.085	68967	Lrp/AsnC-like transcriptional regulator N-terminal domain	1i1g A:2-61
a3	gi|94968383|ref|YP_590431.1|	0045790	86-292	1.63e-47	53850	Periplasmic binding protein-like II	0.000069	53851	Phosphate binding protein-like	1i6a A:
a3	gi|94968383|ref|YP_590431.1|	0045910	1-111	6.53e-22	46785	Winged helix DNA-binding domain	0.0014	88979	LysR-like transcriptional regulators	1ixc A:1-89
a3	gi|94968505|ref|YP_590553.1|	0045790	89-291	8.47e-47	53850	Periplasmic binding protein-like II	0.00035	53851	Phosphate binding protein-like	2fyi A:88-307
a3	gi|94968505|ref|YP_590553.1|	0045910	1-110	3.68e-23	46785	Winged helix DNA-binding domain	0.0036	88979	LysR-like transcriptional regulators	1ixc A:1-89
a3	gi|94968972|ref|YP_591020.1|	0045790	89-291	3.04e-41	53850	Periplasmic binding protein-like II	0.0004	53851	Phosphate binding protein-like	1al3 A:
a3	gi|94968972|ref|YP_591020.1|	0047461	1-86	1.74e-21	46785	Winged helix DNA-binding domain	0.0028	88979	LysR-like transcriptional regulators	1ixc A:1-89
a3	gi|94969946|ref|YP_591994.1|	0045790	90-294	4.34e-33	53850	Periplasmic binding protein-like II	0.0024	53851	Phosphate binding protein-like	1al3 A:
a3	gi|94969946|ref|YP_591994.1|	0045910	1-107	1.73e-22	46785	Winged helix DNA-binding domain	0.0058	88979	LysR-like transcriptional regulators	1ixc A:1-89
a3	gi|94970151|ref|YP_592199.1|	0052508	3-84	5.59e-25	46785	Winged helix DNA-binding domain	0.0034	88979	LysR-like transcriptional regulators	1ixc A:1-89
a3	gi|94970151|ref|YP_592199.1|	0052509	95-280	0.0000000000000884	53850	Periplasmic binding protein-like II	0.014	53851	Phosphate binding protein-like	1al3 A:
a3	gi|94971606|ref|YP_593654.1|	0045790	91-289	7.42e-26	53850	Periplasmic binding protein-like II	0.0025	53851	Phosphate binding protein-like	1i6a A:
a3	gi|94971606|ref|YP_593654.1|	0047461	1-86	1.2e-22	46785	Winged helix DNA-binding domain	0.00061	88979	LysR-like transcriptional regulators	1ixc A:1-89
a3	gi|94971663|ref|YP_593711.1|	0045790	93-297	2.79e-39	53850	Periplasmic binding protein-like II	0.00088	53851	Phosphate binding protein-like	1i6a A:
a3	gi|94971663|ref|YP_593711.1|	0047461	6-90	2.21e-24	46785	Winged helix DNA-binding domain	0.0012	88979	LysR-like transcriptional regulators	1ixc A:1-89
a3	gi|94969978|ref|YP_592026.1|	0052644	11-123	8e-23	46785	Winged helix DNA-binding domain	0.018	63379	MarR-like transcriptional regulators	2bv6 A:5-140
a3	gi|94969981|ref|YP_592029.1|	0052801	13-151	1.87e-28	46785	Winged helix DNA-binding domain	0.0069	63379	MarR-like transcriptional regulators	2fbi A:5-140
a3	gi|94969987|ref|YP_592035.1|	0052644	17-159	1.93e-26	46785	Winged helix DNA-binding domain	0.016	63379	MarR-like transcriptional regulators	2fbk A:8-179
a3	gi|94970164|ref|YP_592212.1|	0052506	18-105	0.00000000000000752	46785	Winged helix DNA-binding domain	0.0063	63379	MarR-like transcriptional regulators	1ub9 A:
a3	gi|94970484|ref|YP_592532.1|	0052644	12-142	2.64e-26	46785	Winged helix DNA-binding domain	0.01	63379	MarR-like transcriptional regulators	1s3j A:
a3	gi|94970484|ref|YP_592532.1|	0053076	153-297	1.69e-23	55729	Acyl-CoA N-acyltransferases (Nat)	0.007	55730	N-acetyl transferase, NAT	2cy2 A:1-174
a3	gi|94971327|ref|YP_593375.1|	0052644	10-140	1.41e-23	46785	Winged helix DNA-binding domain	0.012	63379	MarR-like transcriptional regulators	2hr3 A:2-146
a3	gi|94967540|ref|YP_589588.1|	0050342	4-121	8.82e-42	52172	CheY-like	0.00029	52173	CheY-related	1mvo A:
a3	gi|94967540|ref|YP_589588.1|	0051385	127-225	2.83e-27	46894	C-terminal effector domain of the bipartite response regulators	0.0013	46895	PhoB-like	1ys7 A:128-233
a3	gi|94967825|ref|YP_589873.1|	0048632	294-618	8.24e-29	82171	DPP6 N-terminal domain-like	0.02	82172	DPP6 N-terminal domain-like	1xfd A:127-591
a3	gi|94967825|ref|YP_589873.1|	0049014	8-107	2.38e-17	46894	C-terminal effector domain of the bipartite response regulators	0.002	46895	PhoB-like	1p2f A:121-217
a3	gi|94967825|ref|YP_589873.1|	0039648	608-718	0.000000102	50969	YVTN repeat-like/Quinoprotein amine dehydrogenase	0.037	82166	YVTN repeat	1l0q A:1-301
a3	gi|94967825|ref|YP_589873.1|	0047378	195-334	0.0000118	63825	YWTD domain	0.023	63826	YWTD domain	1ijq A:377-642
a3	gi|94968198|ref|YP_590246.1|	0051385	35-131	8.22e-19	46894	C-terminal effector domain of the bipartite response regulators	0.0014	46895	PhoB-like	1p2f A:121-217
a3	gi|94968198|ref|YP_590246.1|	0046753	356-578	1.37e-16	48452	TPR-like	0.011	48453	Tetratricopeptide repeat (TPR)	1elw A:
a3	gi|94970017|ref|YP_592065.1|	0050342	2-128	1.31e-37	52172	CheY-like	0.0000914	52173	CheY-related	1mvo A:
a3	gi|94970017|ref|YP_592065.1|	0051385	127-228	1.73e-30	46894	C-terminal effector domain of the bipartite response regulators	0.00046	46895	PhoB-like	1p2f A:121-217
a3	gi|94970088|ref|YP_592136.1|	0054521	4-120	1.71e-39	52172	CheY-like	0.0000852	52173	CheY-related	1mvo A:
a3	gi|94970088|ref|YP_592136.1|	0051385	126-227	1.67e-30	46894	C-terminal effector domain of the bipartite response regulators	0.00076	46895	PhoB-like	1p2f A:121-217
a3	gi|94970571|ref|YP_592619.1|	0042932	535-717	3.79e-25	48452	TPR-like	0.0059	48453	Tetratricopeptide repeat (TPR)	1w3b A:
a3	gi|94970571|ref|YP_592619.1|	0048684	11-107	3.4e-17	46894	C-terminal effector domain of the bipartite response regulators	0.0021	46895	PhoB-like	1p2f A:121-217
a3	gi|94970571|ref|YP_592619.1|	0042932	688-873	0.0000000000000823	48452	TPR-like	0.011	48453	Tetratricopeptide repeat (TPR)	1elw A:
a3	gi|94970571|ref|YP_592619.1|	0052100	344-478	0.00000000000759	48452	TPR-like	0.022	48453	Tetratricopeptide repeat (TPR)	1p5q A:258-427
a3	gi|94970872|ref|YP_592920.1|	0050342	4-123	2.7e-37	52172	CheY-like	0.00014	52173	CheY-related	1kgs A:2-123
a3	gi|94970872|ref|YP_592920.1|	0051385	129-226	2.04e-26	46894	C-terminal effector domain of the bipartite response regulators	0.0044	46895	PhoB-like	1opc A:
a3	gi|94971181|ref|YP_593229.1|	0048263	285-598	2.94e-60	82171	DPP6 N-terminal domain-like	0.0083	82172	DPP6 N-terminal domain-like	1xfd A:127-591
a3	gi|94971181|ref|YP_593229.1|	0047606	175-352	9.42e-24	50969	YVTN repeat-like/Quinoprotein amine dehydrogenase	0.033	82166	YVTN repeat	1l0q A:1-301
a3	gi|94971181|ref|YP_593229.1|	0049014	4-100	2.75e-18	46894	C-terminal effector domain of the bipartite response regulators	0.0035	46895	PhoB-like	1p2f A:121-217
a3	gi|94971181|ref|YP_593229.1|	0046436	559-702	0.000000032	63829	Calcium-dependent phosphotriesterase	0.079	63830	SGL-like	2dg1 A:6-324
a3	gi|94971194|ref|YP_593242.1|	0050342	2-131	3.7e-37	52172	CheY-like	0.00027	52173	CheY-related	1mvo A:
a3	gi|94971194|ref|YP_593242.1|	0051385	131-232	1.19e-27	46894	C-terminal effector domain of the bipartite response regulators	0.0013	46895	PhoB-like	1p2f A:121-217
a3	gi|94971260|ref|YP_593308.1|	0039879	219-456	1.57e-37	69304	Tricorn protease N-terminal domain	0.0075	69305	Tricorn protease N-terminal domain	1k32 A:39-319
a3	gi|94971260|ref|YP_593308.1|	0049014	6-106	1.25e-17	46894	C-terminal effector domain of the bipartite response regulators	0.0033	46895	PhoB-like	1opc A:
a3	gi|94971486|ref|YP_593534.1|	0050342	1-121	2.13e-39	52172	CheY-like	0.00017	52173	CheY-related	1mvo A:
a3	gi|94971486|ref|YP_593534.1|	0051385	123-221	3.12e-26	46894	C-terminal effector domain of the bipartite response regulators	0.002	46895	PhoB-like	1qqi A:
a3	gi|94971584|ref|YP_593632.1|	0048684	52-146	4.54e-18	46894	C-terminal effector domain of the bipartite response regulators	0.0021	46895	PhoB-like	1p2f A:121-217
a3	gi|94971588|ref|YP_593636.1|	0050342	16-141	3.84e-42	52172	CheY-like	0.00037	52173	CheY-related	1mvo A:
a3	gi|94971588|ref|YP_593636.1|	0051385	148-240	1.59e-23	46894	C-terminal effector domain of the bipartite response regulators	0.0046	46895	PhoB-like	1opc A:
a3	gi|94967186|ref|YP_589234.1|	0054323	5-75	2.56e-17	47413	lambda repressor-like DNA-binding domains	0.056	47432	SinR domain-like	2b5a A:1-77
a3	gi|94967258|ref|YP_589306.1|	0051249	22-88	0.00000000000000648	47413	lambda repressor-like DNA-binding domains	0.024	47432	SinR domain-like	1y7y A:5-73
a3	gi|94967298|ref|YP_589346.1|	0051249	1-66	5.91e-16	47413	lambda repressor-like DNA-binding domains	0.042	47432	SinR domain-like	2b5a A:1-77
a3	gi|94968151|ref|YP_590199.1|	0051249	220-287	0.0000000000045	47413	lambda repressor-like DNA-binding domains	0.018	47432	SinR domain-like	1b0n A:1-68
a3	gi|94968151|ref|YP_590199.1|	0052602	65-174	0.0000595	52309	N-(deoxy)ribosyltransferase-like	0.017	52310	N-deoxyribosyltransferase	1f8y A:
a3	gi|94968170|ref|YP_590218.1|	0051249	9-72	5.07e-17	47413	lambda repressor-like DNA-binding domains	0.031	47432	SinR domain-like	1y7y A:5-73
a3	gi|94968427|ref|YP_590475.1|	0051249	1-81	0.000000011	47413	lambda repressor-like DNA-binding domains	0.059	47432	SinR domain-like	1y7y A:5-73
a3	gi|94968442|ref|YP_590490.1|	0051249	66-129	4.5e-17	47413	lambda repressor-like DNA-binding domains	0.072	47432	SinR domain-like	1b0n A:1-68
a3	gi|94968468|ref|YP_590516.1|	0054323	2-67	2.25e-16	47413	lambda repressor-like DNA-binding domains	0.057	47432	SinR domain-like	2b5a A:1-77
a3	gi|94968567|ref|YP_590615.1|	0049374	171-292	1.55e-29	51182	RmlC-like cupins	0.058	101976	TM1459-like	2bnm A:77-198
a3	gi|94968567|ref|YP_590615.1|	0042546	35-102	8.24e-17	46955	Putative DNA-binding domain	0.014	46962	DNA-binding N-terminal domain of transcription activators	1q06 A:
a3	gi|94968567|ref|YP_590615.1|	0051249	117-180	0.0000000000000169	47413	lambda repressor-like DNA-binding domains	0.054	47432	SinR domain-like	1b0n A:1-68
a3	gi|94969454|ref|YP_591502.1|	0054369	6-68	0.0000000000366	47413	lambda repressor-like DNA-binding domains	0.07	47432	SinR domain-like	1y7y A:5-73
a3	gi|94970418|ref|YP_592466.1|	0039545	109-239	0.00000000000000148	51306	LexA/Signal peptidase	0.0063	51307	LexA-related	1jhf A:73-198
a3	gi|94970418|ref|YP_592466.1|	0052016	4-40	0.000000384	47413	lambda repressor-like DNA-binding domains	0.075	47432	SinR domain-like	2bnm A:6-76
a3	gi|94970451|ref|YP_592499.1|	0054127	10-92	2.65e-24	47413	lambda repressor-like DNA-binding domains	0.024	47432	SinR domain-like	2ict A:8-94
a3	gi|94971174|ref|YP_593222.1|	0054323	65-132	0.000000000282	47413	lambda repressor-like DNA-binding domains	0.08	47432	SinR domain-like	1y7y A:5-73
a3	gi|94971537|ref|YP_593585.1|	0049999	2-61	5.91e-16	47413	lambda repressor-like DNA-binding domains	0.0049	47432	SinR domain-like	1utx A:
a3	gi|94971596|ref|YP_593644.1|	0051249	2-62	0.0000000000000394	47413	lambda repressor-like DNA-binding domains	0.071	47432	SinR domain-like	1y7y A:5-73
a3	gi|94967046|ref|YP_589094.1|	0054157	6-65	6.48e-16	46689	Homeodomain-like	0.0064	46764	Tetracyclin repressor-like, N-terminal domain	1vi0 A:6-77
a3	gi|94967159|ref|YP_589207.1|	0054157	22-83	0.000000000000195	46689	Homeodomain-like	0.0083	46764	Tetracyclin repressor-like, N-terminal domain	1ui5 A:5-75
a3	gi|94967199|ref|YP_589247.1|	0054861	83-217	3.02e-35	48498	Tetracyclin repressor-like, C-terminal domain	0.00046	48499	Tetracyclin repressor-like, C-terminal domain	3c07 A:90-235
a3	gi|94967199|ref|YP_589247.1|	0049523	8-86	3.39e-16	46689	Homeodomain-like	0.001	46764	Tetracyclin repressor-like, N-terminal domain	3c07 A:15-89
a3	gi|94967331|ref|YP_589379.1|	0054341	17-90	5.67e-17	46689	Homeodomain-like	0.01	46764	Tetracyclin repressor-like, N-terminal domain	1z77 A:1-75
a3	gi|94967727|ref|YP_589775.1|	0052656	83-186	1.45e-17	48498	Tetracyclin repressor-like, C-terminal domain	0.0081	48499	Tetracyclin repressor-like, C-terminal domain	2fd5 A:77-180
a3	gi|94967727|ref|YP_589775.1|	0049195	1-75	0.00000000000000267	46689	Homeodomain-like	0.0025	46764	Tetracyclin repressor-like, N-terminal domain	2fd5 A:1-76
a3	gi|94968745|ref|YP_590793.1|	0049523	16-92	3.9e-17	46689	Homeodomain-like	0.01	46764	Tetracyclin repressor-like, N-terminal domain	1z77 A:1-75
a3	gi|94968745|ref|YP_590793.1|	0052394	98-212	4e-16	48498	Tetracyclin repressor-like, C-terminal domain	0.014	48499	Tetracyclin repressor-like, C-terminal domain	2d6y A:75-192
a3	gi|94969107|ref|YP_591155.1|	0050189	104-217	1.36e-21	48498	Tetracyclin repressor-like, C-terminal domain	0.00087	48499	Tetracyclin repressor-like, C-terminal domain	1vi0 A:78-194
a3	gi|94969107|ref|YP_591155.1|	0049523	30-108	3.09e-18	46689	Homeodomain-like	0.0015	46764	Tetracyclin repressor-like, N-terminal domain	1vi0 A:6-77
a3	gi|94970116|ref|YP_592164.1|	0049523	10-89	4.99e-19	46689	Homeodomain-like	0.0089	46764	Tetracyclin repressor-like, N-terminal domain	2o7t A:1-78
a3	gi|94970116|ref|YP_592164.1|	0054342	89-192	0.00000000000218	48498	Tetracyclin repressor-like, C-terminal domain	0.009	48499	Tetracyclin repressor-like, C-terminal domain	2o7t A:79-188
a3	gi|94970601|ref|YP_592649.1|	0049523	5-77	2.67e-16	46689	Homeodomain-like	0.0056	46764	Tetracyclin repressor-like, N-terminal domain	3c07 A:15-89
a3	gi|94970601|ref|YP_592649.1|	0043601	77-184	0.00000000000247	48498	Tetracyclin repressor-like, C-terminal domain	0.0085	48499	Tetracyclin repressor-like, C-terminal domain	1sgm A:78-188
a3	gi|94970690|ref|YP_592738.1|	0054157	22-89	0.0000000000000068	46689	Homeodomain-like	0.01	46764	Tetracyclin repressor-like, N-terminal domain	1t56 A:22-94
a3	gi|94971050|ref|YP_593098.1|	0054374	6-78	2.34e-20	46689	Homeodomain-like	0.0063	46764	Tetracyclin repressor-like, N-terminal domain	1jt6 A:2-72
a3	gi|94971050|ref|YP_593098.1|	0054375	87-180	2.88e-19	48498	Tetracyclin repressor-like, C-terminal domain	0.01	48499	Tetracyclin repressor-like, C-terminal domain	1zk8 A:78-182
a3	gi|94971455|ref|YP_593503.1|	0054374	3-70	5.99e-16	46689	Homeodomain-like	0.0091	46764	Tetracyclin repressor-like, N-terminal domain	2np5 A:9-77
a3	gi|94971455|ref|YP_593503.1|	0054375	85-186	0.0000000000000318	48498	Tetracyclin repressor-like, C-terminal domain	0.01	48499	Tetracyclin repressor-like, C-terminal domain	2oi8 A:87-216
a3	gi|94971604|ref|YP_593652.1|	0049523	23-104	1.33e-21	46689	Homeodomain-like	0.0037	46764	Tetracyclin repressor-like, N-terminal domain	2g3b A:2-73
a3	gi|94971604|ref|YP_593652.1|	0052394	104-226	3.81e-18	48498	Tetracyclin repressor-like, C-terminal domain	0.0054	48499	Tetracyclin repressor-like, C-terminal domain	2fx0 A:77-198
a3	gi|94971608|ref|YP_593656.1|	0052656	81-187	2.3e-23	48498	Tetracyclin repressor-like, C-terminal domain	0.002	48499	Tetracyclin repressor-like, C-terminal domain	2fd5 A:77-180
a3	gi|94971608|ref|YP_593656.1|	0049195	2-77	0.000000000000821	46689	Homeodomain-like	0.0024	46764	Tetracyclin repressor-like, N-terminal domain	2fd5 A:1-76
a3	gi|94967690|ref|YP_589738.1|	0040524	111-269	2.09e-31	100950	NagB/RpiA/CoA transferase-like	0.047	110513	IF2B-like	1vb5 A:
a3	gi|94967690|ref|YP_589738.1|	0043758	38-102	0.0000000000000666	46785	Winged helix DNA-binding domain	0.087	109680	TrmB-like	1sfx A:
