# Supplementary material for: Abundance, diversity and domain architecture variability in prokaryotic DNA-binding transcription factors
Source: PLoS One. 2018 Apr 3;13(4):e0195332. doi: 10.1371/journal.pone.0195332 (PMC5882156; doi:10.1371/journal.pone.0195332)
Supplement: S1 Dataset — The information of genomes and transcription factors is organized in a tabular format. The file S1_Dataset.zip contains 761 files, one per genome. The information is organized as follows: Genome ID, identifier from NCBI database; Supfam ID; physical position of the Domain; E-value; Supfam model assignment; Supfam description; E-value associated to the family; Family ID; Family ID; representative PDB associated to each assignment. (ZIP) [file pone.0195332.s005.zip › Genomes_assignments/Candidatus_Liberibacter_asiaticus_str._psy62_B.TFs]

3Z	gi|254780916|ref|YP_003065329.1|	0041617	142-381	6.77e-40	52540	P-loop containing nucleoside triphosphate hydrolases	0.0000283	81269	Extended AAA-ATPase domain	1ny5 A:138-384
3Z	gi|254780916|ref|YP_003065329.1|	0048440	428-478	0.00000000000605	46689	Homeodomain-like	0.073	100918	FIS-like	1eto B:
3Z	gi|254780916|ref|YP_003065329.1|	0043525	11-185	0.000000131	52172	CheY-like	0.014	52173	CheY-related	1mvo A:
3Z	gi|254780694|ref|YP_003065107.1|	0048694	175-245	2.35e-18	46894	C-terminal effector domain of the bipartite response regulators	0.0089	46900	GerE-like (LuxR/UhpA family of transcriptional regulators)	1fse A:
3Z	gi|254780693|ref|YP_003065106.1|	0048694	156-234	5.78e-18	46894	C-terminal effector domain of the bipartite response regulators	0.0055	46900	GerE-like (LuxR/UhpA family of transcriptional regulators)	1fse A:
3Z	gi|254780282|ref|YP_003064695.1|	0045790	91-295	1.01e-32	53850	Periplasmic binding protein-like II	0.0052	53851	Phosphate binding protein-like	1al3 A:
3Z	gi|254780282|ref|YP_003064695.1|	0045910	2-112	1.27e-22	46785	Winged helix DNA-binding domain	0.0058	88979	LysR-like transcriptional regulators	1ixc A:1-89
3Z	gi|254780351|ref|YP_003064764.1|	0052644	25-164	1.67e-20	46785	Winged helix DNA-binding domain	0.026	63379	MarR-like transcriptional regulators	2fbk A:8-179
3Z	gi|254780526|ref|YP_003064939.1|	0051385	118-221	2.75e-16	46894	C-terminal effector domain of the bipartite response regulators	0.0097	46895	PhoB-like	1kgs A:124-225
3Z	gi|254780526|ref|YP_003064939.1|	0050342	5-124	0.000000000114	52172	CheY-like	0.0048	52173	CheY-related	1nxo A:
3Z	gi|254781147|ref|YP_003065560.1|	0051908	18-81	0.000000000000118	47413	lambda repressor-like DNA-binding domains	0.033	47432	SinR domain-like	2b5a A:1-77
3Z	gi|254781218|ref|YP_003065631.1|	0050823	111-177	0.0000000000000156	47413	lambda repressor-like DNA-binding domains	0.069	47432	SinR domain-like	1b0n A:1-68
3Z	gi|254781218|ref|YP_003065631.1|	0050823	29-94	0.00000000751	47413	lambda repressor-like DNA-binding domains	0.041	47419	Phage repressors	1r69 A:
