# Supplementary material for: Abundance, diversity and domain architecture variability in prokaryotic DNA-binding transcription factors
Source: PLoS One. 2018 Apr 3;13(4):e0195332. doi: 10.1371/journal.pone.0195332 (PMC5882156; doi:10.1371/journal.pone.0195332)
Supplement: S1 Dataset — The information of genomes and transcription factors is organized in a tabular format. The file S1_Dataset.zip contains 761 files, one per genome. The information is organized as follows: Genome ID, identifier from NCBI database; Supfam ID; physical position of the Domain; E-value; Supfam model assignment; Supfam description; E-value associated to the family; Family ID; Family ID; representative PDB associated to each assignment. (ZIP) [file pone.0195332.s005.zip › Genomes_assignments/Candidatus_Liberibacter_solanacearum_CLso-ZC1_B.TFs]

gQ	gi|315122665|ref|YP_004063154.1|	0041617	144-376	6.27e-48	52540	P-loop containing nucleoside triphosphate hydrolases	0.0000228	81269	Extended AAA-ATPase domain	1ny5 A:138-384
gQ	gi|315122665|ref|YP_004063154.1|	0043525	11-189	4.27e-24	52172	CheY-like	0.0023	52173	CheY-related	1b00 A:
gQ	gi|315122665|ref|YP_004063154.1|	0037176	355-457	0.0000000000039	46689	Homeodomain-like	0.023	100918	FIS-like	1ntc A:
gQ	gi|315122736|ref|YP_004063225.1|	0041617	147-387	5.05e-45	52540	P-loop containing nucleoside triphosphate hydrolases	0.0000354	81269	Extended AAA-ATPase domain	1ny5 A:138-384
gQ	gi|315122736|ref|YP_004063225.1|	0048440	446-490	0.000000000000685	46689	Homeodomain-like	0.073	100918	FIS-like	1eto B:
gQ	gi|315122736|ref|YP_004063225.1|	0043525	13-190	0.000000000000205	52172	CheY-like	0.01	52173	CheY-related	1ny5 A:1-137
gQ	gi|315121858|ref|YP_004062347.1|	0048694	157-234	1.19e-17	46894	C-terminal effector domain of the bipartite response regulators	0.0055	46900	GerE-like (LuxR/UhpA family of transcriptional regulators)	1fse A:
gQ	gi|315121859|ref|YP_004062348.1|	0048694	180-245	7.48e-18	46894	C-terminal effector domain of the bipartite response regulators	0.0095	46900	GerE-like (LuxR/UhpA family of transcriptional regulators)	1fse A:
gQ	gi|315122221|ref|YP_004062710.1|	0039545	98-219	1.92e-21	51306	LexA/Signal peptidase	0.0017	51307	LexA-related	1jhf A:73-198
gQ	gi|315122221|ref|YP_004062710.1|	0047587	2-68	0.00000000000000195	46785	Winged helix DNA-binding domain	0.039	46789	LexA repressor, N-terminal DNA-binding domain	1jhf A:2-72
gQ	gi|315122842|ref|YP_004063331.1|	0045790	90-295	4.34e-34	53850	Periplasmic binding protein-like II	0.0078	53851	Phosphate binding protein-like	1al3 A:
gQ	gi|315122842|ref|YP_004063331.1|	0047461	3-88	1.61e-22	46785	Winged helix DNA-binding domain	0.0079	88979	LysR-like transcriptional regulators	1ixc A:1-89
gQ	gi|315122225|ref|YP_004062714.1|	0052644	24-164	2.84e-19	46785	Winged helix DNA-binding domain	0.012	63379	MarR-like transcriptional regulators	2bv6 A:5-140
gQ	gi|315122283|ref|YP_004062772.1|	0051385	118-221	1.64e-16	46894	C-terminal effector domain of the bipartite response regulators	0.0068	46895	PhoB-like	1kgs A:124-225
gQ	gi|315122283|ref|YP_004062772.1|	0050342	4-124	0.0000000000413	52172	CheY-like	0.0059	52173	CheY-related	1xhf A:2-122
gQ	gi|315122539|ref|YP_004063028.1|	0051908	18-81	0.000000000000394	47413	lambda repressor-like DNA-binding domains	0.033	47432	SinR domain-like	1utx A:
gQ	gi|315122578|ref|YP_004063067.1|	0051249	93-159	0.00000000000000429	47413	lambda repressor-like DNA-binding domains	0.034	116898	Probable transcriptional regulator VC1968, N-terminal domain	1y9q A:4-82
gQ	gi|315122578|ref|YP_004063067.1|	0051249	10-77	0.000000000121	47413	lambda repressor-like DNA-binding domains	0.046	47432	SinR domain-like	1b0n A:1-68
gQ	gi|315122130|ref|YP_004062619.1|	0049180	5-82	1.61e-27	47413	lambda repressor-like DNA-binding domains	0.059	47432	SinR domain-like	2b5a A:1-77
gQ	gi|315122908|ref|YP_004063397.1|	0050823	92-160	6.19e-17	47413	lambda repressor-like DNA-binding domains	0.033	47432	SinR domain-like	1b0n A:1-68
gQ	gi|315122908|ref|YP_004063397.1|	0051249	10-77	0.000000938	47413	lambda repressor-like DNA-binding domains	0.043	47419	Phage repressors	1sq8 A:
