# Supplementary material for: Abundance, diversity and domain architecture variability in prokaryotic DNA-binding transcription factors
Source: PLoS One. 2018 Apr 3;13(4):e0195332. doi: 10.1371/journal.pone.0195332 (PMC5882156; doi:10.1371/journal.pone.0195332)
Supplement: S1 Dataset — The information of genomes and transcription factors is organized in a tabular format. The file S1_Dataset.zip contains 761 files, one per genome. The information is organized as follows: Genome ID, identifier from NCBI database; Supfam ID; physical position of the Domain; E-value; Supfam model assignment; Supfam description; E-value associated to the family; Family ID; Family ID; representative PDB associated to each assignment. (ZIP) [file pone.0195332.s005.zip › Genomes_assignments/Candidatus_Pelagibacter_ubique_HTCC1062_B.TFs]

ub	gi|71083643|ref|YP_266363.1|	0041617	141-372	2.13e-48	52540	P-loop containing nucleoside triphosphate hydrolases	0.00000726	81269	Extended AAA-ATPase domain	1ny5 A:138-384
ub	gi|71083643|ref|YP_266363.1|	0043525	4-185	9.96e-36	52172	CheY-like	0.00076	52173	CheY-related	1srr A:
ub	gi|71083643|ref|YP_266363.1|	0037176	350-447	0.0000000000000941	46689	Homeodomain-like	0.026	100918	FIS-like	1ntc A:
ub	gi|71083087|ref|YP_265806.1|	0041150	3-134	2.02e-37	46785	Winged helix DNA-binding domain	0.00029	101027	FUR-like	1mzb A:
ub	gi|71083103|ref|YP_265822.1|	0041150	7-128	2.31e-21	46785	Winged helix DNA-binding domain	0.0048	101027	FUR-like	1mzb A:
ub	gi|71083618|ref|YP_266337.1|	0039545	101-223	2.44e-31	51306	LexA/Signal peptidase	0.00095	51307	LexA-related	1jhf A:73-198
ub	gi|71083618|ref|YP_266337.1|	0047587	2-68	5.09e-16	46785	Winged helix DNA-binding domain	0.072	46789	LexA repressor, N-terminal DNA-binding domain	1jhf A:2-72
ub	gi|71082756|ref|YP_265475.1|	0040266	85-123	0.0000436	46785	Winged helix DNA-binding domain	0.072	68967	Lrp/AsnC-like transcriptional regulator N-terminal domain	1i1g A:2-61
ub	gi|71083931|ref|YP_266651.1|	0045790	88-294	2.41e-36	53850	Periplasmic binding protein-like II	0.0053	53851	Phosphate binding protein-like	2fyi A:88-307
ub	gi|71083931|ref|YP_266651.1|	0045910	1-111	4.51e-23	46785	Winged helix DNA-binding domain	0.003	88979	LysR-like transcriptional regulators	1ixc A:1-89
ub	gi|71082795|ref|YP_265514.1|	0052801	11-144	1.57e-26	46785	Winged helix DNA-binding domain	0.035	63379	MarR-like transcriptional regulators	2bv6 A:5-140
ub	gi|71082796|ref|YP_265515.1|	0043525	7-164	5.83e-36	52172	CheY-like	0.00023	52173	CheY-related	1b00 A:
ub	gi|71082796|ref|YP_265515.1|	0052669	130-222	0.000000000000187	46894	C-terminal effector domain of the bipartite response regulators	0.00098	46895	PhoB-like	1opc A:
ub	gi|71082905|ref|YP_265624.1|	0050342	2-130	1.42e-31	52172	CheY-like	0.00015	52173	CheY-related	1mvo A:
ub	gi|71082905|ref|YP_265624.1|	0048619	136-233	1.28e-19	46894	C-terminal effector domain of the bipartite response regulators	0.005	46895	PhoB-like	1qqi A:
ub	gi|71083069|ref|YP_265788.1|	0051385	96-192	0.000000000000258	46894	C-terminal effector domain of the bipartite response regulators	0.0064	46895	PhoB-like	1kgs A:124-225
ub	gi|71083864|ref|YP_266584.1|	0050342	2-124	6.97e-40	52172	CheY-like	0.0000584	52173	CheY-related	1b00 A:
ub	gi|71083864|ref|YP_266584.1|	0051385	129-225	4.18e-28	46894	C-terminal effector domain of the bipartite response regulators	0.00025	46895	PhoB-like	1qqi A:
ub	gi|71083930|ref|YP_266650.1|	0051908	3-67	0.000000000000697	47413	lambda repressor-like DNA-binding domains	0.041	47432	SinR domain-like	1b0n A:1-68
ub	gi|71083656|ref|YP_266376.1|	0041150	7-116	0.00000000000802	46785	Winged helix DNA-binding domain	0.083	109680	TrmB-like	2d1h A:1-109
