# Supplementary material for: Abundance, diversity and domain architecture variability in prokaryotic DNA-binding transcription factors
Source: PLoS One. 2018 Apr 3;13(4):e0195332. doi: 10.1371/journal.pone.0195332 (PMC5882156; doi:10.1371/journal.pone.0195332)
Supplement: S1 Dataset — The information of genomes and transcription factors is organized in a tabular format. The file S1_Dataset.zip contains 761 files, one per genome. The information is organized as follows: Genome ID, identifier from NCBI database; Supfam ID; physical position of the Domain; E-value; Supfam model assignment; Supfam description; E-value associated to the family; Family ID; Family ID; representative PDB associated to each assignment. (ZIP) [file pone.0195332.s005.zip › Genomes_assignments/Candidatus_Protochlamydia_amoebophila_UWE25_B.TFs]

p0	gi|46447468|ref|YP_008833.1|	0041038	301-472	1.05e-42	48150	DNA-glycosylase	0.00011	48157	DNA repair glycosylase, 2 C-terminal domains	1mpg A:100-282
p0	gi|46447468|ref|YP_008833.1|	0041039	193-291	1.24e-29	55945	TATA-box binding protein-like	0.00051	55952	DNA repair glycosylase, N-terminal domain	1mpg A:1-99
p0	gi|46447468|ref|YP_008833.1|	0046652	2-71	6.8e-27	57884	Ada DNA repair protein, N-terminal domain (N-Ada 10)	0.00083	57885	Ada DNA repair protein, N-terminal domain (N-Ada 10)	1eyf A:
p0	gi|46447468|ref|YP_008833.1|	0046275	130-181	0.000000000000986	46689	Homeodomain-like	0.015	46759	AraC type transcriptional activator	1d5y A:57-121
p0	gi|46446998|ref|YP_008363.1|	0041617	143-384	3.17e-69	52540	P-loop containing nucleoside triphosphate hydrolases	0.00000062	81269	Extended AAA-ATPase domain	1ny5 A:138-384
p0	gi|46446998|ref|YP_008363.1|	0043525	5-187	4.13e-45	52172	CheY-like	0.00027	52173	CheY-related	1ny5 A:1-137
p0	gi|46446998|ref|YP_008363.1|	0037176	356-440	0.000000000672	46689	Homeodomain-like	0.023	100918	FIS-like	1eto B:
p0	gi|46447447|ref|YP_008812.1|	0048694	194-255	0.000000000000544	46894	C-terminal effector domain of the bipartite response regulators	0.0065	46900	GerE-like (LuxR/UhpA family of transcriptional regulators)	1a04 A:150-216
p0	gi|46446903|ref|YP_008268.1|	0039545	78-200	3.14e-22	51306	LexA/Signal peptidase	0.0028	51307	LexA-related	1jhf A:73-198
p0	gi|46446903|ref|YP_008268.1|	0047587	1-65	8.85e-18	46785	Winged helix DNA-binding domain	0.025	46789	LexA repressor, N-terminal DNA-binding domain	1jhf A:2-72
p0	gi|46446479|ref|YP_007844.1|	0052508	3-75	0.000000000015	46785	Winged helix DNA-binding domain	0.021	88979	LysR-like transcriptional regulators	2esn A:3-91
p0	gi|46447338|ref|YP_008703.1|	0049384	21-88	0.0000228	46785	Winged helix DNA-binding domain	0.094	63379	MarR-like transcriptional regulators	1hsj A:373-487
p0	gi|46447489|ref|YP_008854.1|	0050342	2-126	1.57e-37	52172	CheY-like	0.0000949	52173	CheY-related	1mvo A:
p0	gi|46447489|ref|YP_008854.1|	0051385	128-226	9.07e-25	46894	C-terminal effector domain of the bipartite response regulators	0.0033	46895	PhoB-like	1qqi A:
p0	gi|46446652|ref|YP_008017.1|	0054537	49-94	0.000000000164	47413	lambda repressor-like DNA-binding domains	0.05	47432	SinR domain-like	2ppx A:30-91
p0	gi|46447077|ref|YP_008442.1|	0054537	49-94	0.000000000171	47413	lambda repressor-like DNA-binding domains	0.052	47432	SinR domain-like	2ppx A:30-91
p0	gi|46447078|ref|YP_008443.1|	0054127	10-58	0.000000016	47413	lambda repressor-like DNA-binding domains	0.038	47432	SinR domain-like	1utx A:
p0	gi|46447095|ref|YP_008460.1|	0054537	45-90	0.0000000000514	47413	lambda repressor-like DNA-binding domains	0.078	47432	SinR domain-like	1utx A:
p0	gi|46447663|ref|YP_009028.1|	0054537	45-90	0.0000000011	47413	lambda repressor-like DNA-binding domains	0.067	47432	SinR domain-like	1utx A:
p0	gi|46446620|ref|YP_007985.1|	0054226	1-67	0.000000000176	46689	Homeodomain-like	0.076	46764	Tetracyclin repressor-like, N-terminal domain	2fq4 A:9-77
p0	gi|46447435|ref|YP_008800.1|	0041150	15-126	1.62e-25	46785	Winged helix DNA-binding domain	0.096	109680	TrmB-like	2d1h A:1-109
