# Supplementary material for: Abundance, diversity and domain architecture variability in prokaryotic DNA-binding transcription factors
Source: PLoS One. 2018 Apr 3;13(4):e0195332. doi: 10.1371/journal.pone.0195332 (PMC5882156; doi:10.1371/journal.pone.0195332)
Supplement: S1 Dataset — The information of genomes and transcription factors is organized in a tabular format. The file S1_Dataset.zip contains 761 files, one per genome. The information is organized as follows: Genome ID, identifier from NCBI database; Supfam ID; physical position of the Domain; E-value; Supfam model assignment; Supfam description; E-value associated to the family; Family ID; Family ID; representative PDB associated to each assignment. (ZIP) [file pone.0195332.s005.zip › Genomes_assignments/Candidatus_Puniceispirillum_marinum_IMCC1322_B.TFs]

9W	gi|294083809|ref|YP_003550566.1|	0052668	18-206	2.56e-33	52317	Class I glutamine amidotransferase-like	0.04	52325	DJ-1/PfpI	1pe0 A:
9W	gi|294083809|ref|YP_003550566.1|	0045977	280-331	0.000000000108	46689	Homeodomain-like	0.054	46759	AraC type transcriptional activator	1bl0 A:63-124
9W	gi|294083809|ref|YP_003550566.1|	0036286	229-278	0.00000000426	46689	Homeodomain-like	0.033	46759	AraC type transcriptional activator	1d5y A:3-56
9W	gi|294084769|ref|YP_003551527.1|	0046275	253-303	0.00000000000125	46689	Homeodomain-like	0.015	46759	AraC type transcriptional activator	1d5y A:57-121
9W	gi|294084769|ref|YP_003551527.1|	0036286	201-251	0.0000332	46689	Homeodomain-like	0.075	46764	Tetracyclin repressor-like, N-terminal domain	2g3b A:2-73
9W	gi|294084965|ref|YP_003551725.1|	0052668	21-209	9.16e-45	52317	Class I glutamine amidotransferase-like	0.0061	52325	DJ-1/PfpI	1pe0 A:
9W	gi|294084965|ref|YP_003551725.1|	0046275	280-328	0.00000000000376	46689	Homeodomain-like	0.02	46759	AraC type transcriptional activator	1d5y A:57-121
9W	gi|294084965|ref|YP_003551725.1|	0036286	227-278	0.000000224	46689	Homeodomain-like	0.021	46759	AraC type transcriptional activator	1bl0 A:9-62
9W	gi|294085727|ref|YP_003552487.1|	0046275	297-346	0.0000000448	46689	Homeodomain-like	0.016	46759	AraC type transcriptional activator	1bl0 A:63-124
9W	gi|294085803|ref|YP_003552563.1|	0048993	195-277	2.88e-31	46767	Methylated DNA-protein cysteine methyltransferase, C-terminal domain	0.00015	46768	Methylated DNA-protein cysteine methyltransferase, C-terminal domain	1sfe A:93-176
9W	gi|294085803|ref|YP_003552563.1|	0049381	115-192	0.00000000000000863	53155	Methylated DNA-protein cysteine methyltransferase domain	0.0049	53156	Methylated DNA-protein cysteine methyltransferase domain	1sfe A:12-92
9W	gi|294085803|ref|YP_003552563.1|	0036286	9-60	0.0000000000461	46689	Homeodomain-like	0.03	46759	AraC type transcriptional activator	1bl0 A:9-62
9W	gi|294085803|ref|YP_003552563.1|	0046275	64-113	0.00000264	46689	Homeodomain-like	0.055	46759	AraC type transcriptional activator	1d5y A:3-56
9W	gi|294084460|ref|YP_003551218.1|	0040524	111-267	5.15e-26	100950	NagB/RpiA/CoA transferase-like	0.054	74656	CoA transferase alpha subunit-like	1k6d A:
9W	gi|294084460|ref|YP_003551218.1|	0043758	37-99	0.00000000000266	46785	Winged helix DNA-binding domain	0.059	46792	Arginine repressor (ArgR), N-terminal DNA-binding domain	1b4a A:4-78
9W	gi|294085747|ref|YP_003552507.1|	0049777	11-97	1.3e-20	46785	Winged helix DNA-binding domain	0.0091	46801	ArsR-like transcriptional regulators	1r1u A:
9W	gi|294083786|ref|YP_003550543.1|	0041617	145-384	1.73e-59	52540	P-loop containing nucleoside triphosphate hydrolases	0.00000185	81269	Extended AAA-ATPase domain	1ny5 A:138-384
9W	gi|294083786|ref|YP_003550543.1|	0043525	5-189	4.84e-36	52172	CheY-like	0.00064	52173	CheY-related	1krw A:
9W	gi|294083786|ref|YP_003550543.1|	0037176	356-475	3.05e-18	46689	Homeodomain-like	0.0042	100918	FIS-like	1eto B:
9W	gi|294083788|ref|YP_003550545.1|	0041617	143-375	9.26e-53	52540	P-loop containing nucleoside triphosphate hydrolases	0.0000158	81269	Extended AAA-ATPase domain	1ny5 A:138-384
9W	gi|294083788|ref|YP_003550545.1|	0043525	5-188	1.28e-41	52172	CheY-like	0.0002	52173	CheY-related	1qkk A:
9W	gi|294083788|ref|YP_003550545.1|	0037176	354-456	0.000000000161	46689	Homeodomain-like	0.021	100918	FIS-like	1ntc A:
9W	gi|294084404|ref|YP_003551162.1|	0041617	8-249	6.09e-67	52540	P-loop containing nucleoside triphosphate hydrolases	0.00000292	81269	Extended AAA-ATPase domain	1ny5 A:138-384
9W	gi|294084404|ref|YP_003551162.1|	0037176	220-263,302-352	0.0000000108	46689	Homeodomain-like	0.028	100918	FIS-like	1eto B:
9W	gi|294084724|ref|YP_003551482.1|	0041150	1-116	2.23e-30	46785	Winged helix DNA-binding domain	0.00062	101027	FUR-like	1mzb A:
9W	gi|294085138|ref|YP_003551898.1|	0041150	31-155	3.48e-27	46785	Winged helix DNA-binding domain	0.0033	101027	FUR-like	1mzb A:
9W	gi|294083618|ref|YP_003550375.1|	0036339	64-333	8.57e-61	53822	Periplasmic binding protein-like I	0.0000723	53823	L-arabinose binding protein-like	1dbq A:
9W	gi|294083618|ref|YP_003550375.1|	0051985	6-63	0.0000000000000697	47413	lambda repressor-like DNA-binding domains	0.0059	47438	GalR/LacI-like bacterial regulator	2hsg A:2-58
9W	gi|294084486|ref|YP_003551244.1|	0046959	88-365	2.16e-19	53822	Periplasmic binding protein-like I	0.004	53823	L-arabinose binding protein-like	1rpj A:
9W	gi|294084486|ref|YP_003551244.1|	0051985	35-76	0.0000000456	47413	lambda repressor-like DNA-binding domains	0.0081	47438	GalR/LacI-like bacterial regulator	2bjc A:1-62
9W	gi|294084540|ref|YP_003551298.1|	0035780	64-322	7.07e-40	53822	Periplasmic binding protein-like I	0.00096	53823	L-arabinose binding protein-like	1tlf A:
9W	gi|294084540|ref|YP_003551298.1|	0051985	6-58	0.0000000000429	47413	lambda repressor-like DNA-binding domains	0.011	47438	GalR/LacI-like bacterial regulator	1efa A:2-60
9W	gi|294085330|ref|YP_003552090.1|	0048694	219-285	0.000000000000194	46894	C-terminal effector domain of the bipartite response regulators	0.0067	46900	GerE-like (LuxR/UhpA family of transcriptional regulators)	1yio A:131-200
9W	gi|294085444|ref|YP_003552204.1|	0048694	137-206	1.02e-19	46894	C-terminal effector domain of the bipartite response regulators	0.0035	46900	GerE-like (LuxR/UhpA family of transcriptional regulators)	1fse A:
9W	gi|294085444|ref|YP_003552204.1|	0043525	16-121	0.0000000000000882	52172	CheY-like	0.0076	52173	CheY-related	1a04 A:5-142
9W	gi|294083624|ref|YP_003550381.1|	0050768	132-487	1.35e-66	53383	PLP-dependent transferases	0.0000411	53384	AAT-like	1x0m A:26-428
9W	gi|294083624|ref|YP_003550381.1|	0050048	18-80	0.00000000000381	46785	Winged helix DNA-binding domain	0.036	46804	GntR-like transcriptional regulators	2hs5 A:25-93
9W	gi|294083815|ref|YP_003550572.1|	0054662	84-256	8.79e-22	64288	Chorismate lyase-like	0.0044	143473	UTRA domain	2p19 A:2-149
9W	gi|294083815|ref|YP_003550572.1|	0050048	26-100	0.000000000000006	46785	Winged helix DNA-binding domain	0.034	46804	GntR-like transcriptional regulators	3bwg A:5-82
9W	gi|294083880|ref|YP_003550637.1|	0054060	80-218	3.14e-22	48008	GntR ligand-binding domain-like	0.016	48009	GntR ligand-binding domain-like	2hs5 A:94-231
9W	gi|294083880|ref|YP_003550637.1|	0050048	10-78	0.0000000000000221	46785	Winged helix DNA-binding domain	0.036	46804	GntR-like transcriptional regulators	1v4r A:1-100
9W	gi|294083893|ref|YP_003550650.1|	0054662	59-213	1e-28	64288	Chorismate lyase-like	0.0029	143473	UTRA domain	2pkh A:109-249
9W	gi|294083893|ref|YP_003550650.1|	0050048	9-75	2.25e-16	46785	Winged helix DNA-binding domain	0.0066	46804	GntR-like transcriptional regulators	1v4r A:1-100
9W	gi|294084526|ref|YP_003551284.1|	0050048	15-86	1.18e-17	46785	Winged helix DNA-binding domain	0.03	46804	GntR-like transcriptional regulators	1v4r A:1-100
9W	gi|294084526|ref|YP_003551284.1|	0054060	89-223	8.89e-16	48008	GntR ligand-binding domain-like	0.017	48009	GntR ligand-binding domain-like	2hs5 A:94-231
9W	gi|294085310|ref|YP_003552070.1|	0054060	88-223	4.45e-25	48008	GntR ligand-binding domain-like	0.014	48009	GntR ligand-binding domain-like	1hw1 A:79-230
9W	gi|294085310|ref|YP_003552070.1|	0050048	16-107	0.00000000000017	46785	Winged helix DNA-binding domain	0.015	46804	GntR-like transcriptional regulators	2hs5 A:25-93
9W	gi|294085591|ref|YP_003552351.1|	0050768	134-507	6.05e-77	53383	PLP-dependent transferases	0.0000821	53384	AAT-like	1x0m A:26-428
9W	gi|294085591|ref|YP_003552351.1|	0050048	10-84	4.88e-18	46785	Winged helix DNA-binding domain	0.024	46804	GntR-like transcriptional regulators	2hs5 A:25-93
9W	gi|294084070|ref|YP_003550828.1|	0039545	87-209	3.31e-29	51306	LexA/Signal peptidase	0.0011	51307	LexA-related	1jhf A:73-198
9W	gi|294084070|ref|YP_003550828.1|	0047587	2-68	6.3e-17	46785	Winged helix DNA-binding domain	0.031	46789	LexA repressor, N-terminal DNA-binding domain	1jhf A:2-72
9W	gi|294084175|ref|YP_003550933.1|	0054946	21-154	1.2e-23	51206	cAMP-binding domain-like	0.017	51210	cAMP-binding domain	1o5l A:1-129
9W	gi|294084175|ref|YP_003550933.1|	0054945	159-231	0.0000000484	46785	Winged helix DNA-binding domain	0.075	68967	Lrp/AsnC-like transcriptional regulator N-terminal domain	2cg4 A:4-66
9W	gi|294084533|ref|YP_003551291.1|	0052162	63-142	1.47e-17	54909	Dimeric alpha+beta barrel	0.01	69733	Lrp/AsnC-like transcriptional regulator C-terminal domain	2cfx A:64-140
9W	gi|294084533|ref|YP_003551291.1|	0052161	1-59	0.000000000000329	46785	Winged helix DNA-binding domain	0.011	68967	Lrp/AsnC-like transcriptional regulator N-terminal domain	2cfx A:1-63
9W	gi|294084962|ref|YP_003551722.1|	0049174	120-207	1.34e-21	54909	Dimeric alpha+beta barrel	0.019	69733	Lrp/AsnC-like transcriptional regulator C-terminal domain	1ri7 A:85-170
9W	gi|294084962|ref|YP_003551722.1|	0052161	57-118	2.55e-17	46785	Winged helix DNA-binding domain	0.0055	68967	Lrp/AsnC-like transcriptional regulator N-terminal domain	1ri7 A:25-84
9W	gi|294085646|ref|YP_003552406.1|	0040266	11-87	0.0000752	46785	Winged helix DNA-binding domain	0.077	68967	Lrp/AsnC-like transcriptional regulator N-terminal domain	1ri7 A:25-84
9W	gi|294085787|ref|YP_003552547.1|	0052161	6-67	4.55e-19	46785	Winged helix DNA-binding domain	0.0071	68967	Lrp/AsnC-like transcriptional regulator N-terminal domain	2cfx A:1-63
9W	gi|294085787|ref|YP_003552547.1|	0052162	70-150	2.41e-17	54909	Dimeric alpha+beta barrel	0.012	69733	Lrp/AsnC-like transcriptional regulator C-terminal domain	2cfx A:64-140
9W	gi|294086108|ref|YP_003552868.1|	0052161	1-61	1.73e-18	46785	Winged helix DNA-binding domain	0.0067	68967	Lrp/AsnC-like transcriptional regulator N-terminal domain	2cfx A:1-63
9W	gi|294086108|ref|YP_003552868.1|	0049174	62-146	2.28e-17	54909	Dimeric alpha+beta barrel	0.012	69733	Lrp/AsnC-like transcriptional regulator C-terminal domain	1ri7 A:85-170
9W	gi|294083640|ref|YP_003550397.1|	0045910	1-111	3.63e-19	46785	Winged helix DNA-binding domain	0.0045	88979	LysR-like transcriptional regulators	1ixc A:1-89
9W	gi|294083640|ref|YP_003550397.1|	0045790	91-297	1.76e-18	53850	Periplasmic binding protein-like II	0.0087	53851	Phosphate binding protein-like	1i6a A:
9W	gi|294083827|ref|YP_003550584.1|	0052806	97-296	4.19e-33	53850	Periplasmic binding protein-like II	0.00049	53851	Phosphate binding protein-like	1i6a A:
9W	gi|294083827|ref|YP_003550584.1|	0045910	3-120	1.04e-20	46785	Winged helix DNA-binding domain	0.0019	88979	LysR-like transcriptional regulators	1ixc A:1-89
9W	gi|294083906|ref|YP_003550663.1|	0045790	95-295	1.24e-30	53850	Periplasmic binding protein-like II	0.0016	53851	Phosphate binding protein-like	1al3 A:
9W	gi|294083906|ref|YP_003550663.1|	0052508	2-84	5.99e-16	46785	Winged helix DNA-binding domain	0.034	88979	LysR-like transcriptional regulators	1ixc A:1-89
9W	gi|294084503|ref|YP_003551261.1|	0045790	91-298	1.57e-28	53850	Periplasmic binding protein-like II	0.014	53851	Phosphate binding protein-like	2fyi A:88-307
9W	gi|294084503|ref|YP_003551261.1|	0045910	3-112	9.74e-22	46785	Winged helix DNA-binding domain	0.0082	88979	LysR-like transcriptional regulators	1ixc A:1-89
9W	gi|294084652|ref|YP_003551410.1|	0045790	89-292	1.28e-32	53850	Periplasmic binding protein-like II	0.0044	53851	Phosphate binding protein-like	1al3 A:
9W	gi|294084652|ref|YP_003551410.1|	0045910	3-112	4.19e-19	46785	Winged helix DNA-binding domain	0.0057	88979	LysR-like transcriptional regulators	1ixc A:1-89
9W	gi|294085097|ref|YP_003551857.1|	0045910	1-112	1.09e-21	46785	Winged helix DNA-binding domain	0.01	88979	LysR-like transcriptional regulators	1ixc A:1-89
9W	gi|294085097|ref|YP_003551857.1|	0045790	90-297	3.74e-17	53850	Periplasmic binding protein-like II	0.0068	53851	Phosphate binding protein-like	2fyi A:88-307
9W	gi|294085335|ref|YP_003552095.1|	0052806	90-293	2.17e-36	53850	Periplasmic binding protein-like II	0.0005	53851	Phosphate binding protein-like	1al3 A:
9W	gi|294085335|ref|YP_003552095.1|	0045910	3-113	3.48e-20	46785	Winged helix DNA-binding domain	0.0036	88979	LysR-like transcriptional regulators	1ixc A:1-89
9W	gi|294085619|ref|YP_003552379.1|	0045790	87-296	1.01e-42	53850	Periplasmic binding protein-like II	0.014	53851	Phosphate binding protein-like	2fyi A:88-307
9W	gi|294085619|ref|YP_003552379.1|	0045910	4-111	5.06e-23	46785	Winged helix DNA-binding domain	0.0083	88979	LysR-like transcriptional regulators	1ixc A:1-89
9W	gi|294085677|ref|YP_003552437.1|	0045790	90-293	4.07e-22	53850	Periplasmic binding protein-like II	0.0041	53851	Phosphate binding protein-like	2fyi A:88-307
9W	gi|294085677|ref|YP_003552437.1|	0047461	3-89	0.0000000000000051	46785	Winged helix DNA-binding domain	0.0052	88979	LysR-like transcriptional regulators	1ixc A:1-89
9W	gi|294085683|ref|YP_003552443.1|	0045910	2-107	7.71e-19	46785	Winged helix DNA-binding domain	0.0036	88979	LysR-like transcriptional regulators	1ixc A:1-89
9W	gi|294085683|ref|YP_003552443.1|	0052509	87-265	2.71e-16	53850	Periplasmic binding protein-like II	0.0061	53851	Phosphate binding protein-like	1i6a A:
9W	gi|294085939|ref|YP_003552699.1|	0045910	5-113	4.09e-24	46785	Winged helix DNA-binding domain	0.0037	88979	LysR-like transcriptional regulators	1ixc A:1-89
9W	gi|294085939|ref|YP_003552699.1|	0045790	91-282	8.55e-19	53850	Periplasmic binding protein-like II	0.0087	53851	Phosphate binding protein-like	2fyi A:88-307
9W	gi|294086030|ref|YP_003552790.1|	0045790	91-305	4.34e-24	53850	Periplasmic binding protein-like II	0.0092	53851	Phosphate binding protein-like	1al3 A:
9W	gi|294086030|ref|YP_003552790.1|	0045910	4-111	4.97e-16	46785	Winged helix DNA-binding domain	0.012	88979	LysR-like transcriptional regulators	1ixc A:1-89
9W	gi|294085772|ref|YP_003552532.1|	0052801	2-127	2.87e-26	46785	Winged helix DNA-binding domain	0.057	63379	MarR-like transcriptional regulators	1lj9 A:
9W	gi|294084770|ref|YP_003551528.1|	0050342	1-129	1.71e-45	52172	CheY-like	0.0000584	52173	CheY-related	1b00 A:
9W	gi|294084770|ref|YP_003551528.1|	0051385	128-231	1.11e-26	46894	C-terminal effector domain of the bipartite response regulators	0.00069	46895	PhoB-like	1qqi A:
9W	gi|294084834|ref|YP_003551594.1|	0050342	2-120	3.42e-38	52172	CheY-like	0.00012	52173	CheY-related	1mvo A:
9W	gi|294084834|ref|YP_003551594.1|	0051385	128-227	8.5e-27	46894	C-terminal effector domain of the bipartite response regulators	0.0019	46895	PhoB-like	1qqi A:
9W	gi|294085225|ref|YP_003551985.1|	0043525	15-171	2.13e-36	52172	CheY-like	0.00053	52173	CheY-related	1mvo A:
9W	gi|294085225|ref|YP_003551985.1|	0049014	143-238	4.4e-17	46894	C-terminal effector domain of the bipartite response regulators	0.0043	46895	PhoB-like	1kgs A:124-225
9W	gi|294085303|ref|YP_003552063.1|	0050342	1-126	7.83e-38	52172	CheY-like	0.00013	52173	CheY-related	1kgs A:2-123
9W	gi|294085303|ref|YP_003552063.1|	0051385	117-217	8.22e-20	46894	C-terminal effector domain of the bipartite response regulators	0.0053	46895	PhoB-like	1ys7 A:128-233
9W	gi|294084637|ref|YP_003551395.1|	0049180	14-93	5.35e-27	47413	lambda repressor-like DNA-binding domains	0.071	47432	SinR domain-like	2b5a A:1-77
9W	gi|294084784|ref|YP_003551542.1|	0051249	3-66	0.000000000000059	47413	lambda repressor-like DNA-binding domains	0.014	47432	SinR domain-like	1b0n A:1-68
9W	gi|294085034|ref|YP_003551794.1|	0051249	17-84	0.0000000000000104	47413	lambda repressor-like DNA-binding domains	0.056	47432	SinR domain-like	2bnm A:6-76
9W	gi|294085198|ref|YP_003551958.1|	0051908	2-58	0.000000000041	47413	lambda repressor-like DNA-binding domains	0.012	47432	SinR domain-like	2b5a A:1-77
9W	gi|294085495|ref|YP_003552255.1|	0051249	18-64	0.00000228	47413	lambda repressor-like DNA-binding domains	0.034	47432	SinR domain-like	1b0n A:1-68
9W	gi|294086041|ref|YP_003552801.1|	0051249	5-69	0.0000000000129	47413	lambda repressor-like DNA-binding domains	0.046	47432	SinR domain-like	1y7y A:5-73
9W	gi|294083861|ref|YP_003550618.1|	0054073	64-163	0.00000000000413	48498	Tetracyclin repressor-like, C-terminal domain	0.003	48499	Tetracyclin repressor-like, C-terminal domain	2hyj A:83-200
9W	gi|294083861|ref|YP_003550618.1|	0054374	2-44	0.0000000648	46689	Homeodomain-like	0.016	46764	Tetracyclin repressor-like, N-terminal domain	2oi8 A:8-86
9W	gi|294084769|ref|YP_003551527.1|	0046275	253-303	0.00000000000125	46689	Homeodomain-like	0.015	46759	AraC type transcriptional activator	1d5y A:57-121
9W	gi|294084769|ref|YP_003551527.1|	0036286	201-251	0.0000332	46689	Homeodomain-like	0.075	46764	Tetracyclin repressor-like, N-terminal domain	2g3b A:2-73
