# Supplementary material for: Abundance, diversity and domain architecture variability in prokaryotic DNA-binding transcription factors
Source: PLoS One. 2018 Apr 3;13(4):e0195332. doi: 10.1371/journal.pone.0195332 (PMC5882156; doi:10.1371/journal.pone.0195332)
Supplement: S1 Dataset — The information of genomes and transcription factors is organized in a tabular format. The file S1_Dataset.zip contains 761 files, one per genome. The information is organized as follows: Genome ID, identifier from NCBI database; Supfam ID; physical position of the Domain; E-value; Supfam model assignment; Supfam description; E-value associated to the family; Family ID; Family ID; representative PDB associated to each assignment. (ZIP) [file pone.0195332.s005.zip › Genomes_assignments/Candidatus_Ruthia_magnifica_str._Cm_Calyptogena_magnifica_B.TFs]

5f	gi|118602623|ref|YP_903838.1|	0049944	11-97	7.68e-24	46785	Winged helix DNA-binding domain	0.023	46801	ArsR-like transcriptional regulators	1u2w A:12-119
5f	gi|118602390|ref|YP_903605.1|	0043525	9-132	1.42e-33	52172	CheY-like	0.0028	52173	CheY-related	1kgs A:2-123
5f	gi|118602390|ref|YP_903605.1|	0037176	121-189	0.000000000000244	46689	Homeodomain-like	0.055	100918	FIS-like	1eto B:
5f	gi|118602932|ref|YP_904147.1|	0037176	9-76	0.0000000000000212	46689	Homeodomain-like	0.0025	100918	FIS-like	1eto B:
5f	gi|118602717|ref|YP_903932.1|	0041150	4-133	1.34e-42	46785	Winged helix DNA-binding domain	0.0000271	101027	FUR-like	1mzb A:
5f	gi|118602974|ref|YP_904189.1|	0045682	1-125	3.84e-32	52172	CheY-like	0.0006	52173	CheY-related	1a04 A:5-142
5f	gi|118602974|ref|YP_904189.1|	0048694	140-206	1.53e-18	46894	C-terminal effector domain of the bipartite response regulators	0.0015	46900	GerE-like (LuxR/UhpA family of transcriptional regulators)	1a04 A:150-216
5f	gi|118602948|ref|YP_904163.1|	0045790	88-294	8.84e-29	53850	Periplasmic binding protein-like II	0.0038	53851	Phosphate binding protein-like	1ixc A:90-294
5f	gi|118602948|ref|YP_904163.1|	0045910	1-111	2.73e-20	46785	Winged helix DNA-binding domain	0.0091	88979	LysR-like transcriptional regulators	1ixc A:1-89
