# Supplementary material for: Abundance, diversity and domain architecture variability in prokaryotic DNA-binding transcription factors
Source: PLoS One. 2018 Apr 3;13(4):e0195332. doi: 10.1371/journal.pone.0195332 (PMC5882156; doi:10.1371/journal.pone.0195332)
Supplement: S1 Dataset — The information of genomes and transcription factors is organized in a tabular format. The file S1_Dataset.zip contains 761 files, one per genome. The information is organized as follows: Genome ID, identifier from NCBI database; Supfam ID; physical position of the Domain; E-value; Supfam model assignment; Supfam description; E-value associated to the family; Family ID; Family ID; representative PDB associated to each assignment. (ZIP) [file pone.0195332.s005.zip › Genomes_assignments/Candidatus_Solibacter_usitatus_Ellin6076_B.TFs]

25	gi|116622412|ref|YP_824568.1|	0036286	203-253	0.0000000215	46689	Homeodomain-like	0.068	46759	AraC type transcriptional activator	1bl0 A:9-62
25	gi|116622412|ref|YP_824568.1|	0045977	255-302	0.000000104	46689	Homeodomain-like	0.041	46759	AraC type transcriptional activator	1bl0 A:63-124
25	gi|116622498|ref|YP_824654.1|	0036286	196-247	0.0000000000269	46689	Homeodomain-like	0.05	46759	AraC type transcriptional activator	1d5y A:3-56
25	gi|116622498|ref|YP_824654.1|	0046275	249-294	0.00000332	46689	Homeodomain-like	0.026	46759	AraC type transcriptional activator	1d5y A:57-121
25	gi|116622729|ref|YP_824885.1|	0046275	216-265	0.000000000000148	46689	Homeodomain-like	0.02	46759	AraC type transcriptional activator	1d5y A:57-121
25	gi|116622729|ref|YP_824885.1|	0054317	19-94	0.00000489	51182	RmlC-like cupins	0.07	101979	YlbA-like	1sfn A:
25	gi|116622729|ref|YP_824885.1|	0036286	164-214	0.0000314	46689	Homeodomain-like	0.048	46759	AraC type transcriptional activator	1bl0 A:9-62
25	gi|116623097|ref|YP_825253.1|	0041038	304-484	8.37e-35	48150	DNA-glycosylase	0.00011	48157	DNA repair glycosylase, 2 C-terminal domains	1mpg A:100-282
25	gi|116623097|ref|YP_825253.1|	0041039	198-296	1.57e-32	55945	TATA-box binding protein-like	0.0012	55952	DNA repair glycosylase, N-terminal domain	1mpg A:1-99
25	gi|116623097|ref|YP_825253.1|	0046652	3-86	1.96e-33	57884	Ada DNA repair protein, N-terminal domain (N-Ada 10)	0.00049	57885	Ada DNA repair protein, N-terminal domain (N-Ada 10)	1eyf A:
25	gi|116623097|ref|YP_825253.1|	0046275	139-188	0.000000000538	46689	Homeodomain-like	0.022	46759	AraC type transcriptional activator	1d5y A:57-121
25	gi|116623105|ref|YP_825261.1|	0046652	8-95	2.48e-33	57884	Ada DNA repair protein, N-terminal domain (N-Ada 10)	0.0000592	57885	Ada DNA repair protein, N-terminal domain (N-Ada 10)	1eyf A:
25	gi|116623105|ref|YP_825261.1|	0048993	272-353	1.44e-30	46767	Methylated DNA-protein cysteine methyltransferase, C-terminal domain	0.0000278	46768	Methylated DNA-protein cysteine methyltransferase, C-terminal domain	1sfe A:93-176
25	gi|116623105|ref|YP_825261.1|	0049381	193-271	1e-21	53155	Methylated DNA-protein cysteine methyltransferase domain	0.0003	53156	Methylated DNA-protein cysteine methyltransferase domain	1sfe A:12-92
25	gi|116623105|ref|YP_825261.1|	0036286	90-135	0.0000000224	46689	Homeodomain-like	0.021	46759	AraC type transcriptional activator	1d5y A:3-56
25	gi|116623285|ref|YP_825441.1|	0051311	26-89	0.00000000000208	51182	RmlC-like cupins	0.047	89409	TM1287-like	1v70 A:
25	gi|116623285|ref|YP_825441.1|	0046275	213-256	0.00000184	46689	Homeodomain-like	0.023	46759	AraC type transcriptional activator	1d5y A:57-121
25	gi|116623285|ref|YP_825441.1|	0035607	161-211	0.0000305	46689	Homeodomain-like	0.031	46759	AraC type transcriptional activator	1bl0 A:9-62
25	gi|116623570|ref|YP_825726.1|	0046275	272-321	0.0000000000125	46689	Homeodomain-like	0.016	46759	AraC type transcriptional activator	1bl0 A:63-124
25	gi|116623570|ref|YP_825726.1|	0036286	220-270	0.00000000323	46689	Homeodomain-like	0.045	46759	AraC type transcriptional activator	1bl0 A:9-62
25	gi|116623698|ref|YP_825854.1|	0046275	211-258	0.00000116	46689	Homeodomain-like	0.027	46759	AraC type transcriptional activator	1d5y A:3-56
25	gi|116624279|ref|YP_826435.1|	0046275	268-318	0.00000000000188	46689	Homeodomain-like	0.0062	46759	AraC type transcriptional activator	1d5y A:57-121
25	gi|116624279|ref|YP_826435.1|	0036286	216-266	0.00000547	46689	Homeodomain-like	0.064	46759	AraC type transcriptional activator	1bl0 A:63-124
25	gi|116625299|ref|YP_827455.1|	0046275	46-96	0.0000000000493	46689	Homeodomain-like	0.032	46759	AraC type transcriptional activator	1d5y A:57-121
25	gi|116625299|ref|YP_827455.1|	0036286	5-41	0.0000000108	46689	Homeodomain-like	0.017	46759	AraC type transcriptional activator	1bl0 A:9-62
25	gi|116626382|ref|YP_828538.1|	0046275	232-280	0.0000000000627	46689	Homeodomain-like	0.025	46759	AraC type transcriptional activator	1d5y A:57-121
25	gi|116626382|ref|YP_828538.1|	0036286	180-230	0.00000000202	46689	Homeodomain-like	0.049	46759	AraC type transcriptional activator	1d5y A:3-56
25	gi|116626382|ref|YP_828538.1|	0051818	40-137	0.00000115	51215	Regulatory protein AraC	0.017	51216	Regulatory protein AraC	2arc A:
25	gi|116621621|ref|YP_823777.1|	0037457	75-141	1.31e-19	55252	C-terminal domain of arginine repressor	0.0006	55253	C-terminal domain of arginine repressor	1b4b A:
25	gi|116621621|ref|YP_823777.1|	0045802	1-60	0.0000000000000267	46785	Winged helix DNA-binding domain	0.0059	46792	Arginine repressor (ArgR), N-terminal DNA-binding domain	1f9n A:3-78
25	gi|116620694|ref|YP_822850.1|	0049944	3-101	2.51e-31	46785	Winged helix DNA-binding domain	0.022	46801	ArsR-like transcriptional regulators	1smt A:
25	gi|116620996|ref|YP_823152.1|	0049944	4-102	7.18e-26	46785	Winged helix DNA-binding domain	0.015	46801	ArsR-like transcriptional regulators	1smt A:
25	gi|116621015|ref|YP_823171.1|	0053261	7-101	1.18e-20	46785	Winged helix DNA-binding domain	0.043	46801	ArsR-like transcriptional regulators	1smt A:
25	gi|116621410|ref|YP_823566.1|	0049944	1-94	1.62e-24	46785	Winged helix DNA-binding domain	0.031	46801	ArsR-like transcriptional regulators	1smt A:
25	gi|116621562|ref|YP_823718.1|	0049777	2-74	1.25e-17	46785	Winged helix DNA-binding domain	0.029	46801	ArsR-like transcriptional regulators	1smt A:
25	gi|116623501|ref|YP_825657.1|	0049777	6-98	5.01e-23	46785	Winged helix DNA-binding domain	0.021	46801	ArsR-like transcriptional regulators	1r1u A:
25	gi|116623662|ref|YP_825818.1|	0049777	3-82	0.000000000000002	46785	Winged helix DNA-binding domain	0.021	46801	ArsR-like transcriptional regulators	1u2w A:12-119
25	gi|116624352|ref|YP_826508.1|	0045060	98-288	2.13e-39	53335	S-adenosyl-L-methionine-dependent methyltransferases	0.012	110671	UbiE/COQ5-like	1xxl A:
25	gi|116624352|ref|YP_826508.1|	0049944	3-124	4.96e-21	46785	Winged helix DNA-binding domain	0.021	46801	ArsR-like transcriptional regulators	1smt A:
25	gi|116626267|ref|YP_828423.1|	0049777	8-92	4.77e-24	46785	Winged helix DNA-binding domain	0.0095	46801	ArsR-like transcriptional regulators	1smt A:
25	gi|116620437|ref|YP_822593.1|	0054946	18-140	1.13e-27	51206	cAMP-binding domain-like	0.0077	51210	cAMP-binding domain	1o5l A:1-129
25	gi|116620437|ref|YP_822593.1|	0052198	145-213	0.0000000000000636	46785	Winged helix DNA-binding domain	0.021	46796	CAP C-terminal domain-like	2coh A:118-199
25	gi|116622046|ref|YP_824202.1|	0054946	19-157	8.38e-32	51206	cAMP-binding domain-like	0.018	51210	cAMP-binding domain	1hw5 A:1-137
25	gi|116622046|ref|YP_824202.1|	0052198	159-233	7.42e-16	46785	Winged helix DNA-binding domain	0.0099	46796	CAP C-terminal domain-like	2coh A:118-199
25	gi|116622290|ref|YP_824446.1|	0048492	21-140	9.3e-25	51206	cAMP-binding domain-like	0.015	51210	cAMP-binding domain	1o5l A:1-129
25	gi|116622290|ref|YP_824446.1|	0052198	144-219	0.0000000000000833	46785	Winged helix DNA-binding domain	0.03	46796	CAP C-terminal domain-like	1ft9 A:134-213
25	gi|116625216|ref|YP_827372.1|	0048492	19-141	3.4e-22	51206	cAMP-binding domain-like	0.0079	51210	cAMP-binding domain	1o5l A:1-129
25	gi|116625216|ref|YP_827372.1|	0052198	143-213	0.000000000000166	46785	Winged helix DNA-binding domain	0.046	46796	CAP C-terminal domain-like	1ft9 A:134-213
25	gi|116625243|ref|YP_827399.1|	0048600	29-142	1.27e-26	51206	cAMP-binding domain-like	0.013	51210	cAMP-binding domain	1hw5 A:1-137
25	gi|116625243|ref|YP_827399.1|	0052198	144-206	0.000000000626	46785	Winged helix DNA-binding domain	0.053	46796	CAP C-terminal domain-like	2oz6 A:143-213
25	gi|116626890|ref|YP_829046.1|	0051666	9-146	2.09e-35	51206	cAMP-binding domain-like	0.011	51210	cAMP-binding domain	1hw5 A:1-137
25	gi|116626890|ref|YP_829046.1|	0052198	153-227	7.06e-17	46785	Winged helix DNA-binding domain	0.015	46796	CAP C-terminal domain-like	2oz6 A:143-213
25	gi|116619535|ref|YP_821691.1|	0041617	145-387	6.66e-72	52540	P-loop containing nucleoside triphosphate hydrolases	0.000000565	81269	Extended AAA-ATPase domain	1ny5 A:138-384
25	gi|116619535|ref|YP_821691.1|	0043525	5-189	1.02e-41	52172	CheY-like	0.00043	52173	CheY-related	1ny5 A:1-137
25	gi|116619535|ref|YP_821691.1|	0037176	359-449	0.00000000000000691	46689	Homeodomain-like	0.019	100918	FIS-like	1eto B:
25	gi|116619565|ref|YP_821721.1|	0041617	134-377	1.41e-67	52540	P-loop containing nucleoside triphosphate hydrolases	0.000000268	81269	Extended AAA-ATPase domain	1ny5 A:138-384
25	gi|116619565|ref|YP_821721.1|	0037219	12-124	8.03e-18	55785	PYP-like sensor domain (PAS domain)	0.052	55789	Heme-binding PAS domain	1ew0 A:
25	gi|116619565|ref|YP_821721.1|	0037176	348-446	0.00000000000000186	46689	Homeodomain-like	0.0093	100918	FIS-like	1eto B:
25	gi|116620742|ref|YP_822898.1|	0046055	176-322	0.000000000000929	53098	Ribonuclease H-like	0.072	53107	Retroviral integrase, catalytic domain	1asu A:
25	gi|116620742|ref|YP_822898.1|	0048742	74-150	0.0000154	46689	Homeodomain-like	0.077	100918	FIS-like	1ntc A:
25	gi|116620764|ref|YP_822920.1|	0041617	153-405	1.7e-68	52540	P-loop containing nucleoside triphosphate hydrolases	0.00000126	81269	Extended AAA-ATPase domain	1ny5 A:138-384
25	gi|116620764|ref|YP_822920.1|	0043525	12-198	7.4e-46	52172	CheY-like	0.00032	52173	CheY-related	1ny5 A:1-137
25	gi|116620764|ref|YP_822920.1|	0037176	374-474	0.000000000466	46689	Homeodomain-like	0.054	100918	FIS-like	1ntc A:
25	gi|116620873|ref|YP_823029.1|	0041617	145-388	2.61e-72	52540	P-loop containing nucleoside triphosphate hydrolases	0.00000108	81269	Extended AAA-ATPase domain	1ny5 A:138-384
25	gi|116620873|ref|YP_823029.1|	0043525	4-190	4.84e-41	52172	CheY-like	0.0014	52173	CheY-related	1krw A:
25	gi|116620873|ref|YP_823029.1|	0037176	359-467	2.15e-16	46689	Homeodomain-like	0.014	100918	FIS-like	1eto B:
25	gi|116620971|ref|YP_823127.1|	0041617	136-368	7.5e-64	52540	P-loop containing nucleoside triphosphate hydrolases	0.00000405	81269	Extended AAA-ATPase domain	1ny5 A:138-384
25	gi|116620971|ref|YP_823127.1|	0043525	1-182	2.42e-33	52172	CheY-like	0.0013	52173	CheY-related	1qkk A:
25	gi|116620971|ref|YP_823127.1|	0037176	349-432	0.000000000000947	46689	Homeodomain-like	0.03	100918	FIS-like	1eto B:
25	gi|116621041|ref|YP_823197.1|	0041617	140-383	2.77e-74	52540	P-loop containing nucleoside triphosphate hydrolases	0.000000835	81269	Extended AAA-ATPase domain	1ny5 A:138-384
25	gi|116621041|ref|YP_823197.1|	0043525	3-186	3.84e-45	52172	CheY-like	0.0015	52173	CheY-related	1ny5 A:1-137
25	gi|116621041|ref|YP_823197.1|	0037176	354-448	0.00000000000000344	46689	Homeodomain-like	0.045	100918	FIS-like	1ntc A:
25	gi|116621160|ref|YP_823316.1|	0041617	143-388	2.15e-73	52540	P-loop containing nucleoside triphosphate hydrolases	0.00000122	81269	Extended AAA-ATPase domain	1ny5 A:138-384
25	gi|116621160|ref|YP_823316.1|	0043525	3-188	1.01e-37	52172	CheY-like	0.0015	52173	CheY-related	1ny5 A:1-137
25	gi|116621160|ref|YP_823316.1|	0037176	357-460	0.000000000000125	46689	Homeodomain-like	0.011	100918	FIS-like	1eto B:
25	gi|116621171|ref|YP_823327.1|	0041617	388-625	2.49e-73	52540	P-loop containing nucleoside triphosphate hydrolases	0.0000011	81269	Extended AAA-ATPase domain	1ny5 A:138-384
25	gi|116621171|ref|YP_823327.1|	0050183	195-361	2.18e-26	55781	GAF domain-like	0.0056	55782	GAF domain	2k2n A:31-200
25	gi|116621171|ref|YP_823327.1|	0048136	39-188	3.71e-23	55781	GAF domain-like	0.0069	55782	GAF domain	2k2n A:31-200
25	gi|116621171|ref|YP_823327.1|	0048440	600-693	0.000000115	46689	Homeodomain-like	0.076	100918	FIS-like	1umq A:
25	gi|116621997|ref|YP_824153.1|	0041617	144-388	1.14e-70	52540	P-loop containing nucleoside triphosphate hydrolases	0.00000222	81269	Extended AAA-ATPase domain	1ny5 A:138-384
25	gi|116621997|ref|YP_824153.1|	0043525	1-187	6.97e-45	52172	CheY-like	0.00024	52173	CheY-related	1ny5 A:1-137
25	gi|116621997|ref|YP_824153.1|	0037176	357-453	0.00000000000000269	46689	Homeodomain-like	0.027	100918	FIS-like	1eto B:
25	gi|116622082|ref|YP_824238.1|	0041617	401-636	8.37e-74	52540	P-loop containing nucleoside triphosphate hydrolases	0.000000885	81269	Extended AAA-ATPase domain	1ny5 A:138-384
25	gi|116622082|ref|YP_824238.1|	0046377	148-259	5.17e-21	55785	PYP-like sensor domain (PAS domain)	0.023	55789	Heme-binding PAS domain	1ew0 A:
25	gi|116622082|ref|YP_824238.1|	0037219	19-113	0.00000000000279	55785	PYP-like sensor domain (PAS domain)	0.065	55789	Heme-binding PAS domain	1v9y A:
25	gi|116622082|ref|YP_824238.1|	0037219	249-359	0.000000000136	55785	PYP-like sensor domain (PAS domain)	0.045	88853	Flavin-binding PAS domain	1g28 A:
25	gi|116622082|ref|YP_824238.1|	0049952	649-700	0.0000000896	46689	Homeodomain-like	0.053	100918	FIS-like	1umq A:
25	gi|116622515|ref|YP_824671.1|	0041617	143-385	1.47e-72	52540	P-loop containing nucleoside triphosphate hydrolases	0.00000101	81269	Extended AAA-ATPase domain	1ny5 A:138-384
25	gi|116622515|ref|YP_824671.1|	0043525	2-187	7.12e-43	52172	CheY-like	0.0016	52173	CheY-related	1ny5 A:1-137
25	gi|116622515|ref|YP_824671.1|	0037176	356-449	3e-16	46689	Homeodomain-like	0.025	100918	FIS-like	1ntc A:
25	gi|116623261|ref|YP_825417.1|	0041617	156-397	1.67e-66	52540	P-loop containing nucleoside triphosphate hydrolases	0.00000119	81269	Extended AAA-ATPase domain	1ny5 A:138-384
25	gi|116623261|ref|YP_825417.1|	0043525	9-200	2.13e-31	52172	CheY-like	0.0011	52173	CheY-related	1yio A:3-130
25	gi|116623261|ref|YP_825417.1|	0037176	369-456	0.00000000000000211	46689	Homeodomain-like	0.019	100918	FIS-like	1eto B:
25	gi|116623300|ref|YP_825456.1|	0041617	154-396	2.72e-73	52540	P-loop containing nucleoside triphosphate hydrolases	0.00000109	81269	Extended AAA-ATPase domain	1ny5 A:138-384
25	gi|116623300|ref|YP_825456.1|	0043525	14-198	4.98e-48	52172	CheY-like	0.0013	52173	CheY-related	1ny5 A:1-137
25	gi|116623300|ref|YP_825456.1|	0037176	368-453	0.00000000000000203	46689	Homeodomain-like	0.018	100918	FIS-like	1eto B:
25	gi|116624238|ref|YP_826394.1|	0041617	243-486	6.65e-72	52540	P-loop containing nucleoside triphosphate hydrolases	0.000000828	81269	Extended AAA-ATPase domain	1ny5 A:138-384
25	gi|116624238|ref|YP_826394.1|	0037914	5-106	7.46e-20	49879	SMAD/FHA domain	0.0035	49885	FHA domain	2ff4 A:284-382
25	gi|116624238|ref|YP_826394.1|	0037176	456-547	0.0000000193	46689	Homeodomain-like	0.045	100918	FIS-like	1umq A:
25	gi|116624238|ref|YP_826394.1|	0048136	160-229	0.000000268	55781	GAF domain-like	0.046	55782	GAF domain	2k2n A:31-200
25	gi|116624334|ref|YP_826490.1|	0037176	17-66	0.0000000000000102	46689	Homeodomain-like	0.011	100918	FIS-like	1eto B:
25	gi|116625691|ref|YP_827847.1|	0041617	198-441	2e-66	52540	P-loop containing nucleoside triphosphate hydrolases	0.00000145	81269	Extended AAA-ATPase domain	1ny5 A:138-384
25	gi|116625691|ref|YP_827847.1|	0048135	11-183	2.84e-45	55781	GAF domain-like	0.0000728	55782	GAF domain	1mc0 A:402-555
25	gi|116625691|ref|YP_827847.1|	0037176	411-507	0.000000000000314	46689	Homeodomain-like	0.014	100918	FIS-like	1eto B:
25	gi|116625833|ref|YP_827989.1|	0041617	144-386	2.82e-70	52540	P-loop containing nucleoside triphosphate hydrolases	0.00000205	81269	Extended AAA-ATPase domain	1ny5 A:138-384
25	gi|116625833|ref|YP_827989.1|	0043525	1-188	6.12e-42	52172	CheY-like	0.0019	52173	CheY-related	1ny5 A:1-137
25	gi|116625833|ref|YP_827989.1|	0037176	357-456	5.38e-16	46689	Homeodomain-like	0.02	100918	FIS-like	1eto B:
25	gi|116626185|ref|YP_828341.1|	0041617	137-371	3.91e-72	52540	P-loop containing nucleoside triphosphate hydrolases	0.00000177	81269	Extended AAA-ATPase domain	1ny5 A:138-384
25	gi|116626185|ref|YP_828341.1|	0037176	350-448	0.00000000000851	46689	Homeodomain-like	0.018	100918	FIS-like	1eto B:
25	gi|116626185|ref|YP_828341.1|	0043525	30-179	0.00000129	52172	CheY-like	0.019	52173	CheY-related	1yio A:3-130
25	gi|116626391|ref|YP_828547.1|	0041617	121-363	1.23e-70	52540	P-loop containing nucleoside triphosphate hydrolases	0.00000167	81269	Extended AAA-ATPase domain	1ny5 A:138-384
25	gi|116626391|ref|YP_828547.1|	0043525	2-165	1.24e-28	52172	CheY-like	0.00053	52173	CheY-related	1ny5 A:1-137
25	gi|116626391|ref|YP_828547.1|	0048440	333-424	0.0000000000538	46689	Homeodomain-like	0.021	100918	FIS-like	1ntc A:
25	gi|116626446|ref|YP_828602.1|	0041617	5-247	3.22e-60	52540	P-loop containing nucleoside triphosphate hydrolases	0.00000485	81269	Extended AAA-ATPase domain	1ny5 A:138-384
25	gi|116626446|ref|YP_828602.1|	0048440	283-328	0.00000000000114	46689	Homeodomain-like	0.021	100918	FIS-like	1ntc A:
25	gi|116626864|ref|YP_829020.1|	0041617	145-386	8.99e-68	52540	P-loop containing nucleoside triphosphate hydrolases	0.00000312	81269	Extended AAA-ATPase domain	1ny5 A:138-384
25	gi|116626864|ref|YP_829020.1|	0043525	5-190	3.98e-44	52172	CheY-like	0.00053	52173	CheY-related	1ys7 A:7-127
25	gi|116626864|ref|YP_829020.1|	0037176	358-455	0.000000000269	46689	Homeodomain-like	0.035	100918	FIS-like	1eto B:
25	gi|116626896|ref|YP_829052.1|	0041617	138-371	1.36e-68	52540	P-loop containing nucleoside triphosphate hydrolases	0.0000019	81269	Extended AAA-ATPase domain	1ny5 A:138-384
25	gi|116626896|ref|YP_829052.1|	0043525	1-182	1.27e-40	52172	CheY-like	0.00081	52173	CheY-related	1qkk A:
25	gi|116626896|ref|YP_829052.1|	0037176	351-449	0.00000000108	46689	Homeodomain-like	0.05	100918	FIS-like	1ntc A:
25	gi|116626936|ref|YP_829092.1|	0041617	362-599	1.54e-75	52540	P-loop containing nucleoside triphosphate hydrolases	0.00000141	81269	Extended AAA-ATPase domain	1ny5 A:138-384
25	gi|116626936|ref|YP_829092.1|	0048135	168-344	1.05e-27	55781	GAF domain-like	0.0085	55782	GAF domain	1vhm A:
25	gi|116626936|ref|YP_829092.1|	0048136	12-156	2.62e-21	55781	GAF domain-like	0.019	55782	GAF domain	1f5m A:
25	gi|116626936|ref|YP_829092.1|	0037176	576-664	0.0000013	46689	Homeodomain-like	0.021	100918	FIS-like	1ntc A:
25	gi|116620234|ref|YP_822390.1|	0041150	7-131	9.72e-30	46785	Winged helix DNA-binding domain	0.028	101027	FUR-like	1mzb A:
25	gi|116620976|ref|YP_823132.1|	0041150	5-138	6.8e-30	46785	Winged helix DNA-binding domain	0.0016	101027	FUR-like	1mzb A:
25	gi|116619607|ref|YP_821763.1|	0036339	63-334	2.94e-68	53822	Periplasmic binding protein-like I	0.0000343	53823	L-arabinose binding protein-like	1dbq A:
25	gi|116619607|ref|YP_821763.1|	0051985	3-60	3.28e-16	47413	lambda repressor-like DNA-binding domains	0.0029	47438	GalR/LacI-like bacterial regulator	2hsg A:2-58
25	gi|116620357|ref|YP_822513.1|	0036339	59-330	3.3e-67	53822	Periplasmic binding protein-like I	0.0000242	53823	L-arabinose binding protein-like	1dbq A:
25	gi|116620357|ref|YP_822513.1|	0051985	2-58	3.64e-17	47413	lambda repressor-like DNA-binding domains	0.003	47438	GalR/LacI-like bacterial regulator	2hsg A:2-58
25	gi|116620480|ref|YP_822636.1|	0036339	68-337	1.07e-70	53822	Periplasmic binding protein-like I	0.0000193	53823	L-arabinose binding protein-like	1dbq A:
25	gi|116620480|ref|YP_822636.1|	0051985	9-66	0.00000000000000881	47413	lambda repressor-like DNA-binding domains	0.0034	47438	GalR/LacI-like bacterial regulator	2hsg A:2-58
25	gi|116620600|ref|YP_822756.1|	0036339	72-343	4.04e-85	53822	Periplasmic binding protein-like I	0.0000153	53823	L-arabinose binding protein-like	2nzu G:58-332
25	gi|116620600|ref|YP_822756.1|	0051985	12-70	4.9e-16	47413	lambda repressor-like DNA-binding domains	0.01	47438	GalR/LacI-like bacterial regulator	1pru A:
25	gi|116625713|ref|YP_827869.1|	0036339	63-332	2.51e-81	53822	Periplasmic binding protein-like I	0.00000661	53823	L-arabinose binding protein-like	2nzu G:58-332
25	gi|116625713|ref|YP_827869.1|	0051985	3-60	2.25e-17	47413	lambda repressor-like DNA-binding domains	0.0022	47438	GalR/LacI-like bacterial regulator	2hsg A:2-58
25	gi|116626770|ref|YP_828926.1|	0036339	60-335	2.54e-66	53822	Periplasmic binding protein-like I	0.0000205	53823	L-arabinose binding protein-like	2nzu G:58-332
25	gi|116626770|ref|YP_828926.1|	0051985	1-59	3.1e-16	47413	lambda repressor-like DNA-binding domains	0.0032	47438	GalR/LacI-like bacterial regulator	1pru A:
25	gi|116620395|ref|YP_822551.1|	0045682	1-129	4.55e-32	52172	CheY-like	0.00077	52173	CheY-related	1s8n A:
25	gi|116620395|ref|YP_822551.1|	0048694	125-200	1.7e-20	46894	C-terminal effector domain of the bipartite response regulators	0.0042	46900	GerE-like (LuxR/UhpA family of transcriptional regulators)	1fse A:
25	gi|116620528|ref|YP_822684.1|	0048694	126-194	2.69e-17	46894	C-terminal effector domain of the bipartite response regulators	0.0035	46900	GerE-like (LuxR/UhpA family of transcriptional regulators)	1a04 A:150-216
25	gi|116620528|ref|YP_822684.1|	0043525	1-118	0.0000000000674	52172	CheY-like	0.005	52173	CheY-related	1a04 A:5-142
25	gi|116620723|ref|YP_822879.1|	0043525	1-167	8e-36	52172	CheY-like	0.0013	52173	CheY-related	1s8n A:
25	gi|116620723|ref|YP_822879.1|	0051317	148-211	1.45e-19	46894	C-terminal effector domain of the bipartite response regulators	0.0027	46900	GerE-like (LuxR/UhpA family of transcriptional regulators)	1yio A:131-200
25	gi|116620874|ref|YP_823030.1|	0045682	22-151	4.55e-31	52172	CheY-like	0.0008	52173	CheY-related	1a04 A:5-142
25	gi|116620874|ref|YP_823030.1|	0048694	171-243	2.04e-22	46894	C-terminal effector domain of the bipartite response regulators	0.0024	46900	GerE-like (LuxR/UhpA family of transcriptional regulators)	1fse A:
25	gi|116621307|ref|YP_823463.1|	0045682	4-131	1.01e-31	52172	CheY-like	0.00037	52173	CheY-related	1a04 A:5-142
25	gi|116621307|ref|YP_823463.1|	0048694	135-205	2.62e-21	46894	C-terminal effector domain of the bipartite response regulators	0.0025	46900	GerE-like (LuxR/UhpA family of transcriptional regulators)	1fse A:
25	gi|116621568|ref|YP_823724.1|	0045682	2-135	3.56e-35	52172	CheY-like	0.00023	52173	CheY-related	1a04 A:5-142
25	gi|116621568|ref|YP_823724.1|	0048694	144-214	1.05e-19	46894	C-terminal effector domain of the bipartite response regulators	0.0054	46900	GerE-like (LuxR/UhpA family of transcriptional regulators)	1p4w A:
25	gi|116621654|ref|YP_823810.1|	0048715	40-150	2.09e-25	55785	PYP-like sensor domain (PAS domain)	0.031	103184	Hypoxia-inducible factor Hif2a, C-terminal domain	1p97 A:
25	gi|116621654|ref|YP_823810.1|	0048694	152-226	8.5e-22	46894	C-terminal effector domain of the bipartite response regulators	0.0035	46900	GerE-like (LuxR/UhpA family of transcriptional regulators)	1fse A:
25	gi|116621801|ref|YP_823957.1|	0045682	23-152	1.01e-34	52172	CheY-like	0.0004	52173	CheY-related	1a04 A:5-142
25	gi|116621801|ref|YP_823957.1|	0048694	159-223	2.65e-21	46894	C-terminal effector domain of the bipartite response regulators	0.0022	46900	GerE-like (LuxR/UhpA family of transcriptional regulators)	1a04 A:150-216
25	gi|116621908|ref|YP_824064.1|	0045682	3-128	2.28e-28	52172	CheY-like	0.0011	52173	CheY-related	1a04 A:5-142
25	gi|116621908|ref|YP_824064.1|	0048694	138-211	6.46e-21	46894	C-terminal effector domain of the bipartite response regulators	0.0067	46900	GerE-like (LuxR/UhpA family of transcriptional regulators)	1fse A:
25	gi|116621985|ref|YP_824141.1|	0045682	3-135	3.13e-34	52172	CheY-like	0.0004	52173	CheY-related	1a04 A:5-142
25	gi|116621985|ref|YP_824141.1|	0048694	140-215	2.18e-23	46894	C-terminal effector domain of the bipartite response regulators	0.0025	46900	GerE-like (LuxR/UhpA family of transcriptional regulators)	1yio A:131-200
25	gi|116622583|ref|YP_824739.1|	0045682	5-131	3.98e-30	52172	CheY-like	0.00067	52173	CheY-related	1a04 A:5-142
25	gi|116622583|ref|YP_824739.1|	0048694	141-208	2.99e-22	46894	C-terminal effector domain of the bipartite response regulators	0.003	46900	GerE-like (LuxR/UhpA family of transcriptional regulators)	1yio A:131-200
25	gi|116624170|ref|YP_826326.1|	0045682	6-133	1.42e-21	52172	CheY-like	0.004	52173	CheY-related	1a04 A:5-142
25	gi|116624170|ref|YP_826326.1|	0048694	137-207	6.12e-17	46894	C-terminal effector domain of the bipartite response regulators	0.0047	46900	GerE-like (LuxR/UhpA family of transcriptional regulators)	1fse A:
25	gi|116625092|ref|YP_827248.1|	0048694	185-248	0.0000000000296	46894	C-terminal effector domain of the bipartite response regulators	0.01	46900	GerE-like (LuxR/UhpA family of transcriptional regulators)	1fse A:
25	gi|116625222|ref|YP_827378.1|	0048694	105-169	0.00000000000000612	46894	C-terminal effector domain of the bipartite response regulators	0.0088	46900	GerE-like (LuxR/UhpA family of transcriptional regulators)	1yio A:131-200
25	gi|116625225|ref|YP_827381.1|	0045682	4-132	0.00000000000000112	52172	CheY-like	0.0079	52173	CheY-related	1a2o A:1-140
25	gi|116625225|ref|YP_827381.1|	0048694	142-207	0.0000000000000116	46894	C-terminal effector domain of the bipartite response regulators	0.0057	46900	GerE-like (LuxR/UhpA family of transcriptional regulators)	1yio A:131-200
25	gi|116625456|ref|YP_827612.1|	0048694	105-176	6.8e-22	46894	C-terminal effector domain of the bipartite response regulators	0.0034	46900	GerE-like (LuxR/UhpA family of transcriptional regulators)	1a04 A:150-216
25	gi|116625514|ref|YP_827670.1|	0045682	2-115	8.4e-28	52172	CheY-like	0.00086	52173	CheY-related	1a04 A:5-142
25	gi|116625514|ref|YP_827670.1|	0048694	120-190	1.33e-23	46894	C-terminal effector domain of the bipartite response regulators	0.0045	46900	GerE-like (LuxR/UhpA family of transcriptional regulators)	1yio A:131-200
25	gi|116626537|ref|YP_828693.1|	0041988	12-101	0.0000000000000102	88946	Sigma2 domain of RNA polymerase sigma factors	0.0055	88947	Sigma2 domain of RNA polymerase sigma factors	1h3l A:
25	gi|116626537|ref|YP_828693.1|	0048694	105-172	0.0000000000102	46894	C-terminal effector domain of the bipartite response regulators	0.018	46900	GerE-like (LuxR/UhpA family of transcriptional regulators)	1yio A:131-200
25	gi|116626889|ref|YP_829045.1|	0045682	3-134	2.99e-34	52172	CheY-like	0.00066	52173	CheY-related	1a04 A:5-142
25	gi|116626889|ref|YP_829045.1|	0048694	138-214	2.01e-23	46894	C-terminal effector domain of the bipartite response regulators	0.0017	46900	GerE-like (LuxR/UhpA family of transcriptional regulators)	1yio A:131-200
25	gi|116626901|ref|YP_829057.1|	0045682	3-136	1.42e-34	52172	CheY-like	0.00096	52173	CheY-related	1a04 A:5-142
25	gi|116626901|ref|YP_829057.1|	0048694	148-216	7.82e-22	46894	C-terminal effector domain of the bipartite response regulators	0.0049	46900	GerE-like (LuxR/UhpA family of transcriptional regulators)	1fse A:
25	gi|116626924|ref|YP_829080.1|	0045682	12-137	4.41e-26	52172	CheY-like	0.00063	52173	CheY-related	1a04 A:5-142
25	gi|116626924|ref|YP_829080.1|	0048694	149-218	4.42e-20	46894	C-terminal effector domain of the bipartite response regulators	0.0053	46900	GerE-like (LuxR/UhpA family of transcriptional regulators)	1yio A:131-200
25	gi|116619338|ref|YP_821494.1|	0054060	79-201	2.51e-21	48008	GntR ligand-binding domain-like	0.013	48009	GntR ligand-binding domain-like	2hs5 A:94-231
25	gi|116619338|ref|YP_821494.1|	0050048	5-77	4.69e-18	46785	Winged helix DNA-binding domain	0.017	46804	GntR-like transcriptional regulators	2hs5 A:25-93
25	gi|116619432|ref|YP_821588.1|	0050768	109-473	1.79e-93	53383	PLP-dependent transferases	0.00000106	53384	AAT-like	1x0m A:26-428
25	gi|116619432|ref|YP_821588.1|	0050048	7-82	2.39e-19	46785	Winged helix DNA-binding domain	0.018	46804	GntR-like transcriptional regulators	1v4r A:1-100
25	gi|116619798|ref|YP_821954.1|	0054060	77-211	1.54e-20	48008	GntR ligand-binding domain-like	0.011	48009	GntR ligand-binding domain-like	2hs5 A:94-231
25	gi|116619798|ref|YP_821954.1|	0050048	7-74	0.00000000000000718	46785	Winged helix DNA-binding domain	0.018	46804	GntR-like transcriptional regulators	2hs5 A:25-93
25	gi|116620714|ref|YP_822870.1|	0050048	10-84	9.72e-19	46785	Winged helix DNA-binding domain	0.038	46804	GntR-like transcriptional regulators	1v4r A:1-100
25	gi|116621187|ref|YP_823343.1|	0036339	83-364	1.43e-46	53822	Periplasmic binding protein-like I	0.00015	53823	L-arabinose binding protein-like	1dbq A:
25	gi|116621187|ref|YP_823343.1|	0050048	5-76	6.19e-20	46785	Winged helix DNA-binding domain	0.023	46804	GntR-like transcriptional regulators	2hs5 A:25-93
25	gi|116621197|ref|YP_823353.1|	0036339	101-367	8.14e-45	53822	Periplasmic binding protein-like I	0.00049	53823	L-arabinose binding protein-like	1dbq A:
25	gi|116621197|ref|YP_823353.1|	0050048	8-79	9.33e-20	46785	Winged helix DNA-binding domain	0.0081	46804	GntR-like transcriptional regulators	1v4r A:1-100
25	gi|116621719|ref|YP_823875.1|	0050696	123-481	1.33e-83	53383	PLP-dependent transferases	0.0000244	53384	AAT-like	1x0m A:26-428
25	gi|116621719|ref|YP_823875.1|	0050048	6-80	2.84e-17	46785	Winged helix DNA-binding domain	0.027	46804	GntR-like transcriptional regulators	2hs5 A:25-93
25	gi|116622851|ref|YP_825007.1|	0050048	6-88	3.51e-20	46785	Winged helix DNA-binding domain	0.011	46804	GntR-like transcriptional regulators	3bwg A:5-82
25	gi|116623075|ref|YP_825231.1|	0054060	98-237	6.8e-29	48008	GntR ligand-binding domain-like	0.012	48009	GntR ligand-binding domain-like	2hs5 A:94-231
25	gi|116623075|ref|YP_825231.1|	0050048	11-82	2.32e-20	46785	Winged helix DNA-binding domain	0.015	46804	GntR-like transcriptional regulators	1v4r A:1-100
25	gi|116623440|ref|YP_825596.1|	0036339	133-369	9.42e-44	53822	Periplasmic binding protein-like I	0.00048	53823	L-arabinose binding protein-like	1dbq A:
25	gi|116623440|ref|YP_825596.1|	0050048	7-75	2.53e-20	46785	Winged helix DNA-binding domain	0.01	46804	GntR-like transcriptional regulators	3bwg A:5-82
25	gi|116623891|ref|YP_826047.1|	0050696	74-474	2.19e-86	53383	PLP-dependent transferases	0.0000239	53384	AAT-like	1x0m A:26-428
25	gi|116623891|ref|YP_826047.1|	0050048	8-80	8.03e-20	46785	Winged helix DNA-binding domain	0.028	46804	GntR-like transcriptional regulators	3bwg A:5-82
25	gi|116624234|ref|YP_826390.1|	0054662	64-239	3.14e-46	64288	Chorismate lyase-like	0.001	143473	UTRA domain	2ra5 A:66-245
25	gi|116624234|ref|YP_826390.1|	0050048	10-80	2.55e-22	46785	Winged helix DNA-binding domain	0.019	46804	GntR-like transcriptional regulators	1hw1 A:5-78
25	gi|116621060|ref|YP_823216.1|	0049608	80-267	3.93e-45	55781	GAF domain-like	0.00016	75513	IclR ligand-binding domain-like	1td5 A:
25	gi|116621060|ref|YP_823216.1|	0048177	22-93	0.00000000000000607	46785	Winged helix DNA-binding domain	0.048	74676	Transcriptional regulator IclR, N-terminal domain	1mkm A:1-75
25	gi|116621854|ref|YP_824010.1|	0049595	87-254	2.68e-49	55781	GAF domain-like	0.00013	75513	IclR ligand-binding domain-like	1tf1 A:
25	gi|116621854|ref|YP_824010.1|	0048177	11-79	0.0000000000000883	46785	Winged helix DNA-binding domain	0.041	74676	Transcriptional regulator IclR, N-terminal domain	1mkm A:1-75
25	gi|116622213|ref|YP_824369.1|	0049608	79-260	6.47e-51	55781	GAF domain-like	0.0000592	75513	IclR ligand-binding domain-like	1mkm A:76-246
25	gi|116622213|ref|YP_824369.1|	0048177	14-88	7.81e-21	46785	Winged helix DNA-binding domain	0.01	74676	Transcriptional regulator IclR, N-terminal domain	1mkm A:1-75
25	gi|116623114|ref|YP_825270.1|	0049944	6-102	2.19e-19	46785	Winged helix DNA-binding domain	0.061	74676	Transcriptional regulator IclR, N-terminal domain	1mkm A:1-75
25	gi|116624305|ref|YP_826461.1|	0049944	2-102	1.36e-19	46785	Winged helix DNA-binding domain	0.053	74676	Transcriptional regulator IclR, N-terminal domain	1mkm A:1-75
25	gi|116620617|ref|YP_822773.1|	0039545	84-204	2.96e-27	51306	LexA/Signal peptidase	0.001	51307	LexA-related	1jhf A:73-198
25	gi|116620617|ref|YP_822773.1|	0047587	1-68	1.59e-17	46785	Winged helix DNA-binding domain	0.026	46789	LexA repressor, N-terminal DNA-binding domain	1jhf A:2-72
25	gi|116622337|ref|YP_824493.1|	0049719	137-283	1.82e-31	53335	S-adenosyl-L-methionine-dependent methyltransferases	0.022	110671	UbiE/COQ5-like	1xxl A:
25	gi|116622337|ref|YP_824493.1|	0044139	23-96	0.000000445	46785	Winged helix DNA-binding domain	0.074	46789	LexA repressor, N-terminal DNA-binding domain	1jhf A:2-72
25	gi|116624293|ref|YP_826449.1|	0052161	8-68	2.51e-16	46785	Winged helix DNA-binding domain	0.0039	68967	Lrp/AsnC-like transcriptional regulator N-terminal domain	2cfx A:1-63
25	gi|116624293|ref|YP_826449.1|	0052160	70-145	0.0000000000000389	54909	Dimeric alpha+beta barrel	0.0049	69733	Lrp/AsnC-like transcriptional regulator C-terminal domain	2cfx A:64-140
25	gi|116619349|ref|YP_821505.1|	0052509	91-294	1.65e-24	53850	Periplasmic binding protein-like II	0.012	53851	Phosphate binding protein-like	1i6a A:
25	gi|116619349|ref|YP_821505.1|	0052508	3-84	1.63e-21	46785	Winged helix DNA-binding domain	0.004	88979	LysR-like transcriptional regulators	1ixc A:1-89
25	gi|116621303|ref|YP_823459.1|	0045790	95-297	2.33e-47	53850	Periplasmic binding protein-like II	0.0014	53851	Phosphate binding protein-like	1al3 A:
25	gi|116621303|ref|YP_823459.1|	0045910	4-115	4.84e-22	46785	Winged helix DNA-binding domain	0.0038	88979	LysR-like transcriptional regulators	1ixc A:1-89
25	gi|116622916|ref|YP_825072.1|	0045790	71-275	1.52e-44	53850	Periplasmic binding protein-like II	0.00089	53851	Phosphate binding protein-like	1i6a A:
25	gi|116622916|ref|YP_825072.1|	0045910	1-85	0.0000000000000136	46785	Winged helix DNA-binding domain	0.0075	88979	LysR-like transcriptional regulators	1ixc A:1-89
25	gi|116623160|ref|YP_825316.1|	0052806	96-295	6.42e-38	53850	Periplasmic binding protein-like II	0.0022	53851	Phosphate binding protein-like	1i6a A:
25	gi|116623160|ref|YP_825316.1|	0045910	8-115	1.07e-21	46785	Winged helix DNA-binding domain	0.0074	88979	LysR-like transcriptional regulators	1ixc A:1-89
25	gi|116625718|ref|YP_827874.1|	0045790	88-291	2.32e-43	53850	Periplasmic binding protein-like II	0.00083	53851	Phosphate binding protein-like	2fyi A:88-307
25	gi|116625718|ref|YP_827874.1|	0045910	3-109	2.09e-23	46785	Winged helix DNA-binding domain	0.0071	88979	LysR-like transcriptional regulators	1ixc A:1-89
25	gi|116626262|ref|YP_828418.1|	0045790	96-299	2.35e-44	53850	Periplasmic binding protein-like II	0.00045	53851	Phosphate binding protein-like	1i6a A:
25	gi|116626262|ref|YP_828418.1|	0045910	5-117	3.22e-22	46785	Winged helix DNA-binding domain	0.0049	88979	LysR-like transcriptional regulators	1ixc A:1-89
25	gi|116626275|ref|YP_828431.1|	0045790	88-295	3.04e-43	53850	Periplasmic binding protein-like II	0.00098	53851	Phosphate binding protein-like	1al3 A:
25	gi|116626275|ref|YP_828431.1|	0047461	1-86	6.53e-21	46785	Winged helix DNA-binding domain	0.0056	88979	LysR-like transcriptional regulators	1ixc A:1-89
25	gi|116619391|ref|YP_821547.1|	0049608	78-257	2.22e-49	55781	GAF domain-like	0.00036	75513	IclR ligand-binding domain-like	1mkm A:76-246
25	gi|116619391|ref|YP_821547.1|	0048177	16-85	0.00000000000344	46785	Winged helix DNA-binding domain	0.086	63379	MarR-like transcriptional regulators	3cta A:5-89
25	gi|116620507|ref|YP_822663.1|	0052801	10-142	1.92e-27	46785	Winged helix DNA-binding domain	0.012	63379	MarR-like transcriptional regulators	3deu A:2-141
25	gi|116621700|ref|YP_823856.1|	0053076	157-303	5.06e-26	55729	Acyl-CoA N-acyltransferases (Nat)	0.0039	55730	N-acetyl transferase, NAT	2cy2 A:1-174
25	gi|116621700|ref|YP_823856.1|	0052801	14-148	1.26e-23	46785	Winged helix DNA-binding domain	0.022	63379	MarR-like transcriptional regulators	1z91 A:8-144
25	gi|116622647|ref|YP_824803.1|	0052644	2-123	8.73e-24	46785	Winged helix DNA-binding domain	0.012	63379	MarR-like transcriptional regulators	1lj9 A:
25	gi|116623001|ref|YP_825157.1|	0052644	8-132	1.98e-27	46785	Winged helix DNA-binding domain	0.002	63379	MarR-like transcriptional regulators	2hr3 A:2-146
25	gi|116623682|ref|YP_825838.1|	0052644	6-135	8.4e-32	46785	Winged helix DNA-binding domain	0.0078	63379	MarR-like transcriptional regulators	1s3j A:
25	gi|116624115|ref|YP_826271.1|	0052801	16-153	1.3e-23	46785	Winged helix DNA-binding domain	0.0097	63379	MarR-like transcriptional regulators	2fbi A:5-140
25	gi|116625348|ref|YP_827504.1|	0052506	30-118	0.00000000000000241	46785	Winged helix DNA-binding domain	0.0085	63379	MarR-like transcriptional regulators	1ub9 A:
25	gi|116625476|ref|YP_827632.1|	0052644	46-192	2.82e-31	46785	Winged helix DNA-binding domain	0.0041	63379	MarR-like transcriptional regulators	1jgs A:
25	gi|116626923|ref|YP_829079.1|	0052644	7-133	7.87e-22	46785	Winged helix DNA-binding domain	0.012	63379	MarR-like transcriptional regulators	1s3j A:
25	gi|116626949|ref|YP_829105.1|	0052801	29-142	2.61e-22	46785	Winged helix DNA-binding domain	0.027	63379	MarR-like transcriptional regulators	2eth A:1-140
25	gi|116619624|ref|YP_821780.1|	0051385	16-107	8.97e-27	46894	C-terminal effector domain of the bipartite response regulators	0.0022	46895	PhoB-like	1qqi A:
25	gi|116620224|ref|YP_822380.1|	0050342	2-127	1.42e-39	52172	CheY-like	0.0001	52173	CheY-related	1mvo A:
25	gi|116620224|ref|YP_822380.1|	0051385	126-227	6.8e-30	46894	C-terminal effector domain of the bipartite response regulators	0.00097	46895	PhoB-like	1ys7 A:128-233
25	gi|116621283|ref|YP_823439.1|	0050342	1-128	3.42e-40	52172	CheY-like	0.00018	52173	CheY-related	1ys7 A:7-127
25	gi|116621283|ref|YP_823439.1|	0051385	117-220	1.02e-30	46894	C-terminal effector domain of the bipartite response regulators	0.00039	46895	PhoB-like	1kgs A:124-225
25	gi|116621521|ref|YP_823677.1|	0050342	2-128	9.68e-38	52172	CheY-like	0.0003	52173	CheY-related	1kgs A:2-123
25	gi|116621521|ref|YP_823677.1|	0051385	137-238	1.08e-24	46894	C-terminal effector domain of the bipartite response regulators	0.0012	46895	PhoB-like	1p2f A:121-217
25	gi|116622222|ref|YP_824378.1|	0052669	2-73	0.00000000000000454	46894	C-terminal effector domain of the bipartite response regulators	0.0029	46895	PhoB-like	1p2f A:121-217
25	gi|116622222|ref|YP_824378.1|	0052726	95-173,205-362	0.0000000000000465	52540	P-loop containing nucleoside triphosphate hydrolases	0.094	52670	RecA protein-like (ATPase-domain)	1ye8 A:1-178
25	gi|116622331|ref|YP_824487.1|	0050358	308-573	6.26e-23	48452	TPR-like	0.019	48453	Tetratricopeptide repeat (TPR)	1w3b A:
25	gi|116622331|ref|YP_824487.1|	0052669	2-74	0.00000000000000765	46894	C-terminal effector domain of the bipartite response regulators	0.0086	46895	PhoB-like	1p2f A:121-217
25	gi|116622336|ref|YP_824492.1|	0049014	564-649	2.41e-19	46894	C-terminal effector domain of the bipartite response regulators	0.0026	46895	PhoB-like	1ys7 A:128-233
25	gi|116622336|ref|YP_824492.1|	0053686	12-216	9.55e-16	52540	P-loop containing nucleoside triphosphate hydrolases	0.084	81269	Extended AAA-ATPase domain	1hqc A:5-242
25	gi|116622737|ref|YP_824893.1|	0050342	20-147	5.55e-42	52172	CheY-like	0.00011	52173	CheY-related	1kgs A:2-123
25	gi|116622737|ref|YP_824893.1|	0051385	149-246	3.12e-25	46894	C-terminal effector domain of the bipartite response regulators	0.0035	46895	PhoB-like	1qqi A:
25	gi|116622864|ref|YP_825020.1|	0051385	558-644	1.59e-20	46894	C-terminal effector domain of the bipartite response regulators	0.0019	46895	PhoB-like	1ys7 A:128-233
25	gi|116622864|ref|YP_825020.1|	0049491	13-208	0.00000000000000423	52540	P-loop containing nucleoside triphosphate hydrolases	0.068	52652	Nitrogenase iron protein-like	2qm8 A:5-327
25	gi|116623111|ref|YP_825267.1|	0048684	126-219	1.73e-25	46894	C-terminal effector domain of the bipartite response regulators	0.0011	46895	PhoB-like	1p2f A:121-217
25	gi|116623111|ref|YP_825267.1|	0048685	19-95	0.000000199	52172	CheY-like	0.0079	52173	CheY-related	2pl1 A:1-119
25	gi|116623411|ref|YP_825567.1|	0050342	1-124	4.7e-40	52172	CheY-like	0.0000764	52173	CheY-related	1mvo A:
25	gi|116623411|ref|YP_825567.1|	0051385	127-223	5.39e-28	46894	C-terminal effector domain of the bipartite response regulators	0.0018	46895	PhoB-like	1p2f A:121-217
25	gi|116624116|ref|YP_826272.1|	0050342	1-126	2.28e-42	52172	CheY-like	0.00011	52173	CheY-related	1mvo A:
25	gi|116624116|ref|YP_826272.1|	0051385	123-220	1.7e-28	46894	C-terminal effector domain of the bipartite response regulators	0.0016	46895	PhoB-like	1opc A:
25	gi|116624120|ref|YP_826276.1|	0049014	23-120	3.97e-16	46894	C-terminal effector domain of the bipartite response regulators	0.0075	46895	PhoB-like	1p2f A:121-217
25	gi|116624120|ref|YP_826276.1|	0052100	307-459	0.00000000000000522	48452	TPR-like	0.0034	48453	Tetratricopeptide repeat (TPR)	1w3b A:
25	gi|116625337|ref|YP_827493.1|	0050342	2-126	6.12e-40	52172	CheY-like	0.0000541	52173	CheY-related	1mvo A:
25	gi|116625337|ref|YP_827493.1|	0051385	127-227	1.5e-32	46894	C-terminal effector domain of the bipartite response regulators	0.0003	46895	PhoB-like	1qqi A:
25	gi|116625339|ref|YP_827495.1|	0050342	5-129	8.11e-39	52172	CheY-like	0.0000813	52173	CheY-related	1nxo A:
25	gi|116625339|ref|YP_827495.1|	0051385	125-229	4.54e-31	46894	C-terminal effector domain of the bipartite response regulators	0.00046	46895	PhoB-like	1qqi A:
25	gi|116626085|ref|YP_828241.1|	0050342	1-123	7.68e-42	52172	CheY-like	0.0000834	52173	CheY-related	1mvo A:
25	gi|116626085|ref|YP_828241.1|	0051385	121-221	5.1e-29	46894	C-terminal effector domain of the bipartite response regulators	0.0014	46895	PhoB-like	1qqi A:
25	gi|116626131|ref|YP_828287.1|	0049014	5-107	4.54e-18	46894	C-terminal effector domain of the bipartite response regulators	0.0041	46895	PhoB-like	1opc A:
25	gi|116626333|ref|YP_828489.1|	0052669	30-93	0.0000368	46894	C-terminal effector domain of the bipartite response regulators	0.034	46895	PhoB-like	1qqi A:
25	gi|116619819|ref|YP_821975.1|	0054127	11-94	2.56e-27	47413	lambda repressor-like DNA-binding domains	0.0054	47432	SinR domain-like	2ict A:8-94
25	gi|116620097|ref|YP_822253.1|	0054323	24-90	0.00000000985	47413	lambda repressor-like DNA-binding domains	0.06	47432	SinR domain-like	1b0n A:1-68
25	gi|116621181|ref|YP_823337.1|	0050823	6-64	0.000000000265	47413	lambda repressor-like DNA-binding domains	0.036	47432	SinR domain-like	1y7y A:5-73
25	gi|116621448|ref|YP_823604.1|	0054127	18-97	1.32e-25	47413	lambda repressor-like DNA-binding domains	0.011	47432	SinR domain-like	2ict A:8-94
25	gi|116621715|ref|YP_823871.1|	0051249	6-71	0.0000000402	47413	lambda repressor-like DNA-binding domains	0.035	47432	SinR domain-like	1b0n A:1-68
25	gi|116621956|ref|YP_824112.1|	0043543	149-359	0.00000000000000283	53850	Periplasmic binding protein-like II	0.06	53851	Phosphate binding protein-like	2ons A:32-342
25	gi|116621956|ref|YP_824112.1|	0051249	6-72	0.000000000000045	47413	lambda repressor-like DNA-binding domains	0.024	47432	SinR domain-like	1utx A:
25	gi|116623421|ref|YP_825577.1|	0054127	78-134	0.000061	47413	lambda repressor-like DNA-binding domains	0.024	47432	SinR domain-like	2b5a A:1-77
25	gi|116623661|ref|YP_825817.1|	0051249	1-81	0.0000000366	47413	lambda repressor-like DNA-binding domains	0.048	47432	SinR domain-like	1y7y A:5-73
25	gi|116624075|ref|YP_826231.1|	0050823	2-55	0.000000262	47413	lambda repressor-like DNA-binding domains	0.091	47432	SinR domain-like	2ict A:8-94
25	gi|116624231|ref|YP_826387.1|	0054323	34-95	0.00000000000242	47413	lambda repressor-like DNA-binding domains	0.057	47432	SinR domain-like	2b5a A:1-77
25	gi|116626076|ref|YP_828232.1|	0054537	51-94	0.0000000000189	47413	lambda repressor-like DNA-binding domains	0.00051	47432	SinR domain-like	2ppx A:30-91
25	gi|116626941|ref|YP_829097.1|	0054537	64-111	0.000000000136	47413	lambda repressor-like DNA-binding domains	0.01	47432	SinR domain-like	2ppx A:30-91
25	gi|116619552|ref|YP_821708.1|	0049523	2-69	1.15e-17	46689	Homeodomain-like	0.0035	46764	Tetracyclin repressor-like, N-terminal domain	1ui5 A:5-75
25	gi|116619552|ref|YP_821708.1|	0049196	90-201	0.00000000000000334	48498	Tetracyclin repressor-like, C-terminal domain	0.0093	48499	Tetracyclin repressor-like, C-terminal domain	1rkt A:83-205
25	gi|116619739|ref|YP_821895.1|	0054341	10-71	0.00000000000000154	46689	Homeodomain-like	0.0078	46764	Tetracyclin repressor-like, N-terminal domain	2gen A:6-75
25	gi|116619739|ref|YP_821895.1|	0052743	83-196	0.0000000000000407	48498	Tetracyclin repressor-like, C-terminal domain	0.0029	48499	Tetracyclin repressor-like, C-terminal domain	2fq4 A:78-192
25	gi|116621481|ref|YP_823637.1|	0049523	4-68	7.18e-19	46689	Homeodomain-like	0.0045	46764	Tetracyclin repressor-like, N-terminal domain	1pb6 A:14-85
25	gi|116621481|ref|YP_823637.1|	0048726	89-202	0.00000002	48498	Tetracyclin repressor-like, C-terminal domain	0.018	48499	Tetracyclin repressor-like, C-terminal domain	1pb6 A:86-211
25	gi|116622140|ref|YP_824296.1|	0054157	5-71	2.44e-16	46689	Homeodomain-like	0.0074	46764	Tetracyclin repressor-like, N-terminal domain	2iu5 A:1-71
25	gi|116622225|ref|YP_824381.1|	0049195	18-88	1.13e-18	46689	Homeodomain-like	0.0037	46764	Tetracyclin repressor-like, N-terminal domain	1z77 A:1-75
25	gi|116622371|ref|YP_824527.1|	0052656	83-186	1.65e-18	48498	Tetracyclin repressor-like, C-terminal domain	0.0048	48499	Tetracyclin repressor-like, C-terminal domain	2fd5 A:77-180
25	gi|116622371|ref|YP_824527.1|	0049195	1-76	1.13e-16	46689	Homeodomain-like	0.0027	46764	Tetracyclin repressor-like, N-terminal domain	2fd5 A:1-76
25	gi|116622512|ref|YP_824668.1|	0053097	78-195	1.13e-26	48498	Tetracyclin repressor-like, C-terminal domain	0.00081	48499	Tetracyclin repressor-like, C-terminal domain	2fq4 A:78-192
25	gi|116622512|ref|YP_824668.1|	0054341	10-73	0.000000000000029	46689	Homeodomain-like	0.0033	46764	Tetracyclin repressor-like, N-terminal domain	2fq4 A:9-77
25	gi|116622652|ref|YP_824808.1|	0043601	84-195	4.08e-22	48498	Tetracyclin repressor-like, C-terminal domain	0.0044	48499	Tetracyclin repressor-like, C-terminal domain	1sgm A:78-188
25	gi|116622652|ref|YP_824808.1|	0049195	6-71	3.85e-18	46689	Homeodomain-like	0.0047	46764	Tetracyclin repressor-like, N-terminal domain	2fbq A:2-80
25	gi|116623767|ref|YP_825923.1|	0054374	13-74	0.0000000000000289	46689	Homeodomain-like	0.0076	46764	Tetracyclin repressor-like, N-terminal domain	2fq4 A:9-77
25	gi|116624773|ref|YP_826929.1|	0049523	17-97	3.59e-19	46689	Homeodomain-like	0.0056	46764	Tetracyclin repressor-like, N-terminal domain	1z77 A:1-75
25	gi|116624773|ref|YP_826929.1|	0050189	97-208	1.34e-17	48498	Tetracyclin repressor-like, C-terminal domain	0.01	48499	Tetracyclin repressor-like, C-terminal domain	1vi0 A:78-194
25	gi|116625056|ref|YP_827212.1|	0052648	91-209	9.34e-30	48498	Tetracyclin repressor-like, C-terminal domain	0.00093	48499	Tetracyclin repressor-like, C-terminal domain	2fbq A:81-214
25	gi|116625056|ref|YP_827212.1|	0049523	11-80	1.13e-18	46689	Homeodomain-like	0.0011	46764	Tetracyclin repressor-like, N-terminal domain	2fbq A:2-80
25	gi|116625134|ref|YP_827290.1|	0049523	7-89	1.41e-17	46689	Homeodomain-like	0.0052	46764	Tetracyclin repressor-like, N-terminal domain	2i10 A:10-78
25	gi|116625134|ref|YP_827290.1|	0053066	87-197	0.00000000000000371	48498	Tetracyclin repressor-like, C-terminal domain	0.0037	48499	Tetracyclin repressor-like, C-terminal domain	2i10 A:79-194
25	gi|116625303|ref|YP_827459.1|	0049523	12-78	2.82e-17	46689	Homeodomain-like	0.0052	46764	Tetracyclin repressor-like, N-terminal domain	3c07 A:15-89
25	gi|116625303|ref|YP_827459.1|	0052886	89-195	0.000000643	48498	Tetracyclin repressor-like, C-terminal domain	0.0099	48499	Tetracyclin repressor-like, C-terminal domain	2gfn A:81-199
25	gi|116625781|ref|YP_827937.1|	0049523	17-97	3.64e-19	46689	Homeodomain-like	0.0059	46764	Tetracyclin repressor-like, N-terminal domain	1z77 A:1-75
25	gi|116625781|ref|YP_827937.1|	0054342	96-198	0.000000000000771	48498	Tetracyclin repressor-like, C-terminal domain	0.015	48499	Tetracyclin repressor-like, C-terminal domain	2g3b A:74-189
25	gi|116626858|ref|YP_829014.1|	0054861	78-216	5.34e-41	48498	Tetracyclin repressor-like, C-terminal domain	0.00016	48499	Tetracyclin repressor-like, C-terminal domain	3c07 A:90-235
25	gi|116626858|ref|YP_829014.1|	0049523	2-83	3.39e-22	46689	Homeodomain-like	0.00083	46764	Tetracyclin repressor-like, N-terminal domain	3c07 A:15-89
