# Supplementary material for: Abundance, diversity and domain architecture variability in prokaryotic DNA-binding transcription factors
Source: PLoS One. 2018 Apr 3;13(4):e0195332. doi: 10.1371/journal.pone.0195332 (PMC5882156; doi:10.1371/journal.pone.0195332)
Supplement: S1 Dataset — The information of genomes and transcription factors is organized in a tabular format. The file S1_Dataset.zip contains 761 files, one per genome. The information is organized as follows: Genome ID, identifier from NCBI database; Supfam ID; physical position of the Domain; E-value; Supfam model assignment; Supfam description; E-value associated to the family; Family ID; Family ID; representative PDB associated to each assignment. (ZIP) [file pone.0195332.s005.zip › Genomes_assignments/Candidatus_Vesicomyosocius_okutanii_HA_B.TFs]

5i	gi|148244717|ref|YP_001219411.1|	0049944	10-97	7.86e-24	46785	Winged helix DNA-binding domain	0.019	46801	ArsR-like transcriptional regulators	1u2w A:12-119
5i	gi|148244496|ref|YP_001219190.1|	0043525	9-133	1.2e-33	52172	CheY-like	0.0055	52173	CheY-related	2pl1 A:1-119
5i	gi|148244496|ref|YP_001219190.1|	0037176	120-189	0.000000000000133	46689	Homeodomain-like	0.065	100918	FIS-like	1g2h A:
5i	gi|148244820|ref|YP_001219514.1|	0041150	4-132	1.92e-42	46785	Winged helix DNA-binding domain	0.0000237	101027	FUR-like	1mzb A:
5i	gi|148245043|ref|YP_001219737.1|	0045682	1-125	5.55e-31	52172	CheY-like	0.00065	52173	CheY-related	1a04 A:5-142
5i	gi|148245043|ref|YP_001219737.1|	0048694	141-207	1.5e-18	46894	C-terminal effector domain of the bipartite response regulators	0.0015	46900	GerE-like (LuxR/UhpA family of transcriptional regulators)	1a04 A:150-216
