# Supplementary material for: Abundance, diversity and domain architecture variability in prokaryotic DNA-binding transcription factors
Source: PLoS One. 2018 Apr 3;13(4):e0195332. doi: 10.1371/journal.pone.0195332 (PMC5882156; doi:10.1371/journal.pone.0195332)
Supplement: S1 Dataset — The information of genomes and transcription factors is organized in a tabular format. The file S1_Dataset.zip contains 761 files, one per genome. The information is organized as follows: Genome ID, identifier from NCBI database; Supfam ID; physical position of the Domain; E-value; Supfam model assignment; Supfam description; E-value associated to the family; Family ID; Family ID; representative PDB associated to each assignment. (ZIP) [file pone.0195332.s005.zip › Genomes_assignments/Capnocytophaga_ochracea_DSM_7271_B.TFs]

1M	gi|256819065|ref|YP_003140344.1|	0046959	38-310	1.28e-63	53822	Periplasmic binding protein-like I	0.00017	53823	L-arabinose binding protein-like	2dri A:
1M	gi|256819065|ref|YP_003140344.1|	0043525	684-815	1.99e-38	52172	CheY-like	0.00081	52173	CheY-related	1nxo A:
1M	gi|256819065|ref|YP_003140344.1|	0039624	469-639	3.29e-33	55874	ATPase domain of HSP90 chaperone/DNA topoisomerase II/histidine kinase	0.0019	55884	Histidine kinase	2c2a A:321-481
1M	gi|256819065|ref|YP_003140344.1|	0052096	399-481	0.000000000000019	47384	Homodimeric domain of signal transducing histidine kinase	0.0029	47385	Homodimeric domain of signal transducing histidine kinase	2c2a A:232-320
1M	gi|256819065|ref|YP_003140344.1|	0046275	883-932	0.0000000000112	46689	Homeodomain-like	0.019	46759	AraC type transcriptional activator	1d5y A:57-121
1M	gi|256819089|ref|YP_003140368.1|	0046275	128-175	0.000000000762	46689	Homeodomain-like	0.031	46759	AraC type transcriptional activator	1d5y A:3-56
1M	gi|256819380|ref|YP_003140659.1|	0039814	132-283	6.8e-30	55136	Probable bacterial effector-binding domain	0.0067	75462	Gyrase inhibitory protein GyrI (SbmC, YeeB)	1jyh A:
1M	gi|256819380|ref|YP_003140659.1|	0046275	63-113	0.00000000000034	46689	Homeodomain-like	0.014	46759	AraC type transcriptional activator	1d5y A:57-121
1M	gi|256819380|ref|YP_003140659.1|	0036286	10-60	0.00000000125	46689	Homeodomain-like	0.025	46759	AraC type transcriptional activator	1d5y A:3-56
1M	gi|256819514|ref|YP_003140793.1|	0046275	271-320	0.0000000000115	46689	Homeodomain-like	0.027	46759	AraC type transcriptional activator	1d5y A:57-121
1M	gi|256819514|ref|YP_003140793.1|	0036286	219-268	0.0000645	46689	Homeodomain-like	0.073	46759	AraC type transcriptional activator	1d5y A:3-56
1M	gi|256819847|ref|YP_003141126.1|	0039624	886-1060	3.54e-39	55874	ATPase domain of HSP90 chaperone/DNA topoisomerase II/histidine kinase	0.0031	55884	Histidine kinase	2c2a A:321-481
1M	gi|256819847|ref|YP_003141126.1|	0050342	1092-1216	1.57e-35	52172	CheY-like	0.00035	52173	CheY-related	1mvo A:
1M	gi|256819847|ref|YP_003141126.1|	0052096	822-898	3.92e-17	47384	Homodimeric domain of signal transducing histidine kinase	0.0011	47385	Homodimeric domain of signal transducing histidine kinase	2c2a A:232-320
1M	gi|256819847|ref|YP_003141126.1|	0050023	404-648	0.00000000000000103	63829	Calcium-dependent phosphotriesterase	0.046	63830	SGL-like	2ghs A:20-314
1M	gi|256819847|ref|YP_003141126.1|	0050023	15-264,319-375	0.00000000000000567	63829	Calcium-dependent phosphotriesterase	0.086	63830	SGL-like	2ghs A:20-314
1M	gi|256819847|ref|YP_003141126.1|	0046275	1294-1342	0.00000000000896	46689	Homeodomain-like	0.014	46759	AraC type transcriptional activator	1bl0 A:63-124
1M	gi|256820124|ref|YP_003141403.1|	0045977	226-267	0.0000112	46689	Homeodomain-like	0.023	46759	AraC type transcriptional activator	1bl0 A:63-124
1M	gi|256820124|ref|YP_003141403.1|	0051818	29-145	0.0000314	51215	Regulatory protein AraC	0.019	51216	Regulatory protein AraC	2arc A:
1M	gi|256820134|ref|YP_003141413.1|	0046275	354-388	0.00000224	46689	Homeodomain-like	0.027	46759	AraC type transcriptional activator	1d5y A:57-121
1M	gi|256820298|ref|YP_003141577.1|	0043525	1132-1261	1.85e-35	52172	CheY-like	0.00044	52173	CheY-related	1mvo A:
1M	gi|256820298|ref|YP_003141577.1|	0039624	898-1085	7.33e-33	55874	ATPase domain of HSP90 chaperone/DNA topoisomerase II/histidine kinase	0.0019	55884	Histidine kinase	2c2a A:321-481
1M	gi|256820298|ref|YP_003141577.1|	0052901	287-522	0.0000000000000785	63829	Calcium-dependent phosphotriesterase	0.07	63830	SGL-like	2dg1 A:6-324
1M	gi|256820298|ref|YP_003141577.1|	0046275	1325-1372	0.0000000000448	46689	Homeodomain-like	0.0073	46759	AraC type transcriptional activator	1d5y A:57-121
1M	gi|256820298|ref|YP_003141577.1|	0052096	840-907	0.0000000000163	47384	Homodimeric domain of signal transducing histidine kinase	0.0029	47385	Homodimeric domain of signal transducing histidine kinase	2c2a A:232-320
1M	gi|256820298|ref|YP_003141577.1|	0052901	508-670	0.0000124	63829	Calcium-dependent phosphotriesterase	0.059	63830	SGL-like	2ghs A:20-314
1M	gi|256820389|ref|YP_003141668.1|	0043525	1043-1174	2.99e-38	52172	CheY-like	0.0022	52173	CheY-related	1mvo A:
1M	gi|256820389|ref|YP_003141668.1|	0039624	851-1012	1.7e-32	55874	ATPase domain of HSP90 chaperone/DNA topoisomerase II/histidine kinase	0.0021	55884	Histidine kinase	2c2a A:321-481
1M	gi|256820389|ref|YP_003141668.1|	0046275	1245-1294	0.000000000000121	46689	Homeodomain-like	0.015	46759	AraC type transcriptional activator	1d5y A:57-121
1M	gi|256820389|ref|YP_003141668.1|	0052901	169-401	0.000000000000032	63829	Calcium-dependent phosphotriesterase	0.074	159252	All0351-like	2p4o A:4-305
1M	gi|256820389|ref|YP_003141668.1|	0052096	783-856	0.00000000000569	47384	Homodimeric domain of signal transducing histidine kinase	0.0015	47385	Homodimeric domain of signal transducing histidine kinase	2c2a A:232-320
1M	gi|256820389|ref|YP_003141668.1|	0052901	352-537,587-597	0.0000000432	63829	Calcium-dependent phosphotriesterase	0.025	159252	All0351-like	2p4o A:4-305
1M	gi|256820389|ref|YP_003141668.1|	0052901	40-150	0.0000216	63829	Calcium-dependent phosphotriesterase	0.028	63830	SGL-like	2dg1 A:6-324
1M	gi|256820435|ref|YP_003141714.1|	0046275	218-265	0.000000000242	46689	Homeodomain-like	0.013	46759	AraC type transcriptional activator	1d5y A:57-121
1M	gi|256820435|ref|YP_003141714.1|	0051818	24-146	0.0000235	51215	Regulatory protein AraC	0.023	51216	Regulatory protein AraC	2arc A:
1M	gi|256820035|ref|YP_003141314.1|	0041617	12-255	6.88e-67	52540	P-loop containing nucleoside triphosphate hydrolases	0.00000105	81269	Extended AAA-ATPase domain	1ny5 A:138-384
1M	gi|256820035|ref|YP_003141314.1|	0048440	367-416	0.000000000000717	46689	Homeodomain-like	0.053	100918	FIS-like	1ntc A:
1M	gi|256820310|ref|YP_003141589.1|	0041617	153-395	6.26e-65	52540	P-loop containing nucleoside triphosphate hydrolases	0.00000119	81269	Extended AAA-ATPase domain	1ny5 A:138-384
1M	gi|256820310|ref|YP_003141589.1|	0043525	5-195	1.18e-36	52172	CheY-like	0.00074	52173	CheY-related	1ny5 A:1-137
1M	gi|256820310|ref|YP_003141589.1|	0037176	365-456	0.00000000000000161	46689	Homeodomain-like	0.015	100918	FIS-like	1ntc A:
1M	gi|256819092|ref|YP_003140371.1|	0041150	25-153	3.95e-30	46785	Winged helix DNA-binding domain	0.003	101027	FUR-like	1mzb A:
1M	gi|256819682|ref|YP_003140961.1|	0048694	164-233	8.16e-20	46894	C-terminal effector domain of the bipartite response regulators	0.0034	46900	GerE-like (LuxR/UhpA family of transcriptional regulators)	1yio A:131-200
1M	gi|256819883|ref|YP_003141162.1|	0051317	879-943	0.000000000129	46894	C-terminal effector domain of the bipartite response regulators	0.012	46900	GerE-like (LuxR/UhpA family of transcriptional regulators)	1yio A:131-200
1M	gi|256819883|ref|YP_003141162.1|	0047890	70-102,157-291,411-577	0.00000000184	50998	Quinoprotein alcohol dehydrogenase-like	0.051	50999	Quinoprotein alcohol dehydrogenase-like	1flg A:
1M	gi|256819963|ref|YP_003141242.1|	0051317	858-922	0.0000000034	46894	C-terminal effector domain of the bipartite response regulators	0.022	46900	GerE-like (LuxR/UhpA family of transcriptional regulators)	1yio A:131-200
1M	gi|256819971|ref|YP_003141250.1|	0048694	154-217	1.94e-18	46894	C-terminal effector domain of the bipartite response regulators	0.0046	46900	GerE-like (LuxR/UhpA family of transcriptional regulators)	1a04 A:150-216
1M	gi|256819131|ref|YP_003140410.1|	0049498	85-396	3.31e-53	53067	Actin-like ATPase domain	0.0001	110636	ROK	1z05 A:209-405
1M	gi|256819131|ref|YP_003140410.1|	0051455	27-77	0.0000000282	46785	Winged helix DNA-binding domain	0.066	68967	Lrp/AsnC-like transcriptional regulator N-terminal domain	2cfx A:1-63
1M	gi|256820455|ref|YP_003141734.1|	0052162	66-149	1.05e-18	54909	Dimeric alpha+beta barrel	0.0047	69733	Lrp/AsnC-like transcriptional regulator C-terminal domain	2cg4 A:67-152
1M	gi|256820455|ref|YP_003141734.1|	0052161	2-63	8.98e-16	46785	Winged helix DNA-binding domain	0.0041	68967	Lrp/AsnC-like transcriptional regulator N-terminal domain	2cfx A:1-63
1M	gi|256820735|ref|YP_003142014.1|	0052161	4-66	5.88e-16	46785	Winged helix DNA-binding domain	0.0093	68967	Lrp/AsnC-like transcriptional regulator N-terminal domain	2cg4 A:4-66
1M	gi|256820735|ref|YP_003142014.1|	0052162	68-147	0.0000000000000858	54909	Dimeric alpha+beta barrel	0.0029	69733	Lrp/AsnC-like transcriptional regulator C-terminal domain	2cg4 A:67-152
1M	gi|256818850|ref|YP_003140129.1|	0045790	90-298	3.8e-33	53850	Periplasmic binding protein-like II	0.0000758	53851	Phosphate binding protein-like	1i6a A:
1M	gi|256818850|ref|YP_003140129.1|	0047461	1-85	1.53e-19	46785	Winged helix DNA-binding domain	0.0035	88979	LysR-like transcriptional regulators	1ixc A:1-89
1M	gi|256818986|ref|YP_003140265.1|	0052506	7-76	0.000000000257	46785	Winged helix DNA-binding domain	0.012	63379	MarR-like transcriptional regulators	1ub9 A:
1M	gi|256820466|ref|YP_003141745.1|	0052801	13-148	7.39e-24	46785	Winged helix DNA-binding domain	0.011	63379	MarR-like transcriptional regulators	3deu A:2-141
1M	gi|256820826|ref|YP_003142105.1|	0044258	3-92	0.00000000000573	46785	Winged helix DNA-binding domain	0.0065	63379	MarR-like transcriptional regulators	1ub9 A:
1M	gi|256819054|ref|YP_003140333.1|	0050342	11-137	3.13e-39	52172	CheY-like	0.00061	52173	CheY-related	1mvo A:
1M	gi|256819054|ref|YP_003140333.1|	0049014	148-243	1.47e-17	46894	C-terminal effector domain of the bipartite response regulators	0.0053	46895	PhoB-like	1qqi A:
1M	gi|256820732|ref|YP_003142011.1|	0051711	2-58	0.00000113	47413	lambda repressor-like DNA-binding domains	0.056	47432	SinR domain-like	1utx A:
1M	gi|256818972|ref|YP_003140251.1|	0049523	5-79	1.55e-18	46689	Homeodomain-like	0.0082	46764	Tetracyclin repressor-like, N-terminal domain	2fx0 A:4-76
1M	gi|256819232|ref|YP_003140511.1|	0054374	3-70	0.000000000277	46689	Homeodomain-like	0.0081	46764	Tetracyclin repressor-like, N-terminal domain	1z0x A:4-71
1M	gi|256819232|ref|YP_003140511.1|	0051586	79-167	0.000000934	48498	Tetracyclin repressor-like, C-terminal domain	0.0093	48499	Tetracyclin repressor-like, C-terminal domain	1zk8 A:78-182
1M	gi|256821000|ref|YP_003142279.1|	0049523	3-77	6.48e-16	46689	Homeodomain-like	0.011	46764	Tetracyclin repressor-like, N-terminal domain	1pb6 A:14-85
