# Supplementary material for: Abundance, diversity and domain architecture variability in prokaryotic DNA-binding transcription factors
Source: PLoS One. 2018 Apr 3;13(4):e0195332. doi: 10.1371/journal.pone.0195332 (PMC5882156; doi:10.1371/journal.pone.0195332)
Supplement: S1 Dataset — The information of genomes and transcription factors is organized in a tabular format. The file S1_Dataset.zip contains 761 files, one per genome. The information is organized as follows: Genome ID, identifier from NCBI database; Supfam ID; physical position of the Domain; E-value; Supfam model assignment; Supfam description; E-value associated to the family; Family ID; Family ID; representative PDB associated to each assignment. (ZIP) [file pone.0195332.s005.zip › Genomes_assignments/Carboxydothermus_hydrogenoformans_Z-2901_B.TFs]

c9	gi|78043755|ref|YP_359771.1|	0046275	227-275	0.0000000000986	46689	Homeodomain-like	0.019	46759	AraC type transcriptional activator	1d5y A:57-121
c9	gi|78043755|ref|YP_359771.1|	0036286	175-225	0.0000000139	46689	Homeodomain-like	0.038	46759	AraC type transcriptional activator	1bl0 A:9-62
c9	gi|78044720|ref|YP_360800.1|	0037456	2-68	1.04e-21	46785	Winged helix DNA-binding domain	0.0015	46792	Arginine repressor (ArgR), N-terminal DNA-binding domain	1b4a A:4-78
c9	gi|78044720|ref|YP_360800.1|	0037457	80-148	3.53e-21	55252	C-terminal domain of arginine repressor	0.00076	55253	C-terminal domain of arginine repressor	1f9n A:79-149
c9	gi|78043827|ref|YP_359710.1|	0049777	20-115	4.48e-28	46785	Winged helix DNA-binding domain	0.00099	46801	ArsR-like transcriptional regulators	1smt A:
c9	gi|78043737|ref|YP_359938.1|	0049944	1-90	2.13e-25	46785	Winged helix DNA-binding domain	0.029	46801	ArsR-like transcriptional regulators	1r1u A:
c9	gi|78042720|ref|YP_359944.1|	0049944	3-93	3.08e-28	46785	Winged helix DNA-binding domain	0.02	46801	ArsR-like transcriptional regulators	1smt A:
c9	gi|78043601|ref|YP_359302.1|	0054707	73-208	1.39e-20	54631	CBS-domain pair	0.0015	54632	CBS-domain pair	1pbj A:2-121
c9	gi|78043601|ref|YP_359302.1|	0043758	5-80	0.000000000000323	46785	Winged helix DNA-binding domain	0.056	46786	Biotin repressor-like	1j5y A:3-67
c9	gi|78045046|ref|YP_361168.1|	0035568	66-270	1.49e-56	55681	Class II aaRS and biotin synthetases	0.00015	55707	Biotin holoenzyme synthetase	1wqw A:1-188
c9	gi|78045046|ref|YP_361168.1|	0039384	4-56	0.0000000000298	46785	Winged helix DNA-binding domain	0.021	46786	Biotin repressor-like	1j5y A:3-67
c9	gi|78045046|ref|YP_361168.1|	0045969	272-318	0.0000000549	50037	C-terminal domain of transcriptional repressors	0.0023	50038	Biotin repressor (BirA)	1bia A:271-317
c9	gi|78043278|ref|YP_358955.1|	0048601	48-124	1.86e-18	46785	Winged helix DNA-binding domain	0.015	46796	CAP C-terminal domain-like	1hw5 A:138-208
c9	gi|78043177|ref|YP_359255.1|	0054946	6-145	8.12e-40	51206	cAMP-binding domain-like	0.0043	51210	cAMP-binding domain	2gau A:10-151
c9	gi|78043177|ref|YP_359255.1|	0048601	149-212	0.0000000000000333	46785	Winged helix DNA-binding domain	0.036	46796	CAP C-terminal domain-like	1hw5 A:138-208
c9	gi|78044021|ref|YP_360655.1|	0046856	3-134	5.89e-29	51206	cAMP-binding domain-like	0.001	51207	CO-sensing protein CooA, N-terminal domain	1ft9 A:2-133
c9	gi|78044021|ref|YP_360655.1|	0048601	136-214	0.00000000000000387	46785	Winged helix DNA-binding domain	0.0093	46796	CAP C-terminal domain-like	1ft9 A:134-213
c9	gi|78042677|ref|YP_359437.1|	0041617	358-603	1.73e-71	52540	P-loop containing nucleoside triphosphate hydrolases	0.00000177	81269	Extended AAA-ATPase domain	1ny5 A:138-384
c9	gi|78042677|ref|YP_359437.1|	0048459	102-207	0.00000000000000314	55785	PYP-like sensor domain (PAS domain)	0.051	55789	Heme-binding PAS domain	1v9y A:
c9	gi|78042677|ref|YP_359437.1|	0037176	573-671	0.00000000000195	46689	Homeodomain-like	0.04	100918	FIS-like	1ntc A:
c9	gi|78042677|ref|YP_359437.1|	0048459	209-328	0.00000000000489	55785	PYP-like sensor domain (PAS domain)	0.061	55786	PYP-like	1otd A:
c9	gi|78042677|ref|YP_359437.1|	0053794	3-80	0.00000663	51735	NAD(P)-binding Rossmann-fold domains	0.053	51800	Glyceraldehyde-3-phosphate dehydrogenase-like, N-terminal domain	1b7g O:1-138,O:301-340
c9	gi|78044504|ref|YP_359642.1|	0041617	309-551	5.45e-70	52540	P-loop containing nucleoside triphosphate hydrolases	0.00000145	81269	Extended AAA-ATPase domain	1ny5 A:138-384
c9	gi|78044504|ref|YP_359642.1|	0037176	522-611	0.00000000000114	46689	Homeodomain-like	0.03	100918	FIS-like	1ntc A:
c9	gi|78044504|ref|YP_359642.1|	0048248	218-260	0.0000000174	55785	PYP-like sensor domain (PAS domain)	0.066	55786	PYP-like	1otd A:
c9	gi|78042973|ref|YP_360088.1|	0041617	322-566	1.19e-69	52540	P-loop containing nucleoside triphosphate hydrolases	0.000000788	81269	Extended AAA-ATPase domain	1ny5 A:138-384
c9	gi|78042973|ref|YP_360088.1|	0054514	6-187	1.22e-49	159800	PrpR receptor domain-like	0.0012	159801	PrpR receptor domain-like	2pju A:11-196
c9	gi|78042973|ref|YP_360088.1|	0037176	538-629	5.38e-16	46689	Homeodomain-like	0.021	100918	FIS-like	1eto B:
c9	gi|78042973|ref|YP_360088.1|	0048248	196-290	0.0000000000000457	55785	PYP-like sensor domain (PAS domain)	0.084	55789	Heme-binding PAS domain	1ew0 A:
c9	gi|78043934|ref|YP_360152.1|	0041617	261-495	2.92e-66	52540	P-loop containing nucleoside triphosphate hydrolases	0.000000438	81269	Extended AAA-ATPase domain	1ny5 A:138-384
c9	gi|78043934|ref|YP_360152.1|	0048459	96-211	1.92e-16	55785	PYP-like sensor domain (PAS domain)	0.047	55789	Heme-binding PAS domain	1ew0 A:
c9	gi|78043934|ref|YP_360152.1|	0046907	523-575	0.000000000493	46689	Homeodomain-like	0.014	100918	FIS-like	1g2h A:
c9	gi|78042948|ref|YP_360167.1|	0041617	210-453	1.21e-73	52540	P-loop containing nucleoside triphosphate hydrolases	0.00000132	81269	Extended AAA-ATPase domain	1ny5 A:138-384
c9	gi|78042948|ref|YP_360167.1|	0037176	422-521	0.0000134	46689	Homeodomain-like	0.078	100918	FIS-like	1g2h A:
c9	gi|78043131|ref|YP_360192.1|	0041617	264-508	1.58e-70	52540	P-loop containing nucleoside triphosphate hydrolases	0.000000939	81269	Extended AAA-ATPase domain	1ny5 A:138-384
c9	gi|78043131|ref|YP_360192.1|	0037176	477-571	0.0000000000000806	46689	Homeodomain-like	0.029	100918	FIS-like	1eto B:
c9	gi|78043131|ref|YP_360192.1|	0048248	13-104	0.00000000000209	55785	PYP-like sensor domain (PAS domain)	0.022	55789	Heme-binding PAS domain	1ew0 A:
c9	gi|78043131|ref|YP_360192.1|	0048459	109-176	0.000000014	55785	PYP-like sensor domain (PAS domain)	0.089	55786	PYP-like	1otd A:
c9	gi|78044131|ref|YP_360208.1|	0041617	170-414	1.56e-68	52540	P-loop containing nucleoside triphosphate hydrolases	0.000000424	81269	Extended AAA-ATPase domain	1ny5 A:138-384
c9	gi|78044131|ref|YP_360208.1|	0048248	32-130	0.00000000000000471	55785	PYP-like sensor domain (PAS domain)	0.062	55786	PYP-like	1otd A:
c9	gi|78044131|ref|YP_360208.1|	0037176	385-480	0.0000000043	46689	Homeodomain-like	0.031	100918	FIS-like	1g2h A:
c9	gi|78043414|ref|YP_360379.1|	0041617	422-666	2.73e-73	52540	P-loop containing nucleoside triphosphate hydrolases	0.000000694	81269	Extended AAA-ATPase domain	1ny5 A:138-384
c9	gi|78043414|ref|YP_360379.1|	0037511	42-323	9.81e-49	53920	Fe-only hydrogenase	0.0008	53921	Fe-only hydrogenase	1feh A:210-574
c9	gi|78043414|ref|YP_360379.1|	0052779	4-76	1.48e-17	54862	4Fe-4S ferredoxins	0.036	54863	Short-chain ferredoxins	1clf A:
c9	gi|78043414|ref|YP_360379.1|	0037176	636-730	0.00000000000000123	46689	Homeodomain-like	0.011	100918	FIS-like	1ntc A:
c9	gi|78044512|ref|YP_360675.1|	0041617	145-384	4.22e-71	52540	P-loop containing nucleoside triphosphate hydrolases	0.000000786	81269	Extended AAA-ATPase domain	1ny5 A:138-384
c9	gi|78044512|ref|YP_360675.1|	0043525	4-190	1.57e-45	52172	CheY-like	0.00019	52173	CheY-related	1ny5 A:1-137
c9	gi|78044512|ref|YP_360675.1|	0037176	356-441	0.00000000000762	46689	Homeodomain-like	0.037	100918	FIS-like	1eto B:
c9	gi|78043030|ref|YP_360910.1|	0041617	207-450	4.82e-73	52540	P-loop containing nucleoside triphosphate hydrolases	0.000000651	81269	Extended AAA-ATPase domain	1ny5 A:138-384
c9	gi|78043030|ref|YP_360910.1|	0048459	78-184	1.54e-19	55785	PYP-like sensor domain (PAS domain)	0.018	55789	Heme-binding PAS domain	1ew0 A:
c9	gi|78043030|ref|YP_360910.1|	0037176	422-510	0.00000000000358	46689	Homeodomain-like	0.012	100918	FIS-like	1g2h A:
c9	gi|78043030|ref|YP_360910.1|	0051230	6-70	0.000000145	55021	ACT-like	0.033	143376	IlvH-like	2pc6 A:1-77
c9	gi|78042705|ref|YP_359507.1|	0041150	5-133	1.32e-29	46785	Winged helix DNA-binding domain	0.011	101027	FUR-like	1mzb A:
c9	gi|78045079|ref|YP_359981.1|	0041150	4-125	2.25e-37	46785	Winged helix DNA-binding domain	0.0023	101027	FUR-like	1mzb A:
c9	gi|78044413|ref|YP_360918.1|	0041150	9-142	7.24e-41	46785	Winged helix DNA-binding domain	0.0011	101027	FUR-like	1mzb A:
c9	gi|78042969|ref|YP_359081.1|	0048694	5-52	0.0000000204	46894	C-terminal effector domain of the bipartite response regulators	0.016	46900	GerE-like (LuxR/UhpA family of transcriptional regulators)	1a04 A:150-216
c9	gi|78045171|ref|YP_359061.1|	0054060	83-218	1.6e-36	48008	GntR ligand-binding domain-like	0.0077	48009	GntR ligand-binding domain-like	2hs5 A:94-231
c9	gi|78045171|ref|YP_359061.1|	0050048	12-104	7.37e-23	46785	Winged helix DNA-binding domain	0.026	46804	GntR-like transcriptional regulators	2hs5 A:25-93
c9	gi|78044814|ref|YP_359295.1|	0054060	96-229	2.43e-28	48008	GntR ligand-binding domain-like	0.0075	48009	GntR ligand-binding domain-like	2hs5 A:94-231
c9	gi|78044814|ref|YP_359295.1|	0050048	6-78	6.13e-25	46785	Winged helix DNA-binding domain	0.026	46804	GntR-like transcriptional regulators	1v4r A:1-100
c9	gi|78045146|ref|YP_359307.1|	0050048	6-81	1.18e-18	46785	Winged helix DNA-binding domain	0.012	46804	GntR-like transcriptional regulators	3bwg A:5-82
c9	gi|78043361|ref|YP_360107.1|	0049608	68-256	2.22e-61	55781	GAF domain-like	0.0000111	75513	IclR ligand-binding domain-like	1mkm A:76-246
c9	gi|78043361|ref|YP_360107.1|	0048177	10-82	4.74e-20	46785	Winged helix DNA-binding domain	0.033	74676	Transcriptional regulator IclR, N-terminal domain	1mkm A:1-75
c9	gi|78043639|ref|YP_360565.1|	0049608	79-257	4.45e-42	55781	GAF domain-like	0.00016	75513	IclR ligand-binding domain-like	1mkm A:76-246
c9	gi|78043639|ref|YP_360565.1|	0048177	14-84	0.0000000000518	46785	Winged helix DNA-binding domain	0.087	74676	Transcriptional regulator IclR, N-terminal domain	1mkm A:1-75
c9	gi|78045221|ref|YP_360210.1|	0039545	80-202	1.15e-33	51306	LexA/Signal peptidase	0.00027	51307	LexA-related	1jhf A:73-198
c9	gi|78045221|ref|YP_360210.1|	0047587	6-71	9.1e-22	46785	Winged helix DNA-binding domain	0.017	46789	LexA repressor, N-terminal DNA-binding domain	1jhf A:2-72
c9	gi|78045094|ref|YP_358948.1|	0052553	61-357	1.03e-59	53613	Ribokinase-like	0.001	53614	Ribokinase-like	1rkd A:
c9	gi|78045094|ref|YP_358948.1|	0049173	2-54	0.0000000817	46785	Winged helix DNA-binding domain	0.075	68967	Lrp/AsnC-like transcriptional regulator N-terminal domain	1i1g A:2-61
c9	gi|78044501|ref|YP_358972.1|	0052726	1-242	4.18e-39	52540	P-loop containing nucleoside triphosphate hydrolases	0.056	81269	Extended AAA-ATPase domain	2fna A:1-283
c9	gi|78044501|ref|YP_358972.1|	0051238	347-461	0.00000000198	52980	Restriction endonuclease-like	0.043	117638	MRR-like	1y88 A:3-127
c9	gi|78044501|ref|YP_358972.1|	0043095	244-320	0.00000436	46785	Winged helix DNA-binding domain	0.066	68967	Lrp/AsnC-like transcriptional regulator N-terminal domain	1i1g A:2-61
c9	gi|78042949|ref|YP_358986.1|	0047284	61-141	1.34e-16	54909	Dimeric alpha+beta barrel	0.003	69733	Lrp/AsnC-like transcriptional regulator C-terminal domain	1ri7 A:85-170
c9	gi|78042949|ref|YP_358986.1|	0052161	2-56	0.0000000627	46785	Winged helix DNA-binding domain	0.024	68967	Lrp/AsnC-like transcriptional regulator N-terminal domain	1i1g A:2-61
c9	gi|78042899|ref|YP_359982.1|	0054203	186-307	4.67e-32	54631	CBS-domain pair	0.0013	54632	CBS-domain pair	2yzi A:4-135
c9	gi|78042899|ref|YP_359982.1|	0054151	73-184	1.09e-25	75138	HprK N-terminal domain-like	0.015	159447	DRTGG domain	2ioj A:206-325
c9	gi|78042899|ref|YP_359982.1|	0042770	6-55	0.0000031	46785	Winged helix DNA-binding domain	0.044	68967	Lrp/AsnC-like transcriptional regulator N-terminal domain	2cfx A:1-63
c9	gi|78044573|ref|YP_360685.1|	0049384	2-89	0.0000000000591	46785	Winged helix DNA-binding domain	0.062	68967	Lrp/AsnC-like transcriptional regulator N-terminal domain	1ri7 A:25-84
c9	gi|78045031|ref|YP_361013.1|	0051337	2-136	5.46e-38	46785	Winged helix DNA-binding domain	0.097	68967	Lrp/AsnC-like transcriptional regulator N-terminal domain	1ri7 A:25-84
c9	gi|78044734|ref|YP_358885.1|	0045790	90-296	1.3e-51	53850	Periplasmic binding protein-like II	0.00072	53851	Phosphate binding protein-like	1al3 A:
c9	gi|78044734|ref|YP_358885.1|	0045910	1-111	2.72e-25	46785	Winged helix DNA-binding domain	0.0076	88979	LysR-like transcriptional regulators	1ixc A:1-89
c9	gi|78042746|ref|YP_358931.1|	0045790	90-290	1.09e-42	53850	Periplasmic binding protein-like II	0.00027	53851	Phosphate binding protein-like	1i6a A:
c9	gi|78042746|ref|YP_358931.1|	0047461	1-86	3.03e-24	46785	Winged helix DNA-binding domain	0.0027	88979	LysR-like transcriptional regulators	1ixc A:1-89
c9	gi|78043535|ref|YP_359484.1|	0045790	91-293	4.29e-38	53850	Periplasmic binding protein-like II	0.00091	53851	Phosphate binding protein-like	2fyi A:88-307
c9	gi|78043535|ref|YP_359484.1|	0045910	1-107	9.98e-25	46785	Winged helix DNA-binding domain	0.002	88979	LysR-like transcriptional regulators	1ixc A:1-89
c9	gi|78044831|ref|YP_360359.1|	0045790	88-297	4.98e-41	53850	Periplasmic binding protein-like II	0.00058	53851	Phosphate binding protein-like	2fyi A:88-307
c9	gi|78044831|ref|YP_360359.1|	0045910	2-110	6.17e-20	46785	Winged helix DNA-binding domain	0.0066	88979	LysR-like transcriptional regulators	1ixc A:1-89
c9	gi|78044765|ref|YP_361195.1|	0045790	88-294	1.41e-40	53850	Periplasmic binding protein-like II	0.00036	53851	Phosphate binding protein-like	1i6a A:
c9	gi|78044765|ref|YP_361195.1|	0045910	4-111	2.21e-24	46785	Winged helix DNA-binding domain	0.0016	88979	LysR-like transcriptional regulators	1ixc A:1-89
c9	gi|78042769|ref|YP_361368.1|	0045790	91-296	8.69e-41	53850	Periplasmic binding protein-like II	0.00086	53851	Phosphate binding protein-like	1al3 A:
c9	gi|78042769|ref|YP_361368.1|	0045910	1-107	4.14e-23	46785	Winged helix DNA-binding domain	0.0045	88979	LysR-like transcriptional regulators	1ixc A:1-89
c9	gi|78043815|ref|YP_358988.1|	0052644	4-129	1.53e-32	46785	Winged helix DNA-binding domain	0.0046	63379	MarR-like transcriptional regulators	1s3j A:
c9	gi|78044832|ref|YP_359667.1|	0052644	10-144	1.9e-23	46785	Winged helix DNA-binding domain	0.011	63379	MarR-like transcriptional regulators	1s3j A:
c9	gi|78045081|ref|YP_359689.1|	0051056	160-372	2.33e-23	52540	P-loop containing nucleoside triphosphate hydrolases	0.026	52670	RecA protein-like (ATPase-domain)	1g8y A:
c9	gi|78045081|ref|YP_359689.1|	0052364	396-463	0.00000000121	46785	Winged helix DNA-binding domain	0.062	63379	MarR-like transcriptional regulators	2hr3 A:2-146
c9	gi|78043528|ref|YP_359742.1|	0043758	3-59	0.00000000000309	46785	Winged helix DNA-binding domain	0.062	63379	MarR-like transcriptional regulators	3cta A:5-89
c9	gi|78044840|ref|YP_359960.1|	0052801	4-140	3.43e-34	46785	Winged helix DNA-binding domain	0.0027	63379	MarR-like transcriptional regulators	1lj9 A:
c9	gi|78045188|ref|YP_358964.1|	0050342	1-127	1.99e-40	52172	CheY-like	0.0002	52173	CheY-related	1mvo A:
c9	gi|78045188|ref|YP_358964.1|	0051385	126-226	3.97e-33	46894	C-terminal effector domain of the bipartite response regulators	0.00051	46895	PhoB-like	1p2f A:121-217
c9	gi|78043115|ref|YP_359759.1|	0049014	50-122	4.82e-18	46894	C-terminal effector domain of the bipartite response regulators	0.0098	46895	PhoB-like	1kgs A:124-225
c9	gi|78044944|ref|YP_360245.1|	0050342	1-125	3.7e-43	52172	CheY-like	0.0000454	52173	CheY-related	1nxo A:
c9	gi|78044944|ref|YP_360245.1|	0051385	127-223	1.36e-30	46894	C-terminal effector domain of the bipartite response regulators	0.00091	46895	PhoB-like	1ys7 A:128-233
c9	gi|78044728|ref|YP_360866.1|	0050342	1-125	1.99e-45	52172	CheY-like	0.0000427	52173	CheY-related	1nxo A:
c9	gi|78044728|ref|YP_360866.1|	0051385	127-226	1.02e-33	46894	C-terminal effector domain of the bipartite response regulators	0.00087	46895	PhoB-like	1p2f A:121-217
c9	gi|78044374|ref|YP_359408.1|	0051249	71-135	2.08e-19	47413	lambda repressor-like DNA-binding domains	0.01	47432	SinR domain-like	1b0n A:1-68
c9	gi|78044374|ref|YP_359408.1|	0051249	138-201	3.22e-18	47413	lambda repressor-like DNA-binding domains	0.093	47432	SinR domain-like	1b0n A:1-68
c9	gi|78044374|ref|YP_359408.1|	0051249	4-66	4.02e-18	47413	lambda repressor-like DNA-binding domains	0.023	47432	SinR domain-like	1b0n A:1-68
c9	gi|78044139|ref|YP_360516.1|	0051249	2-62	1.42e-18	47413	lambda repressor-like DNA-binding domains	0.023	47432	SinR domain-like	1y7y A:5-73
c9	gi|78043201|ref|YP_360517.1|	0039545	77-196	1.92e-23	51306	LexA/Signal peptidase	0.00098	51307	LexA-related	1jhf A:73-198
c9	gi|78043201|ref|YP_360517.1|	0050823	1-69	1.64e-20	47413	lambda repressor-like DNA-binding domains	0.095	47432	SinR domain-like	1utx A:
c9	gi|78043621|ref|YP_360682.1|	0051249	3-70	3.42e-17	47413	lambda repressor-like DNA-binding domains	0.087	47432	SinR domain-like	1y7y A:5-73
c9	gi|78043854|ref|YP_360727.1|	0051249	5-68	6.7e-18	47413	lambda repressor-like DNA-binding domains	0.03	47432	SinR domain-like	1utx A:
c9	gi|78043066|ref|YP_359370.1|	0049195	5-69	4.64e-18	46689	Homeodomain-like	0.0015	46764	Tetracyclin repressor-like, N-terminal domain	1z77 A:1-75
c9	gi|78043066|ref|YP_359370.1|	0050189	75-187	0.0000000000000016	48498	Tetracyclin repressor-like, C-terminal domain	0.0044	48499	Tetracyclin repressor-like, C-terminal domain	1vi0 A:78-194
c9	gi|78044445|ref|YP_360433.1|	0050189	79-193	1.6e-27	48498	Tetracyclin repressor-like, C-terminal domain	0.0000882	48499	Tetracyclin repressor-like, C-terminal domain	1vi0 A:78-194
c9	gi|78044445|ref|YP_360433.1|	0049523	3-83	3.88e-17	46689	Homeodomain-like	0.00066	46764	Tetracyclin repressor-like, N-terminal domain	1vi0 A:6-77
c9	gi|78043265|ref|YP_360849.1|	0049523	5-80	4.36e-18	46689	Homeodomain-like	0.0042	46764	Tetracyclin repressor-like, N-terminal domain	1ui5 A:5-75
c9	gi|78043265|ref|YP_360849.1|	0050189	81-192	0.0000239	48498	Tetracyclin repressor-like, C-terminal domain	0.01	48499	Tetracyclin repressor-like, C-terminal domain	2fq4 A:78-192
c9	gi|78042675|ref|YP_361023.1|	0043758	3-56	0.00000000418	46785	Winged helix DNA-binding domain	0.069	109680	TrmB-like	2d1h A:1-109
