# Supplementary material for: Abundance, diversity and domain architecture variability in prokaryotic DNA-binding transcription factors
Source: PLoS One. 2018 Apr 3;13(4):e0195332. doi: 10.1371/journal.pone.0195332 (PMC5882156; doi:10.1371/journal.pone.0195332)
Supplement: S1 Dataset — The information of genomes and transcription factors is organized in a tabular format. The file S1_Dataset.zip contains 761 files, one per genome. The information is organized as follows: Genome ID, identifier from NCBI database; Supfam ID; physical position of the Domain; E-value; Supfam model assignment; Supfam description; E-value associated to the family; Family ID; Family ID; representative PDB associated to each assignment. (ZIP) [file pone.0195332.s005.zip › Genomes_assignments/Catenulispora_acidiphila_DSM_44928_B.TFs]

4D	gi|256389392|ref|YP_003110956.1|	0052668	3-198	5.58e-53	52317	Class I glutamine amidotransferase-like	0.01	52325	DJ-1/PfpI	1pe0 A:
4D	gi|256389392|ref|YP_003110956.1|	0036286	218-266	0.000000000125	46689	Homeodomain-like	0.0074	46759	AraC type transcriptional activator	1d5y A:3-56
4D	gi|256389392|ref|YP_003110956.1|	0045977	270-319	0.00000000206	46689	Homeodomain-like	0.025	46759	AraC type transcriptional activator	1bl0 A:63-124
4D	gi|256390095|ref|YP_003111659.1|	0046275	196-246	0.0000000039	46689	Homeodomain-like	0.022	46759	AraC type transcriptional activator	1d5y A:57-121
4D	gi|256390095|ref|YP_003111659.1|	0036286	144-193	0.0000017	46689	Homeodomain-like	0.033	46759	AraC type transcriptional activator	1bl0 A:9-62
4D	gi|256390095|ref|YP_003111659.1|	0051818	43-88	0.00000602	51215	Regulatory protein AraC	0.01	51216	Regulatory protein AraC	2arc A:
4D	gi|256390679|ref|YP_003112243.1|	0047686	17-166	4.77e-17	51182	RmlC-like cupins	0.037	89409	TM1287-like	1v70 A:
4D	gi|256390679|ref|YP_003112243.1|	0046275	197-245	0.0000000000753	46689	Homeodomain-like	0.025	46759	AraC type transcriptional activator	1d5y A:57-121
4D	gi|256391364|ref|YP_003112928.1|	0052668	1-192	1.32e-43	52317	Class I glutamine amidotransferase-like	0.0061	52325	DJ-1/PfpI	1g2i A:
4D	gi|256391364|ref|YP_003112928.1|	0036286	212-261	0.00000000116	46689	Homeodomain-like	0.035	46759	AraC type transcriptional activator	1bl0 A:9-62
4D	gi|256391687|ref|YP_003113251.1|	0046275	268-318	0.0000000000103	46689	Homeodomain-like	0.0067	46759	AraC type transcriptional activator	1bl0 A:63-124
4D	gi|256391687|ref|YP_003113251.1|	0036286	216-265	0.0000367	46689	Homeodomain-like	0.066	46764	Tetracyclin repressor-like, N-terminal domain	1t56 A:22-94
4D	gi|256391757|ref|YP_003113321.1|	0046275	255-304	0.000000000022	46689	Homeodomain-like	0.028	46759	AraC type transcriptional activator	1d5y A:57-121
4D	gi|256391757|ref|YP_003113321.1|	0043192	40-89	0.0000000122	51182	RmlC-like cupins	0.082	75035	Quercetin 2,3-dioxygenase-like	1y3t A:5-334
4D	gi|256391757|ref|YP_003113321.1|	0036286	203-253	0.00000148	46689	Homeodomain-like	0.083	46764	Tetracyclin repressor-like, N-terminal domain	1v7b A:1-74
4D	gi|256392357|ref|YP_003113921.1|	0046275	67-115	0.0000000000448	46689	Homeodomain-like	0.04	46759	AraC type transcriptional activator	1d5y A:57-121
4D	gi|256392357|ref|YP_003113921.1|	0036286	15-65	0.00000000986	46689	Homeodomain-like	0.022	46759	AraC type transcriptional activator	1bl0 A:9-62
4D	gi|256392409|ref|YP_003113973.1|	0052668	3-192	5.19e-48	52317	Class I glutamine amidotransferase-like	0.007	52325	DJ-1/PfpI	1pe0 A:
4D	gi|256392409|ref|YP_003113973.1|	0046275	263-313	0.0000000851	46689	Homeodomain-like	0.027	46759	AraC type transcriptional activator	1bl0 A:63-124
4D	gi|256392409|ref|YP_003113973.1|	0036286	211-260	0.0000166	46689	Homeodomain-like	0.05	46759	AraC type transcriptional activator	1bl0 A:9-62
4D	gi|256392485|ref|YP_003114049.1|	0046275	270-319	0.0000000000354	46689	Homeodomain-like	0.0094	46759	AraC type transcriptional activator	1d5y A:57-121
4D	gi|256392485|ref|YP_003114049.1|	0036286	217-267	0.000000179	46689	Homeodomain-like	0.053	46764	Tetracyclin repressor-like, N-terminal domain	1t56 A:22-94
4D	gi|256392808|ref|YP_003114372.1|	0036286	18-67	0.0000000000000355	46689	Homeodomain-like	0.009	46759	AraC type transcriptional activator	1d5y A:3-56
4D	gi|256392808|ref|YP_003114372.1|	0046275	70-119	0.000000000000414	46689	Homeodomain-like	0.02	46759	AraC type transcriptional activator	1d5y A:57-121
4D	gi|256393283|ref|YP_003114847.1|	0052668	7-194	5.44e-40	52317	Class I glutamine amidotransferase-like	0.028	52325	DJ-1/PfpI	1g2i A:
4D	gi|256393283|ref|YP_003114847.1|	0045977	265-314	0.00000000609	46689	Homeodomain-like	0.094	158260	Cgl2762-like	2jn6 A:1-89
4D	gi|256393283|ref|YP_003114847.1|	0036286	212-262	0.00000000941	46689	Homeodomain-like	0.027	46759	AraC type transcriptional activator	1bl0 A:9-62
4D	gi|256393292|ref|YP_003114856.1|	0046275	193-242	0.00000582	46689	Homeodomain-like	0.044	46759	AraC type transcriptional activator	1bl0 A:63-124
4D	gi|256393418|ref|YP_003114982.1|	0046275	260-311	0.00000000000139	46689	Homeodomain-like	0.01	46759	AraC type transcriptional activator	1d5y A:57-121
4D	gi|256393418|ref|YP_003114982.1|	0036286	207-257	0.00000179	46689	Homeodomain-like	0.086	46690	Homeodomain	1b8i B:
4D	gi|256393418|ref|YP_003114982.1|	0051818	38-95	0.00000458	51215	Regulatory protein AraC	0.015	51216	Regulatory protein AraC	2arc A:
4D	gi|256393650|ref|YP_003115214.1|	0046275	214-263	0.0000143	46689	Homeodomain-like	0.021	46759	AraC type transcriptional activator	1bl0 A:63-124
4D	gi|256394315|ref|YP_003115879.1|	0052668	34-229	3.15e-41	52317	Class I glutamine amidotransferase-like	0.0093	52325	DJ-1/PfpI	1pe0 A:
4D	gi|256394315|ref|YP_003115879.1|	0036286	252-296	0.00000000406	46689	Homeodomain-like	0.026	46759	AraC type transcriptional activator	1bl0 A:9-62
4D	gi|256394315|ref|YP_003115879.1|	0045977	300-349	0.0000000155	46689	Homeodomain-like	0.086	46759	AraC type transcriptional activator	1bl0 A:63-124
4D	gi|256394442|ref|YP_003116006.1|	0046275	206-239	0.0000211	46689	Homeodomain-like	0.047	46759	AraC type transcriptional activator	1d5y A:3-56
4D	gi|256394525|ref|YP_003116089.1|	0046275	260-311	0.00000000717	46689	Homeodomain-like	0.015	46759	AraC type transcriptional activator	1d5y A:57-121
4D	gi|256395107|ref|YP_003116671.1|	0052668	18-205	8.33e-37	52317	Class I glutamine amidotransferase-like	0.0065	52325	DJ-1/PfpI	1g2i A:
4D	gi|256395107|ref|YP_003116671.1|	0036286	229-276	0.0000000986	46689	Homeodomain-like	0.021	46759	AraC type transcriptional activator	1d5y A:3-56
4D	gi|256395107|ref|YP_003116671.1|	0045977	280-329	0.000000206	46689	Homeodomain-like	0.024	46759	AraC type transcriptional activator	1bl0 A:63-124
4D	gi|256395249|ref|YP_003116813.1|	0051818	24-158	5.1e-20	51215	Regulatory protein AraC	0.027	51216	Regulatory protein AraC	2arc A:
4D	gi|256395249|ref|YP_003116813.1|	0036286	196-244	0.000000000629	46689	Homeodomain-like	0.042	46759	AraC type transcriptional activator	1bl0 A:9-62
4D	gi|256395249|ref|YP_003116813.1|	0046275	246-293	0.0000000151	46689	Homeodomain-like	0.035	46759	AraC type transcriptional activator	1d5y A:3-56
4D	gi|256395297|ref|YP_003116861.1|	0052668	48-237	5.39e-45	52317	Class I glutamine amidotransferase-like	0.0085	52325	DJ-1/PfpI	2fex A:1-188
4D	gi|256395297|ref|YP_003116861.1|	0045977	308-358	0.0000000502	46689	Homeodomain-like	0.045	46759	AraC type transcriptional activator	1d5y A:3-56
4D	gi|256395297|ref|YP_003116861.1|	0036286	259-305	0.00000000927	46689	Homeodomain-like	0.085	46759	AraC type transcriptional activator	1d5y A:3-56
4D	gi|256395471|ref|YP_003117035.1|	0052668	3-193	2.93e-42	52317	Class I glutamine amidotransferase-like	0.017	52325	DJ-1/PfpI	2fex A:1-188
4D	gi|256395471|ref|YP_003117035.1|	0046275	264-313	0.000000000104	46689	Homeodomain-like	0.069	46759	AraC type transcriptional activator	1bl0 A:63-124
4D	gi|256395471|ref|YP_003117035.1|	0036286	213-260	0.00000001	46689	Homeodomain-like	0.031	46759	AraC type transcriptional activator	1bl0 A:9-62
4D	gi|256395486|ref|YP_003117050.1|	0046275	58-107	0.00000000000582	46689	Homeodomain-like	0.026	46759	AraC type transcriptional activator	1d5y A:57-121
4D	gi|256395486|ref|YP_003117050.1|	0036286	8-55	0.00000000193	46689	Homeodomain-like	0.01	46759	AraC type transcriptional activator	1d5y A:3-56
4D	gi|256395505|ref|YP_003117069.1|	0046275	58-106	0.00000000000672	46689	Homeodomain-like	0.028	46759	AraC type transcriptional activator	1d5y A:57-121
4D	gi|256395505|ref|YP_003117069.1|	0036286	9-55	0.0000000538	46689	Homeodomain-like	0.013	46759	AraC type transcriptional activator	1d5y A:3-56
4D	gi|256395516|ref|YP_003117080.1|	0046275	55-103	0.00000000000166	46689	Homeodomain-like	0.02	46759	AraC type transcriptional activator	1d5y A:57-121
4D	gi|256395516|ref|YP_003117080.1|	0036286	3-52	0.000000000806	46689	Homeodomain-like	0.0098	46759	AraC type transcriptional activator	1d5y A:3-56
4D	gi|256395583|ref|YP_003117147.1|	0046275	197-244	0.00000000376	46689	Homeodomain-like	0.021	46759	AraC type transcriptional activator	1d5y A:57-121
4D	gi|256395583|ref|YP_003117147.1|	0036286	149-194	0.000000278	46689	Homeodomain-like	0.032	46759	AraC type transcriptional activator	1d5y A:3-56
4D	gi|256395583|ref|YP_003117147.1|	0051818	8-110	0.0000000222	51215	Regulatory protein AraC	0.017	51216	Regulatory protein AraC	2arc A:
4D	gi|256395815|ref|YP_003117379.1|	0052668	1-188	2.57e-44	52317	Class I glutamine amidotransferase-like	0.015	52325	DJ-1/PfpI	1pe0 A:
4D	gi|256395815|ref|YP_003117379.1|	0046275	263-311	0.00000000000203	46689	Homeodomain-like	0.03	46759	AraC type transcriptional activator	1d5y A:57-121
4D	gi|256395815|ref|YP_003117379.1|	0036286	212-260	0.00000000000778	46689	Homeodomain-like	0.019	46759	AraC type transcriptional activator	1d5y A:3-56
4D	gi|256396103|ref|YP_003117667.1|	0052668	9-195	5.38e-40	52317	Class I glutamine amidotransferase-like	0.011	52325	DJ-1/PfpI	1g2i A:
4D	gi|256396103|ref|YP_003117667.1|	0036286	218-265	0.000000278	46689	Homeodomain-like	0.022	46759	AraC type transcriptional activator	1d5y A:3-56
4D	gi|256396103|ref|YP_003117667.1|	0045977	269-319	0.000000242	46689	Homeodomain-like	0.047	46759	AraC type transcriptional activator	1bl0 A:63-124
4D	gi|256396207|ref|YP_003117771.1|	0051818	28-179	8.76e-18	51215	Regulatory protein AraC	0.0072	51216	Regulatory protein AraC	2arc A:
4D	gi|256396207|ref|YP_003117771.1|	0046275	239-288	0.00000000000152	46689	Homeodomain-like	0.012	46759	AraC type transcriptional activator	1d5y A:57-121
4D	gi|256396300|ref|YP_003117864.1|	0045977	256-305	0.0000000000183	46689	Homeodomain-like	0.01	46759	AraC type transcriptional activator	1bl0 A:63-124
4D	gi|256396300|ref|YP_003117864.1|	0036286	204-254	0.000000108	46689	Homeodomain-like	0.076	46759	AraC type transcriptional activator	1d5y A:3-56
4D	gi|256396300|ref|YP_003117864.1|	0051818	37-93,137-183	0.000000641	51215	Regulatory protein AraC	0.017	51216	Regulatory protein AraC	2arc A:
4D	gi|256396541|ref|YP_003118105.1|	0036286	187-236	0.00000000000287	46689	Homeodomain-like	0.034	46759	AraC type transcriptional activator	1d5y A:3-56
4D	gi|256396541|ref|YP_003118105.1|	0046275	238-283	0.000000139	46689	Homeodomain-like	0.049	46759	AraC type transcriptional activator	1bl0 A:63-124
4D	gi|256396857|ref|YP_003118421.1|	0036894	332-373,427-550	9.54e-33	48150	DNA-glycosylase	0.00031	48157	DNA repair glycosylase, 2 C-terminal domains	1mpg A:100-282
4D	gi|256396857|ref|YP_003118421.1|	0046652	7-88	2.48e-32	57884	Ada DNA repair protein, N-terminal domain (N-Ada 10)	0.00032	57885	Ada DNA repair protein, N-terminal domain (N-Ada 10)	1eyf A:
4D	gi|256396857|ref|YP_003118421.1|	0041039	213-313	7.38e-21	55945	TATA-box binding protein-like	0.0036	55952	DNA repair glycosylase, N-terminal domain	1mpg A:1-99
4D	gi|256396857|ref|YP_003118421.1|	0046275	142-192	0.0000000166	46689	Homeodomain-like	0.02	46759	AraC type transcriptional activator	1d5y A:57-121
4D	gi|256397501|ref|YP_003119065.1|	0046275	263-313	0.00000000332	46689	Homeodomain-like	0.022	46759	AraC type transcriptional activator	1bl0 A:63-124
4D	gi|256397501|ref|YP_003119065.1|	0036286	210-260	0.00000000998	46689	Homeodomain-like	0.076	46764	Tetracyclin repressor-like, N-terminal domain	1t56 A:22-94
4D	gi|256397505|ref|YP_003119069.1|	0046275	199-247	0.000000627	46689	Homeodomain-like	0.045	46759	AraC type transcriptional activator	1bl0 A:63-124
4D	gi|256397775|ref|YP_003119339.1|	0046275	264-313	0.0000000448	46689	Homeodomain-like	0.072	46759	AraC type transcriptional activator	1bl0 A:63-124
4D	gi|256397775|ref|YP_003119339.1|	0036286	212-261	0.0000000143	46689	Homeodomain-like	0.06	46764	Tetracyclin repressor-like, N-terminal domain	1ui5 A:5-75
4D	gi|256397785|ref|YP_003119349.1|	0046275	254-305	0.0000000000112	46689	Homeodomain-like	0.0044	46759	AraC type transcriptional activator	1bl0 A:63-124
4D	gi|256397785|ref|YP_003119349.1|	0036286	201-251	0.000000219	46689	Homeodomain-like	0.076	46764	Tetracyclin repressor-like, N-terminal domain	1t56 A:22-94
4D	gi|256394602|ref|YP_003116166.1|	0045802	7-76	1.27e-17	46785	Winged helix DNA-binding domain	0.0043	46792	Arginine repressor (ArgR), N-terminal DNA-binding domain	1f9n A:3-78
4D	gi|256394602|ref|YP_003116166.1|	0037457	97-163	1.83e-17	55252	C-terminal domain of arginine repressor	0.0012	55253	C-terminal domain of arginine repressor	1f9n A:79-149
4D	gi|256391220|ref|YP_003112784.1|	0051170	277-335	0.00000000000175	46785	Winged helix DNA-binding domain	0.024	46801	ArsR-like transcriptional regulators	1r1u A:
4D	gi|256391702|ref|YP_003113266.1|	0049777	10-92	4.89e-21	46785	Winged helix DNA-binding domain	0.014	46801	ArsR-like transcriptional regulators	1smt A:
4D	gi|256392384|ref|YP_003113948.1|	0049777	16-108	0.00000000000000449	46785	Winged helix DNA-binding domain	0.015	46801	ArsR-like transcriptional regulators	1smt A:
4D	gi|256393328|ref|YP_003114892.1|	0049777	278-356	9.11e-22	46785	Winged helix DNA-binding domain	0.018	46801	ArsR-like transcriptional regulators	1smt A:
4D	gi|256393739|ref|YP_003115303.1|	0049777	13-99	8.9e-16	46785	Winged helix DNA-binding domain	0.033	46801	ArsR-like transcriptional regulators	1u2w A:12-119
4D	gi|256394248|ref|YP_003115812.1|	0054256	108-248	2.09e-33	55961	Bet v1-like	0.037	111168	AHSA1 domain	1z94 A:2-144
4D	gi|256394248|ref|YP_003115812.1|	0049944	8-136	5.2e-25	46785	Winged helix DNA-binding domain	0.051	46801	ArsR-like transcriptional regulators	1r1u A:
4D	gi|256394554|ref|YP_003116118.1|	0049777	25-117	4.17e-26	46785	Winged helix DNA-binding domain	0.0087	46801	ArsR-like transcriptional regulators	1smt A:
4D	gi|256394558|ref|YP_003116122.1|	0049777	10-100	1.9e-26	46785	Winged helix DNA-binding domain	0.0061	46801	ArsR-like transcriptional regulators	1smt A:
4D	gi|256394951|ref|YP_003116515.1|	0049777	21-109	2.54e-21	46785	Winged helix DNA-binding domain	0.005	46801	ArsR-like transcriptional regulators	1smt A:
4D	gi|256395094|ref|YP_003116658.1|	0049777	22-104	0.00000000000000357	46785	Winged helix DNA-binding domain	0.046	46801	ArsR-like transcriptional regulators	1u2w A:12-119
4D	gi|256395156|ref|YP_003116720.1|	0049777	234-305	0.000000000266	46785	Winged helix DNA-binding domain	0.034	46801	ArsR-like transcriptional regulators	1u2w A:12-119
4D	gi|256396220|ref|YP_003117784.1|	0049944	2-98	8.52e-31	46785	Winged helix DNA-binding domain	0.017	46801	ArsR-like transcriptional regulators	1smt A:
4D	gi|256396622|ref|YP_003118186.1|	0049777	8-106	0.000000000000107	46785	Winged helix DNA-binding domain	0.052	46801	ArsR-like transcriptional regulators	1smt A:
4D	gi|256396845|ref|YP_003118409.1|	0049944	7-101	3.15e-27	46785	Winged helix DNA-binding domain	0.088	46801	ArsR-like transcriptional regulators	1smt A:
4D	gi|256397365|ref|YP_003118929.1|	0049777	268-319	0.000000000371	46785	Winged helix DNA-binding domain	0.028	46801	ArsR-like transcriptional regulators	1smt A:
4D	gi|256397571|ref|YP_003119135.1|	0049777	28-118	1.01e-20	46785	Winged helix DNA-binding domain	0.012	46801	ArsR-like transcriptional regulators	1smt A:
4D	gi|256397705|ref|YP_003119269.1|	0049777	16-112	3.64e-28	46785	Winged helix DNA-binding domain	0.006	46801	ArsR-like transcriptional regulators	1smt A:
4D	gi|256397710|ref|YP_003119274.1|	0049777	21-116	2.86e-25	46785	Winged helix DNA-binding domain	0.0068	46801	ArsR-like transcriptional regulators	1smt A:
4D	gi|256397711|ref|YP_003119275.1|	0049944	14-98	2.32e-21	46785	Winged helix DNA-binding domain	0.017	46801	ArsR-like transcriptional regulators	1smt A:
4D	gi|256397873|ref|YP_003119437.1|	0049777	256-322	0.000000000000115	46785	Winged helix DNA-binding domain	0.049	46801	ArsR-like transcriptional regulators	1smt A:
4D	gi|256390536|ref|YP_003112100.1|	0045968	3-58	0.00000000226	46785	Winged helix DNA-binding domain	0.046	46786	Biotin repressor-like	1j5y A:3-67
4D	gi|256392477|ref|YP_003114041.1|	0039384	11-70	0.000000000521	46785	Winged helix DNA-binding domain	0.018	46786	Biotin repressor-like	1j5y A:3-67
4D	gi|256397734|ref|YP_003119298.1|	0045968	4-62	0.0000000000196	46785	Winged helix DNA-binding domain	0.041	46786	Biotin repressor-like	1j5y A:3-67
4D	gi|256391786|ref|YP_003113350.1|	0054946	19-136	3.01e-20	51206	cAMP-binding domain-like	0.008	51210	cAMP-binding domain	1hw5 A:1-137
4D	gi|256391786|ref|YP_003113350.1|	0048601	139-216	1.76e-16	46785	Winged helix DNA-binding domain	0.027	46796	CAP C-terminal domain-like	1hw5 A:138-208
4D	gi|256396322|ref|YP_003117886.1|	0052861	29-159	4.32e-22	51206	cAMP-binding domain-like	0.024	51210	cAMP-binding domain	1ne6 A:245-376
4D	gi|256396322|ref|YP_003117886.1|	0048601	167-244	1.92e-16	46785	Winged helix DNA-binding domain	0.017	46796	CAP C-terminal domain-like	2h6c A:148-226
4D	gi|256397435|ref|YP_003118999.1|	0054435	5-123	1.31e-24	51206	cAMP-binding domain-like	0.0034	51210	cAMP-binding domain	1hw5 A:1-137
4D	gi|256397435|ref|YP_003118999.1|	0048601	132-203	0.000000000223	46785	Winged helix DNA-binding domain	0.051	46796	CAP C-terminal domain-like	2coh A:118-199
4D	gi|256397993|ref|YP_003119557.1|	0052861	3-142	1.17e-37	51206	cAMP-binding domain-like	0.0037	51210	cAMP-binding domain	1hw5 A:1-137
4D	gi|256397993|ref|YP_003119557.1|	0048601	145-222	6.43e-18	46785	Winged helix DNA-binding domain	0.012	46796	CAP C-terminal domain-like	2oz6 A:143-213
4D	gi|256393594|ref|YP_003115158.1|	0041150	9-137	9.07e-31	46785	Winged helix DNA-binding domain	0.0044	101027	FUR-like	1mzb A:
4D	gi|256396144|ref|YP_003117708.1|	0041150	27-149	8.71e-32	46785	Winged helix DNA-binding domain	0.0025	101027	FUR-like	1mzb A:
4D	gi|256397342|ref|YP_003118906.1|	0041150	7-136	1.49e-33	46785	Winged helix DNA-binding domain	0.0027	101027	FUR-like	1mzb A:
4D	gi|256389366|ref|YP_003110930.1|	0036339	75-356	5.05e-65	53822	Periplasmic binding protein-like I	0.00016	53823	L-arabinose binding protein-like	2nzu G:58-332
4D	gi|256389366|ref|YP_003110930.1|	0051985	16-74	5.28e-17	47413	lambda repressor-like DNA-binding domains	0.0033	47438	GalR/LacI-like bacterial regulator	2hsg A:2-58
4D	gi|256389373|ref|YP_003110937.1|	0036339	77-350	3.68e-62	53822	Periplasmic binding protein-like I	0.0000359	53823	L-arabinose binding protein-like	1dbq A:
4D	gi|256389373|ref|YP_003110937.1|	0051985	17-75	0.0000000000643	47413	lambda repressor-like DNA-binding domains	0.013	47438	GalR/LacI-like bacterial regulator	2hsg A:2-58
4D	gi|256389690|ref|YP_003111254.1|	0036339	80-351	8.41e-75	53822	Periplasmic binding protein-like I	0.0000115	53823	L-arabinose binding protein-like	1dbq A:
4D	gi|256389690|ref|YP_003111254.1|	0051985	22-69	0.0000000000392	47413	lambda repressor-like DNA-binding domains	0.006	47438	GalR/LacI-like bacterial regulator	2hsg A:2-58
4D	gi|256389830|ref|YP_003111394.1|	0036339	63-331	3.99e-55	53822	Periplasmic binding protein-like I	0.000097	53823	L-arabinose binding protein-like	2nzu G:58-332
4D	gi|256389830|ref|YP_003111394.1|	0051985	2-60	4.79e-16	47413	lambda repressor-like DNA-binding domains	0.0055	47438	GalR/LacI-like bacterial regulator	2hsg A:2-58
4D	gi|256390530|ref|YP_003112094.1|	0036339	72-337	9.82e-63	53822	Periplasmic binding protein-like I	0.0000795	53823	L-arabinose binding protein-like	1dbq A:
4D	gi|256390530|ref|YP_003112094.1|	0051985	4-47	0.00000000141	47413	lambda repressor-like DNA-binding domains	0.0079	47438	GalR/LacI-like bacterial regulator	2hsg A:2-58
4D	gi|256390544|ref|YP_003112108.1|	0036339	103-363	1.08e-49	53822	Periplasmic binding protein-like I	0.0001	53823	L-arabinose binding protein-like	2nzu G:58-332
4D	gi|256390544|ref|YP_003112108.1|	0051985	28-82	0.00000000000000387	47413	lambda repressor-like DNA-binding domains	0.0039	47438	GalR/LacI-like bacterial regulator	2hsg A:2-58
4D	gi|256390632|ref|YP_003112196.1|	0036339	59-322	1.04e-57	53822	Periplasmic binding protein-like I	0.0000924	53823	L-arabinose binding protein-like	2nzu G:58-332
4D	gi|256390632|ref|YP_003112196.1|	0051985	1-56	0.000000000000553	47413	lambda repressor-like DNA-binding domains	0.0043	47438	GalR/LacI-like bacterial regulator	1efa A:2-60
4D	gi|256390634|ref|YP_003112198.1|	0036339	59-333	1.73e-64	53822	Periplasmic binding protein-like I	0.0000415	53823	L-arabinose binding protein-like	1dbq A:
4D	gi|256390634|ref|YP_003112198.1|	0051985	2-56	0.00000000000105	47413	lambda repressor-like DNA-binding domains	0.004	47438	GalR/LacI-like bacterial regulator	2hsg A:2-58
4D	gi|256391140|ref|YP_003112704.1|	0036339	65-334	1.11e-61	53822	Periplasmic binding protein-like I	0.0000661	53823	L-arabinose binding protein-like	1dbq A:
4D	gi|256391140|ref|YP_003112704.1|	0051985	5-62	0.0000000000000113	47413	lambda repressor-like DNA-binding domains	0.005	47438	GalR/LacI-like bacterial regulator	2bjc A:1-62
4D	gi|256391210|ref|YP_003112774.1|	0035780	69-329	3.64e-40	53822	Periplasmic binding protein-like I	0.00039	53823	L-arabinose binding protein-like	1dbq A:
4D	gi|256391210|ref|YP_003112774.1|	0051985	10-69	0.00000000000000206	47413	lambda repressor-like DNA-binding domains	0.0032	47438	GalR/LacI-like bacterial regulator	2hsg A:2-58
4D	gi|256391308|ref|YP_003112872.1|	0036339	70-345	5.3e-68	53822	Periplasmic binding protein-like I	0.0000752	53823	L-arabinose binding protein-like	2nzu G:58-332
4D	gi|256391308|ref|YP_003112872.1|	0051985	14-61	0.0000000000512	47413	lambda repressor-like DNA-binding domains	0.006	47438	GalR/LacI-like bacterial regulator	2hsg A:2-58
4D	gi|256391448|ref|YP_003113012.1|	0035780	64-313	1.32e-45	53822	Periplasmic binding protein-like I	0.00035	53823	L-arabinose binding protein-like	2nzu G:58-332
4D	gi|256391448|ref|YP_003113012.1|	0051985	2-58	0.00000000000000232	47413	lambda repressor-like DNA-binding domains	0.0043	47438	GalR/LacI-like bacterial regulator	2hsg A:2-58
4D	gi|256391706|ref|YP_003113270.1|	0036339	62-332	3.53e-67	53822	Periplasmic binding protein-like I	0.0000323	53823	L-arabinose binding protein-like	2nzu G:58-332
4D	gi|256391706|ref|YP_003113270.1|	0051985	2-60	2.92e-16	47413	lambda repressor-like DNA-binding domains	0.0055	47438	GalR/LacI-like bacterial regulator	2bjc A:1-62
4D	gi|256391762|ref|YP_003113326.1|	0036339	59-336	5.3e-58	53822	Periplasmic binding protein-like I	0.00013	53823	L-arabinose binding protein-like	1dbq A:
4D	gi|256391762|ref|YP_003113326.1|	0036955	1-55	0.000000000000278	47413	lambda repressor-like DNA-binding domains	0.0027	47438	GalR/LacI-like bacterial regulator	2hsg A:2-58
4D	gi|256391806|ref|YP_003113370.1|	0035780	62-325	3.85e-35	53822	Periplasmic binding protein-like I	0.0015	53823	L-arabinose binding protein-like	2nzu G:58-332
4D	gi|256391806|ref|YP_003113370.1|	0051985	2-59	1.8e-16	47413	lambda repressor-like DNA-binding domains	0.0027	47438	GalR/LacI-like bacterial regulator	1pru A:
4D	gi|256391857|ref|YP_003113421.1|	0036339	60-343	3.62e-66	53822	Periplasmic binding protein-like I	0.0000736	53823	L-arabinose binding protein-like	2nzu G:58-332
4D	gi|256391857|ref|YP_003113421.1|	0036955	1-53	0.000000000000338	47413	lambda repressor-like DNA-binding domains	0.0053	47438	GalR/LacI-like bacterial regulator	2hsg A:2-58
4D	gi|256392221|ref|YP_003113785.1|	0051985	62-101	0.0000209	47413	lambda repressor-like DNA-binding domains	0.021	47438	GalR/LacI-like bacterial regulator	1pru A:
4D	gi|256392674|ref|YP_003114238.1|	0036339	92-348	2.52e-64	53822	Periplasmic binding protein-like I	0.0000658	53823	L-arabinose binding protein-like	2nzu G:58-332
4D	gi|256392674|ref|YP_003114238.1|	0051985	10-68	3.75e-17	47413	lambda repressor-like DNA-binding domains	0.0026	47438	GalR/LacI-like bacterial regulator	2bjc A:1-62
4D	gi|256392768|ref|YP_003114332.1|	0036339	65-332	3.44e-71	53822	Periplasmic binding protein-like I	0.0000203	53823	L-arabinose binding protein-like	2nzu G:58-332
4D	gi|256392768|ref|YP_003114332.1|	0051985	5-64	5.23e-16	47413	lambda repressor-like DNA-binding domains	0.003	47438	GalR/LacI-like bacterial regulator	2bjc A:1-62
4D	gi|256392776|ref|YP_003114340.1|	0035780	57-319	2.36e-40	53822	Periplasmic binding protein-like I	0.00035	53823	L-arabinose binding protein-like	2nzu G:58-332
4D	gi|256392776|ref|YP_003114340.1|	0051985	2-58	8.96e-17	47413	lambda repressor-like DNA-binding domains	0.0084	47438	GalR/LacI-like bacterial regulator	1uxd A:
4D	gi|256392782|ref|YP_003114346.1|	0035780	57-319	1.43e-41	53822	Periplasmic binding protein-like I	0.00043	53823	L-arabinose binding protein-like	2nzu G:58-332
4D	gi|256392782|ref|YP_003114346.1|	0051985	2-58	3.75e-16	47413	lambda repressor-like DNA-binding domains	0.0063	47438	GalR/LacI-like bacterial regulator	1uxd A:
4D	gi|256392883|ref|YP_003114447.1|	0036339	62-343	1.4e-62	53822	Periplasmic binding protein-like I	0.0000713	53823	L-arabinose binding protein-like	1dbq A:
4D	gi|256392883|ref|YP_003114447.1|	0051985	8-54	0.0000000000657	47413	lambda repressor-like DNA-binding domains	0.011	47438	GalR/LacI-like bacterial regulator	2hsg A:2-58
4D	gi|256392884|ref|YP_003114448.1|	0036339	59-336	7.07e-62	53822	Periplasmic binding protein-like I	0.00017	53823	L-arabinose binding protein-like	2nzu G:58-332
4D	gi|256392884|ref|YP_003114448.1|	0036955	3-47	0.000000000703	47413	lambda repressor-like DNA-binding domains	0.0082	47438	GalR/LacI-like bacterial regulator	2bjc A:1-62
4D	gi|256392894|ref|YP_003114458.1|	0036339	74-335	3.14e-63	53822	Periplasmic binding protein-like I	0.0000606	53823	L-arabinose binding protein-like	1dbq A:
4D	gi|256392894|ref|YP_003114458.1|	0051985	8-52	0.0000000000938	47413	lambda repressor-like DNA-binding domains	0.0051	47438	GalR/LacI-like bacterial regulator	2hsg A:2-58
4D	gi|256392902|ref|YP_003114466.1|	0036339	81-344	1.63e-50	53822	Periplasmic binding protein-like I	0.00014	53823	L-arabinose binding protein-like	2nzu G:58-332
4D	gi|256392902|ref|YP_003114466.1|	0051985	6-63	1.16e-16	47413	lambda repressor-like DNA-binding domains	0.0032	47438	GalR/LacI-like bacterial regulator	2hsg A:2-58
4D	gi|256393462|ref|YP_003115026.1|	0036339	63-341	2.36e-60	53822	Periplasmic binding protein-like I	0.0000831	53823	L-arabinose binding protein-like	1dbq A:
4D	gi|256393462|ref|YP_003115026.1|	0051985	2-60	6.76e-18	47413	lambda repressor-like DNA-binding domains	0.0027	47438	GalR/LacI-like bacterial regulator	2bjc A:1-62
4D	gi|256393509|ref|YP_003115073.1|	0036339	75-345	7.85e-67	53822	Periplasmic binding protein-like I	0.0000338	53823	L-arabinose binding protein-like	1dbq A:
4D	gi|256393509|ref|YP_003115073.1|	0051985	15-72	1.59e-16	47413	lambda repressor-like DNA-binding domains	0.0023	47438	GalR/LacI-like bacterial regulator	2bjc A:1-62
4D	gi|256393550|ref|YP_003115114.1|	0036339	69-337	3.77e-69	53822	Periplasmic binding protein-like I	0.0000259	53823	L-arabinose binding protein-like	2nzu G:58-332
4D	gi|256393550|ref|YP_003115114.1|	0051985	9-67	7.51e-16	47413	lambda repressor-like DNA-binding domains	0.005	47438	GalR/LacI-like bacterial regulator	2hsg A:2-58
4D	gi|256393556|ref|YP_003115120.1|	0036339	69-338	1.36e-70	53822	Periplasmic binding protein-like I	0.0000366	53823	L-arabinose binding protein-like	1dbq A:
4D	gi|256393556|ref|YP_003115120.1|	0051985	9-68	5.32e-17	47413	lambda repressor-like DNA-binding domains	0.0043	47438	GalR/LacI-like bacterial regulator	2hsg A:2-58
4D	gi|256393579|ref|YP_003115143.1|	0036339	73-339	8.25e-68	53822	Periplasmic binding protein-like I	0.0000396	53823	L-arabinose binding protein-like	1dbq A:
4D	gi|256393579|ref|YP_003115143.1|	0051985	1-59	2.2e-17	47413	lambda repressor-like DNA-binding domains	0.0061	47438	GalR/LacI-like bacterial regulator	2hsg A:2-58
4D	gi|256393808|ref|YP_003115372.1|	0036339	62-324	1.99e-52	53822	Periplasmic binding protein-like I	0.00011	53823	L-arabinose binding protein-like	1dbq A:
4D	gi|256393808|ref|YP_003115372.1|	0051985	2-60	7.13e-17	47413	lambda repressor-like DNA-binding domains	0.0058	47438	GalR/LacI-like bacterial regulator	2hsg A:2-58
4D	gi|256393813|ref|YP_003115377.1|	0035780	58-313	2.36e-37	53822	Periplasmic binding protein-like I	0.00053	53823	L-arabinose binding protein-like	2nzu G:58-332
4D	gi|256393813|ref|YP_003115377.1|	0051985	1-59	2.69e-17	47413	lambda repressor-like DNA-binding domains	0.0054	47438	GalR/LacI-like bacterial regulator	2hsg A:2-58
4D	gi|256393843|ref|YP_003115407.1|	0035780	66-313	2.54e-55	53822	Periplasmic binding protein-like I	0.0000345	53823	L-arabinose binding protein-like	1tlf A:
4D	gi|256393843|ref|YP_003115407.1|	0051985	11-68	5.98e-19	47413	lambda repressor-like DNA-binding domains	0.0015	47438	GalR/LacI-like bacterial regulator	2hsg A:2-58
4D	gi|256393854|ref|YP_003115418.1|	0036339	76-343	3.53e-58	53822	Periplasmic binding protein-like I	0.0000499	53823	L-arabinose binding protein-like	1tlf A:
4D	gi|256393854|ref|YP_003115418.1|	0051985	17-75	7.64e-18	47413	lambda repressor-like DNA-binding domains	0.0023	47438	GalR/LacI-like bacterial regulator	1efa A:2-60
4D	gi|256394014|ref|YP_003115578.1|	0036339	72-342	2.55e-67	53822	Periplasmic binding protein-like I	0.0000871	53823	L-arabinose binding protein-like	1dbq A:
4D	gi|256394014|ref|YP_003115578.1|	0051985	19-67	0.00000000000909	47413	lambda repressor-like DNA-binding domains	0.0085	47438	GalR/LacI-like bacterial regulator	2hsg A:2-58
4D	gi|256394062|ref|YP_003115626.1|	0036339	59-335	2.57e-40	53822	Periplasmic binding protein-like I	0.0009	53823	L-arabinose binding protein-like	2nzu G:58-332
4D	gi|256394062|ref|YP_003115626.1|	0051985	2-58	0.00000000000000307	47413	lambda repressor-like DNA-binding domains	0.0069	47438	GalR/LacI-like bacterial regulator	1uxd A:
4D	gi|256394070|ref|YP_003115634.1|	0036339	67-335	1.45e-68	53822	Periplasmic binding protein-like I	0.0000573	53823	L-arabinose binding protein-like	1dbq A:
4D	gi|256394070|ref|YP_003115634.1|	0051985	12-59	0.000000000000276	47413	lambda repressor-like DNA-binding domains	0.0068	47438	GalR/LacI-like bacterial regulator	2hsg A:2-58
4D	gi|256394071|ref|YP_003115635.1|	0035780	58-324	2.14e-35	53822	Periplasmic binding protein-like I	0.00045	53823	L-arabinose binding protein-like	2nzu G:58-332
4D	gi|256394071|ref|YP_003115635.1|	0051985	1-60	4.13e-17	47413	lambda repressor-like DNA-binding domains	0.0039	47438	GalR/LacI-like bacterial regulator	1pru A:
4D	gi|256394118|ref|YP_003115682.1|	0035780	78-241	6.85e-22	53822	Periplasmic binding protein-like I	0.0021	53823	L-arabinose binding protein-like	2nzu G:58-332
4D	gi|256394118|ref|YP_003115682.1|	0044558	9-64	0.000000000000927	47413	lambda repressor-like DNA-binding domains	0.011	47438	GalR/LacI-like bacterial regulator	2hsg A:2-58
4D	gi|256394127|ref|YP_003115691.1|	0036339	73-340	2.9e-60	53822	Periplasmic binding protein-like I	0.0000984	53823	L-arabinose binding protein-like	2nzu G:58-332
4D	gi|256394127|ref|YP_003115691.1|	0051985	13-71	0.00000000000000146	47413	lambda repressor-like DNA-binding domains	0.0034	47438	GalR/LacI-like bacterial regulator	2hsg A:2-58
4D	gi|256394134|ref|YP_003115698.1|	0035780	99-358	5.8e-60	53822	Periplasmic binding protein-like I	0.0000359	53823	L-arabinose binding protein-like	1tlf A:
4D	gi|256394134|ref|YP_003115698.1|	0051985	42-100	2.96e-19	47413	lambda repressor-like DNA-binding domains	0.0018	47438	GalR/LacI-like bacterial regulator	2hsg A:2-58
4D	gi|256394165|ref|YP_003115729.1|	0035780	74-332	8.05e-51	53822	Periplasmic binding protein-like I	0.0003	53823	L-arabinose binding protein-like	2nzu G:58-332
4D	gi|256394165|ref|YP_003115729.1|	0051985	15-74	0.0000000000000469	47413	lambda repressor-like DNA-binding domains	0.0037	47438	GalR/LacI-like bacterial regulator	2hsg A:2-58
4D	gi|256394470|ref|YP_003116034.1|	0036339	87-338	1.85e-62	53822	Periplasmic binding protein-like I	0.0000628	53823	L-arabinose binding protein-like	1dbq A:
4D	gi|256394470|ref|YP_003116034.1|	0051985	15-72	1.21e-16	47413	lambda repressor-like DNA-binding domains	0.0032	47438	GalR/LacI-like bacterial regulator	2bjc A:1-62
4D	gi|256394889|ref|YP_003116453.1|	0036339	72-337	3.93e-63	53822	Periplasmic binding protein-like I	0.0000504	53823	L-arabinose binding protein-like	2nzu G:58-332
4D	gi|256394889|ref|YP_003116453.1|	0051985	12-70	1.03e-16	47413	lambda repressor-like DNA-binding domains	0.0081	47438	GalR/LacI-like bacterial regulator	2hsg A:2-58
4D	gi|256394896|ref|YP_003116460.1|	0036339	84-358	1.43e-69	53822	Periplasmic binding protein-like I	0.0000218	53823	L-arabinose binding protein-like	1dbq A:
4D	gi|256394896|ref|YP_003116460.1|	0051985	26-82	0.000000000000002	47413	lambda repressor-like DNA-binding domains	0.0071	47438	GalR/LacI-like bacterial regulator	2bjc A:1-62
4D	gi|256394992|ref|YP_003116556.1|	0036339	59-334	2.16e-64	53822	Periplasmic binding protein-like I	0.00015	53823	L-arabinose binding protein-like	1dbq A:
4D	gi|256394992|ref|YP_003116556.1|	0036955	4-48	0.00000000000598	47413	lambda repressor-like DNA-binding domains	0.005	47438	GalR/LacI-like bacterial regulator	2hsg A:2-58
4D	gi|256395075|ref|YP_003116639.1|	0036339	65-328	3.85e-66	53822	Periplasmic binding protein-like I	0.0000855	53823	L-arabinose binding protein-like	1dbq A:
4D	gi|256395075|ref|YP_003116639.1|	0036955	4-60	4.88e-16	47413	lambda repressor-like DNA-binding domains	0.0051	47438	GalR/LacI-like bacterial regulator	2hsg A:2-58
4D	gi|256395773|ref|YP_003117337.1|	0036339	91-361	3.14e-64	53822	Periplasmic binding protein-like I	0.0000405	53823	L-arabinose binding protein-like	1dbq A:
4D	gi|256395773|ref|YP_003117337.1|	0051985	15-73	1.58e-17	47413	lambda repressor-like DNA-binding domains	0.0043	47438	GalR/LacI-like bacterial regulator	2hsg A:2-58
4D	gi|256395807|ref|YP_003117371.1|	0036339	82-337	7.85e-62	53822	Periplasmic binding protein-like I	0.0000581	53823	L-arabinose binding protein-like	1dbq A:
4D	gi|256395807|ref|YP_003117371.1|	0036955	10-59	0.0000000000202	47413	lambda repressor-like DNA-binding domains	0.0092	47438	GalR/LacI-like bacterial regulator	2bjc A:1-62
4D	gi|256395836|ref|YP_003117400.1|	0036339	65-337	3.81e-72	53822	Periplasmic binding protein-like I	0.0000488	53823	L-arabinose binding protein-like	2nzu G:58-332
4D	gi|256395836|ref|YP_003117400.1|	0051985	5-63	0.00000000000000572	47413	lambda repressor-like DNA-binding domains	0.0038	47438	GalR/LacI-like bacterial regulator	2hsg A:2-58
4D	gi|256395843|ref|YP_003117407.1|	0036339	85-370	9.62e-69	53822	Periplasmic binding protein-like I	0.0000846	53823	L-arabinose binding protein-like	2nzu G:58-332
4D	gi|256395843|ref|YP_003117407.1|	0051985	25-84	9.57e-18	47413	lambda repressor-like DNA-binding domains	0.0032	47438	GalR/LacI-like bacterial regulator	2bjc A:1-62
4D	gi|256395856|ref|YP_003117420.1|	0036339	90-345	1.45e-56	53822	Periplasmic binding protein-like I	0.0000904	53823	L-arabinose binding protein-like	1dbq A:
4D	gi|256395856|ref|YP_003117420.1|	0051985	10-68	0.00000000000000688	47413	lambda repressor-like DNA-binding domains	0.0035	47438	GalR/LacI-like bacterial regulator	2hsg A:2-58
4D	gi|256396019|ref|YP_003117583.1|	0035780	59-318	5.78e-30	53822	Periplasmic binding protein-like I	0.0018	53823	L-arabinose binding protein-like	2nzu G:58-332
4D	gi|256396019|ref|YP_003117583.1|	0051985	1-59	1.62e-16	47413	lambda repressor-like DNA-binding domains	0.004	47438	GalR/LacI-like bacterial regulator	1pru A:
4D	gi|256397563|ref|YP_003119127.1|	0036339	58-331	5.89e-67	53822	Periplasmic binding protein-like I	0.0000798	53823	L-arabinose binding protein-like	1dbq A:
4D	gi|256397563|ref|YP_003119127.1|	0036955	4-49	0.0000000000212	47413	lambda repressor-like DNA-binding domains	0.01	47438	GalR/LacI-like bacterial regulator	2hsg A:2-58
4D	gi|256389326|ref|YP_003110890.1|	0045682	13-145	2.99e-29	52172	CheY-like	0.00055	52173	CheY-related	1a04 A:5-142
4D	gi|256389326|ref|YP_003110890.1|	0048694	160-227	1.63e-17	46894	C-terminal effector domain of the bipartite response regulators	0.0032	46900	GerE-like (LuxR/UhpA family of transcriptional regulators)	1a04 A:150-216
4D	gi|256389367|ref|YP_003110931.1|	0048694	989-1050	1.87e-16	46894	C-terminal effector domain of the bipartite response regulators	0.0042	46900	GerE-like (LuxR/UhpA family of transcriptional regulators)	1fse A:
4D	gi|256389367|ref|YP_003110931.1|	0047420	3-60,112-187	0.000000809	52540	P-loop containing nucleoside triphosphate hydrolases	0.064	81269	Extended AAA-ATPase domain	1sxj B:7-230
4D	gi|256389367|ref|YP_003110931.1|	0054057	849-965	0.0000468	48452	TPR-like	0.051	69094	Transcription factor MalT domain III	1hz4 A:
4D	gi|256389407|ref|YP_003110971.1|	0045682	11-144	1.71e-35	52172	CheY-like	0.00021	52173	CheY-related	1a04 A:5-142
4D	gi|256389407|ref|YP_003110971.1|	0048694	144-221	7.82e-22	46894	C-terminal effector domain of the bipartite response regulators	0.0024	46900	GerE-like (LuxR/UhpA family of transcriptional regulators)	1fse A:
4D	gi|256389430|ref|YP_003110994.1|	0043525	3-138	2.7e-19	52172	CheY-like	0.0018	52173	CheY-related	1s8n A:
4D	gi|256389430|ref|YP_003110994.1|	0048694	137-204	5.1e-16	46894	C-terminal effector domain of the bipartite response regulators	0.0067	46900	GerE-like (LuxR/UhpA family of transcriptional regulators)	1a04 A:150-216
4D	gi|256389435|ref|YP_003110999.1|	0043525	7-132	9.53e-18	52172	CheY-like	0.0051	52173	CheY-related	1u0s Y:
4D	gi|256389435|ref|YP_003110999.1|	0048694	146-198	0.000000000000316	46894	C-terminal effector domain of the bipartite response regulators	0.0074	46900	GerE-like (LuxR/UhpA family of transcriptional regulators)	1fse A:
4D	gi|256389823|ref|YP_003111387.1|	0043525	1-159	2.4e-16	52172	CheY-like	0.0044	52173	CheY-related	1s8n A:
4D	gi|256389823|ref|YP_003111387.1|	0051317	145-196	0.00000000000132	46894	C-terminal effector domain of the bipartite response regulators	0.01	46900	GerE-like (LuxR/UhpA family of transcriptional regulators)	1a04 A:150-216
4D	gi|256389849|ref|YP_003111413.1|	0045700	1-136	1.42e-18	52172	CheY-like	0.0017	52173	CheY-related	1s8n A:
4D	gi|256389849|ref|YP_003111413.1|	0048694	132-196	0.00000000000000816	46894	C-terminal effector domain of the bipartite response regulators	0.0063	46900	GerE-like (LuxR/UhpA family of transcriptional regulators)	1fse A:
4D	gi|256389850|ref|YP_003111414.1|	0045682	4-134	3.56e-33	52172	CheY-like	0.00047	52173	CheY-related	1a04 A:5-142
4D	gi|256389850|ref|YP_003111414.1|	0048694	155-224	3.74e-22	46894	C-terminal effector domain of the bipartite response regulators	0.0038	46900	GerE-like (LuxR/UhpA family of transcriptional regulators)	1a04 A:150-216
4D	gi|256389903|ref|YP_003111467.1|	0045682	2-118	3.42e-23	52172	CheY-like	0.0016	52173	CheY-related	1a04 A:5-142
4D	gi|256389903|ref|YP_003111467.1|	0048694	117-190	9.86e-19	46894	C-terminal effector domain of the bipartite response regulators	0.0078	46900	GerE-like (LuxR/UhpA family of transcriptional regulators)	1a04 A:150-216
4D	gi|256389975|ref|YP_003111539.1|	0045682	10-136	4.41e-30	52172	CheY-like	0.00099	52173	CheY-related	1s8n A:
4D	gi|256389975|ref|YP_003111539.1|	0048694	133-208	5.44e-19	46894	C-terminal effector domain of the bipartite response regulators	0.0052	46900	GerE-like (LuxR/UhpA family of transcriptional regulators)	1a04 A:150-216
4D	gi|256390165|ref|YP_003111729.1|	0045682	2-128	5.27e-30	52172	CheY-like	0.00026	52173	CheY-related	1a04 A:5-142
4D	gi|256390165|ref|YP_003111729.1|	0048694	144-216	7.82e-24	46894	C-terminal effector domain of the bipartite response regulators	0.0018	46900	GerE-like (LuxR/UhpA family of transcriptional regulators)	1a04 A:150-216
4D	gi|256390216|ref|YP_003111780.1|	0045682	1-120	3.7e-29	52172	CheY-like	0.0033	52173	CheY-related	1a04 A:5-142
4D	gi|256390216|ref|YP_003111780.1|	0048694	128-202	6.12e-20	46894	C-terminal effector domain of the bipartite response regulators	0.0061	46900	GerE-like (LuxR/UhpA family of transcriptional regulators)	1fse A:
4D	gi|256390270|ref|YP_003111834.1|	0048694	136-204	2.48e-19	46894	C-terminal effector domain of the bipartite response regulators	0.0036	46900	GerE-like (LuxR/UhpA family of transcriptional regulators)	1fse A:
4D	gi|256390298|ref|YP_003111862.1|	0048694	849-914	4.08e-17	46894	C-terminal effector domain of the bipartite response regulators	0.0063	46900	GerE-like (LuxR/UhpA family of transcriptional regulators)	1fse A:
4D	gi|256390298|ref|YP_003111862.1|	0043792	13-256	0.00000000000169	52540	P-loop containing nucleoside triphosphate hydrolases	0.089	52652	Nitrogenase iron protein-like	2qm8 A:5-327
4D	gi|256390298|ref|YP_003111862.1|	0042932	502-695	0.0000000066	48452	TPR-like	0.058	48453	Tetratricopeptide repeat (TPR)	1e96 B:
4D	gi|256390298|ref|YP_003111862.1|	0042932	736-830	0.0000733	48452	TPR-like	0.086	158785	CT2138-like	2hr2 A:2-157
4D	gi|256390456|ref|YP_003112020.1|	0043525	1-136	2.42e-18	52172	CheY-like	0.0025	52173	CheY-related	1s8n A:
4D	gi|256390456|ref|YP_003112020.1|	0048694	135-194	0.0000000000000136	46894	C-terminal effector domain of the bipartite response regulators	0.0063	46900	GerE-like (LuxR/UhpA family of transcriptional regulators)	1a04 A:150-216
4D	gi|256390621|ref|YP_003112185.1|	0048694	253-329	0.0000000000000112	46894	C-terminal effector domain of the bipartite response regulators	0.0055	46900	GerE-like (LuxR/UhpA family of transcriptional regulators)	1a04 A:150-216
4D	gi|256390814|ref|YP_003112378.1|	0045682	1-133	5.83e-31	52172	CheY-like	0.00036	52173	CheY-related	1a04 A:5-142
4D	gi|256390814|ref|YP_003112378.1|	0048694	149-223	8.5e-18	46894	C-terminal effector domain of the bipartite response regulators	0.0044	46900	GerE-like (LuxR/UhpA family of transcriptional regulators)	1yio A:131-200
4D	gi|256391089|ref|YP_003112653.1|	0048694	920-986	0.000000000000646	46894	C-terminal effector domain of the bipartite response regulators	0.0076	46900	GerE-like (LuxR/UhpA family of transcriptional regulators)	1fse A:
4D	gi|256391089|ref|YP_003112653.1|	0049491	6-60,99-226	0.000000000589	52540	P-loop containing nucleoside triphosphate hydrolases	0.055	52652	Nitrogenase iron protein-like	2qm8 A:5-327
4D	gi|256391089|ref|YP_003112653.1|	0054057	718-847	0.0000786	48452	TPR-like	0.044	48453	Tetratricopeptide repeat (TPR)	2c2l A:24-224
4D	gi|256391094|ref|YP_003112658.1|	0045682	1-128	9.11e-33	52172	CheY-like	0.00087	52173	CheY-related	1a04 A:5-142
4D	gi|256391094|ref|YP_003112658.1|	0048694	127-200	1.22e-16	46894	C-terminal effector domain of the bipartite response regulators	0.0067	46900	GerE-like (LuxR/UhpA family of transcriptional regulators)	1fse A:
4D	gi|256391114|ref|YP_003112678.1|	0043525	1-133	7.97e-19	52172	CheY-like	0.0024	52173	CheY-related	1s8n A:
4D	gi|256391114|ref|YP_003112678.1|	0048694	133-195	0.000000000000146	46894	C-terminal effector domain of the bipartite response regulators	0.0078	46900	GerE-like (LuxR/UhpA family of transcriptional regulators)	1fse A:
4D	gi|256391285|ref|YP_003112849.1|	0048694	883-946	4.08e-17	46894	C-terminal effector domain of the bipartite response regulators	0.0059	46900	GerE-like (LuxR/UhpA family of transcriptional regulators)	1fse A:
4D	gi|256391285|ref|YP_003112849.1|	0043792	23-231	0.0000000000000178	52540	P-loop containing nucleoside triphosphate hydrolases	0.057	52686	ABC transporter ATPase domain-like	1l7v C:
4D	gi|256391285|ref|YP_003112849.1|	0054057	414-534	0.0000156	48452	TPR-like	0.036	48453	Tetratricopeptide repeat (TPR)	1ya0 A:1-497
4D	gi|256391311|ref|YP_003112875.1|	0048694	197-264	3.13e-17	46894	C-terminal effector domain of the bipartite response regulators	0.0052	46900	GerE-like (LuxR/UhpA family of transcriptional regulators)	1a04 A:150-216
4D	gi|256391489|ref|YP_003113053.1|	0048694	191-251	4.08e-17	46894	C-terminal effector domain of the bipartite response regulators	0.0032	46900	GerE-like (LuxR/UhpA family of transcriptional regulators)	1a04 A:150-216
4D	gi|256391849|ref|YP_003113413.1|	0045682	4-136	5.98e-34	52172	CheY-like	0.00053	52173	CheY-related	1a04 A:5-142
4D	gi|256391849|ref|YP_003113413.1|	0048694	136-215	3.06e-24	46894	C-terminal effector domain of the bipartite response regulators	0.0015	46900	GerE-like (LuxR/UhpA family of transcriptional regulators)	1a04 A:150-216
4D	gi|256391858|ref|YP_003113422.1|	0048694	290-353	0.000000000000085	46894	C-terminal effector domain of the bipartite response regulators	0.0041	46900	GerE-like (LuxR/UhpA family of transcriptional regulators)	1fse A:
4D	gi|256391858|ref|YP_003113422.1|	0048136	26-176	0.0000000126	55781	GAF domain-like	0.0091	55782	GAF domain	2o9c A:135-321
4D	gi|256391917|ref|YP_003113481.1|	0048694	354-419	1.39e-16	46894	C-terminal effector domain of the bipartite response regulators	0.0078	46900	GerE-like (LuxR/UhpA family of transcriptional regulators)	1a04 A:150-216
4D	gi|256392199|ref|YP_003113763.1|	0048694	14-73	0.000000000000279	46894	C-terminal effector domain of the bipartite response regulators	0.0061	46900	GerE-like (LuxR/UhpA family of transcriptional regulators)	1fse A:
4D	gi|256392290|ref|YP_003113854.1|	0048694	14-70	0.000000252	46894	C-terminal effector domain of the bipartite response regulators	0.03	46900	GerE-like (LuxR/UhpA family of transcriptional regulators)	1fse A:
4D	gi|256392290|ref|YP_003113854.1|	0048694	103-142	0.0000816	46894	C-terminal effector domain of the bipartite response regulators	0.039	46900	GerE-like (LuxR/UhpA family of transcriptional regulators)	1fse A:
4D	gi|256392339|ref|YP_003113903.1|	0048694	149-218	1.19e-16	46894	C-terminal effector domain of the bipartite response regulators	0.0091	46900	GerE-like (LuxR/UhpA family of transcriptional regulators)	1fse A:
4D	gi|256392339|ref|YP_003113903.1|	0045682	15-142	6.4e-17	52172	CheY-like	0.0029	52173	CheY-related	1a04 A:5-142
4D	gi|256392340|ref|YP_003113904.1|	0048694	1012-1081	1.5e-18	46894	C-terminal effector domain of the bipartite response regulators	0.0049	46900	GerE-like (LuxR/UhpA family of transcriptional regulators)	1fse A:
4D	gi|256392340|ref|YP_003113904.1|	0047420	7-228	0.000000000000267	52540	P-loop containing nucleoside triphosphate hydrolases	0.064	81269	Extended AAA-ATPase domain	1iqp A:2-232
4D	gi|256392340|ref|YP_003113904.1|	0052100	452-555,824-889	0.0000101	48452	TPR-like	0.091	140845	BTAD-like	2ff4 A:105-283
4D	gi|256392574|ref|YP_003114138.1|	0048694	13-80	1.02e-16	46894	C-terminal effector domain of the bipartite response regulators	0.0095	46900	GerE-like (LuxR/UhpA family of transcriptional regulators)	1yio A:131-200
4D	gi|256392574|ref|YP_003114138.1|	0048694	85-151	2.01e-16	46894	C-terminal effector domain of the bipartite response regulators	0.0087	46900	GerE-like (LuxR/UhpA family of transcriptional regulators)	1yio A:131-200
4D	gi|256392635|ref|YP_003114199.1|	0048694	145-209	1.12e-17	46894	C-terminal effector domain of the bipartite response regulators	0.02	46900	GerE-like (LuxR/UhpA family of transcriptional regulators)	1yio A:131-200
4D	gi|256392692|ref|YP_003114256.1|	0048694	139-210	3.2e-20	46894	C-terminal effector domain of the bipartite response regulators	0.0027	46900	GerE-like (LuxR/UhpA family of transcriptional regulators)	1a04 A:150-216
4D	gi|256392692|ref|YP_003114256.1|	0045700	8-108	0.000000913	52172	CheY-like	0.035	52173	CheY-related	1s8n A:
4D	gi|256392791|ref|YP_003114355.1|	0048694	875-938	1.43e-16	46894	C-terminal effector domain of the bipartite response regulators	0.0037	46900	GerE-like (LuxR/UhpA family of transcriptional regulators)	1fse A:
4D	gi|256392791|ref|YP_003114355.1|	0050374	18-228	0.000000000000191	52540	P-loop containing nucleoside triphosphate hydrolases	0.054	81269	Extended AAA-ATPase domain	1qvr A:536-850
4D	gi|256392791|ref|YP_003114355.1|	0042932	613-718,772-828	0.0000219	48452	TPR-like	0.067	48453	Tetratricopeptide repeat (TPR)	1w3b A:
4D	gi|256392793|ref|YP_003114357.1|	0048694	816-876	1.56e-17	46894	C-terminal effector domain of the bipartite response regulators	0.0049	46900	GerE-like (LuxR/UhpA family of transcriptional regulators)	1fse A:
4D	gi|256392793|ref|YP_003114357.1|	0047420	3-213	0.000000000000213	52540	P-loop containing nucleoside triphosphate hydrolases	0.067	81269	Extended AAA-ATPase domain	1ksf X:437-755
4D	gi|256392796|ref|YP_003114360.1|	0048694	863-920	0.00000000000000408	46894	C-terminal effector domain of the bipartite response regulators	0.0041	46900	GerE-like (LuxR/UhpA family of transcriptional regulators)	1a04 A:150-216
4D	gi|256392796|ref|YP_003114360.1|	0050374	8-233	0.000000000609	52540	P-loop containing nucleoside triphosphate hydrolases	0.042	81269	Extended AAA-ATPase domain	1qvr A:149-535
4D	gi|256392804|ref|YP_003114368.1|	0048694	842-908	9.86e-18	46894	C-terminal effector domain of the bipartite response regulators	0.0071	46900	GerE-like (LuxR/UhpA family of transcriptional regulators)	1a04 A:150-216
4D	gi|256392804|ref|YP_003114368.1|	0050374	3-214	0.000000615	52540	P-loop containing nucleoside triphosphate hydrolases	0.072	81269	Extended AAA-ATPase domain	1jbk A:
4D	gi|256392805|ref|YP_003114369.1|	0048694	854-917	3.4e-16	46894	C-terminal effector domain of the bipartite response regulators	0.0046	46900	GerE-like (LuxR/UhpA family of transcriptional regulators)	1a04 A:150-216
4D	gi|256392805|ref|YP_003114369.1|	0050374	2-171	0.0000000634	52540	P-loop containing nucleoside triphosphate hydrolases	0.027	81269	Extended AAA-ATPase domain	1qvr A:536-850
4D	gi|256392805|ref|YP_003114369.1|	0054057	609-644,747-832	0.000000145	48452	TPR-like	0.041	69094	Transcription factor MalT domain III	1hz4 A:
4D	gi|256392814|ref|YP_003114378.1|	0051140	278-432	4.71e-23	109604	HD-domain/PDEase-like	0.071	48548	PDEase	1rkp A:
4D	gi|256392814|ref|YP_003114378.1|	0048694	454-522	5.44e-20	46894	C-terminal effector domain of the bipartite response regulators	0.0049	46900	GerE-like (LuxR/UhpA family of transcriptional regulators)	1fse A:
4D	gi|256392814|ref|YP_003114378.1|	0054512	31-84,145-236	0.000000404	109604	HD-domain/PDEase-like	0.038	101340	HD domain	1ynb A:7-173
4D	gi|256392833|ref|YP_003114397.1|	0045682	1-128	3.42e-26	52172	CheY-like	0.002	52173	CheY-related	1a04 A:5-142
4D	gi|256392833|ref|YP_003114397.1|	0048694	126-201	7.14e-18	46894	C-terminal effector domain of the bipartite response regulators	0.0048	46900	GerE-like (LuxR/UhpA family of transcriptional regulators)	1fse A:
4D	gi|256392912|ref|YP_003114476.1|	0047420	8-87,152-272	0.0000000000000673	52540	P-loop containing nucleoside triphosphate hydrolases	0.034	81269	Extended AAA-ATPase domain	1jbk A:
4D	gi|256392912|ref|YP_003114476.1|	0048694	937-999	0.0000000000136	46894	C-terminal effector domain of the bipartite response regulators	0.0084	46900	GerE-like (LuxR/UhpA family of transcriptional regulators)	1fse A:
4D	gi|256392927|ref|YP_003114491.1|	0039925	12-141	1.39e-30	52172	CheY-like	0.00057	52173	CheY-related	1a04 A:5-142
4D	gi|256392927|ref|YP_003114491.1|	0048694	156-229	9.18e-22	46894	C-terminal effector domain of the bipartite response regulators	0.0031	46900	GerE-like (LuxR/UhpA family of transcriptional regulators)	1a04 A:150-216
4D	gi|256393107|ref|YP_003114671.1|	0048694	56-99	0.00000000408	46894	C-terminal effector domain of the bipartite response regulators	0.0061	46900	GerE-like (LuxR/UhpA family of transcriptional regulators)	1fse A:
4D	gi|256393338|ref|YP_003114902.1|	0048694	931-992	6.8e-19	46894	C-terminal effector domain of the bipartite response regulators	0.0039	46900	GerE-like (LuxR/UhpA family of transcriptional regulators)	1fse A:
4D	gi|256393338|ref|YP_003114902.1|	0050374	12-247	0.00000000000000743	52540	P-loop containing nucleoside triphosphate hydrolases	0.031	81269	Extended AAA-ATPase domain	1jbk A:
4D	gi|256393338|ref|YP_003114902.1|	0054057	769-869	0.0000000641	48452	TPR-like	0.045	48453	Tetratricopeptide repeat (TPR)	1elw A:
4D	gi|256393338|ref|YP_003114902.1|	0054057	476-555,593-656	0.000000135	48452	TPR-like	0.067	48453	Tetratricopeptide repeat (TPR)	1p5q A:258-427
4D	gi|256393352|ref|YP_003114916.1|	0048694	203-257	0.0000265	46894	C-terminal effector domain of the bipartite response regulators	0.016	46900	GerE-like (LuxR/UhpA family of transcriptional regulators)	1a04 A:150-216
4D	gi|256393370|ref|YP_003114934.1|	0048694	852-911	0.00000000000000126	46894	C-terminal effector domain of the bipartite response regulators	0.0078	46900	GerE-like (LuxR/UhpA family of transcriptional regulators)	1fse A:
4D	gi|256393370|ref|YP_003114934.1|	0050374	3-202	0.0000000154	52540	P-loop containing nucleoside triphosphate hydrolases	0.088	81269	Extended AAA-ATPase domain	1l8q A:77-289
4D	gi|256393377|ref|YP_003114941.1|	0048694	842-901	0.0000000000000119	46894	C-terminal effector domain of the bipartite response regulators	0.0081	46900	GerE-like (LuxR/UhpA family of transcriptional regulators)	1fse A:
4D	gi|256393377|ref|YP_003114941.1|	0052100	369-397,599-634,675-813	0.00000106	48452	TPR-like	0.058	69094	Transcription factor MalT domain III	1hz4 A:
4D	gi|256393377|ref|YP_003114941.1|	0043792	13-218	0.00000296	52540	P-loop containing nucleoside triphosphate hydrolases	0.065	52724	RNA helicase	1yks A:185-324
4D	gi|256393379|ref|YP_003114943.1|	0048694	855-913	5.1e-16	46894	C-terminal effector domain of the bipartite response regulators	0.0052	46900	GerE-like (LuxR/UhpA family of transcriptional regulators)	1fse A:
4D	gi|256393379|ref|YP_003114943.1|	0050374	7-248	0.0000000367	52540	P-loop containing nucleoside triphosphate hydrolases	0.028	81269	Extended AAA-ATPase domain	1ksf X:168-436
4D	gi|256393385|ref|YP_003114949.1|	0048694	133-206	8.5e-19	46894	C-terminal effector domain of the bipartite response regulators	0.0028	46900	GerE-like (LuxR/UhpA family of transcriptional regulators)	1fse A:
4D	gi|256393385|ref|YP_003114949.1|	0045682	8-130	0.000000000703	52172	CheY-like	0.016	52173	CheY-related	1u0s Y:
4D	gi|256393423|ref|YP_003114987.1|	0045682	10-124	8.68e-16	52172	CheY-like	0.003	52173	CheY-related	1a04 A:5-142
4D	gi|256393423|ref|YP_003114987.1|	0048694	126-187	0.000000000374	46894	C-terminal effector domain of the bipartite response regulators	0.019	46900	GerE-like (LuxR/UhpA family of transcriptional regulators)	1a04 A:150-216
4D	gi|256393536|ref|YP_003115100.1|	0048694	136-205	7.82e-17	46894	C-terminal effector domain of the bipartite response regulators	0.0054	46900	GerE-like (LuxR/UhpA family of transcriptional regulators)	1fse A:
4D	gi|256393595|ref|YP_003115159.1|	0043525	1-148	1.37e-20	52172	CheY-like	0.0028	52173	CheY-related	1s8n A:
4D	gi|256393595|ref|YP_003115159.1|	0048694	138-193	9.18e-16	46894	C-terminal effector domain of the bipartite response regulators	0.004	46900	GerE-like (LuxR/UhpA family of transcriptional regulators)	1a04 A:150-216
4D	gi|256393611|ref|YP_003115175.1|	0053686	14-271	4.02e-23	52540	P-loop containing nucleoside triphosphate hydrolases	0.079	52592	G proteins	1kao A:
4D	gi|256393611|ref|YP_003115175.1|	0048694	611-676	1.33e-18	46894	C-terminal effector domain of the bipartite response regulators	0.0029	46900	GerE-like (LuxR/UhpA family of transcriptional regulators)	1a04 A:150-216
4D	gi|256393713|ref|YP_003115277.1|	0048694	273-328	0.00000016	46894	C-terminal effector domain of the bipartite response regulators	0.016	46900	GerE-like (LuxR/UhpA family of transcriptional regulators)	1a04 A:150-216
4D	gi|256393713|ref|YP_003115277.1|	0040266	10-73	0.0000321	46785	Winged helix DNA-binding domain	0.056	158299	ReutB4095-like	2obp A:12-92
4D	gi|256393848|ref|YP_003115412.1|	0048694	908-957	0.00000000000000782	46894	C-terminal effector domain of the bipartite response regulators	0.0065	46900	GerE-like (LuxR/UhpA family of transcriptional regulators)	1fse A:
4D	gi|256393848|ref|YP_003115412.1|	0043792	24-101,154-261	0.00000000241	52540	P-loop containing nucleoside triphosphate hydrolases	0.074	52541	Nucleotide and nucleoside kinases	1g3u A:
4D	gi|256393848|ref|YP_003115412.1|	0042932	792-889	0.0000114	48452	TPR-like	0.029	48453	Tetratricopeptide repeat (TPR)	1xnf A:
4D	gi|256393953|ref|YP_003115517.1|	0048694	791-858	9.86e-17	46894	C-terminal effector domain of the bipartite response regulators	0.0083	46900	GerE-like (LuxR/UhpA family of transcriptional regulators)	1fse A:
4D	gi|256393953|ref|YP_003115517.1|	0050374	9-193	0.00000000165	52540	P-loop containing nucleoside triphosphate hydrolases	0.072	81269	Extended AAA-ATPase domain	1jbk A:
4D	gi|256393953|ref|YP_003115517.1|	0040251	540-610,654-685	0.000000449	48452	TPR-like	0.059	48453	Tetratricopeptide repeat (TPR)	1elw A:
4D	gi|256393953|ref|YP_003115517.1|	0042932	351-498	0.000000518	48452	TPR-like	0.084	69094	Transcription factor MalT domain III	1hz4 A:
4D	gi|256394171|ref|YP_003115735.1|	0048694	860-929	9.18e-16	46894	C-terminal effector domain of the bipartite response regulators	0.038	46900	GerE-like (LuxR/UhpA family of transcriptional regulators)	1a04 A:150-216
4D	gi|256394171|ref|YP_003115735.1|	0049491	30-232	0.00000000000243	52540	P-loop containing nucleoside triphosphate hydrolases	0.043	81269	Extended AAA-ATPase domain	1jr3 A:3-242
4D	gi|256394171|ref|YP_003115735.1|	0052100	545-761	0.0000314	48452	TPR-like	0.087	48453	Tetratricopeptide repeat (TPR)	1kt1 A:254-421
4D	gi|256394182|ref|YP_003115746.1|	0048694	274-340	0.00000000000714	46894	C-terminal effector domain of the bipartite response regulators	0.0078	46900	GerE-like (LuxR/UhpA family of transcriptional regulators)	1fse A:
4D	gi|256394278|ref|YP_003115842.1|	0048694	882-941	0.00000000000000126	46894	C-terminal effector domain of the bipartite response regulators	0.0078	46900	GerE-like (LuxR/UhpA family of transcriptional regulators)	1fse A:
4D	gi|256394278|ref|YP_003115842.1|	0050374	4-204	0.000000000138	52540	P-loop containing nucleoside triphosphate hydrolases	0.038	81269	Extended AAA-ATPase domain	1jbk A:
4D	gi|256394279|ref|YP_003115843.1|	0048694	837-899	0.00000000000000544	46894	C-terminal effector domain of the bipartite response regulators	0.0069	46900	GerE-like (LuxR/UhpA family of transcriptional regulators)	1fse A:
4D	gi|256394279|ref|YP_003115843.1|	0050374	2-210	0.00000000752	52540	P-loop containing nucleoside triphosphate hydrolases	0.072	81269	Extended AAA-ATPase domain	1ksf X:168-436
4D	gi|256394280|ref|YP_003115844.1|	0048694	853-909	0.00000000000000211	46894	C-terminal effector domain of the bipartite response regulators	0.0084	46900	GerE-like (LuxR/UhpA family of transcriptional regulators)	1fse A:
4D	gi|256394280|ref|YP_003115844.1|	0049491	8-87,128-244	0.0000000522	52540	P-loop containing nucleoside triphosphate hydrolases	0.025	81269	Extended AAA-ATPase domain	1ksf X:168-436
4D	gi|256394338|ref|YP_003115902.1|	0045682	8-137	2.13e-33	52172	CheY-like	0.00065	52173	CheY-related	1a04 A:5-142
4D	gi|256394338|ref|YP_003115902.1|	0048694	152-217	6.12e-23	46894	C-terminal effector domain of the bipartite response regulators	0.0013	46900	GerE-like (LuxR/UhpA family of transcriptional regulators)	1fse A:
4D	gi|256394564|ref|YP_003116128.1|	0043525	2-123	1.17e-32	52172	CheY-like	0.00071	52173	CheY-related	1a04 A:5-142
4D	gi|256394564|ref|YP_003116128.1|	0048694	126-200	1.84e-23	46894	C-terminal effector domain of the bipartite response regulators	0.002	46900	GerE-like (LuxR/UhpA family of transcriptional regulators)	1fse A:
4D	gi|256394854|ref|YP_003116418.1|	0045682	1-133	3.13e-34	52172	CheY-like	0.00023	52173	CheY-related	1a04 A:5-142
4D	gi|256394854|ref|YP_003116418.1|	0048694	152-222	3.16e-23	46894	C-terminal effector domain of the bipartite response regulators	0.0022	46900	GerE-like (LuxR/UhpA family of transcriptional regulators)	1a04 A:150-216
4D	gi|256394916|ref|YP_003116480.1|	0048694	815-885	5.78e-19	46894	C-terminal effector domain of the bipartite response regulators	0.0074	46900	GerE-like (LuxR/UhpA family of transcriptional regulators)	1fse A:
4D	gi|256394916|ref|YP_003116480.1|	0047420	3-187	0.000000000000506	52540	P-loop containing nucleoside triphosphate hydrolases	0.083	52652	Nitrogenase iron protein-like	2qm8 A:5-327
4D	gi|256394916|ref|YP_003116480.1|	0042932	431-586	0.0000392	48452	TPR-like	0.095	158785	CT2138-like	2hr2 A:2-157
4D	gi|256395013|ref|YP_003116577.1|	0045682	5-142	6.83e-31	52172	CheY-like	0.001	52173	CheY-related	1a04 A:5-142
4D	gi|256395013|ref|YP_003116577.1|	0048694	360-427	3.74e-21	46894	C-terminal effector domain of the bipartite response regulators	0.0021	46900	GerE-like (LuxR/UhpA family of transcriptional regulators)	1a04 A:150-216
4D	gi|256395178|ref|YP_003116742.1|	0045682	4-147	1.99e-24	52172	CheY-like	0.00042	52173	CheY-related	1a04 A:5-142
4D	gi|256395178|ref|YP_003116742.1|	0048694	159-224	3.06e-22	46894	C-terminal effector domain of the bipartite response regulators	0.0018	46900	GerE-like (LuxR/UhpA family of transcriptional regulators)	1a04 A:150-216
4D	gi|256395191|ref|YP_003116755.1|	0043525	1-113	2.13e-31	52172	CheY-like	0.0013	52173	CheY-related	1u0s Y:
4D	gi|256395191|ref|YP_003116755.1|	0048694	145-212	7.82e-23	46894	C-terminal effector domain of the bipartite response regulators	0.0028	46900	GerE-like (LuxR/UhpA family of transcriptional regulators)	1a04 A:150-216
4D	gi|256395226|ref|YP_003116790.1|	0045682	1-135	4.41e-32	52172	CheY-like	0.00039	52173	CheY-related	1a04 A:5-142
4D	gi|256395226|ref|YP_003116790.1|	0048694	163-229	1.22e-22	46894	C-terminal effector domain of the bipartite response regulators	0.0028	46900	GerE-like (LuxR/UhpA family of transcriptional regulators)	1a04 A:150-216
4D	gi|256395358|ref|YP_003116922.1|	0048694	269-335	0.00000000000327	46894	C-terminal effector domain of the bipartite response regulators	0.0095	46900	GerE-like (LuxR/UhpA family of transcriptional regulators)	1a04 A:150-216
4D	gi|256395415|ref|YP_003116979.1|	0045682	2-135	6.97e-23	52172	CheY-like	0.00046	52173	CheY-related	1a04 A:5-142
4D	gi|256395415|ref|YP_003116979.1|	0048694	144-216	1.6e-21	46894	C-terminal effector domain of the bipartite response regulators	0.0025	46900	GerE-like (LuxR/UhpA family of transcriptional regulators)	1fse A:
4D	gi|256395654|ref|YP_003117218.1|	0045682	4-135	9.53e-35	52172	CheY-like	0.00031	52173	CheY-related	1a04 A:5-142
4D	gi|256395654|ref|YP_003117218.1|	0048694	153-223	1.19e-22	46894	C-terminal effector domain of the bipartite response regulators	0.0017	46900	GerE-like (LuxR/UhpA family of transcriptional regulators)	1fse A:
4D	gi|256395828|ref|YP_003117392.1|	0045682	1-136	1.85e-34	52172	CheY-like	0.0005	52173	CheY-related	1a04 A:5-142
4D	gi|256395828|ref|YP_003117392.1|	0048694	180-249	3.13e-23	46894	C-terminal effector domain of the bipartite response regulators	0.0021	46900	GerE-like (LuxR/UhpA family of transcriptional regulators)	1a04 A:150-216
4D	gi|256395900|ref|YP_003117464.1|	0048694	164-231	3.03e-18	46894	C-terminal effector domain of the bipartite response regulators	0.0083	46900	GerE-like (LuxR/UhpA family of transcriptional regulators)	1fse A:
4D	gi|256395900|ref|YP_003117464.1|	0048997	18-120	0.00000000000313	52172	CheY-like	0.0061	52173	CheY-related	1jbe A:
4D	gi|256396062|ref|YP_003117626.1|	0048694	924-991	2.11e-16	46894	C-terminal effector domain of the bipartite response regulators	0.0038	46900	GerE-like (LuxR/UhpA family of transcriptional regulators)	1fse A:
4D	gi|256396062|ref|YP_003117626.1|	0049491	5-76,143-256	0.0000000000000195	52540	P-loop containing nucleoside triphosphate hydrolases	0.05	81269	Extended AAA-ATPase domain	1ixz A:
4D	gi|256396062|ref|YP_003117626.1|	0042932	415-629	0.0000000000238	48452	TPR-like	0.041	48453	Tetratricopeptide repeat (TPR)	1elw A:
4D	gi|256396062|ref|YP_003117626.1|	0052646	565-599,646-727	0.0000282	48452	TPR-like	0.055	48453	Tetratricopeptide repeat (TPR)	1elw A:
4D	gi|256396070|ref|YP_003117634.1|	0045682	2-133	5.98e-34	52172	CheY-like	0.0007	52173	CheY-related	1a04 A:5-142
4D	gi|256396070|ref|YP_003117634.1|	0048694	148-221	1.33e-20	46894	C-terminal effector domain of the bipartite response regulators	0.0023	46900	GerE-like (LuxR/UhpA family of transcriptional regulators)	1a04 A:150-216
4D	gi|256396087|ref|YP_003117651.1|	0045682	5-134	5.69e-31	52172	CheY-like	0.00025	52173	CheY-related	1a04 A:5-142
4D	gi|256396087|ref|YP_003117651.1|	0048694	138-210	3.06e-19	46894	C-terminal effector domain of the bipartite response regulators	0.0042	46900	GerE-like (LuxR/UhpA family of transcriptional regulators)	1a04 A:150-216
4D	gi|256396097|ref|YP_003117661.1|	0048694	280-336	0.00000000408	46894	C-terminal effector domain of the bipartite response regulators	0.0061	46900	GerE-like (LuxR/UhpA family of transcriptional regulators)	1a04 A:150-216
4D	gi|256396097|ref|YP_003117661.1|	0035785	148-265	0.000000255	56024	Phospholipase D/nuclease	0.02	56025	Nuclease	1byr A:
4D	gi|256396212|ref|YP_003117776.1|	0045682	20-149	3.13e-34	52172	CheY-like	0.0005	52173	CheY-related	1a04 A:5-142
4D	gi|256396212|ref|YP_003117776.1|	0048694	170-237	1.56e-20	46894	C-terminal effector domain of the bipartite response regulators	0.0034	46900	GerE-like (LuxR/UhpA family of transcriptional regulators)	1fse A:
4D	gi|256396266|ref|YP_003117830.1|	0045682	2-135	6.83e-31	52172	CheY-like	0.00034	52173	CheY-related	1a04 A:5-142
4D	gi|256396266|ref|YP_003117830.1|	0048694	147-221	1.02e-21	46894	C-terminal effector domain of the bipartite response regulators	0.0029	46900	GerE-like (LuxR/UhpA family of transcriptional regulators)	1a04 A:150-216
4D	gi|256396281|ref|YP_003117845.1|	0048694	184-252	1.7e-17	46894	C-terminal effector domain of the bipartite response regulators	0.0031	46900	GerE-like (LuxR/UhpA family of transcriptional regulators)	1fse A:
4D	gi|256396450|ref|YP_003118014.1|	0045682	7-137	7.68e-35	52172	CheY-like	0.0003	52173	CheY-related	1a04 A:5-142
4D	gi|256396450|ref|YP_003118014.1|	0048694	140-211	3.74e-22	46894	C-terminal effector domain of the bipartite response regulators	0.0024	46900	GerE-like (LuxR/UhpA family of transcriptional regulators)	1fse A:
4D	gi|256396518|ref|YP_003118082.1|	0045682	5-139	3.7e-29	52172	CheY-like	0.00032	52173	CheY-related	1a04 A:5-142
4D	gi|256396518|ref|YP_003118082.1|	0048694	154-223	6.8e-23	46894	C-terminal effector domain of the bipartite response regulators	0.0026	46900	GerE-like (LuxR/UhpA family of transcriptional regulators)	1fse A:
4D	gi|256396690|ref|YP_003118254.1|	0045682	5-134	1.28e-35	52172	CheY-like	0.00062	52173	CheY-related	1a04 A:5-142
4D	gi|256396690|ref|YP_003118254.1|	0048694	156-222	3.4e-23	46894	C-terminal effector domain of the bipartite response regulators	0.0014	46900	GerE-like (LuxR/UhpA family of transcriptional regulators)	1a04 A:150-216
4D	gi|256396740|ref|YP_003118304.1|	0048694	245-314	0.00000000000034	46894	C-terminal effector domain of the bipartite response regulators	0.0048	46900	GerE-like (LuxR/UhpA family of transcriptional regulators)	1a04 A:150-216
4D	gi|256396759|ref|YP_003118323.1|	0045682	1-135	5.12e-36	52172	CheY-like	0.00055	52173	CheY-related	1a04 A:5-142
4D	gi|256396759|ref|YP_003118323.1|	0048694	145-217	4.76e-21	46894	C-terminal effector domain of the bipartite response regulators	0.0024	46900	GerE-like (LuxR/UhpA family of transcriptional regulators)	1a04 A:150-216
4D	gi|256396913|ref|YP_003118477.1|	0043525	3-127	2.42e-35	52172	CheY-like	0.00061	52173	CheY-related	1u0s Y:
4D	gi|256396913|ref|YP_003118477.1|	0048694	152-221	1.22e-21	46894	C-terminal effector domain of the bipartite response regulators	0.0016	46900	GerE-like (LuxR/UhpA family of transcriptional regulators)	1a04 A:150-216
4D	gi|256396944|ref|YP_003118508.1|	0045682	1-131	9.82e-33	52172	CheY-like	0.0003	52173	CheY-related	1a04 A:5-142
4D	gi|256396944|ref|YP_003118508.1|	0048694	157-228	2.96e-22	46894	C-terminal effector domain of the bipartite response regulators	0.0023	46900	GerE-like (LuxR/UhpA family of transcriptional regulators)	1fse A:
4D	gi|256397404|ref|YP_003118968.1|	0048694	1018-1080	2.21e-19	46894	C-terminal effector domain of the bipartite response regulators	0.0031	46900	GerE-like (LuxR/UhpA family of transcriptional regulators)	1a04 A:150-216
4D	gi|256397404|ref|YP_003118968.1|	0049491	14-68,127-143,217-327	0.0000000199	52540	P-loop containing nucleoside triphosphate hydrolases	0.044	52592	G proteins	2f9l A:8-182
4D	gi|256397404|ref|YP_003118968.1|	0054057	656-782	0.0000000157	48452	TPR-like	0.021	48453	Tetratricopeptide repeat (TPR)	1w3b A:
4D	gi|256397512|ref|YP_003119076.1|	0045682	20-153	4.55e-33	52172	CheY-like	0.00027	52173	CheY-related	1a04 A:5-142
4D	gi|256397512|ref|YP_003119076.1|	0048694	159-234	3.74e-24	46894	C-terminal effector domain of the bipartite response regulators	0.0022	46900	GerE-like (LuxR/UhpA family of transcriptional regulators)	1a04 A:150-216
4D	gi|256397554|ref|YP_003119118.1|	0048694	170-241	3.27e-19	46894	C-terminal effector domain of the bipartite response regulators	0.0017	46900	GerE-like (LuxR/UhpA family of transcriptional regulators)	1a04 A:150-216
4D	gi|256397554|ref|YP_003119118.1|	0045682	90-160	0.00000000242	52172	CheY-like	0.0066	52173	CheY-related	1krw A:
4D	gi|256397554|ref|YP_003119118.1|	0043525	3-58	0.0000000161	52172	CheY-like	0.0083	52173	CheY-related	1a04 A:5-142
4D	gi|256389243|ref|YP_003110807.1|	0054662	58-232	6.6e-22	64288	Chorismate lyase-like	0.014	143473	UTRA domain	2p19 A:2-149
4D	gi|256389243|ref|YP_003110807.1|	0050048	2-74	0.0000000156	46785	Winged helix DNA-binding domain	0.017	46804	GntR-like transcriptional regulators	1v4r A:1-100
4D	gi|256389836|ref|YP_003111400.1|	0036339	86-349	1.23e-35	53822	Periplasmic binding protein-like I	0.00033	53823	L-arabinose binding protein-like	2nzu G:58-332
4D	gi|256389836|ref|YP_003111400.1|	0043758	5-60	0.0000000000401	46785	Winged helix DNA-binding domain	0.085	46804	GntR-like transcriptional regulators	1hw1 A:5-78
4D	gi|256389889|ref|YP_003111453.1|	0050048	3-74	0.00000000000000107	46785	Winged helix DNA-binding domain	0.019	46804	GntR-like transcriptional regulators	3bwg A:5-82
4D	gi|256389923|ref|YP_003111487.1|	0054060	97-231	6.54e-22	48008	GntR ligand-binding domain-like	0.0077	48009	GntR ligand-binding domain-like	2hs5 A:94-231
4D	gi|256389923|ref|YP_003111487.1|	0050048	9-80	9.39e-21	46785	Winged helix DNA-binding domain	0.029	46804	GntR-like transcriptional regulators	2hs5 A:25-93
4D	gi|256390653|ref|YP_003112217.1|	0054060	89-222	5.49e-27	48008	GntR ligand-binding domain-like	0.014	48009	GntR ligand-binding domain-like	2hs5 A:94-231
4D	gi|256390653|ref|YP_003112217.1|	0050048	4-70	1.34e-17	46785	Winged helix DNA-binding domain	0.017	46804	GntR-like transcriptional regulators	2hs5 A:25-93
4D	gi|256390764|ref|YP_003112328.1|	0050768	96-436	1.08e-53	53383	PLP-dependent transferases	0.0034	53384	AAT-like	1x0m A:26-428
4D	gi|256390764|ref|YP_003112328.1|	0050048	18-84	2.99e-17	46785	Winged helix DNA-binding domain	0.0092	46804	GntR-like transcriptional regulators	1v4r A:1-100
4D	gi|256390921|ref|YP_003112485.1|	0054662	68-243	3.61e-46	64288	Chorismate lyase-like	0.00000877	143473	UTRA domain	2ra5 A:66-245
4D	gi|256390921|ref|YP_003112485.1|	0050048	10-84	1.49e-22	46785	Winged helix DNA-binding domain	0.022	46804	GntR-like transcriptional regulators	1v4r A:1-100
4D	gi|256390958|ref|YP_003112522.1|	0054060	132-263	7.85e-19	48008	GntR ligand-binding domain-like	0.01	48009	GntR ligand-binding domain-like	2hs5 A:94-231
4D	gi|256390958|ref|YP_003112522.1|	0050048	42-111	0.00000000000000318	46785	Winged helix DNA-binding domain	0.06	46804	GntR-like transcriptional regulators	1v4r A:1-100
4D	gi|256391195|ref|YP_003112759.1|	0050048	7-80	1.94e-19	46785	Winged helix DNA-binding domain	0.0071	46804	GntR-like transcriptional regulators	1v4r A:1-100
4D	gi|256391233|ref|YP_003112797.1|	0050048	4-74	4.06e-17	46785	Winged helix DNA-binding domain	0.041	46804	GntR-like transcriptional regulators	1hw1 A:5-78
4D	gi|256391233|ref|YP_003112797.1|	0054060	75-209	0.0000000000000128	48008	GntR ligand-binding domain-like	0.023	48009	GntR ligand-binding domain-like	2hs5 A:94-231
4D	gi|256391536|ref|YP_003113100.1|	0054060	91-218	7.06e-24	48008	GntR ligand-binding domain-like	0.0082	48009	GntR ligand-binding domain-like	1hw1 A:79-230
4D	gi|256391536|ref|YP_003113100.1|	0050048	6-107	2.35e-22	46785	Winged helix DNA-binding domain	0.015	46804	GntR-like transcriptional regulators	1hw1 A:5-78
4D	gi|256391564|ref|YP_003113128.1|	0050768	133-488	3.03e-79	53383	PLP-dependent transferases	0.00014	53384	AAT-like	1wst A:13-415
4D	gi|256391564|ref|YP_003113128.1|	0050048	39-110	4.87e-17	46785	Winged helix DNA-binding domain	0.023	46804	GntR-like transcriptional regulators	2hs5 A:25-93
4D	gi|256391813|ref|YP_003113377.1|	0054662	71-250	4.71e-41	64288	Chorismate lyase-like	0.0017	143473	UTRA domain	2ra5 A:66-245
4D	gi|256391813|ref|YP_003113377.1|	0050048	17-86	1.96e-18	46785	Winged helix DNA-binding domain	0.013	46804	GntR-like transcriptional regulators	2hs5 A:25-93
4D	gi|256392076|ref|YP_003113640.1|	0054899	118-253	3.93e-20	64288	Chorismate lyase-like	0.019	143473	UTRA domain	3cnv A:98-259
4D	gi|256392076|ref|YP_003113640.1|	0050048	7-77	0.000000000000417	46785	Winged helix DNA-binding domain	0.0098	46804	GntR-like transcriptional regulators	1v4r A:1-100
4D	gi|256392480|ref|YP_003114044.1|	0054060	124-244	0.00000000000018	48008	GntR ligand-binding domain-like	0.021	48009	GntR ligand-binding domain-like	1hw1 A:79-230
4D	gi|256392480|ref|YP_003114044.1|	0050048	38-114	0.000000000000432	46785	Winged helix DNA-binding domain	0.023	46804	GntR-like transcriptional regulators	1v4r A:1-100
4D	gi|256392517|ref|YP_003114081.1|	0054662	57-233	8.95e-37	64288	Chorismate lyase-like	0.0032	143473	UTRA domain	2ra5 A:66-245
4D	gi|256392517|ref|YP_003114081.1|	0050048	3-81	1.54e-19	46785	Winged helix DNA-binding domain	0.0088	46804	GntR-like transcriptional regulators	3bwg A:5-82
4D	gi|256392845|ref|YP_003114409.1|	0050696	76-462	1.54e-71	53383	PLP-dependent transferases	0.00022	53384	AAT-like	1x0m A:26-428
4D	gi|256392845|ref|YP_003114409.1|	0050048	10-82	6.51e-19	46785	Winged helix DNA-binding domain	0.034	46804	GntR-like transcriptional regulators	3bwg A:5-82
4D	gi|256392859|ref|YP_003114423.1|	0050768	128-503	6.33e-89	53383	PLP-dependent transferases	0.0000227	53384	AAT-like	1x0m A:26-428
4D	gi|256392859|ref|YP_003114423.1|	0050048	11-100	9.61e-20	46785	Winged helix DNA-binding domain	0.015	46804	GntR-like transcriptional regulators	1hw1 A:5-78
4D	gi|256392860|ref|YP_003114424.1|	0050768	100-458	1.71e-77	53383	PLP-dependent transferases	0.0000572	53384	AAT-like	1x0m A:26-428
4D	gi|256392860|ref|YP_003114424.1|	0050048	14-80	4.32e-17	46785	Winged helix DNA-binding domain	0.022	46804	GntR-like transcriptional regulators	1hw1 A:5-78
4D	gi|256392970|ref|YP_003114534.1|	0054662	71-247	4.4e-38	64288	Chorismate lyase-like	0.0025	143473	UTRA domain	2ra5 A:66-245
4D	gi|256392970|ref|YP_003114534.1|	0050048	18-92	0.0000000000000444	46785	Winged helix DNA-binding domain	0.024	46804	GntR-like transcriptional regulators	2hs5 A:25-93
4D	gi|256393084|ref|YP_003114648.1|	0054060	84-218	1.18e-26	48008	GntR ligand-binding domain-like	0.015	48009	GntR ligand-binding domain-like	2hs5 A:94-231
4D	gi|256393084|ref|YP_003114648.1|	0050048	15-83	4.68e-16	46785	Winged helix DNA-binding domain	0.01	46804	GntR-like transcriptional regulators	2hs5 A:25-93
4D	gi|256393356|ref|YP_003114920.1|	0054060	91-214	3.4e-22	48008	GntR ligand-binding domain-like	0.012	48009	GntR ligand-binding domain-like	2hs5 A:94-231
4D	gi|256393356|ref|YP_003114920.1|	0050048	19-86	2.21e-16	46785	Winged helix DNA-binding domain	0.023	46804	GntR-like transcriptional regulators	2hs5 A:25-93
4D	gi|256393482|ref|YP_003115046.1|	0054060	89-214	7.59e-24	48008	GntR ligand-binding domain-like	0.014	48009	GntR ligand-binding domain-like	2hs5 A:94-231
4D	gi|256393482|ref|YP_003115046.1|	0050048	18-104	7.37e-18	46785	Winged helix DNA-binding domain	0.015	46804	GntR-like transcriptional regulators	2hs5 A:25-93
4D	gi|256393806|ref|YP_003115370.1|	0054662	67-246	1.51e-35	64288	Chorismate lyase-like	0.0012	143473	UTRA domain	2ra5 A:66-245
4D	gi|256393806|ref|YP_003115370.1|	0050048	14-83	5.79e-19	46785	Winged helix DNA-binding domain	0.028	46804	GntR-like transcriptional regulators	1v4r A:1-100
4D	gi|256394057|ref|YP_003115621.1|	0054060	91-223	7.06e-26	48008	GntR ligand-binding domain-like	0.012	48009	GntR ligand-binding domain-like	2hs5 A:94-231
4D	gi|256394057|ref|YP_003115621.1|	0050048	2-70	3.48e-18	46785	Winged helix DNA-binding domain	0.029	46804	GntR-like transcriptional regulators	2hs5 A:25-93
4D	gi|256394066|ref|YP_003115630.1|	0054060	108-242	1.33e-22	48008	GntR ligand-binding domain-like	0.016	48009	GntR ligand-binding domain-like	1hw1 A:79-230
4D	gi|256394066|ref|YP_003115630.1|	0050048	19-88	7.57e-19	46785	Winged helix DNA-binding domain	0.028	46804	GntR-like transcriptional regulators	1hw1 A:5-78
4D	gi|256394093|ref|YP_003115657.1|	0054060	115-249	3.14e-23	48008	GntR ligand-binding domain-like	0.012	48009	GntR ligand-binding domain-like	2hs5 A:94-231
4D	gi|256394093|ref|YP_003115657.1|	0050048	25-95	4.51e-20	46785	Winged helix DNA-binding domain	0.022	46804	GntR-like transcriptional regulators	3bwg A:5-82
4D	gi|256394149|ref|YP_003115713.1|	0054060	97-228	3.66e-26	48008	GntR ligand-binding domain-like	0.0065	48009	GntR ligand-binding domain-like	2hs5 A:94-231
4D	gi|256394149|ref|YP_003115713.1|	0050048	7-74	2.53e-16	46785	Winged helix DNA-binding domain	0.021	46804	GntR-like transcriptional regulators	1v4r A:1-100
4D	gi|256394553|ref|YP_003116117.1|	0054662	85-263	7.54e-41	64288	Chorismate lyase-like	0.0024	143473	UTRA domain	3cnv A:98-259
4D	gi|256394553|ref|YP_003116117.1|	0050048	31-101	3.01e-16	46785	Winged helix DNA-binding domain	0.017	46804	GntR-like transcriptional regulators	2hs5 A:25-93
4D	gi|256395049|ref|YP_003116613.1|	0054060	107-239	2.41e-28	48008	GntR ligand-binding domain-like	0.0034	48009	GntR ligand-binding domain-like	2hs5 A:94-231
4D	gi|256395049|ref|YP_003116613.1|	0050048	33-104	7.97e-16	46785	Winged helix DNA-binding domain	0.014	46804	GntR-like transcriptional regulators	2hs5 A:25-93
4D	gi|256395239|ref|YP_003116803.1|	0050696	109-474	1.76e-63	53383	PLP-dependent transferases	0.00037	53384	AAT-like	1x0m A:26-428
4D	gi|256395239|ref|YP_003116803.1|	0050048	18-91	1.46e-17	46785	Winged helix DNA-binding domain	0.018	46804	GntR-like transcriptional regulators	1hw1 A:5-78
4D	gi|256395578|ref|YP_003117142.1|	0054060	86-220	2.59e-24	48008	GntR ligand-binding domain-like	0.011	48009	GntR ligand-binding domain-like	2hs5 A:94-231
4D	gi|256395578|ref|YP_003117142.1|	0050048	13-89	0.00000000000114	46785	Winged helix DNA-binding domain	0.04	46804	GntR-like transcriptional regulators	1hw1 A:5-78
4D	gi|256395632|ref|YP_003117196.1|	0054662	60-239	4.87e-46	64288	Chorismate lyase-like	0.0008	143473	UTRA domain	2ra5 A:66-245
4D	gi|256395632|ref|YP_003117196.1|	0050048	5-82	1.53e-17	46785	Winged helix DNA-binding domain	0.014	46804	GntR-like transcriptional regulators	1hw1 A:5-78
4D	gi|256395945|ref|YP_003117509.1|	0054060	98-227	3.14e-21	48008	GntR ligand-binding domain-like	0.016	48009	GntR ligand-binding domain-like	2hs5 A:94-231
4D	gi|256395945|ref|YP_003117509.1|	0050048	8-74	0.00000000000000875	46785	Winged helix DNA-binding domain	0.031	46804	GntR-like transcriptional regulators	2hs5 A:25-93
4D	gi|256396309|ref|YP_003117873.1|	0054662	65-247	1.33e-43	64288	Chorismate lyase-like	0.00078	143473	UTRA domain	2ra5 A:66-245
4D	gi|256396309|ref|YP_003117873.1|	0050048	16-84	2.98e-16	46785	Winged helix DNA-binding domain	0.011	46804	GntR-like transcriptional regulators	1hw1 A:5-78
4D	gi|256396558|ref|YP_003118122.1|	0050048	16-85	7.58e-20	46785	Winged helix DNA-binding domain	0.0073	46804	GntR-like transcriptional regulators	1hw1 A:5-78
4D	gi|256396558|ref|YP_003118122.1|	0054060	109-227	0.000000366	48008	GntR ligand-binding domain-like	0.02	48009	GntR ligand-binding domain-like	1hw1 A:79-230
4D	gi|256396823|ref|YP_003118387.1|	0054662	86-265	3.45e-54	64288	Chorismate lyase-like	0.00023	143473	UTRA domain	2ra5 A:66-245
4D	gi|256396823|ref|YP_003118387.1|	0050048	34-102	6.56e-17	46785	Winged helix DNA-binding domain	0.022	46804	GntR-like transcriptional regulators	1hw1 A:5-78
4D	gi|256397212|ref|YP_003118776.1|	0054662	66-239	6.6e-50	64288	Chorismate lyase-like	0.0013	143473	UTRA domain	2ra5 A:66-245
4D	gi|256397212|ref|YP_003118776.1|	0050048	9-82	3.35e-21	46785	Winged helix DNA-binding domain	0.014	46804	GntR-like transcriptional regulators	2hs5 A:25-93
4D	gi|256397506|ref|YP_003119070.1|	0050048	12-84	1.82e-18	46785	Winged helix DNA-binding domain	0.011	46804	GntR-like transcriptional regulators	1hw1 A:5-78
4D	gi|256397506|ref|YP_003119070.1|	0054060	107-179	0.00000000445	48008	GntR ligand-binding domain-like	0.01	48009	GntR ligand-binding domain-like	1hw1 A:79-230
4D	gi|256397562|ref|YP_003119126.1|	0054060	80-213	8.11e-27	48008	GntR ligand-binding domain-like	0.014	48009	GntR ligand-binding domain-like	2hs5 A:94-231
4D	gi|256397562|ref|YP_003119126.1|	0050048	8-77	5.33e-18	46785	Winged helix DNA-binding domain	0.054	46804	GntR-like transcriptional regulators	2hs5 A:25-93
4D	gi|256397650|ref|YP_003119214.1|	0054662	60-239	4.08e-30	64288	Chorismate lyase-like	0.005	143473	UTRA domain	2p19 A:2-149
4D	gi|256397650|ref|YP_003119214.1|	0050048	3-76	2e-20	46785	Winged helix DNA-binding domain	0.0057	46804	GntR-like transcriptional regulators	1hw1 A:5-78
4D	gi|256397699|ref|YP_003119263.1|	0041034	79-246	3.66e-23	55811	Nudix	0.0039	55812	MutT-like	1mp2 A:
4D	gi|256397699|ref|YP_003119263.1|	0050048	5-78	3.41e-19	46785	Winged helix DNA-binding domain	0.0096	46804	GntR-like transcriptional regulators	2hs5 A:25-93
4D	gi|256397890|ref|YP_003119454.1|	0050768	61-419	4.73e-79	53383	PLP-dependent transferases	0.00015	53384	AAT-like	1x0m A:26-428
4D	gi|256397890|ref|YP_003119454.1|	0050048	1-41	0.000032	46785	Winged helix DNA-binding domain	0.031	46804	GntR-like transcriptional regulators	1v4r A:1-100
4D	gi|256397974|ref|YP_003119538.1|	0050048	7-80	4.42e-18	46785	Winged helix DNA-binding domain	0.019	46804	GntR-like transcriptional regulators	1v4r A:1-100
4D	gi|256397977|ref|YP_003119541.1|	0050696	89-472	2.09e-69	53383	PLP-dependent transferases	0.00026	53384	AAT-like	1x0m A:26-428
4D	gi|256397977|ref|YP_003119541.1|	0050048	29-99	6.34e-19	46785	Winged helix DNA-binding domain	0.016	46804	GntR-like transcriptional regulators	1v4r A:1-100
4D	gi|256397992|ref|YP_003119556.1|	0050768	122-489	4.23e-74	53383	PLP-dependent transferases	0.00027	53384	AAT-like	1x0m A:26-428
4D	gi|256397992|ref|YP_003119556.1|	0050048	25-89	3.41e-18	46785	Winged helix DNA-binding domain	0.022	46804	GntR-like transcriptional regulators	3bwg A:5-82
4D	gi|256390681|ref|YP_003112245.1|	0049608	72-227	1.83e-18	55781	GAF domain-like	0.015	75513	IclR ligand-binding domain-like	1tf1 A:
4D	gi|256390681|ref|YP_003112245.1|	0048177	14-83	0.0000000000000134	46785	Winged helix DNA-binding domain	0.064	74676	Transcriptional regulator IclR, N-terminal domain	1mkm A:1-75
4D	gi|256394030|ref|YP_003115594.1|	0049608	357-535	1.13e-43	55781	GAF domain-like	0.00094	75513	IclR ligand-binding domain-like	1mkm A:76-246
4D	gi|256394030|ref|YP_003115594.1|	0049608	77-265	1.42e-28	55781	GAF domain-like	0.01	75513	IclR ligand-binding domain-like	1mkm A:76-246
4D	gi|256394030|ref|YP_003115594.1|	0048177	295-361	0.000000000018	46785	Winged helix DNA-binding domain	0.061	74676	Transcriptional regulator IclR, N-terminal domain	1mkm A:1-75
4D	gi|256394030|ref|YP_003115594.1|	0048177	11-84	0.0000000000693	46785	Winged helix DNA-binding domain	0.074	158317	YjcQ-like	2hgc A:5-82
4D	gi|256394033|ref|YP_003115597.1|	0049608	64-249	1.7e-42	55781	GAF domain-like	0.00065	75513	IclR ligand-binding domain-like	1mkm A:76-246
4D	gi|256394033|ref|YP_003115597.1|	0048177	10-78	0.0000000000000228	46785	Winged helix DNA-binding domain	0.082	74676	Transcriptional regulator IclR, N-terminal domain	1mkm A:1-75
4D	gi|256394131|ref|YP_003115695.1|	0049608	76-221	2.03e-30	55781	GAF domain-like	0.0025	75513	IclR ligand-binding domain-like	1td5 A:
4D	gi|256394131|ref|YP_003115695.1|	0048177	9-83	0.0000000000000021	46785	Winged helix DNA-binding domain	0.065	74676	Transcriptional regulator IclR, N-terminal domain	1mkm A:1-75
4D	gi|256394262|ref|YP_003115826.1|	0049608	71-251	1.18e-37	55781	GAF domain-like	0.00053	75513	IclR ligand-binding domain-like	1mkm A:76-246
4D	gi|256394262|ref|YP_003115826.1|	0048177	5-77	7.63e-17	46785	Winged helix DNA-binding domain	0.047	74676	Transcriptional regulator IclR, N-terminal domain	1mkm A:1-75
4D	gi|256394524|ref|YP_003116088.1|	0049608	79-244	3.4e-25	55781	GAF domain-like	0.0031	75513	IclR ligand-binding domain-like	1mkm A:76-246
4D	gi|256394524|ref|YP_003116088.1|	0048177	20-84	0.0000000000368	46785	Winged helix DNA-binding domain	0.095	74676	Transcriptional regulator IclR, N-terminal domain	1mkm A:1-75
4D	gi|256394735|ref|YP_003116299.1|	0043525	11-146	3.84e-32	52172	CheY-like	0.0034	52173	CheY-related	1dz3 A:
4D	gi|256394735|ref|YP_003116299.1|	0049944	192-241	0.00000461	46785	Winged helix DNA-binding domain	0.05	74676	Transcriptional regulator IclR, N-terminal domain	1mkm A:1-75
4D	gi|256395594|ref|YP_003117158.1|	0049608	75-261	2.42e-48	55781	GAF domain-like	0.00042	75513	IclR ligand-binding domain-like	1mkm A:76-246
4D	gi|256395594|ref|YP_003117158.1|	0048177	20-90	0.00000000000000332	46785	Winged helix DNA-binding domain	0.062	74676	Transcriptional regulator IclR, N-terminal domain	1mkm A:1-75
4D	gi|256397150|ref|YP_003118714.1|	0049608	62-233	2.42e-33	55781	GAF domain-like	0.0017	75513	IclR ligand-binding domain-like	1td5 A:
4D	gi|256397150|ref|YP_003118714.1|	0048177	7-75	0.000000000272	46785	Winged helix DNA-binding domain	0.045	74676	Transcriptional regulator IclR, N-terminal domain	1mkm A:1-75
4D	gi|256397260|ref|YP_003118824.1|	0049608	64-197,234-283	4.9e-18	55781	GAF domain-like	0.016	75513	IclR ligand-binding domain-like	1td5 A:
4D	gi|256397260|ref|YP_003118824.1|	0048177	6-79	0.0000000000000311	46785	Winged helix DNA-binding domain	0.022	74676	Transcriptional regulator IclR, N-terminal domain	1mkm A:1-75
4D	gi|256391012|ref|YP_003112576.1|	0039545	108-226	4.01e-34	51306	LexA/Signal peptidase	0.00025	51307	LexA-related	1jhf A:73-198
4D	gi|256391012|ref|YP_003112576.1|	0047587	24-89	3.16e-18	46785	Winged helix DNA-binding domain	0.015	46789	LexA repressor, N-terminal DNA-binding domain	1jhf A:2-72
4D	gi|256389557|ref|YP_003111121.1|	0045032	9-66	0.00000000207	46785	Winged helix DNA-binding domain	0.07	68967	Lrp/AsnC-like transcriptional regulator N-terminal domain	1i1g A:2-61
4D	gi|256389584|ref|YP_003111148.1|	0047284	240-319	0.000000000858	54909	Dimeric alpha+beta barrel	0.018	69733	Lrp/AsnC-like transcriptional regulator C-terminal domain	2cg4 A:67-152
4D	gi|256389584|ref|YP_003111148.1|	0052161	180-228	0.00000000539	46785	Winged helix DNA-binding domain	0.0091	68967	Lrp/AsnC-like transcriptional regulator N-terminal domain	1i1g A:2-61
4D	gi|256389584|ref|YP_003111148.1|	0049384	10-76	0.000000029	46785	Winged helix DNA-binding domain	0.021	68967	Lrp/AsnC-like transcriptional regulator N-terminal domain	1ri7 A:25-84
4D	gi|256390103|ref|YP_003111667.1|	0044389	74-243	1.78e-29	100950	NagB/RpiA/CoA transferase-like	0.061	75176	D-ribose-5-phosphate isomerase (RpiA), catalytic domain	1lk5 A:1-130,A:211-229
4D	gi|256390103|ref|YP_003111667.1|	0043758	5-65	0.000000026	46785	Winged helix DNA-binding domain	0.061	68967	Lrp/AsnC-like transcriptional regulator N-terminal domain	1i1g A:2-61
4D	gi|256390337|ref|YP_003111901.1|	0047284	236-313	0.0000000000322	54909	Dimeric alpha+beta barrel	0.01	69733	Lrp/AsnC-like transcriptional regulator C-terminal domain	1ri7 A:85-170
4D	gi|256390337|ref|YP_003111901.1|	0049384	1-62	0.000000103	46785	Winged helix DNA-binding domain	0.0076	68967	Lrp/AsnC-like transcriptional regulator N-terminal domain	1ri7 A:25-84
4D	gi|256390337|ref|YP_003111901.1|	0049384	177-228	0.00000752	46785	Winged helix DNA-binding domain	0.049	68967	Lrp/AsnC-like transcriptional regulator N-terminal domain	1ri7 A:25-84
4D	gi|256390385|ref|YP_003111949.1|	0049498	82-374	6.26e-51	53067	Actin-like ATPase domain	0.0023	110636	ROK	2gup A:115-289
4D	gi|256390385|ref|YP_003111949.1|	0051455	10-73	0.000000000000192	46785	Winged helix DNA-binding domain	0.078	68967	Lrp/AsnC-like transcriptional regulator N-terminal domain	2cg4 A:4-66
4D	gi|256390685|ref|YP_003112249.1|	0049174	73-158	9.52e-17	54909	Dimeric alpha+beta barrel	0.0026	69733	Lrp/AsnC-like transcriptional regulator C-terminal domain	1ri7 A:85-170
4D	gi|256390685|ref|YP_003112249.1|	0052161	12-73	0.000000000037	46785	Winged helix DNA-binding domain	0.01	68967	Lrp/AsnC-like transcriptional regulator N-terminal domain	1ri7 A:25-84
4D	gi|256390750|ref|YP_003112314.1|	0049174	73-156	0.00000000000000456	54909	Dimeric alpha+beta barrel	0.0093	69733	Lrp/AsnC-like transcriptional regulator C-terminal domain	1ri7 A:85-170
4D	gi|256390750|ref|YP_003112314.1|	0052161	12-68	0.000000000623	46785	Winged helix DNA-binding domain	0.0077	68967	Lrp/AsnC-like transcriptional regulator N-terminal domain	1ri7 A:25-84
4D	gi|256391303|ref|YP_003112867.1|	0040524	78-239	2.21e-28	100950	NagB/RpiA/CoA transferase-like	0.04	75176	D-ribose-5-phosphate isomerase (RpiA), catalytic domain	1ks2 A:2-126,A:199-219
4D	gi|256391303|ref|YP_003112867.1|	0043758	5-59	0.000000000000554	46785	Winged helix DNA-binding domain	0.061	68967	Lrp/AsnC-like transcriptional regulator N-terminal domain	1i1g A:2-61
4D	gi|256391854|ref|YP_003113418.1|	0049174	262-340	0.00000000697	54909	Dimeric alpha+beta barrel	0.034	69733	Lrp/AsnC-like transcriptional regulator C-terminal domain	1ri7 A:85-170
4D	gi|256391854|ref|YP_003113418.1|	0052161	203-260	0.000000405	46785	Winged helix DNA-binding domain	0.0069	68967	Lrp/AsnC-like transcriptional regulator N-terminal domain	1i1g A:2-61
4D	gi|256391875|ref|YP_003113439.1|	0036339	85-356	4.87e-40	53822	Periplasmic binding protein-like I	0.00051	53823	L-arabinose binding protein-like	2nzu G:58-332
4D	gi|256391875|ref|YP_003113439.1|	0043758	5-59	0.0000000000243	46785	Winged helix DNA-binding domain	0.094	68967	Lrp/AsnC-like transcriptional regulator N-terminal domain	1i1g A:2-61
4D	gi|256392989|ref|YP_003114553.1|	0036339	113-390	5.05e-34	53822	Periplasmic binding protein-like I	0.00032	53823	L-arabinose binding protein-like	2nzu G:58-332
4D	gi|256392989|ref|YP_003114553.1|	0039384	1-56	0.000000000117	46785	Winged helix DNA-binding domain	0.035	68967	Lrp/AsnC-like transcriptional regulator N-terminal domain	1i1g A:2-61
4D	gi|256393415|ref|YP_003114979.1|	0049174	66-151	0.00000000000000711	54909	Dimeric alpha+beta barrel	0.013	69733	Lrp/AsnC-like transcriptional regulator C-terminal domain	2cg4 A:67-152
4D	gi|256393415|ref|YP_003114979.1|	0052161	3-63	0.0000000000000122	46785	Winged helix DNA-binding domain	0.0058	68967	Lrp/AsnC-like transcriptional regulator N-terminal domain	1ri7 A:25-84
4D	gi|256393490|ref|YP_003115054.1|	0052161	1-59	0.00000000000000154	46785	Winged helix DNA-binding domain	0.0065	68967	Lrp/AsnC-like transcriptional regulator N-terminal domain	1ri7 A:25-84
4D	gi|256393490|ref|YP_003115054.1|	0052162	64-144	0.000000000000523	54909	Dimeric alpha+beta barrel	0.015	69733	Lrp/AsnC-like transcriptional regulator C-terminal domain	1ri7 A:85-170
4D	gi|256393836|ref|YP_003115400.1|	0040524	76-233	7.62e-27	100950	NagB/RpiA/CoA transferase-like	0.038	159545	SorC sugar-binding domain-like	2okg A:89-338
4D	gi|256393836|ref|YP_003115400.1|	0043758	4-64	0.000000000201	46785	Winged helix DNA-binding domain	0.076	68967	Lrp/AsnC-like transcriptional regulator N-terminal domain	1i1g A:2-61
4D	gi|256394409|ref|YP_003115973.1|	0044389	75-235	9.31e-26	100950	NagB/RpiA/CoA transferase-like	0.097	75176	D-ribose-5-phosphate isomerase (RpiA), catalytic domain	1uj6 A:3-131,A:206-227
4D	gi|256394409|ref|YP_003115973.1|	0043758	4-63	0.00000000000967	46785	Winged helix DNA-binding domain	0.045	68967	Lrp/AsnC-like transcriptional regulator N-terminal domain	1i1g A:2-61
4D	gi|256394457|ref|YP_003116021.1|	0052161	1-60	2.01e-17	46785	Winged helix DNA-binding domain	0.0023	68967	Lrp/AsnC-like transcriptional regulator N-terminal domain	1ri7 A:25-84
4D	gi|256394457|ref|YP_003116021.1|	0049174	61-142	0.000000000000109	54909	Dimeric alpha+beta barrel	0.0048	69733	Lrp/AsnC-like transcriptional regulator C-terminal domain	2cg4 A:67-152
4D	gi|256394472|ref|YP_003116036.1|	0049498	80-379	6.05e-55	53067	Actin-like ATPase domain	0.00059	110636	ROK	1z05 A:209-405
4D	gi|256394472|ref|YP_003116036.1|	0051455	17-70	0.000000884	46785	Winged helix DNA-binding domain	0.086	68967	Lrp/AsnC-like transcriptional regulator N-terminal domain	1i1g A:2-61
4D	gi|256394505|ref|YP_003116069.1|	0040524	84-242	1.05e-20	100950	NagB/RpiA/CoA transferase-like	0.072	75176	D-ribose-5-phosphate isomerase (RpiA), catalytic domain	1ks2 A:2-126,A:199-219
4D	gi|256394505|ref|YP_003116069.1|	0043758	12-68	0.000000000000693	46785	Winged helix DNA-binding domain	0.051	68967	Lrp/AsnC-like transcriptional regulator N-terminal domain	1i1g A:2-61
4D	gi|256394676|ref|YP_003116240.1|	0052161	38-98	2.95e-16	46785	Winged helix DNA-binding domain	0.0041	68967	Lrp/AsnC-like transcriptional regulator N-terminal domain	1ri7 A:25-84
4D	gi|256394676|ref|YP_003116240.1|	0052162	101-178	0.00000000000000831	54909	Dimeric alpha+beta barrel	0.011	69733	Lrp/AsnC-like transcriptional regulator C-terminal domain	1ri7 A:85-170
4D	gi|256395045|ref|YP_003116609.1|	0040524	73-233	1.02e-23	100950	NagB/RpiA/CoA transferase-like	0.051	75176	D-ribose-5-phosphate isomerase (RpiA), catalytic domain	1lk5 A:1-130,A:211-229
4D	gi|256395045|ref|YP_003116609.1|	0043758	4-72	0.0000000000000969	46785	Winged helix DNA-binding domain	0.067	68967	Lrp/AsnC-like transcriptional regulator N-terminal domain	1i1g A:2-61
4D	gi|256395303|ref|YP_003116867.1|	0049384	7-75	3.05e-16	46785	Winged helix DNA-binding domain	0.0057	68967	Lrp/AsnC-like transcriptional regulator N-terminal domain	1ri7 A:25-84
4D	gi|256395303|ref|YP_003116867.1|	0047284	67-144	0.00000000000000295	54909	Dimeric alpha+beta barrel	0.0036	69733	Lrp/AsnC-like transcriptional regulator C-terminal domain	1ri7 A:85-170
4D	gi|256395774|ref|YP_003117338.1|	0049174	71-160	1.02e-18	54909	Dimeric alpha+beta barrel	0.015	69733	Lrp/AsnC-like transcriptional regulator C-terminal domain	1ri7 A:85-170
4D	gi|256395774|ref|YP_003117338.1|	0052161	10-70	2.55e-16	46785	Winged helix DNA-binding domain	0.0086	68967	Lrp/AsnC-like transcriptional regulator N-terminal domain	2cfx A:1-63
4D	gi|256396225|ref|YP_003117789.1|	0049944	12-131	9.25e-19	46785	Winged helix DNA-binding domain	0.08	68967	Lrp/AsnC-like transcriptional regulator N-terminal domain	1i1g A:2-61
4D	gi|256396619|ref|YP_003118183.1|	0049608	101-275	1.5e-41	55781	GAF domain-like	0.00041	75513	IclR ligand-binding domain-like	1tf1 A:
4D	gi|256396619|ref|YP_003118183.1|	0048177	33-106	0.0000000000001	46785	Winged helix DNA-binding domain	0.057	68967	Lrp/AsnC-like transcriptional regulator N-terminal domain	1ri7 A:25-84
4D	gi|256397072|ref|YP_003118636.1|	0049174	62-141	7.91e-16	54909	Dimeric alpha+beta barrel	0.0072	69733	Lrp/AsnC-like transcriptional regulator C-terminal domain	1ri7 A:85-170
4D	gi|256397072|ref|YP_003118636.1|	0052161	1-61	0.0000000000000112	46785	Winged helix DNA-binding domain	0.0053	68967	Lrp/AsnC-like transcriptional regulator N-terminal domain	1i1g A:2-61
4D	gi|256397084|ref|YP_003118648.1|	0052161	1-60	1.84e-18	46785	Winged helix DNA-binding domain	0.0039	68967	Lrp/AsnC-like transcriptional regulator N-terminal domain	1ri7 A:25-84
4D	gi|256397084|ref|YP_003118648.1|	0049174	62-149	4.02e-17	54909	Dimeric alpha+beta barrel	0.018	69733	Lrp/AsnC-like transcriptional regulator C-terminal domain	1ri7 A:85-170
4D	gi|256397168|ref|YP_003118732.1|	0049174	61-147	1.88e-17	54909	Dimeric alpha+beta barrel	0.0042	69733	Lrp/AsnC-like transcriptional regulator C-terminal domain	1ri7 A:85-170
4D	gi|256397168|ref|YP_003118732.1|	0052161	1-60	0.00000000000000298	46785	Winged helix DNA-binding domain	0.0058	68967	Lrp/AsnC-like transcriptional regulator N-terminal domain	2cfx A:1-63
4D	gi|256397738|ref|YP_003119302.1|	0040524	75-234	2.2e-25	100950	NagB/RpiA/CoA transferase-like	0.043	110513	IF2B-like	1vb5 A:
4D	gi|256397738|ref|YP_003119302.1|	0043758	5-74	0.000000000000235	46785	Winged helix DNA-binding domain	0.041	68967	Lrp/AsnC-like transcriptional regulator N-terminal domain	1ri7 A:25-84
4D	gi|256389540|ref|YP_003111104.1|	0045790	92-286	1.1e-25	53850	Periplasmic binding protein-like II	0.01	53851	Phosphate binding protein-like	1i6a A:
4D	gi|256389540|ref|YP_003111104.1|	0045910	1-111	2.55e-20	46785	Winged helix DNA-binding domain	0.0081	88979	LysR-like transcriptional regulators	1ixc A:1-89
4D	gi|256389604|ref|YP_003111168.1|	0047461	3-88	3.79e-21	46785	Winged helix DNA-binding domain	0.0038	88979	LysR-like transcriptional regulators	1ixc A:1-89
4D	gi|256389604|ref|YP_003111168.1|	0045790	129-303	0.0000038	53850	Periplasmic binding protein-like II	0.012	53851	Phosphate binding protein-like	1i6a A:
4D	gi|256389613|ref|YP_003111177.1|	0045790	90-294	1.34e-42	53850	Periplasmic binding protein-like II	0.00041	53851	Phosphate binding protein-like	1i6a A:
4D	gi|256389613|ref|YP_003111177.1|	0045910	1-110	2.23e-27	46785	Winged helix DNA-binding domain	0.0012	88979	LysR-like transcriptional regulators	1ixc A:1-89
4D	gi|256389760|ref|YP_003111324.1|	0045790	89-287	4.34e-33	53850	Periplasmic binding protein-like II	0.0014	53851	Phosphate binding protein-like	1i6a A:
4D	gi|256389760|ref|YP_003111324.1|	0045910	1-111	1.57e-20	46785	Winged helix DNA-binding domain	0.015	88979	LysR-like transcriptional regulators	1ixc A:1-89
4D	gi|256389828|ref|YP_003111392.1|	0045790	92-300	1.49e-22	53850	Periplasmic binding protein-like II	0.0016	53851	Phosphate binding protein-like	1i6a A:
4D	gi|256389828|ref|YP_003111392.1|	0045910	3-103	3.72e-20	46785	Winged helix DNA-binding domain	0.0098	88979	LysR-like transcriptional regulators	1ixc A:1-89
4D	gi|256390275|ref|YP_003111839.1|	0045790	92-296	1.49e-27	53850	Periplasmic binding protein-like II	0.0028	53851	Phosphate binding protein-like	1i6a A:
4D	gi|256390275|ref|YP_003111839.1|	0045910	2-111	7e-20	46785	Winged helix DNA-binding domain	0.0015	88979	LysR-like transcriptional regulators	1ixc A:1-89
4D	gi|256390359|ref|YP_003111923.1|	0045790	105-304	6.83e-29	53850	Periplasmic binding protein-like II	0.0069	53851	Phosphate binding protein-like	1i6a A:
4D	gi|256390359|ref|YP_003111923.1|	0052508	4-85	2.1e-19	46785	Winged helix DNA-binding domain	0.0084	88979	LysR-like transcriptional regulators	1ixc A:1-89
4D	gi|256390435|ref|YP_003111999.1|	0052508	3-86	4.22e-24	46785	Winged helix DNA-binding domain	0.0052	88979	LysR-like transcriptional regulators	1ixc A:1-89
4D	gi|256390541|ref|YP_003112105.1|	0045790	96-297	4.07e-39	53850	Periplasmic binding protein-like II	0.0012	53851	Phosphate binding protein-like	1i6a A:
4D	gi|256390541|ref|YP_003112105.1|	0045910	5-114	8.44e-22	46785	Winged helix DNA-binding domain	0.0043	88979	LysR-like transcriptional regulators	1ixc A:1-89
4D	gi|256390647|ref|YP_003112211.1|	0045790	88-294	3.26e-25	53850	Periplasmic binding protein-like II	0.0013	53851	Phosphate binding protein-like	1ixc A:90-294
4D	gi|256390647|ref|YP_003112211.1|	0047461	5-88	3.14e-21	46785	Winged helix DNA-binding domain	0.0044	88979	LysR-like transcriptional regulators	1ixc A:1-89
4D	gi|256390802|ref|YP_003112366.1|	0045790	93-291	5.07e-26	53850	Periplasmic binding protein-like II	0.003	53851	Phosphate binding protein-like	2fyi A:88-307
4D	gi|256390802|ref|YP_003112366.1|	0045910	7-114	9.89e-24	46785	Winged helix DNA-binding domain	0.012	88979	LysR-like transcriptional regulators	1ixc A:1-89
4D	gi|256390968|ref|YP_003112532.1|	0045790	89-268	1.86e-18	53850	Periplasmic binding protein-like II	0.0029	53851	Phosphate binding protein-like	1i6a A:
4D	gi|256390968|ref|YP_003112532.1|	0047461	5-87	3.15e-18	46785	Winged helix DNA-binding domain	0.023	88979	LysR-like transcriptional regulators	1ixc A:1-89
4D	gi|256391171|ref|YP_003112735.1|	0045910	6-112	8.26e-24	46785	Winged helix DNA-binding domain	0.0059	88979	LysR-like transcriptional regulators	1ixc A:1-89
4D	gi|256391171|ref|YP_003112735.1|	0045790	90-280	1.14e-19	53850	Periplasmic binding protein-like II	0.0085	53851	Phosphate binding protein-like	1i6a A:
4D	gi|256391263|ref|YP_003112827.1|	0052509	94-297	4.16e-39	53850	Periplasmic binding protein-like II	0.00018	53851	Phosphate binding protein-like	1uth A:
4D	gi|256391263|ref|YP_003112827.1|	0052508	2-84	4.9e-17	46785	Winged helix DNA-binding domain	0.0029	88979	LysR-like transcriptional regulators	2esn A:3-91
4D	gi|256391273|ref|YP_003112837.1|	0045790	89-295	2.51e-36	53850	Periplasmic binding protein-like II	0.0016	53851	Phosphate binding protein-like	1al3 A:
4D	gi|256391273|ref|YP_003112837.1|	0047461	1-85	7.74e-22	46785	Winged helix DNA-binding domain	0.0025	88979	LysR-like transcriptional regulators	1ixc A:1-89
4D	gi|256391884|ref|YP_003113448.1|	0045790	95-297	2.63e-38	53850	Periplasmic binding protein-like II	0.0017	53851	Phosphate binding protein-like	1i6a A:
4D	gi|256391884|ref|YP_003113448.1|	0045910	5-113	6.57e-23	46785	Winged helix DNA-binding domain	0.0058	88979	LysR-like transcriptional regulators	1ixc A:1-89
4D	gi|256392399|ref|YP_003113963.1|	0047461	1-84	4.51e-24	46785	Winged helix DNA-binding domain	0.00088	88979	LysR-like transcriptional regulators	1ixc A:1-89
4D	gi|256392399|ref|YP_003113963.1|	0045790	91-290	2.9e-20	53850	Periplasmic binding protein-like II	0.0046	53851	Phosphate binding protein-like	1ixc A:90-294
4D	gi|256392412|ref|YP_003113976.1|	0047461	5-88	1.65e-23	46785	Winged helix DNA-binding domain	0.0011	88979	LysR-like transcriptional regulators	1ixc A:1-89
4D	gi|256392412|ref|YP_003113976.1|	0045790	92-291	1.18e-19	53850	Periplasmic binding protein-like II	0.0052	53851	Phosphate binding protein-like	1i6a A:
4D	gi|256392491|ref|YP_003114055.1|	0045790	99-295	1.18e-26	53850	Periplasmic binding protein-like II	0.0043	53851	Phosphate binding protein-like	1uth A:
4D	gi|256392491|ref|YP_003114055.1|	0047461	10-92	3.22e-24	46785	Winged helix DNA-binding domain	0.00052	88979	LysR-like transcriptional regulators	1ixc A:1-89
4D	gi|256393241|ref|YP_003114805.1|	0045790	89-309	4.16e-24	53850	Periplasmic binding protein-like II	0.0016	53851	Phosphate binding protein-like	1i6a A:
4D	gi|256393241|ref|YP_003114805.1|	0045910	1-110	6.82e-21	46785	Winged helix DNA-binding domain	0.006	88979	LysR-like transcriptional regulators	1ixc A:1-89
4D	gi|256393645|ref|YP_003115209.1|	0045790	88-297	1.09e-26	53850	Periplasmic binding protein-like II	0.00068	53851	Phosphate binding protein-like	1i6a A:
4D	gi|256393645|ref|YP_003115209.1|	0045910	1-110	1.53e-17	46785	Winged helix DNA-binding domain	0.01	88979	LysR-like transcriptional regulators	1ixc A:1-89
4D	gi|256393860|ref|YP_003115424.1|	0045790	99-299	1.71e-40	53850	Periplasmic binding protein-like II	0.00023	53851	Phosphate binding protein-like	1i6a A:
4D	gi|256393860|ref|YP_003115424.1|	0045910	13-120	7.26e-17	46785	Winged helix DNA-binding domain	0.0088	88979	LysR-like transcriptional regulators	1ixc A:1-89
4D	gi|256394046|ref|YP_003115610.1|	0052509	90-289	1.16e-40	53850	Periplasmic binding protein-like II	0.00012	53851	Phosphate binding protein-like	1uth A:
4D	gi|256394046|ref|YP_003115610.1|	0052508	1-79	9.53e-16	46785	Winged helix DNA-binding domain	0.0055	88979	LysR-like transcriptional regulators	2esn A:3-91
4D	gi|256394168|ref|YP_003115732.1|	0045790	93-287	2.29e-31	53850	Periplasmic binding protein-like II	0.0027	53851	Phosphate binding protein-like	1i6a A:
4D	gi|256394168|ref|YP_003115732.1|	0047461	4-89	1.61e-23	46785	Winged helix DNA-binding domain	0.0022	88979	LysR-like transcriptional regulators	1ixc A:1-89
4D	gi|256394218|ref|YP_003115782.1|	0047461	1-80	3.89e-21	46785	Winged helix DNA-binding domain	0.004	88979	LysR-like transcriptional regulators	1ixc A:1-89
4D	gi|256394218|ref|YP_003115782.1|	0052806	85-271	7.78e-16	53850	Periplasmic binding protein-like II	0.0026	53851	Phosphate binding protein-like	1i6a A:
4D	gi|256394228|ref|YP_003115792.1|	0052509	112-322	1.81e-34	53850	Periplasmic binding protein-like II	0.00011	53851	Phosphate binding protein-like	2esn A:92-303
4D	gi|256394228|ref|YP_003115792.1|	0052508	27-104	0.000000000000068	46785	Winged helix DNA-binding domain	0.0034	88979	LysR-like transcriptional regulators	2esn A:3-91
4D	gi|256394900|ref|YP_003116464.1|	0052508	3-84	2.84e-21	46785	Winged helix DNA-binding domain	0.0024	88979	LysR-like transcriptional regulators	1ixc A:1-89
4D	gi|256394900|ref|YP_003116464.1|	0047462	94-296	1.99e-18	53850	Periplasmic binding protein-like II	0.0057	53851	Phosphate binding protein-like	1i6a A:
4D	gi|256394997|ref|YP_003116561.1|	0047461	1-84	3.36e-26	46785	Winged helix DNA-binding domain	0.0013	88979	LysR-like transcriptional regulators	1ixc A:1-89
4D	gi|256394997|ref|YP_003116561.1|	0045790	92-293	3.86e-18	53850	Periplasmic binding protein-like II	0.0031	53851	Phosphate binding protein-like	1ixc A:90-294
4D	gi|256395036|ref|YP_003116600.1|	0047461	1-84	1.8e-23	46785	Winged helix DNA-binding domain	0.0026	88979	LysR-like transcriptional regulators	1ixc A:1-89
4D	gi|256395036|ref|YP_003116600.1|	0045790	89-272	1.24e-18	53850	Periplasmic binding protein-like II	0.0043	53851	Phosphate binding protein-like	1i6a A:
4D	gi|256395067|ref|YP_003116631.1|	0045790	109-313	1.07e-17	53850	Periplasmic binding protein-like II	0.016	53851	Phosphate binding protein-like	1uth A:
4D	gi|256395067|ref|YP_003116631.1|	0045910	5-127	4.67e-16	46785	Winged helix DNA-binding domain	0.012	88979	LysR-like transcriptional regulators	1ixc A:1-89
4D	gi|256395080|ref|YP_003116644.1|	0045790	93-296	1.09e-45	53850	Periplasmic binding protein-like II	0.00042	53851	Phosphate binding protein-like	1i6a A:
4D	gi|256395080|ref|YP_003116644.1|	0045910	4-114	7.71e-24	46785	Winged helix DNA-binding domain	0.0042	88979	LysR-like transcriptional regulators	1ixc A:1-89
4D	gi|256395158|ref|YP_003116722.1|	0045790	92-297	7.12e-35	53850	Periplasmic binding protein-like II	0.00025	53851	Phosphate binding protein-like	1i6a A:
4D	gi|256395158|ref|YP_003116722.1|	0045910	1-110	4.69e-21	46785	Winged helix DNA-binding domain	0.013	88979	LysR-like transcriptional regulators	1ixc A:1-89
4D	gi|256395352|ref|YP_003116916.1|	0047461	5-88	5.45e-21	46785	Winged helix DNA-binding domain	0.0022	88979	LysR-like transcriptional regulators	1ixc A:1-89
4D	gi|256395352|ref|YP_003116916.1|	0045790	91-281	7.06e-16	53850	Periplasmic binding protein-like II	0.0061	53851	Phosphate binding protein-like	1i6a A:
4D	gi|256395460|ref|YP_003117024.1|	0045790	87-295	9.5e-48	53850	Periplasmic binding protein-like II	0.0011	53851	Phosphate binding protein-like	2fyi A:88-307
4D	gi|256395460|ref|YP_003117024.1|	0045910	1-109	6.36e-22	46785	Winged helix DNA-binding domain	0.0062	88979	LysR-like transcriptional regulators	1ixc A:1-89
4D	gi|256395542|ref|YP_003117106.1|	0047461	4-87	3.85e-21	46785	Winged helix DNA-binding domain	0.0057	88979	LysR-like transcriptional regulators	1ixc A:1-89
4D	gi|256395885|ref|YP_003117449.1|	0045790	91-300	1.21e-40	53850	Periplasmic binding protein-like II	0.00036	53851	Phosphate binding protein-like	1i6a A:
4D	gi|256395885|ref|YP_003117449.1|	0045910	1-112	7.96e-23	46785	Winged helix DNA-binding domain	0.016	88979	LysR-like transcriptional regulators	1ixc A:1-89
4D	gi|256395917|ref|YP_003117481.1|	0047461	1-83	7.54e-20	46785	Winged helix DNA-binding domain	0.0044	88979	LysR-like transcriptional regulators	1ixc A:1-89
4D	gi|256395917|ref|YP_003117481.1|	0045790	95-294	1.19e-19	53850	Periplasmic binding protein-like II	0.011	53851	Phosphate binding protein-like	1i6a A:
4D	gi|256395936|ref|YP_003117500.1|	0045790	90-291	8.21e-27	53850	Periplasmic binding protein-like II	0.0021	53851	Phosphate binding protein-like	1ixc A:90-294
4D	gi|256395936|ref|YP_003117500.1|	0047461	2-84	4.33e-18	46785	Winged helix DNA-binding domain	0.002	88979	LysR-like transcriptional regulators	1ixc A:1-89
4D	gi|256396252|ref|YP_003117816.1|	0045790	92-302	3.74e-23	53850	Periplasmic binding protein-like II	0.0044	53851	Phosphate binding protein-like	2esn A:92-303
4D	gi|256396252|ref|YP_003117816.1|	0045910	3-106	9.8e-19	46785	Winged helix DNA-binding domain	0.005	88979	LysR-like transcriptional regulators	1ixc A:1-89
4D	gi|256396579|ref|YP_003118143.1|	0047461	1-84	3.39e-21	46785	Winged helix DNA-binding domain	0.0049	88979	LysR-like transcriptional regulators	1ixc A:1-89
4D	gi|256396579|ref|YP_003118143.1|	0047462	93-304	0.000000000000271	53850	Periplasmic binding protein-like II	0.0067	53851	Phosphate binding protein-like	1al3 A:
4D	gi|256396968|ref|YP_003118532.1|	0045790	91-293	5.57e-33	53850	Periplasmic binding protein-like II	0.00065	53851	Phosphate binding protein-like	1i6a A:
4D	gi|256396968|ref|YP_003118532.1|	0047461	1-84	1.68e-22	46785	Winged helix DNA-binding domain	0.0072	88979	LysR-like transcriptional regulators	1ixc A:1-89
4D	gi|256397134|ref|YP_003118698.1|	0045790	83-280	4.8e-33	53850	Periplasmic binding protein-like II	0.0045	53851	Phosphate binding protein-like	1i6a A:
4D	gi|256397134|ref|YP_003118698.1|	0045910	1-106	8.85e-25	46785	Winged helix DNA-binding domain	0.0027	88979	LysR-like transcriptional regulators	1ixc A:1-89
4D	gi|256389350|ref|YP_003110914.1|	0052644	41-189	1.73e-32	46785	Winged helix DNA-binding domain	0.0028	63379	MarR-like transcriptional regulators	1jgs A:
4D	gi|256389508|ref|YP_003111072.1|	0052644	38-172	3.31e-25	46785	Winged helix DNA-binding domain	0.0011	63379	MarR-like transcriptional regulators	2hr3 A:2-146
4D	gi|256389554|ref|YP_003111118.1|	0052801	12-140	4.02e-31	46785	Winged helix DNA-binding domain	0.0036	63379	MarR-like transcriptional regulators	1lnw A:
4D	gi|256389608|ref|YP_003111172.1|	0052644	37-141	7.81e-20	46785	Winged helix DNA-binding domain	0.017	63379	MarR-like transcriptional regulators	2hr3 A:2-146
4D	gi|256389774|ref|YP_003111338.1|	0052644	11-144	3.84e-30	46785	Winged helix DNA-binding domain	0.0035	63379	MarR-like transcriptional regulators	2fbh A:8-144
4D	gi|256389876|ref|YP_003111440.1|	0052644	25-142	3.37e-29	46785	Winged helix DNA-binding domain	0.015	63379	MarR-like transcriptional regulators	2eth A:1-140
4D	gi|256389913|ref|YP_003111477.1|	0052644	7-140	1.44e-26	46785	Winged helix DNA-binding domain	0.004	63379	MarR-like transcriptional regulators	1jgs A:
4D	gi|256389936|ref|YP_003111500.1|	0049608	73-243	9.81e-49	55781	GAF domain-like	0.00012	75513	IclR ligand-binding domain-like	1mkm A:76-246
4D	gi|256389936|ref|YP_003111500.1|	0048177	3-73	0.000000000000141	46785	Winged helix DNA-binding domain	0.088	63379	MarR-like transcriptional regulators	2a61 A:5-143
4D	gi|256390466|ref|YP_003112030.1|	0052644	8-154	4.23e-27	46785	Winged helix DNA-binding domain	0.021	63379	MarR-like transcriptional regulators	2fbk A:8-179
4D	gi|256390475|ref|YP_003112039.1|	0052644	25-160	8.93e-28	46785	Winged helix DNA-binding domain	0.013	63379	MarR-like transcriptional regulators	1z91 A:8-144
4D	gi|256390510|ref|YP_003112074.1|	0052644	3-148	1.71e-26	46785	Winged helix DNA-binding domain	0.004	63379	MarR-like transcriptional regulators	2fbk A:8-179
4D	gi|256390624|ref|YP_003112188.1|	0052726	3-212	1.45e-21	52540	P-loop containing nucleoside triphosphate hydrolases	0.068	81269	Extended AAA-ATPase domain	1ksf X:168-436
4D	gi|256390624|ref|YP_003112188.1|	0043669	255-331	0.0000318	46785	Winged helix DNA-binding domain	0.071	63379	MarR-like transcriptional regulators	3deu A:2-141
4D	gi|256390787|ref|YP_003112351.1|	0052644	9-140	2.4e-26	46785	Winged helix DNA-binding domain	0.0039	63379	MarR-like transcriptional regulators	2hr3 A:2-146
4D	gi|256391019|ref|YP_003112583.1|	0052644	4-151	5.38e-29	46785	Winged helix DNA-binding domain	0.011	63379	MarR-like transcriptional regulators	2eth A:1-140
4D	gi|256391126|ref|YP_003112690.1|	0052644	13-148	3.87e-25	46785	Winged helix DNA-binding domain	0.0085	63379	MarR-like transcriptional regulators	1lnw A:
4D	gi|256391161|ref|YP_003112725.1|	0052644	29-161	5.4e-23	46785	Winged helix DNA-binding domain	0.0078	63379	MarR-like transcriptional regulators	2fbk A:8-179
4D	gi|256391169|ref|YP_003112733.1|	0052801	18-156	6.83e-27	46785	Winged helix DNA-binding domain	0.015	63379	MarR-like transcriptional regulators	3deu A:2-141
4D	gi|256391170|ref|YP_003112734.1|	0052644	22-149	0.0000000195	46785	Winged helix DNA-binding domain	0.025	63379	MarR-like transcriptional regulators	2hr3 A:2-146
4D	gi|256391254|ref|YP_003112818.1|	0052801	31-167	3.1e-25	46785	Winged helix DNA-binding domain	0.01	63379	MarR-like transcriptional regulators	2fbk A:8-179
4D	gi|256391266|ref|YP_003112830.1|	0052644	24-154	2.12e-22	46785	Winged helix DNA-binding domain	0.0031	63379	MarR-like transcriptional regulators	1jgs A:
4D	gi|256391330|ref|YP_003112894.1|	0052858	162-312	4.22e-26	55729	Acyl-CoA N-acyltransferases (Nat)	0.0097	55730	N-acetyl transferase, NAT	1wwz A:1-157
4D	gi|256391330|ref|YP_003112894.1|	0052644	10-141	3.47e-19	46785	Winged helix DNA-binding domain	0.019	63379	MarR-like transcriptional regulators	1z91 A:8-144
4D	gi|256391428|ref|YP_003112992.1|	0052801	5-141	8.44e-32	46785	Winged helix DNA-binding domain	0.0028	63379	MarR-like transcriptional regulators	3deu A:2-141
4D	gi|256391502|ref|YP_003113066.1|	0052801	15-140	1.67e-25	46785	Winged helix DNA-binding domain	0.015	63379	MarR-like transcriptional regulators	1jgs A:
4D	gi|256391941|ref|YP_003113505.1|	0052644	12-144	1.6e-29	46785	Winged helix DNA-binding domain	0.0063	63379	MarR-like transcriptional regulators	2fbh A:8-144
4D	gi|256392005|ref|YP_003113569.1|	0052579	82-189	0.0000000134	46785	Winged helix DNA-binding domain	0.012	140304	HxlR-like	2fsw A:3-104
4D	gi|256392005|ref|YP_003113569.1|	0052579	1-52	0.0000102	46785	Winged helix DNA-binding domain	0.086	63379	MarR-like transcriptional regulators	2hr3 A:2-146
4D	gi|256392307|ref|YP_003113871.1|	0052801	46-180	5.22e-25	46785	Winged helix DNA-binding domain	0.017	63379	MarR-like transcriptional regulators	2a61 A:5-143
4D	gi|256392456|ref|YP_003114020.1|	0049308	5-137	1.01e-23	46785	Winged helix DNA-binding domain	0.0052	63379	MarR-like transcriptional regulators	2hr3 A:2-146
4D	gi|256392525|ref|YP_003114089.1|	0052644	6-149	4.08e-27	46785	Winged helix DNA-binding domain	0.029	63379	MarR-like transcriptional regulators	2fbh A:8-144
4D	gi|256392736|ref|YP_003114300.1|	0052644	55-167	2.51e-17	46785	Winged helix DNA-binding domain	0.012	63379	MarR-like transcriptional regulators	2a61 A:5-143
4D	gi|256392795|ref|YP_003114359.1|	0052801	2-145	1.15e-28	46785	Winged helix DNA-binding domain	0.015	63379	MarR-like transcriptional regulators	2fbk A:8-179
4D	gi|256392816|ref|YP_003114380.1|	0052801	150-270	0.0000000142	46785	Winged helix DNA-binding domain	0.045	63379	MarR-like transcriptional regulators	2eth A:1-140
4D	gi|256393022|ref|YP_003114586.1|	0052644	53-194	3.3e-28	46785	Winged helix DNA-binding domain	0.001	63379	MarR-like transcriptional regulators	2fbk A:8-179
4D	gi|256393022|ref|YP_003114586.1|	0050057	202-290	0.00000000666	50156	PDZ domain-like	0.042	74933	HtrA-like serine proteases	1ky9 A:260-353
4D	gi|256393149|ref|YP_003114713.1|	0054905	168-222	0.00000000515	46785	Winged helix DNA-binding domain	0.04	63379	MarR-like transcriptional regulators	3cta A:5-89
4D	gi|256393243|ref|YP_003114807.1|	0051444	8-90	0.000000000116	46785	Winged helix DNA-binding domain	0.049	63379	MarR-like transcriptional regulators	1ub9 A:
4D	gi|256393256|ref|YP_003114820.1|	0052801	24-148	2.57e-25	46785	Winged helix DNA-binding domain	0.011	63379	MarR-like transcriptional regulators	2fbh A:8-144
4D	gi|256393278|ref|YP_003114842.1|	0049944	257-323	0.000000000000147	46785	Winged helix DNA-binding domain	0.053	63379	MarR-like transcriptional regulators	1ub9 A:
4D	gi|256393280|ref|YP_003114844.1|	0052644	10-145	1.01e-27	46785	Winged helix DNA-binding domain	0.013	63379	MarR-like transcriptional regulators	1lnw A:
4D	gi|256393323|ref|YP_003114887.1|	0049384	39-91	0.00000474	46785	Winged helix DNA-binding domain	0.012	63379	MarR-like transcriptional regulators	1s3j A:
4D	gi|256393331|ref|YP_003114895.1|	0052801	14-135	5.46e-21	46785	Winged helix DNA-binding domain	0.0013	63379	MarR-like transcriptional regulators	2hr3 A:2-146
4D	gi|256393498|ref|YP_003115062.1|	0052644	22-145	7.93e-19	46785	Winged helix DNA-binding domain	0.041	63379	MarR-like transcriptional regulators	2fbk A:8-179
4D	gi|256393704|ref|YP_003115268.1|	0052644	9-139	6.82e-21	46785	Winged helix DNA-binding domain	0.028	63379	MarR-like transcriptional regulators	2hr3 A:2-146
4D	gi|256393754|ref|YP_003115318.1|	0052644	17-156	1.13e-25	46785	Winged helix DNA-binding domain	0.021	63379	MarR-like transcriptional regulators	1s3j A:
4D	gi|256393891|ref|YP_003115455.1|	0049944	27-105	5.17e-16	46785	Winged helix DNA-binding domain	0.087	63379	MarR-like transcriptional regulators	1ub9 A:
4D	gi|256393900|ref|YP_003115464.1|	0052644	9-161	1.91e-37	46785	Winged helix DNA-binding domain	0.00088	63379	MarR-like transcriptional regulators	2fbk A:8-179
4D	gi|256393993|ref|YP_003115557.1|	0052644	15-70	0.000000000627	46785	Winged helix DNA-binding domain	0.086	63379	MarR-like transcriptional regulators	3cta A:5-89
4D	gi|256394137|ref|YP_003115701.1|	0052644	8-150	2.34e-27	46785	Winged helix DNA-binding domain	0.01	63379	MarR-like transcriptional regulators	2a61 A:5-143
4D	gi|256394155|ref|YP_003115719.1|	0052644	13-135	2.63e-20	46785	Winged helix DNA-binding domain	0.0011	63379	MarR-like transcriptional regulators	2hr3 A:2-146
4D	gi|256394431|ref|YP_003115995.1|	0052644	17-121	6.94e-22	46785	Winged helix DNA-binding domain	0.011	63379	MarR-like transcriptional regulators	2a61 A:5-143
4D	gi|256394970|ref|YP_003116534.1|	0052644	12-141	8.02e-29	46785	Winged helix DNA-binding domain	0.0063	63379	MarR-like transcriptional regulators	2a61 A:5-143
4D	gi|256395039|ref|YP_003116603.1|	0052644	37-169	3.31e-30	46785	Winged helix DNA-binding domain	0.0032	63379	MarR-like transcriptional regulators	2eth A:1-140
4D	gi|256395143|ref|YP_003116707.1|	0052644	7-153	7.92e-26	46785	Winged helix DNA-binding domain	0.01	63379	MarR-like transcriptional regulators	2fbk A:8-179
4D	gi|256395153|ref|YP_003116717.1|	0052644	21-134	2e-27	46785	Winged helix DNA-binding domain	0.011	63379	MarR-like transcriptional regulators	2a61 A:5-143
4D	gi|256395203|ref|YP_003116767.1|	0052644	34-142	2.63e-28	46785	Winged helix DNA-binding domain	0.0059	63379	MarR-like transcriptional regulators	2a61 A:5-143
4D	gi|256395222|ref|YP_003116786.1|	0052801	7-141	5.92e-26	46785	Winged helix DNA-binding domain	0.01	63379	MarR-like transcriptional regulators	2a61 A:5-143
4D	gi|256395469|ref|YP_003117033.1|	0052801	7-138	1.81e-30	46785	Winged helix DNA-binding domain	0.0089	63379	MarR-like transcriptional regulators	2a61 A:5-143
4D	gi|256395564|ref|YP_003117128.1|	0052644	27-161	1.48e-27	46785	Winged helix DNA-binding domain	0.0077	63379	MarR-like transcriptional regulators	2a61 A:5-143
4D	gi|256395565|ref|YP_003117129.1|	0052801	7-143	1.01e-25	46785	Winged helix DNA-binding domain	0.0054	63379	MarR-like transcriptional regulators	2fbi A:5-140
4D	gi|256395635|ref|YP_003117199.1|	0052644	4-145	2.03e-27	46785	Winged helix DNA-binding domain	0.0069	63379	MarR-like transcriptional regulators	1s3j A:
4D	gi|256395649|ref|YP_003117213.1|	0052644	6-142	3.9e-22	46785	Winged helix DNA-binding domain	0.006	63379	MarR-like transcriptional regulators	2a61 A:5-143
4D	gi|256395866|ref|YP_003117430.1|	0052644	10-151	7.06e-30	46785	Winged helix DNA-binding domain	0.0074	63379	MarR-like transcriptional regulators	2a61 A:5-143
4D	gi|256395934|ref|YP_003117498.1|	0051170	252-317	0.000000000923	46785	Winged helix DNA-binding domain	0.093	63379	MarR-like transcriptional regulators	2bv6 A:5-140
4D	gi|256396232|ref|YP_003117796.1|	0052644	37-168	1.66e-22	46785	Winged helix DNA-binding domain	0.016	63379	MarR-like transcriptional regulators	3deu A:2-141
4D	gi|256396287|ref|YP_003117851.1|	0054905	15-73	0.000000000255	46785	Winged helix DNA-binding domain	0.039	63379	MarR-like transcriptional regulators	3cta A:5-89
4D	gi|256396331|ref|YP_003117895.1|	0052644	15-137	5.05e-24	46785	Winged helix DNA-binding domain	0.011	63379	MarR-like transcriptional regulators	2eth A:1-140
4D	gi|256396345|ref|YP_003117909.1|	0052644	10-142	5.36e-23	46785	Winged helix DNA-binding domain	0.0063	63379	MarR-like transcriptional regulators	2hr3 A:2-146
4D	gi|256396459|ref|YP_003118023.1|	0052644	8-135	7.68e-21	46785	Winged helix DNA-binding domain	0.0095	63379	MarR-like transcriptional regulators	2fbk A:8-179
4D	gi|256396605|ref|YP_003118169.1|	0052644	14-142	1.59e-23	46785	Winged helix DNA-binding domain	0.018	63379	MarR-like transcriptional regulators	2a61 A:5-143
4D	gi|256396642|ref|YP_003118206.1|	0052644	10-158	2.12e-26	46785	Winged helix DNA-binding domain	0.0042	63379	MarR-like transcriptional regulators	2fbk A:8-179
4D	gi|256396679|ref|YP_003118243.1|	0052644	18-153	6.6e-23	46785	Winged helix DNA-binding domain	0.014	63379	MarR-like transcriptional regulators	2fbi A:5-140
4D	gi|256396715|ref|YP_003118279.1|	0052644	9-143	3.86e-28	46785	Winged helix DNA-binding domain	0.0096	63379	MarR-like transcriptional regulators	2a61 A:5-143
4D	gi|256396776|ref|YP_003118340.1|	0052644	14-149	1.31e-18	46785	Winged helix DNA-binding domain	0.033	63379	MarR-like transcriptional regulators	1jgs A:
4D	gi|256396951|ref|YP_003118515.1|	0052644	19-137	1.47e-24	46785	Winged helix DNA-binding domain	0.0091	63379	MarR-like transcriptional regulators	3deu A:2-141
4D	gi|256396957|ref|YP_003118521.1|	0043669	269-326	0.00000000527	46785	Winged helix DNA-binding domain	0.068	63379	MarR-like transcriptional regulators	2fbh A:8-144
4D	gi|256397001|ref|YP_003118565.1|	0052644	7-141	1.34e-27	46785	Winged helix DNA-binding domain	0.013	63379	MarR-like transcriptional regulators	2a61 A:5-143
4D	gi|256397019|ref|YP_003118583.1|	0040524	76-235	2.05e-32	100950	NagB/RpiA/CoA transferase-like	0.013	75176	D-ribose-5-phosphate isomerase (RpiA), catalytic domain	1ks2 A:2-126,A:199-219
4D	gi|256397019|ref|YP_003118583.1|	0043758	5-58	0.000000000000014	46785	Winged helix DNA-binding domain	0.058	63379	MarR-like transcriptional regulators	1s3j A:
4D	gi|256397331|ref|YP_003118895.1|	0052644	18-148	2.34e-23	46785	Winged helix DNA-binding domain	0.0096	63379	MarR-like transcriptional regulators	3deu A:2-141
4D	gi|256397379|ref|YP_003118943.1|	0042501	17-201,253-425,473-498	1.15e-76	103473	MFS general substrate transporter	0.081	103474	Glycerol-3-phosphate transporter	1pw4 A:
4D	gi|256397379|ref|YP_003118943.1|	0052644	532-656	0.0000000000531	46785	Winged helix DNA-binding domain	0.048	63379	MarR-like transcriptional regulators	2eth A:1-140
4D	gi|256397687|ref|YP_003119251.1|	0052644	12-85	0.000000826	46785	Winged helix DNA-binding domain	0.05	63379	MarR-like transcriptional regulators	1p4x A:126-250
4D	gi|256397731|ref|YP_003119295.1|	0052644	23-138	3.56e-17	46785	Winged helix DNA-binding domain	0.047	63379	MarR-like transcriptional regulators	3cta A:5-89
4D	gi|256397783|ref|YP_003119347.1|	0052644	18-130	9e-24	46785	Winged helix DNA-binding domain	0.0075	63379	MarR-like transcriptional regulators	1s3j A:
4D	gi|256397791|ref|YP_003119355.1|	0052644	22-158	1.27e-27	46785	Winged helix DNA-binding domain	0.0053	63379	MarR-like transcriptional regulators	2fbk A:8-179
4D	gi|256397909|ref|YP_003119473.1|	0052644	11-147	2.78e-24	46785	Winged helix DNA-binding domain	0.012	63379	MarR-like transcriptional regulators	1jgs A:
4D	gi|256390046|ref|YP_003111610.1|	0050342	1-120	2.85e-38	52172	CheY-like	0.00013	52173	CheY-related	1ys7 A:7-127
4D	gi|256390046|ref|YP_003111610.1|	0051385	127-220	6.24e-29	46894	C-terminal effector domain of the bipartite response regulators	0.0012	46895	PhoB-like	1qqi A:
4D	gi|256390585|ref|YP_003112149.1|	0052670	93-256	9.32e-37	48452	TPR-like	0.00029	140845	BTAD-like	2ff4 A:105-283
4D	gi|256390585|ref|YP_003112149.1|	0053686	256-435	4.61e-16	52540	P-loop containing nucleoside triphosphate hydrolases	0.035	81269	Extended AAA-ATPase domain	1jbk A:
4D	gi|256390585|ref|YP_003112149.1|	0042932	888-1036	0.000000000000222	48452	TPR-like	0.06	69094	Transcription factor MalT domain III	1hz4 A:
4D	gi|256390585|ref|YP_003112149.1|	0052669	4-90	0.000000000000595	46894	C-terminal effector domain of the bipartite response regulators	0.00044	46895	PhoB-like	2ff4 A:10-104
4D	gi|256391178|ref|YP_003112742.1|	0053686	259-530	3.36e-27	52540	P-loop containing nucleoside triphosphate hydrolases	0.055	81269	Extended AAA-ATPase domain	1sxj B:7-230
4D	gi|256391178|ref|YP_003112742.1|	0052670	93-260	7.21e-21	48452	TPR-like	0.0065	140845	BTAD-like	2ff4 A:105-283
4D	gi|256391178|ref|YP_003112742.1|	0042932	803-971	1.04e-20	48452	TPR-like	0.023	48453	Tetratricopeptide repeat (TPR)	1ihg A:197-365
4D	gi|256391178|ref|YP_003112742.1|	0054057	677-817	0.00000000000447	48452	TPR-like	0.025	48453	Tetratricopeptide repeat (TPR)	2c2l A:24-224
4D	gi|256391178|ref|YP_003112742.1|	0052669	3-91	0.0000000000108	46894	C-terminal effector domain of the bipartite response regulators	0.0038	46895	PhoB-like	2ff4 A:10-104
4D	gi|256391218|ref|YP_003112782.1|	0050342	1-124	4.55e-38	52172	CheY-like	0.00021	52173	CheY-related	1zh2 A:2-120
4D	gi|256391218|ref|YP_003112782.1|	0051385	123-230	1.73e-21	46894	C-terminal effector domain of the bipartite response regulators	0.0022	46895	PhoB-like	1qqi A:
4D	gi|256391262|ref|YP_003112826.1|	0052670	90-246	1.13e-27	48452	TPR-like	0.00084	140845	BTAD-like	2ff4 A:105-283
4D	gi|256391262|ref|YP_003112826.1|	0053686	254-534	1.82e-17	52540	P-loop containing nucleoside triphosphate hydrolases	0.082	52670	RecA protein-like (ATPase-domain)	2i3b A:1-189
4D	gi|256391262|ref|YP_003112826.1|	0052669	2-88	0.000000000000879	46894	C-terminal effector domain of the bipartite response regulators	0.0024	46895	PhoB-like	2ff4 A:10-104
4D	gi|256391767|ref|YP_003113331.1|	0053686	316-531	3.18e-26	52540	P-loop containing nucleoside triphosphate hydrolases	0.03	81269	Extended AAA-ATPase domain	1jr3 A:3-242
4D	gi|256391767|ref|YP_003113331.1|	0052670	93-254	8.54e-26	48452	TPR-like	0.0004	140845	BTAD-like	2ff4 A:105-283
4D	gi|256391767|ref|YP_003113331.1|	0042932	778-971	1.21e-23	48452	TPR-like	0.02	48453	Tetratricopeptide repeat (TPR)	1w3b A:
4D	gi|256391767|ref|YP_003113331.1|	0052669	6-91	0.00000000312	46894	C-terminal effector domain of the bipartite response regulators	0.0011	46895	PhoB-like	2ff4 A:10-104
4D	gi|256392604|ref|YP_003114168.1|	0052670	119-277	3.54e-20	48452	TPR-like	0.058	140845	BTAD-like	2ff4 A:105-283
4D	gi|256392604|ref|YP_003114168.1|	0052669	18-115	0.000000000017	46894	C-terminal effector domain of the bipartite response regulators	0.0088	46895	PhoB-like	2ff4 A:10-104
4D	gi|256392721|ref|YP_003114285.1|	0050342	43-165	3.27e-29	52172	CheY-like	0.00031	52173	CheY-related	1nxo A:
4D	gi|256392721|ref|YP_003114285.1|	0051385	165-263	8.88e-25	46894	C-terminal effector domain of the bipartite response regulators	0.0023	46895	PhoB-like	1ys7 A:128-233
4D	gi|256392745|ref|YP_003114309.1|	0052670	98-250	1.3e-32	48452	TPR-like	0.0011	140845	BTAD-like	2ff4 A:105-283
4D	gi|256392745|ref|YP_003114309.1|	0052669	3-94	0.0000000000164	46894	C-terminal effector domain of the bipartite response regulators	0.0013	46895	PhoB-like	2ff4 A:10-104
4D	gi|256392867|ref|YP_003114431.1|	0052670	124-282	3.29e-28	48452	TPR-like	0.00076	140845	BTAD-like	2ff4 A:105-283
4D	gi|256392867|ref|YP_003114431.1|	0052669	30-120	0.0000000000000794	46894	C-terminal effector domain of the bipartite response regulators	0.00072	46895	PhoB-like	2ff4 A:10-104
4D	gi|256392931|ref|YP_003114495.1|	0053686	292-552	2.29e-34	52540	P-loop containing nucleoside triphosphate hydrolases	0.088	75195	Gluconate kinase	1knq A:
4D	gi|256392931|ref|YP_003114495.1|	0052670	91-255	8.67e-33	48452	TPR-like	0.00093	140845	BTAD-like	2ff4 A:105-283
4D	gi|256392931|ref|YP_003114495.1|	0042932	741-889	8.67e-18	48452	TPR-like	0.073	48453	Tetratricopeptide repeat (TPR)	1w3b A:
4D	gi|256392931|ref|YP_003114495.1|	0042932	852-961	0.00000000000083	48452	TPR-like	0.078	48453	Tetratricopeptide repeat (TPR)	2fbn A:22-174
4D	gi|256392931|ref|YP_003114495.1|	0052669	3-89	0.0000000000023	46894	C-terminal effector domain of the bipartite response regulators	0.0015	46895	PhoB-like	2ff4 A:10-104
4D	gi|256393335|ref|YP_003114899.1|	0050342	2-125	2.13e-40	52172	CheY-like	0.0001	52173	CheY-related	1mvo A:
4D	gi|256393335|ref|YP_003114899.1|	0051385	137-238	5.67e-27	46894	C-terminal effector domain of the bipartite response regulators	0.0014	46895	PhoB-like	1qqi A:
4D	gi|256393350|ref|YP_003114914.1|	0052670	104-262	4.55e-26	48452	TPR-like	0.0013	140845	BTAD-like	2ff4 A:105-283
4D	gi|256393350|ref|YP_003114914.1|	0052669	11-101	5.95e-18	46894	C-terminal effector domain of the bipartite response regulators	0.0029	46895	PhoB-like	2ff4 A:10-104
4D	gi|256393390|ref|YP_003114954.1|	0052670	92-254	1.09e-34	48452	TPR-like	0.00069	140845	BTAD-like	2ff4 A:105-283
4D	gi|256393390|ref|YP_003114954.1|	0053686	310-579	1.7e-31	52540	P-loop containing nucleoside triphosphate hydrolases	0.064	52652	Nitrogenase iron protein-like	1f48 A:309-586
4D	gi|256393390|ref|YP_003114954.1|	0042932	825-1002	1.8e-20	48452	TPR-like	0.0079	48453	Tetratricopeptide repeat (TPR)	1w3b A:
4D	gi|256393390|ref|YP_003114954.1|	0052669	2-88	0.00000000000907	46894	C-terminal effector domain of the bipartite response regulators	0.00087	46895	PhoB-like	2ff4 A:10-104
4D	gi|256393605|ref|YP_003115169.1|	0052670	165-331	9.28e-35	48452	TPR-like	0.00059	140845	BTAD-like	2ff4 A:105-283
4D	gi|256393605|ref|YP_003115169.1|	0053686	348-611	1.9e-26	52540	P-loop containing nucleoside triphosphate hydrolases	0.045	81269	Extended AAA-ATPase domain	1hqc A:5-242
4D	gi|256393605|ref|YP_003115169.1|	0042932	802-1001	1.58e-16	48452	TPR-like	0.041	158785	CT2138-like	2hr2 A:2-157
4D	gi|256393605|ref|YP_003115169.1|	0052669	5-98	0.00000000017	46894	C-terminal effector domain of the bipartite response regulators	0.0014	46895	PhoB-like	2ff4 A:10-104
4D	gi|256393795|ref|YP_003115359.1|	0053686	253-520	6.98e-24	52540	P-loop containing nucleoside triphosphate hydrolases	0.036	81269	Extended AAA-ATPase domain	1ixz A:
4D	gi|256393795|ref|YP_003115359.1|	0052670	87-257	0.0000000357	48452	TPR-like	0.022	140845	BTAD-like	2ff4 A:105-283
4D	gi|256393795|ref|YP_003115359.1|	0052669	17-85	0.0000000261	46894	C-terminal effector domain of the bipartite response regulators	0.0055	46895	PhoB-like	2ff4 A:10-104
4D	gi|256393804|ref|YP_003115368.1|	0052670	92-256	1.14e-35	48452	TPR-like	0.00025	140845	BTAD-like	2ff4 A:105-283
4D	gi|256393804|ref|YP_003115368.1|	0053686	261-546	5.17e-20	52540	P-loop containing nucleoside triphosphate hydrolases	0.04	81269	Extended AAA-ATPase domain	1jbk A:
4D	gi|256393804|ref|YP_003115368.1|	0052669	3-90	0.00000000000139	46894	C-terminal effector domain of the bipartite response regulators	0.00071	46895	PhoB-like	2ff4 A:10-104
4D	gi|256393804|ref|YP_003115368.1|	0054057	846-962	0.00000000171	48452	TPR-like	0.069	48453	Tetratricopeptide repeat (TPR)	1tjc A:
4D	gi|256394176|ref|YP_003115740.1|	0052670	91-256	3.52e-38	48452	TPR-like	0.00076	140845	BTAD-like	2ff4 A:105-283
4D	gi|256394176|ref|YP_003115740.1|	0053686	328-595	4.21e-30	52540	P-loop containing nucleoside triphosphate hydrolases	0.063	52541	Nucleotide and nucleoside kinases	1rkb A:
4D	gi|256394176|ref|YP_003115740.1|	0054057	862-976	0.00000000000000126	48452	TPR-like	0.043	48453	Tetratricopeptide repeat (TPR)	1w3b A:
4D	gi|256394176|ref|YP_003115740.1|	0042932	763-894	0.00000000000116	48452	TPR-like	0.025	48453	Tetratricopeptide repeat (TPR)	1w3b A:
4D	gi|256394176|ref|YP_003115740.1|	0052669	14-78	0.0000000000283	46894	C-terminal effector domain of the bipartite response regulators	0.004	46895	PhoB-like	2ff4 A:10-104
4D	gi|256394188|ref|YP_003115752.1|	0042932	728-925	1.01e-28	48452	TPR-like	0.025	48453	Tetratricopeptide repeat (TPR)	1w3b A:
4D	gi|256394188|ref|YP_003115752.1|	0053686	263-478	9.1e-25	52540	P-loop containing nucleoside triphosphate hydrolases	0.035	81269	Extended AAA-ATPase domain	1sxj B:7-230
4D	gi|256394188|ref|YP_003115752.1|	0052670	113-262	7.96e-22	48452	TPR-like	0.0011	140845	BTAD-like	2ff4 A:105-283
4D	gi|256394188|ref|YP_003115752.1|	0052669	2-87	0.0000000000567	46894	C-terminal effector domain of the bipartite response regulators	0.0019	46895	PhoB-like	2ff4 A:10-104
4D	gi|256394416|ref|YP_003115980.1|	0052670	98-253	7.19e-35	48452	TPR-like	0.0002	140845	BTAD-like	2ff4 A:105-283
4D	gi|256394416|ref|YP_003115980.1|	0053686	284-510	5.7e-27	52540	P-loop containing nucleoside triphosphate hydrolases	0.07	81269	Extended AAA-ATPase domain	1sxj B:7-230
4D	gi|256394416|ref|YP_003115980.1|	0052669	9-92	0.0000000000000153	46894	C-terminal effector domain of the bipartite response regulators	0.001	46895	PhoB-like	2ff4 A:10-104
4D	gi|256394491|ref|YP_003116055.1|	0052670	189-341	3.79e-28	48452	TPR-like	0.00095	140845	BTAD-like	2ff4 A:105-283
4D	gi|256394491|ref|YP_003116055.1|	0053686	390-650	1.38e-27	52540	P-loop containing nucleoside triphosphate hydrolases	0.05	75195	Gluconate kinase	1knq A:
4D	gi|256394491|ref|YP_003116055.1|	0042932	904-1070	3.31e-19	48452	TPR-like	0.065	48453	Tetratricopeptide repeat (TPR)	1w3b A:
4D	gi|256394491|ref|YP_003116055.1|	0052669	28-103	0.00000000000992	46894	C-terminal effector domain of the bipartite response regulators	0.003	46895	PhoB-like	2ff4 A:10-104
4D	gi|256394608|ref|YP_003116172.1|	0052670	105-268	9.76e-33	48452	TPR-like	0.0018	140845	BTAD-like	2ff4 A:105-283
4D	gi|256394608|ref|YP_003116172.1|	0053686	265-486	7.41e-24	52540	P-loop containing nucleoside triphosphate hydrolases	0.051	81269	Extended AAA-ATPase domain	1in4 A:17-254
4D	gi|256394608|ref|YP_003116172.1|	0042932	868-988	0.00000000000000304	48452	TPR-like	0.015	48453	Tetratricopeptide repeat (TPR)	1fch A:
4D	gi|256394608|ref|YP_003116172.1|	0052669	16-99	0.000000000102	46894	C-terminal effector domain of the bipartite response regulators	0.0016	46895	PhoB-like	2ff4 A:10-104
4D	gi|256394608|ref|YP_003116172.1|	0052670	777-891	0.0000000038	48452	TPR-like	0.048	48453	Tetratricopeptide repeat (TPR)	1w3b A:
4D	gi|256394773|ref|YP_003116337.1|	0051385	116-213	9.19e-25	46894	C-terminal effector domain of the bipartite response regulators	0.0011	46895	PhoB-like	1ys7 A:128-233
4D	gi|256394773|ref|YP_003116337.1|	0050342	19-118	9.11e-16	52172	CheY-like	0.0036	52173	CheY-related	1zh2 A:2-120
4D	gi|256394826|ref|YP_003116390.1|	0052670	94-267	1.61e-32	48452	TPR-like	0.0014	140845	BTAD-like	2ff4 A:105-283
4D	gi|256394826|ref|YP_003116390.1|	0053686	268-537	7.06e-28	52540	P-loop containing nucleoside triphosphate hydrolases	0.083	52670	RecA protein-like (ATPase-domain)	1g8y A:
4D	gi|256394826|ref|YP_003116390.1|	0042932	778-917	4.05e-16	48452	TPR-like	0.034	48453	Tetratricopeptide repeat (TPR)	1w3b A:
4D	gi|256394826|ref|YP_003116390.1|	0052669	2-90	0.000000000000156	46894	C-terminal effector domain of the bipartite response regulators	0.0053	46895	PhoB-like	2ff4 A:10-104
4D	gi|256394826|ref|YP_003116390.1|	0054057	716-789	0.0000379	48452	TPR-like	0.038	158785	CT2138-like	2hr2 A:2-157
4D	gi|256394962|ref|YP_003116526.1|	0052670	99-251	5.15e-30	48452	TPR-like	0.0011	140845	BTAD-like	2ff4 A:105-283
4D	gi|256394962|ref|YP_003116526.1|	0052669	4-97	0.0000000000000624	46894	C-terminal effector domain of the bipartite response regulators	0.0026	46895	PhoB-like	2ff4 A:10-104
4D	gi|256394968|ref|YP_003116532.1|	0053686	265-538	2.05e-27	52540	P-loop containing nucleoside triphosphate hydrolases	0.047	81269	Extended AAA-ATPase domain	1sxj B:7-230
4D	gi|256394968|ref|YP_003116532.1|	0052670	85-253	2.63e-27	48452	TPR-like	0.0019	140845	BTAD-like	2ff4 A:105-283
4D	gi|256394968|ref|YP_003116532.1|	0042932	740-919	3.07e-21	48452	TPR-like	0.055	48453	Tetratricopeptide repeat (TPR)	1elr A:
4D	gi|256394968|ref|YP_003116532.1|	0052669	15-83	0.0000000000312	46894	C-terminal effector domain of the bipartite response regulators	0.0041	46895	PhoB-like	2ff4 A:10-104
4D	gi|256395309|ref|YP_003116873.1|	0050436	28-289	2.09e-53	69618	HemD-like	0.00036	69619	HemD-like	1wd7 A:
4D	gi|256395309|ref|YP_003116873.1|	0049014	305-388	0.00000000000000595	46894	C-terminal effector domain of the bipartite response regulators	0.0057	46895	PhoB-like	1qqi A:
4D	gi|256395395|ref|YP_003116959.1|	0052670	97-261	1.52e-30	48452	TPR-like	0.001	140845	BTAD-like	2ff4 A:105-283
4D	gi|256395395|ref|YP_003116959.1|	0053686	253-530	1.44e-17	52540	P-loop containing nucleoside triphosphate hydrolases	0.05	52686	ABC transporter ATPase domain-like	1ji0 A:
4D	gi|256395395|ref|YP_003116959.1|	0052669	2-85	0.00000000000213	46894	C-terminal effector domain of the bipartite response regulators	0.004	46895	PhoB-like	2ff4 A:10-104
4D	gi|256395395|ref|YP_003116959.1|	0054057	899-1008	0.00000313	48452	TPR-like	0.04	48453	Tetratricopeptide repeat (TPR)	1w3b A:
4D	gi|256395414|ref|YP_003116978.1|	0052670	104-269	1.44e-30	48452	TPR-like	0.00041	140845	BTAD-like	2ff4 A:105-283
4D	gi|256395414|ref|YP_003116978.1|	0053686	287-553	1.87e-28	52540	P-loop containing nucleoside triphosphate hydrolases	0.061	81269	Extended AAA-ATPase domain	1sxj B:7-230
4D	gi|256395414|ref|YP_003116978.1|	0054057	776-887	0.000000000000016	48452	TPR-like	0.047	158785	CT2138-like	2hr2 A:2-157
4D	gi|256395414|ref|YP_003116978.1|	0052669	15-102	0.000000000368	46894	C-terminal effector domain of the bipartite response regulators	0.0018	46895	PhoB-like	2ff4 A:10-104
4D	gi|256395414|ref|YP_003116978.1|	0042932	690-811	0.000000000481	48452	TPR-like	0.027	48453	Tetratricopeptide repeat (TPR)	1elr A:
4D	gi|256395541|ref|YP_003117105.1|	0052670	96-250	8.04e-28	48452	TPR-like	0.0013	140845	BTAD-like	2ff4 A:105-283
4D	gi|256395541|ref|YP_003117105.1|	0053686	323-565	1.74e-24	52540	P-loop containing nucleoside triphosphate hydrolases	0.047	81269	Extended AAA-ATPase domain	1sxj B:7-230
4D	gi|256395541|ref|YP_003117105.1|	0042932	759-944	1.75e-22	48452	TPR-like	0.024	48453	Tetratricopeptide repeat (TPR)	1w3b A:
4D	gi|256395541|ref|YP_003117105.1|	0052669	3-79	0.00000000595	46894	C-terminal effector domain of the bipartite response regulators	0.0014	46895	PhoB-like	2ff4 A:10-104
4D	gi|256395630|ref|YP_003117194.1|	0052670	102-251	3.47e-35	48452	TPR-like	0.00074	140845	BTAD-like	2ff4 A:105-283
4D	gi|256395630|ref|YP_003117194.1|	0052669	2-76	0.0000000000000198	46894	C-terminal effector domain of the bipartite response regulators	0.0026	46895	PhoB-like	2ff4 A:10-104
4D	gi|256395641|ref|YP_003117205.1|	0052670	93-250	9.86e-29	48452	TPR-like	0.00043	140845	BTAD-like	2ff4 A:105-283
4D	gi|256395641|ref|YP_003117205.1|	0053686	319-589	6.66e-26	52540	P-loop containing nucleoside triphosphate hydrolases	0.065	81269	Extended AAA-ATPase domain	1ksf X:168-436
4D	gi|256395641|ref|YP_003117205.1|	0042932	776-966	5.06e-20	48452	TPR-like	0.019	48453	Tetratricopeptide repeat (TPR)	1w3b A:
4D	gi|256395641|ref|YP_003117205.1|	0052669	4-91	0.000000000454	46894	C-terminal effector domain of the bipartite response regulators	0.00073	46895	PhoB-like	2ff4 A:10-104
4D	gi|256395768|ref|YP_003117332.1|	0054521	1-118	7.97e-32	52172	CheY-like	0.00013	52173	CheY-related	1kgs A:2-123
4D	gi|256395768|ref|YP_003117332.1|	0051385	124-217	2.69e-22	46894	C-terminal effector domain of the bipartite response regulators	0.0031	46895	PhoB-like	1qqi A:
4D	gi|256395913|ref|YP_003117477.1|	0043525	2-123	1.99e-39	52172	CheY-like	0.00024	52173	CheY-related	1zh2 A:2-120
4D	gi|256395913|ref|YP_003117477.1|	0051385	126-231	1.81e-19	46894	C-terminal effector domain of the bipartite response regulators	0.0039	46895	PhoB-like	1p2f A:121-217
4D	gi|256396189|ref|YP_003117753.1|	0052670	100-262	1.6e-31	48452	TPR-like	0.00035	140845	BTAD-like	2ff4 A:105-283
4D	gi|256396189|ref|YP_003117753.1|	0053686	285-544	2.17e-27	52540	P-loop containing nucleoside triphosphate hydrolases	0.054	81269	Extended AAA-ATPase domain	1in4 A:17-254
4D	gi|256396189|ref|YP_003117753.1|	0042932	719-892	6.95e-18	48452	TPR-like	0.07	48453	Tetratricopeptide repeat (TPR)	1elr A:
4D	gi|256396189|ref|YP_003117753.1|	0052669	23-95	0.0000000000397	46894	C-terminal effector domain of the bipartite response regulators	0.0023	46895	PhoB-like	2ff4 A:10-104
4D	gi|256396664|ref|YP_003118228.1|	0050342	2-123	6.83e-42	52172	CheY-like	0.00012	52173	CheY-related	1mvo A:
4D	gi|256396664|ref|YP_003118228.1|	0051385	172-260	3.4e-20	46894	C-terminal effector domain of the bipartite response regulators	0.0024	46895	PhoB-like	1ys7 A:128-233
4D	gi|256397300|ref|YP_003118864.1|	0051385	124-219	9.64e-25	46894	C-terminal effector domain of the bipartite response regulators	0.0034	46895	PhoB-like	1ys7 A:128-233
4D	gi|256397300|ref|YP_003118864.1|	0043525	15-174	0.00000000000000256	52172	CheY-like	0.0016	52173	CheY-related	1zh2 A:2-120
4D	gi|256397315|ref|YP_003118879.1|	0050342	1-123	8.4e-42	52172	CheY-like	0.0000592	52173	CheY-related	1nxo A:
4D	gi|256397315|ref|YP_003118879.1|	0051385	124-225	7.94e-32	46894	C-terminal effector domain of the bipartite response regulators	0.00075	46895	PhoB-like	1ys7 A:128-233
4D	gi|256397353|ref|YP_003118917.1|	0051385	129-223	2.63e-29	46894	C-terminal effector domain of the bipartite response regulators	0.00082	46895	PhoB-like	1qqi A:
4D	gi|256397353|ref|YP_003118917.1|	0048066	32-114	0.0000121	52172	CheY-like	0.013	52173	CheY-related	1mvo A:
4D	gi|256397386|ref|YP_003118950.1|	0050342	30-148	8.4e-40	52172	CheY-like	0.00016	52173	CheY-related	1mvo A:
4D	gi|256397386|ref|YP_003118950.1|	0051385	159-260	3.12e-30	46894	C-terminal effector domain of the bipartite response regulators	0.00091	46895	PhoB-like	1qqi A:
4D	gi|256397578|ref|YP_003119142.1|	0051385	124-219	2.18e-23	46894	C-terminal effector domain of the bipartite response regulators	0.0022	46895	PhoB-like	1ys7 A:128-233
4D	gi|256397578|ref|YP_003119142.1|	0050342	20-112	0.0000000000000185	52172	CheY-like	0.002	52173	CheY-related	1zh2 A:2-120
4D	gi|256389252|ref|YP_003110816.1|	0050823	13-71	0.00000000000236	47413	lambda repressor-like DNA-binding domains	0.048	47432	SinR domain-like	1b0n A:1-68
4D	gi|256389253|ref|YP_003110817.1|	0054369	16-76	0.00000000000122	47413	lambda repressor-like DNA-binding domains	0.03	47432	SinR domain-like	1b0n A:1-68
4D	gi|256389455|ref|YP_003111019.1|	0053686	105-371	4.26e-28	52540	P-loop containing nucleoside triphosphate hydrolases	0.037	81269	Extended AAA-ATPase domain	1sxj B:7-230
4D	gi|256389455|ref|YP_003111019.1|	0042932	541-696	8.67e-17	48452	TPR-like	0.041	48453	Tetratricopeptide repeat (TPR)	1fch A:
4D	gi|256389455|ref|YP_003111019.1|	0051908	15-71	0.000000000129	47413	lambda repressor-like DNA-binding domains	0.051	47432	SinR domain-like	2b5a A:1-77
4D	gi|256389455|ref|YP_003111019.1|	0042932	678-765	0.0000101	48452	TPR-like	0.078	158785	CT2138-like	2hr2 A:2-157
4D	gi|256389458|ref|YP_003111022.1|	0053686	94-361	6.23e-24	52540	P-loop containing nucleoside triphosphate hydrolases	0.07	75195	Gluconate kinase	1knq A:
4D	gi|256389458|ref|YP_003111022.1|	0042932	593-743	0.000000000000228	48452	TPR-like	0.031	48453	Tetratricopeptide repeat (TPR)	1w3b A:
4D	gi|256389458|ref|YP_003111022.1|	0051249	6-55	0.00000000845	47413	lambda repressor-like DNA-binding domains	0.059	47432	SinR domain-like	1y7y A:5-73
4D	gi|256389458|ref|YP_003111022.1|	0054057	487-495,537-617	0.00000313	48452	TPR-like	0.062	48453	Tetratricopeptide repeat (TPR)	1w3b A:
4D	gi|256389626|ref|YP_003111190.1|	0054057	240-321,357-424	0.00000000000238	48452	TPR-like	0.025	48453	Tetratricopeptide repeat (TPR)	1w3b A:
4D	gi|256389626|ref|YP_003111190.1|	0051249	13-75	0.0000000149	47413	lambda repressor-like DNA-binding domains	0.04	47432	SinR domain-like	1y7y A:5-73
4D	gi|256389626|ref|YP_003111190.1|	0054057	163-273	0.00000398	48452	TPR-like	0.053	48453	Tetratricopeptide repeat (TPR)	1tjc A:
4D	gi|256389638|ref|YP_003111202.1|	0054369	33-87	0.00000000563	47413	lambda repressor-like DNA-binding domains	0.042	47432	SinR domain-like	1y7y A:5-73
4D	gi|256389948|ref|YP_003111512.1|	0054369	28-90	0.00000000000026	47413	lambda repressor-like DNA-binding domains	0.037	47432	SinR domain-like	1y7y A:5-73
4D	gi|256390700|ref|YP_003112264.1|	0051249	23-80	0.0000662	47413	lambda repressor-like DNA-binding domains	0.043	47432	SinR domain-like	1y7y A:5-73
4D	gi|256390784|ref|YP_003112348.1|	0054369	31-83	0.0000000022	47413	lambda repressor-like DNA-binding domains	0.045	47432	SinR domain-like	1b0n A:1-68
4D	gi|256390829|ref|YP_003112393.1|	0051249	10-72	0.000000000394	47413	lambda repressor-like DNA-binding domains	0.03	47432	SinR domain-like	1y7y A:5-73
4D	gi|256391167|ref|YP_003112731.1|	0054369	48-100	0.00000000782	47413	lambda repressor-like DNA-binding domains	0.034	47432	SinR domain-like	1y7y A:5-73
4D	gi|256391179|ref|YP_003112743.1|	0051249	99-158	0.000000000265	47413	lambda repressor-like DNA-binding domains	0.022	47419	Phage repressors	1adr A:
4D	gi|256391179|ref|YP_003112743.1|	0050823	18-71	0.00000000845	47413	lambda repressor-like DNA-binding domains	0.041	47432	SinR domain-like	2ppx A:30-91
4D	gi|256391234|ref|YP_003112798.1|	0054369	46-113	0.000000000000479	47413	lambda repressor-like DNA-binding domains	0.022	47432	SinR domain-like	1b0n A:1-68
4D	gi|256391249|ref|YP_003112813.1|	0054127	11-83	0.000000272	47413	lambda repressor-like DNA-binding domains	0.044	47432	SinR domain-like	2ict A:8-94
4D	gi|256391594|ref|YP_003113158.1|	0051249	4-74	0.0000000184	47413	lambda repressor-like DNA-binding domains	0.076	47432	SinR domain-like	1y7y A:5-73
4D	gi|256391655|ref|YP_003113219.1|	0054369	53-105	0.000000993	47413	lambda repressor-like DNA-binding domains	0.035	47432	SinR domain-like	1b0n A:1-68
4D	gi|256392195|ref|YP_003113759.1|	0051908	2-70	0.0000000637	47413	lambda repressor-like DNA-binding domains	0.051	47432	SinR domain-like	2ict A:8-94
4D	gi|256392422|ref|YP_003113986.1|	0054369	48-88	0.0000215	47413	lambda repressor-like DNA-binding domains	0.084	47432	SinR domain-like	1b0n A:1-68
4D	gi|256392861|ref|YP_003114425.1|	0054369	36-88	0.000000219	47413	lambda repressor-like DNA-binding domains	0.058	47432	SinR domain-like	2ofy A:3-84
4D	gi|256393169|ref|YP_003114733.1|	0051908	23-85	0.0000000000115	47413	lambda repressor-like DNA-binding domains	0.036	47432	SinR domain-like	2b5a A:1-77
4D	gi|256393271|ref|YP_003114835.1|	0054369	35-84	0.0000000187	47413	lambda repressor-like DNA-binding domains	0.051	47432	SinR domain-like	1b0n A:1-68
4D	gi|256393797|ref|YP_003115361.1|	0054369	31-80	0.00000000181	47413	lambda repressor-like DNA-binding domains	0.081	47432	SinR domain-like	2ofy A:3-84
4D	gi|256394136|ref|YP_003115700.1|	0054369	29-80	0.0000000596	47413	lambda repressor-like DNA-binding domains	0.085	47432	SinR domain-like	1y7y A:5-73
4D	gi|256394502|ref|YP_003116066.1|	0049999	3-62	2.95e-16	47413	lambda repressor-like DNA-binding domains	0.0038	47432	SinR domain-like	1utx A:
4D	gi|256394949|ref|YP_003116513.1|	0052017	74-177	1.36e-17	51182	RmlC-like cupins	0.052	89409	TM1287-like	1yhf A:1-112
4D	gi|256394949|ref|YP_003116513.1|	0054369	4-74	1.77e-16	47413	lambda repressor-like DNA-binding domains	0.052	47432	SinR domain-like	1y7y A:5-73
4D	gi|256395218|ref|YP_003116782.1|	0054369	34-86	0.00000000000533	47413	lambda repressor-like DNA-binding domains	0.045	47432	SinR domain-like	2ofy A:3-84
4D	gi|256395821|ref|YP_003117385.1|	0050823	2-57	0.000000533	47413	lambda repressor-like DNA-binding domains	0.057	47432	SinR domain-like	2b5a A:1-77
4D	gi|256395998|ref|YP_003117562.1|	0042932	192-385	0.00000000411	48452	TPR-like	0.02	48453	Tetratricopeptide repeat (TPR)	1kt1 A:254-421
4D	gi|256395998|ref|YP_003117562.1|	0046409	5-58	0.0000313	47413	lambda repressor-like DNA-binding domains	0.061	47432	SinR domain-like	1b0n A:1-68
4D	gi|256396029|ref|YP_003117593.1|	0047077	681-983	5.13e-65	50978	WD40 repeat-like	0.00028	50979	WD40-repeat	1erj A:
4D	gi|256396029|ref|YP_003117593.1|	0046612	909-1208	6.68e-58	50978	WD40 repeat-like	0.00029	50979	WD40-repeat	1got B:
4D	gi|256396029|ref|YP_003117593.1|	0046612	1174-1321	1.59e-21	50978	WD40 repeat-like	0.0033	50979	WD40-repeat	1vyh C:92-408
4D	gi|256396029|ref|YP_003117593.1|	0052726	125-356	0.000000000743	52540	P-loop containing nucleoside triphosphate hydrolases	0.089	52686	ABC transporter ATPase domain-like	1oxs C:1-242
4D	gi|256396029|ref|YP_003117593.1|	0050823	22-74	0.0000022	47413	lambda repressor-like DNA-binding domains	0.098	47432	SinR domain-like	1y7y A:5-73
4D	gi|256396040|ref|YP_003117604.1|	0051249	9-71	0.00000000121	47413	lambda repressor-like DNA-binding domains	0.091	47432	SinR domain-like	2b5a A:1-77
4D	gi|256396091|ref|YP_003117655.1|	0054369	31-82	0.00000109	47413	lambda repressor-like DNA-binding domains	0.071	47432	SinR domain-like	1b0n A:1-68
4D	gi|256396188|ref|YP_003117752.1|	0054369	3-70	0.0000000000000282	47413	lambda repressor-like DNA-binding domains	0.042	47432	SinR domain-like	1b0n A:1-68
4D	gi|256396383|ref|YP_003117947.1|	0054369	8-78	0.00000000000000158	47413	lambda repressor-like DNA-binding domains	0.084	47432	SinR domain-like	1b0n A:1-68
4D	gi|256396383|ref|YP_003117947.1|	0051250	102-178	0.0000000000328	51182	RmlC-like cupins	0.007	117315	Probable transcriptional regulator VC1968, C-terminal domain	1y9q A:83-181
4D	gi|256396427|ref|YP_003117991.1|	0049180	9-74	5.89e-16	47413	lambda repressor-like DNA-binding domains	0.025	47432	SinR domain-like	2b5a A:1-77
4D	gi|256396826|ref|YP_003118390.1|	0054369	42-93	0.000000172	47413	lambda repressor-like DNA-binding domains	0.084	47432	SinR domain-like	1y7y A:5-73
4D	gi|256397327|ref|YP_003118891.1|	0051249	14-74	9.01e-16	47413	lambda repressor-like DNA-binding domains	0.018	47432	SinR domain-like	1b0n A:1-68
4D	gi|256397497|ref|YP_003119061.1|	0054369	26-86	0.0000136	47413	lambda repressor-like DNA-binding domains	0.069	47432	SinR domain-like	2bnm A:6-76
4D	gi|256397637|ref|YP_003119201.1|	0051249	17-82	0.000000000000938	47413	lambda repressor-like DNA-binding domains	0.029	47432	SinR domain-like	2b5a A:1-77
4D	gi|256397646|ref|YP_003119210.1|	0054369	6-72	0.000000000000338	47413	lambda repressor-like DNA-binding domains	0.046	47432	SinR domain-like	1y7y A:5-73
4D	gi|256397649|ref|YP_003119213.1|	0052016	102-152	0.000000067	47413	lambda repressor-like DNA-binding domains	0.04	47419	Phage repressors	1r69 A:
4D	gi|256397649|ref|YP_003119213.1|	0052016	16-70	0.0000206	47413	lambda repressor-like DNA-binding domains	0.095	47432	SinR domain-like	1utx A:
4D	gi|256397770|ref|YP_003119334.1|	0051908	21-79	0.0000000000375	47413	lambda repressor-like DNA-binding domains	0.04	47432	SinR domain-like	1y7y A:5-73
4D	gi|256397793|ref|YP_003119357.1|	0052017	76-185	1.03e-22	51182	RmlC-like cupins	0.046	101976	TM1459-like	2bnm A:77-198
4D	gi|256397793|ref|YP_003119357.1|	0051249	20-85	5.36e-18	47413	lambda repressor-like DNA-binding domains	0.048	47432	SinR domain-like	1b0n A:1-68
4D	gi|256397796|ref|YP_003119360.1|	0052017	107-208	3.38e-20	51182	RmlC-like cupins	0.037	101976	TM1459-like	2bnm A:77-198
4D	gi|256397796|ref|YP_003119360.1|	0051249	40-106	1.86e-17	47413	lambda repressor-like DNA-binding domains	0.049	47432	SinR domain-like	1b0n A:1-68
4D	gi|256397895|ref|YP_003119459.1|	0054369	34-82	0.0000000236	47413	lambda repressor-like DNA-binding domains	0.054	47432	SinR domain-like	1b0n A:1-68
4D	gi|256398012|ref|YP_003119576.1|	0051249	53-95	0.0000222	47413	lambda repressor-like DNA-binding domains	0.084	47432	SinR domain-like	1y7y A:5-73
4D	gi|256389255|ref|YP_003110819.1|	0049523	3-74	3.54e-16	46689	Homeodomain-like	0.0046	46764	Tetracyclin repressor-like, N-terminal domain	2fbq A:2-80
4D	gi|256389302|ref|YP_003110866.1|	0054073	86-199	1.42e-20	48498	Tetracyclin repressor-like, C-terminal domain	0.0022	48499	Tetracyclin repressor-like, C-terminal domain	2hyj A:83-200
4D	gi|256389302|ref|YP_003110866.1|	0049523	9-86	0.00000000000000126	46689	Homeodomain-like	0.0023	46764	Tetracyclin repressor-like, N-terminal domain	2hyj A:8-82
4D	gi|256389307|ref|YP_003110871.1|	0053097	76-190	3.71e-22	48498	Tetracyclin repressor-like, C-terminal domain	0.0026	48499	Tetracyclin repressor-like, C-terminal domain	2fq4 A:78-192
4D	gi|256389307|ref|YP_003110871.1|	0054341	8-71	3.69e-16	46689	Homeodomain-like	0.0047	46764	Tetracyclin repressor-like, N-terminal domain	2fq4 A:9-77
4D	gi|256389327|ref|YP_003110891.1|	0052885	5-70	0.0000000221	46689	Homeodomain-like	0.01	46764	Tetracyclin repressor-like, N-terminal domain	2g3b A:2-73
4D	gi|256389327|ref|YP_003110891.1|	0053205	86-191	0.0000133	48498	Tetracyclin repressor-like, C-terminal domain	0.01	48499	Tetracyclin repressor-like, C-terminal domain	2np5 A:78-195
4D	gi|256389398|ref|YP_003110962.1|	0049523	3-72	9.48e-19	46689	Homeodomain-like	0.0065	46764	Tetracyclin repressor-like, N-terminal domain	2fbq A:2-80
4D	gi|256389398|ref|YP_003110962.1|	0052878	77-187	0.00000000467	48498	Tetracyclin repressor-like, C-terminal domain	0.016	48499	Tetracyclin repressor-like, C-terminal domain	2gen A:76-193
4D	gi|256389425|ref|YP_003110989.1|	0049523	7-82	1.4e-16	46689	Homeodomain-like	0.0082	46764	Tetracyclin repressor-like, N-terminal domain	1ui5 A:5-75
4D	gi|256389472|ref|YP_003111036.1|	0054341	8-67	0.000000000000848	46689	Homeodomain-like	0.018	46764	Tetracyclin repressor-like, N-terminal domain	2id3 A:13-80
4D	gi|256389539|ref|YP_003111103.1|	0049523	10-75	4.51e-16	46689	Homeodomain-like	0.0054	46764	Tetracyclin repressor-like, N-terminal domain	1ui5 A:5-75
4D	gi|256389559|ref|YP_003111123.1|	0054341	14-85	0.00000000000000259	46689	Homeodomain-like	0.0081	46764	Tetracyclin repressor-like, N-terminal domain	2o7t A:1-78
4D	gi|256389559|ref|YP_003111123.1|	0054342	89-192	0.000000000000949	48498	Tetracyclin repressor-like, C-terminal domain	0.014	48499	Tetracyclin repressor-like, C-terminal domain	2fq4 A:78-192
4D	gi|256389610|ref|YP_003111174.1|	0054375	89-213	4.15e-28	48498	Tetracyclin repressor-like, C-terminal domain	0.0000165	48499	Tetracyclin repressor-like, C-terminal domain	2oi8 A:87-216
4D	gi|256389610|ref|YP_003111174.1|	0054374	9-84	1.8e-18	46689	Homeodomain-like	0.0000697	46764	Tetracyclin repressor-like, N-terminal domain	2oi8 A:8-86
4D	gi|256389630|ref|YP_003111194.1|	0049523	19-94	1.1e-16	46689	Homeodomain-like	0.0088	46764	Tetracyclin repressor-like, N-terminal domain	3c07 A:15-89
4D	gi|256389630|ref|YP_003111194.1|	0054342	98-208	0.00000000000000172	48498	Tetracyclin repressor-like, C-terminal domain	0.011	48499	Tetracyclin repressor-like, C-terminal domain	2o7t A:79-188
4D	gi|256389632|ref|YP_003111196.1|	0049523	27-106	7.98e-18	46689	Homeodomain-like	0.011	46764	Tetracyclin repressor-like, N-terminal domain	2o7t A:1-78
4D	gi|256389632|ref|YP_003111196.1|	0054342	105-211	0.00000000000000286	48498	Tetracyclin repressor-like, C-terminal domain	0.015	48499	Tetracyclin repressor-like, C-terminal domain	2o7t A:79-188
4D	gi|256389643|ref|YP_003111207.1|	0052846	89-230	1.33e-23	48498	Tetracyclin repressor-like, C-terminal domain	0.0011	48499	Tetracyclin repressor-like, C-terminal domain	2g7l A:87-230
4D	gi|256389643|ref|YP_003111207.1|	0054374	16-78	0.0000000000872	46689	Homeodomain-like	0.0071	46764	Tetracyclin repressor-like, N-terminal domain	2g7l A:16-83
4D	gi|256389910|ref|YP_003111474.1|	0054341	6-76	0.000000000000549	46689	Homeodomain-like	0.01	46764	Tetracyclin repressor-like, N-terminal domain	1t56 A:22-94
4D	gi|256389979|ref|YP_003111543.1|	0054342	81-189	1.42e-19	48498	Tetracyclin repressor-like, C-terminal domain	0.0077	48499	Tetracyclin repressor-like, C-terminal domain	2o7t A:79-188
4D	gi|256389979|ref|YP_003111543.1|	0049523	1-79	3.29e-16	46689	Homeodomain-like	0.0099	46764	Tetracyclin repressor-like, N-terminal domain	2o7t A:1-78
4D	gi|256390013|ref|YP_003111577.1|	0052844	83-224	2.11e-21	48498	Tetracyclin repressor-like, C-terminal domain	0.0054	48499	Tetracyclin repressor-like, C-terminal domain	2g7g A:74-205
4D	gi|256390013|ref|YP_003111577.1|	0054374	12-79	0.000000000000493	46689	Homeodomain-like	0.0032	46764	Tetracyclin repressor-like, N-terminal domain	2g7l A:16-83
4D	gi|256390078|ref|YP_003111642.1|	0054375	113-212	2.67e-24	48498	Tetracyclin repressor-like, C-terminal domain	0.0035	48499	Tetracyclin repressor-like, C-terminal domain	2oi8 A:87-216
4D	gi|256390078|ref|YP_003111642.1|	0054374	37-105	8.98e-17	46689	Homeodomain-like	0.0073	46764	Tetracyclin repressor-like, N-terminal domain	2gfn A:4-80
4D	gi|256390082|ref|YP_003111646.1|	0052743	94-203	0.000000000000133	48498	Tetracyclin repressor-like, C-terminal domain	0.0057	48499	Tetracyclin repressor-like, C-terminal domain	2fq4 A:78-192
4D	gi|256390082|ref|YP_003111646.1|	0054374	19-81	0.00000000000194	46689	Homeodomain-like	0.01	46764	Tetracyclin repressor-like, N-terminal domain	2id3 A:13-80
4D	gi|256390114|ref|YP_003111678.1|	0049523	31-108	2.21e-17	46689	Homeodomain-like	0.011	46764	Tetracyclin repressor-like, N-terminal domain	2g3b A:2-73
4D	gi|256390242|ref|YP_003111806.1|	0049523	11-88	4.36e-16	46689	Homeodomain-like	0.0047	46764	Tetracyclin repressor-like, N-terminal domain	1ui5 A:5-75
4D	gi|256390242|ref|YP_003111806.1|	0053066	88-190	0.0000000000125	48498	Tetracyclin repressor-like, C-terminal domain	0.013	48499	Tetracyclin repressor-like, C-terminal domain	2i10 A:79-194
4D	gi|256390251|ref|YP_003111815.1|	0051467	90-230	1.33e-27	48498	Tetracyclin repressor-like, C-terminal domain	0.0081	48499	Tetracyclin repressor-like, C-terminal domain	1z0x A:72-220
4D	gi|256390251|ref|YP_003111815.1|	0054072	12-81	0.000000000000821	46689	Homeodomain-like	0.0024	46764	Tetracyclin repressor-like, N-terminal domain	2o7o A:2-67
4D	gi|256390336|ref|YP_003111900.1|	0054342	94-198	4.45e-25	48498	Tetracyclin repressor-like, C-terminal domain	0.0033	48499	Tetracyclin repressor-like, C-terminal domain	2o7t A:79-188
4D	gi|256390336|ref|YP_003111900.1|	0049523	15-99	6.98e-19	46689	Homeodomain-like	0.0087	46764	Tetracyclin repressor-like, N-terminal domain	2o7t A:1-78
4D	gi|256390345|ref|YP_003111909.1|	0051586	76-183	2.7e-17	48498	Tetracyclin repressor-like, C-terminal domain	0.0038	48499	Tetracyclin repressor-like, C-terminal domain	1zk8 A:78-182
4D	gi|256390345|ref|YP_003111909.1|	0051585	8-73	0.000000000354	46689	Homeodomain-like	0.0036	46764	Tetracyclin repressor-like, N-terminal domain	1zk8 A:6-77
4D	gi|256390355|ref|YP_003111919.1|	0049546	89-201	1.31e-22	48498	Tetracyclin repressor-like, C-terminal domain	0.0046	48499	Tetracyclin repressor-like, C-terminal domain	1t56 A:95-214
4D	gi|256390355|ref|YP_003111919.1|	0049523	8-93	1.85e-18	46689	Homeodomain-like	0.005	46764	Tetracyclin repressor-like, N-terminal domain	1ui5 A:5-75
4D	gi|256390477|ref|YP_003112041.1|	0052743	93-206	8.9e-21	48498	Tetracyclin repressor-like, C-terminal domain	0.0014	48499	Tetracyclin repressor-like, C-terminal domain	2fq4 A:78-192
4D	gi|256390477|ref|YP_003112041.1|	0054341	27-87	0.0000000000000267	46689	Homeodomain-like	0.0047	46764	Tetracyclin repressor-like, N-terminal domain	2fq4 A:9-77
4D	gi|256390548|ref|YP_003112112.1|	0049523	12-94	3.21e-17	46689	Homeodomain-like	0.0061	46764	Tetracyclin repressor-like, N-terminal domain	1a6i A:2-67
4D	gi|256390569|ref|YP_003112133.1|	0049523	4-82	5.49e-20	46689	Homeodomain-like	0.0026	46764	Tetracyclin repressor-like, N-terminal domain	1ui5 A:5-75
4D	gi|256390569|ref|YP_003112133.1|	0050189	80-193	6.4e-18	48498	Tetracyclin repressor-like, C-terminal domain	0.0049	48499	Tetracyclin repressor-like, C-terminal domain	1vi0 A:78-194
4D	gi|256390598|ref|YP_003112162.1|	0052647	4-72	0.000000000000803	46689	Homeodomain-like	0.012	46764	Tetracyclin repressor-like, N-terminal domain	2id3 A:13-80
4D	gi|256390642|ref|YP_003112206.1|	0054341	2-56	0.0000000000000898	46689	Homeodomain-like	0.011	46764	Tetracyclin repressor-like, N-terminal domain	2id3 A:13-80
4D	gi|256390696|ref|YP_003112260.1|	0049523	5-84	1.45e-20	46689	Homeodomain-like	0.0055	46764	Tetracyclin repressor-like, N-terminal domain	1t56 A:22-94
4D	gi|256390696|ref|YP_003112260.1|	0052878	88-198	0.000000326	48498	Tetracyclin repressor-like, C-terminal domain	0.016	48499	Tetracyclin repressor-like, C-terminal domain	2gen A:76-193
4D	gi|256390725|ref|YP_003112289.1|	0054374	3-68	0.0000000000000898	46689	Homeodomain-like	0.01	46764	Tetracyclin repressor-like, N-terminal domain	2oi8 A:8-86
4D	gi|256390745|ref|YP_003112309.1|	0049523	5-83	1.94e-18	46689	Homeodomain-like	0.005	46764	Tetracyclin repressor-like, N-terminal domain	1z77 A:1-75
4D	gi|256390860|ref|YP_003112424.1|	0049523	4-81	1.9e-18	46689	Homeodomain-like	0.0068	46764	Tetracyclin repressor-like, N-terminal domain	3c07 A:15-89
4D	gi|256390895|ref|YP_003112459.1|	0052743	115-228	9.46e-24	48498	Tetracyclin repressor-like, C-terminal domain	0.0011	48499	Tetracyclin repressor-like, C-terminal domain	2fq4 A:78-192
4D	gi|256390895|ref|YP_003112459.1|	0054341	39-103	0.00000000000289	46689	Homeodomain-like	0.0086	46764	Tetracyclin repressor-like, N-terminal domain	2fq4 A:9-77
4D	gi|256390909|ref|YP_003112473.1|	0051467	75-221	1.56e-22	48498	Tetracyclin repressor-like, C-terminal domain	0.0067	48499	Tetracyclin repressor-like, C-terminal domain	2g7g A:74-205
4D	gi|256390909|ref|YP_003112473.1|	0054072	3-64	0.00000000000426	46689	Homeodomain-like	0.0062	46764	Tetracyclin repressor-like, N-terminal domain	2o7o A:2-67
4D	gi|256391020|ref|YP_003112584.1|	0054375	78-216	2.22e-25	48498	Tetracyclin repressor-like, C-terminal domain	0.0011	48499	Tetracyclin repressor-like, C-terminal domain	2oi8 A:87-216
4D	gi|256391020|ref|YP_003112584.1|	0054374	3-65	0.0000000000359	46689	Homeodomain-like	0.0028	46764	Tetracyclin repressor-like, N-terminal domain	2oi8 A:8-86
4D	gi|256391154|ref|YP_003112718.1|	0049195	5-74	2.64e-18	46689	Homeodomain-like	0.0084	46764	Tetracyclin repressor-like, N-terminal domain	1z77 A:1-75
4D	gi|256391199|ref|YP_003112763.1|	0049523	28-100	0.000000000018	46689	Homeodomain-like	0.013	46764	Tetracyclin repressor-like, N-terminal domain	2g3b A:2-73
4D	gi|256391209|ref|YP_003112773.1|	0053097	83-199	2.48e-25	48498	Tetracyclin repressor-like, C-terminal domain	0.0000149	48499	Tetracyclin repressor-like, C-terminal domain	2id3 A:81-203
4D	gi|256391209|ref|YP_003112773.1|	0053096	15-77	0.000000000000449	46689	Homeodomain-like	0.00028	46764	Tetracyclin repressor-like, N-terminal domain	2id3 A:13-80
4D	gi|256391241|ref|YP_003112805.1|	0049911	97-208	8.31e-21	48498	Tetracyclin repressor-like, C-terminal domain	0.0021	48499	Tetracyclin repressor-like, C-terminal domain	1ui5 A:80-212
4D	gi|256391241|ref|YP_003112805.1|	0049523	14-96	1.39e-17	46689	Homeodomain-like	0.0016	46764	Tetracyclin repressor-like, N-terminal domain	1ui5 A:5-75
4D	gi|256391244|ref|YP_003112808.1|	0049523	5-79	4.93e-18	46689	Homeodomain-like	0.0051	46764	Tetracyclin repressor-like, N-terminal domain	1z77 A:1-75
4D	gi|256391244|ref|YP_003112808.1|	0052849	78-182	5.56e-16	48498	Tetracyclin repressor-like, C-terminal domain	0.011	48499	Tetracyclin repressor-like, C-terminal domain	2g7s A:77-192
4D	gi|256391332|ref|YP_003112896.1|	0054341	24-93	2.94e-17	46689	Homeodomain-like	0.014	46764	Tetracyclin repressor-like, N-terminal domain	3c07 A:15-89
4D	gi|256391432|ref|YP_003112996.1|	0049523	17-74	6.48e-19	46689	Homeodomain-like	0.0093	46764	Tetracyclin repressor-like, N-terminal domain	3c07 A:15-89
4D	gi|256391480|ref|YP_003113044.1|	0054374	9-73	5.99e-16	46689	Homeodomain-like	0.0022	46764	Tetracyclin repressor-like, N-terminal domain	2o7o A:2-67
4D	gi|256391480|ref|YP_003113044.1|	0052844	85-207	0.000000000589	48498	Tetracyclin repressor-like, C-terminal domain	0.016	48499	Tetracyclin repressor-like, C-terminal domain	1zk8 A:78-182
4D	gi|256391519|ref|YP_003113083.1|	0049523	3-83	1.8e-18	46689	Homeodomain-like	0.011	46764	Tetracyclin repressor-like, N-terminal domain	2g7s A:3-76
4D	gi|256391519|ref|YP_003113083.1|	0049196	88-195	0.000000000556	48498	Tetracyclin repressor-like, C-terminal domain	0.0081	48499	Tetracyclin repressor-like, C-terminal domain	2g3b A:74-189
4D	gi|256391578|ref|YP_003113142.1|	0054374	5-70	0.0000000000564	46689	Homeodomain-like	0.017	46764	Tetracyclin repressor-like, N-terminal domain	2gfn A:4-80
4D	gi|256391605|ref|YP_003113169.1|	0049523	2-78	0.0000000000000139	46689	Homeodomain-like	0.0072	46764	Tetracyclin repressor-like, N-terminal domain	2g3b A:2-73
4D	gi|256391605|ref|YP_003113169.1|	0049911	96-172	0.000000413	48498	Tetracyclin repressor-like, C-terminal domain	0.0095	48499	Tetracyclin repressor-like, C-terminal domain	2i10 A:79-194
4D	gi|256391687|ref|YP_003113251.1|	0046275	268-318	0.0000000000103	46689	Homeodomain-like	0.0067	46759	AraC type transcriptional activator	1bl0 A:63-124
4D	gi|256391687|ref|YP_003113251.1|	0036286	216-265	0.0000367	46689	Homeodomain-like	0.066	46764	Tetracyclin repressor-like, N-terminal domain	1t56 A:22-94
4D	gi|256391752|ref|YP_003113316.1|	0049523	11-87	0.0000000000000034	46689	Homeodomain-like	0.0098	46764	Tetracyclin repressor-like, N-terminal domain	2hku A:18-87
4D	gi|256391757|ref|YP_003113321.1|	0046275	255-304	0.000000000022	46689	Homeodomain-like	0.028	46759	AraC type transcriptional activator	1d5y A:57-121
4D	gi|256391757|ref|YP_003113321.1|	0043192	40-89	0.0000000122	51182	RmlC-like cupins	0.082	75035	Quercetin 2,3-dioxygenase-like	1y3t A:5-334
4D	gi|256391757|ref|YP_003113321.1|	0036286	203-253	0.00000148	46689	Homeodomain-like	0.083	46764	Tetracyclin repressor-like, N-terminal domain	1v7b A:1-74
4D	gi|256391770|ref|YP_003113334.1|	0054375	69-178	0.00000000000298	48498	Tetracyclin repressor-like, C-terminal domain	0.011	48499	Tetracyclin repressor-like, C-terminal domain	2g7s A:77-192
4D	gi|256391770|ref|YP_003113334.1|	0054374	2-61	0.000000000128	46689	Homeodomain-like	0.01	46764	Tetracyclin repressor-like, N-terminal domain	2gen A:6-75
4D	gi|256391891|ref|YP_003113455.1|	0052656	85-193	8.09e-20	48498	Tetracyclin repressor-like, C-terminal domain	0.0012	48499	Tetracyclin repressor-like, C-terminal domain	2fd5 A:77-180
4D	gi|256391891|ref|YP_003113455.1|	0049195	3-75	0.00000000000018	46689	Homeodomain-like	0.003	46764	Tetracyclin repressor-like, N-terminal domain	2fd5 A:1-76
4D	gi|256391919|ref|YP_003113483.1|	0052844	116-263	8.45e-21	48498	Tetracyclin repressor-like, C-terminal domain	0.012	48499	Tetracyclin repressor-like, C-terminal domain	2o7o A:68-208
4D	gi|256391919|ref|YP_003113483.1|	0054374	27-87	0.00000000000359	46689	Homeodomain-like	0.0073	46764	Tetracyclin repressor-like, N-terminal domain	2g7l A:16-83
4D	gi|256391943|ref|YP_003113507.1|	0049523	2-83	1.57e-16	46689	Homeodomain-like	0.013	46764	Tetracyclin repressor-like, N-terminal domain	2o7t A:1-78
4D	gi|256391943|ref|YP_003113507.1|	0054342	81-182	0.00000000002	48498	Tetracyclin repressor-like, C-terminal domain	0.013	48499	Tetracyclin repressor-like, C-terminal domain	2hyj A:83-200
4D	gi|256391947|ref|YP_003113511.1|	0054341	1-73	2e-18	46689	Homeodomain-like	0.0069	46764	Tetracyclin repressor-like, N-terminal domain	2o7t A:1-78
4D	gi|256391947|ref|YP_003113511.1|	0054342	80-174	0.0000000434	48498	Tetracyclin repressor-like, C-terminal domain	0.0092	48499	Tetracyclin repressor-like, C-terminal domain	2g3b A:74-189
4D	gi|256391969|ref|YP_003113533.1|	0053066	83-196	9.24e-23	48498	Tetracyclin repressor-like, C-terminal domain	0.0021	48499	Tetracyclin repressor-like, C-terminal domain	2i10 A:79-194
4D	gi|256391969|ref|YP_003113533.1|	0049523	3-87	6.16e-18	46689	Homeodomain-like	0.0028	46764	Tetracyclin repressor-like, N-terminal domain	2i10 A:10-78
4D	gi|256391978|ref|YP_003113542.1|	0051586	78-184	6.08e-19	48498	Tetracyclin repressor-like, C-terminal domain	0.0015	48499	Tetracyclin repressor-like, C-terminal domain	1zk8 A:78-182
4D	gi|256391978|ref|YP_003113542.1|	0054374	8-73	0.000000000234	46689	Homeodomain-like	0.004	46764	Tetracyclin repressor-like, N-terminal domain	1zk8 A:6-77
4D	gi|256392361|ref|YP_003113925.1|	0052743	77-189	8.41e-23	48498	Tetracyclin repressor-like, C-terminal domain	0.0018	48499	Tetracyclin repressor-like, C-terminal domain	2fq4 A:78-192
4D	gi|256392361|ref|YP_003113925.1|	0054374	8-67	0.00000000000000345	46689	Homeodomain-like	0.002	46764	Tetracyclin repressor-like, N-terminal domain	2fq4 A:9-77
4D	gi|256392397|ref|YP_003113961.1|	0049523	7-83	0.0000000000000144	46689	Homeodomain-like	0.0048	46764	Tetracyclin repressor-like, N-terminal domain	2gfn A:4-80
4D	gi|256392397|ref|YP_003113961.1|	0052886	79-189	0.000000000000149	48498	Tetracyclin repressor-like, C-terminal domain	0.0095	48499	Tetracyclin repressor-like, C-terminal domain	1rkt A:83-205
4D	gi|256392458|ref|YP_003114022.1|	0051586	107-220	0.00000000000000489	48498	Tetracyclin repressor-like, C-terminal domain	0.0072	48499	Tetracyclin repressor-like, C-terminal domain	1zk8 A:78-182
4D	gi|256392458|ref|YP_003114022.1|	0054374	20-94	0.00000000000308	46689	Homeodomain-like	0.013	46764	Tetracyclin repressor-like, N-terminal domain	2o7o A:2-67
4D	gi|256392463|ref|YP_003114027.1|	0054157	8-75	0.0000000000000113	46689	Homeodomain-like	0.007	46764	Tetracyclin repressor-like, N-terminal domain	2iu5 A:1-71
4D	gi|256392470|ref|YP_003114034.1|	0049523	10-93	9.48e-18	46689	Homeodomain-like	0.023	46764	Tetracyclin repressor-like, N-terminal domain	2o7t A:1-78
4D	gi|256392470|ref|YP_003114034.1|	0054342	87-191	0.00000000000025	48498	Tetracyclin repressor-like, C-terminal domain	0.017	48499	Tetracyclin repressor-like, C-terminal domain	2gfn A:81-199
4D	gi|256392485|ref|YP_003114049.1|	0046275	270-319	0.0000000000354	46689	Homeodomain-like	0.0094	46759	AraC type transcriptional activator	1d5y A:57-121
4D	gi|256392485|ref|YP_003114049.1|	0036286	217-267	0.000000179	46689	Homeodomain-like	0.053	46764	Tetracyclin repressor-like, N-terminal domain	1t56 A:22-94
4D	gi|256392580|ref|YP_003114144.1|	0049523	7-84	1.8e-16	46689	Homeodomain-like	0.012	46764	Tetracyclin repressor-like, N-terminal domain	3c07 A:15-89
4D	gi|256392748|ref|YP_003114312.1|	0054073	108-219	4.45e-21	48498	Tetracyclin repressor-like, C-terminal domain	0.0053	48499	Tetracyclin repressor-like, C-terminal domain	1sgm A:78-188
4D	gi|256392748|ref|YP_003114312.1|	0049523	29-108	1.33e-19	46689	Homeodomain-like	0.0056	46764	Tetracyclin repressor-like, N-terminal domain	1ui5 A:5-75
4D	gi|256392749|ref|YP_003114313.1|	0049523	5-78	3.9e-16	46689	Homeodomain-like	0.0093	46764	Tetracyclin repressor-like, N-terminal domain	2fbq A:2-80
4D	gi|256392839|ref|YP_003114403.1|	0049523	7-86	0.0000000000019	46689	Homeodomain-like	0.01	46764	Tetracyclin repressor-like, N-terminal domain	1t56 A:22-94
4D	gi|256392909|ref|YP_003114473.1|	0049523	28-90	1.15e-17	46689	Homeodomain-like	0.0057	46764	Tetracyclin repressor-like, N-terminal domain	3c07 A:15-89
4D	gi|256392915|ref|YP_003114479.1|	0049523	22-99	1.45e-17	46689	Homeodomain-like	0.01	46764	Tetracyclin repressor-like, N-terminal domain	2id3 A:13-80
4D	gi|256392915|ref|YP_003114479.1|	0054342	96-198	0.00000000000122	48498	Tetracyclin repressor-like, C-terminal domain	0.016	48499	Tetracyclin repressor-like, C-terminal domain	2g3b A:74-189
4D	gi|256392991|ref|YP_003114555.1|	0052743	95-204	1.75e-20	48498	Tetracyclin repressor-like, C-terminal domain	0.0022	48499	Tetracyclin repressor-like, C-terminal domain	2fq4 A:78-192
4D	gi|256392991|ref|YP_003114555.1|	0054341	23-87	0.0000000000000144	46689	Homeodomain-like	0.004	46764	Tetracyclin repressor-like, N-terminal domain	2fq4 A:9-77
4D	gi|256393060|ref|YP_003114624.1|	0049195	6-80	1.05e-18	46689	Homeodomain-like	0.008	46764	Tetracyclin repressor-like, N-terminal domain	1z77 A:1-75
4D	gi|256393061|ref|YP_003114625.1|	0049195	13-69	7.98e-19	46689	Homeodomain-like	0.006	46764	Tetracyclin repressor-like, N-terminal domain	2fq4 A:9-77
4D	gi|256393112|ref|YP_003114676.1|	0052844	74-157	0.00000000000000541	48498	Tetracyclin repressor-like, C-terminal domain	0.0061	48499	Tetracyclin repressor-like, C-terminal domain	2g7g A:74-205
4D	gi|256393112|ref|YP_003114676.1|	0054374	3-65	0.00000000000000948	46689	Homeodomain-like	0.0045	46764	Tetracyclin repressor-like, N-terminal domain	2o7o A:2-67
4D	gi|256393150|ref|YP_003114714.1|	0049195	1-76	4.04e-19	46689	Homeodomain-like	0.005	46764	Tetracyclin repressor-like, N-terminal domain	1rkt A:2-82
4D	gi|256393150|ref|YP_003114714.1|	0052831	108-203	0.000000000000556	48498	Tetracyclin repressor-like, C-terminal domain	0.0054	48499	Tetracyclin repressor-like, C-terminal domain	2i10 A:79-194
4D	gi|256393269|ref|YP_003114833.1|	0049523	22-98	6.98e-16	46689	Homeodomain-like	0.015	46764	Tetracyclin repressor-like, N-terminal domain	1pb6 A:14-85
4D	gi|256393274|ref|YP_003114838.1|	0043601	79-186	0.0000000000000489	48498	Tetracyclin repressor-like, C-terminal domain	0.006	48499	Tetracyclin repressor-like, C-terminal domain	2g7s A:77-192
4D	gi|256393274|ref|YP_003114838.1|	0049392	6-74	0.00000000000513	46689	Homeodomain-like	0.0024	46764	Tetracyclin repressor-like, N-terminal domain	1sgm A:5-77
4D	gi|256393334|ref|YP_003114898.1|	0049523	22-105	0.0000000000000226	46689	Homeodomain-like	0.0042	46764	Tetracyclin repressor-like, N-terminal domain	1t56 A:22-94
4D	gi|256393334|ref|YP_003114898.1|	0049546	241-296	0.000000178	48498	Tetracyclin repressor-like, C-terminal domain	0.0026	48499	Tetracyclin repressor-like, C-terminal domain	1t56 A:95-214
4D	gi|256393334|ref|YP_003114898.1|	0049546	99-162	0.000000296	48498	Tetracyclin repressor-like, C-terminal domain	0.0082	48499	Tetracyclin repressor-like, C-terminal domain	1t56 A:95-214
4D	gi|256393374|ref|YP_003114938.1|	0049523	9-73	0.000000000000718	46689	Homeodomain-like	0.0057	46764	Tetracyclin repressor-like, N-terminal domain	3c07 A:15-89
4D	gi|256393375|ref|YP_003114939.1|	0049523	1-78	1.28e-17	46689	Homeodomain-like	0.0024	46764	Tetracyclin repressor-like, N-terminal domain	2d6y A:7-74
4D	gi|256393375|ref|YP_003114939.1|	0052394	74-185	0.00000000000556	48498	Tetracyclin repressor-like, C-terminal domain	0.0043	48499	Tetracyclin repressor-like, C-terminal domain	2d6y A:75-192
4D	gi|256393488|ref|YP_003115052.1|	0049523	3-80	0.00000000000000728	46689	Homeodomain-like	0.0051	46764	Tetracyclin repressor-like, N-terminal domain	1z77 A:1-75
4D	gi|256393500|ref|YP_003115064.1|	0052743	84-192	5.13e-27	48498	Tetracyclin repressor-like, C-terminal domain	0.00025	48499	Tetracyclin repressor-like, C-terminal domain	2fq4 A:78-192
4D	gi|256393500|ref|YP_003115064.1|	0053096	12-69	0.0000000000000115	46689	Homeodomain-like	0.003	46764	Tetracyclin repressor-like, N-terminal domain	2fq4 A:9-77
4D	gi|256393513|ref|YP_003115077.1|	0054341	7-75	1.5e-16	46689	Homeodomain-like	0.01	46764	Tetracyclin repressor-like, N-terminal domain	3c07 A:15-89
4D	gi|256393513|ref|YP_003115077.1|	0052656	84-183	0.0000000000945	48498	Tetracyclin repressor-like, C-terminal domain	0.014	48499	Tetracyclin repressor-like, C-terminal domain	2fd5 A:77-180
4D	gi|256393519|ref|YP_003115083.1|	0049523	6-87	6.67e-21	46689	Homeodomain-like	0.003	46764	Tetracyclin repressor-like, N-terminal domain	1z77 A:1-75
4D	gi|256393519|ref|YP_003115083.1|	0050189	88-198	3.4e-18	48498	Tetracyclin repressor-like, C-terminal domain	0.011	48499	Tetracyclin repressor-like, C-terminal domain	2fx0 A:77-198
4D	gi|256393564|ref|YP_003115128.1|	0054342	78-184	2.19e-19	48498	Tetracyclin repressor-like, C-terminal domain	0.0077	48499	Tetracyclin repressor-like, C-terminal domain	2o7t A:79-188
4D	gi|256393564|ref|YP_003115128.1|	0049523	2-83	8.48e-16	46689	Homeodomain-like	0.0079	46764	Tetracyclin repressor-like, N-terminal domain	2o7t A:1-78
4D	gi|256393577|ref|YP_003115141.1|	0049523	2-79	1.8e-17	46689	Homeodomain-like	0.0049	46764	Tetracyclin repressor-like, N-terminal domain	1ui5 A:5-75
4D	gi|256393698|ref|YP_003115262.1|	0049523	5-81	0.0000000000000272	46689	Homeodomain-like	0.012	46764	Tetracyclin repressor-like, N-terminal domain	1ui5 A:5-75
4D	gi|256393710|ref|YP_003115274.1|	0053066	83-198	5.34e-28	48498	Tetracyclin repressor-like, C-terminal domain	0.00072	48499	Tetracyclin repressor-like, C-terminal domain	2i10 A:79-194
4D	gi|256393710|ref|YP_003115274.1|	0049195	7-79	3.28e-16	46689	Homeodomain-like	0.00093	46764	Tetracyclin repressor-like, N-terminal domain	2i10 A:10-78
4D	gi|256393720|ref|YP_003115284.1|	0049523	3-75	3.64e-16	46689	Homeodomain-like	0.018	46764	Tetracyclin repressor-like, N-terminal domain	1pb6 A:14-85
4D	gi|256393764|ref|YP_003115328.1|	0049523	19-99	7.18e-20	46689	Homeodomain-like	0.013	46764	Tetracyclin repressor-like, N-terminal domain	1ui5 A:5-75
4D	gi|256393764|ref|YP_003115328.1|	0052878	98-203	0.0000000000000105	48498	Tetracyclin repressor-like, C-terminal domain	0.011	48499	Tetracyclin repressor-like, C-terminal domain	2gen A:76-193
4D	gi|256393787|ref|YP_003115351.1|	0043601	80-186	1.81e-23	48498	Tetracyclin repressor-like, C-terminal domain	0.00097	48499	Tetracyclin repressor-like, C-terminal domain	1sgm A:78-188
4D	gi|256393787|ref|YP_003115351.1|	0049392	7-74	0.0000000000000975	46689	Homeodomain-like	0.0017	46764	Tetracyclin repressor-like, N-terminal domain	1sgm A:5-77
4D	gi|256393961|ref|YP_003115525.1|	0049523	11-90	2.39e-17	46689	Homeodomain-like	0.0059	46764	Tetracyclin repressor-like, N-terminal domain	2o7t A:1-78
4D	gi|256393961|ref|YP_003115525.1|	0054342	89-169	0.0000000159	48498	Tetracyclin repressor-like, C-terminal domain	0.0076	48499	Tetracyclin repressor-like, C-terminal domain	2d6y A:75-192
4D	gi|256394079|ref|YP_003115643.1|	0054374	12-78	3.44e-16	46689	Homeodomain-like	0.0071	46764	Tetracyclin repressor-like, N-terminal domain	2g3b A:2-73
4D	gi|256394079|ref|YP_003115643.1|	0054375	90-192	0.000000000105	48498	Tetracyclin repressor-like, C-terminal domain	0.013	48499	Tetracyclin repressor-like, C-terminal domain	2gfn A:81-199
4D	gi|256394142|ref|YP_003115706.1|	0049523	24-96	0.0000000000004	46689	Homeodomain-like	0.013	46764	Tetracyclin repressor-like, N-terminal domain	2g3b A:2-73
4D	gi|256394142|ref|YP_003115706.1|	0052886	121-221	0.000000000408	48498	Tetracyclin repressor-like, C-terminal domain	0.012	48499	Tetracyclin repressor-like, C-terminal domain	2gfn A:81-199
4D	gi|256394195|ref|YP_003115759.1|	0054073	79-194	1.55e-23	48498	Tetracyclin repressor-like, C-terminal domain	0.0025	48499	Tetracyclin repressor-like, C-terminal domain	2i10 A:79-194
4D	gi|256394195|ref|YP_003115759.1|	0049195	8-70	0.0000000000000319	46689	Homeodomain-like	0.0036	46764	Tetracyclin repressor-like, N-terminal domain	2i10 A:10-78
4D	gi|256394220|ref|YP_003115784.1|	0051586	84-175	0.00000000000000273	48498	Tetracyclin repressor-like, C-terminal domain	0.005	48499	Tetracyclin repressor-like, C-terminal domain	1zk8 A:78-182
4D	gi|256394220|ref|YP_003115784.1|	0054374	6-79	0.000000000000077	46689	Homeodomain-like	0.005	46764	Tetracyclin repressor-like, N-terminal domain	2o7o A:2-67
4D	gi|256394255|ref|YP_003115819.1|	0049523	6-86	0.00000000000000125	46689	Homeodomain-like	0.013	46764	Tetracyclin repressor-like, N-terminal domain	2o7t A:1-78
4D	gi|256394255|ref|YP_003115819.1|	0054342	85-188	0.0000000000000172	48498	Tetracyclin repressor-like, C-terminal domain	0.0072	48499	Tetracyclin repressor-like, C-terminal domain	2gfn A:81-199
4D	gi|256394268|ref|YP_003115832.1|	0049523	17-102	0.00000000000269	46689	Homeodomain-like	0.006	46764	Tetracyclin repressor-like, N-terminal domain	3c07 A:15-89
4D	gi|256394268|ref|YP_003115832.1|	0054375	103-197	0.0000000119	48498	Tetracyclin repressor-like, C-terminal domain	0.015	48499	Tetracyclin repressor-like, C-terminal domain	1zk8 A:78-182
4D	gi|256394333|ref|YP_003115897.1|	0052647	25-97	0.000000000000149	46689	Homeodomain-like	0.0073	46764	Tetracyclin repressor-like, N-terminal domain	1vi0 A:6-77
4D	gi|256394333|ref|YP_003115897.1|	0050189	98-204	0.00000063	48498	Tetracyclin repressor-like, C-terminal domain	0.0091	48499	Tetracyclin repressor-like, C-terminal domain	1vi0 A:78-194
4D	gi|256394400|ref|YP_003115964.1|	0049523	2-89	2.09e-19	46689	Homeodomain-like	0.0079	46764	Tetracyclin repressor-like, N-terminal domain	2oi8 A:8-86
4D	gi|256394400|ref|YP_003115964.1|	0049523	204-280	4.87e-17	46689	Homeodomain-like	0.0063	46764	Tetracyclin repressor-like, N-terminal domain	1ui5 A:5-75
4D	gi|256394420|ref|YP_003115984.1|	0049195	22-81	9.48e-18	46689	Homeodomain-like	0.005	46764	Tetracyclin repressor-like, N-terminal domain	3c07 A:15-89
4D	gi|256394477|ref|YP_003116041.1|	0054341	4-72	2.41e-16	46689	Homeodomain-like	0.0078	46764	Tetracyclin repressor-like, N-terminal domain	1sgm A:5-77
4D	gi|256394477|ref|YP_003116041.1|	0052656	77-182	0.0000000000000197	48498	Tetracyclin repressor-like, C-terminal domain	0.0093	48499	Tetracyclin repressor-like, C-terminal domain	2fd5 A:77-180
4D	gi|256394521|ref|YP_003116085.1|	0049195	6-78	2.79e-17	46689	Homeodomain-like	0.0071	46764	Tetracyclin repressor-like, N-terminal domain	2fq4 A:9-77
4D	gi|256394572|ref|YP_003116136.1|	0049523	5-79	6.98e-17	46689	Homeodomain-like	0.0066	46764	Tetracyclin repressor-like, N-terminal domain	1z77 A:1-75
4D	gi|256394697|ref|YP_003116261.1|	0053203	87-195	1.96e-28	48498	Tetracyclin repressor-like, C-terminal domain	0.0005	48499	Tetracyclin repressor-like, C-terminal domain	2np3 A:100-211
4D	gi|256394697|ref|YP_003116261.1|	0049523	8-74	8.72e-18	46689	Homeodomain-like	0.0023	46764	Tetracyclin repressor-like, N-terminal domain	2np3 A:35-99
4D	gi|256394699|ref|YP_003116263.1|	0049195	44-114	3.23e-18	46689	Homeodomain-like	0.0042	46764	Tetracyclin repressor-like, N-terminal domain	3c07 A:15-89
4D	gi|256394712|ref|YP_003116276.1|	0049523	29-105	0.000000000018	46689	Homeodomain-like	0.011	46764	Tetracyclin repressor-like, N-terminal domain	2fbq A:2-80
4D	gi|256394712|ref|YP_003116276.1|	0049196	136-211	0.000000616	48498	Tetracyclin repressor-like, C-terminal domain	0.01	48499	Tetracyclin repressor-like, C-terminal domain	2gen A:76-193
4D	gi|256394878|ref|YP_003116442.1|	0049523	5-78	0.00000000000385	46689	Homeodomain-like	0.0031	46764	Tetracyclin repressor-like, N-terminal domain	2fbq A:2-80
4D	gi|256394897|ref|YP_003116461.1|	0049523	10-75	0.0000000000000234	46689	Homeodomain-like	0.0087	46764	Tetracyclin repressor-like, N-terminal domain	2fq4 A:9-77
4D	gi|256394905|ref|YP_003116469.1|	0052743	88-200	2.67e-28	48498	Tetracyclin repressor-like, C-terminal domain	0.00044	48499	Tetracyclin repressor-like, C-terminal domain	2fq4 A:78-192
4D	gi|256394905|ref|YP_003116469.1|	0054374	15-77	0.0000000000000364	46689	Homeodomain-like	0.0019	46764	Tetracyclin repressor-like, N-terminal domain	2fq4 A:9-77
4D	gi|256394908|ref|YP_003116472.1|	0049523	4-67	2.82e-17	46689	Homeodomain-like	0.0084	46764	Tetracyclin repressor-like, N-terminal domain	2d6y A:7-74
4D	gi|256394908|ref|YP_003116472.1|	0053203	81-180	0.0000000000000422	48498	Tetracyclin repressor-like, C-terminal domain	0.0057	48499	Tetracyclin repressor-like, C-terminal domain	2np3 A:100-211
4D	gi|256394936|ref|YP_003116500.1|	0054341	10-73	0.00000000000000851	46689	Homeodomain-like	0.0081	46764	Tetracyclin repressor-like, N-terminal domain	2o7t A:1-78
4D	gi|256394936|ref|YP_003116500.1|	0054342	86-180	0.0000889	48498	Tetracyclin repressor-like, C-terminal domain	0.021	48499	Tetracyclin repressor-like, C-terminal domain	2i10 A:79-194
4D	gi|256394946|ref|YP_003116510.1|	0049523	28-108	1.15e-19	46689	Homeodomain-like	0.0065	46764	Tetracyclin repressor-like, N-terminal domain	2id3 A:13-80
4D	gi|256394946|ref|YP_003116510.1|	0054342	106-210	1.34e-18	48498	Tetracyclin repressor-like, C-terminal domain	0.013	48499	Tetracyclin repressor-like, C-terminal domain	2o7t A:79-188
4D	gi|256394983|ref|YP_003116547.1|	0054341	16-84	0.0000000000000121	46689	Homeodomain-like	0.016	46764	Tetracyclin repressor-like, N-terminal domain	2g3b A:2-73
4D	gi|256394983|ref|YP_003116547.1|	0054342	105-192	0.000000000924	48498	Tetracyclin repressor-like, C-terminal domain	0.0078	48499	Tetracyclin repressor-like, C-terminal domain	2o7t A:79-188
4D	gi|256395068|ref|YP_003116632.1|	0051467	101-248	5.11e-18	48498	Tetracyclin repressor-like, C-terminal domain	0.009	48499	Tetracyclin repressor-like, C-terminal domain	2g7g A:74-205
4D	gi|256395068|ref|YP_003116632.1|	0054374	28-91	0.00000000000000259	46689	Homeodomain-like	0.0085	46764	Tetracyclin repressor-like, N-terminal domain	1z0x A:4-71
4D	gi|256395070|ref|YP_003116634.1|	0049523	11-83	0.00000000000444	46689	Homeodomain-like	0.012	46764	Tetracyclin repressor-like, N-terminal domain	2fq4 A:9-77
4D	gi|256395112|ref|YP_003116676.1|	0049523	30-111	0.00000000000000898	46689	Homeodomain-like	0.0088	46764	Tetracyclin repressor-like, N-terminal domain	2fd5 A:1-76
4D	gi|256395122|ref|YP_003116686.1|	0049523	2-81	1.21e-20	46689	Homeodomain-like	0.0043	46764	Tetracyclin repressor-like, N-terminal domain	1vi0 A:6-77
4D	gi|256395122|ref|YP_003116686.1|	0052886	87-193	0.0000000259	48498	Tetracyclin repressor-like, C-terminal domain	0.011	48499	Tetracyclin repressor-like, C-terminal domain	2np5 A:78-195
4D	gi|256395212|ref|YP_003116776.1|	0049523	12-89	6.16e-18	46689	Homeodomain-like	0.0046	46764	Tetracyclin repressor-like, N-terminal domain	2d6y A:7-74
4D	gi|256395254|ref|YP_003116818.1|	0049523	48-127	2.79e-20	46689	Homeodomain-like	0.0073	46764	Tetracyclin repressor-like, N-terminal domain	2id3 A:13-80
4D	gi|256395254|ref|YP_003116818.1|	0054342	135-228	0.000000111	48498	Tetracyclin repressor-like, C-terminal domain	0.015	48499	Tetracyclin repressor-like, C-terminal domain	2hyj A:83-200
4D	gi|256395312|ref|YP_003116876.1|	0049195	10-78	2.87e-17	46689	Homeodomain-like	0.0046	46764	Tetracyclin repressor-like, N-terminal domain	1z77 A:1-75
4D	gi|256395312|ref|YP_003116876.1|	0050189	90-200	4.19e-17	48498	Tetracyclin repressor-like, C-terminal domain	0.0043	48499	Tetracyclin repressor-like, C-terminal domain	1vi0 A:78-194
4D	gi|256395359|ref|YP_003116923.1|	0049523	4-82	1.59e-21	46689	Homeodomain-like	0.0025	46764	Tetracyclin repressor-like, N-terminal domain	1rkt A:2-82
4D	gi|256395359|ref|YP_003116923.1|	0052886	95-193	0.000000000108	48498	Tetracyclin repressor-like, C-terminal domain	0.0099	48499	Tetracyclin repressor-like, C-terminal domain	2g7s A:77-192
4D	gi|256395365|ref|YP_003116929.1|	0054341	28-88	0.00000000648	46689	Homeodomain-like	0.011	46764	Tetracyclin repressor-like, N-terminal domain	2fq4 A:9-77
4D	gi|256395366|ref|YP_003116930.1|	0049523	3-78	0.0000000000000133	46689	Homeodomain-like	0.0066	46764	Tetracyclin repressor-like, N-terminal domain	2np5 A:9-77
4D	gi|256395366|ref|YP_003116930.1|	0049911	95-177	0.00000534	48498	Tetracyclin repressor-like, C-terminal domain	0.012	48499	Tetracyclin repressor-like, C-terminal domain	2i10 A:79-194
4D	gi|256395410|ref|YP_003116974.1|	0052846	97-233	2.78e-21	48498	Tetracyclin repressor-like, C-terminal domain	0.0069	48499	Tetracyclin repressor-like, C-terminal domain	2g7g A:74-205
4D	gi|256395410|ref|YP_003116974.1|	0054374	26-89	0.000000000014	46689	Homeodomain-like	0.0061	46764	Tetracyclin repressor-like, N-terminal domain	2g7l A:16-83
4D	gi|256395479|ref|YP_003117043.1|	0054374	7-80	0.00000000000648	46689	Homeodomain-like	0.011	46764	Tetracyclin repressor-like, N-terminal domain	2gfn A:4-80
4D	gi|256395479|ref|YP_003117043.1|	0051586	319-384	0.0000000222	48498	Tetracyclin repressor-like, C-terminal domain	0.0051	48499	Tetracyclin repressor-like, C-terminal domain	1zk8 A:78-182
4D	gi|256395492|ref|YP_003117056.1|	0054375	84-191	4.77e-21	48498	Tetracyclin repressor-like, C-terminal domain	0.0041	48499	Tetracyclin repressor-like, C-terminal domain	2oi8 A:87-216
4D	gi|256395492|ref|YP_003117056.1|	0049523	3-84	5.13e-16	46689	Homeodomain-like	0.01	46764	Tetracyclin repressor-like, N-terminal domain	2o7o A:2-67
4D	gi|256395494|ref|YP_003117058.1|	0054375	87-194	1.59e-24	48498	Tetracyclin repressor-like, C-terminal domain	0.0062	48499	Tetracyclin repressor-like, C-terminal domain	2oi8 A:87-216
4D	gi|256395494|ref|YP_003117058.1|	0054374	7-77	1.35e-16	46689	Homeodomain-like	0.012	46764	Tetracyclin repressor-like, N-terminal domain	2o7o A:2-67
4D	gi|256395595|ref|YP_003117159.1|	0049523	10-94	4.47e-16	46689	Homeodomain-like	0.01	46764	Tetracyclin repressor-like, N-terminal domain	2np5 A:9-77
4D	gi|256395599|ref|YP_003117163.1|	0049523	11-96	1.9e-18	46689	Homeodomain-like	0.0038	46764	Tetracyclin repressor-like, N-terminal domain	2fbq A:2-80
4D	gi|256395599|ref|YP_003117163.1|	0053203	92-191	0.0000000000165	48498	Tetracyclin repressor-like, C-terminal domain	0.0075	48499	Tetracyclin repressor-like, C-terminal domain	2np3 A:100-211
4D	gi|256395625|ref|YP_003117189.1|	0052846	97-244	2.11e-25	48498	Tetracyclin repressor-like, C-terminal domain	0.0012	48499	Tetracyclin repressor-like, C-terminal domain	2g7l A:87-230
4D	gi|256395625|ref|YP_003117189.1|	0054072	30-88	0.000000000308	46689	Homeodomain-like	0.0024	46764	Tetracyclin repressor-like, N-terminal domain	2g7l A:16-83
4D	gi|256395662|ref|YP_003117226.1|	0049523	15-89	4.99e-18	46689	Homeodomain-like	0.0052	46764	Tetracyclin repressor-like, N-terminal domain	1z77 A:1-75
4D	gi|256395683|ref|YP_003117247.1|	0049523	3-87	4.49e-23	46689	Homeodomain-like	0.0043	46764	Tetracyclin repressor-like, N-terminal domain	1ui5 A:5-75
4D	gi|256395802|ref|YP_003117366.1|	0053203	89-199	8.45e-26	48498	Tetracyclin repressor-like, C-terminal domain	0.00081	48499	Tetracyclin repressor-like, C-terminal domain	2np3 A:100-211
4D	gi|256395802|ref|YP_003117366.1|	0049523	11-91	1.26e-16	46689	Homeodomain-like	0.0047	46764	Tetracyclin repressor-like, N-terminal domain	2np3 A:35-99
4D	gi|256395803|ref|YP_003117367.1|	0054341	3-75	4.19e-18	46689	Homeodomain-like	0.0093	46764	Tetracyclin repressor-like, N-terminal domain	1pb6 A:14-85
4D	gi|256395803|ref|YP_003117367.1|	0054342	77-176	0.0000000000685	48498	Tetracyclin repressor-like, C-terminal domain	0.011	48499	Tetracyclin repressor-like, C-terminal domain	2o7t A:79-188
4D	gi|256395840|ref|YP_003117404.1|	0049523	3-78	1.33e-17	46689	Homeodomain-like	0.0014	46764	Tetracyclin repressor-like, N-terminal domain	2d6y A:7-74
4D	gi|256395840|ref|YP_003117404.1|	0052394	73-185	1.97e-16	48498	Tetracyclin repressor-like, C-terminal domain	0.0015	48499	Tetracyclin repressor-like, C-terminal domain	2d6y A:75-192
4D	gi|256395939|ref|YP_003117503.1|	0051586	112-224	0.000000000000163	48498	Tetracyclin repressor-like, C-terminal domain	0.012	48499	Tetracyclin repressor-like, C-terminal domain	1zk8 A:78-182
4D	gi|256395939|ref|YP_003117503.1|	0054374	24-94	0.000000000000464	46689	Homeodomain-like	0.01	46764	Tetracyclin repressor-like, N-terminal domain	2oi8 A:8-86
4D	gi|256396233|ref|YP_003117797.1|	0049523	1-78	8.21e-17	46689	Homeodomain-like	0.0023	46764	Tetracyclin repressor-like, N-terminal domain	2d6y A:7-74
4D	gi|256396233|ref|YP_003117797.1|	0052394	74-184	0.0000000000000306	48498	Tetracyclin repressor-like, C-terminal domain	0.0029	48499	Tetracyclin repressor-like, C-terminal domain	2d6y A:75-192
4D	gi|256396241|ref|YP_003117805.1|	0054073	87-199	0.0000000000000014	48498	Tetracyclin repressor-like, C-terminal domain	0.005	48499	Tetracyclin repressor-like, C-terminal domain	2gfn A:81-199
4D	gi|256396241|ref|YP_003117805.1|	0049392	16-82	0.00000000000359	46689	Homeodomain-like	0.0098	46764	Tetracyclin repressor-like, N-terminal domain	1z77 A:1-75
4D	gi|256396243|ref|YP_003117807.1|	0049523	8-80	3.4e-17	46689	Homeodomain-like	0.0068	46764	Tetracyclin repressor-like, N-terminal domain	1z77 A:1-75
4D	gi|256396250|ref|YP_003117814.1|	0053097	79-188	1.11e-18	48498	Tetracyclin repressor-like, C-terminal domain	0.002	48499	Tetracyclin repressor-like, C-terminal domain	2id3 A:81-203
4D	gi|256396250|ref|YP_003117814.1|	0053096	12-70	0.000000000214	46689	Homeodomain-like	0.006	46764	Tetracyclin repressor-like, N-terminal domain	2id3 A:13-80
4D	gi|256396311|ref|YP_003117875.1|	0052849	73-182	1.61e-16	48498	Tetracyclin repressor-like, C-terminal domain	0.005	48499	Tetracyclin repressor-like, C-terminal domain	2g7s A:77-192
4D	gi|256396311|ref|YP_003117875.1|	0049523	3-78	0.00000000000000282	46689	Homeodomain-like	0.0036	46764	Tetracyclin repressor-like, N-terminal domain	3c07 A:15-89
4D	gi|256396356|ref|YP_003117920.1|	0049195	39-108	3.8e-17	46689	Homeodomain-like	0.0034	46764	Tetracyclin repressor-like, N-terminal domain	1ui5 A:5-75
4D	gi|256396535|ref|YP_003118099.1|	0049523	7-90	0.0000000000125	46689	Homeodomain-like	0.01	46764	Tetracyclin repressor-like, N-terminal domain	1t56 A:22-94
4D	gi|256396535|ref|YP_003118099.1|	0052394	118-182	0.000013	48498	Tetracyclin repressor-like, C-terminal domain	0.0081	48499	Tetracyclin repressor-like, C-terminal domain	2d6y A:75-192
4D	gi|256396550|ref|YP_003118114.1|	0049523	4-70	5.82e-18	46689	Homeodomain-like	0.0042	46764	Tetracyclin repressor-like, N-terminal domain	3c07 A:15-89
4D	gi|256396550|ref|YP_003118114.1|	0052831	87-192	0.0000000000000529	48498	Tetracyclin repressor-like, C-terminal domain	0.0055	48499	Tetracyclin repressor-like, C-terminal domain	2g3b A:74-189
4D	gi|256396574|ref|YP_003118138.1|	0053097	83-200	4.84e-18	48498	Tetracyclin repressor-like, C-terminal domain	0.0021	48499	Tetracyclin repressor-like, C-terminal domain	2fq4 A:78-192
4D	gi|256396574|ref|YP_003118138.1|	0054341	17-76	0.00000000000077	46689	Homeodomain-like	0.0064	46764	Tetracyclin repressor-like, N-terminal domain	2id3 A:13-80
4D	gi|256396596|ref|YP_003118160.1|	0054341	5-73	0.00000000000000126	46689	Homeodomain-like	0.0074	46764	Tetracyclin repressor-like, N-terminal domain	1z77 A:1-75
4D	gi|256396917|ref|YP_003118481.1|	0052878	96-209	1.56e-24	48498	Tetracyclin repressor-like, C-terminal domain	0.0062	48499	Tetracyclin repressor-like, C-terminal domain	2gen A:76-193
4D	gi|256396917|ref|YP_003118481.1|	0049523	17-96	2.21e-20	46689	Homeodomain-like	0.0044	46764	Tetracyclin repressor-like, N-terminal domain	1z77 A:1-75
4D	gi|256396933|ref|YP_003118497.1|	0052846	102-248	8.56e-26	48498	Tetracyclin repressor-like, C-terminal domain	0.0019	48499	Tetracyclin repressor-like, C-terminal domain	2g7l A:87-230
4D	gi|256396933|ref|YP_003118497.1|	0054374	30-92	0.000000000000205	46689	Homeodomain-like	0.0035	46764	Tetracyclin repressor-like, N-terminal domain	2g7l A:16-83
4D	gi|256396971|ref|YP_003118535.1|	0054374	15-87	8.72e-16	46689	Homeodomain-like	0.011	46764	Tetracyclin repressor-like, N-terminal domain	2gfn A:4-80
4D	gi|256396971|ref|YP_003118535.1|	0052886	100-207	0.0000317	48498	Tetracyclin repressor-like, C-terminal domain	0.013	48499	Tetracyclin repressor-like, C-terminal domain	1ui5 A:80-212
4D	gi|256397065|ref|YP_003118629.1|	0054341	1-67	7.48e-16	46689	Homeodomain-like	0.0057	46764	Tetracyclin repressor-like, N-terminal domain	2o7t A:1-78
4D	gi|256397065|ref|YP_003118629.1|	0054342	78-191	0.000000000787	48498	Tetracyclin repressor-like, C-terminal domain	0.018	48499	Tetracyclin repressor-like, C-terminal domain	1rkt A:83-205
4D	gi|256397203|ref|YP_003118767.1|	0049523	16-90	1.9e-19	46689	Homeodomain-like	0.0062	46764	Tetracyclin repressor-like, N-terminal domain	2d6y A:7-74
4D	gi|256397325|ref|YP_003118889.1|	0054374	3-67	0.00000000000667	46689	Homeodomain-like	0.01	46764	Tetracyclin repressor-like, N-terminal domain	1rkt A:2-82
4D	gi|256397325|ref|YP_003118889.1|	0049196	115-209	0.0000000274	48498	Tetracyclin repressor-like, C-terminal domain	0.0099	48499	Tetracyclin repressor-like, C-terminal domain	1vi0 A:78-194
4D	gi|256397501|ref|YP_003119065.1|	0046275	263-313	0.00000000332	46689	Homeodomain-like	0.022	46759	AraC type transcriptional activator	1bl0 A:63-124
4D	gi|256397501|ref|YP_003119065.1|	0036286	210-260	0.00000000998	46689	Homeodomain-like	0.076	46764	Tetracyclin repressor-like, N-terminal domain	1t56 A:22-94
4D	gi|256397593|ref|YP_003119157.1|	0054341	5-67	0.00000000214	46689	Homeodomain-like	0.026	46764	Tetracyclin repressor-like, N-terminal domain	2np5 A:9-77
4D	gi|256397634|ref|YP_003119198.1|	0054374	9-72	0.0000000000000133	46689	Homeodomain-like	0.0043	46764	Tetracyclin repressor-like, N-terminal domain	2fq4 A:9-77
4D	gi|256397634|ref|YP_003119198.1|	0053097	80-194	0.0000000000381	48498	Tetracyclin repressor-like, C-terminal domain	0.0084	48499	Tetracyclin repressor-like, C-terminal domain	2fq4 A:78-192
4D	gi|256397742|ref|YP_003119306.1|	0054341	1-70	0.0000000000132	46689	Homeodomain-like	0.0099	46764	Tetracyclin repressor-like, N-terminal domain	2id3 A:13-80
4D	gi|256397742|ref|YP_003119306.1|	0054342	82-177	0.0000154	48498	Tetracyclin repressor-like, C-terminal domain	0.015	48499	Tetracyclin repressor-like, C-terminal domain	1vi0 A:78-194
4D	gi|256397754|ref|YP_003119318.1|	0049523	7-70	3.44e-16	46689	Homeodomain-like	0.0068	46764	Tetracyclin repressor-like, N-terminal domain	3c07 A:15-89
4D	gi|256397775|ref|YP_003119339.1|	0046275	264-313	0.0000000448	46689	Homeodomain-like	0.072	46759	AraC type transcriptional activator	1bl0 A:63-124
4D	gi|256397775|ref|YP_003119339.1|	0036286	212-261	0.0000000143	46689	Homeodomain-like	0.06	46764	Tetracyclin repressor-like, N-terminal domain	1ui5 A:5-75
4D	gi|256397777|ref|YP_003119341.1|	0052846	86-227	2.78e-24	48498	Tetracyclin repressor-like, C-terminal domain	0.0036	48499	Tetracyclin repressor-like, C-terminal domain	2g7l A:87-230
4D	gi|256397777|ref|YP_003119341.1|	0054374	14-76	0.0000000000272	46689	Homeodomain-like	0.0041	46764	Tetracyclin repressor-like, N-terminal domain	2g7l A:16-83
4D	gi|256397779|ref|YP_003119343.1|	0054072	4-66	0.00000000000000872	46689	Homeodomain-like	0.008	46764	Tetracyclin repressor-like, N-terminal domain	1sgm A:5-77
4D	gi|256397779|ref|YP_003119343.1|	0053066	74-174	0.0000000000000769	48498	Tetracyclin repressor-like, C-terminal domain	0.0099	48499	Tetracyclin repressor-like, C-terminal domain	2i10 A:79-194
4D	gi|256397785|ref|YP_003119349.1|	0046275	254-305	0.0000000000112	46689	Homeodomain-like	0.0044	46759	AraC type transcriptional activator	1bl0 A:63-124
4D	gi|256397785|ref|YP_003119349.1|	0036286	201-251	0.000000219	46689	Homeodomain-like	0.076	46764	Tetracyclin repressor-like, N-terminal domain	1t56 A:22-94
4D	gi|256397787|ref|YP_003119351.1|	0053205	84-199	1.19e-20	48498	Tetracyclin repressor-like, C-terminal domain	0.0043	48499	Tetracyclin repressor-like, C-terminal domain	2gfn A:81-199
4D	gi|256397787|ref|YP_003119351.1|	0054374	2-75	0.00000000000000998	46689	Homeodomain-like	0.0015	46764	Tetracyclin repressor-like, N-terminal domain	2gfn A:4-80
4D	gi|256397825|ref|YP_003119389.1|	0049523	19-99	5.2e-20	46689	Homeodomain-like	0.0035	46764	Tetracyclin repressor-like, N-terminal domain	1z77 A:1-75
4D	gi|256397848|ref|YP_003119412.1|	0054157	16-76	0.0000000000507	46689	Homeodomain-like	0.015	46764	Tetracyclin repressor-like, N-terminal domain	1t56 A:22-94
4D	gi|256397848|ref|YP_003119412.1|	0049546	97-201	0.000000036	48498	Tetracyclin repressor-like, C-terminal domain	0.0074	48499	Tetracyclin repressor-like, C-terminal domain	2g3b A:74-189
4D	gi|256397954|ref|YP_003119518.1|	0049546	90-197	1.88e-23	48498	Tetracyclin repressor-like, C-terminal domain	0.0034	48499	Tetracyclin repressor-like, C-terminal domain	1t56 A:95-214
4D	gi|256397954|ref|YP_003119518.1|	0049523	10-88	3.9e-17	46689	Homeodomain-like	0.0028	46764	Tetracyclin repressor-like, N-terminal domain	1t56 A:22-94
4D	gi|256397983|ref|YP_003119547.1|	0052844	108-255	1e-16	48498	Tetracyclin repressor-like, C-terminal domain	0.0055	48499	Tetracyclin repressor-like, C-terminal domain	2o7o A:68-208
4D	gi|256397983|ref|YP_003119547.1|	0054374	32-98	0.00000000000016	46689	Homeodomain-like	0.0032	46764	Tetracyclin repressor-like, N-terminal domain	2g7l A:16-83
4D	gi|256397987|ref|YP_003119551.1|	0054342	95-198	0.00000000000000827	48498	Tetracyclin repressor-like, C-terminal domain	0.012	48499	Tetracyclin repressor-like, C-terminal domain	2fd5 A:77-180
4D	gi|256397987|ref|YP_003119551.1|	0049523	19-99	0.0000000000698	46689	Homeodomain-like	0.016	46764	Tetracyclin repressor-like, N-terminal domain	2id3 A:13-80
4D	gi|256391302|ref|YP_003112866.1|	0040327	117-336	4.41e-36	53335	S-adenosyl-L-methionine-dependent methyltransferases	0.0085	64111	Plant O-methyltransferase, C-terminal domain	1tw3 A:99-351
4D	gi|256391302|ref|YP_003112866.1|	0044139	31-97	0.00000182	46785	Winged helix DNA-binding domain	0.082	109680	TrmB-like	1sfx A:
4D	gi|256394241|ref|YP_003115805.1|	0049498	83-393	2.94e-50	53067	Actin-like ATPase domain	0.00066	110636	ROK	1z05 A:209-405
4D	gi|256394241|ref|YP_003115805.1|	0051455	12-76	0.000000000000228	46785	Winged helix DNA-binding domain	0.063	109680	TrmB-like	2d1h A:1-109
4D	gi|256396326|ref|YP_003117890.1|	0049498	83-390	2.86e-46	53067	Actin-like ATPase domain	0.0016	110636	ROK	1z05 A:209-405
4D	gi|256396326|ref|YP_003117890.1|	0051455	12-74	0.00000000000683	46785	Winged helix DNA-binding domain	0.082	109680	TrmB-like	2d1h A:1-109
