# Supplementary material for: Abundance, diversity and domain architecture variability in prokaryotic DNA-binding transcription factors
Source: PLoS One. 2018 Apr 3;13(4):e0195332. doi: 10.1371/journal.pone.0195332 (PMC5882156; doi:10.1371/journal.pone.0195332)
Supplement: S1 Dataset — The information of genomes and transcription factors is organized in a tabular format. The file S1_Dataset.zip contains 761 files, one per genome. The information is organized as follows: Genome ID, identifier from NCBI database; Supfam ID; physical position of the Domain; E-value; Supfam model assignment; Supfam description; E-value associated to the family; Family ID; Family ID; representative PDB associated to each assignment. (ZIP) [file pone.0195332.s005.zip › Genomes_assignments/Caulobacter_crescentus_NA1000_B.TFs]

3B	gi|221233610|ref|YP_002516046.1|	0046275	287-334	0.000000000439	46689	Homeodomain-like	0.051	46759	AraC type transcriptional activator	1d5y A:57-121
3B	gi|221233687|ref|YP_002516123.1|	0046275	369-419	0.000000143	46689	Homeodomain-like	0.027	46759	AraC type transcriptional activator	1d5y A:57-121
3B	gi|221233872|ref|YP_002516308.1|	0046275	272-325	0.000000000134	46689	Homeodomain-like	0.029	46759	AraC type transcriptional activator	1d5y A:57-121
3B	gi|221234506|ref|YP_002516942.1|	0046275	188-236	0.000000538	46689	Homeodomain-like	0.042	46759	AraC type transcriptional activator	1d5y A:57-121
3B	gi|221234681|ref|YP_002517117.1|	0046275	294-348	0.00000000116	46689	Homeodomain-like	0.021	46759	AraC type transcriptional activator	1d5y A:57-121
3B	gi|221235418|ref|YP_002517855.1|	0046275	262-311	0.000000000385	46689	Homeodomain-like	0.023	46759	AraC type transcriptional activator	1d5y A:57-121
3B	gi|221235991|ref|YP_002518428.1|	0052668	5-192	5.24e-48	52317	Class I glutamine amidotransferase-like	0.0093	52325	DJ-1/PfpI	1g2i A:
3B	gi|221235991|ref|YP_002518428.1|	0046275	260-309	0.00000000941	46689	Homeodomain-like	0.02	46759	AraC type transcriptional activator	1d5y A:57-121
3B	gi|221235991|ref|YP_002518428.1|	0036286	209-254	0.0000000215	46689	Homeodomain-like	0.0093	46759	AraC type transcriptional activator	1bl0 A:9-62
3B	gi|221236414|ref|YP_002518851.1|	0052668	13-201	1.83e-44	52317	Class I glutamine amidotransferase-like	0.013	52325	DJ-1/PfpI	2ab0 A:2-196
3B	gi|221236414|ref|YP_002518851.1|	0036286	220-269	0.000000000308	46689	Homeodomain-like	0.055	46759	AraC type transcriptional activator	1bl0 A:9-62
3B	gi|221236414|ref|YP_002518851.1|	0036286	272-319	0.000000126	46689	Homeodomain-like	0.047	46764	Tetracyclin repressor-like, N-terminal domain	2oi8 A:8-86
3B	gi|221236781|ref|YP_002519218.1|	0048993	214-296	1.06e-27	46767	Methylated DNA-protein cysteine methyltransferase, C-terminal domain	0.00013	46768	Methylated DNA-protein cysteine methyltransferase, C-terminal domain	1sfe A:93-176
3B	gi|221236781|ref|YP_002519218.1|	0049381	137-208	0.0000000000000942	53155	Methylated DNA-protein cysteine methyltransferase domain	0.003	53156	Methylated DNA-protein cysteine methyltransferase domain	1sfe A:12-92
3B	gi|221236781|ref|YP_002519218.1|	0036286	32-82	0.00000000103	46689	Homeodomain-like	0.025	46759	AraC type transcriptional activator	1bl0 A:9-62
3B	gi|221235422|ref|YP_002517859.1|	0046275	241-287	0.0000000000108	46689	Homeodomain-like	0.029	46759	AraC type transcriptional activator	1bl0 A:63-124
3B	gi|221235422|ref|YP_002517859.1|	0051818	36-166	0.0000000248	51215	Regulatory protein AraC	0.015	51216	Regulatory protein AraC	2arc A:
3B	gi|221235547|ref|YP_002517984.1|	0039814	142-293	3.84e-31	55136	Probable bacterial effector-binding domain	0.0063	75462	Gyrase inhibitory protein GyrI (SbmC, YeeB)	1jyh A:
3B	gi|221235547|ref|YP_002517984.1|	0036286	12-63	0.000000000896	46689	Homeodomain-like	0.0071	46759	AraC type transcriptional activator	1d5y A:3-56
3B	gi|221235547|ref|YP_002517984.1|	0046275	66-122	0.00000000134	46689	Homeodomain-like	0.0047	46759	AraC type transcriptional activator	1d5y A:57-121
3B	gi|221235162|ref|YP_002517598.1|	0054332	117-305	2.56e-34	53335	S-adenosyl-L-methionine-dependent methyltransferases	0.046	110671	UbiE/COQ5-like	1xxl A:
3B	gi|221235162|ref|YP_002517598.1|	0053261	6-133	1.46e-22	46785	Winged helix DNA-binding domain	0.035	46801	ArsR-like transcriptional regulators	1r1u A:
3B	gi|221235893|ref|YP_002518330.1|	0049777	19-105	2.37e-25	46785	Winged helix DNA-binding domain	0.023	46801	ArsR-like transcriptional regulators	1smt A:
3B	gi|221236102|ref|YP_002518539.1|	0049777	4-84	2.46e-17	46785	Winged helix DNA-binding domain	0.018	46801	ArsR-like transcriptional regulators	1smt A:
3B	gi|221234510|ref|YP_002516946.1|	0049777	4-93	1.39e-19	46785	Winged helix DNA-binding domain	0.031	46801	ArsR-like transcriptional regulators	1r1u A:
3B	gi|221236059|ref|YP_002518496.1|	0049777	63-146	7.49e-24	46785	Winged helix DNA-binding domain	0.09	46801	ArsR-like transcriptional regulators	1smt A:
3B	gi|221235333|ref|YP_002517770.1|	0039384	1-61	0.00000000107	46785	Winged helix DNA-binding domain	0.011	46786	Biotin repressor-like	1j5y A:3-67
3B	gi|221233726|ref|YP_002516162.1|	0054017	24-138	6.81e-23	51206	cAMP-binding domain-like	0.04	51210	cAMP-binding domain	2oz6 A:9-142
3B	gi|221233726|ref|YP_002516162.1|	0054945	140-214	0.00000000000000117	46785	Winged helix DNA-binding domain	0.034	46796	CAP C-terminal domain-like	2oz6 A:143-213
3B	gi|221234413|ref|YP_002516849.1|	0052861	11-138	1.96e-19	51206	cAMP-binding domain-like	0.032	51210	cAMP-binding domain	1vp6 A:
3B	gi|221234413|ref|YP_002516849.1|	0052860	151-224	0.0000000212	46785	Winged helix DNA-binding domain	0.026	46796	CAP C-terminal domain-like	2gau A:152-232
3B	gi|221235644|ref|YP_002518081.1|	0051337	1-135	1.03e-32	46785	Winged helix DNA-binding domain	0.072	46796	CAP C-terminal domain-like	1ft9 A:134-213
3B	gi|221234415|ref|YP_002516851.1|	0052861	26-160	4.32e-28	51206	cAMP-binding domain-like	0.0068	51210	cAMP-binding domain	1o5l A:1-129
3B	gi|221234415|ref|YP_002516851.1|	0052198	165-241	0.0000000000398	46785	Winged helix DNA-binding domain	0.021	46796	CAP C-terminal domain-like	2coh A:118-199
3B	gi|221233891|ref|YP_002516327.1|	0041617	120-357	2.77e-71	52540	P-loop containing nucleoside triphosphate hydrolases	0.000000863	81269	Extended AAA-ATPase domain	1ny5 A:138-384
3B	gi|221233891|ref|YP_002516327.1|	0048440	354-437	0.0000000000000319	46689	Homeodomain-like	0.0076	100918	FIS-like	1eto B:
3B	gi|221233891|ref|YP_002516327.1|	0043525	12-164	0.00000000000107	52172	CheY-like	0.027	52173	CheY-related	1u0s Y:
3B	gi|221234752|ref|YP_002517188.1|	0041617	144-375	2.79e-55	52540	P-loop containing nucleoside triphosphate hydrolases	0.00000637	81269	Extended AAA-ATPase domain	1ny5 A:138-384
3B	gi|221234752|ref|YP_002517188.1|	0043525	6-187	8.4e-41	52172	CheY-like	0.0014	52173	CheY-related	1krw A:
3B	gi|221234752|ref|YP_002517188.1|	0037176	348-466	7.17e-18	46689	Homeodomain-like	0.0027	100918	FIS-like	1eto B:
3B	gi|221234754|ref|YP_002517190.1|	0041617	142-382	3.83e-54	52540	P-loop containing nucleoside triphosphate hydrolases	0.0000114	81269	Extended AAA-ATPase domain	1ny5 A:138-384
3B	gi|221234754|ref|YP_002517190.1|	0043525	4-186	1.42e-42	52172	CheY-like	0.00032	52173	CheY-related	1qkk A:
3B	gi|221234754|ref|YP_002517190.1|	0037176	352-453	0.000000000116	46689	Homeodomain-like	0.044	100918	FIS-like	1ntc A:
3B	gi|221234782|ref|YP_002517218.1|	0043525	4-118	1.02e-26	52172	CheY-like	0.003	52173	CheY-related	1ny5 A:1-137
3B	gi|221234782|ref|YP_002517218.1|	0037176	121-174	0.0000000000000105	46689	Homeodomain-like	0.0066	100918	FIS-like	1umq A:
3B	gi|221236360|ref|YP_002518797.1|	0041617	143-386	1.26e-71	52540	P-loop containing nucleoside triphosphate hydrolases	0.00000119	81269	Extended AAA-ATPase domain	1ny5 A:138-384
3B	gi|221236360|ref|YP_002518797.1|	0043525	3-188	4.13e-41	52172	CheY-like	0.0012	52173	CheY-related	1ny5 A:1-137
3B	gi|221236360|ref|YP_002518797.1|	0048440	394-481	0.00000000000000502	46689	Homeodomain-like	0.023	100918	FIS-like	1ntc A:
3B	gi|221236630|ref|YP_002519067.1|	0049608	58-199	0.0000000000000188	55781	GAF domain-like	0.098	55782	GAF domain	1vhm A:
3B	gi|221236630|ref|YP_002519067.1|	0037176	238-307	0.00000000000168	46689	Homeodomain-like	0.022	100918	FIS-like	1ntc A:
3B	gi|221232994|ref|YP_002515430.1|	0041150	3-130	7.71e-39	46785	Winged helix DNA-binding domain	0.00034	101027	FUR-like	1mzb A:
3B	gi|221233301|ref|YP_002515737.1|	0041150	30-160	1.04e-26	46785	Winged helix DNA-binding domain	0.069	101027	FUR-like	1mzb A:
3B	gi|221233487|ref|YP_002515923.1|	0036339	77-346	9.42e-58	53822	Periplasmic binding protein-like I	0.00023	53823	L-arabinose binding protein-like	2nzu G:58-332
3B	gi|221233487|ref|YP_002515923.1|	0051985	33-75	0.0000141	47413	lambda repressor-like DNA-binding domains	0.018	47438	GalR/LacI-like bacterial regulator	2hsg A:2-58
3B	gi|221233546|ref|YP_002515982.1|	0053227	67-335	8.35e-57	53822	Periplasmic binding protein-like I	0.00014	53823	L-arabinose binding protein-like	1dbq A:
3B	gi|221233546|ref|YP_002515982.1|	0051985	9-64	0.000000000000241	47413	lambda repressor-like DNA-binding domains	0.0097	47438	GalR/LacI-like bacterial regulator	1efa A:2-60
3B	gi|221233957|ref|YP_002516393.1|	0036339	61-337	7.79e-61	53822	Periplasmic binding protein-like I	0.0000635	53823	L-arabinose binding protein-like	2nzu G:58-332
3B	gi|221233957|ref|YP_002516393.1|	0051985	1-59	4.5e-19	47413	lambda repressor-like DNA-binding domains	0.0023	47438	GalR/LacI-like bacterial regulator	1efa A:2-60
3B	gi|221234132|ref|YP_002516568.1|	0036339	72-341	1.75e-54	53822	Periplasmic binding protein-like I	0.00035	53823	L-arabinose binding protein-like	1tlf A:
3B	gi|221234132|ref|YP_002516568.1|	0051985	12-70	0.00000000000000399	47413	lambda repressor-like DNA-binding domains	0.01	47438	GalR/LacI-like bacterial regulator	2hsg A:2-58
3B	gi|221234493|ref|YP_002516929.1|	0036339	85-354	3.68e-63	53822	Periplasmic binding protein-like I	0.000044	53823	L-arabinose binding protein-like	1dbq A:
3B	gi|221234493|ref|YP_002516929.1|	0051985	23-82	9.85e-18	47413	lambda repressor-like DNA-binding domains	0.0026	47438	GalR/LacI-like bacterial regulator	2bjc A:1-62
3B	gi|221234636|ref|YP_002517072.1|	0036339	62-334	5.1e-78	53822	Periplasmic binding protein-like I	0.0000111	53823	L-arabinose binding protein-like	2nzu G:58-332
3B	gi|221234636|ref|YP_002517072.1|	0051985	1-59	5.53e-17	47413	lambda repressor-like DNA-binding domains	0.0019	47438	GalR/LacI-like bacterial regulator	2hsg A:2-58
3B	gi|221234766|ref|YP_002517202.1|	0036339	79-346	4.12e-64	53822	Periplasmic binding protein-like I	0.0000522	53823	L-arabinose binding protein-like	2nzu G:58-332
3B	gi|221234766|ref|YP_002517202.1|	0051985	4-63	7.03e-16	47413	lambda repressor-like DNA-binding domains	0.0026	47438	GalR/LacI-like bacterial regulator	2hsg A:2-58
3B	gi|221235069|ref|YP_002517505.1|	0036339	64-336	2.04e-73	53822	Periplasmic binding protein-like I	0.0000593	53823	L-arabinose binding protein-like	2nzu G:58-332
3B	gi|221235069|ref|YP_002517505.1|	0036955	4-59	3.56e-17	47413	lambda repressor-like DNA-binding domains	0.0014	47438	GalR/LacI-like bacterial regulator	2hsg A:2-58
3B	gi|221235303|ref|YP_002517740.1|	0036339	105-361	5.89e-56	53822	Periplasmic binding protein-like I	0.00024	53823	L-arabinose binding protein-like	1dbq A:
3B	gi|221235303|ref|YP_002517740.1|	0051985	33-78	0.0000000000399	47413	lambda repressor-like DNA-binding domains	0.013	47438	GalR/LacI-like bacterial regulator	2bjc A:1-62
3B	gi|221235337|ref|YP_002517774.1|	0036339	84-349	3.09e-69	53822	Periplasmic binding protein-like I	0.0000515	53823	L-arabinose binding protein-like	2nzu G:58-332
3B	gi|221235337|ref|YP_002517774.1|	0051985	3-61	3.75e-18	47413	lambda repressor-like DNA-binding domains	0.0014	47438	GalR/LacI-like bacterial regulator	2hsg A:2-58
3B	gi|221236097|ref|YP_002518534.1|	0036339	76-348	9.26e-67	53822	Periplasmic binding protein-like I	0.0000468	53823	L-arabinose binding protein-like	2nzu G:58-332
3B	gi|221236097|ref|YP_002518534.1|	0036955	16-70	3.33e-17	47413	lambda repressor-like DNA-binding domains	0.0019	47438	GalR/LacI-like bacterial regulator	1efa A:2-60
3B	gi|221235376|ref|YP_002517813.1|	0036339	70-341	1.09e-62	53822	Periplasmic binding protein-like I	0.0000356	53823	L-arabinose binding protein-like	2nzu G:58-332
3B	gi|221235376|ref|YP_002517813.1|	0036955	10-64	5.7e-17	47413	lambda repressor-like DNA-binding domains	0.0031	47438	GalR/LacI-like bacterial regulator	1pru A:
3B	gi|221233732|ref|YP_002516168.1|	0043525	7-123	8.68e-35	52172	CheY-like	0.0000867	52173	CheY-related	1dbw A:
3B	gi|221233732|ref|YP_002516168.1|	0048694	132-197	5.1e-17	46894	C-terminal effector domain of the bipartite response regulators	0.0038	46900	GerE-like (LuxR/UhpA family of transcriptional regulators)	1yio A:131-200
3B	gi|221233760|ref|YP_002516196.1|	0048694	25-89	1.22e-16	46894	C-terminal effector domain of the bipartite response regulators	0.0059	46900	GerE-like (LuxR/UhpA family of transcriptional regulators)	1fse A:
3B	gi|221234071|ref|YP_002516507.1|	0048694	68-136	1.09e-20	46894	C-terminal effector domain of the bipartite response regulators	0.0047	46900	GerE-like (LuxR/UhpA family of transcriptional regulators)	1fse A:
3B	gi|221234145|ref|YP_002516581.1|	0045682	1-131	4.98e-30	52172	CheY-like	0.00066	52173	CheY-related	1s8n A:
3B	gi|221234145|ref|YP_002516581.1|	0048694	129-201	1.8e-20	46894	C-terminal effector domain of the bipartite response regulators	0.0031	46900	GerE-like (LuxR/UhpA family of transcriptional regulators)	1fse A:
3B	gi|221235952|ref|YP_002518389.1|	0048694	92-159	0.0000000000068	46894	C-terminal effector domain of the bipartite response regulators	0.016	46900	GerE-like (LuxR/UhpA family of transcriptional regulators)	1p4w A:
3B	gi|221235377|ref|YP_002517814.1|	0048694	3-41	0.0000000476	46894	C-terminal effector domain of the bipartite response regulators	0.0085	46900	GerE-like (LuxR/UhpA family of transcriptional regulators)	1yio A:131-200
3B	gi|221233507|ref|YP_002515943.1|	0054662	124-298	7.54e-43	64288	Chorismate lyase-like	0.00071	143473	UTRA domain	2ra5 A:66-245
3B	gi|221233507|ref|YP_002515943.1|	0050048	71-139	5.57e-21	46785	Winged helix DNA-binding domain	0.016	46804	GntR-like transcriptional regulators	1v4r A:1-100
3B	gi|221233761|ref|YP_002516197.1|	0054060	99-228	2.09e-26	48008	GntR ligand-binding domain-like	0.0072	48009	GntR ligand-binding domain-like	2hs5 A:94-231
3B	gi|221233761|ref|YP_002516197.1|	0050048	3-75	0.0000000000000112	46785	Winged helix DNA-binding domain	0.022	46804	GntR-like transcriptional regulators	1v4r A:1-100
3B	gi|221233950|ref|YP_002516386.1|	0054662	56-232	2.2e-37	64288	Chorismate lyase-like	0.00085	143473	UTRA domain	2pkh A:109-249
3B	gi|221233950|ref|YP_002516386.1|	0050048	3-72	1.27e-19	46785	Winged helix DNA-binding domain	0.016	46804	GntR-like transcriptional regulators	1v4r A:1-100
3B	gi|221234424|ref|YP_002516860.1|	0054060	113-243	5.75e-24	48008	GntR ligand-binding domain-like	0.0065	48009	GntR ligand-binding domain-like	2hs5 A:94-231
3B	gi|221234424|ref|YP_002516860.1|	0050048	21-90	1.55e-16	46785	Winged helix DNA-binding domain	0.03	46804	GntR-like transcriptional regulators	1v4r A:1-100
3B	gi|221234791|ref|YP_002517227.1|	0050048	6-86	9.72e-17	46785	Winged helix DNA-binding domain	0.023	46804	GntR-like transcriptional regulators	2hs5 A:25-93
3B	gi|221234791|ref|YP_002517227.1|	0054060	79-206	0.0000000000000654	48008	GntR ligand-binding domain-like	0.01	48009	GntR ligand-binding domain-like	2hs5 A:94-231
3B	gi|221235411|ref|YP_002517848.1|	0054060	76-220	6.54e-18	48008	GntR ligand-binding domain-like	0.014	48009	GntR ligand-binding domain-like	2hs5 A:94-231
3B	gi|221235411|ref|YP_002517848.1|	0050048	8-100	0.00000000000000168	46785	Winged helix DNA-binding domain	0.072	46804	GntR-like transcriptional regulators	2hs5 A:25-93
3B	gi|564292348|ref|YP_002518117.2|	0054060	101-229	1.36e-21	48008	GntR ligand-binding domain-like	0.016	48009	GntR ligand-binding domain-like	2hs5 A:94-231
3B	gi|564292348|ref|YP_002518117.2|	0050048	35-107	0.000000000000138	46785	Winged helix DNA-binding domain	0.036	46804	GntR-like transcriptional regulators	1v4r A:1-100
3B	gi|221235840|ref|YP_002518277.1|	0054060	89-222	1.15e-27	48008	GntR ligand-binding domain-like	0.0095	48009	GntR ligand-binding domain-like	2hs5 A:94-231
3B	gi|221235840|ref|YP_002518277.1|	0050048	2-74	4.74e-23	46785	Winged helix DNA-binding domain	0.024	46804	GntR-like transcriptional regulators	1hw1 A:5-78
3B	gi|221233393|ref|YP_002515829.1|	0054662	93-267	1.16e-46	64288	Chorismate lyase-like	0.00084	143473	UTRA domain	2ra5 A:66-245
3B	gi|221233393|ref|YP_002515829.1|	0050048	38-108	4.43e-22	46785	Winged helix DNA-binding domain	0.015	46804	GntR-like transcriptional regulators	1v4r A:1-100
3B	gi|221233865|ref|YP_002516301.1|	0054060	103-229	3.66e-23	48008	GntR ligand-binding domain-like	0.0096	48009	GntR ligand-binding domain-like	1hw1 A:79-230
3B	gi|221233865|ref|YP_002516301.1|	0050048	38-101	0.000000000167	46785	Winged helix DNA-binding domain	0.039	46804	GntR-like transcriptional regulators	1v4r A:1-100
3B	gi|221233974|ref|YP_002516410.1|	0054060	99-234	3.14e-27	48008	GntR ligand-binding domain-like	0.013	48009	GntR ligand-binding domain-like	2hs5 A:94-231
3B	gi|221233974|ref|YP_002516410.1|	0050048	14-86	3.44e-26	46785	Winged helix DNA-binding domain	0.0097	46804	GntR-like transcriptional regulators	2hs5 A:25-93
3B	gi|221235734|ref|YP_002518171.1|	0050048	15-69	0.00000000769	46785	Winged helix DNA-binding domain	0.035	46804	GntR-like transcriptional regulators	1v4r A:1-100
3B	gi|221236151|ref|YP_002518588.1|	0050768	118-468	3.71e-65	53383	PLP-dependent transferases	0.0003	53384	AAT-like	1x0m A:26-428
3B	gi|221236151|ref|YP_002518588.1|	0050048	46-112	0.000000000000292	46785	Winged helix DNA-binding domain	0.016	46804	GntR-like transcriptional regulators	1v4r A:1-100
3B	gi|221236180|ref|YP_002518617.1|	0054060	82-215	4.18e-21	48008	GntR ligand-binding domain-like	0.017	48009	GntR ligand-binding domain-like	2hs5 A:94-231
3B	gi|221236180|ref|YP_002518617.1|	0050048	9-70	0.000000000000214	46785	Winged helix DNA-binding domain	0.024	46804	GntR-like transcriptional regulators	2hs5 A:25-93
3B	gi|221234916|ref|YP_002517352.1|	0039545	122-242	1.57e-33	51306	LexA/Signal peptidase	0.00059	51307	LexA-related	1jhf A:73-198
3B	gi|221234916|ref|YP_002517352.1|	0047587	13-79	6.98e-18	46785	Winged helix DNA-binding domain	0.035	46789	LexA repressor, N-terminal DNA-binding domain	1jhf A:2-72
3B	gi|221233371|ref|YP_002515807.1|	0049174	73-161	1.88e-20	54909	Dimeric alpha+beta barrel	0.0081	69733	Lrp/AsnC-like transcriptional regulator C-terminal domain	1ri7 A:85-170
3B	gi|221233371|ref|YP_002515807.1|	0049384	8-96	9.62e-17	46785	Winged helix DNA-binding domain	0.0054	68967	Lrp/AsnC-like transcriptional regulator N-terminal domain	1ri7 A:25-84
3B	gi|221233553|ref|YP_002515989.1|	0052162	76-157	0.0000000000000469	54909	Dimeric alpha+beta barrel	0.0093	69733	Lrp/AsnC-like transcriptional regulator C-terminal domain	1ri7 A:85-170
3B	gi|221233553|ref|YP_002515989.1|	0052161	13-70	0.0000000000000199	46785	Winged helix DNA-binding domain	0.012	68967	Lrp/AsnC-like transcriptional regulator N-terminal domain	2cg4 A:4-66
3B	gi|221233784|ref|YP_002516220.1|	0049174	69-155	4.02e-22	54909	Dimeric alpha+beta barrel	0.0015	69733	Lrp/AsnC-like transcriptional regulator C-terminal domain	1ri7 A:85-170
3B	gi|221233784|ref|YP_002516220.1|	0052161	5-64	6.03e-17	46785	Winged helix DNA-binding domain	0.0074	68967	Lrp/AsnC-like transcriptional regulator N-terminal domain	1ri7 A:25-84
3B	gi|221235917|ref|YP_002518354.1|	0049174	90-170	6.84e-18	54909	Dimeric alpha+beta barrel	0.0044	69733	Lrp/AsnC-like transcriptional regulator C-terminal domain	1ri7 A:85-170
3B	gi|221235917|ref|YP_002518354.1|	0052161	28-87	2.13e-17	46785	Winged helix DNA-binding domain	0.0044	68967	Lrp/AsnC-like transcriptional regulator N-terminal domain	1i1g A:2-61
3B	gi|221236011|ref|YP_002518448.1|	0043758	82-119	0.0000041	46785	Winged helix DNA-binding domain	0.086	68967	Lrp/AsnC-like transcriptional regulator N-terminal domain	1i1g A:2-61
3B	gi|221236624|ref|YP_002519061.1|	0049174	68-157	1.88e-21	54909	Dimeric alpha+beta barrel	0.0081	69733	Lrp/AsnC-like transcriptional regulator C-terminal domain	1ri7 A:85-170
3B	gi|221236624|ref|YP_002519061.1|	0049384	5-95	0.00000000000000106	46785	Winged helix DNA-binding domain	0.0077	68967	Lrp/AsnC-like transcriptional regulator N-terminal domain	1ri7 A:25-84
3B	gi|221235554|ref|YP_002517991.1|	0049174	63-152	2.95e-23	54909	Dimeric alpha+beta barrel	0.0065	69733	Lrp/AsnC-like transcriptional regulator C-terminal domain	1ri7 A:85-170
3B	gi|221235554|ref|YP_002517991.1|	0040517	2-87	1.47e-17	46785	Winged helix DNA-binding domain	0.01	68967	Lrp/AsnC-like transcriptional regulator N-terminal domain	2cfx A:1-63
3B	gi|221236216|ref|YP_002518653.1|	0049174	135-223	1.18e-16	54909	Dimeric alpha+beta barrel	0.007	69733	Lrp/AsnC-like transcriptional regulator C-terminal domain	1ri7 A:85-170
3B	gi|221236216|ref|YP_002518653.1|	0052161	73-133	5.33e-17	46785	Winged helix DNA-binding domain	0.011	68967	Lrp/AsnC-like transcriptional regulator N-terminal domain	1ri7 A:25-84
3B	gi|564292375|ref|YP_002518644.2|	0049174	61-150	1.88e-20	54909	Dimeric alpha+beta barrel	0.0099	69733	Lrp/AsnC-like transcriptional regulator C-terminal domain	2cfx A:64-140
3B	gi|564292375|ref|YP_002518644.2|	0052161	1-60	2.58e-18	46785	Winged helix DNA-binding domain	0.0044	68967	Lrp/AsnC-like transcriptional regulator N-terminal domain	2cfx A:1-63
3B	gi|221233769|ref|YP_002516205.1|	0045790	93-298	1.07e-25	53850	Periplasmic binding protein-like II	0.0078	53851	Phosphate binding protein-like	1al3 A:
3B	gi|221233769|ref|YP_002516205.1|	0047461	8-93	3.84e-16	46785	Winged helix DNA-binding domain	0.01	88979	LysR-like transcriptional regulators	1ixc A:1-89
3B	gi|221234478|ref|YP_002516914.1|	0045790	93-297	9.77e-43	53850	Periplasmic binding protein-like II	0.0034	53851	Phosphate binding protein-like	1al3 A:
3B	gi|221234478|ref|YP_002516914.1|	0045910	5-114	3.77e-20	46785	Winged helix DNA-binding domain	0.009	88979	LysR-like transcriptional regulators	1ixc A:1-89
3B	gi|221234630|ref|YP_002517066.1|	0045790	92-296	1.45e-39	53850	Periplasmic binding protein-like II	0.0012	53851	Phosphate binding protein-like	2fyi A:88-307
3B	gi|221234630|ref|YP_002517066.1|	0052508	2-80	2.23e-17	46785	Winged helix DNA-binding domain	0.031	88979	LysR-like transcriptional regulators	1ixc A:1-89
3B	gi|221235373|ref|YP_002517810.1|	0045790	96-296	1.55e-32	53850	Periplasmic binding protein-like II	0.0038	53851	Phosphate binding protein-like	2fyi A:88-307
3B	gi|221235373|ref|YP_002517810.1|	0045910	6-118	3.89e-22	46785	Winged helix DNA-binding domain	0.0025	88979	LysR-like transcriptional regulators	1ixc A:1-89
3B	gi|221235538|ref|YP_002517975.1|	0045790	89-290	8.14e-45	53850	Periplasmic binding protein-like II	0.0093	53851	Phosphate binding protein-like	1al3 A:
3B	gi|221235538|ref|YP_002517975.1|	0045910	4-112	5.33e-23	46785	Winged helix DNA-binding domain	0.0065	88979	LysR-like transcriptional regulators	1ixc A:1-89
3B	gi|221235583|ref|YP_002518020.1|	0045790	92-293	2.35e-35	53850	Periplasmic binding protein-like II	0.0099	53851	Phosphate binding protein-like	2fyi A:88-307
3B	gi|221235583|ref|YP_002518020.1|	0045910	8-114	7.26e-18	46785	Winged helix DNA-binding domain	0.043	88979	LysR-like transcriptional regulators	2esn A:3-91
3B	gi|221236076|ref|YP_002518513.1|	0045790	87-290	7.37e-31	53850	Periplasmic binding protein-like II	0.00054	53851	Phosphate binding protein-like	1ixc A:90-294
3B	gi|221236076|ref|YP_002518513.1|	0047461	1-87	2.31e-23	46785	Winged helix DNA-binding domain	0.0023	88979	LysR-like transcriptional regulators	1ixc A:1-89
3B	gi|221236561|ref|YP_002518998.1|	0045790	92-286	2.79e-30	53850	Periplasmic binding protein-like II	0.0082	53851	Phosphate binding protein-like	1al3 A:
3B	gi|221236561|ref|YP_002518998.1|	0045910	4-115	1.32e-24	46785	Winged helix DNA-binding domain	0.0091	88979	LysR-like transcriptional regulators	1ixc A:1-89
3B	gi|221236747|ref|YP_002519184.1|	0045790	90-299	3.44e-38	53850	Periplasmic binding protein-like II	0.000019	53851	Phosphate binding protein-like	1i6a A:
3B	gi|221236747|ref|YP_002519184.1|	0045910	4-113	4.98e-24	46785	Winged helix DNA-binding domain	0.0091	88979	LysR-like transcriptional regulators	1ixc A:1-89
3B	gi|221234111|ref|YP_002516547.1|	0045790	99-304	6.83e-41	53850	Periplasmic binding protein-like II	0.011	53851	Phosphate binding protein-like	1ixc A:90-294
3B	gi|221234111|ref|YP_002516547.1|	0052508	9-90	2.5e-21	46785	Winged helix DNA-binding domain	0.015	88979	LysR-like transcriptional regulators	2esn A:3-91
3B	gi|221235164|ref|YP_002517600.1|	0052509	101-296	3.08e-32	53850	Periplasmic binding protein-like II	0.00062	53851	Phosphate binding protein-like	1uth A:
3B	gi|221235164|ref|YP_002517600.1|	0052508	19-97	0.00000000000000428	46785	Winged helix DNA-binding domain	0.0043	88979	LysR-like transcriptional regulators	2esn A:3-91
3B	gi|221233339|ref|YP_002515775.1|	0052644	5-138	1.85e-30	46785	Winged helix DNA-binding domain	0.0041	63379	MarR-like transcriptional regulators	1s3j A:
3B	gi|221233861|ref|YP_002516297.1|	0052506	3-90	0.0000000000166	46785	Winged helix DNA-binding domain	0.022	63379	MarR-like transcriptional regulators	1ub9 A:
3B	gi|221233899|ref|YP_002516335.1|	0052644	11-146	8.32e-36	46785	Winged helix DNA-binding domain	0.0001	63379	MarR-like transcriptional regulators	1z91 A:8-144
3B	gi|221235226|ref|YP_002517662.1|	0052506	12-98	0.00000000000000139	46785	Winged helix DNA-binding domain	0.0079	63379	MarR-like transcriptional regulators	1ub9 A:
3B	gi|221235410|ref|YP_002517847.1|	0052801	13-146	6.94e-24	46785	Winged helix DNA-binding domain	0.008	63379	MarR-like transcriptional regulators	3deu A:2-141
3B	gi|221235961|ref|YP_002518398.1|	0052801	31-155	2.11e-20	46785	Winged helix DNA-binding domain	0.053	63379	MarR-like transcriptional regulators	1lnw A:
3B	gi|221236434|ref|YP_002518871.1|	0044258	3-92	0.0000000000000471	46785	Winged helix DNA-binding domain	0.025	63379	MarR-like transcriptional regulators	1ub9 A:
3B	gi|221236727|ref|YP_002519164.1|	0052801	13-147	8.24e-30	46785	Winged helix DNA-binding domain	0.018	63379	MarR-like transcriptional regulators	1jgs A:
3B	gi|221233053|ref|YP_002515489.1|	0052506	6-96	0.0000000000000233	46785	Winged helix DNA-binding domain	0.011	63379	MarR-like transcriptional regulators	1ub9 A:
3B	gi|221234208|ref|YP_002516644.1|	0052801	18-155	5.09e-31	46785	Winged helix DNA-binding domain	0.0051	63379	MarR-like transcriptional regulators	2fbh A:8-144
3B	gi|221235207|ref|YP_002517643.1|	0052644	21-155	5.75e-26	46785	Winged helix DNA-binding domain	0.0076	63379	MarR-like transcriptional regulators	2fbk A:8-179
3B	gi|221233176|ref|YP_002515612.1|	0050342	3-124	1.29e-39	52172	CheY-like	0.0000907	52173	CheY-related	1mvo A:
3B	gi|221233176|ref|YP_002515612.1|	0048619	138-232	4.25e-25	46894	C-terminal effector domain of the bipartite response regulators	0.0017	46895	PhoB-like	1qqi A:
3B	gi|221233235|ref|YP_002515671.1|	0050342	3-125	8.4e-44	52172	CheY-like	0.0000551	52173	CheY-related	1mvo A:
3B	gi|221233235|ref|YP_002515671.1|	0051385	126-226	2.24e-32	46894	C-terminal effector domain of the bipartite response regulators	0.00021	46895	PhoB-like	1qqi A:
3B	gi|221234177|ref|YP_002516613.1|	0050342	17-142	1.85e-40	52172	CheY-like	0.00036	52173	CheY-related	1nxo A:
3B	gi|221234177|ref|YP_002516613.1|	0049014	153-248	4.54e-24	46894	C-terminal effector domain of the bipartite response regulators	0.00053	46895	PhoB-like	1opc A:
3B	gi|221234288|ref|YP_002516724.1|	0050342	1-133	1.57e-37	52172	CheY-like	0.00016	52173	CheY-related	1kgs A:2-123
3B	gi|221234288|ref|YP_002516724.1|	0051385	133-233	5.95e-30	46894	C-terminal effector domain of the bipartite response regulators	0.001	46895	PhoB-like	1qqi A:
3B	gi|221235962|ref|YP_002518399.1|	0050342	7-132	4.41e-38	52172	CheY-like	0.00056	52173	CheY-related	1mvo A:
3B	gi|221235962|ref|YP_002518399.1|	0051385	135-231	5.95e-20	46894	C-terminal effector domain of the bipartite response regulators	0.0015	46895	PhoB-like	1opc A:
3B	gi|221236370|ref|YP_002518807.1|	0050342	1-133	2.42e-33	52172	CheY-like	0.00048	52173	CheY-related	1b00 A:
3B	gi|221236370|ref|YP_002518807.1|	0051385	125-225	5.29e-26	46894	C-terminal effector domain of the bipartite response regulators	0.0059	46895	PhoB-like	1qqi A:
3B	gi|221234604|ref|YP_002517040.1|	0050342	5-126	1.71e-33	52172	CheY-like	0.0001	52173	CheY-related	1zh2 A:2-120
3B	gi|221234604|ref|YP_002517040.1|	0051385	129-227	1.05e-24	46894	C-terminal effector domain of the bipartite response regulators	0.0013	46895	PhoB-like	1ys7 A:128-233
3B	gi|367465588|ref|YP_002519232.2|	0050342	5-112	1.85e-30	52172	CheY-like	0.00036	52173	CheY-related	1mvo A:
3B	gi|367465588|ref|YP_002519232.2|	0051385	105-203	1.59e-19	46894	C-terminal effector domain of the bipartite response regulators	0.0054	46895	PhoB-like	1p2f A:121-217
3B	gi|221233995|ref|YP_002516431.1|	0049180	15-92	0.00000000000507	47413	lambda repressor-like DNA-binding domains	0.036	47432	SinR domain-like	2b5a A:1-77
3B	gi|221235094|ref|YP_002517530.1|	0049180	13-90	0.0000000000461	47413	lambda repressor-like DNA-binding domains	0.038	47432	SinR domain-like	2b5a A:1-77
3B	gi|221235251|ref|YP_002517688.1|	0049999	2-61	6.19e-19	47413	lambda repressor-like DNA-binding domains	0.0027	47432	SinR domain-like	1utx A:
3B	gi|221235351|ref|YP_002517788.1|	0049180	4-85	1.26e-28	47413	lambda repressor-like DNA-binding domains	0.082	47432	SinR domain-like	2b5a A:1-77
3B	gi|221235691|ref|YP_002518128.1|	0049180	24-100	3.22e-23	47413	lambda repressor-like DNA-binding domains	0.03	47432	SinR domain-like	2b5a A:1-77
3B	gi|221235724|ref|YP_002518161.1|	0051908	5-71	9.29e-17	47413	lambda repressor-like DNA-binding domains	0.0099	47432	SinR domain-like	2b5a A:1-77
3B	gi|221235758|ref|YP_002518195.1|	0054323	220-279	0.00000000000375	47413	lambda repressor-like DNA-binding domains	0.039	47432	SinR domain-like	2b5a A:1-77
3B	gi|221235896|ref|YP_002518333.1|	0054127	16-98	5.93e-24	47413	lambda repressor-like DNA-binding domains	0.01	47432	SinR domain-like	2ict A:8-94
3B	gi|221236068|ref|YP_002518505.1|	0054369	30-90	0.0000000231	47413	lambda repressor-like DNA-binding domains	0.05	47432	SinR domain-like	2ofy A:3-84
3B	gi|221236203|ref|YP_002518640.1|	0049180	16-98	8.58e-30	47413	lambda repressor-like DNA-binding domains	0.066	47432	SinR domain-like	2b5a A:1-77
3B	gi|221236315|ref|YP_002518752.1|	0054323	1-67	4.22e-17	47413	lambda repressor-like DNA-binding domains	0.084	47432	SinR domain-like	2b5a A:1-77
3B	gi|221236327|ref|YP_002518764.1|	0054323	3-68	0.00000000000000197	47413	lambda repressor-like DNA-binding domains	0.049	47432	SinR domain-like	2b5a A:1-77
3B	gi|221233088|ref|YP_002515524.1|	0054323	3-68	0.0000000000000415	47413	lambda repressor-like DNA-binding domains	0.079	47432	SinR domain-like	2ofy A:3-84
3B	gi|221233830|ref|YP_002516266.1|	0054323	35-102	0.0000344	47413	lambda repressor-like DNA-binding domains	0.069	47432	SinR domain-like	1b0n A:1-68
3B	gi|221234777|ref|YP_002517213.1|	0051249	13-77	0.0000000000000429	47413	lambda repressor-like DNA-binding domains	0.025	47432	SinR domain-like	1b0n A:1-68
3B	gi|221235725|ref|YP_002518162.1|	0051249	3-66	1.88e-17	47413	lambda repressor-like DNA-binding domains	0.015	47432	SinR domain-like	2b5a A:1-77
3B	gi|564292273|ref|YP_002515854.2|	0054323	24-86	0.0000000000929	47413	lambda repressor-like DNA-binding domains	0.067	47432	SinR domain-like	1y7y A:5-73
3B	gi|221233276|ref|YP_002515712.1|	0052648	121-246	4.27e-28	48498	Tetracyclin repressor-like, C-terminal domain	0.0087	48499	Tetracyclin repressor-like, C-terminal domain	2fbq A:81-214
3B	gi|221233276|ref|YP_002515712.1|	0049523	36-112	1.33e-18	46689	Homeodomain-like	0.0031	46764	Tetracyclin repressor-like, N-terminal domain	2fbq A:2-80
3B	gi|221233466|ref|YP_002515902.1|	0054374	6-62	0.0000133	46689	Homeodomain-like	0.015	46764	Tetracyclin repressor-like, N-terminal domain	2fbq A:2-80
3B	gi|221233485|ref|YP_002515921.1|	0054226	1-78	0.0000000000000323	46689	Homeodomain-like	0.072	46764	Tetracyclin repressor-like, N-terminal domain	1vi0 A:6-77
3B	gi|221235310|ref|YP_002517747.1|	0054226	1-78	0.0000000000000323	46689	Homeodomain-like	0.072	46764	Tetracyclin repressor-like, N-terminal domain	1vi0 A:6-77
3B	gi|221235707|ref|YP_002518144.1|	0054226	1-78	0.0000000000000323	46689	Homeodomain-like	0.072	46764	Tetracyclin repressor-like, N-terminal domain	1vi0 A:6-77
3B	gi|221235763|ref|YP_002518200.1|	0054226	1-78	0.0000000000000323	46689	Homeodomain-like	0.072	46764	Tetracyclin repressor-like, N-terminal domain	1vi0 A:6-77
3B	gi|221233706|ref|YP_002516142.1|	0049523	20-102	7.7e-20	46689	Homeodomain-like	0.005	46764	Tetracyclin repressor-like, N-terminal domain	3c07 A:15-89
3B	gi|221233706|ref|YP_002516142.1|	0050189	101-185	0.00000013	48498	Tetracyclin repressor-like, C-terminal domain	0.0098	48499	Tetracyclin repressor-like, C-terminal domain	2fq4 A:78-192
3B	gi|221233707|ref|YP_002516143.1|	0049195	2-76	1.25e-17	46689	Homeodomain-like	0.0045	46764	Tetracyclin repressor-like, N-terminal domain	3c07 A:15-89
3B	gi|221233707|ref|YP_002516143.1|	0052743	82-172	0.000000000526	48498	Tetracyclin repressor-like, C-terminal domain	0.0066	48499	Tetracyclin repressor-like, C-terminal domain	2fq4 A:78-192
3B	gi|221233748|ref|YP_002516184.1|	0049195	71-144	1.23e-19	46689	Homeodomain-like	0.0025	46764	Tetracyclin repressor-like, N-terminal domain	1z77 A:1-75
3B	gi|221233904|ref|YP_002516340.1|	0049523	9-81	1.1e-17	46689	Homeodomain-like	0.01	46764	Tetracyclin repressor-like, N-terminal domain	3c07 A:15-89
3B	gi|221233904|ref|YP_002516340.1|	0053097	83-202	0.0000000000489	48498	Tetracyclin repressor-like, C-terminal domain	0.012	48499	Tetracyclin repressor-like, C-terminal domain	2np3 A:100-211
3B	gi|221233981|ref|YP_002516417.1|	0049523	19-96	3.08e-16	46689	Homeodomain-like	0.0062	46764	Tetracyclin repressor-like, N-terminal domain	1z77 A:1-75
3B	gi|221233981|ref|YP_002516417.1|	0050189	103-208	0.000000000526	48498	Tetracyclin repressor-like, C-terminal domain	0.011	48499	Tetracyclin repressor-like, C-terminal domain	1vi0 A:78-194
3B	gi|221234172|ref|YP_002516608.1|	0054341	24-94	0.000000000821	46689	Homeodomain-like	0.026	46764	Tetracyclin repressor-like, N-terminal domain	2np5 A:9-77
3B	gi|221234185|ref|YP_002516621.1|	0054375	97-207	2.74e-21	48498	Tetracyclin repressor-like, C-terminal domain	0.0064	48499	Tetracyclin repressor-like, C-terminal domain	1zk8 A:78-182
3B	gi|221234185|ref|YP_002516621.1|	0049523	15-96	1.4e-17	46689	Homeodomain-like	0.01	46764	Tetracyclin repressor-like, N-terminal domain	1vi0 A:6-77
3B	gi|221234545|ref|YP_002516981.1|	0054374	22-88	0.0000000000000159	46689	Homeodomain-like	0.0054	46764	Tetracyclin repressor-like, N-terminal domain	1z77 A:1-75
3B	gi|221234801|ref|YP_002517237.1|	0049523	16-93	3.64e-16	46689	Homeodomain-like	0.0085	46764	Tetracyclin repressor-like, N-terminal domain	1rkt A:2-82
3B	gi|221234801|ref|YP_002517237.1|	0049196	92-206	0.00000111	48498	Tetracyclin repressor-like, C-terminal domain	0.016	48499	Tetracyclin repressor-like, C-terminal domain	2gfn A:81-199
3B	gi|221234868|ref|YP_002517304.1|	0054374	5-66	0.00000000000000229	46689	Homeodomain-like	0.006	46764	Tetracyclin repressor-like, N-terminal domain	1z77 A:1-75
3B	gi|221235098|ref|YP_002517534.1|	0052648	98-222	2.37e-27	48498	Tetracyclin repressor-like, C-terminal domain	0.0026	48499	Tetracyclin repressor-like, C-terminal domain	2fbq A:81-214
3B	gi|221235098|ref|YP_002517534.1|	0049523	19-92	1.49e-16	46689	Homeodomain-like	0.0017	46764	Tetracyclin repressor-like, N-terminal domain	2fbq A:2-80
3B	gi|221235224|ref|YP_002517660.1|	0054374	15-87	2.29e-17	46689	Homeodomain-like	0.0083	46764	Tetracyclin repressor-like, N-terminal domain	2gfn A:4-80
3B	gi|221235224|ref|YP_002517660.1|	0051586	93-185	0.0000000000000133	48498	Tetracyclin repressor-like, C-terminal domain	0.0074	48499	Tetracyclin repressor-like, C-terminal domain	1zk8 A:78-182
3B	gi|221235360|ref|YP_002517797.1|	0054375	84-178	8.45e-18	48498	Tetracyclin repressor-like, C-terminal domain	0.0041	48499	Tetracyclin repressor-like, C-terminal domain	2oi8 A:87-216
3B	gi|221235360|ref|YP_002517797.1|	0054374	2-73	2.74e-16	46689	Homeodomain-like	0.013	46764	Tetracyclin repressor-like, N-terminal domain	2oi8 A:8-86
3B	gi|221235514|ref|YP_002517951.1|	0052886	104-209	1.96e-17	48498	Tetracyclin repressor-like, C-terminal domain	0.0043	48499	Tetracyclin repressor-like, C-terminal domain	2gfn A:81-199
3B	gi|221235514|ref|YP_002517951.1|	0049523	22-104	0.00000000000000359	46689	Homeodomain-like	0.013	46764	Tetracyclin repressor-like, N-terminal domain	1ui5 A:5-75
3B	gi|221235627|ref|YP_002518064.1|	0052799	101-211	1.22e-21	48498	Tetracyclin repressor-like, C-terminal domain	0.012	48499	Tetracyclin repressor-like, C-terminal domain	2fx0 A:77-198
3B	gi|221235627|ref|YP_002518064.1|	0049523	21-99	1.44e-18	46689	Homeodomain-like	0.0031	46764	Tetracyclin repressor-like, N-terminal domain	2d6y A:7-74
3B	gi|221235681|ref|YP_002518118.1|	0054374	14-72	0.0000000000292	46689	Homeodomain-like	0.013	46764	Tetracyclin repressor-like, N-terminal domain	2fq4 A:9-77
3B	gi|221235820|ref|YP_002518257.1|	0048726	131-254	1.81e-40	48498	Tetracyclin repressor-like, C-terminal domain	0.000017	48499	Tetracyclin repressor-like, C-terminal domain	1pb6 A:86-211
3B	gi|221235820|ref|YP_002518257.1|	0049523	52-134	1.5e-20	46689	Homeodomain-like	0.00064	46764	Tetracyclin repressor-like, N-terminal domain	1pb6 A:14-85
3B	gi|221235905|ref|YP_002518342.1|	0049523	4-77	0.00000000000825	46689	Homeodomain-like	0.0087	46764	Tetracyclin repressor-like, N-terminal domain	2np5 A:9-77
3B	gi|221235905|ref|YP_002518342.1|	0052886	98-179	0.0000302	48498	Tetracyclin repressor-like, C-terminal domain	0.009	48499	Tetracyclin repressor-like, C-terminal domain	2np5 A:78-195
3B	gi|221236153|ref|YP_002518590.1|	0049523	10-91	3.74e-20	46689	Homeodomain-like	0.0067	46764	Tetracyclin repressor-like, N-terminal domain	2gfn A:4-80
3B	gi|221236153|ref|YP_002518590.1|	0054375	93-205	5.56e-18	48498	Tetracyclin repressor-like, C-terminal domain	0.006	48499	Tetracyclin repressor-like, C-terminal domain	1zk8 A:78-182
3B	gi|221236159|ref|YP_002518596.1|	0053205	92-202	4.11e-27	48498	Tetracyclin repressor-like, C-terminal domain	0.0035	48499	Tetracyclin repressor-like, C-terminal domain	2np5 A:78-195
3B	gi|221236159|ref|YP_002518596.1|	0049523	15-93	3.54e-17	46689	Homeodomain-like	0.0042	46764	Tetracyclin repressor-like, N-terminal domain	2gfn A:4-80
3B	gi|221236231|ref|YP_002518668.1|	0049523	222-295	0.00000000000000359	46689	Homeodomain-like	0.0094	46764	Tetracyclin repressor-like, N-terminal domain	2fd5 A:1-76
3B	gi|221236231|ref|YP_002518668.1|	0049523	15-92	0.0000000000000249	46689	Homeodomain-like	0.0086	46764	Tetracyclin repressor-like, N-terminal domain	1t33 A:1-88
3B	gi|221236231|ref|YP_002518668.1|	0049196	329-410	0.000000013	48498	Tetracyclin repressor-like, C-terminal domain	0.01	48499	Tetracyclin repressor-like, C-terminal domain	1vi0 A:78-194
3B	gi|221236414|ref|YP_002518851.1|	0052668	13-201	1.83e-44	52317	Class I glutamine amidotransferase-like	0.013	52325	DJ-1/PfpI	2ab0 A:2-196
3B	gi|221236414|ref|YP_002518851.1|	0036286	220-269	0.000000000308	46689	Homeodomain-like	0.055	46759	AraC type transcriptional activator	1bl0 A:9-62
3B	gi|221236414|ref|YP_002518851.1|	0036286	272-319	0.000000126	46689	Homeodomain-like	0.047	46764	Tetracyclin repressor-like, N-terminal domain	2oi8 A:8-86
3B	gi|221236768|ref|YP_002519205.1|	0049523	3-76	8.25e-18	46689	Homeodomain-like	0.0069	46764	Tetracyclin repressor-like, N-terminal domain	1vi0 A:6-77
3B	gi|221236768|ref|YP_002519205.1|	0052886	80-188	0.00000156	48498	Tetracyclin repressor-like, C-terminal domain	0.012	48499	Tetracyclin repressor-like, C-terminal domain	2fq4 A:78-192
3B	gi|221233789|ref|YP_002516225.1|	0049523	13-95	1.55e-20	46689	Homeodomain-like	0.0055	46764	Tetracyclin repressor-like, N-terminal domain	1vi0 A:6-77
3B	gi|221233789|ref|YP_002516225.1|	0053205	108-203	0.00000229	48498	Tetracyclin repressor-like, C-terminal domain	0.016	48499	Tetracyclin repressor-like, C-terminal domain	1v7b A:75-175
3B	gi|221233896|ref|YP_002516332.1|	0049523	6-87	1.2e-19	46689	Homeodomain-like	0.0064	46764	Tetracyclin repressor-like, N-terminal domain	3c07 A:15-89
3B	gi|221234344|ref|YP_002516780.1|	0049523	16-97	0.000000000000287	46689	Homeodomain-like	0.012	46764	Tetracyclin repressor-like, N-terminal domain	2id3 A:13-80
3B	gi|221234673|ref|YP_002517109.1|	0054374	11-84	2.69e-17	46689	Homeodomain-like	0.0071	46764	Tetracyclin repressor-like, N-terminal domain	3c07 A:15-89
3B	gi|221236008|ref|YP_002518445.1|	0052743	98-184	0.0000000000289	48498	Tetracyclin repressor-like, C-terminal domain	0.011	48499	Tetracyclin repressor-like, C-terminal domain	2id3 A:81-203
3B	gi|221236008|ref|YP_002518445.1|	0049195	10-76	0.000000000041	46689	Homeodomain-like	0.016	46764	Tetracyclin repressor-like, N-terminal domain	2gfn A:4-80
3B	gi|221236389|ref|YP_002518826.1|	0049523	11-87	8.21e-18	46689	Homeodomain-like	0.0024	46764	Tetracyclin repressor-like, N-terminal domain	3c07 A:15-89
3B	gi|221236362|ref|YP_002518799.1|	0043935	112-180	0.0000727	46785	Winged helix DNA-binding domain	0.046	109680	TrmB-like	1sfx A:
