# Supplementary material for: Abundance, diversity and domain architecture variability in prokaryotic DNA-binding transcription factors
Source: PLoS One. 2018 Apr 3;13(4):e0195332. doi: 10.1371/journal.pone.0195332 (PMC5882156; doi:10.1371/journal.pone.0195332)
Supplement: S1 Dataset — The information of genomes and transcription factors is organized in a tabular format. The file S1_Dataset.zip contains 761 files, one per genome. The information is organized as follows: Genome ID, identifier from NCBI database; Supfam ID; physical position of the Domain; E-value; Supfam model assignment; Supfam description; E-value associated to the family; Family ID; Family ID; representative PDB associated to each assignment. (ZIP) [file pone.0195332.s005.zip › Genomes_assignments/Caulobacter_segnis_ATCC_21756_B.TFs]

8A	gi|295687545|ref|YP_003591238.1|	0052668	1-200	3.93e-42	52317	Class I glutamine amidotransferase-like	0.011	52325	DJ-1/PfpI	1pe0 A:
8A	gi|295687545|ref|YP_003591238.1|	0046275	272-323	0.00000000000986	46689	Homeodomain-like	0.024	46759	AraC type transcriptional activator	1d5y A:57-121
8A	gi|295687545|ref|YP_003591238.1|	0036286	219-270	0.0000000179	46689	Homeodomain-like	0.06	46759	AraC type transcriptional activator	1bl0 A:9-62
8A	gi|295687660|ref|YP_003591353.1|	0046275	121-169	0.000000000000152	46689	Homeodomain-like	0.025	46759	AraC type transcriptional activator	1d5y A:57-121
8A	gi|295687660|ref|YP_003591353.1|	0036286	68-117	0.000000836	46689	Homeodomain-like	0.052	46759	AraC type transcriptional activator	1d5y A:57-121
8A	gi|295687661|ref|YP_003591354.1|	0046275	251-298	0.00000000000112	46689	Homeodomain-like	0.01	46759	AraC type transcriptional activator	1d5y A:57-121
8A	gi|295687661|ref|YP_003591354.1|	0036286	198-248	0.0000000000717	46689	Homeodomain-like	0.011	46759	AraC type transcriptional activator	1bl0 A:9-62
8A	gi|295687697|ref|YP_003591390.1|	0045977	179-230	0.0000000000022	46689	Homeodomain-like	0.045	46759	AraC type transcriptional activator	1bl0 A:63-124
8A	gi|295687697|ref|YP_003591390.1|	0036286	131-176	0.000000672	46689	Homeodomain-like	0.036	46759	AraC type transcriptional activator	1d5y A:57-121
8A	gi|295687896|ref|YP_003591589.1|	0046275	96-147	0.00000000000211	46689	Homeodomain-like	0.036	46759	AraC type transcriptional activator	1d5y A:57-121
8A	gi|295687896|ref|YP_003591589.1|	0036286	44-93	0.0000000762	46689	Homeodomain-like	0.044	46759	AraC type transcriptional activator	1bl0 A:9-62
8A	gi|295688336|ref|YP_003592029.1|	0046275	314-357	0.000000228	46689	Homeodomain-like	0.01	46759	AraC type transcriptional activator	1d5y A:57-121
8A	gi|295688738|ref|YP_003592431.1|	0036286	190-240	0.000000000896	46689	Homeodomain-like	0.028	46759	AraC type transcriptional activator	1d5y A:3-56
8A	gi|295688738|ref|YP_003592431.1|	0045977	242-287	0.00000493	46689	Homeodomain-like	0.043	46759	AraC type transcriptional activator	1bl0 A:63-124
8A	gi|295688986|ref|YP_003592679.1|	0046275	291-342	0.000000000762	46689	Homeodomain-like	0.038	46759	AraC type transcriptional activator	1d5y A:57-121
8A	gi|295689056|ref|YP_003592749.1|	0046275	220-268	0.0000000000493	46689	Homeodomain-like	0.028	46759	AraC type transcriptional activator	1d5y A:57-121
8A	gi|295689056|ref|YP_003592749.1|	0036286	169-215	0.0000287	46689	Homeodomain-like	0.039	46759	AraC type transcriptional activator	1d5y A:3-56
8A	gi|295689201|ref|YP_003592894.1|	0046275	260-312	0.0000000000986	46689	Homeodomain-like	0.014	46759	AraC type transcriptional activator	1d5y A:57-121
8A	gi|295689212|ref|YP_003592905.1|	0046275	248-296	0.00000000166	46689	Homeodomain-like	0.032	46759	AraC type transcriptional activator	1d5y A:57-121
8A	gi|295689212|ref|YP_003592905.1|	0036286	195-245	0.00000627	46689	Homeodomain-like	0.045	46764	Tetracyclin repressor-like, N-terminal domain	1t56 A:22-94
8A	gi|295689462|ref|YP_003593155.1|	0046275	132-182	0.0000000000448	46689	Homeodomain-like	0.03	46759	AraC type transcriptional activator	1d5y A:57-121
8A	gi|295689462|ref|YP_003593155.1|	0036286	82-130	0.000000762	46689	Homeodomain-like	0.022	46759	AraC type transcriptional activator	1d5y A:3-56
8A	gi|295689731|ref|YP_003593424.1|	0046275	240-286	0.000000000103	46689	Homeodomain-like	0.029	46759	AraC type transcriptional activator	1bl0 A:63-124
8A	gi|295689731|ref|YP_003593424.1|	0047686	36-158	0.000000978	51182	RmlC-like cupins	0.039	89409	TM1287-like	1v70 A:
8A	gi|295689797|ref|YP_003593490.1|	0046275	251-297	0.000000000103	46689	Homeodomain-like	0.023	46759	AraC type transcriptional activator	1d5y A:57-121
8A	gi|295689797|ref|YP_003593490.1|	0036286	201-248	0.00000197	46689	Homeodomain-like	0.062	46759	AraC type transcriptional activator	1bl0 A:9-62
8A	gi|295689816|ref|YP_003593509.1|	0036286	190-240	0.000000000222	46689	Homeodomain-like	0.033	46764	Tetracyclin repressor-like, N-terminal domain	2g7g A:9-73
8A	gi|295689816|ref|YP_003593509.1|	0046275	242-287	0.0000000103	46689	Homeodomain-like	0.041	46759	AraC type transcriptional activator	1d5y A:57-121
8A	gi|295690337|ref|YP_003594030.1|	0046275	173-222	0.00000000000116	46689	Homeodomain-like	0.04	46759	AraC type transcriptional activator	1d5y A:57-121
8A	gi|295690337|ref|YP_003594030.1|	0036286	120-171	0.0000000161	46689	Homeodomain-like	0.058	46759	AraC type transcriptional activator	1d5y A:57-121
8A	gi|295690424|ref|YP_003594117.1|	0046275	249-298	0.000000000000806	46689	Homeodomain-like	0.014	46759	AraC type transcriptional activator	1bl0 A:9-62
8A	gi|295690424|ref|YP_003594117.1|	0036286	197-247	0.000000000282	46689	Homeodomain-like	0.021	46759	AraC type transcriptional activator	1bl0 A:9-62
8A	gi|295690427|ref|YP_003594120.1|	0046275	245-293	0.0000000000372	46689	Homeodomain-like	0.017	46759	AraC type transcriptional activator	1bl0 A:9-62
8A	gi|295690427|ref|YP_003594120.1|	0036286	193-243	0.000000000314	46689	Homeodomain-like	0.04	46759	AraC type transcriptional activator	1bl0 A:9-62
8A	gi|295690442|ref|YP_003594135.1|	0046275	138-185	0.00000000394	46689	Homeodomain-like	0.037	46759	AraC type transcriptional activator	1d5y A:57-121
8A	gi|295690442|ref|YP_003594135.1|	0036286	89-136	0.000000986	46689	Homeodomain-like	0.074	46690	Homeodomain	1mh3 A:472-526
8A	gi|295691016|ref|YP_003594709.1|	0046275	264-314	0.00000000128	46689	Homeodomain-like	0.036	46759	AraC type transcriptional activator	1d5y A:57-121
8A	gi|295691244|ref|YP_003594937.1|	0046275	288-337	0.00000121	46689	Homeodomain-like	0.037	46759	AraC type transcriptional activator	1d5y A:57-121
8A	gi|295691292|ref|YP_003594985.1|	0046275	268-318	0.0000000573	46689	Homeodomain-like	0.019	46759	AraC type transcriptional activator	1d5y A:57-121
8A	gi|295691590|ref|YP_003595283.1|	0048993	235-316	8.5e-27	46767	Methylated DNA-protein cysteine methyltransferase, C-terminal domain	0.00017	46768	Methylated DNA-protein cysteine methyltransferase, C-terminal domain	1sfe A:93-176
8A	gi|295691590|ref|YP_003595283.1|	0049381	153-217	0.000000000000706	53155	Methylated DNA-protein cysteine methyltransferase domain	0.0036	53156	Methylated DNA-protein cysteine methyltransferase domain	1sfe A:12-92
8A	gi|295691590|ref|YP_003595283.1|	0036286	48-98	0.000000000582	46689	Homeodomain-like	0.023	46759	AraC type transcriptional activator	1bl0 A:9-62
8A	gi|295687650|ref|YP_003591343.1|	0049777	3-84	3.45e-22	46785	Winged helix DNA-binding domain	0.045	46801	ArsR-like transcriptional regulators	1smt A:
8A	gi|295688355|ref|YP_003592048.1|	0049777	16-102	5.68e-26	46785	Winged helix DNA-binding domain	0.021	46801	ArsR-like transcriptional regulators	1smt A:
8A	gi|295689781|ref|YP_003593474.1|	0049777	4-93	7.86e-21	46785	Winged helix DNA-binding domain	0.031	46801	ArsR-like transcriptional regulators	1smt A:
8A	gi|295689842|ref|YP_003593535.1|	0049777	4-93	1.91e-20	46785	Winged helix DNA-binding domain	0.035	46801	ArsR-like transcriptional regulators	1smt A:
8A	gi|295690562|ref|YP_003594255.1|	0049777	22-105	9.58e-18	46785	Winged helix DNA-binding domain	0.027	46801	ArsR-like transcriptional regulators	1smt A:
8A	gi|295690456|ref|YP_003594149.1|	0039384	1-61	0.000000000805	46785	Winged helix DNA-binding domain	0.011	46786	Biotin repressor-like	1j5y A:3-67
8A	gi|295687762|ref|YP_003591455.1|	0052198	162-235	3.73e-18	46785	Winged helix DNA-binding domain	0.03	46796	CAP C-terminal domain-like	2coh A:118-199
8A	gi|295687762|ref|YP_003591455.1|	0048340	20-142	0.00000063	51206	cAMP-binding domain-like	0.039	51210	cAMP-binding domain	1vp6 A:
8A	gi|295688500|ref|YP_003592193.1|	0051337	1-135	6.3e-33	46785	Winged helix DNA-binding domain	0.095	46796	CAP C-terminal domain-like	1ft9 A:134-213
8A	gi|295688798|ref|YP_003592491.1|	0052198	141-215	3.48e-17	46785	Winged helix DNA-binding domain	0.023	46796	CAP C-terminal domain-like	2coh A:118-199
8A	gi|295688798|ref|YP_003592491.1|	0054946	3-118	0.00000000000126	51206	cAMP-binding domain-like	0.051	51210	cAMP-binding domain	1ne6 A:109-244
8A	gi|295689277|ref|YP_003592970.1|	0052861	11-143	7.33e-19	51206	cAMP-binding domain-like	0.019	51210	cAMP-binding domain	1o5l A:1-129
8A	gi|295689277|ref|YP_003592970.1|	0052860	154-223	0.000000194	46785	Winged helix DNA-binding domain	0.018	46796	CAP C-terminal domain-like	2gau A:152-232
8A	gi|295690132|ref|YP_003593825.1|	0037767	55-98	0.00000682	46785	Winged helix DNA-binding domain	0.047	46796	CAP C-terminal domain-like	1ft9 A:134-213
8A	gi|295690400|ref|YP_003594093.1|	0054946	5-133	4.19e-22	51206	cAMP-binding domain-like	0.019	51210	cAMP-binding domain	2gau A:10-151
8A	gi|295690400|ref|YP_003594093.1|	0054945	137-208	1.29e-16	46785	Winged helix DNA-binding domain	0.034	46796	CAP C-terminal domain-like	2oz6 A:143-213
8A	gi|295690401|ref|YP_003594094.1|	0052861	9-145	5.89e-26	51206	cAMP-binding domain-like	0.007	51210	cAMP-binding domain	1vp6 A:
8A	gi|295690401|ref|YP_003594094.1|	0048601	151-228	2.15e-19	46785	Winged helix DNA-binding domain	0.011	46796	CAP C-terminal domain-like	2oz6 A:143-213
8A	gi|295690641|ref|YP_003594334.1|	0054945	151-230	5.86e-18	46785	Winged helix DNA-binding domain	0.025	46796	CAP C-terminal domain-like	3e5u A:148-227
8A	gi|295690641|ref|YP_003594334.1|	0054946	15-132	0.00000000000000249	51206	cAMP-binding domain-like	0.015	51210	cAMP-binding domain	2oz6 A:9-142
8A	gi|295690642|ref|YP_003594335.1|	0054945	145-222	0.00000000000593	46785	Winged helix DNA-binding domain	0.078	46796	CAP C-terminal domain-like	1zyb A:148-220
8A	gi|295690642|ref|YP_003594335.1|	0054946	6-141	0.0000000000951	51206	cAMP-binding domain-like	0.01	51210	cAMP-binding domain	1hw5 A:1-137
8A	gi|295690647|ref|YP_003594340.1|	0040524	76-233	2.57e-28	100950	NagB/RpiA/CoA transferase-like	0.06	74656	CoA transferase alpha subunit-like	2g39 A:3-223
8A	gi|295690647|ref|YP_003594340.1|	0043758	3-58	0.00000000000119	46785	Winged helix DNA-binding domain	0.092	46796	CAP C-terminal domain-like	1zyb A:148-220
8A	gi|295690960|ref|YP_003594653.1|	0054017	16-142	5.24e-25	51206	cAMP-binding domain-like	0.025	51210	cAMP-binding domain	1hw5 A:1-137
8A	gi|295690960|ref|YP_003594653.1|	0052860	145-218	2.2e-16	46785	Winged helix DNA-binding domain	0.024	46796	CAP C-terminal domain-like	2oz6 A:143-213
8A	gi|295691069|ref|YP_003594762.1|	0052861	27-160	2.49e-27	51206	cAMP-binding domain-like	0.0094	51210	cAMP-binding domain	1o5l A:1-129
8A	gi|295691069|ref|YP_003594762.1|	0052198	165-241	0.00000000000256	46785	Winged helix DNA-binding domain	0.012	46796	CAP C-terminal domain-like	2coh A:118-199
8A	gi|295688045|ref|YP_003591738.1|	0041617	143-386	1.4e-71	52540	P-loop containing nucleoside triphosphate hydrolases	0.00000117	81269	Extended AAA-ATPase domain	1ny5 A:138-384
8A	gi|295688045|ref|YP_003591738.1|	0043525	3-188	3.84e-41	52172	CheY-like	0.0019	52173	CheY-related	1u0s Y:
8A	gi|295688045|ref|YP_003591738.1|	0048440	405-479	0.0000000000000527	46689	Homeodomain-like	0.025	100918	FIS-like	1ntc A:
8A	gi|295689379|ref|YP_003593072.1|	0041617	144-375	1.77e-55	52540	P-loop containing nucleoside triphosphate hydrolases	0.00000564	81269	Extended AAA-ATPase domain	1ny5 A:138-384
8A	gi|295689379|ref|YP_003593072.1|	0043525	6-187	9.96e-41	52172	CheY-like	0.0014	52173	CheY-related	1krw A:
8A	gi|295689379|ref|YP_003593072.1|	0037176	347-466	4.93e-18	46689	Homeodomain-like	0.0027	100918	FIS-like	1eto B:
8A	gi|295689381|ref|YP_003593074.1|	0041617	142-373	3.74e-55	52540	P-loop containing nucleoside triphosphate hydrolases	0.0000102	81269	Extended AAA-ATPase domain	1ny5 A:138-384
8A	gi|295689381|ref|YP_003593074.1|	0043525	4-186	1.07e-43	52172	CheY-like	0.00032	52173	CheY-related	1qkk A:
8A	gi|295689381|ref|YP_003593074.1|	0037176	352-453	0.000000000175	46689	Homeodomain-like	0.044	100918	FIS-like	1ntc A:
8A	gi|295690736|ref|YP_003594429.1|	0041617	120-357	2.67e-71	52540	P-loop containing nucleoside triphosphate hydrolases	0.00000116	81269	Extended AAA-ATPase domain	1ny5 A:138-384
8A	gi|295690736|ref|YP_003594429.1|	0048440	354-437	0.0000000000000609	46689	Homeodomain-like	0.0073	100918	FIS-like	1eto B:
8A	gi|295690736|ref|YP_003594429.1|	0043525	12-164	0.00000000000176	52172	CheY-like	0.023	52173	CheY-related	1krw A:
8A	gi|295691070|ref|YP_003594763.1|	0043525	3-118	6.97e-26	52172	CheY-like	0.0022	52173	CheY-related	1qkk A:
8A	gi|295691070|ref|YP_003594763.1|	0037176	125-173	0.0000000000000179	46689	Homeodomain-like	0.0077	100918	FIS-like	1umq A:
8A	gi|295691401|ref|YP_003595094.1|	0049608	58-200	0.00000000000000883	55781	GAF domain-like	0.027	75513	IclR ligand-binding domain-like	1tf1 A:
8A	gi|295691401|ref|YP_003595094.1|	0037176	233-309	0.000000000000394	46689	Homeodomain-like	0.023	100918	FIS-like	1ntc A:
8A	gi|295687474|ref|YP_003591167.1|	0041150	3-131	5.08e-39	46785	Winged helix DNA-binding domain	0.00032	101027	FUR-like	1mzb A:
8A	gi|295691127|ref|YP_003594820.1|	0041150	27-157	1.73e-26	46785	Winged helix DNA-binding domain	0.061	101027	FUR-like	1mzb A:
8A	gi|295687838|ref|YP_003591531.1|	0036339	74-343	8.16e-59	53822	Periplasmic binding protein-like I	0.00016	53823	L-arabinose binding protein-like	2nzu G:58-332
8A	gi|295687838|ref|YP_003591531.1|	0051985	14-72	0.00000000000000544	47413	lambda repressor-like DNA-binding domains	0.0075	47438	GalR/LacI-like bacterial regulator	2hsg A:2-58
8A	gi|295687907|ref|YP_003591600.1|	0035780	73-333	5.26e-52	53822	Periplasmic binding protein-like I	0.0003	53823	L-arabinose binding protein-like	2nzu G:58-332
8A	gi|295687907|ref|YP_003591600.1|	0051985	17-74	0.00000000000000435	47413	lambda repressor-like DNA-binding domains	0.0065	47438	GalR/LacI-like bacterial regulator	2bjc A:1-62
8A	gi|295688796|ref|YP_003592489.1|	0036339	64-336	5.1e-75	53822	Periplasmic binding protein-like I	0.0000359	53823	L-arabinose binding protein-like	1dbq A:
8A	gi|295688796|ref|YP_003592489.1|	0036955	4-59	1.94e-17	47413	lambda repressor-like DNA-binding domains	0.0014	47438	GalR/LacI-like bacterial regulator	2hsg A:2-58
8A	gi|295688963|ref|YP_003592656.1|	0036339	85-354	1.3e-63	53822	Periplasmic binding protein-like I	0.0000454	53823	L-arabinose binding protein-like	2nzu G:58-332
8A	gi|295688963|ref|YP_003592656.1|	0051985	23-82	9.85e-18	47413	lambda repressor-like DNA-binding domains	0.0026	47438	GalR/LacI-like bacterial regulator	2bjc A:1-62
8A	gi|295689411|ref|YP_003593104.1|	0036339	71-342	5.55e-60	53822	Periplasmic binding protein-like I	0.0000535	53823	L-arabinose binding protein-like	2nzu G:58-332
8A	gi|295689411|ref|YP_003593104.1|	0036955	11-65	1.27e-17	47413	lambda repressor-like DNA-binding domains	0.002	47438	GalR/LacI-like bacterial regulator	2hsg A:2-58
8A	gi|295689504|ref|YP_003593197.1|	0036339	62-334	8.44e-78	53822	Periplasmic binding protein-like I	0.0000103	53823	L-arabinose binding protein-like	2nzu G:58-332
8A	gi|295689504|ref|YP_003593197.1|	0051985	1-59	1.31e-16	47413	lambda repressor-like DNA-binding domains	0.0029	47438	GalR/LacI-like bacterial regulator	1pru A:
8A	gi|295689763|ref|YP_003593456.1|	0036339	81-340	5.5e-66	53822	Periplasmic binding protein-like I	0.0000624	53823	L-arabinose binding protein-like	1dbq A:
8A	gi|295689763|ref|YP_003593456.1|	0051985	20-78	5.44e-16	47413	lambda repressor-like DNA-binding domains	0.007	47438	GalR/LacI-like bacterial regulator	2hsg A:2-58
8A	gi|295689824|ref|YP_003593517.1|	0036339	70-346	4.12e-69	53822	Periplasmic binding protein-like I	0.0000416	53823	L-arabinose binding protein-like	1dbq A:
8A	gi|295689824|ref|YP_003593517.1|	0051985	9-67	7.88e-18	47413	lambda repressor-like DNA-binding domains	0.0019	47438	GalR/LacI-like bacterial regulator	2hsg A:2-58
8A	gi|295690307|ref|YP_003594000.1|	0036339	79-335	3.93e-56	53822	Periplasmic binding protein-like I	0.00019	53823	L-arabinose binding protein-like	1dbq A:
8A	gi|295690307|ref|YP_003594000.1|	0051985	7-52	0.0000000000215	47413	lambda repressor-like DNA-binding domains	0.012	47438	GalR/LacI-like bacterial regulator	1pru A:
8A	gi|295690460|ref|YP_003594153.1|	0036339	84-349	1.73e-69	53822	Periplasmic binding protein-like I	0.0000583	53823	L-arabinose binding protein-like	1dbq A:
8A	gi|295690460|ref|YP_003594153.1|	0051985	3-61	4.5e-18	47413	lambda repressor-like DNA-binding domains	0.0013	47438	GalR/LacI-like bacterial regulator	2hsg A:2-58
8A	gi|295690905|ref|YP_003594598.1|	0036339	76-347	1.07e-65	53822	Periplasmic binding protein-like I	0.0000549	53823	L-arabinose binding protein-like	2nzu G:58-332
8A	gi|295690905|ref|YP_003594598.1|	0036955	16-70	2.71e-17	47413	lambda repressor-like DNA-binding domains	0.0019	47438	GalR/LacI-like bacterial regulator	1efa A:2-60
8A	gi|295691081|ref|YP_003594774.1|	0036339	61-336	3.99e-61	53822	Periplasmic binding protein-like I	0.0000849	53823	L-arabinose binding protein-like	2nzu G:58-332
8A	gi|295691081|ref|YP_003594774.1|	0051985	1-59	4.13e-19	47413	lambda repressor-like DNA-binding domains	0.0025	47438	GalR/LacI-like bacterial regulator	2bjc A:1-62
8A	gi|295687802|ref|YP_003591495.1|	0048694	77-144	0.00000000000122	46894	C-terminal effector domain of the bipartite response regulators	0.017	46900	GerE-like (LuxR/UhpA family of transcriptional regulators)	1p4w A:
8A	gi|295688318|ref|YP_003592011.1|	0048694	4-64	0.000000000000156	46894	C-terminal effector domain of the bipartite response regulators	0.0071	46900	GerE-like (LuxR/UhpA family of transcriptional regulators)	1fse A:
8A	gi|295688970|ref|YP_003592663.1|	0048694	3-63	0.000000000327	46894	C-terminal effector domain of the bipartite response regulators	0.011	46900	GerE-like (LuxR/UhpA family of transcriptional regulators)	1a04 A:150-216
8A	gi|295689256|ref|YP_003592949.1|	0048694	13-79	8.16e-19	46894	C-terminal effector domain of the bipartite response regulators	0.0031	46900	GerE-like (LuxR/UhpA family of transcriptional regulators)	1yio A:131-200
8A	gi|295689487|ref|YP_003593180.1|	0045682	5-133	1.42e-38	52172	CheY-like	0.00025	52173	CheY-related	1a04 A:5-142
8A	gi|295689487|ref|YP_003593180.1|	0048694	132-205	3.4e-21	46894	C-terminal effector domain of the bipartite response regulators	0.0036	46900	GerE-like (LuxR/UhpA family of transcriptional regulators)	1a04 A:150-216
8A	gi|295690124|ref|YP_003593817.1|	0045682	1-131	8.4e-32	52172	CheY-like	0.00072	52173	CheY-related	1s8n A:
8A	gi|295690124|ref|YP_003593817.1|	0048694	128-201	2.55e-20	46894	C-terminal effector domain of the bipartite response regulators	0.0031	46900	GerE-like (LuxR/UhpA family of transcriptional regulators)	1fse A:
8A	gi|295690407|ref|YP_003594100.1|	0043525	5-147	3.27e-31	52172	CheY-like	0.00013	52173	CheY-related	1dbw A:
8A	gi|295690407|ref|YP_003594100.1|	0048694	129-197	1.73e-18	46894	C-terminal effector domain of the bipartite response regulators	0.0031	46900	GerE-like (LuxR/UhpA family of transcriptional regulators)	1yio A:131-200
8A	gi|295690413|ref|YP_003594106.1|	0045984	316-596	1.25e-28	53474	alpha/beta-Hydrolases	0.028	53531	Haloperoxidase	1a88 A:
8A	gi|295690413|ref|YP_003594106.1|	0048694	220-288	0.000000306	46894	C-terminal effector domain of the bipartite response regulators	0.012	46900	GerE-like (LuxR/UhpA family of transcriptional regulators)	1a04 A:150-216
8A	gi|295690413|ref|YP_003594106.1|	0048694	144-206	0.00000323	46894	C-terminal effector domain of the bipartite response regulators	0.015	46900	GerE-like (LuxR/UhpA family of transcriptional regulators)	1yio A:131-200
8A	gi|295690538|ref|YP_003594231.1|	0048694	68-136	7.14e-19	46894	C-terminal effector domain of the bipartite response regulators	0.0054	46900	GerE-like (LuxR/UhpA family of transcriptional regulators)	1fse A:
8A	gi|295690958|ref|YP_003594651.1|	0043525	7-125	2.13e-34	52172	CheY-like	0.0001	52173	CheY-related	1dbw A:
8A	gi|295690958|ref|YP_003594651.1|	0048694	131-197	1.9e-17	46894	C-terminal effector domain of the bipartite response regulators	0.0035	46900	GerE-like (LuxR/UhpA family of transcriptional regulators)	1yio A:131-200
8A	gi|295691166|ref|YP_003594859.1|	0048694	175-244	5.1e-16	46894	C-terminal effector domain of the bipartite response regulators	0.0059	46900	GerE-like (LuxR/UhpA family of transcriptional regulators)	1fse A:
8A	gi|295691166|ref|YP_003594859.1|	0047925	19-168	0.0000484	75516	Pheromone-binding domain of LuxR-like quorum-sensing transcription factors	0.011	75517	Pheromone-binding domain of LuxR-like quorum-sensing transcription factors	1l3l A:2-169
8A	gi|295688243|ref|YP_003591936.1|	0054060	82-218	3.4e-21	48008	GntR ligand-binding domain-like	0.013	48009	GntR ligand-binding domain-like	2hs5 A:94-231
8A	gi|295688243|ref|YP_003591936.1|	0050048	9-69	0.00000000000113	46785	Winged helix DNA-binding domain	0.03	46804	GntR-like transcriptional regulators	2hs5 A:25-93
8A	gi|295688272|ref|YP_003591965.1|	0050768	95-446	7.34e-65	53383	PLP-dependent transferases	0.00036	53384	AAT-like	1x0m A:26-428
8A	gi|295688272|ref|YP_003591965.1|	0050048	23-92	4.09e-16	46785	Winged helix DNA-binding domain	0.013	46804	GntR-like transcriptional regulators	1v4r A:1-100
8A	gi|295688402|ref|YP_003592095.1|	0054060	89-222	4.71e-27	48008	GntR ligand-binding domain-like	0.0095	48009	GntR ligand-binding domain-like	2hs5 A:94-231
8A	gi|295688402|ref|YP_003592095.1|	0050048	2-73	1.28e-22	46785	Winged helix DNA-binding domain	0.021	46804	GntR-like transcriptional regulators	1v4r A:1-100
8A	gi|295688470|ref|YP_003592163.1|	0054060	101-230	7.06e-21	48008	GntR ligand-binding domain-like	0.012	48009	GntR ligand-binding domain-like	2hs5 A:94-231
8A	gi|295688470|ref|YP_003592163.1|	0050048	35-107	0.000000000000476	46785	Winged helix DNA-binding domain	0.037	46804	GntR-like transcriptional regulators	1v4r A:1-100
8A	gi|295689125|ref|YP_003592818.1|	0050048	38-109	0.0000022	46785	Winged helix DNA-binding domain	0.072	46804	GntR-like transcriptional regulators	1hw1 A:5-78
8A	gi|295689125|ref|YP_003592818.1|	0050048	263-323	0.0000138	46785	Winged helix DNA-binding domain	0.06	140292	CodY HTH domain	2b0l A:167-257
8A	gi|295689141|ref|YP_003592834.1|	0050048	42-110	0.000000377	46785	Winged helix DNA-binding domain	0.036	46804	GntR-like transcriptional regulators	1hw1 A:5-78
8A	gi|295689141|ref|YP_003592834.1|	0050048	197-268	0.00000106	46785	Winged helix DNA-binding domain	0.046	46804	GntR-like transcriptional regulators	2hs5 A:25-93
8A	gi|295689151|ref|YP_003592844.1|	0050048	6-82	0.0000000000168	46785	Winged helix DNA-binding domain	0.074	46804	GntR-like transcriptional regulators	1hw1 A:5-78
8A	gi|295689151|ref|YP_003592844.1|	0050048	158-229	0.000000014	46785	Winged helix DNA-binding domain	0.088	140292	CodY HTH domain	2b0l A:167-257
8A	gi|295689257|ref|YP_003592950.1|	0054060	92-224	2.07e-22	48008	GntR ligand-binding domain-like	0.018	48009	GntR ligand-binding domain-like	1hw1 A:79-230
8A	gi|295689257|ref|YP_003592950.1|	0050048	3-106	4.17e-18	46785	Winged helix DNA-binding domain	0.0098	46804	GntR-like transcriptional regulators	1hw1 A:5-78
8A	gi|295689408|ref|YP_003593101.1|	0054060	112-244	5.23e-27	48008	GntR ligand-binding domain-like	0.0065	48009	GntR ligand-binding domain-like	2hs5 A:94-231
8A	gi|295689408|ref|YP_003593101.1|	0050048	18-89	2.54e-16	46785	Winged helix DNA-binding domain	0.02	46804	GntR-like transcriptional regulators	2hs5 A:25-93
8A	gi|295689724|ref|YP_003593417.1|	0054060	72-215	2.04e-18	48008	GntR ligand-binding domain-like	0.019	48009	GntR ligand-binding domain-like	2hs5 A:94-231
8A	gi|295689724|ref|YP_003593417.1|	0050048	5-92	0.00000000000000833	46785	Winged helix DNA-binding domain	0.072	46804	GntR-like transcriptional regulators	2hs5 A:25-93
8A	gi|295689948|ref|YP_003593641.1|	0050048	13-73	0.000000000731	46785	Winged helix DNA-binding domain	0.072	46804	GntR-like transcriptional regulators	1hw1 A:5-78
8A	gi|295690354|ref|YP_003594047.1|	0054060	93-250	4.97e-17	48008	GntR ligand-binding domain-like	0.022	48009	GntR ligand-binding domain-like	1hw1 A:79-230
8A	gi|295690354|ref|YP_003594047.1|	0050048	23-110	0.00000000000000185	46785	Winged helix DNA-binding domain	0.012	46804	GntR-like transcriptional regulators	2hs5 A:25-93
8A	gi|295690507|ref|YP_003594200.1|	0054662	87-261	1.15e-43	64288	Chorismate lyase-like	0.0009	143473	UTRA domain	2ra5 A:66-245
8A	gi|295690507|ref|YP_003594200.1|	0050048	33-101	4.42e-21	46785	Winged helix DNA-binding domain	0.022	46804	GntR-like transcriptional regulators	1v4r A:1-100
8A	gi|295690565|ref|YP_003594258.1|	0054662	59-237	3.61e-40	64288	Chorismate lyase-like	0.0092	143473	UTRA domain	2ra5 A:66-245
8A	gi|295690565|ref|YP_003594258.1|	0050048	9-75	1.57e-19	46785	Winged helix DNA-binding domain	0.012	46804	GntR-like transcriptional regulators	1v4r A:1-100
8A	gi|295690676|ref|YP_003594369.1|	0054060	91-226	6.02e-27	48008	GntR ligand-binding domain-like	0.012	48009	GntR ligand-binding domain-like	2hs5 A:94-231
8A	gi|295690676|ref|YP_003594369.1|	0050048	5-97	1.57e-25	46785	Winged helix DNA-binding domain	0.015	46804	GntR-like transcriptional regulators	2hs5 A:25-93
8A	gi|295690690|ref|YP_003594383.1|	0054662	68-244	3.14e-34	64288	Chorismate lyase-like	0.00082	143473	UTRA domain	2pkh A:109-249
8A	gi|295690690|ref|YP_003594383.1|	0050048	13-84	1.2e-19	46785	Winged helix DNA-binding domain	0.037	46804	GntR-like transcriptional regulators	1v4r A:1-100
8A	gi|295690776|ref|YP_003594469.1|	0050768	88-448	3.2e-68	53383	PLP-dependent transferases	0.00039	53384	AAT-like	1x0m A:26-428
8A	gi|295690776|ref|YP_003594469.1|	0050048	12-83	6.42e-17	46785	Winged helix DNA-binding domain	0.013	46804	GntR-like transcriptional regulators	1v4r A:1-100
8A	gi|295690930|ref|YP_003594623.1|	0054060	99-228	1.83e-26	48008	GntR ligand-binding domain-like	0.011	48009	GntR ligand-binding domain-like	2hs5 A:94-231
8A	gi|295690930|ref|YP_003594623.1|	0050048	4-75	0.000000000000537	46785	Winged helix DNA-binding domain	0.034	46804	GntR-like transcriptional regulators	1v4r A:1-100
8A	gi|295691087|ref|YP_003594780.1|	0054662	70-244	5.65e-46	64288	Chorismate lyase-like	0.00087	143473	UTRA domain	2ra5 A:66-245
8A	gi|295691087|ref|YP_003594780.1|	0050048	14-85	6.83e-22	46785	Winged helix DNA-binding domain	0.023	46804	GntR-like transcriptional regulators	1v4r A:1-100
8A	gi|295688722|ref|YP_003592415.1|	0049944	7-102	3.58e-23	46785	Winged helix DNA-binding domain	0.069	74676	Transcriptional regulator IclR, N-terminal domain	1mkm A:1-75
8A	gi|295689138|ref|YP_003592831.1|	0049608	67-247	1.05e-16	55781	GAF domain-like	0.012	75513	IclR ligand-binding domain-like	1mkm A:76-246
8A	gi|295689138|ref|YP_003592831.1|	0048177	12-81	0.00000000227	46785	Winged helix DNA-binding domain	0.085	74676	Transcriptional regulator IclR, N-terminal domain	1mkm A:1-75
8A	gi|295689148|ref|YP_003592841.1|	0049608	58-247	9.16e-25	55781	GAF domain-like	0.01	75513	IclR ligand-binding domain-like	1mkm A:76-246
8A	gi|295689148|ref|YP_003592841.1|	0048177	2-70	0.000000000000114	46785	Winged helix DNA-binding domain	0.035	74676	Transcriptional regulator IclR, N-terminal domain	1mkm A:1-75
8A	gi|295689170|ref|YP_003592863.1|	0049608	80-266	4.81e-43	55781	GAF domain-like	0.0003	75513	IclR ligand-binding domain-like	1mkm A:76-246
8A	gi|295689170|ref|YP_003592863.1|	0048177	26-95	0.00000000000217	46785	Winged helix DNA-binding domain	0.071	74676	Transcriptional regulator IclR, N-terminal domain	1mkm A:1-75
8A	gi|295689176|ref|YP_003592869.1|	0049608	79-250	3.34e-29	55781	GAF domain-like	0.0037	75513	IclR ligand-binding domain-like	1tf1 A:
8A	gi|295689176|ref|YP_003592869.1|	0048177	16-84	0.0000000000346	46785	Winged helix DNA-binding domain	0.077	74676	Transcriptional regulator IclR, N-terminal domain	1mkm A:1-75
8A	gi|295689226|ref|YP_003592919.1|	0049608	73-246	3.01e-31	55781	GAF domain-like	0.0068	75513	IclR ligand-binding domain-like	1mkm A:76-246
8A	gi|295689226|ref|YP_003592919.1|	0048177	10-78	0.00000000000036	46785	Winged helix DNA-binding domain	0.044	74676	Transcriptional regulator IclR, N-terminal domain	1mkm A:1-75
8A	gi|295690115|ref|YP_003593808.1|	0049608	79-256	2.03e-42	55781	GAF domain-like	0.00043	75513	IclR ligand-binding domain-like	1mkm A:76-246
8A	gi|295690115|ref|YP_003593808.1|	0048177	16-87	0.000000000000165	46785	Winged helix DNA-binding domain	0.037	74676	Transcriptional regulator IclR, N-terminal domain	1mkm A:1-75
8A	gi|295689577|ref|YP_003593270.1|	0039545	109-229	9.59e-34	51306	LexA/Signal peptidase	0.0006	51307	LexA-related	1jhf A:73-198
8A	gi|295689577|ref|YP_003593270.1|	0047587	2-68	6.23e-18	46785	Winged helix DNA-binding domain	0.035	46789	LexA repressor, N-terminal DNA-binding domain	1jhf A:2-72
8A	gi|295687839|ref|YP_003591532.1|	0037767	68-111	0.0000697	46785	Winged helix DNA-binding domain	0.086	68967	Lrp/AsnC-like transcriptional regulator N-terminal domain	1ri7 A:25-84
8A	gi|295688213|ref|YP_003591906.1|	0049174	66-154	1.23e-17	54909	Dimeric alpha+beta barrel	0.0062	69733	Lrp/AsnC-like transcriptional regulator C-terminal domain	1ri7 A:85-170
8A	gi|295688213|ref|YP_003591906.1|	0052161	4-64	2.63e-17	46785	Winged helix DNA-binding domain	0.011	68967	Lrp/AsnC-like transcriptional regulator N-terminal domain	1ri7 A:25-84
8A	gi|295688224|ref|YP_003591917.1|	0049174	61-150	3.89e-20	54909	Dimeric alpha+beta barrel	0.0087	69733	Lrp/AsnC-like transcriptional regulator C-terminal domain	2cfx A:64-140
8A	gi|295688224|ref|YP_003591917.1|	0052161	1-60	2.16e-18	46785	Winged helix DNA-binding domain	0.0036	68967	Lrp/AsnC-like transcriptional regulator N-terminal domain	2cfx A:1-63
8A	gi|295689834|ref|YP_003593527.1|	0040524	74-236	1.79e-27	100950	NagB/RpiA/CoA transferase-like	0.053	74656	CoA transferase alpha subunit-like	2g39 A:3-223
8A	gi|295689834|ref|YP_003593527.1|	0043758	5-59	0.00000000257	46785	Winged helix DNA-binding domain	0.058	68967	Lrp/AsnC-like transcriptional regulator N-terminal domain	1i1g A:2-61
8A	gi|295689858|ref|YP_003593551.1|	0049384	5-96	8.17e-19	46785	Winged helix DNA-binding domain	0.011	68967	Lrp/AsnC-like transcriptional regulator N-terminal domain	1ri7 A:25-84
8A	gi|295689858|ref|YP_003593551.1|	0049174	68-154	2.55e-17	54909	Dimeric alpha+beta barrel	0.0095	69733	Lrp/AsnC-like transcriptional regulator C-terminal domain	1ri7 A:85-170
8A	gi|295689925|ref|YP_003593618.1|	0052364	160-218	0.00000183	46785	Winged helix DNA-binding domain	0.091	68967	Lrp/AsnC-like transcriptional regulator N-terminal domain	1i1g A:2-61
8A	gi|295690921|ref|YP_003594614.1|	0049174	69-155	1.34e-22	54909	Dimeric alpha+beta barrel	0.0014	69733	Lrp/AsnC-like transcriptional regulator C-terminal domain	1ri7 A:85-170
8A	gi|295690921|ref|YP_003594614.1|	0052161	5-64	8.85e-17	46785	Winged helix DNA-binding domain	0.0087	68967	Lrp/AsnC-like transcriptional regulator N-terminal domain	1ri7 A:25-84
8A	gi|295691108|ref|YP_003594801.1|	0049174	64-152	5.9e-20	54909	Dimeric alpha+beta barrel	0.012	69733	Lrp/AsnC-like transcriptional regulator C-terminal domain	1ri7 A:85-170
8A	gi|295691108|ref|YP_003594801.1|	0040517	3-94	1.08e-16	46785	Winged helix DNA-binding domain	0.0062	68967	Lrp/AsnC-like transcriptional regulator N-terminal domain	1ri7 A:25-84
8A	gi|295691395|ref|YP_003595088.1|	0049174	68-157	1.88e-21	54909	Dimeric alpha+beta barrel	0.0084	69733	Lrp/AsnC-like transcriptional regulator C-terminal domain	1ri7 A:85-170
8A	gi|295691395|ref|YP_003595088.1|	0052161	7-67	6.93e-16	46785	Winged helix DNA-binding domain	0.0064	68967	Lrp/AsnC-like transcriptional regulator N-terminal domain	1ri7 A:25-84
8A	gi|295688149|ref|YP_003591842.1|	0045790	87-288	1.45e-29	53850	Periplasmic binding protein-like II	0.00053	53851	Phosphate binding protein-like	1ixc A:90-294
8A	gi|295688149|ref|YP_003591842.1|	0047461	1-87	1.82e-22	46785	Winged helix DNA-binding domain	0.0029	88979	LysR-like transcriptional regulators	1ixc A:1-89
8A	gi|295688180|ref|YP_003591873.1|	0045790	89-291	2.17e-35	53850	Periplasmic binding protein-like II	0.0061	53851	Phosphate binding protein-like	2fyi A:88-307
8A	gi|295688180|ref|YP_003591873.1|	0045910	6-114	2.45e-22	46785	Winged helix DNA-binding domain	0.015	88979	LysR-like transcriptional regulators	1ixc A:1-89
8A	gi|295688208|ref|YP_003591901.1|	0045790	88-295	1.12e-42	53850	Periplasmic binding protein-like II	0.012	53851	Phosphate binding protein-like	2fyi A:88-307
8A	gi|295688208|ref|YP_003591901.1|	0047461	4-86	1.57e-18	46785	Winged helix DNA-binding domain	0.0083	88979	LysR-like transcriptional regulators	1ixc A:1-89
8A	gi|295688271|ref|YP_003591964.1|	0045790	90-296	2.35e-35	53850	Periplasmic binding protein-like II	0.01	53851	Phosphate binding protein-like	1al3 A:
8A	gi|295688271|ref|YP_003591964.1|	0047461	4-84	2.99e-17	46785	Winged helix DNA-binding domain	0.011	88979	LysR-like transcriptional regulators	1ixc A:1-89
8A	gi|295688482|ref|YP_003592175.1|	0045790	95-296	1.66e-33	53850	Periplasmic binding protein-like II	0.011	53851	Phosphate binding protein-like	2fyi A:88-307
8A	gi|295688482|ref|YP_003592175.1|	0052508	5-85	2e-17	46785	Winged helix DNA-binding domain	0.019	88979	LysR-like transcriptional regulators	1ixc A:1-89
8A	gi|295688668|ref|YP_003592361.1|	0045790	99-304	2.99e-41	53850	Periplasmic binding protein-like II	0.011	53851	Phosphate binding protein-like	1ixc A:90-294
8A	gi|295688668|ref|YP_003592361.1|	0052508	9-90	2.5e-21	46785	Winged helix DNA-binding domain	0.015	88979	LysR-like transcriptional regulators	2esn A:3-91
8A	gi|295689111|ref|YP_003592804.1|	0045790	95-290	8.81e-27	53850	Periplasmic binding protein-like II	0.0059	53851	Phosphate binding protein-like	2fyi A:88-307
8A	gi|295689111|ref|YP_003592804.1|	0045910	7-118	2.94e-16	46785	Winged helix DNA-binding domain	0.0089	88979	LysR-like transcriptional regulators	1ixc A:1-89
8A	gi|295689351|ref|YP_003593044.1|	0045790	93-297	8.51e-45	53850	Periplasmic binding protein-like II	0.0033	53851	Phosphate binding protein-like	1al3 A:
8A	gi|295689351|ref|YP_003593044.1|	0045910	5-114	1.52e-21	46785	Winged helix DNA-binding domain	0.01	88979	LysR-like transcriptional regulators	1ixc A:1-89
8A	gi|295689419|ref|YP_003593112.1|	0052508	3-82	5.45e-20	46785	Winged helix DNA-binding domain	0.0066	88979	LysR-like transcriptional regulators	1ixc A:1-89
8A	gi|295689419|ref|YP_003593112.1|	0045790	91-271	1.15e-19	53850	Periplasmic binding protein-like II	0.0022	53851	Phosphate binding protein-like	1i6a A:
8A	gi|295689438|ref|YP_003593131.1|	0045790	93-301	2.31e-40	53850	Periplasmic binding protein-like II	0.0033	53851	Phosphate binding protein-like	1i6a A:
8A	gi|295689438|ref|YP_003593131.1|	0045910	10-112	6.02e-19	46785	Winged helix DNA-binding domain	0.0085	88979	LysR-like transcriptional regulators	1ixc A:1-89
8A	gi|295689486|ref|YP_003593179.1|	0045790	92-295	1.96e-39	53850	Periplasmic binding protein-like II	0.001	53851	Phosphate binding protein-like	2fyi A:88-307
8A	gi|295689486|ref|YP_003593179.1|	0052508	2-84	2.99e-17	46785	Winged helix DNA-binding domain	0.022	88979	LysR-like transcriptional regulators	1ixc A:1-89
8A	gi|295689777|ref|YP_003593470.1|	0045790	123-327	1.57e-43	53850	Periplasmic binding protein-like II	0.0042	53851	Phosphate binding protein-like	2fyi A:88-307
8A	gi|295689777|ref|YP_003593470.1|	0045910	36-140	1.7e-19	46785	Winged helix DNA-binding domain	0.028	88979	LysR-like transcriptional regulators	2esn A:3-91
8A	gi|295689795|ref|YP_003593488.1|	0045790	94-294	1.57e-40	53850	Periplasmic binding protein-like II	0.0099	53851	Phosphate binding protein-like	2fyi A:88-307
8A	gi|295689795|ref|YP_003593488.1|	0052508	2-85	1.29e-19	46785	Winged helix DNA-binding domain	0.014	88979	LysR-like transcriptional regulators	2esn A:3-91
8A	gi|295689813|ref|YP_003593506.1|	0045790	93-300	1.59e-43	53850	Periplasmic binding protein-like II	0.01	53851	Phosphate binding protein-like	1uth A:
8A	gi|295689813|ref|YP_003593506.1|	0045910	13-116	1.04e-18	46785	Winged helix DNA-binding domain	0.022	88979	LysR-like transcriptional regulators	2esn A:3-91
8A	gi|295689918|ref|YP_003593611.1|	0045790	89-285	4.52e-37	53850	Periplasmic binding protein-like II	0.0099	53851	Phosphate binding protein-like	2fyi A:88-307
8A	gi|295689918|ref|YP_003593611.1|	0047461	1-84	7.49e-18	46785	Winged helix DNA-binding domain	0.028	88979	LysR-like transcriptional regulators	2esn A:3-91
8A	gi|295690339|ref|YP_003594032.1|	0052509	92-296	1.05e-35	53850	Periplasmic binding protein-like II	0.0000709	53851	Phosphate binding protein-like	1uth A:
8A	gi|295690339|ref|YP_003594032.1|	0052508	7-86	0.0000000000000224	46785	Winged helix DNA-binding domain	0.0027	88979	LysR-like transcriptional regulators	2esn A:3-91
8A	gi|295690343|ref|YP_003594036.1|	0045790	89-299	5.25e-39	53850	Periplasmic binding protein-like II	0.011	53851	Phosphate binding protein-like	2esn A:92-303
8A	gi|295690343|ref|YP_003594036.1|	0045910	9-113	2.16e-18	46785	Winged helix DNA-binding domain	0.013	88979	LysR-like transcriptional regulators	1ixc A:1-89
8A	gi|295690353|ref|YP_003594046.1|	0047461	1-85	2.9e-19	46785	Winged helix DNA-binding domain	0.013	88979	LysR-like transcriptional regulators	1ixc A:1-89
8A	gi|295690353|ref|YP_003594046.1|	0045790	91-304	8.14e-18	53850	Periplasmic binding protein-like II	0.013	53851	Phosphate binding protein-like	2esn A:92-303
8A	gi|295690695|ref|YP_003594388.1|	0045790	91-286	3.72e-32	53850	Periplasmic binding protein-like II	0.0049	53851	Phosphate binding protein-like	1i6a A:
8A	gi|295690695|ref|YP_003594388.1|	0045910	4-114	2.39e-25	46785	Winged helix DNA-binding domain	0.0097	88979	LysR-like transcriptional regulators	1ixc A:1-89
8A	gi|295690757|ref|YP_003594450.1|	0045790	93-286	4.34e-37	53850	Periplasmic binding protein-like II	0.011	53851	Phosphate binding protein-like	2fyi A:88-307
8A	gi|295690757|ref|YP_003594450.1|	0052508	4-86	6.26e-22	46785	Winged helix DNA-binding domain	0.034	88979	LysR-like transcriptional regulators	1ixc A:1-89
8A	gi|295690985|ref|YP_003594678.1|	0045790	96-297	3.44e-27	53850	Periplasmic binding protein-like II	0.0065	53851	Phosphate binding protein-like	1al3 A:
8A	gi|295690985|ref|YP_003594678.1|	0047461	9-92	1.74e-16	46785	Winged helix DNA-binding domain	0.0051	88979	LysR-like transcriptional regulators	1ixc A:1-89
8A	gi|295691013|ref|YP_003594706.1|	0045790	90-289	7.42e-37	53850	Periplasmic binding protein-like II	0.015	53851	Phosphate binding protein-like	1h3d A:5-224
8A	gi|295691013|ref|YP_003594706.1|	0052508	2-83	2.63e-21	46785	Winged helix DNA-binding domain	0.006	88979	LysR-like transcriptional regulators	2esn A:3-91
8A	gi|295691115|ref|YP_003594808.1|	0045790	95-300	1.1e-44	53850	Periplasmic binding protein-like II	0.0069	53851	Phosphate binding protein-like	1al3 A:
8A	gi|295691115|ref|YP_003594808.1|	0045910	11-117	1.03e-20	46785	Winged helix DNA-binding domain	0.0058	88979	LysR-like transcriptional regulators	1ixc A:1-89
8A	gi|295691300|ref|YP_003594993.1|	0045790	93-296	1.61e-31	53850	Periplasmic binding protein-like II	0.01	53851	Phosphate binding protein-like	2fyi A:88-307
8A	gi|295691300|ref|YP_003594993.1|	0045910	8-114	1.36e-22	46785	Winged helix DNA-binding domain	0.018	88979	LysR-like transcriptional regulators	2esn A:3-91
8A	gi|295691311|ref|YP_003595004.1|	0045790	77-281	1.02e-41	53850	Periplasmic binding protein-like II	0.0064	53851	Phosphate binding protein-like	2esn A:92-303
8A	gi|295691311|ref|YP_003595004.1|	0045910	2-100	4.3e-17	46785	Winged helix DNA-binding domain	0.017	88979	LysR-like transcriptional regulators	1ixc A:1-89
8A	gi|295691539|ref|YP_003595232.1|	0045790	89-304	4.52e-37	53850	Periplasmic binding protein-like II	0.0000217	53851	Phosphate binding protein-like	1i6a A:
8A	gi|295691539|ref|YP_003595232.1|	0045910	2-112	6.63e-24	46785	Winged helix DNA-binding domain	0.0091	88979	LysR-like transcriptional regulators	1ixc A:1-89
8A	gi|295687588|ref|YP_003591281.1|	0052801	26-165	5.82e-32	46785	Winged helix DNA-binding domain	0.00044	63379	MarR-like transcriptional regulators	1z91 A:8-144
8A	gi|295687655|ref|YP_003591348.1|	0052644	2-140	4.78e-33	46785	Winged helix DNA-binding domain	0.00027	63379	MarR-like transcriptional regulators	1z91 A:8-144
8A	gi|295687741|ref|YP_003591434.1|	0052644	3-136	1.11e-31	46785	Winged helix DNA-binding domain	0.00038	63379	MarR-like transcriptional regulators	1z91 A:8-144
8A	gi|295687748|ref|YP_003591441.1|	0044258	5-92	0.000000000000339	46785	Winged helix DNA-binding domain	0.034	63379	MarR-like transcriptional regulators	1ub9 A:
8A	gi|295687817|ref|YP_003591510.1|	0052644	5-139	8.54e-32	46785	Winged helix DNA-binding domain	0.0025	63379	MarR-like transcriptional regulators	1s3j A:
8A	gi|295688001|ref|YP_003591694.1|	0052801	29-154	3.36e-19	46785	Winged helix DNA-binding domain	0.06	63379	MarR-like transcriptional regulators	2fbk A:8-179
8A	gi|295688240|ref|YP_003591933.1|	0052644	14-149	2.94e-24	46785	Winged helix DNA-binding domain	0.0093	63379	MarR-like transcriptional regulators	2a61 A:5-143
8A	gi|295688240|ref|YP_003591933.1|	0053076	163-304	9.26e-19	55729	Acyl-CoA N-acyltransferases (Nat)	0.0051	55730	N-acetyl transferase, NAT	2ge3 A:6-169
8A	gi|295689723|ref|YP_003593416.1|	0052801	10-140	1.91e-25	46785	Winged helix DNA-binding domain	0.0053	63379	MarR-like transcriptional regulators	3deu A:2-141
8A	gi|295689746|ref|YP_003593439.1|	0052644	20-158	1.51e-30	46785	Winged helix DNA-binding domain	0.0088	63379	MarR-like transcriptional regulators	3deu A:2-141
8A	gi|295689748|ref|YP_003593441.1|	0052644	41-181	8.59e-28	46785	Winged helix DNA-binding domain	0.011	63379	MarR-like transcriptional regulators	2fbh A:8-144
8A	gi|295689832|ref|YP_003593525.1|	0052801	8-146	6.93e-26	46785	Winged helix DNA-binding domain	0.0071	63379	MarR-like transcriptional regulators	3deu A:2-141
8A	gi|295689846|ref|YP_003593539.1|	0049777	6-96	5.27e-21	46785	Winged helix DNA-binding domain	0.065	63379	MarR-like transcriptional regulators	1ub9 A:
8A	gi|295689963|ref|YP_003593656.1|	0052579	99-197	0.00000000137	46785	Winged helix DNA-binding domain	0.061	63379	MarR-like transcriptional regulators	3deu A:2-141
8A	gi|295690046|ref|YP_003593739.1|	0052801	17-154	1.21e-32	46785	Winged helix DNA-binding domain	0.0054	63379	MarR-like transcriptional regulators	2fbh A:8-144
8A	gi|295690212|ref|YP_003593905.1|	0052644	22-155	2.31e-24	46785	Winged helix DNA-binding domain	0.0052	63379	MarR-like transcriptional regulators	2fbk A:8-179
8A	gi|295690230|ref|YP_003593923.1|	0044258	7-98	6.07e-16	46785	Winged helix DNA-binding domain	0.0096	63379	MarR-like transcriptional regulators	1ub9 A:
8A	gi|295690516|ref|YP_003594209.1|	0052644	10-144	4.14e-29	46785	Winged helix DNA-binding domain	0.0011	63379	MarR-like transcriptional regulators	2fbh A:8-144
8A	gi|295690729|ref|YP_003594422.1|	0052644	11-147	1.31e-36	46785	Winged helix DNA-binding domain	0.00011	63379	MarR-like transcriptional regulators	1z91 A:8-144
8A	gi|295690856|ref|YP_003594549.1|	0052644	6-139	3.09e-33	46785	Winged helix DNA-binding domain	0.00024	63379	MarR-like transcriptional regulators	1z91 A:8-144
8A	gi|295691171|ref|YP_003594864.1|	0052801	15-146	8.08e-31	46785	Winged helix DNA-binding domain	0.0051	63379	MarR-like transcriptional regulators	2a61 A:5-143
8A	gi|295691433|ref|YP_003595126.1|	0052644	8-139	1.38e-24	46785	Winged helix DNA-binding domain	0.062	63379	MarR-like transcriptional regulators	2a61 A:5-143
8A	gi|295691522|ref|YP_003595215.1|	0052801	14-147	2.17e-29	46785	Winged helix DNA-binding domain	0.017	63379	MarR-like transcriptional regulators	1jgs A:
8A	gi|295687624|ref|YP_003591317.1|	0050342	2-124	1.21e-39	52172	CheY-like	0.0000819	52173	CheY-related	1mvo A:
8A	gi|295687624|ref|YP_003591317.1|	0048619	139-233	3.4e-25	46894	C-terminal effector domain of the bipartite response regulators	0.0016	46895	PhoB-like	1qqi A:
8A	gi|295687855|ref|YP_003591548.1|	0050342	12-132	1.99e-32	52172	CheY-like	0.00025	52173	CheY-related	1xhf A:2-122
8A	gi|295687855|ref|YP_003591548.1|	0051385	135-235	1.16e-22	46894	C-terminal effector domain of the bipartite response regulators	0.0011	46895	PhoB-like	1opc A:
8A	gi|295687857|ref|YP_003591550.1|	0050342	2-126	5.12e-34	52172	CheY-like	0.00082	52173	CheY-related	1mvo A:
8A	gi|295687857|ref|YP_003591550.1|	0051385	132-233	6.8e-17	46894	C-terminal effector domain of the bipartite response regulators	0.003	46895	PhoB-like	1opc A:
8A	gi|295687902|ref|YP_003591595.1|	0053686	122-401	9.94e-24	52540	P-loop containing nucleoside triphosphate hydrolases	0.042	81269	Extended AAA-ATPase domain	1qvr A:536-850
8A	gi|295687902|ref|YP_003591595.1|	0049014	13-109	2.07e-18	46894	C-terminal effector domain of the bipartite response regulators	0.0029	46895	PhoB-like	1qqi A:
8A	gi|295687902|ref|YP_003591595.1|	0052100	587-686,821-928	0.000000467	48452	TPR-like	0.035	48453	Tetratricopeptide repeat (TPR)	1w3b A:
8A	gi|295688000|ref|YP_003591693.1|	0050342	13-139	6.97e-38	52172	CheY-like	0.0005	52173	CheY-related	1mvo A:
8A	gi|295688000|ref|YP_003591693.1|	0051385	141-239	9.92e-20	46894	C-terminal effector domain of the bipartite response regulators	0.0017	46895	PhoB-like	1opc A:
8A	gi|295688385|ref|YP_003592078.1|	0050342	3-127	7.54e-37	52172	CheY-like	0.00028	52173	CheY-related	1mvo A:
8A	gi|295688385|ref|YP_003592078.1|	0049014	134-234	2.52e-22	46894	C-terminal effector domain of the bipartite response regulators	0.001	46895	PhoB-like	1qqi A:
8A	gi|295688653|ref|YP_003592346.1|	0048684	27-109	0.000000000000879	46894	C-terminal effector domain of the bipartite response regulators	0.0058	46895	PhoB-like	1p2f A:121-217
8A	gi|295688653|ref|YP_003592346.1|	0051642	181-260,318-366	0.00000000000607	48452	TPR-like	0.028	48453	Tetratricopeptide repeat (TPR)	1w3b A:
8A	gi|295689164|ref|YP_003592857.1|	0050342	9-133	2.99e-40	52172	CheY-like	0.00016	52173	CheY-related	1mvo A:
8A	gi|295689164|ref|YP_003592857.1|	0051385	134-235	1.9e-23	46894	C-terminal effector domain of the bipartite response regulators	0.0048	46895	PhoB-like	1qqi A:
8A	gi|295689255|ref|YP_003592948.1|	0050342	5-124	1.2e-33	52172	CheY-like	0.0001	52173	CheY-related	1zh2 A:2-120
8A	gi|295689255|ref|YP_003592948.1|	0051385	129-228	6.8e-25	46894	C-terminal effector domain of the bipartite response regulators	0.0015	46895	PhoB-like	1ys7 A:128-233
8A	gi|295689789|ref|YP_003593482.1|	0053686	121-401	5.01e-22	52540	P-loop containing nucleoside triphosphate hydrolases	0.026	81269	Extended AAA-ATPase domain	1qvr A:536-850
8A	gi|295689789|ref|YP_003593482.1|	0049014	13-107	1.11e-16	46894	C-terminal effector domain of the bipartite response regulators	0.0047	46895	PhoB-like	1qqi A:
8A	gi|295689789|ref|YP_003593482.1|	0042932	756-935	0.00000164	48452	TPR-like	0.047	48453	Tetratricopeptide repeat (TPR)	1fch A:
8A	gi|295689808|ref|YP_003593501.1|	0053686	130-394	1.55e-20	52540	P-loop containing nucleoside triphosphate hydrolases	0.084	81269	Extended AAA-ATPase domain	1jbk A:
8A	gi|295689808|ref|YP_003593501.1|	0049014	15-113	3.4e-16	46894	C-terminal effector domain of the bipartite response regulators	0.0077	46895	PhoB-like	1p2f A:121-217
8A	gi|295689826|ref|YP_003593519.1|	0054521	1-118	4.13e-32	52172	CheY-like	0.00016	52173	CheY-related	1kgs A:2-123
8A	gi|295689826|ref|YP_003593519.1|	0051385	117-218	1.62e-20	46894	C-terminal effector domain of the bipartite response regulators	0.005	46895	PhoB-like	1qqi A:
8A	gi|295689920|ref|YP_003593613.1|	0053686	130-396	2.05e-21	52540	P-loop containing nucleoside triphosphate hydrolases	0.077	52652	Nitrogenase iron protein-like	1f48 A:309-586
8A	gi|295689920|ref|YP_003593613.1|	0049014	15-113	5.1e-17	46894	C-terminal effector domain of the bipartite response regulators	0.0062	46895	PhoB-like	1ys7 A:128-233
8A	gi|295690072|ref|YP_003593765.1|	0050342	17-140	2.13e-39	52172	CheY-like	0.00035	52173	CheY-related	1mvo A:
8A	gi|295690072|ref|YP_003593765.1|	0049014	153-248	3.4e-24	46894	C-terminal effector domain of the bipartite response regulators	0.00053	46895	PhoB-like	1opc A:
8A	gi|295690435|ref|YP_003594128.1|	0050342	9-145	1.57e-33	52172	CheY-like	0.00011	52173	CheY-related	1nxo A:
8A	gi|295690435|ref|YP_003594128.1|	0051385	145-243	1.33e-22	46894	C-terminal effector domain of the bipartite response regulators	0.00037	46895	PhoB-like	1opc A:
8A	gi|295691207|ref|YP_003594900.1|	0050342	3-125	5.98e-44	52172	CheY-like	0.00006	52173	CheY-related	1mvo A:
8A	gi|295691207|ref|YP_003594900.1|	0051385	126-226	5.39e-33	46894	C-terminal effector domain of the bipartite response regulators	0.00019	46895	PhoB-like	1qqi A:
8A	gi|295691577|ref|YP_003595270.1|	0050342	5-139	6.83e-37	52172	CheY-like	0.00024	52173	CheY-related	1mvo A:
8A	gi|295691577|ref|YP_003595270.1|	0051385	132-230	2.15e-19	46894	C-terminal effector domain of the bipartite response regulators	0.0057	46895	PhoB-like	1kgs A:124-225
8A	gi|295688077|ref|YP_003591770.1|	0054323	3-66	0.00000000000000507	47413	lambda repressor-like DNA-binding domains	0.057	47432	SinR domain-like	2b5a A:1-77
8A	gi|295688227|ref|YP_003591920.1|	0049180	6-92	7.78e-30	47413	lambda repressor-like DNA-binding domains	0.048	47432	SinR domain-like	2b5a A:1-77
8A	gi|295688332|ref|YP_003592025.1|	0051249	38-103	0.00000203	47413	lambda repressor-like DNA-binding domains	0.051	47432	SinR domain-like	1b0n A:1-68
8A	gi|295688460|ref|YP_003592153.1|	0049180	5-80	1.58e-23	47413	lambda repressor-like DNA-binding domains	0.039	47432	SinR domain-like	2b5a A:1-77
8A	gi|295688772|ref|YP_003592465.1|	0049180	13-90	0.000000000011	47413	lambda repressor-like DNA-binding domains	0.033	47432	SinR domain-like	2b5a A:1-77
8A	gi|295688808|ref|YP_003592501.1|	0043707	24-76	0.00000652	47413	lambda repressor-like DNA-binding domains	0.042	47432	SinR domain-like	2ppx A:30-91
8A	gi|295689109|ref|YP_003592802.1|	0051249	12-74	0.00000000000113	47413	lambda repressor-like DNA-binding domains	0.052	47432	SinR domain-like	1utx A:
8A	gi|295689949|ref|YP_003593642.1|	0050823	16-68	0.0000013	47413	lambda repressor-like DNA-binding domains	0.067	47432	SinR domain-like	2ppx A:30-91
8A	gi|295690255|ref|YP_003593948.1|	0049999	2-61	1.3e-18	47413	lambda repressor-like DNA-binding domains	0.003	47432	SinR domain-like	1utx A:
8A	gi|295690628|ref|YP_003594321.1|	0049180	14-94	0.000000000000704	47413	lambda repressor-like DNA-binding domains	0.038	47432	SinR domain-like	2b5a A:1-77
8A	gi|295687829|ref|YP_003591522.1|	0054374	15-90	9.48e-16	46689	Homeodomain-like	0.0052	46764	Tetracyclin repressor-like, N-terminal domain	1z77 A:1-75
8A	gi|295688147|ref|YP_003591840.1|	0049523	9-86	5.49e-18	46689	Homeodomain-like	0.01	46764	Tetracyclin repressor-like, N-terminal domain	3c07 A:15-89
8A	gi|295688147|ref|YP_003591840.1|	0053097	83-202	0.000000000169	48498	Tetracyclin repressor-like, C-terminal domain	0.0089	48499	Tetracyclin repressor-like, C-terminal domain	2np3 A:100-211
8A	gi|295688198|ref|YP_003591891.1|	0049523	217-294	0.00000000000000296	46689	Homeodomain-like	0.0088	46764	Tetracyclin repressor-like, N-terminal domain	2fd5 A:1-76
8A	gi|295688198|ref|YP_003591891.1|	0049523	12-88	0.00000000000000798	46689	Homeodomain-like	0.0089	46764	Tetracyclin repressor-like, N-terminal domain	1t33 A:1-88
8A	gi|295688198|ref|YP_003591891.1|	0049196	326-406	0.00000000289	48498	Tetracyclin repressor-like, C-terminal domain	0.01	48499	Tetracyclin repressor-like, C-terminal domain	1vi0 A:78-194
8A	gi|295688262|ref|YP_003591955.1|	0053205	86-195	1.22e-25	48498	Tetracyclin repressor-like, C-terminal domain	0.0034	48499	Tetracyclin repressor-like, C-terminal domain	2np5 A:78-195
8A	gi|295688262|ref|YP_003591955.1|	0049523	8-87	7.7e-16	46689	Homeodomain-like	0.005	46764	Tetracyclin repressor-like, N-terminal domain	2gfn A:4-80
8A	gi|295688267|ref|YP_003591960.1|	0049523	15-91	6.98e-19	46689	Homeodomain-like	0.014	46764	Tetracyclin repressor-like, N-terminal domain	2gfn A:4-80
8A	gi|295688267|ref|YP_003591960.1|	0054375	98-212	1.46e-18	48498	Tetracyclin repressor-like, C-terminal domain	0.0079	48499	Tetracyclin repressor-like, C-terminal domain	1zk8 A:78-182
8A	gi|295688514|ref|YP_003592207.1|	0052799	98-208	3.45e-22	48498	Tetracyclin repressor-like, C-terminal domain	0.012	48499	Tetracyclin repressor-like, C-terminal domain	1rkt A:83-205
8A	gi|295688514|ref|YP_003592207.1|	0049523	17-99	6.16e-19	46689	Homeodomain-like	0.0032	46764	Tetracyclin repressor-like, N-terminal domain	2d6y A:7-74
8A	gi|295688641|ref|YP_003592334.1|	0049523	10-93	0.00000000000000616	46689	Homeodomain-like	0.012	46764	Tetracyclin repressor-like, N-terminal domain	2fbq A:2-80
8A	gi|295688641|ref|YP_003592334.1|	0052886	91-203	0.0000000000000118	48498	Tetracyclin repressor-like, C-terminal domain	0.0048	48499	Tetracyclin repressor-like, C-terminal domain	2gfn A:81-199
8A	gi|295688770|ref|YP_003592463.1|	0052648	96-222	1.27e-26	48498	Tetracyclin repressor-like, C-terminal domain	0.0026	48499	Tetracyclin repressor-like, C-terminal domain	2fbq A:81-214
8A	gi|295688770|ref|YP_003592463.1|	0049523	19-92	1.54e-16	46689	Homeodomain-like	0.0017	46764	Tetracyclin repressor-like, N-terminal domain	2fbq A:2-80
8A	gi|295689053|ref|YP_003592746.1|	0049523	9-84	0.000000000000139	46689	Homeodomain-like	0.012	46764	Tetracyclin repressor-like, N-terminal domain	2g7s A:3-76
8A	gi|295689156|ref|YP_003592849.1|	0049523	2-77	8.23e-19	46689	Homeodomain-like	0.0077	46764	Tetracyclin repressor-like, N-terminal domain	1ui5 A:5-75
8A	gi|295689179|ref|YP_003592872.1|	0049523	13-83	8.51e-17	46689	Homeodomain-like	0.0095	46764	Tetracyclin repressor-like, N-terminal domain	1jt6 A:2-72
8A	gi|295689182|ref|YP_003592875.1|	0054341	31-100	1.1e-17	46689	Homeodomain-like	0.006	46764	Tetracyclin repressor-like, N-terminal domain	1rkt A:2-82
8A	gi|295689212|ref|YP_003592905.1|	0046275	248-296	0.00000000166	46689	Homeodomain-like	0.032	46759	AraC type transcriptional activator	1d5y A:57-121
8A	gi|295689212|ref|YP_003592905.1|	0036286	195-245	0.00000627	46689	Homeodomain-like	0.045	46764	Tetracyclin repressor-like, N-terminal domain	1t56 A:22-94
8A	gi|295689434|ref|YP_003593127.1|	0049523	14-89	2.14e-16	46689	Homeodomain-like	0.01	46764	Tetracyclin repressor-like, N-terminal domain	1pb6 A:14-85
8A	gi|295689434|ref|YP_003593127.1|	0049196	92-206	0.000000000979	48498	Tetracyclin repressor-like, C-terminal domain	0.013	48499	Tetracyclin repressor-like, C-terminal domain	2hyj A:83-200
8A	gi|295689468|ref|YP_003593161.1|	0048726	127-251	3.26e-39	48498	Tetracyclin repressor-like, C-terminal domain	0.0000152	48499	Tetracyclin repressor-like, C-terminal domain	1pb6 A:86-211
8A	gi|295689468|ref|YP_003593161.1|	0049523	49-129	4.99e-19	46689	Homeodomain-like	0.00059	46764	Tetracyclin repressor-like, N-terminal domain	1pb6 A:14-85
8A	gi|295689753|ref|YP_003593446.1|	0052648	95-219	2.58e-33	48498	Tetracyclin repressor-like, C-terminal domain	0.0061	48499	Tetracyclin repressor-like, C-terminal domain	2fbq A:81-214
8A	gi|295689753|ref|YP_003593446.1|	0049523	10-90	5.13e-17	46689	Homeodomain-like	0.0033	46764	Tetracyclin repressor-like, N-terminal domain	2fbq A:2-80
8A	gi|295689758|ref|YP_003593451.1|	0052648	92-217	4.45e-33	48498	Tetracyclin repressor-like, C-terminal domain	0.0076	48499	Tetracyclin repressor-like, C-terminal domain	2fbq A:81-214
8A	gi|295689758|ref|YP_003593451.1|	0049523	8-87	8.51e-16	46689	Homeodomain-like	0.0033	46764	Tetracyclin repressor-like, N-terminal domain	2fbq A:2-80
8A	gi|295689816|ref|YP_003593509.1|	0036286	190-240	0.000000000222	46689	Homeodomain-like	0.033	46764	Tetracyclin repressor-like, N-terminal domain	2g7g A:9-73
8A	gi|295689816|ref|YP_003593509.1|	0046275	242-287	0.0000000103	46689	Homeodomain-like	0.041	46759	AraC type transcriptional activator	1d5y A:57-121
8A	gi|295689914|ref|YP_003593607.1|	0052648	92-217	3.56e-33	48498	Tetracyclin repressor-like, C-terminal domain	0.0076	48499	Tetracyclin repressor-like, C-terminal domain	2fbq A:81-214
8A	gi|295689914|ref|YP_003593607.1|	0049523	8-86	1.04e-16	46689	Homeodomain-like	0.0033	46764	Tetracyclin repressor-like, N-terminal domain	2fbq A:2-80
8A	gi|295690065|ref|YP_003593758.1|	0049523	15-96	4.74e-18	46689	Homeodomain-like	0.0099	46764	Tetracyclin repressor-like, N-terminal domain	1vi0 A:6-77
8A	gi|295690065|ref|YP_003593758.1|	0054375	97-185	9.71e-17	48498	Tetracyclin repressor-like, C-terminal domain	0.0062	48499	Tetracyclin repressor-like, C-terminal domain	1zk8 A:78-182
8A	gi|295690079|ref|YP_003593772.1|	0054341	21-90	0.00000000205	46689	Homeodomain-like	0.038	46764	Tetracyclin repressor-like, N-terminal domain	2o7t A:1-78
8A	gi|295690137|ref|YP_003593830.1|	0049523	2-82	1.95e-19	46689	Homeodomain-like	0.0047	46764	Tetracyclin repressor-like, N-terminal domain	1ui5 A:5-75
8A	gi|295690137|ref|YP_003593830.1|	0052743	79-163	0.0000000445	48498	Tetracyclin repressor-like, C-terminal domain	0.013	48499	Tetracyclin repressor-like, C-terminal domain	2g3b A:74-189
8A	gi|295690228|ref|YP_003593921.1|	0054374	9-79	1.47e-16	46689	Homeodomain-like	0.0088	46764	Tetracyclin repressor-like, N-terminal domain	2gfn A:4-80
8A	gi|295690228|ref|YP_003593921.1|	0051586	87-177	0.000000000000311	48498	Tetracyclin repressor-like, C-terminal domain	0.0072	48499	Tetracyclin repressor-like, C-terminal domain	1zk8 A:78-182
8A	gi|295690265|ref|YP_003593958.1|	0054341	13-73	0.00000000000848	46689	Homeodomain-like	0.023	46764	Tetracyclin repressor-like, N-terminal domain	3c07 A:15-89
8A	gi|295690341|ref|YP_003594034.1|	0049195	14-87	2.34e-16	46689	Homeodomain-like	0.01	46764	Tetracyclin repressor-like, N-terminal domain	1z77 A:1-75
8A	gi|295690393|ref|YP_003594086.1|	0049195	41-113	0.00000000000000277	46689	Homeodomain-like	0.0059	46764	Tetracyclin repressor-like, N-terminal domain	1a6i A:2-67
8A	gi|295690666|ref|YP_003594359.1|	0049523	19-96	1.03e-16	46689	Homeodomain-like	0.0062	46764	Tetracyclin repressor-like, N-terminal domain	1z77 A:1-75
8A	gi|295690666|ref|YP_003594359.1|	0049196	101-207	0.00000000000742	48498	Tetracyclin repressor-like, C-terminal domain	0.014	48499	Tetracyclin repressor-like, C-terminal domain	1vi0 A:78-194
8A	gi|295690732|ref|YP_003594425.1|	0049523	8-89	8.48e-19	46689	Homeodomain-like	0.0064	46764	Tetracyclin repressor-like, N-terminal domain	3c07 A:15-89
8A	gi|295690760|ref|YP_003594453.1|	0054341	13-85	2.94e-16	46689	Homeodomain-like	0.013	46764	Tetracyclin repressor-like, N-terminal domain	2o7t A:1-78
8A	gi|295690760|ref|YP_003594453.1|	0054342	89-189	0.0000000000667	48498	Tetracyclin repressor-like, C-terminal domain	0.016	48499	Tetracyclin repressor-like, C-terminal domain	2fd5 A:77-180
8A	gi|295690762|ref|YP_003594455.1|	0049195	18-88	1.69e-16	46689	Homeodomain-like	0.0042	46764	Tetracyclin repressor-like, N-terminal domain	1ui5 A:5-75
8A	gi|295690762|ref|YP_003594455.1|	0052849	98-207	0.0000000000692	48498	Tetracyclin repressor-like, C-terminal domain	0.0088	48499	Tetracyclin repressor-like, C-terminal domain	1sgm A:78-188
8A	gi|295690917|ref|YP_003594610.1|	0049523	10-89	7.77e-20	46689	Homeodomain-like	0.0062	46764	Tetracyclin repressor-like, N-terminal domain	1vi0 A:6-77
8A	gi|295690917|ref|YP_003594610.1|	0053205	87-197	0.00000252	48498	Tetracyclin repressor-like, C-terminal domain	0.016	48499	Tetracyclin repressor-like, C-terminal domain	1v7b A:75-175
8A	gi|295690942|ref|YP_003594635.1|	0049195	17-90	1.13e-19	46689	Homeodomain-like	0.0025	46764	Tetracyclin repressor-like, N-terminal domain	1z77 A:1-75
8A	gi|295691004|ref|YP_003594697.1|	0049195	2-76	4.04e-19	46689	Homeodomain-like	0.003	46764	Tetracyclin repressor-like, N-terminal domain	3c07 A:15-89
8A	gi|295691004|ref|YP_003594697.1|	0052743	82-172	0.00000000196	48498	Tetracyclin repressor-like, C-terminal domain	0.0055	48499	Tetracyclin repressor-like, C-terminal domain	2fq4 A:78-192
8A	gi|295691005|ref|YP_003594698.1|	0049523	20-102	9.23e-20	46689	Homeodomain-like	0.005	46764	Tetracyclin repressor-like, N-terminal domain	3c07 A:15-89
8A	gi|295691005|ref|YP_003594698.1|	0050189	102-187	0.00000000763	48498	Tetracyclin repressor-like, C-terminal domain	0.0087	48499	Tetracyclin repressor-like, C-terminal domain	1vi0 A:78-194
8A	gi|295691111|ref|YP_003594804.1|	0049523	11-88	5.13e-19	46689	Homeodomain-like	0.0024	46764	Tetracyclin repressor-like, N-terminal domain	3c07 A:15-89
8A	gi|295691156|ref|YP_003594849.1|	0052648	99-225	9.78e-29	48498	Tetracyclin repressor-like, C-terminal domain	0.0084	48499	Tetracyclin repressor-like, C-terminal domain	2fbq A:81-214
8A	gi|295691156|ref|YP_003594849.1|	0049523	15-92	8.21e-19	46689	Homeodomain-like	0.0031	46764	Tetracyclin repressor-like, N-terminal domain	2fbq A:2-80
8A	gi|295691165|ref|YP_003594858.1|	0054374	24-92	1.54e-17	46689	Homeodomain-like	0.0059	46764	Tetracyclin repressor-like, N-terminal domain	2d6y A:7-74
8A	gi|295691165|ref|YP_003594858.1|	0052656	99-203	0.00000000000445	48498	Tetracyclin repressor-like, C-terminal domain	0.01	48499	Tetracyclin repressor-like, C-terminal domain	2fd5 A:77-180
8A	gi|295691250|ref|YP_003594943.1|	0049195	4-74	0.0000000000149	46689	Homeodomain-like	0.016	46764	Tetracyclin repressor-like, N-terminal domain	1ui5 A:5-75
8A	gi|295691502|ref|YP_003595195.1|	0049523	3-77	2.77e-18	46689	Homeodomain-like	0.0088	46764	Tetracyclin repressor-like, N-terminal domain	1z77 A:1-75
8A	gi|295691502|ref|YP_003595195.1|	0052831	80-183	0.0000145	48498	Tetracyclin repressor-like, C-terminal domain	0.017	48499	Tetracyclin repressor-like, C-terminal domain	2hku A:88-208
