# Supplementary material for: Abundance, diversity and domain architecture variability in prokaryotic DNA-binding transcription factors
Source: PLoS One. 2018 Apr 3;13(4):e0195332. doi: 10.1371/journal.pone.0195332 (PMC5882156; doi:10.1371/journal.pone.0195332)
Supplement: S1 Dataset — The information of genomes and transcription factors is organized in a tabular format. The file S1_Dataset.zip contains 761 files, one per genome. The information is organized as follows: Genome ID, identifier from NCBI database; Supfam ID; physical position of the Domain; E-value; Supfam model assignment; Supfam description; E-value associated to the family; Family ID; Family ID; representative PDB associated to each assignment. (ZIP) [file pone.0195332.s005.zip › Genomes_assignments/Caulobacter_sp._K31_B.TFs]

7o	gi|167644379|ref|YP_001682042.1|	0036286	192-242	0.00000000000314	46689	Homeodomain-like	0.033	46759	AraC type transcriptional activator	1bl0 A:9-62
7o	gi|167644379|ref|YP_001682042.1|	0046275	244-290	0.000000319	46689	Homeodomain-like	0.054	46759	AraC type transcriptional activator	1d5y A:57-121
7o	gi|167644482|ref|YP_001682145.1|	0045977	281-321	0.00000215	46689	Homeodomain-like	0.05	46759	AraC type transcriptional activator	1bl0 A:63-124
7o	gi|167644532|ref|YP_001682195.1|	0052668	22-153	2.34e-34	52317	Class I glutamine amidotransferase-like	0.015	52325	DJ-1/PfpI	2fex A:1-188
7o	gi|167644532|ref|YP_001682195.1|	0046275	226-276	0.00000000000538	46689	Homeodomain-like	0.03	46759	AraC type transcriptional activator	1bl0 A:9-62
7o	gi|167644532|ref|YP_001682195.1|	0036286	173-223	0.00000026	46689	Homeodomain-like	0.031	46759	AraC type transcriptional activator	1d5y A:3-56
7o	gi|167644592|ref|YP_001682255.1|	0036286	196-245	0.0000000000139	46689	Homeodomain-like	0.046	46759	AraC type transcriptional activator	1bl0 A:9-62
7o	gi|167644592|ref|YP_001682255.1|	0046275	247-297	0.0000000000582	46689	Homeodomain-like	0.023	46759	AraC type transcriptional activator	1d5y A:57-121
7o	gi|167645360|ref|YP_001683023.1|	0046275	248-299	0.000000000161	46689	Homeodomain-like	0.026	46759	AraC type transcriptional activator	1d5y A:57-121
7o	gi|167645360|ref|YP_001683023.1|	0036286	195-245	0.000000228	46689	Homeodomain-like	0.033	46764	Tetracyclin repressor-like, N-terminal domain	1t56 A:22-94
7o	gi|167645363|ref|YP_001683026.1|	0039814	146-295	7.85e-26	55136	Probable bacterial effector-binding domain	0.033	75462	Gyrase inhibitory protein GyrI (SbmC, YeeB)	1jyh A:
7o	gi|167645363|ref|YP_001683026.1|	0046275	66-120	0.000000000152	46689	Homeodomain-like	0.0036	46759	AraC type transcriptional activator	1d5y A:57-121
7o	gi|167645363|ref|YP_001683026.1|	0036286	12-63	0.000000000188	46689	Homeodomain-like	0.0074	46759	AraC type transcriptional activator	1bl0 A:9-62
7o	gi|167645768|ref|YP_001683431.1|	0046275	261-313	0.0000000000493	46689	Homeodomain-like	0.012	46759	AraC type transcriptional activator	1d5y A:57-121
7o	gi|167646329|ref|YP_001683992.1|	0052668	1-186	6.11e-41	52317	Class I glutamine amidotransferase-like	0.033	52325	DJ-1/PfpI	1oi4 A:23-192
7o	gi|167646329|ref|YP_001683992.1|	0046275	261-310	0.000000000000363	46689	Homeodomain-like	0.018	46759	AraC type transcriptional activator	1d5y A:57-121
7o	gi|167646329|ref|YP_001683992.1|	0036286	210-258	0.00000806	46689	Homeodomain-like	0.022	46759	AraC type transcriptional activator	1bl0 A:9-62
7o	gi|167646349|ref|YP_001684012.1|	0046275	146-197	0.000000000627	46689	Homeodomain-like	0.048	46759	AraC type transcriptional activator	1d5y A:57-121
7o	gi|167646349|ref|YP_001684012.1|	0036286	94-144	0.00000986	46689	Homeodomain-like	0.057	46759	AraC type transcriptional activator	1bl0 A:63-124
7o	gi|167646352|ref|YP_001684015.1|	0046275	128-178	0.000000000000448	46689	Homeodomain-like	0.044	46759	AraC type transcriptional activator	1d5y A:57-121
7o	gi|167646352|ref|YP_001684015.1|	0036286	75-125	0.0000108	46689	Homeodomain-like	0.083	46759	AraC type transcriptional activator	1d5y A:3-56
7o	gi|167646361|ref|YP_001684024.1|	0036286	183-232	0.00000000000896	46689	Homeodomain-like	0.024	46759	AraC type transcriptional activator	1bl0 A:9-62
7o	gi|167646361|ref|YP_001684024.1|	0046275	235-280	0.000000125	46689	Homeodomain-like	0.051	46759	AraC type transcriptional activator	1d5y A:57-121
7o	gi|167646477|ref|YP_001684140.1|	0046275	295-347	0.00000000112	46689	Homeodomain-like	0.031	46759	AraC type transcriptional activator	1d5y A:57-121
7o	gi|167646602|ref|YP_001684265.1|	0052668	8-202	8.25e-48	52317	Class I glutamine amidotransferase-like	0.015	52325	DJ-1/PfpI	1g2i A:
7o	gi|167646602|ref|YP_001684265.1|	0046275	274-323	0.0000000000291	46689	Homeodomain-like	0.021	46759	AraC type transcriptional activator	1bl0 A:63-124
7o	gi|167646602|ref|YP_001684265.1|	0036286	221-270	0.00000137	46689	Homeodomain-like	0.038	46759	AraC type transcriptional activator	1bl0 A:9-62
7o	gi|167646820|ref|YP_001684483.1|	0046275	313-364	0.0000000000193	46689	Homeodomain-like	0.016	46759	AraC type transcriptional activator	1d5y A:57-121
7o	gi|167647319|ref|YP_001684982.1|	0036286	191-241	0.0000000000108	46689	Homeodomain-like	0.022	46759	AraC type transcriptional activator	1d5y A:3-56
7o	gi|167647319|ref|YP_001684982.1|	0045977	243-289	0.0000193	46689	Homeodomain-like	0.043	46759	AraC type transcriptional activator	1bl0 A:63-124
7o	gi|167647741|ref|YP_001685404.1|	0046275	261-312	0.000000000166	46689	Homeodomain-like	0.0098	46759	AraC type transcriptional activator	1bl0 A:63-124
7o	gi|167647741|ref|YP_001685404.1|	0053799	49-147	0.000000305	51182	RmlC-like cupins	0.089	159299	Gentisate 1,2-dioxygenase-like	3bu7 A:19-373
7o	gi|167647806|ref|YP_001685469.1|	0046275	239-286	0.0000000000314	46689	Homeodomain-like	0.029	46759	AraC type transcriptional activator	1bl0 A:63-124
7o	gi|167647806|ref|YP_001685469.1|	0047686	34-159	0.0000000231	51182	RmlC-like cupins	0.062	89409	TM1287-like	1v70 A:
7o	gi|167647930|ref|YP_001685593.1|	0046275	266-316	0.000000000349	46689	Homeodomain-like	0.013	46759	AraC type transcriptional activator	1d5y A:57-121
7o	gi|167648033|ref|YP_001685696.1|	0041038	311-490	4.19e-38	48150	DNA-glycosylase	0.0001	48157	DNA repair glycosylase, 2 C-terminal domains	1mpg A:100-282
7o	gi|167648033|ref|YP_001685696.1|	0046652	4-88	3.79e-33	57884	Ada DNA repair protein, N-terminal domain (N-Ada 10)	0.00028	57885	Ada DNA repair protein, N-terminal domain (N-Ada 10)	1eyf A:
7o	gi|167648033|ref|YP_001685696.1|	0041039	206-302	2.67e-26	55945	TATA-box binding protein-like	0.00095	55952	DNA repair glycosylase, N-terminal domain	1mpg A:1-99
7o	gi|167648033|ref|YP_001685696.1|	0046275	140-189	0.00000000538	46689	Homeodomain-like	0.023	46759	AraC type transcriptional activator	1d5y A:57-121
7o	gi|167648274|ref|YP_001685937.1|	0052668	4-192	3.33e-47	52317	Class I glutamine amidotransferase-like	0.011	52325	DJ-1/PfpI	1g2i A:
7o	gi|167648274|ref|YP_001685937.1|	0046275	260-310	0.00000000269	46689	Homeodomain-like	0.014	46759	AraC type transcriptional activator	1d5y A:57-121
7o	gi|167648274|ref|YP_001685937.1|	0036286	208-254	0.0000000591	46689	Homeodomain-like	0.014	46759	AraC type transcriptional activator	1d5y A:3-56
7o	gi|167648358|ref|YP_001686021.1|	0052668	18-208	1.55e-47	52317	Class I glutamine amidotransferase-like	0.0079	52325	DJ-1/PfpI	1g2i A:
7o	gi|167648358|ref|YP_001686021.1|	0036286	227-276	0.000000000321	46689	Homeodomain-like	0.083	46759	AraC type transcriptional activator	1bl0 A:9-62
7o	gi|167648358|ref|YP_001686021.1|	0035607	279-326	0.000000211	46689	Homeodomain-like	0.066	46764	Tetracyclin repressor-like, N-terminal domain	2np5 A:9-77
7o	gi|167648413|ref|YP_001686076.1|	0047686	15-151	0.000000000000111	51182	RmlC-like cupins	0.054	89409	TM1287-like	1yhf A:1-112
7o	gi|167648413|ref|YP_001686076.1|	0046275	202-247	0.00000264	46689	Homeodomain-like	0.021	46759	AraC type transcriptional activator	1d5y A:57-121
7o	gi|167649005|ref|YP_001686668.1|	0048993	203-284	2.22e-27	46767	Methylated DNA-protein cysteine methyltransferase, C-terminal domain	0.00018	46768	Methylated DNA-protein cysteine methyltransferase, C-terminal domain	1sfe A:93-176
7o	gi|167649005|ref|YP_001686668.1|	0049381	127-196	0.00000000000314	53155	Methylated DNA-protein cysteine methyltransferase domain	0.0051	53156	Methylated DNA-protein cysteine methyltransferase domain	1sfe A:12-92
7o	gi|167649005|ref|YP_001686668.1|	0036286	21-71	0.000000000493	46689	Homeodomain-like	0.018	46759	AraC type transcriptional activator	1bl0 A:9-62
7o	gi|167621757|ref|YP_001676542.1|	0046275	264-313	0.0000000000000237	46689	Homeodomain-like	0.014	46759	AraC type transcriptional activator	1d5y A:57-121
7o	gi|167621757|ref|YP_001676542.1|	0036286	212-262	0.0000000125	46689	Homeodomain-like	0.037	46759	AraC type transcriptional activator	1bl0 A:9-62
7o	gi|167621797|ref|YP_001676582.1|	0052668	3-197	3.52e-47	52317	Class I glutamine amidotransferase-like	0.0053	52325	DJ-1/PfpI	1pe0 A:
7o	gi|167621797|ref|YP_001676582.1|	0045977	269-318	0.000000000493	46689	Homeodomain-like	0.05	46759	AraC type transcriptional activator	1bl0 A:63-124
7o	gi|167621797|ref|YP_001676582.1|	0036286	217-265	0.00000000148	46689	Homeodomain-like	0.019	46759	AraC type transcriptional activator	1d5y A:3-56
7o	gi|167644650|ref|YP_001682313.1|	0049944	1-107	7.35e-28	46785	Winged helix DNA-binding domain	0.038	46801	ArsR-like transcriptional regulators	1r1u A:
7o	gi|167644886|ref|YP_001682549.1|	0049777	5-84	1.06e-17	46785	Winged helix DNA-binding domain	0.015	46801	ArsR-like transcriptional regulators	1smt A:
7o	gi|167645081|ref|YP_001682744.1|	0049777	6-100	9.26e-18	46785	Winged helix DNA-binding domain	0.081	46801	ArsR-like transcriptional regulators	1smt A:
7o	gi|167645334|ref|YP_001682997.1|	0049777	14-99	6.3e-18	46785	Winged helix DNA-binding domain	0.033	46801	ArsR-like transcriptional regulators	1smt A:
7o	gi|167645610|ref|YP_001683273.1|	0049944	3-106	3.04e-23	46785	Winged helix DNA-binding domain	0.025	46801	ArsR-like transcriptional regulators	1smt A:
7o	gi|167645752|ref|YP_001683415.1|	0049777	3-92	1.74e-18	46785	Winged helix DNA-binding domain	0.022	46801	ArsR-like transcriptional regulators	1r1u A:
7o	gi|167646434|ref|YP_001684097.1|	0049777	29-113	6.3e-24	46785	Winged helix DNA-binding domain	0.012	46801	ArsR-like transcriptional regulators	1smt A:
7o	gi|167646438|ref|YP_001684101.1|	0049777	13-99	3.85e-23	46785	Winged helix DNA-binding domain	0.012	46801	ArsR-like transcriptional regulators	1u2w A:12-119
7o	gi|167646583|ref|YP_001684246.1|	0049944	2-98	6.57e-25	46785	Winged helix DNA-binding domain	0.025	46801	ArsR-like transcriptional regulators	1smt A:
7o	gi|167647372|ref|YP_001685035.1|	0054332	117-305	3.33e-33	53335	S-adenosyl-L-methionine-dependent methyltransferases	0.026	110671	UbiE/COQ5-like	1vl5 A:
7o	gi|167647372|ref|YP_001685035.1|	0053261	6-78	9.72e-20	46785	Winged helix DNA-binding domain	0.042	46801	ArsR-like transcriptional regulators	1r1u A:
7o	gi|167644284|ref|YP_001681947.1|	0040524	86-245	1.76e-32	100950	NagB/RpiA/CoA transferase-like	0.075	74656	CoA transferase alpha subunit-like	1k6d A:
7o	gi|167644284|ref|YP_001681947.1|	0043758	12-67	0.000000000293	46785	Winged helix DNA-binding domain	0.083	46786	Biotin repressor-like	1j5y A:3-67
7o	gi|167647513|ref|YP_001685176.1|	0039384	1-61	0.000000000961	46785	Winged helix DNA-binding domain	0.0097	46786	Biotin repressor-like	1j5y A:3-67
7o	gi|167644597|ref|YP_001682260.1|	0054017	22-137	6.02e-23	51206	cAMP-binding domain-like	0.011	51210	cAMP-binding domain	2gau A:10-151
7o	gi|167644597|ref|YP_001682260.1|	0052860	140-214	3.58e-17	46785	Winged helix DNA-binding domain	0.022	46796	CAP C-terminal domain-like	2gau A:152-232
7o	gi|167645409|ref|YP_001683072.1|	0052198	141-215	1.1e-16	46785	Winged helix DNA-binding domain	0.023	46796	CAP C-terminal domain-like	2coh A:118-199
7o	gi|167645409|ref|YP_001683072.1|	0054946	3-116	0.0000000000788	51206	cAMP-binding domain-like	0.084	51210	cAMP-binding domain	2h6c A:19-147
7o	gi|167646419|ref|YP_001684082.1|	0054017	12-126	6.02e-20	51206	cAMP-binding domain-like	0.014	51210	cAMP-binding domain	2gau A:10-151
7o	gi|167646419|ref|YP_001684082.1|	0052860	128-201	0.0000000000000115	46785	Winged helix DNA-binding domain	0.057	46796	CAP C-terminal domain-like	2oz6 A:143-213
7o	gi|167647822|ref|YP_001685485.1|	0052861	8-142	2.88e-21	51206	cAMP-binding domain-like	0.02	51210	cAMP-binding domain	2gau A:10-151
7o	gi|167647822|ref|YP_001685485.1|	0052860	151-221	0.0000102	46785	Winged helix DNA-binding domain	0.044	46796	CAP C-terminal domain-like	2gau A:152-232
7o	gi|167648351|ref|YP_001686014.1|	0052198	145-220	0.00000000000182	46785	Winged helix DNA-binding domain	0.04	46796	CAP C-terminal domain-like	2coh A:118-199
7o	gi|167648351|ref|YP_001686014.1|	0048340	8-126	0.000000000034	51206	cAMP-binding domain-like	0.024	51210	cAMP-binding domain	1o5l A:1-129
7o	gi|167648370|ref|YP_001686033.1|	0052198	160-234	8.11e-19	46785	Winged helix DNA-binding domain	0.02	46796	CAP C-terminal domain-like	2coh A:118-199
7o	gi|167648370|ref|YP_001686033.1|	0054946	22-150	0.00000000307	51206	cAMP-binding domain-like	0.017	51210	cAMP-binding domain	2h6c A:19-147
7o	gi|167644845|ref|YP_001682508.1|	0041617	143-386	1.65e-70	52540	P-loop containing nucleoside triphosphate hydrolases	0.00000134	81269	Extended AAA-ATPase domain	1ny5 A:138-384
7o	gi|167644845|ref|YP_001682508.1|	0043525	3-187	1.99e-42	52172	CheY-like	0.0013	52173	CheY-related	1ny5 A:1-137
7o	gi|167644845|ref|YP_001682508.1|	0048440	394-482	0.00000000000000258	46689	Homeodomain-like	0.022	100918	FIS-like	1ntc A:
7o	gi|167644981|ref|YP_001682644.1|	0041617	120-357	2.96e-69	52540	P-loop containing nucleoside triphosphate hydrolases	0.00000102	81269	Extended AAA-ATPase domain	1ny5 A:138-384
7o	gi|167644981|ref|YP_001682644.1|	0048440	355-437	0.000000000000125	46689	Homeodomain-like	0.0076	100918	FIS-like	1eto B:
7o	gi|167644981|ref|YP_001682644.1|	0043525	13-164	0.0000000000226	52172	CheY-like	0.03	52173	CheY-related	1b00 A:
7o	gi|167646568|ref|YP_001684231.1|	0041617	144-375	3.46e-55	52540	P-loop containing nucleoside triphosphate hydrolases	0.00000741	81269	Extended AAA-ATPase domain	1ny5 A:138-384
7o	gi|167646568|ref|YP_001684231.1|	0043525	6-187	6.69e-41	52172	CheY-like	0.0014	52173	CheY-related	1krw A:
7o	gi|167646568|ref|YP_001684231.1|	0037176	347-466	1.16e-18	46689	Homeodomain-like	0.0026	100918	FIS-like	1eto B:
7o	gi|167646570|ref|YP_001684233.1|	0041617	142-381	3.99e-54	52540	P-loop containing nucleoside triphosphate hydrolases	0.0000128	81269	Extended AAA-ATPase domain	1ny5 A:138-384
7o	gi|167646570|ref|YP_001684233.1|	0043525	4-185	1.1e-42	52172	CheY-like	0.00023	52173	CheY-related	1qkk A:
7o	gi|167646570|ref|YP_001684233.1|	0037176	352-453	0.000000000134	46689	Homeodomain-like	0.044	100918	FIS-like	1ntc A:
7o	gi|167643986|ref|YP_001681649.1|	0041150	3-131	1.91e-38	46785	Winged helix DNA-binding domain	0.00033	101027	FUR-like	1mzb A:
7o	gi|167644227|ref|YP_001681890.1|	0041150	29-158	8.14e-25	46785	Winged helix DNA-binding domain	0.058	101027	FUR-like	1mzb A:
7o	gi|167645040|ref|YP_001682703.1|	0041150	26-111	0.00000000129	46785	Winged helix DNA-binding domain	0.024	101027	FUR-like	1mzb A:
7o	gi|167644281|ref|YP_001681944.1|	0036339	80-339	9.79e-66	53822	Periplasmic binding protein-like I	0.0000624	53823	L-arabinose binding protein-like	1dbq A:
7o	gi|167644281|ref|YP_001681944.1|	0051985	19-77	8.72e-16	47413	lambda repressor-like DNA-binding domains	0.006	47438	GalR/LacI-like bacterial regulator	2hsg A:2-58
7o	gi|167644387|ref|YP_001682050.1|	0036339	67-332	2.17e-84	53822	Periplasmic binding protein-like I	0.00000334	53823	L-arabinose binding protein-like	2nzu G:58-332
7o	gi|167644387|ref|YP_001682050.1|	0051985	7-64	0.00000000000000816	47413	lambda repressor-like DNA-binding domains	0.0062	47438	GalR/LacI-like bacterial regulator	2hsg A:2-58
7o	gi|167644388|ref|YP_001682051.1|	0036339	74-342	1.81e-80	53822	Periplasmic binding protein-like I	0.00000726	53823	L-arabinose binding protein-like	2nzu G:58-332
7o	gi|167644388|ref|YP_001682051.1|	0051985	14-72	7.69e-17	47413	lambda repressor-like DNA-binding domains	0.0033	47438	GalR/LacI-like bacterial regulator	2hsg A:2-58
7o	gi|167644932|ref|YP_001682595.1|	0035780	73-333	1.47e-52	53822	Periplasmic binding protein-like I	0.00036	53823	L-arabinose binding protein-like	2nzu G:58-332
7o	gi|167644932|ref|YP_001682595.1|	0051985	17-74	0.0000000000000152	47413	lambda repressor-like DNA-binding domains	0.0055	47438	GalR/LacI-like bacterial regulator	2bjc A:1-62
7o	gi|167645407|ref|YP_001683070.1|	0036339	64-338	1.77e-73	53822	Periplasmic binding protein-like I	0.0000596	53823	L-arabinose binding protein-like	1dbq A:
7o	gi|167645407|ref|YP_001683070.1|	0036955	4-60	1.94e-17	47413	lambda repressor-like DNA-binding domains	0.0016	47438	GalR/LacI-like bacterial regulator	2hsg A:2-58
7o	gi|167645719|ref|YP_001683382.1|	0036339	87-358	5.45e-61	53822	Periplasmic binding protein-like I	0.0000425	53823	L-arabinose binding protein-like	1dbq A:
7o	gi|167645719|ref|YP_001683382.1|	0051985	25-84	8.84e-18	47413	lambda repressor-like DNA-binding domains	0.0024	47438	GalR/LacI-like bacterial regulator	2bjc A:1-62
7o	gi|167646025|ref|YP_001683688.1|	0036339	79-345	1.99e-55	53822	Periplasmic binding protein-like I	0.000068	53823	L-arabinose binding protein-like	1tlf A:
7o	gi|167646025|ref|YP_001683688.1|	0051985	4-63	4.09e-16	47413	lambda repressor-like DNA-binding domains	0.0036	47438	GalR/LacI-like bacterial regulator	2hsg A:2-58
7o	gi|167646037|ref|YP_001683700.1|	0036339	47-320	9.72e-65	53822	Periplasmic binding protein-like I	0.0000274	53823	L-arabinose binding protein-like	2nzu G:58-332
7o	gi|167646037|ref|YP_001683700.1|	0036955	1-41	0.00000000394	47413	lambda repressor-like DNA-binding domains	0.0047	47438	GalR/LacI-like bacterial regulator	1pru A:
7o	gi|167646104|ref|YP_001683767.1|	0036339	62-336	1.08e-59	53822	Periplasmic binding protein-like I	0.0000804	53823	L-arabinose binding protein-like	2nzu G:58-332
7o	gi|167646104|ref|YP_001683767.1|	0036955	1-56	1.63e-17	47413	lambda repressor-like DNA-binding domains	0.0021	47438	GalR/LacI-like bacterial regulator	1efa A:2-60
7o	gi|167646363|ref|YP_001684026.1|	0036339	47-316	3.14e-60	53822	Periplasmic binding protein-like I	0.0000608	53823	L-arabinose binding protein-like	2nzu G:58-332
7o	gi|167646363|ref|YP_001684026.1|	0036955	1-41	0.000000000891	47413	lambda repressor-like DNA-binding domains	0.004	47438	GalR/LacI-like bacterial regulator	2hsg A:2-58
7o	gi|167647517|ref|YP_001685180.1|	0036339	85-350	5.76e-69	53822	Periplasmic binding protein-like I	0.0000366	53823	L-arabinose binding protein-like	2nzu G:58-332
7o	gi|167647517|ref|YP_001685180.1|	0051985	3-61	1.09e-17	47413	lambda repressor-like DNA-binding domains	0.0013	47438	GalR/LacI-like bacterial regulator	2hsg A:2-58
7o	gi|167647585|ref|YP_001685248.1|	0036339	84-348	1.23e-62	53822	Periplasmic binding protein-like I	0.0001	53823	L-arabinose binding protein-like	1dbq A:
7o	gi|167647585|ref|YP_001685248.1|	0051985	5-63	0.00000000000000173	47413	lambda repressor-like DNA-binding domains	0.002	47438	GalR/LacI-like bacterial regulator	2hsg A:2-58
7o	gi|167647955|ref|YP_001685618.1|	0036339	76-350	1.57e-66	53822	Periplasmic binding protein-like I	0.0000367	53823	L-arabinose binding protein-like	2nzu G:58-332
7o	gi|167647955|ref|YP_001685618.1|	0036955	16-70	0.00000000000000118	47413	lambda repressor-like DNA-binding domains	0.0025	47438	GalR/LacI-like bacterial regulator	1efa A:2-60
7o	gi|167648047|ref|YP_001685710.1|	0036339	65-336	1.96e-54	53822	Periplasmic binding protein-like I	0.00028	53823	L-arabinose binding protein-like	1dbq A:
7o	gi|167648047|ref|YP_001685710.1|	0051985	7-52	0.000000000045	47413	lambda repressor-like DNA-binding domains	0.013	47438	GalR/LacI-like bacterial regulator	2bjc A:1-62
7o	gi|167648568|ref|YP_001686231.1|	0036339	62-334	5.1e-79	53822	Periplasmic binding protein-like I	0.00000857	53823	L-arabinose binding protein-like	2nzu G:58-332
7o	gi|167648568|ref|YP_001686231.1|	0051985	1-59	5.91e-16	47413	lambda repressor-like DNA-binding domains	0.002	47438	GalR/LacI-like bacterial regulator	2hsg A:2-58
7o	gi|167644024|ref|YP_001681687.1|	0048694	21-81	0.00000000000000408	46894	C-terminal effector domain of the bipartite response regulators	0.0072	46900	GerE-like (LuxR/UhpA family of transcriptional regulators)	1fse A:
7o	gi|167644589|ref|YP_001682252.1|	0045682	9-138	1.71e-36	52172	CheY-like	0.00025	52173	CheY-related	1a04 A:5-142
7o	gi|167644589|ref|YP_001682252.1|	0048694	140-210	7.82e-21	46894	C-terminal effector domain of the bipartite response regulators	0.0045	46900	GerE-like (LuxR/UhpA family of transcriptional regulators)	1a04 A:150-216
7o	gi|167644598|ref|YP_001682261.1|	0043525	5-124	5.55e-34	52172	CheY-like	0.0000969	52173	CheY-related	1dbw A:
7o	gi|167644598|ref|YP_001682261.1|	0048694	132-199	1.09e-17	46894	C-terminal effector domain of the bipartite response regulators	0.0037	46900	GerE-like (LuxR/UhpA family of transcriptional regulators)	1yio A:131-200
7o	gi|167645327|ref|YP_001682990.1|	0048694	178-244	5.1e-16	46894	C-terminal effector domain of the bipartite response regulators	0.0058	46900	GerE-like (LuxR/UhpA family of transcriptional regulators)	1fse A:
7o	gi|167645498|ref|YP_001683161.1|	0048694	66-136	7.14e-20	46894	C-terminal effector domain of the bipartite response regulators	0.0044	46900	GerE-like (LuxR/UhpA family of transcriptional regulators)	1fse A:
7o	gi|167646031|ref|YP_001683694.1|	0048694	11-77	9.18e-19	46894	C-terminal effector domain of the bipartite response regulators	0.002	46900	GerE-like (LuxR/UhpA family of transcriptional regulators)	1yio A:131-200
7o	gi|167646051|ref|YP_001683714.1|	0048694	8-76	1.19e-18	46894	C-terminal effector domain of the bipartite response regulators	0.004	46900	GerE-like (LuxR/UhpA family of transcriptional regulators)	1fse A:
7o	gi|167646079|ref|YP_001683742.1|	0048694	178-247	0.00000000000000816	46894	C-terminal effector domain of the bipartite response regulators	0.0078	46900	GerE-like (LuxR/UhpA family of transcriptional regulators)	1fse A:
7o	gi|167646079|ref|YP_001683742.1|	0047925	14-147	0.0000000000000222	75516	Pheromone-binding domain of LuxR-like quorum-sensing transcription factors	0.005	75517	Pheromone-binding domain of LuxR-like quorum-sensing transcription factors	1l3l A:2-169
7o	gi|167646083|ref|YP_001683746.1|	0048694	167-241	4.76e-16	46894	C-terminal effector domain of the bipartite response regulators	0.0083	46900	GerE-like (LuxR/UhpA family of transcriptional regulators)	1l3l A:170-234
7o	gi|167646421|ref|YP_001684084.1|	0048694	34-70	0.000000313	46894	C-terminal effector domain of the bipartite response regulators	0.014	46900	GerE-like (LuxR/UhpA family of transcriptional regulators)	1yio A:131-200
7o	gi|167646421|ref|YP_001684084.1|	0048223	2-37	0.000000783	55874	ATPase domain of HSP90 chaperone/DNA topoisomerase II/histidine kinase	0.0076	55884	Histidine kinase	2c2a A:321-481
7o	gi|167646647|ref|YP_001684310.1|	0045682	7-136	1.85e-29	52172	CheY-like	0.00091	52173	CheY-related	1a04 A:5-142
7o	gi|167646647|ref|YP_001684310.1|	0048694	152-220	1.22e-20	46894	C-terminal effector domain of the bipartite response regulators	0.0045	46900	GerE-like (LuxR/UhpA family of transcriptional regulators)	1yio A:131-200
7o	gi|167646930|ref|YP_001684593.1|	0043525	7-141	1.99e-36	52172	CheY-like	0.00014	52173	CheY-related	1dbw A:
7o	gi|167646930|ref|YP_001684593.1|	0048694	132-202	7.82e-20	46894	C-terminal effector domain of the bipartite response regulators	0.0018	46900	GerE-like (LuxR/UhpA family of transcriptional regulators)	1yio A:131-200
7o	gi|167621873|ref|YP_001676658.1|	0048694	4-66	2.07e-18	46894	C-terminal effector domain of the bipartite response regulators	0.0036	46900	GerE-like (LuxR/UhpA family of transcriptional regulators)	1fse A:
7o	gi|167621653|ref|YP_001672161.1|	0048694	116-181	9.18e-18	46894	C-terminal effector domain of the bipartite response regulators	0.0046	46900	GerE-like (LuxR/UhpA family of transcriptional regulators)	1a04 A:150-216
7o	gi|167621701|ref|YP_001672209.1|	0048694	820-889	0.00000000000000252	46894	C-terminal effector domain of the bipartite response regulators	0.0095	46900	GerE-like (LuxR/UhpA family of transcriptional regulators)	1a04 A:150-216
7o	gi|167644263|ref|YP_001681926.1|	0054662	72-246	1.24e-45	64288	Chorismate lyase-like	0.00066	143473	UTRA domain	2ra5 A:66-245
7o	gi|167644263|ref|YP_001681926.1|	0050048	17-87	8.52e-22	46785	Winged helix DNA-binding domain	0.019	46804	GntR-like transcriptional regulators	1v4r A:1-100
7o	gi|167644467|ref|YP_001682130.1|	0054060	76-214	5.75e-28	48008	GntR ligand-binding domain-like	0.018	48009	GntR ligand-binding domain-like	2hs5 A:94-231
7o	gi|167644467|ref|YP_001682130.1|	0050048	7-97	7.18e-17	46785	Winged helix DNA-binding domain	0.03	46804	GntR-like transcriptional regulators	2hs5 A:25-93
7o	gi|167644940|ref|YP_001682603.1|	0050768	89-449	2.45e-69	53383	PLP-dependent transferases	0.00054	53384	AAT-like	1wst A:13-415
7o	gi|167644940|ref|YP_001682603.1|	0050048	11-82	9.26e-17	46785	Winged helix DNA-binding domain	0.025	46804	GntR-like transcriptional regulators	1v4r A:1-100
7o	gi|167645103|ref|YP_001682766.1|	0050048	7-92	4.45e-16	46785	Winged helix DNA-binding domain	0.032	46804	GntR-like transcriptional regulators	2hs5 A:25-93
7o	gi|167645103|ref|YP_001682766.1|	0054060	71-217	7.06e-17	48008	GntR ligand-binding domain-like	0.024	48009	GntR ligand-binding domain-like	2hs5 A:94-231
7o	gi|167645249|ref|YP_001682912.1|	0054060	131-260	5.49e-26	48008	GntR ligand-binding domain-like	0.0094	48009	GntR ligand-binding domain-like	2hs5 A:94-231
7o	gi|167645249|ref|YP_001682912.1|	0050048	35-107	0.00000000000115	46785	Winged helix DNA-binding domain	0.047	46804	GntR-like transcriptional regulators	1v4r A:1-100
7o	gi|167645265|ref|YP_001682928.1|	0054662	57-234	1.33e-34	64288	Chorismate lyase-like	0.00068	143473	UTRA domain	2pkh A:109-249
7o	gi|167645265|ref|YP_001682928.1|	0050048	3-73	1.96e-21	46785	Winged helix DNA-binding domain	0.013	46804	GntR-like transcriptional regulators	1v4r A:1-100
7o	gi|167645391|ref|YP_001683054.1|	0054060	91-226	2.88e-28	48008	GntR ligand-binding domain-like	0.014	48009	GntR ligand-binding domain-like	2hs5 A:94-231
7o	gi|167645391|ref|YP_001683054.1|	0050048	6-78	2.08e-25	46785	Winged helix DNA-binding domain	0.013	46804	GntR-like transcriptional regulators	2hs5 A:25-93
7o	gi|167645798|ref|YP_001683461.1|	0054060	90-223	5.23e-27	48008	GntR ligand-binding domain-like	0.0089	48009	GntR ligand-binding domain-like	2hs5 A:94-231
7o	gi|167645798|ref|YP_001683461.1|	0050048	3-72	1.95e-22	46785	Winged helix DNA-binding domain	0.021	46804	GntR-like transcriptional regulators	1hw1 A:5-78
7o	gi|167645946|ref|YP_001683609.1|	0050048	5-64	0.0000000169	46785	Winged helix DNA-binding domain	0.023	46804	GntR-like transcriptional regulators	1v4r A:1-100
7o	gi|167646032|ref|YP_001683695.1|	0054060	92-224	1.05e-22	48008	GntR ligand-binding domain-like	0.019	48009	GntR ligand-binding domain-like	1hw1 A:79-230
7o	gi|167646032|ref|YP_001683695.1|	0050048	3-105	1.5e-18	46785	Winged helix DNA-binding domain	0.021	46804	GntR-like transcriptional regulators	1hw1 A:5-78
7o	gi|167646320|ref|YP_001683983.1|	0054662	62-238	2.98e-34	64288	Chorismate lyase-like	0.00067	143473	UTRA domain	2pkh A:109-249
7o	gi|167646320|ref|YP_001683983.1|	0050048	5-78	7.04e-21	46785	Winged helix DNA-binding domain	0.011	46804	GntR-like transcriptional regulators	3bwg A:5-82
7o	gi|167646376|ref|YP_001684039.1|	0054060	120-251	7.85e-27	48008	GntR ligand-binding domain-like	0.0092	48009	GntR ligand-binding domain-like	2hs5 A:94-231
7o	gi|167646376|ref|YP_001684039.1|	0050048	26-97	0.0000000000000024	46785	Winged helix DNA-binding domain	0.015	46804	GntR-like transcriptional regulators	2hs5 A:25-93
7o	gi|167646445|ref|YP_001684108.1|	0050768	99-456	2.42e-63	53383	PLP-dependent transferases	0.00023	53384	AAT-like	1x0m A:26-428
7o	gi|167646445|ref|YP_001684108.1|	0050048	26-99	1.48e-16	46785	Winged helix DNA-binding domain	0.01	46804	GntR-like transcriptional regulators	1v4r A:1-100
7o	gi|167646948|ref|YP_001684611.1|	0054662	58-236	3.14e-42	64288	Chorismate lyase-like	0.0094	143473	UTRA domain	3cnv A:98-259
7o	gi|167646948|ref|YP_001684611.1|	0050048	8-74	3.22e-18	46785	Winged helix DNA-binding domain	0.025	46804	GntR-like transcriptional regulators	1v4r A:1-100
7o	gi|167647576|ref|YP_001685239.1|	0054060	113-244	1.46e-24	48008	GntR ligand-binding domain-like	0.0079	48009	GntR ligand-binding domain-like	2hs5 A:94-231
7o	gi|167647576|ref|YP_001685239.1|	0050048	20-90	1.62e-16	46785	Winged helix DNA-binding domain	0.018	46804	GntR-like transcriptional regulators	1v4r A:1-100
7o	gi|167647723|ref|YP_001685386.1|	0054060	107-236	6.8e-22	48008	GntR ligand-binding domain-like	0.015	48009	GntR ligand-binding domain-like	2hs5 A:94-231
7o	gi|167647723|ref|YP_001685386.1|	0050048	41-104	0.0000000000000794	46785	Winged helix DNA-binding domain	0.026	46804	GntR-like transcriptional regulators	2hs5 A:25-93
7o	gi|167647916|ref|YP_001685579.1|	0054060	87-221	6.28e-26	48008	GntR ligand-binding domain-like	0.0085	48009	GntR ligand-binding domain-like	2hs5 A:94-231
7o	gi|167647916|ref|YP_001685579.1|	0050048	11-72	0.00000000000129	46785	Winged helix DNA-binding domain	0.023	46804	GntR-like transcriptional regulators	2hs5 A:25-93
7o	gi|167648178|ref|YP_001685841.1|	0054662	52-228	2.2e-35	64288	Chorismate lyase-like	0.0002	143473	UTRA domain	2pkh A:109-249
7o	gi|167648178|ref|YP_001685841.1|	0050048	2-76	7.81e-20	46785	Winged helix DNA-binding domain	0.018	46804	GntR-like transcriptional regulators	1v4r A:1-100
7o	gi|167621844|ref|YP_001676629.1|	0050048	53-117	0.00000000036	46785	Winged helix DNA-binding domain	0.024	46804	GntR-like transcriptional regulators	1v4r A:1-100
7o	gi|167645507|ref|YP_001683170.1|	0049608	79-257	9.81e-28	55781	GAF domain-like	0.0027	75513	IclR ligand-binding domain-like	1mkm A:76-246
7o	gi|167645507|ref|YP_001683170.1|	0048177	14-83	0.0000000000558	46785	Winged helix DNA-binding domain	0.0058	74676	Transcriptional regulator IclR, N-terminal domain	1mkm A:1-75
7o	gi|167648208|ref|YP_001685871.1|	0049944	1-101	1.39e-18	46785	Winged helix DNA-binding domain	0.029	74676	Transcriptional regulator IclR, N-terminal domain	1mkm A:1-75
7o	gi|167646744|ref|YP_001684407.1|	0039545	112-232	1.4e-33	51306	LexA/Signal peptidase	0.00054	51307	LexA-related	1jhf A:73-198
7o	gi|167646744|ref|YP_001684407.1|	0047587	2-68	9.31e-18	46785	Winged helix DNA-binding domain	0.045	46789	LexA repressor, N-terminal DNA-binding domain	1jhf A:2-72
7o	gi|167647742|ref|YP_001685405.1|	0054060	107-239	7.85e-27	48008	GntR ligand-binding domain-like	0.0082	48009	GntR ligand-binding domain-like	1hw1 A:79-230
7o	gi|167647742|ref|YP_001685405.1|	0050048	36-124	0.0000000000000169	46785	Winged helix DNA-binding domain	0.091	46789	LexA repressor, N-terminal DNA-binding domain	1jhf A:2-72
7o	gi|167621578|ref|YP_001672086.1|	0049608	76-238	2.03e-22	55781	GAF domain-like	0.021	75513	IclR ligand-binding domain-like	1mkm A:76-246
7o	gi|167621578|ref|YP_001672086.1|	0048177	9-80	0.000000000649	46785	Winged helix DNA-binding domain	0.067	46789	LexA repressor, N-terminal DNA-binding domain	1jhf A:2-72
7o	gi|167644038|ref|YP_001681701.1|	0049174	68-157	7.24e-21	54909	Dimeric alpha+beta barrel	0.0083	69733	Lrp/AsnC-like transcriptional regulator C-terminal domain	1ri7 A:85-170
7o	gi|167644038|ref|YP_001681701.1|	0049384	8-96	3.58e-16	46785	Winged helix DNA-binding domain	0.0083	68967	Lrp/AsnC-like transcriptional regulator N-terminal domain	1ri7 A:25-84
7o	gi|167644242|ref|YP_001681905.1|	0049174	64-152	1.21e-20	54909	Dimeric alpha+beta barrel	0.0086	69733	Lrp/AsnC-like transcriptional regulator C-terminal domain	1ri7 A:85-170
7o	gi|167644242|ref|YP_001681905.1|	0052161	3-62	9.1e-17	46785	Winged helix DNA-binding domain	0.0055	68967	Lrp/AsnC-like transcriptional regulator N-terminal domain	1ri7 A:25-84
7o	gi|167644785|ref|YP_001682448.1|	0040266	9-140	2.63e-16	46785	Winged helix DNA-binding domain	0.015	68967	Lrp/AsnC-like transcriptional regulator N-terminal domain	1ri7 A:25-84
7o	gi|167644835|ref|YP_001682498.1|	0049384	42-93	0.000000705	46785	Winged helix DNA-binding domain	0.056	68967	Lrp/AsnC-like transcriptional regulator N-terminal domain	1ri7 A:25-84
7o	gi|167644936|ref|YP_001682599.1|	0040524	74-233	2.93e-26	100950	NagB/RpiA/CoA transferase-like	0.07	75176	D-ribose-5-phosphate isomerase (RpiA), catalytic domain	1lk5 A:1-130,A:211-229
7o	gi|167644936|ref|YP_001682599.1|	0043758	6-65	0.00000000000651	46785	Winged helix DNA-binding domain	0.029	68967	Lrp/AsnC-like transcriptional regulator N-terminal domain	1i1g A:2-61
7o	gi|167645010|ref|YP_001682673.1|	0049174	69-155	3.49e-21	54909	Dimeric alpha+beta barrel	0.0015	69733	Lrp/AsnC-like transcriptional regulator C-terminal domain	1ri7 A:85-170
7o	gi|167645010|ref|YP_001682673.1|	0052161	5-64	7.26e-17	46785	Winged helix DNA-binding domain	0.0076	68967	Lrp/AsnC-like transcriptional regulator N-terminal domain	1ri7 A:25-84
7o	gi|167645088|ref|YP_001682751.1|	0052161	8-62	0.000000000000412	46785	Winged helix DNA-binding domain	0.01	68967	Lrp/AsnC-like transcriptional regulator N-terminal domain	1i1g A:2-61
7o	gi|167645088|ref|YP_001682751.1|	0049174	71-142	0.00000000000241	54909	Dimeric alpha+beta barrel	0.0042	69733	Lrp/AsnC-like transcriptional regulator C-terminal domain	1ri7 A:85-170
7o	gi|167645094|ref|YP_001682757.1|	0052161	10-67	0.0000000000000427	46785	Winged helix DNA-binding domain	0.013	68967	Lrp/AsnC-like transcriptional regulator N-terminal domain	2cfx A:1-63
7o	gi|167645094|ref|YP_001682757.1|	0052160	74-152	0.00000000102	54909	Dimeric alpha+beta barrel	0.018	69733	Lrp/AsnC-like transcriptional regulator C-terminal domain	2cfx A:64-140
7o	gi|167645832|ref|YP_001683495.1|	0049174	67-156	1.61e-19	54909	Dimeric alpha+beta barrel	0.002	69733	Lrp/AsnC-like transcriptional regulator C-terminal domain	1ri7 A:85-170
7o	gi|167645832|ref|YP_001683495.1|	0052161	6-67	0.00000000000000159	46785	Winged helix DNA-binding domain	0.024	68967	Lrp/AsnC-like transcriptional regulator N-terminal domain	1ri7 A:25-84
7o	gi|167645833|ref|YP_001683496.1|	0049174	67-155	1.88e-16	54909	Dimeric alpha+beta barrel	0.0037	69733	Lrp/AsnC-like transcriptional regulator C-terminal domain	1ri7 A:85-170
7o	gi|167645833|ref|YP_001683496.1|	0052364	4-93	0.000000000000462	46785	Winged helix DNA-binding domain	0.031	68967	Lrp/AsnC-like transcriptional regulator N-terminal domain	1i1g A:2-61
7o	gi|167647617|ref|YP_001685280.1|	0049174	63-152	2.55e-22	54909	Dimeric alpha+beta barrel	0.0057	69733	Lrp/AsnC-like transcriptional regulator C-terminal domain	1ri7 A:85-170
7o	gi|167647617|ref|YP_001685280.1|	0040517	2-88	3.02e-17	46785	Winged helix DNA-binding domain	0.015	68967	Lrp/AsnC-like transcriptional regulator N-terminal domain	1i1g A:2-61
7o	gi|167648282|ref|YP_001685945.1|	0049174	65-142	4.83e-17	54909	Dimeric alpha+beta barrel	0.0029	69733	Lrp/AsnC-like transcriptional regulator C-terminal domain	1ri7 A:85-170
7o	gi|167648282|ref|YP_001685945.1|	0052161	2-59	0.000000000000178	46785	Winged helix DNA-binding domain	0.018	68967	Lrp/AsnC-like transcriptional regulator N-terminal domain	1ri7 A:25-84
7o	gi|167621898|ref|YP_001676683.1|	0049174	74-163	2.28e-19	54909	Dimeric alpha+beta barrel	0.0037	69733	Lrp/AsnC-like transcriptional regulator C-terminal domain	1ri7 A:85-170
7o	gi|167621898|ref|YP_001676683.1|	0052364	11-98	7.58e-16	46785	Winged helix DNA-binding domain	0.011	68967	Lrp/AsnC-like transcriptional regulator N-terminal domain	1i1g A:2-61
7o	gi|167644421|ref|YP_001682084.1|	0045790	90-297	1.09e-27	53850	Periplasmic binding protein-like II	0.0017	53851	Phosphate binding protein-like	2fyi A:88-307
7o	gi|167644421|ref|YP_001682084.1|	0045910	5-110	3.18e-20	46785	Winged helix DNA-binding domain	0.0077	88979	LysR-like transcriptional regulators	1ixc A:1-89
7o	gi|167644427|ref|YP_001682090.1|	0045790	90-299	7.24e-40	53850	Periplasmic binding protein-like II	0.012	53851	Phosphate binding protein-like	2fyi A:88-307
7o	gi|167644427|ref|YP_001682090.1|	0047461	3-85	9.35e-20	46785	Winged helix DNA-binding domain	0.0082	88979	LysR-like transcriptional regulators	1ixc A:1-89
7o	gi|167644458|ref|YP_001682121.1|	0045790	92-299	4.34e-41	53850	Periplasmic binding protein-like II	0.01	53851	Phosphate binding protein-like	1al3 A:
7o	gi|167644458|ref|YP_001682121.1|	0045910	5-113	6.48e-20	46785	Winged helix DNA-binding domain	0.01	88979	LysR-like transcriptional regulators	1ixc A:1-89
7o	gi|167644480|ref|YP_001682143.1|	0052806	92-286	2.53e-32	53850	Periplasmic binding protein-like II	0.0069	53851	Phosphate binding protein-like	2fyi A:88-307
7o	gi|167644480|ref|YP_001682143.1|	0045910	6-114	1.58e-21	46785	Winged helix DNA-binding domain	0.0044	88979	LysR-like transcriptional regulators	1ixc A:1-89
7o	gi|167644493|ref|YP_001682156.1|	0045790	81-274	2.39e-26	53850	Periplasmic binding protein-like II	0.0061	53851	Phosphate binding protein-like	2fyi A:88-307
7o	gi|167644493|ref|YP_001682156.1|	0045910	2-104	7.42e-25	46785	Winged helix DNA-binding domain	0.0097	88979	LysR-like transcriptional regulators	1ixc A:1-89
7o	gi|167644512|ref|YP_001682175.1|	0052509	93-301	3.08e-32	53850	Periplasmic binding protein-like II	0.00026	53851	Phosphate binding protein-like	1uth A:
7o	gi|167644512|ref|YP_001682175.1|	0052508	2-76	2.31e-16	46785	Winged helix DNA-binding domain	0.0048	88979	LysR-like transcriptional regulators	2esn A:3-91
7o	gi|167644542|ref|YP_001682205.1|	0045790	92-295	1.05e-41	53850	Periplasmic binding protein-like II	0.0059	53851	Phosphate binding protein-like	2fyi A:88-307
7o	gi|167644542|ref|YP_001682205.1|	0047461	7-91	8.79e-23	46785	Winged helix DNA-binding domain	0.013	88979	LysR-like transcriptional regulators	1ixc A:1-89
7o	gi|167644617|ref|YP_001682280.1|	0045790	96-295	5.27e-38	53850	Periplasmic binding protein-like II	0.0033	53851	Phosphate binding protein-like	1ixc A:90-294
7o	gi|167644617|ref|YP_001682280.1|	0045910	9-118	1.9e-20	46785	Winged helix DNA-binding domain	0.0077	88979	LysR-like transcriptional regulators	1ixc A:1-89
7o	gi|167644762|ref|YP_001682425.1|	0045790	88-293	9.23e-47	53850	Periplasmic binding protein-like II	0.01	53851	Phosphate binding protein-like	1ixc A:90-294
7o	gi|167644762|ref|YP_001682425.1|	0045910	3-109	2.53e-19	46785	Winged helix DNA-binding domain	0.0058	88979	LysR-like transcriptional regulators	1ixc A:1-89
7o	gi|167644959|ref|YP_001682622.1|	0045790	82-290	9.05e-41	53850	Periplasmic binding protein-like II	0.0069	53851	Phosphate binding protein-like	1al3 A:
7o	gi|167644959|ref|YP_001682622.1|	0047461	1-81	2.5e-17	46785	Winged helix DNA-binding domain	0.01	88979	LysR-like transcriptional regulators	1ixc A:1-89
7o	gi|167644963|ref|YP_001682626.1|	0045790	95-289	1.3e-37	53850	Periplasmic binding protein-like II	0.015	53851	Phosphate binding protein-like	2fyi A:88-307
7o	gi|167644963|ref|YP_001682626.1|	0052508	4-86	4.47e-22	46785	Winged helix DNA-binding domain	0.029	88979	LysR-like transcriptional regulators	2esn A:3-91
7o	gi|167645042|ref|YP_001682705.1|	0052509	89-285	8.14e-35	53850	Periplasmic binding protein-like II	0.0000186	53851	Phosphate binding protein-like	1i6a A:
7o	gi|167645042|ref|YP_001682705.1|	0047461	1-87	8.85e-22	46785	Winged helix DNA-binding domain	0.0073	88979	LysR-like transcriptional regulators	1ixc A:1-89
7o	gi|167645431|ref|YP_001683094.1|	0045790	93-296	3.98e-32	53850	Periplasmic binding protein-like II	0.011	53851	Phosphate binding protein-like	1al3 A:
7o	gi|167645431|ref|YP_001683094.1|	0045910	9-115	1.73e-23	46785	Winged helix DNA-binding domain	0.022	88979	LysR-like transcriptional regulators	2esn A:3-91
7o	gi|167646339|ref|YP_001684002.1|	0049998	90-295	1.68e-32	53850	Periplasmic binding protein-like II	0.012	53851	Phosphate binding protein-like	1i6a A:
7o	gi|167646339|ref|YP_001684002.1|	0052508	8-86	9.33e-20	46785	Winged helix DNA-binding domain	0.0086	88979	LysR-like transcriptional regulators	1ixc A:1-89
7o	gi|167646347|ref|YP_001684010.1|	0045790	92-287	7.42e-29	53850	Periplasmic binding protein-like II	0.0099	53851	Phosphate binding protein-like	2fyi A:88-307
7o	gi|167646347|ref|YP_001684010.1|	0045910	4-114	9.89e-22	46785	Winged helix DNA-binding domain	0.005	88979	LysR-like transcriptional regulators	1ixc A:1-89
7o	gi|167646618|ref|YP_001684281.1|	0045790	91-274	1.09e-23	53850	Periplasmic binding protein-like II	0.0051	53851	Phosphate binding protein-like	1i6a A:
7o	gi|167646618|ref|YP_001684281.1|	0045910	7-113	1.36e-19	46785	Winged helix DNA-binding domain	0.006	88979	LysR-like transcriptional regulators	1ixc A:1-89
7o	gi|167646649|ref|YP_001684312.1|	0052509	92-318	2.71e-30	53850	Periplasmic binding protein-like II	0.0013	53851	Phosphate binding protein-like	2esn A:92-303
7o	gi|167646649|ref|YP_001684312.1|	0052508	6-87	2.79e-17	46785	Winged helix DNA-binding domain	0.0019	88979	LysR-like transcriptional regulators	2esn A:3-91
7o	gi|167647200|ref|YP_001684863.1|	0045790	92-297	3.57e-47	53850	Periplasmic binding protein-like II	0.0084	53851	Phosphate binding protein-like	2fyi A:88-307
7o	gi|167647200|ref|YP_001684863.1|	0045910	5-113	1.16e-22	46785	Winged helix DNA-binding domain	0.0087	88979	LysR-like transcriptional regulators	2esn A:3-91
7o	gi|167647204|ref|YP_001684867.1|	0045790	89-296	5e-35	53850	Periplasmic binding protein-like II	0.0029	53851	Phosphate binding protein-like	2esn A:92-303
7o	gi|167647204|ref|YP_001684867.1|	0045910	4-108	1.82e-20	46785	Winged helix DNA-binding domain	0.0041	88979	LysR-like transcriptional regulators	1ixc A:1-89
7o	gi|167647232|ref|YP_001684895.1|	0045790	99-305	9.37e-38	53850	Periplasmic binding protein-like II	0.01	53851	Phosphate binding protein-like	1ixc A:90-294
7o	gi|167647232|ref|YP_001684895.1|	0052508	9-90	2.5e-21	46785	Winged helix DNA-binding domain	0.015	88979	LysR-like transcriptional regulators	2esn A:3-91
7o	gi|167647256|ref|YP_001684919.1|	0045790	91-293	4.21e-44	53850	Periplasmic binding protein-like II	0.00066	53851	Phosphate binding protein-like	1al3 A:
7o	gi|167647256|ref|YP_001684919.1|	0045910	2-113	3.93e-24	46785	Winged helix DNA-binding domain	0.0076	88979	LysR-like transcriptional regulators	1ixc A:1-89
7o	gi|167647697|ref|YP_001685360.1|	0045790	93-294	2.17e-35	53850	Periplasmic binding protein-like II	0.017	53851	Phosphate binding protein-like	2esn A:92-303
7o	gi|167647697|ref|YP_001685360.1|	0052508	5-85	3.27e-17	46785	Winged helix DNA-binding domain	0.029	88979	LysR-like transcriptional regulators	1ixc A:1-89
7o	gi|167647799|ref|YP_001685462.1|	0045790	108-309	4.48e-32	53850	Periplasmic binding protein-like II	0.00097	53851	Phosphate binding protein-like	1i6a A:
7o	gi|167647799|ref|YP_001685462.1|	0045910	18-130	9.02e-24	46785	Winged helix DNA-binding domain	0.0023	88979	LysR-like transcriptional regulators	1ixc A:1-89
7o	gi|167647803|ref|YP_001685466.1|	0045790	93-300	4.34e-21	53850	Periplasmic binding protein-like II	0.0024	53851	Phosphate binding protein-like	1i6a A:
7o	gi|167647803|ref|YP_001685466.1|	0052508	2-82	3.59e-20	46785	Winged helix DNA-binding domain	0.019	88979	LysR-like transcriptional regulators	1ixc A:1-89
7o	gi|167647991|ref|YP_001685654.1|	0047313	92-290	2.53e-29	53850	Periplasmic binding protein-like II	0.016	53851	Phosphate binding protein-like	1h3d A:5-224
7o	gi|167647991|ref|YP_001685654.1|	0052508	2-86	9.25e-21	46785	Winged helix DNA-binding domain	0.0031	88979	LysR-like transcriptional regulators	2esn A:3-91
7o	gi|167647992|ref|YP_001685655.1|	0045790	89-284	1.99e-36	53850	Periplasmic binding protein-like II	0.01	53851	Phosphate binding protein-like	2esn A:92-303
7o	gi|167647992|ref|YP_001685655.1|	0047461	1-83	1.44e-16	46785	Winged helix DNA-binding domain	0.048	88979	LysR-like transcriptional regulators	1ixc A:1-89
7o	gi|167648289|ref|YP_001685952.1|	0045790	92-298	4.89e-43	53850	Periplasmic binding protein-like II	0.0087	53851	Phosphate binding protein-like	2fyi A:88-307
7o	gi|167648289|ref|YP_001685952.1|	0045910	5-114	1.41e-22	46785	Winged helix DNA-binding domain	0.011	88979	LysR-like transcriptional regulators	1ixc A:1-89
7o	gi|167648572|ref|YP_001686235.1|	0045790	91-296	8.33e-41	53850	Periplasmic binding protein-like II	0.0055	53851	Phosphate binding protein-like	2esn A:92-303
7o	gi|167648572|ref|YP_001686235.1|	0045910	4-114	2.45e-20	46785	Winged helix DNA-binding domain	0.0088	88979	LysR-like transcriptional regulators	1ixc A:1-89
7o	gi|167648799|ref|YP_001686462.1|	0045790	91-300	5.07e-39	53850	Periplasmic binding protein-like II	0.0074	53851	Phosphate binding protein-like	2fyi A:88-307
7o	gi|167648799|ref|YP_001686462.1|	0047461	8-90	2.09e-20	46785	Winged helix DNA-binding domain	0.01	88979	LysR-like transcriptional regulators	1ixc A:1-89
7o	gi|167648836|ref|YP_001686499.1|	0045790	89-301	6.88e-36	53850	Periplasmic binding protein-like II	0.0000242	53851	Phosphate binding protein-like	1i6a A:
7o	gi|167648836|ref|YP_001686499.1|	0045910	2-112	5.45e-24	46785	Winged helix DNA-binding domain	0.0091	88979	LysR-like transcriptional regulators	1ixc A:1-89
7o	gi|167621938|ref|YP_001676723.1|	0045790	90-293	1.12e-34	53850	Periplasmic binding protein-like II	0.00091	53851	Phosphate binding protein-like	2fyi A:88-307
7o	gi|167621938|ref|YP_001676723.1|	0045910	5-104	1.13e-16	46785	Winged helix DNA-binding domain	0.017	88979	LysR-like transcriptional regulators	1ixc A:1-89
7o	gi|167621768|ref|YP_001676553.1|	0045790	89-295	8.84e-37	53850	Periplasmic binding protein-like II	0.011	53851	Phosphate binding protein-like	2esn A:92-303
7o	gi|167621768|ref|YP_001676553.1|	0047461	3-88	7.49e-19	46785	Winged helix DNA-binding domain	0.01	88979	LysR-like transcriptional regulators	1ixc A:1-89
7o	gi|167621769|ref|YP_001676554.1|	0045790	89-296	6.15e-42	53850	Periplasmic binding protein-like II	0.011	53851	Phosphate binding protein-like	1al3 A:
7o	gi|167621769|ref|YP_001676554.1|	0045910	5-109	2.52e-20	46785	Winged helix DNA-binding domain	0.01	88979	LysR-like transcriptional regulators	1ixc A:1-89
7o	gi|167621781|ref|YP_001676566.1|	0045790	90-297	4.34e-41	53850	Periplasmic binding protein-like II	0.016	53851	Phosphate binding protein-like	2fyi A:88-307
7o	gi|167621781|ref|YP_001676566.1|	0045910	4-112	2.96e-19	46785	Winged helix DNA-binding domain	0.01	88979	LysR-like transcriptional regulators	1ixc A:1-89
7o	gi|167621788|ref|YP_001676573.1|	0045790	91-298	3.48e-44	53850	Periplasmic binding protein-like II	0.0087	53851	Phosphate binding protein-like	2fyi A:88-307
7o	gi|167621788|ref|YP_001676573.1|	0045910	7-113	1.82e-20	46785	Winged helix DNA-binding domain	0.0079	88979	LysR-like transcriptional regulators	1ixc A:1-89
7o	gi|167621804|ref|YP_001676589.1|	0045790	87-291	3.8e-42	53850	Periplasmic binding protein-like II	0.011	53851	Phosphate binding protein-like	1amf A:
7o	gi|167621804|ref|YP_001676589.1|	0045910	5-111	1.62e-22	46785	Winged helix DNA-binding domain	0.011	88979	LysR-like transcriptional regulators	1ixc A:1-89
7o	gi|167644126|ref|YP_001681789.1|	0048674	146-306	2.06e-21	55729	Acyl-CoA N-acyltransferases (Nat)	0.0054	55730	N-acetyl transferase, NAT	2ge3 A:6-169
7o	gi|167644126|ref|YP_001681789.1|	0052644	11-125	2.24e-19	46785	Winged helix DNA-binding domain	0.038	63379	MarR-like transcriptional regulators	2fbk A:8-179
7o	gi|167644509|ref|YP_001682172.1|	0052644	33-146	3.29e-23	46785	Winged helix DNA-binding domain	0.0096	63379	MarR-like transcriptional regulators	2a61 A:5-143
7o	gi|167644651|ref|YP_001682314.1|	0052644	3-138	5.09e-31	46785	Winged helix DNA-binding domain	0.0048	63379	MarR-like transcriptional regulators	1s3j A:
7o	gi|167644738|ref|YP_001682401.1|	0052644	3-144	2.69e-28	46785	Winged helix DNA-binding domain	0.03	63379	MarR-like transcriptional regulators	3deu A:2-141
7o	gi|167644775|ref|YP_001682438.1|	0052644	4-136	1.14e-23	46785	Winged helix DNA-binding domain	0.012	63379	MarR-like transcriptional regulators	2a61 A:5-143
7o	gi|167645099|ref|YP_001682762.1|	0052644	13-153	1.18e-27	46785	Winged helix DNA-binding domain	0.006	63379	MarR-like transcriptional regulators	1lnw A:
7o	gi|167645271|ref|YP_001682934.1|	0052644	10-147	2.6e-35	46785	Winged helix DNA-binding domain	0.00014	63379	MarR-like transcriptional regulators	1z91 A:8-144
7o	gi|167645705|ref|YP_001683368.1|	0052801	9-143	2.03e-29	46785	Winged helix DNA-binding domain	0.0034	63379	MarR-like transcriptional regulators	2fbh A:8-144
7o	gi|167646448|ref|YP_001684111.1|	0052644	15-147	5.73e-30	46785	Winged helix DNA-binding domain	0.013	63379	MarR-like transcriptional regulators	2a61 A:5-143
7o	gi|167646538|ref|YP_001684201.1|	0039384	33-82	0.0000051	46785	Winged helix DNA-binding domain	0.071	63379	MarR-like transcriptional regulators	2fbh A:8-144
7o	gi|167646548|ref|YP_001684211.1|	0051337	2-146	4.77e-31	46785	Winged helix DNA-binding domain	0.073	63379	MarR-like transcriptional regulators	2hr3 A:2-146
7o	gi|167647035|ref|YP_001684698.1|	0052801	15-150	4.34e-30	46785	Winged helix DNA-binding domain	0.0032	63379	MarR-like transcriptional regulators	2fbh A:8-144
7o	gi|167647152|ref|YP_001684815.1|	0052644	6-155	2.63e-26	46785	Winged helix DNA-binding domain	0.0051	63379	MarR-like transcriptional regulators	2fbk A:8-179
7o	gi|167647559|ref|YP_001685222.1|	0052644	6-141	1.01e-31	46785	Winged helix DNA-binding domain	0.00034	63379	MarR-like transcriptional regulators	1z91 A:8-144
7o	gi|167648305|ref|YP_001685968.1|	0052801	40-167	0.0000000000000718	46785	Winged helix DNA-binding domain	0.05	63379	MarR-like transcriptional regulators	1lnw A:
7o	gi|167648551|ref|YP_001686214.1|	0052506	6-96	0.00000000000487	46785	Winged helix DNA-binding domain	0.0054	63379	MarR-like transcriptional regulators	1ub9 A:
7o	gi|167648813|ref|YP_001686476.1|	0052801	20-151	1.73e-26	46785	Winged helix DNA-binding domain	0.0096	63379	MarR-like transcriptional regulators	1jgs A:
7o	gi|167649032|ref|YP_001686695.1|	0052801	13-146	3.35e-28	46785	Winged helix DNA-binding domain	0.01	63379	MarR-like transcriptional regulators	3deu A:2-141
7o	gi|167621909|ref|YP_001676694.1|	0052644	18-149	2.19e-24	46785	Winged helix DNA-binding domain	0.0062	63379	MarR-like transcriptional regulators	2a61 A:5-143
7o	gi|167621673|ref|YP_001672181.1|	0052644	6-140	6.39e-32	46785	Winged helix DNA-binding domain	0.00018	63379	MarR-like transcriptional regulators	2fbh A:8-144
7o	gi|167644576|ref|YP_001682239.1|	0051385	288-391	2.94e-23	46894	C-terminal effector domain of the bipartite response regulators	0.0024	46895	PhoB-like	1ys7 A:128-233
7o	gi|167644576|ref|YP_001682239.1|	0054521	204-286	2.56e-21	52172	CheY-like	0.0003	52173	CheY-related	1zh2 A:2-120
7o	gi|167645552|ref|YP_001683215.1|	0050342	24-149	7.54e-39	52172	CheY-like	0.00039	52173	CheY-related	1mvo A:
7o	gi|167645552|ref|YP_001683215.1|	0049014	160-254	9.64e-24	46894	C-terminal effector domain of the bipartite response regulators	0.00049	46895	PhoB-like	1opc A:
7o	gi|167646353|ref|YP_001684016.1|	0051385	10-113	3.4e-17	46894	C-terminal effector domain of the bipartite response regulators	0.0051	46895	PhoB-like	1opc A:
7o	gi|167646353|ref|YP_001684016.1|	0053686	140-410	2.72e-16	52540	P-loop containing nucleoside triphosphate hydrolases	0.067	81269	Extended AAA-ATPase domain	1in4 A:17-254
7o	gi|167647248|ref|YP_001684911.1|	0050342	3-126	3.13e-39	52172	CheY-like	0.00021	52173	CheY-related	1mvo A:
7o	gi|167647248|ref|YP_001684911.1|	0051385	133-233	7.94e-25	46894	C-terminal effector domain of the bipartite response regulators	0.00085	46895	PhoB-like	1opc A:
7o	gi|167647929|ref|YP_001685592.1|	0050342	3-126	1.07e-43	52172	CheY-like	0.0000859	52173	CheY-related	1mvo A:
7o	gi|167647929|ref|YP_001685592.1|	0051385	133-230	1.22e-23	46894	C-terminal effector domain of the bipartite response regulators	0.0029	46895	PhoB-like	1qqi A:
7o	gi|167648195|ref|YP_001685858.1|	0050342	2-123	1.2e-29	52172	CheY-like	0.00015	52173	CheY-related	1zh2 A:2-120
7o	gi|167648195|ref|YP_001685858.1|	0051385	121-224	8.02e-25	46894	C-terminal effector domain of the bipartite response regulators	0.0018	46895	PhoB-like	1ys7 A:128-233
7o	gi|167648306|ref|YP_001685969.1|	0050342	8-134	5.55e-39	52172	CheY-like	0.00035	52173	CheY-related	1mvo A:
7o	gi|167648306|ref|YP_001685969.1|	0051385	136-231	6.8e-20	46894	C-terminal effector domain of the bipartite response regulators	0.001	46895	PhoB-like	1opc A:
7o	gi|167648501|ref|YP_001686164.1|	0050342	3-125	4.7e-44	52172	CheY-like	0.0000561	52173	CheY-related	1mvo A:
7o	gi|167648501|ref|YP_001686164.1|	0051385	126-226	4.82e-32	46894	C-terminal effector domain of the bipartite response regulators	0.00022	46895	PhoB-like	1qqi A:
7o	gi|167648585|ref|YP_001686248.1|	0050342	3-123	3.98e-39	52172	CheY-like	0.0000977	52173	CheY-related	1mvo A:
7o	gi|167648585|ref|YP_001686248.1|	0048619	138-233	1.42e-24	46894	C-terminal effector domain of the bipartite response regulators	0.002	46895	PhoB-like	1qqi A:
7o	gi|167648991|ref|YP_001686654.1|	0050342	4-139	4.98e-37	52172	CheY-like	0.00024	52173	CheY-related	1mvo A:
7o	gi|167648991|ref|YP_001686654.1|	0051385	132-230	2.15e-19	46894	C-terminal effector domain of the bipartite response regulators	0.0057	46895	PhoB-like	1kgs A:124-225
7o	gi|167644301|ref|YP_001681964.1|	0049180	36-113	1.61e-28	47413	lambda repressor-like DNA-binding domains	0.063	47432	SinR domain-like	2b5a A:1-77
7o	gi|167644371|ref|YP_001682034.1|	0051249	8-56	0.000000135	47413	lambda repressor-like DNA-binding domains	0.083	47432	SinR domain-like	1y7y A:5-73
7o	gi|167644571|ref|YP_001682234.1|	0051249	8-56	0.000000135	47413	lambda repressor-like DNA-binding domains	0.083	47432	SinR domain-like	1y7y A:5-73
7o	gi|167644445|ref|YP_001682108.1|	0054369	61-118	0.0000000013	47413	lambda repressor-like DNA-binding domains	0.057	47432	SinR domain-like	2b5a A:1-77
7o	gi|167644621|ref|YP_001682284.1|	0054537	39-83	0.00000000358	47413	lambda repressor-like DNA-binding domains	0.019	47432	SinR domain-like	2ppx A:30-91
7o	gi|167644800|ref|YP_001682463.1|	0049180	4-87	1.07e-29	47413	lambda repressor-like DNA-binding domains	0.066	47432	SinR domain-like	2b5a A:1-77
7o	gi|167644920|ref|YP_001682583.1|	0051249	39-99	0.0000313	47413	lambda repressor-like DNA-binding domains	0.082	47432	SinR domain-like	1b0n A:1-68
7o	gi|167645114|ref|YP_001682777.1|	0049180	1-63	1.23e-24	47413	lambda repressor-like DNA-binding domains	0.033	47432	SinR domain-like	2b5a A:1-77
7o	gi|167645122|ref|YP_001682785.1|	0054369	2-68	7.78e-16	47413	lambda repressor-like DNA-binding domains	0.044	47432	SinR domain-like	1b0n A:1-68
7o	gi|167645289|ref|YP_001682952.1|	0049180	12-79	0.000000000000208	47413	lambda repressor-like DNA-binding domains	0.033	47432	SinR domain-like	1y7y A:5-73
7o	gi|167645422|ref|YP_001683085.1|	0043707	28-79	0.0000719	47413	lambda repressor-like DNA-binding domains	0.021	47432	SinR domain-like	2ppx A:30-91
7o	gi|167645471|ref|YP_001683134.1|	0054537	43-90	0.000000000732	47413	lambda repressor-like DNA-binding domains	0.0026	47432	SinR domain-like	2ppx A:30-91
7o	gi|167645630|ref|YP_001683293.1|	0049999	2-61	2.82e-19	47413	lambda repressor-like DNA-binding domains	0.003	47432	SinR domain-like	1utx A:
7o	gi|167645945|ref|YP_001683608.1|	0051249	16-76	0.00000000563	47413	lambda repressor-like DNA-binding domains	0.049	47432	SinR domain-like	1y7y A:5-73
7o	gi|167645954|ref|YP_001683617.1|	0051908	2-66	2.15e-17	47413	lambda repressor-like DNA-binding domains	0.011	47432	SinR domain-like	2b5a A:1-77
7o	gi|167645955|ref|YP_001683618.1|	0051908	1-67	3.38e-17	47413	lambda repressor-like DNA-binding domains	0.0087	47432	SinR domain-like	2b5a A:1-77
7o	gi|167645957|ref|YP_001683620.1|	0054369	52-118	0.0000000000415	47413	lambda repressor-like DNA-binding domains	0.044	47432	SinR domain-like	1b0n A:1-68
7o	gi|167646198|ref|YP_001683861.1|	0050823	16-69	0.0000000196	47413	lambda repressor-like DNA-binding domains	0.043	47432	SinR domain-like	2ppx A:30-91
7o	gi|167646208|ref|YP_001683871.1|	0051249	8-73	0.00000000000000479	47413	lambda repressor-like DNA-binding domains	0.083	47432	SinR domain-like	1y7y A:5-73
7o	gi|167646960|ref|YP_001684623.1|	0051249	5-66	0.0000000000778	47413	lambda repressor-like DNA-binding domains	0.035	47432	SinR domain-like	1b0n A:1-68
7o	gi|167647187|ref|YP_001684850.1|	0054127	16-98	3.23e-22	47413	lambda repressor-like DNA-binding domains	0.011	47432	SinR domain-like	2ict A:8-94
7o	gi|167647481|ref|YP_001685144.1|	0052016	7-70	6.48e-17	47413	lambda repressor-like DNA-binding domains	0.021	47432	SinR domain-like	1utx A:
7o	gi|167647773|ref|YP_001685436.1|	0051249	3-70	2.33e-17	47413	lambda repressor-like DNA-binding domains	0.017	47432	SinR domain-like	1y7y A:5-73
7o	gi|167648095|ref|YP_001685758.1|	0051249	6-75	2.33e-18	47413	lambda repressor-like DNA-binding domains	0.04	47432	SinR domain-like	1b0n A:1-68
7o	gi|167648136|ref|YP_001685799.1|	0051249	2-66	0.0000000000000142	47413	lambda repressor-like DNA-binding domains	0.029	47432	SinR domain-like	2b5a A:1-77
7o	gi|167648138|ref|YP_001685801.1|	0051249	22-71	0.0000000356	47413	lambda repressor-like DNA-binding domains	0.083	47432	SinR domain-like	1y7y A:5-73
7o	gi|167648317|ref|YP_001685980.1|	0051249	5-67	1.66e-17	47413	lambda repressor-like DNA-binding domains	0.031	47432	SinR domain-like	1utx A:
7o	gi|167648817|ref|YP_001686480.1|	0054127	60-118	0.000000059	47413	lambda repressor-like DNA-binding domains	0.033	47432	SinR domain-like	2b5a A:1-77
7o	gi|167621885|ref|YP_001676670.1|	0052016	42-84	0.00000000147	47413	lambda repressor-like DNA-binding domains	0.071	47432	SinR domain-like	1b0n A:1-68
7o	gi|167621613|ref|YP_001672121.1|	0054369	14-71	0.000000000282	47413	lambda repressor-like DNA-binding domains	0.06	47432	SinR domain-like	2b5a A:1-77
7o	gi|167644197|ref|YP_001681860.1|	0052648	107-233	5.34e-28	48498	Tetracyclin repressor-like, C-terminal domain	0.012	48499	Tetracyclin repressor-like, C-terminal domain	2fbq A:81-214
7o	gi|167644197|ref|YP_001681860.1|	0049523	24-93	3.49e-18	46689	Homeodomain-like	0.0028	46764	Tetracyclin repressor-like, N-terminal domain	2fbq A:2-80
7o	gi|167644240|ref|YP_001681903.1|	0049523	11-88	7.7e-17	46689	Homeodomain-like	0.0037	46764	Tetracyclin repressor-like, N-terminal domain	3c07 A:15-89
7o	gi|167644381|ref|YP_001682044.1|	0054374	7-70	0.000000000000204	46689	Homeodomain-like	0.0062	46764	Tetracyclin repressor-like, N-terminal domain	2id3 A:13-80
7o	gi|167644381|ref|YP_001682044.1|	0053097	78-190	0.00000000000133	48498	Tetracyclin repressor-like, C-terminal domain	0.0086	48499	Tetracyclin repressor-like, C-terminal domain	2fq4 A:78-192
7o	gi|167644396|ref|YP_001682059.1|	0054374	26-88	0.000000000000155	46689	Homeodomain-like	0.0063	46764	Tetracyclin repressor-like, N-terminal domain	2gen A:6-75
7o	gi|167644396|ref|YP_001682059.1|	0051586	91-174	0.000000000311	48498	Tetracyclin repressor-like, C-terminal domain	0.0091	48499	Tetracyclin repressor-like, C-terminal domain	1zk8 A:78-182
7o	gi|167644407|ref|YP_001682070.1|	0054341	1-66	5.82e-16	46689	Homeodomain-like	0.0099	46764	Tetracyclin repressor-like, N-terminal domain	2o7t A:1-78
7o	gi|167644407|ref|YP_001682070.1|	0054342	77-155	0.00000122	48498	Tetracyclin repressor-like, C-terminal domain	0.012	48499	Tetracyclin repressor-like, C-terminal domain	2gfn A:81-199
7o	gi|167644411|ref|YP_001682074.1|	0054375	87-188	3.29e-20	48498	Tetracyclin repressor-like, C-terminal domain	0.0065	48499	Tetracyclin repressor-like, C-terminal domain	2oi8 A:87-216
7o	gi|167644411|ref|YP_001682074.1|	0054374	11-78	6.48e-19	46689	Homeodomain-like	0.013	46764	Tetracyclin repressor-like, N-terminal domain	2fbq A:2-80
7o	gi|167644462|ref|YP_001682125.1|	0053066	90-205	2.08e-23	48498	Tetracyclin repressor-like, C-terminal domain	0.00046	48499	Tetracyclin repressor-like, C-terminal domain	2i10 A:79-194
7o	gi|167644462|ref|YP_001682125.1|	0049195	13-78	1.09e-16	46689	Homeodomain-like	0.0013	46764	Tetracyclin repressor-like, N-terminal domain	2i10 A:10-78
7o	gi|167644491|ref|YP_001682154.1|	0049523	11-78	1.03e-17	46689	Homeodomain-like	0.0083	46764	Tetracyclin repressor-like, N-terminal domain	1z77 A:1-75
7o	gi|167644497|ref|YP_001682160.1|	0049523	9-80	4.29e-16	46689	Homeodomain-like	0.011	46764	Tetracyclin repressor-like, N-terminal domain	2o7t A:1-78
7o	gi|167644497|ref|YP_001682160.1|	0054342	86-184	0.0000000000000127	48498	Tetracyclin repressor-like, C-terminal domain	0.0097	48499	Tetracyclin repressor-like, C-terminal domain	2o7t A:79-188
7o	gi|167644500|ref|YP_001682163.1|	0053066	102-215	1.78e-25	48498	Tetracyclin repressor-like, C-terminal domain	0.0033	48499	Tetracyclin repressor-like, C-terminal domain	2g3b A:74-189
7o	gi|167644500|ref|YP_001682163.1|	0049195	22-98	9.75e-16	46689	Homeodomain-like	0.0015	46764	Tetracyclin repressor-like, N-terminal domain	2i10 A:10-78
7o	gi|167644508|ref|YP_001682171.1|	0052656	81-188	5.28e-19	48498	Tetracyclin repressor-like, C-terminal domain	0.0019	48499	Tetracyclin repressor-like, C-terminal domain	2fd5 A:77-180
7o	gi|167644508|ref|YP_001682171.1|	0049195	2-74	1.65e-17	46689	Homeodomain-like	0.0037	46764	Tetracyclin repressor-like, N-terminal domain	2fd5 A:1-76
7o	gi|167644519|ref|YP_001682182.1|	0049195	23-95	2.15e-17	46689	Homeodomain-like	0.0041	46764	Tetracyclin repressor-like, N-terminal domain	1z77 A:1-75
7o	gi|167644524|ref|YP_001682187.1|	0049523	25-97	5.08e-16	46689	Homeodomain-like	0.0026	46764	Tetracyclin repressor-like, N-terminal domain	3c07 A:15-89
7o	gi|167644556|ref|YP_001682219.1|	0052648	94-222	6.23e-32	48498	Tetracyclin repressor-like, C-terminal domain	0.0014	48499	Tetracyclin repressor-like, C-terminal domain	2fbq A:81-214
7o	gi|167644556|ref|YP_001682219.1|	0049523	8-82	7.7e-17	46689	Homeodomain-like	0.0033	46764	Tetracyclin repressor-like, N-terminal domain	2fx0 A:4-76
7o	gi|167644614|ref|YP_001682277.1|	0049195	19-91	7.7e-19	46689	Homeodomain-like	0.0033	46764	Tetracyclin repressor-like, N-terminal domain	1z77 A:1-75
7o	gi|167644614|ref|YP_001682277.1|	0052878	101-207	0.0000756	48498	Tetracyclin repressor-like, C-terminal domain	0.013	48499	Tetracyclin repressor-like, C-terminal domain	2gen A:76-193
7o	gi|167644776|ref|YP_001682439.1|	0049523	245-321	0.00000000000000121	46689	Homeodomain-like	0.0088	46764	Tetracyclin repressor-like, N-terminal domain	2fd5 A:1-76
7o	gi|167644776|ref|YP_001682439.1|	0049523	28-106	0.000000000000279	46689	Homeodomain-like	0.01	46764	Tetracyclin repressor-like, N-terminal domain	1t33 A:1-88
7o	gi|167644776|ref|YP_001682439.1|	0049196	354-436	0.000000000946	48498	Tetracyclin repressor-like, C-terminal domain	0.01	48499	Tetracyclin repressor-like, C-terminal domain	1vi0 A:78-194
7o	gi|167644938|ref|YP_001682601.1|	0049523	7-89	2.99e-18	46689	Homeodomain-like	0.0085	46764	Tetracyclin repressor-like, N-terminal domain	3c07 A:15-89
7o	gi|167645017|ref|YP_001682680.1|	0049523	20-99	2.51e-19	46689	Homeodomain-like	0.0052	46764	Tetracyclin repressor-like, N-terminal domain	3c07 A:15-89
7o	gi|167645017|ref|YP_001682680.1|	0050189	102-185	0.0000000604	48498	Tetracyclin repressor-like, C-terminal domain	0.003	48499	Tetracyclin repressor-like, C-terminal domain	1vi0 A:78-194
7o	gi|167645018|ref|YP_001682681.1|	0049195	2-76	1.9e-18	46689	Homeodomain-like	0.0029	46764	Tetracyclin repressor-like, N-terminal domain	3c07 A:15-89
7o	gi|167645018|ref|YP_001682681.1|	0052743	82-173	0.000000000174	48498	Tetracyclin repressor-like, C-terminal domain	0.0071	48499	Tetracyclin repressor-like, C-terminal domain	2fq4 A:78-192
7o	gi|167645054|ref|YP_001682717.1|	0054341	23-90	9.75e-17	46689	Homeodomain-like	0.0061	46764	Tetracyclin repressor-like, N-terminal domain	2d6y A:7-74
7o	gi|167645054|ref|YP_001682717.1|	0052656	98-202	0.000000000000435	48498	Tetracyclin repressor-like, C-terminal domain	0.013	48499	Tetracyclin repressor-like, C-terminal domain	2fd5 A:77-180
7o	gi|167645059|ref|YP_001682722.1|	0036286	278-313	0.0000645	46689	Homeodomain-like	0.066	46764	Tetracyclin repressor-like, N-terminal domain	2i10 A:10-78
7o	gi|167645277|ref|YP_001682940.1|	0049523	9-88	9.98e-18	46689	Homeodomain-like	0.0068	46764	Tetracyclin repressor-like, N-terminal domain	1pb6 A:14-85
7o	gi|167645277|ref|YP_001682940.1|	0053097	82-195	0.0000000000924	48498	Tetracyclin repressor-like, C-terminal domain	0.014	48499	Tetracyclin repressor-like, C-terminal domain	2g7g A:74-205
7o	gi|167645292|ref|YP_001682955.1|	0049523	17-88	9.71e-18	46689	Homeodomain-like	0.0078	46764	Tetracyclin repressor-like, N-terminal domain	2i10 A:10-78
7o	gi|167645298|ref|YP_001682961.1|	0049195	10-80	4.36e-17	46689	Homeodomain-like	0.0053	46764	Tetracyclin repressor-like, N-terminal domain	1rkt A:2-82
7o	gi|167645298|ref|YP_001682961.1|	0052886	107-198	0.0000000779	48498	Tetracyclin repressor-like, C-terminal domain	0.0071	48499	Tetracyclin repressor-like, C-terminal domain	2gfn A:81-199
7o	gi|167645299|ref|YP_001682962.1|	0049195	6-80	5.53e-16	46689	Homeodomain-like	0.0068	46764	Tetracyclin repressor-like, N-terminal domain	3c07 A:15-89
7o	gi|167645299|ref|YP_001682962.1|	0053205	108-198	0.0000563	48498	Tetracyclin repressor-like, C-terminal domain	0.018	48499	Tetracyclin repressor-like, C-terminal domain	2np5 A:78-195
7o	gi|167645360|ref|YP_001683023.1|	0046275	248-299	0.000000000161	46689	Homeodomain-like	0.026	46759	AraC type transcriptional activator	1d5y A:57-121
7o	gi|167645360|ref|YP_001683023.1|	0036286	195-245	0.000000228	46689	Homeodomain-like	0.033	46764	Tetracyclin repressor-like, N-terminal domain	1t56 A:22-94
7o	gi|167645852|ref|YP_001683515.1|	0049523	3-74	0.00000000000308	46689	Homeodomain-like	0.0067	46764	Tetracyclin repressor-like, N-terminal domain	2g7s A:3-76
7o	gi|167645890|ref|YP_001683553.1|	0049195	32-107	1.04e-16	46689	Homeodomain-like	0.014	46764	Tetracyclin repressor-like, N-terminal domain	1t56 A:22-94
7o	gi|167645909|ref|YP_001683572.1|	0049195	32-92	0.00000000000000429	46689	Homeodomain-like	0.0051	46764	Tetracyclin repressor-like, N-terminal domain	2i10 A:10-78
7o	gi|167645909|ref|YP_001683572.1|	0052743	100-222	0.0000000356	48498	Tetracyclin repressor-like, C-terminal domain	0.012	48499	Tetracyclin repressor-like, C-terminal domain	2fq4 A:78-192
7o	gi|167646143|ref|YP_001683806.1|	0045815	130-300	5.18e-32	53098	Ribonuclease H-like	0.019	53107	Retroviral integrase, catalytic domain	1c0m A:49-216
7o	gi|167646143|ref|YP_001683806.1|	0048742	9-116	0.0000000000000555	46689	Homeodomain-like	0.079	46764	Tetracyclin repressor-like, N-terminal domain	2np5 A:9-77
7o	gi|167646268|ref|YP_001683931.1|	0054341	11-83	0.00000000000000239	46689	Homeodomain-like	0.013	46764	Tetracyclin repressor-like, N-terminal domain	2o7t A:1-78
7o	gi|167646268|ref|YP_001683931.1|	0054342	87-188	0.000000924	48498	Tetracyclin repressor-like, C-terminal domain	0.016	48499	Tetracyclin repressor-like, C-terminal domain	2o7t A:79-188
7o	gi|167646560|ref|YP_001684223.1|	0054374	6-64	0.000000000000017	46689	Homeodomain-like	0.0048	46764	Tetracyclin repressor-like, N-terminal domain	1z77 A:1-75
7o	gi|167646631|ref|YP_001684294.1|	0054341	13-84	0.00000000998	46689	Homeodomain-like	0.027	46764	Tetracyclin repressor-like, N-terminal domain	2np5 A:9-77
7o	gi|167646641|ref|YP_001684304.1|	0054374	22-95	0.0000000000000017	46689	Homeodomain-like	0.0077	46764	Tetracyclin repressor-like, N-terminal domain	1t56 A:22-94
7o	gi|167646672|ref|YP_001684335.1|	0052648	95-223	8e-33	48498	Tetracyclin repressor-like, C-terminal domain	0.0061	48499	Tetracyclin repressor-like, C-terminal domain	2fbq A:81-214
7o	gi|167646672|ref|YP_001684335.1|	0049523	10-88	1.2e-16	46689	Homeodomain-like	0.0041	46764	Tetracyclin repressor-like, N-terminal domain	2fbq A:2-80
7o	gi|167646830|ref|YP_001684493.1|	0049523	2-78	2.14e-16	46689	Homeodomain-like	0.017	46764	Tetracyclin repressor-like, N-terminal domain	2fbq A:2-80
7o	gi|167646830|ref|YP_001684493.1|	0054342	77-181	1.62e-16	48498	Tetracyclin repressor-like, C-terminal domain	0.0082	48499	Tetracyclin repressor-like, C-terminal domain	2gfn A:81-199
7o	gi|167647030|ref|YP_001684693.1|	0049523	21-102	6.16e-16	46689	Homeodomain-like	0.0041	46764	Tetracyclin repressor-like, N-terminal domain	1z77 A:1-75
7o	gi|167647030|ref|YP_001684693.1|	0050189	99-199	0.0000000195	48498	Tetracyclin repressor-like, C-terminal domain	0.012	48499	Tetracyclin repressor-like, C-terminal domain	1vi0 A:78-194
7o	gi|167647053|ref|YP_001684716.1|	0049523	28-107	5.49e-17	46689	Homeodomain-like	0.0076	46764	Tetracyclin repressor-like, N-terminal domain	1vi0 A:6-77
7o	gi|167647053|ref|YP_001684716.1|	0054375	110-220	3.06e-17	48498	Tetracyclin repressor-like, C-terminal domain	0.0089	48499	Tetracyclin repressor-like, C-terminal domain	2g7s A:77-192
7o	gi|167647147|ref|YP_001684810.1|	0049523	7-90	3.54e-22	46689	Homeodomain-like	0.0044	46764	Tetracyclin repressor-like, N-terminal domain	1z77 A:1-75
7o	gi|167647147|ref|YP_001684810.1|	0052743	84-174	0.00000000945	48498	Tetracyclin repressor-like, C-terminal domain	0.011	48499	Tetracyclin repressor-like, C-terminal domain	2g7s A:77-192
7o	gi|167647166|ref|YP_001684829.1|	0054374	14-86	2.03e-16	46689	Homeodomain-like	0.01	46764	Tetracyclin repressor-like, N-terminal domain	2gfn A:4-80
7o	gi|167647166|ref|YP_001684829.1|	0051586	92-183	0.000000000000149	48498	Tetracyclin repressor-like, C-terminal domain	0.0069	48499	Tetracyclin repressor-like, C-terminal domain	1zk8 A:78-182
7o	gi|167647285|ref|YP_001684948.1|	0052648	101-227	2.37e-28	48498	Tetracyclin repressor-like, C-terminal domain	0.0018	48499	Tetracyclin repressor-like, C-terminal domain	2fbq A:81-214
7o	gi|167647285|ref|YP_001684948.1|	0049523	25-97	4.98e-16	46689	Homeodomain-like	0.0016	46764	Tetracyclin repressor-like, N-terminal domain	2fbq A:2-80
7o	gi|167647407|ref|YP_001685070.1|	0052886	92-199	7.33e-16	48498	Tetracyclin repressor-like, C-terminal domain	0.0038	48499	Tetracyclin repressor-like, C-terminal domain	2gfn A:81-199
7o	gi|167647407|ref|YP_001685070.1|	0049523	12-92	0.0000000000000821	46689	Homeodomain-like	0.014	46764	Tetracyclin repressor-like, N-terminal domain	2fbq A:2-80
7o	gi|167647672|ref|YP_001685335.1|	0052799	100-217	1.87e-20	48498	Tetracyclin repressor-like, C-terminal domain	0.01	48499	Tetracyclin repressor-like, C-terminal domain	2fq4 A:78-192
7o	gi|167647672|ref|YP_001685335.1|	0049523	19-101	2.77e-19	46689	Homeodomain-like	0.0034	46764	Tetracyclin repressor-like, N-terminal domain	2fx0 A:4-76
7o	gi|167647889|ref|YP_001685552.1|	0049523	10-91	7.48e-19	46689	Homeodomain-like	0.0062	46764	Tetracyclin repressor-like, N-terminal domain	2o7o A:2-67
7o	gi|167647889|ref|YP_001685552.1|	0054375	97-207	6.07e-16	48498	Tetracyclin repressor-like, C-terminal domain	0.012	48499	Tetracyclin repressor-like, C-terminal domain	2oi8 A:87-216
7o	gi|167647892|ref|YP_001685555.1|	0052849	79-174	3.65e-18	48498	Tetracyclin repressor-like, C-terminal domain	0.0024	48499	Tetracyclin repressor-like, C-terminal domain	2g7s A:77-192
7o	gi|167647892|ref|YP_001685555.1|	0049523	3-80	9.98e-16	46689	Homeodomain-like	0.004	46764	Tetracyclin repressor-like, N-terminal domain	2g7s A:3-76
7o	gi|167647896|ref|YP_001685559.1|	0053205	85-192	5.78e-24	48498	Tetracyclin repressor-like, C-terminal domain	0.0056	48499	Tetracyclin repressor-like, C-terminal domain	2gfn A:81-199
7o	gi|167647896|ref|YP_001685559.1|	0049523	5-83	4.46e-16	46689	Homeodomain-like	0.0045	46764	Tetracyclin repressor-like, N-terminal domain	2gfn A:4-80
7o	gi|167647944|ref|YP_001685607.1|	0049195	1-64	0.00000000000000399	46689	Homeodomain-like	0.0057	46764	Tetracyclin repressor-like, N-terminal domain	2fbq A:2-80
7o	gi|167647966|ref|YP_001685629.1|	0052648	99-228	2e-33	48498	Tetracyclin repressor-like, C-terminal domain	0.0039	48499	Tetracyclin repressor-like, C-terminal domain	2fbq A:81-214
7o	gi|167647966|ref|YP_001685629.1|	0049523	16-91	1.23e-18	46689	Homeodomain-like	0.002	46764	Tetracyclin repressor-like, N-terminal domain	2fbq A:2-80
7o	gi|167647975|ref|YP_001685638.1|	0052648	111-236	1.56e-32	48498	Tetracyclin repressor-like, C-terminal domain	0.0074	48499	Tetracyclin repressor-like, C-terminal domain	2fbq A:81-214
7o	gi|167647975|ref|YP_001685638.1|	0049523	27-104	0.00000000000000267	46689	Homeodomain-like	0.0031	46764	Tetracyclin repressor-like, N-terminal domain	2fbq A:2-80
7o	gi|167647984|ref|YP_001685647.1|	0049523	10-90	1.41e-20	46689	Homeodomain-like	0.0057	46764	Tetracyclin repressor-like, N-terminal domain	1vi0 A:6-77
7o	gi|167647984|ref|YP_001685647.1|	0053205	90-198	0.000000321	48498	Tetracyclin repressor-like, C-terminal domain	0.011	48499	Tetracyclin repressor-like, C-terminal domain	2np5 A:78-195
7o	gi|167648007|ref|YP_001685670.1|	0053066	86-201	8.31e-22	48498	Tetracyclin repressor-like, C-terminal domain	0.0015	48499	Tetracyclin repressor-like, C-terminal domain	2i10 A:79-194
7o	gi|167648007|ref|YP_001685670.1|	0049523	7-92	0.00000000000000424	46689	Homeodomain-like	0.002	46764	Tetracyclin repressor-like, N-terminal domain	2i10 A:10-78
7o	gi|167648060|ref|YP_001685723.1|	0054374	14-88	0.00000000000248	46689	Homeodomain-like	0.014	46764	Tetracyclin repressor-like, N-terminal domain	3c07 A:15-89
7o	gi|167648061|ref|YP_001685724.1|	0049523	13-91	0.0000000000872	46689	Homeodomain-like	0.01	46764	Tetracyclin repressor-like, N-terminal domain	2oi8 A:8-86
7o	gi|167648358|ref|YP_001686021.1|	0052668	18-208	1.55e-47	52317	Class I glutamine amidotransferase-like	0.0079	52325	DJ-1/PfpI	1g2i A:
7o	gi|167648358|ref|YP_001686021.1|	0036286	227-276	0.000000000321	46689	Homeodomain-like	0.083	46759	AraC type transcriptional activator	1bl0 A:9-62
7o	gi|167648358|ref|YP_001686021.1|	0035607	279-326	0.000000211	46689	Homeodomain-like	0.066	46764	Tetracyclin repressor-like, N-terminal domain	2np5 A:9-77
7o	gi|167648359|ref|YP_001686022.1|	0049523	17-95	1.94e-18	46689	Homeodomain-like	0.0046	46764	Tetracyclin repressor-like, N-terminal domain	1ui5 A:5-75
7o	gi|167648392|ref|YP_001686055.1|	0049523	9-88	1.65e-16	46689	Homeodomain-like	0.016	46764	Tetracyclin repressor-like, N-terminal domain	2gen A:6-75
7o	gi|167648392|ref|YP_001686055.1|	0054342	89-191	0.00000000000445	48498	Tetracyclin repressor-like, C-terminal domain	0.016	48499	Tetracyclin repressor-like, C-terminal domain	2fd5 A:77-180
7o	gi|167648558|ref|YP_001686221.1|	0052648	94-222	4.36e-33	48498	Tetracyclin repressor-like, C-terminal domain	0.0025	48499	Tetracyclin repressor-like, C-terminal domain	2fbq A:81-214
7o	gi|167648558|ref|YP_001686221.1|	0049523	11-86	7.7e-17	46689	Homeodomain-like	0.0035	46764	Tetracyclin repressor-like, N-terminal domain	2fbq A:2-80
7o	gi|167648621|ref|YP_001686284.1|	0049523	6-82	4.59e-21	46689	Homeodomain-like	0.004	46764	Tetracyclin repressor-like, N-terminal domain	1rkt A:2-82
7o	gi|167648621|ref|YP_001686284.1|	0052743	94-206	0.00000000000000494	48498	Tetracyclin repressor-like, C-terminal domain	0.007	48499	Tetracyclin repressor-like, C-terminal domain	2id3 A:81-203
7o	gi|167648811|ref|YP_001686474.1|	0049523	13-94	2.49e-16	46689	Homeodomain-like	0.0069	46764	Tetracyclin repressor-like, N-terminal domain	1z77 A:1-75
7o	gi|167649020|ref|YP_001686683.1|	0049523	5-76	5.34e-18	46689	Homeodomain-like	0.0097	46764	Tetracyclin repressor-like, N-terminal domain	1z77 A:1-75
7o	gi|167649020|ref|YP_001686683.1|	0052743	82-170	0.0000146	48498	Tetracyclin repressor-like, C-terminal domain	0.014	48499	Tetracyclin repressor-like, C-terminal domain	1v7b A:75-175
7o	gi|167621928|ref|YP_001676713.1|	0049523	11-91	3.15e-16	46689	Homeodomain-like	0.0051	46764	Tetracyclin repressor-like, N-terminal domain	1ui5 A:5-75
7o	gi|167621935|ref|YP_001676720.1|	0049523	9-79	0.00000000000000262	46689	Homeodomain-like	0.0065	46764	Tetracyclin repressor-like, N-terminal domain	1ui5 A:5-75
7o	gi|167621935|ref|YP_001676720.1|	0052656	82-186	0.000000467	48498	Tetracyclin repressor-like, C-terminal domain	0.013	48499	Tetracyclin repressor-like, C-terminal domain	1sgm A:78-188
7o	gi|167621736|ref|YP_001676521.1|	0052656	83-184	2.27e-23	48498	Tetracyclin repressor-like, C-terminal domain	0.004	48499	Tetracyclin repressor-like, C-terminal domain	2fd5 A:77-180
7o	gi|167621736|ref|YP_001676521.1|	0049523	2-85	7.18e-18	46689	Homeodomain-like	0.0033	46764	Tetracyclin repressor-like, N-terminal domain	2fd5 A:1-76
7o	gi|167621746|ref|YP_001676531.1|	0052656	81-185	2.61e-18	48498	Tetracyclin repressor-like, C-terminal domain	0.0043	48499	Tetracyclin repressor-like, C-terminal domain	2fd5 A:77-180
7o	gi|167621746|ref|YP_001676531.1|	0049195	5-68	0.00000000000426	46689	Homeodomain-like	0.0046	46764	Tetracyclin repressor-like, N-terminal domain	2fd5 A:1-76
7o	gi|167621751|ref|YP_001676536.1|	0054073	79-187	2.25e-18	48498	Tetracyclin repressor-like, C-terminal domain	0.005	48499	Tetracyclin repressor-like, C-terminal domain	2gfn A:81-199
7o	gi|167621751|ref|YP_001676536.1|	0049523	8-67	0.0000000000369	46689	Homeodomain-like	0.0077	46764	Tetracyclin repressor-like, N-terminal domain	1ui5 A:5-75
7o	gi|167621753|ref|YP_001676538.1|	0049523	15-92	2.72e-16	46689	Homeodomain-like	0.012	46764	Tetracyclin repressor-like, N-terminal domain	1ui5 A:5-75
7o	gi|167621756|ref|YP_001676541.1|	0049523	28-99	3.44e-17	46689	Homeodomain-like	0.0084	46764	Tetracyclin repressor-like, N-terminal domain	1ui5 A:5-75
7o	gi|167621756|ref|YP_001676541.1|	0052656	102-203	0.00000000834	48498	Tetracyclin repressor-like, C-terminal domain	0.017	48499	Tetracyclin repressor-like, C-terminal domain	2g7s A:77-192
7o	gi|167621759|ref|YP_001676544.1|	0049523	4-86	1.18e-16	46689	Homeodomain-like	0.0051	46764	Tetracyclin repressor-like, N-terminal domain	2fd5 A:1-76
7o	gi|167621759|ref|YP_001676544.1|	0052656	81-187	0.0000000000000015	48498	Tetracyclin repressor-like, C-terminal domain	0.0024	48499	Tetracyclin repressor-like, C-terminal domain	2fd5 A:77-180
7o	gi|167621765|ref|YP_001676550.1|	0054073	91-206	2.17e-24	48498	Tetracyclin repressor-like, C-terminal domain	0.001	48499	Tetracyclin repressor-like, C-terminal domain	2i10 A:79-194
7o	gi|167621765|ref|YP_001676550.1|	0049195	11-85	3.85e-16	46689	Homeodomain-like	0.0021	46764	Tetracyclin repressor-like, N-terminal domain	2i10 A:10-78
7o	gi|167621779|ref|YP_001676564.1|	0052656	93-196	1.06e-25	48498	Tetracyclin repressor-like, C-terminal domain	0.0018	48499	Tetracyclin repressor-like, C-terminal domain	2fd5 A:77-180
7o	gi|167621779|ref|YP_001676564.1|	0049195	11-77	1.03e-16	46689	Homeodomain-like	0.0034	46764	Tetracyclin repressor-like, N-terminal domain	2fd5 A:1-76
7o	gi|167621799|ref|YP_001676584.1|	0052656	81-187	1.56e-20	48498	Tetracyclin repressor-like, C-terminal domain	0.002	48499	Tetracyclin repressor-like, C-terminal domain	2fd5 A:77-180
7o	gi|167621799|ref|YP_001676584.1|	0049523	2-83	0.00000000000000118	46689	Homeodomain-like	0.0018	46764	Tetracyclin repressor-like, N-terminal domain	2fd5 A:1-76
7o	gi|167621887|ref|YP_001676672.1|	0046055	133-294	4.7e-16	53098	Ribonuclease H-like	0.018	53107	Retroviral integrase, catalytic domain	1c0m A:49-216
7o	gi|167621887|ref|YP_001676672.1|	0048742	12-118	0.000000000842	46689	Homeodomain-like	0.077	46764	Tetracyclin repressor-like, N-terminal domain	2o7o A:2-67
7o	gi|167621595|ref|YP_001672103.1|	0046085	103-163	0.000000000956	53098	Ribonuclease H-like	0.046	53107	Retroviral integrase, catalytic domain	1exq A:
7o	gi|167621595|ref|YP_001672103.1|	0049523	3-76	0.0000121	46689	Homeodomain-like	0.027	46764	Tetracyclin repressor-like, N-terminal domain	1pb6 A:14-85
7o	gi|167621648|ref|YP_001672156.1|	0049523	3-76	1.44e-16	46689	Homeodomain-like	0.0055	46764	Tetracyclin repressor-like, N-terminal domain	3c07 A:15-89
7o	gi|167621658|ref|YP_001672166.1|	0052849	79-188	3.08e-18	48498	Tetracyclin repressor-like, C-terminal domain	0.0027	48499	Tetracyclin repressor-like, C-terminal domain	2g7s A:77-192
7o	gi|167621658|ref|YP_001672166.1|	0052848	6-71	0.00000000000000698	46689	Homeodomain-like	0.0019	46764	Tetracyclin repressor-like, N-terminal domain	2g7s A:3-76
7o	gi|167621687|ref|YP_001672195.1|	0049523	5-75	0.0000000000000923	46689	Homeodomain-like	0.016	46764	Tetracyclin repressor-like, N-terminal domain	1ui5 A:5-75
7o	gi|167621687|ref|YP_001672195.1|	0054342	80-179	0.0000119	48498	Tetracyclin repressor-like, C-terminal domain	0.012	48499	Tetracyclin repressor-like, C-terminal domain	2hyj A:83-200
7o	gi|167621689|ref|YP_001672197.1|	0048742	33-142	0.000000000000122	46689	Homeodomain-like	0.044	46764	Tetracyclin repressor-like, N-terminal domain	2id3 A:13-80
7o	gi|167621689|ref|YP_001672197.1|	0045929	209-339	0.0000114	53098	Ribonuclease H-like	0.072	53112	mu transposase, core domain	1bco A:258-480
7o	gi|167621702|ref|YP_001672210.1|	0048742	27-135	0.0000000000000151	46689	Homeodomain-like	0.048	46764	Tetracyclin repressor-like, N-terminal domain	2id3 A:13-80
7o	gi|167646098|ref|YP_001683761.1|	0049498	97-385	2.7e-38	53067	Actin-like ATPase domain	0.0068	110636	ROK	2hoe A:200-368
7o	gi|167646098|ref|YP_001683761.1|	0051455	26-86	0.00000000017	46785	Winged helix DNA-binding domain	0.082	109680	TrmB-like	2d1h A:1-109
