# Supplementary material for: Abundance, diversity and domain architecture variability in prokaryotic DNA-binding transcription factors
Source: PLoS One. 2018 Apr 3;13(4):e0195332. doi: 10.1371/journal.pone.0195332 (PMC5882156; doi:10.1371/journal.pone.0195332)
Supplement: S1 Dataset — The information of genomes and transcription factors is organized in a tabular format. The file S1_Dataset.zip contains 761 files, one per genome. The information is organized as follows: Genome ID, identifier from NCBI database; Supfam ID; physical position of the Domain; E-value; Supfam model assignment; Supfam description; E-value associated to the family; Family ID; Family ID; representative PDB associated to each assignment. (ZIP) [file pone.0195332.s005.zip › Genomes_assignments/Cellulomonas_flavigena_DSM_20109_B.TFs]

cR	gi|296128196|ref|YP_003635446.1|	0039814	125-286	2.01e-22	55136	Probable bacterial effector-binding domain	0.072	75462	Gyrase inhibitory protein GyrI (SbmC, YeeB)	1jyh A:
cR	gi|296128196|ref|YP_003635446.1|	0046275	55-104	0.0000003	46689	Homeodomain-like	0.018	46759	AraC type transcriptional activator	1d5y A:57-121
cR	gi|296128196|ref|YP_003635446.1|	0036286	5-53	0.0000125	46689	Homeodomain-like	0.0096	46759	AraC type transcriptional activator	1bl0 A:9-62
cR	gi|296128240|ref|YP_003635490.1|	0051818	66-211	9.55e-17	51215	Regulatory protein AraC	0.0086	51216	Regulatory protein AraC	2arc A:
cR	gi|296128240|ref|YP_003635490.1|	0046275	278-326	0.000000000197	46689	Homeodomain-like	0.036	46759	AraC type transcriptional activator	1d5y A:57-121
cR	gi|296128240|ref|YP_003635490.1|	0036286	224-275	0.0000762	46689	Homeodomain-like	0.04	46764	Tetracyclin repressor-like, N-terminal domain	1z0x A:4-71
cR	gi|296129069|ref|YP_003636319.1|	0052668	4-194	4.77e-45	52317	Class I glutamine amidotransferase-like	0.02	52325	DJ-1/PfpI	1g2i A:
cR	gi|296129069|ref|YP_003636319.1|	0046275	264-313	0.000000000919	46689	Homeodomain-like	0.045	46759	AraC type transcriptional activator	1d5y A:57-121
cR	gi|296129069|ref|YP_003636319.1|	0036286	213-260	0.0000000139	46689	Homeodomain-like	0.018	46759	AraC type transcriptional activator	1d5y A:3-56
cR	gi|296129378|ref|YP_003636628.1|	0052668	3-191	2.62e-40	52317	Class I glutamine amidotransferase-like	0.015	52325	DJ-1/PfpI	2fex A:1-188
cR	gi|296129378|ref|YP_003636628.1|	0036286	211-259	0.00000000627	46689	Homeodomain-like	0.02	46759	AraC type transcriptional activator	1d5y A:3-56
cR	gi|296129378|ref|YP_003636628.1|	0045977	263-313	0.000000176	46689	Homeodomain-like	0.037	46759	AraC type transcriptional activator	1bl0 A:63-124
cR	gi|296130264|ref|YP_003637514.1|	0046275	63-111	0.0000000000103	46689	Homeodomain-like	0.049	46759	AraC type transcriptional activator	1d5y A:57-121
cR	gi|296130264|ref|YP_003637514.1|	0036286	11-61	0.000000000806	46689	Homeodomain-like	0.028	46759	AraC type transcriptional activator	1bl0 A:9-62
cR	gi|296130276|ref|YP_003637526.1|	0046275	266-313	0.000000367	46689	Homeodomain-like	0.035	46759	AraC type transcriptional activator	1d5y A:3-56
cR	gi|296130276|ref|YP_003637526.1|	0036286	213-264	0.00000538	46689	Homeodomain-like	0.079	46759	AraC type transcriptional activator	1bl0 A:9-62
cR	gi|296131451|ref|YP_003638701.1|	0052668	5-200	1.72e-48	52317	Class I glutamine amidotransferase-like	0.01	52325	DJ-1/PfpI	1pe0 A:
cR	gi|296131451|ref|YP_003638701.1|	0036286	222-267	0.0000000000848	46689	Homeodomain-like	0.018	46759	AraC type transcriptional activator	1d5y A:3-56
cR	gi|296131451|ref|YP_003638701.1|	0045977	271-321	0.0000000598	46689	Homeodomain-like	0.049	46759	AraC type transcriptional activator	1bl0 A:63-124
cR	gi|296129493|ref|YP_003636743.1|	0045802	8-76	3.72e-18	46785	Winged helix DNA-binding domain	0.0043	46792	Arginine repressor (ArgR), N-terminal DNA-binding domain	1f9n A:3-78
cR	gi|296129493|ref|YP_003636743.1|	0037457	96-163	1.7e-18	55252	C-terminal domain of arginine repressor	0.0012	55253	C-terminal domain of arginine repressor	1f9n A:79-149
cR	gi|296128215|ref|YP_003635465.1|	0049777	10-91	6.34e-22	46785	Winged helix DNA-binding domain	0.085	46801	ArsR-like transcriptional regulators	1smt A:
cR	gi|296128250|ref|YP_003635500.1|	0049777	29-121	1.31e-26	46785	Winged helix DNA-binding domain	0.0083	46801	ArsR-like transcriptional regulators	1smt A:
cR	gi|296128254|ref|YP_003635504.1|	0047572	210-333	1.44e-27	52788	Phosphotyrosine protein phosphatases I	0.001	52789	Low-molecular-weight phosphotyrosine protein phosphatases	1y1l A:
cR	gi|296128254|ref|YP_003635504.1|	0049777	26-116	1.36e-24	46785	Winged helix DNA-binding domain	0.0056	46801	ArsR-like transcriptional regulators	1smt A:
cR	gi|296128287|ref|YP_003635537.1|	0049777	7-83	4.89e-21	46785	Winged helix DNA-binding domain	0.021	46801	ArsR-like transcriptional regulators	1smt A:
cR	gi|296128334|ref|YP_003635584.1|	0049777	18-88	9.52e-21	46785	Winged helix DNA-binding domain	0.023	46801	ArsR-like transcriptional regulators	1r1u A:
cR	gi|296129455|ref|YP_003636705.1|	0049944	4-107	2.84e-23	46785	Winged helix DNA-binding domain	0.031	46801	ArsR-like transcriptional regulators	1smt A:
cR	gi|296129885|ref|YP_003637135.1|	0049777	9-93	4.55e-22	46785	Winged helix DNA-binding domain	0.022	46801	ArsR-like transcriptional regulators	1r1u A:
cR	gi|296131174|ref|YP_003638424.1|	0049777	3-82	7.46e-23	46785	Winged helix DNA-binding domain	0.02	46801	ArsR-like transcriptional regulators	1smt A:
cR	gi|296131203|ref|YP_003638453.1|	0049777	26-120	2.05e-27	46785	Winged helix DNA-binding domain	0.007	46801	ArsR-like transcriptional regulators	1smt A:
cR	gi|296131294|ref|YP_003638544.1|	0053261	1-107	3.22e-22	46785	Winged helix DNA-binding domain	0.047	46801	ArsR-like transcriptional regulators	1smt A:
cR	gi|296131473|ref|YP_003638723.1|	0047572	209-332	1.44e-28	52788	Phosphotyrosine protein phosphatases I	0.00088	52789	Low-molecular-weight phosphotyrosine protein phosphatases	1y1l A:
cR	gi|296131473|ref|YP_003638723.1|	0049777	26-116	1.06e-24	46785	Winged helix DNA-binding domain	0.0062	46801	ArsR-like transcriptional regulators	1smt A:
cR	gi|296131477|ref|YP_003638727.1|	0049777	31-124	2.48e-27	46785	Winged helix DNA-binding domain	0.0094	46801	ArsR-like transcriptional regulators	1smt A:
cR	gi|296131478|ref|YP_003638728.1|	0049777	18-96	1.97e-22	46785	Winged helix DNA-binding domain	0.012	46801	ArsR-like transcriptional regulators	1smt A:
cR	gi|296128192|ref|YP_003635442.1|	0045968	7-64	0.0000000042	46785	Winged helix DNA-binding domain	0.059	46786	Biotin repressor-like	1j5y A:3-67
cR	gi|296131311|ref|YP_003638561.1|	0045032	8-69	0.0000000426	46785	Winged helix DNA-binding domain	0.072	46786	Biotin repressor-like	1bia A:1-63
cR	gi|296127996|ref|YP_003635246.1|	0049608	342-522	9.81e-41	55781	GAF domain-like	0.00049	75513	IclR ligand-binding domain-like	1mkm A:76-246
cR	gi|296127996|ref|YP_003635246.1|	0048177	276-349	0.0000000000693	46785	Winged helix DNA-binding domain	0.049	46796	CAP C-terminal domain-like	3e5u A:148-227
cR	gi|296128580|ref|YP_003635830.1|	0052861	37-166	7.2e-28	51206	cAMP-binding domain-like	0.0046	51210	cAMP-binding domain	1vp6 A:
cR	gi|296128580|ref|YP_003635830.1|	0048601	178-256	6.64e-21	46785	Winged helix DNA-binding domain	0.014	46796	CAP C-terminal domain-like	2coh A:118-199
cR	gi|296130927|ref|YP_003638177.1|	0052861	4-138	3.54e-36	51206	cAMP-binding domain-like	0.0025	51210	cAMP-binding domain	1vp6 A:
cR	gi|296130927|ref|YP_003638177.1|	0048601	141-219	2.12e-20	46785	Winged helix DNA-binding domain	0.0079	46796	CAP C-terminal domain-like	1ft9 A:134-213
cR	gi|296129470|ref|YP_003636720.1|	0041150	4-131	8.94e-35	46785	Winged helix DNA-binding domain	0.005	101027	FUR-like	1mzb A:
cR	gi|296130279|ref|YP_003637529.1|	0041150	3-127	3.48e-34	46785	Winged helix DNA-binding domain	0.0027	101027	FUR-like	1mzb A:
cR	gi|296127921|ref|YP_003635171.1|	0049650	65-305	3.08e-36	53822	Periplasmic binding protein-like I	0.00081	53823	L-arabinose binding protein-like	1dbq A:
cR	gi|296127921|ref|YP_003635171.1|	0051985	2-63	0.0000000000000328	47413	lambda repressor-like DNA-binding domains	0.0039	47438	GalR/LacI-like bacterial regulator	2hsg A:2-58
cR	gi|296128049|ref|YP_003635299.1|	0036339	62-339	5.89e-68	53822	Periplasmic binding protein-like I	0.0000781	53823	L-arabinose binding protein-like	1dbq A:
cR	gi|296128049|ref|YP_003635299.1|	0044558	9-52	0.000000000422	47413	lambda repressor-like DNA-binding domains	0.0034	47438	GalR/LacI-like bacterial regulator	2bjc A:1-62
cR	gi|296128678|ref|YP_003635928.1|	0036339	73-346	3.46e-65	53822	Periplasmic binding protein-like I	0.000038	53823	L-arabinose binding protein-like	1dbq A:
cR	gi|296128678|ref|YP_003635928.1|	0051985	8-56	0.0000000000000683	47413	lambda repressor-like DNA-binding domains	0.0059	47438	GalR/LacI-like bacterial regulator	2bjc A:1-62
cR	gi|296128937|ref|YP_003636187.1|	0035780	59-324	3.2e-35	53822	Periplasmic binding protein-like I	0.00052	53823	L-arabinose binding protein-like	2nzu G:58-332
cR	gi|296128937|ref|YP_003636187.1|	0051985	3-60	3.38e-17	47413	lambda repressor-like DNA-binding domains	0.0036	47438	GalR/LacI-like bacterial regulator	2hsg A:2-58
cR	gi|296128978|ref|YP_003636228.1|	0036339	80-338	2.16e-70	53822	Periplasmic binding protein-like I	0.0000197	53823	L-arabinose binding protein-like	2nzu G:58-332
cR	gi|296128978|ref|YP_003636228.1|	0051985	12-71	9.78e-16	47413	lambda repressor-like DNA-binding domains	0.0058	47438	GalR/LacI-like bacterial regulator	2hsg A:2-58
cR	gi|296129044|ref|YP_003636294.1|	0036339	79-335	2.72e-56	53822	Periplasmic binding protein-like I	0.0001	53823	L-arabinose binding protein-like	1dbq A:
cR	gi|296129044|ref|YP_003636294.1|	0051985	4-62	0.0000000000000134	47413	lambda repressor-like DNA-binding domains	0.0069	47438	GalR/LacI-like bacterial regulator	2hsg A:2-58
cR	gi|296129741|ref|YP_003636991.1|	0035780	106-346	7.57e-40	53822	Periplasmic binding protein-like I	0.00033	53823	L-arabinose binding protein-like	1dbq A:
cR	gi|296129741|ref|YP_003636991.1|	0051985	29-86	7.79e-17	47413	lambda repressor-like DNA-binding domains	0.0029	47438	GalR/LacI-like bacterial regulator	2hsg A:2-58
cR	gi|296130016|ref|YP_003637266.1|	0036339	67-342	4.12e-70	53822	Periplasmic binding protein-like I	0.0000642	53823	L-arabinose binding protein-like	1dbq A:
cR	gi|296130016|ref|YP_003637266.1|	0036955	11-56	0.00000000000819	47413	lambda repressor-like DNA-binding domains	0.0076	47438	GalR/LacI-like bacterial regulator	2hsg A:2-58
cR	gi|296130241|ref|YP_003637491.1|	0035780	73-340	4.04e-63	53822	Periplasmic binding protein-like I	0.0000798	53823	L-arabinose binding protein-like	1dbq A:
cR	gi|296130241|ref|YP_003637491.1|	0051985	17-74	0.0000000000000045	47413	lambda repressor-like DNA-binding domains	0.0044	47438	GalR/LacI-like bacterial regulator	2bjc A:1-62
cR	gi|296130526|ref|YP_003637776.1|	0035780	63-339	8.64e-38	53822	Periplasmic binding protein-like I	0.00068	53823	L-arabinose binding protein-like	2nzu G:58-332
cR	gi|296130526|ref|YP_003637776.1|	0051985	5-64	0.00000000000141	47413	lambda repressor-like DNA-binding domains	0.0064	47438	GalR/LacI-like bacterial regulator	2hsg A:2-58
cR	gi|296130814|ref|YP_003638064.1|	0035780	63-309	2.36e-54	53822	Periplasmic binding protein-like I	0.00016	53823	L-arabinose binding protein-like	2nzu G:58-332
cR	gi|296130814|ref|YP_003638064.1|	0051985	6-64	0.00000000000000772	47413	lambda repressor-like DNA-binding domains	0.0076	47438	GalR/LacI-like bacterial regulator	2bjc A:1-62
cR	gi|296130833|ref|YP_003638083.1|	0036339	67-340	2.21e-81	53822	Periplasmic binding protein-like I	0.0000107	53823	L-arabinose binding protein-like	1dbq A:
cR	gi|296130833|ref|YP_003638083.1|	0036955	10-56	0.00000000000295	47413	lambda repressor-like DNA-binding domains	0.01	47438	GalR/LacI-like bacterial regulator	2bjc A:1-62
cR	gi|296130841|ref|YP_003638091.1|	0036339	66-340	9.06e-53	53822	Periplasmic binding protein-like I	0.00021	53823	L-arabinose binding protein-like	1dbq A:
cR	gi|296130841|ref|YP_003638091.1|	0051985	4-64	0.000000000000113	47413	lambda repressor-like DNA-binding domains	0.0037	47438	GalR/LacI-like bacterial regulator	2hsg A:2-58
cR	gi|296130845|ref|YP_003638095.1|	0036339	64-323	2.16e-58	53822	Periplasmic binding protein-like I	0.000061	53823	L-arabinose binding protein-like	2nzu G:58-332
cR	gi|296130845|ref|YP_003638095.1|	0051985	2-60	7.22e-17	47413	lambda repressor-like DNA-binding domains	0.0078	47438	GalR/LacI-like bacterial regulator	2bjc A:1-62
cR	gi|296130857|ref|YP_003638107.1|	0036339	70-345	1.47e-67	53822	Periplasmic binding protein-like I	0.0000375	53823	L-arabinose binding protein-like	1dbq A:
cR	gi|296130857|ref|YP_003638107.1|	0036955	11-66	6.75e-16	47413	lambda repressor-like DNA-binding domains	0.0036	47438	GalR/LacI-like bacterial regulator	2bjc A:1-62
cR	gi|296130862|ref|YP_003638112.1|	0036339	82-338	2.2e-62	53822	Periplasmic binding protein-like I	0.00012	53823	L-arabinose binding protein-like	1dbq A:
cR	gi|296130862|ref|YP_003638112.1|	0051985	8-65	0.00000000000000397	47413	lambda repressor-like DNA-binding domains	0.0029	47438	GalR/LacI-like bacterial regulator	1efa A:2-60
cR	gi|296130874|ref|YP_003638124.1|	0036339	91-349	9.42e-58	53822	Periplasmic binding protein-like I	0.0000277	53823	L-arabinose binding protein-like	1tlf A:
cR	gi|296130874|ref|YP_003638124.1|	0051985	16-73	2.4e-18	47413	lambda repressor-like DNA-binding domains	0.0019	47438	GalR/LacI-like bacterial regulator	2hsg A:2-58
cR	gi|296130998|ref|YP_003638248.1|	0036339	74-345	4.17e-53	53822	Periplasmic binding protein-like I	0.00015	53823	L-arabinose binding protein-like	2nzu G:58-332
cR	gi|296130998|ref|YP_003638248.1|	0051985	14-71	0.00000000000000232	47413	lambda repressor-like DNA-binding domains	0.0041	47438	GalR/LacI-like bacterial regulator	2bjc A:1-62
cR	gi|296131194|ref|YP_003638444.1|	0036339	66-343	1.39e-57	53822	Periplasmic binding protein-like I	0.0001	53823	L-arabinose binding protein-like	1dbq A:
cR	gi|296131194|ref|YP_003638444.1|	0044558	5-62	0.000000000000534	47413	lambda repressor-like DNA-binding domains	0.0044	47438	GalR/LacI-like bacterial regulator	1uxd A:
cR	gi|296131226|ref|YP_003638476.1|	0036339	60-325	2.16e-62	53822	Periplasmic binding protein-like I	0.0000563	53823	L-arabinose binding protein-like	1dbq A:
cR	gi|296131226|ref|YP_003638476.1|	0036955	1-53	0.0000000000000474	47413	lambda repressor-like DNA-binding domains	0.0061	47438	GalR/LacI-like bacterial regulator	2bjc A:1-62
cR	gi|296131350|ref|YP_003638600.1|	0036339	61-332	2.16e-54	53822	Periplasmic binding protein-like I	0.0000995	53823	L-arabinose binding protein-like	2nzu G:58-332
cR	gi|296131350|ref|YP_003638600.1|	0051985	1-59	1.07e-19	47413	lambda repressor-like DNA-binding domains	0.0022	47438	GalR/LacI-like bacterial regulator	2hsg A:2-58
cR	gi|296127918|ref|YP_003635168.1|	0045682	16-145	0.00000000000000132	52172	CheY-like	0.0034	52173	CheY-related	1a04 A:5-142
cR	gi|296127918|ref|YP_003635168.1|	0048694	147-198	0.000000000374	46894	C-terminal effector domain of the bipartite response regulators	0.0046	46900	GerE-like (LuxR/UhpA family of transcriptional regulators)	1a04 A:150-216
cR	gi|296127965|ref|YP_003635215.1|	0048694	11-77	3.4e-18	46894	C-terminal effector domain of the bipartite response regulators	0.0036	46900	GerE-like (LuxR/UhpA family of transcriptional regulators)	1fse A:
cR	gi|296128146|ref|YP_003635396.1|	0039925	5-130	1.57e-30	52172	CheY-like	0.0005	52173	CheY-related	1a04 A:5-142
cR	gi|296128146|ref|YP_003635396.1|	0048694	142-222	1.5e-24	46894	C-terminal effector domain of the bipartite response regulators	0.0018	46900	GerE-like (LuxR/UhpA family of transcriptional regulators)	1a04 A:150-216
cR	gi|296128509|ref|YP_003635759.1|	0045682	1-131	1.57e-31	52172	CheY-like	0.0008	52173	CheY-related	1dz3 A:
cR	gi|296128509|ref|YP_003635759.1|	0048694	139-208	2.75e-20	46894	C-terminal effector domain of the bipartite response regulators	0.0024	46900	GerE-like (LuxR/UhpA family of transcriptional regulators)	1a04 A:150-216
cR	gi|296128542|ref|YP_003635792.1|	0043525	7-138	7.54e-20	52172	CheY-like	0.005	52173	CheY-related	1zgz A:2-121
cR	gi|296128542|ref|YP_003635792.1|	0048694	144-200	0.00000000000000884	46894	C-terminal effector domain of the bipartite response regulators	0.005	46900	GerE-like (LuxR/UhpA family of transcriptional regulators)	1a04 A:150-216
cR	gi|296128681|ref|YP_003635931.1|	0045682	15-145	2.13e-32	52172	CheY-like	0.00034	52173	CheY-related	1a04 A:5-142
cR	gi|296128681|ref|YP_003635931.1|	0048694	157-227	2.21e-18	46894	C-terminal effector domain of the bipartite response regulators	0.0021	46900	GerE-like (LuxR/UhpA family of transcriptional regulators)	1a04 A:150-216
cR	gi|296129573|ref|YP_003636823.1|	0048694	62-136	4.42e-19	46894	C-terminal effector domain of the bipartite response regulators	0.011	46900	GerE-like (LuxR/UhpA family of transcriptional regulators)	1yio A:131-200
cR	gi|296130095|ref|YP_003637345.1|	0048694	134-207	5.78e-17	46894	C-terminal effector domain of the bipartite response regulators	0.0059	46900	GerE-like (LuxR/UhpA family of transcriptional regulators)	1fse A:
cR	gi|296130230|ref|YP_003637480.1|	0045682	7-147	1.41e-30	52172	CheY-like	0.00046	52173	CheY-related	1a04 A:5-142
cR	gi|296130230|ref|YP_003637480.1|	0048694	165-235	4.08e-22	46894	C-terminal effector domain of the bipartite response regulators	0.0027	46900	GerE-like (LuxR/UhpA family of transcriptional regulators)	1fse A:
cR	gi|296130380|ref|YP_003637630.1|	0045682	4-136	1.85e-24	52172	CheY-like	0.00053	52173	CheY-related	1a04 A:5-142
cR	gi|296130380|ref|YP_003637630.1|	0048694	151-216	2.35e-21	46894	C-terminal effector domain of the bipartite response regulators	0.0034	46900	GerE-like (LuxR/UhpA family of transcriptional regulators)	1fse A:
cR	gi|296130400|ref|YP_003637650.1|	0045682	25-149	6.83e-26	52172	CheY-like	0.00099	52173	CheY-related	1s8n A:
cR	gi|296130400|ref|YP_003637650.1|	0048694	158-227	1.36e-18	46894	C-terminal effector domain of the bipartite response regulators	0.0023	46900	GerE-like (LuxR/UhpA family of transcriptional regulators)	1fse A:
cR	gi|296130423|ref|YP_003637673.1|	0048694	153-222	4.76e-20	46894	C-terminal effector domain of the bipartite response regulators	0.003	46900	GerE-like (LuxR/UhpA family of transcriptional regulators)	1fse A:
cR	gi|296130423|ref|YP_003637673.1|	0045682	11-118	0.000000000000157	52172	CheY-like	0.0099	52173	CheY-related	1a04 A:5-142
cR	gi|296130518|ref|YP_003637768.1|	0045682	1-134	1.11e-34	52172	CheY-like	0.00026	52173	CheY-related	1a04 A:5-142
cR	gi|296130518|ref|YP_003637768.1|	0048694	136-206	4.08e-20	46894	C-terminal effector domain of the bipartite response regulators	0.0031	46900	GerE-like (LuxR/UhpA family of transcriptional regulators)	1a04 A:150-216
cR	gi|296130675|ref|YP_003637925.1|	0045682	1-134	1.17e-35	52172	CheY-like	0.00027	52173	CheY-related	1a04 A:5-142
cR	gi|296130675|ref|YP_003637925.1|	0048694	153-223	2.28e-23	46894	C-terminal effector domain of the bipartite response regulators	0.0028	46900	GerE-like (LuxR/UhpA family of transcriptional regulators)	1a04 A:150-216
cR	gi|296130719|ref|YP_003637969.1|	0048694	190-252	5.1e-17	46894	C-terminal effector domain of the bipartite response regulators	0.004	46900	GerE-like (LuxR/UhpA family of transcriptional regulators)	1a04 A:150-216
cR	gi|296130934|ref|YP_003638184.1|	0045682	1-137	1.42e-16	52172	CheY-like	0.0024	52173	CheY-related	1krw A:
cR	gi|296130934|ref|YP_003638184.1|	0048694	138-197	0.0000000000000884	46894	C-terminal effector domain of the bipartite response regulators	0.0078	46900	GerE-like (LuxR/UhpA family of transcriptional regulators)	1a04 A:150-216
cR	gi|296131048|ref|YP_003638298.1|	0048694	817-885	0.00000000000000105	46894	C-terminal effector domain of the bipartite response regulators	0.0061	46900	GerE-like (LuxR/UhpA family of transcriptional regulators)	1fse A:
cR	gi|296131048|ref|YP_003638298.1|	0050374	49-238	0.000000532	52540	P-loop containing nucleoside triphosphate hydrolases	0.072	52541	Nucleotide and nucleoside kinases	1g3u A:
cR	gi|296131053|ref|YP_003638303.1|	0045682	5-136	8.11e-30	52172	CheY-like	0.00067	52173	CheY-related	1s8n A:
cR	gi|296131053|ref|YP_003638303.1|	0048694	148-216	7.48e-20	46894	C-terminal effector domain of the bipartite response regulators	0.0021	46900	GerE-like (LuxR/UhpA family of transcriptional regulators)	1a04 A:150-216
cR	gi|296131165|ref|YP_003638415.1|	0045682	10-143	1.24e-34	52172	CheY-like	0.00032	52173	CheY-related	1a04 A:5-142
cR	gi|296131165|ref|YP_003638415.1|	0048694	143-224	2.86e-22	46894	C-terminal effector domain of the bipartite response regulators	0.0035	46900	GerE-like (LuxR/UhpA family of transcriptional regulators)	1fse A:
cR	gi|296131220|ref|YP_003638470.1|	0048694	106-170	4.42e-20	46894	C-terminal effector domain of the bipartite response regulators	0.0039	46900	GerE-like (LuxR/UhpA family of transcriptional regulators)	1fse A:
cR	gi|296131413|ref|YP_003638663.1|	0048694	275-335	0.0000000000224	46894	C-terminal effector domain of the bipartite response regulators	0.0069	46900	GerE-like (LuxR/UhpA family of transcriptional regulators)	1a04 A:150-216
cR	gi|296128566|ref|YP_003635816.1|	0054060	94-230	1.96e-18	48008	GntR ligand-binding domain-like	0.021	48009	GntR ligand-binding domain-like	1hw1 A:79-230
cR	gi|296128566|ref|YP_003635816.1|	0050048	22-90	4.37e-17	46785	Winged helix DNA-binding domain	0.013	46804	GntR-like transcriptional regulators	2hs5 A:25-93
cR	gi|296128905|ref|YP_003636155.1|	0054060	90-212	4.71e-23	48008	GntR ligand-binding domain-like	0.011	48009	GntR ligand-binding domain-like	1hw1 A:79-230
cR	gi|296128905|ref|YP_003636155.1|	0050048	3-74	2.16e-21	46785	Winged helix DNA-binding domain	0.011	46804	GntR-like transcriptional regulators	1hw1 A:5-78
cR	gi|296129163|ref|YP_003636413.1|	0050048	8-98	3.8e-20	46785	Winged helix DNA-binding domain	0.01	46804	GntR-like transcriptional regulators	1v4r A:1-100
cR	gi|296129235|ref|YP_003636485.1|	0050048	6-80	3.15e-21	46785	Winged helix DNA-binding domain	0.013	46804	GntR-like transcriptional regulators	1v4r A:1-100
cR	gi|296129277|ref|YP_003636527.1|	0050768	88-444	3.8e-59	53383	PLP-dependent transferases	0.01	53384	AAT-like	1x0m A:26-428
cR	gi|296129277|ref|YP_003636527.1|	0050048	18-81	0.00000000000000218	46785	Winged helix DNA-binding domain	0.0062	46804	GntR-like transcriptional regulators	1v4r A:1-100
cR	gi|296129937|ref|YP_003637187.1|	0050768	113-484	4.89e-85	53383	PLP-dependent transferases	0.00016	53384	AAT-like	1wst A:13-415
cR	gi|296129937|ref|YP_003637187.1|	0050048	42-115	9.33e-18	46785	Winged helix DNA-binding domain	0.013	46804	GntR-like transcriptional regulators	1v4r A:1-100
cR	gi|296130838|ref|YP_003638088.1|	0054060	87-221	1.15e-25	48008	GntR ligand-binding domain-like	0.0093	48009	GntR ligand-binding domain-like	1hw1 A:79-230
cR	gi|296130838|ref|YP_003638088.1|	0050048	2-70	5.6e-19	46785	Winged helix DNA-binding domain	0.02	46804	GntR-like transcriptional regulators	2hs5 A:25-93
cR	gi|296130942|ref|YP_003638192.1|	0050048	4-83	0.00000000000000109	46785	Winged helix DNA-binding domain	0.035	46804	GntR-like transcriptional regulators	1v4r A:1-100
cR	gi|296131054|ref|YP_003638304.1|	0050048	10-87	6.64e-20	46785	Winged helix DNA-binding domain	0.016	46804	GntR-like transcriptional regulators	1hw1 A:5-78
cR	gi|296131054|ref|YP_003638304.1|	0054060	105-235	1.91e-19	48008	GntR ligand-binding domain-like	0.0094	48009	GntR ligand-binding domain-like	1hw1 A:79-230
cR	gi|296131292|ref|YP_003638542.1|	0050048	9-78	1.08e-16	46785	Winged helix DNA-binding domain	0.006	46804	GntR-like transcriptional regulators	2hs5 A:25-93
cR	gi|296131292|ref|YP_003638542.1|	0054060	81-206	0.000000000000248	48008	GntR ligand-binding domain-like	0.012	48009	GntR ligand-binding domain-like	2hs5 A:94-231
cR	gi|296130156|ref|YP_003637406.1|	0049608	62-234	2.29e-33	55781	GAF domain-like	0.0019	75513	IclR ligand-binding domain-like	1td5 A:
cR	gi|296130156|ref|YP_003637406.1|	0048177	7-75	0.0000000000197	46785	Winged helix DNA-binding domain	0.034	74676	Transcriptional regulator IclR, N-terminal domain	1mkm A:1-75
cR	gi|296129413|ref|YP_003636663.1|	0039545	132-250	2.62e-35	51306	LexA/Signal peptidase	0.00032	51307	LexA-related	1jhf A:73-198
cR	gi|296129413|ref|YP_003636663.1|	0047587	31-98	1.45e-20	46785	Winged helix DNA-binding domain	0.01	46789	LexA repressor, N-terminal DNA-binding domain	1jhf A:2-72
cR	gi|296128022|ref|YP_003635272.1|	0052609	121-303	3.4e-36	140931	Fic-like	0.0094	140932	Fic-like	2f6s A:1-177
cR	gi|296128022|ref|YP_003635272.1|	0049384	323-369	0.0000564	46785	Winged helix DNA-binding domain	0.049	68967	Lrp/AsnC-like transcriptional regulator N-terminal domain	1ri7 A:25-84
cR	gi|296128187|ref|YP_003635437.1|	0052161	9-69	3e-18	46785	Winged helix DNA-binding domain	0.0061	68967	Lrp/AsnC-like transcriptional regulator N-terminal domain	1ri7 A:25-84
cR	gi|296128187|ref|YP_003635437.1|	0052160	70-144	0.00000000000000114	54909	Dimeric alpha+beta barrel	0.0037	69733	Lrp/AsnC-like transcriptional regulator C-terminal domain	2cfx A:64-140
cR	gi|296128292|ref|YP_003635542.1|	0052161	1-60	3.77e-18	46785	Winged helix DNA-binding domain	0.0056	68967	Lrp/AsnC-like transcriptional regulator N-terminal domain	1ri7 A:25-84
cR	gi|296128292|ref|YP_003635542.1|	0049174	63-150	3.35e-17	54909	Dimeric alpha+beta barrel	0.012	69733	Lrp/AsnC-like transcriptional regulator C-terminal domain	1ri7 A:85-170
cR	gi|296128636|ref|YP_003635886.1|	0052161	5-66	2.42e-16	46785	Winged helix DNA-binding domain	0.0039	68967	Lrp/AsnC-like transcriptional regulator N-terminal domain	1i1g A:2-61
cR	gi|296128636|ref|YP_003635886.1|	0049174	66-147	0.00000000000000119	54909	Dimeric alpha+beta barrel	0.0058	69733	Lrp/AsnC-like transcriptional regulator C-terminal domain	1ri7 A:85-170
cR	gi|296129341|ref|YP_003636591.1|	0049174	78-157	0.00000000000000215	54909	Dimeric alpha+beta barrel	0.0034	69733	Lrp/AsnC-like transcriptional regulator C-terminal domain	1ri7 A:85-170
cR	gi|296129341|ref|YP_003636591.1|	0052161	16-75	0.0000000000321	46785	Winged helix DNA-binding domain	0.005	68967	Lrp/AsnC-like transcriptional regulator N-terminal domain	1ri7 A:25-84
cR	gi|296129862|ref|YP_003637112.1|	0052161	23-82	5.94e-16	46785	Winged helix DNA-binding domain	0.0037	68967	Lrp/AsnC-like transcriptional regulator N-terminal domain	1ri7 A:25-84
cR	gi|296129862|ref|YP_003637112.1|	0049174	85-164	0.0000000000000804	54909	Dimeric alpha+beta barrel	0.0071	69733	Lrp/AsnC-like transcriptional regulator C-terminal domain	1ri7 A:85-170
cR	gi|296130287|ref|YP_003637537.1|	0045790	91-269	3.6e-29	53850	Periplasmic binding protein-like II	0.0015	53851	Phosphate binding protein-like	1i6a A:
cR	gi|296130287|ref|YP_003637537.1|	0045910	7-105	4.09e-18	46785	Winged helix DNA-binding domain	0.0093	88979	LysR-like transcriptional regulators	1ixc A:1-89
cR	gi|296130730|ref|YP_003637980.1|	0047461	4-86	1.22e-16	46785	Winged helix DNA-binding domain	0.0051	88979	LysR-like transcriptional regulators	1ixc A:1-89
cR	gi|296130730|ref|YP_003637980.1|	0045790	128-291	0.000000000155	53850	Periplasmic binding protein-like II	0.0092	53851	Phosphate binding protein-like	1i6a A:
cR	gi|296131308|ref|YP_003638558.1|	0045910	4-111	3.63e-19	46785	Winged helix DNA-binding domain	0.0062	88979	LysR-like transcriptional regulators	1ixc A:1-89
cR	gi|296131308|ref|YP_003638558.1|	0049998	89-291	1.18e-17	53850	Periplasmic binding protein-like II	0.012	53851	Phosphate binding protein-like	2fyi A:88-307
cR	gi|296128056|ref|YP_003635306.1|	0052644	38-179	7.31e-30	46785	Winged helix DNA-binding domain	0.003	63379	MarR-like transcriptional regulators	2a61 A:5-143
cR	gi|296128151|ref|YP_003635401.1|	0052644	11-150	1.37e-29	46785	Winged helix DNA-binding domain	0.0058	63379	MarR-like transcriptional regulators	2fbh A:8-144
cR	gi|296128301|ref|YP_003635551.1|	0051302	118-202	0.00000675	46785	Winged helix DNA-binding domain	0.064	63379	MarR-like transcriptional regulators	2eth A:1-140
cR	gi|296128472|ref|YP_003635722.1|	0052506	18-101	0.000000000000259	46785	Winged helix DNA-binding domain	0.0096	63379	MarR-like transcriptional regulators	1ub9 A:
cR	gi|296128626|ref|YP_003635876.1|	0052644	13-146	3.66e-29	46785	Winged helix DNA-binding domain	0.0027	63379	MarR-like transcriptional regulators	2hr3 A:2-146
cR	gi|296128727|ref|YP_003635977.1|	0052644	21-169	2.78e-33	46785	Winged helix DNA-binding domain	0.0029	63379	MarR-like transcriptional regulators	2fbk A:8-179
cR	gi|296128977|ref|YP_003636227.1|	0052801	12-147	3.05e-21	46785	Winged helix DNA-binding domain	0.028	63379	MarR-like transcriptional regulators	2fbi A:5-140
cR	gi|296129950|ref|YP_003637200.1|	0052644	9-139	1.54e-28	46785	Winged helix DNA-binding domain	0.0094	63379	MarR-like transcriptional regulators	1jgs A:
cR	gi|296130090|ref|YP_003637340.1|	0052644	3-151	1.58e-29	46785	Winged helix DNA-binding domain	0.008	63379	MarR-like transcriptional regulators	2fbk A:8-179
cR	gi|296130249|ref|YP_003637499.1|	0052644	11-143	1.07e-26	46785	Winged helix DNA-binding domain	0.0071	63379	MarR-like transcriptional regulators	2fbk A:8-179
cR	gi|296130354|ref|YP_003637604.1|	0049498	91-390	6.24e-55	53067	Actin-like ATPase domain	0.00045	110636	ROK	1z05 A:209-405
cR	gi|296130354|ref|YP_003637604.1|	0051455	21-79	0.0000000000131	46785	Winged helix DNA-binding domain	0.054	63379	MarR-like transcriptional regulators	2hr3 A:2-146
cR	gi|296130571|ref|YP_003637821.1|	0052644	37-181	5.96e-26	46785	Winged helix DNA-binding domain	0.012	63379	MarR-like transcriptional regulators	2fbi A:5-140
cR	gi|296130656|ref|YP_003637906.1|	0052801	7-145	6.66e-27	46785	Winged helix DNA-binding domain	0.0082	63379	MarR-like transcriptional regulators	2fbk A:8-179
cR	gi|296130945|ref|YP_003638195.1|	0052644	24-158	3.35e-25	46785	Winged helix DNA-binding domain	0.0047	63379	MarR-like transcriptional regulators	2fbh A:8-144
cR	gi|296131213|ref|YP_003638463.1|	0052644	17-144	1.85e-23	46785	Winged helix DNA-binding domain	0.0065	63379	MarR-like transcriptional regulators	2eth A:1-140
cR	gi|296131232|ref|YP_003638482.1|	0052644	17-117	3.46e-21	46785	Winged helix DNA-binding domain	0.018	63379	MarR-like transcriptional regulators	2eth A:1-140
cR	gi|296131273|ref|YP_003638523.1|	0044258	5-95	0.0000000000000343	46785	Winged helix DNA-binding domain	0.0096	63379	MarR-like transcriptional regulators	1ub9 A:
cR	gi|296131327|ref|YP_003638577.1|	0052644	7-148	1.43e-27	46785	Winged helix DNA-binding domain	0.011	63379	MarR-like transcriptional regulators	1jgs A:
cR	gi|296131385|ref|YP_003638635.1|	0052644	10-145	1.75e-25	46785	Winged helix DNA-binding domain	0.025	63379	MarR-like transcriptional regulators	2fbh A:8-144
cR	gi|296128365|ref|YP_003635615.1|	0052670	97-247	6.72e-29	48452	TPR-like	0.00031	140845	BTAD-like	2ff4 A:105-283
cR	gi|296128365|ref|YP_003635615.1|	0052669	2-95	0.000000000000595	46894	C-terminal effector domain of the bipartite response regulators	0.002	46895	PhoB-like	2ff4 A:10-104
cR	gi|296128430|ref|YP_003635680.1|	0051385	146-245	4.82e-28	46894	C-terminal effector domain of the bipartite response regulators	0.00044	46895	PhoB-like	1ys7 A:128-233
cR	gi|296128430|ref|YP_003635680.1|	0043525	24-198	1.31e-21	52172	CheY-like	0.00063	52173	CheY-related	1zh2 A:2-120
cR	gi|296128518|ref|YP_003635768.1|	0050342	1-122	5.55e-42	52172	CheY-like	0.0000588	52173	CheY-related	1nxo A:
cR	gi|296128518|ref|YP_003635768.1|	0051385	129-229	7.94e-31	46894	C-terminal effector domain of the bipartite response regulators	0.00093	46895	PhoB-like	1ys7 A:128-233
cR	gi|296128578|ref|YP_003635828.1|	0050342	7-130	2.56e-44	52172	CheY-like	0.00021	52173	CheY-related	1mvo A:
cR	gi|296128578|ref|YP_003635828.1|	0051385	133-239	1.87e-28	46894	C-terminal effector domain of the bipartite response regulators	0.0006	46895	PhoB-like	1ys7 A:128-233
cR	gi|296128720|ref|YP_003635970.1|	0050342	2-127	1.71e-33	52172	CheY-like	0.00019	52173	CheY-related	1ys7 A:7-127
cR	gi|296128720|ref|YP_003635970.1|	0051385	127-221	5.95e-18	46894	C-terminal effector domain of the bipartite response regulators	0.0077	46895	PhoB-like	1kgs A:124-225
cR	gi|296129072|ref|YP_003636322.1|	0050342	9-139	1.71e-40	52172	CheY-like	0.00011	52173	CheY-related	1mvo A:
cR	gi|296129072|ref|YP_003636322.1|	0051385	148-242	6.8e-26	46894	C-terminal effector domain of the bipartite response regulators	0.0014	46895	PhoB-like	1ys7 A:128-233
cR	gi|296129621|ref|YP_003636871.1|	0050436	8-270	8.37e-56	69618	HemD-like	0.00019	69619	HemD-like	1wd7 A:
cR	gi|296129621|ref|YP_003636871.1|	0048684	284-363	0.0000000000454	46894	C-terminal effector domain of the bipartite response regulators	0.01	46895	PhoB-like	1p2f A:121-217
cR	gi|296129977|ref|YP_003637227.1|	0054521	7-123	9.25e-34	52172	CheY-like	0.0000989	52173	CheY-related	1kgs A:2-123
cR	gi|296129977|ref|YP_003637227.1|	0048684	135-220	1.84e-16	46894	C-terminal effector domain of the bipartite response regulators	0.0041	46895	PhoB-like	1ys7 A:128-233
cR	gi|296130112|ref|YP_003637362.1|	0052670	759-888	0.00000000000000123	48452	TPR-like	0.039	140845	BTAD-like	2ff4 A:105-283
cR	gi|296130112|ref|YP_003637362.1|	0052669	659-735	0.0000000000247	46894	C-terminal effector domain of the bipartite response regulators	0.0068	46895	PhoB-like	2ff4 A:10-104
cR	gi|296130112|ref|YP_003637362.1|	0038674	34-200	0.00000000389	52540	P-loop containing nucleoside triphosphate hydrolases	0.083	52670	RecA protein-like (ATPase-domain)	1ye8 A:1-178
cR	gi|296130228|ref|YP_003637478.1|	0050342	2-120	2.42e-36	52172	CheY-like	0.00016	52173	CheY-related	1nxo A:
cR	gi|296130228|ref|YP_003637478.1|	0051385	123-223	1.47e-28	46894	C-terminal effector domain of the bipartite response regulators	0.0014	46895	PhoB-like	1ys7 A:128-233
cR	gi|296130720|ref|YP_003637970.1|	0052670	844-972	0.00000000000976	48452	TPR-like	0.03	140845	BTAD-like	2ff4 A:105-283
cR	gi|296130720|ref|YP_003637970.1|	0052669	743-836	0.00000000021	46894	C-terminal effector domain of the bipartite response regulators	0.0062	46895	PhoB-like	2ff4 A:10-104
cR	gi|296130720|ref|YP_003637970.1|	0048266	37-73,111-138	0.000000116	52540	P-loop containing nucleoside triphosphate hydrolases	0.068	81269	Extended AAA-ATPase domain	2ce7 A:150-402
cR	gi|296130922|ref|YP_003638172.1|	0051385	123-221	6.52e-31	46894	C-terminal effector domain of the bipartite response regulators	0.00051	46895	PhoB-like	1qqi A:
cR	gi|296131168|ref|YP_003638418.1|	0050342	16-142	2.42e-39	52172	CheY-like	0.00019	52173	CheY-related	1mvo A:
cR	gi|296131168|ref|YP_003638418.1|	0051385	145-245	8.79e-27	46894	C-terminal effector domain of the bipartite response regulators	0.00058	46895	PhoB-like	1ys7 A:128-233
cR	gi|296131221|ref|YP_003638471.1|	0053686	313-571	9.55e-23	52540	P-loop containing nucleoside triphosphate hydrolases	0.074	52652	Nitrogenase iron protein-like	1okk D:97-303
cR	gi|296131221|ref|YP_003638471.1|	0052670	96-272	9.48e-22	48452	TPR-like	0.0042	140845	BTAD-like	2ff4 A:105-283
cR	gi|296131221|ref|YP_003638471.1|	0042932	749-951	9.28e-16	48452	TPR-like	0.085	158785	CT2138-like	2hr2 A:2-157
cR	gi|296131221|ref|YP_003638471.1|	0052669	10-94	0.00000000000539	46894	C-terminal effector domain of the bipartite response regulators	0.00088	46895	PhoB-like	2ff4 A:10-104
cR	gi|296131358|ref|YP_003638608.1|	0050342	5-128	1.42e-38	52172	CheY-like	0.00015	52173	CheY-related	1mvo A:
cR	gi|296131358|ref|YP_003638608.1|	0051385	135-233	1.53e-28	46894	C-terminal effector domain of the bipartite response regulators	0.00058	46895	PhoB-like	1ys7 A:128-233
cR	gi|296131494|ref|YP_003638744.1|	0050342	8-132	1.99e-37	52172	CheY-like	0.00015	52173	CheY-related	1mvo A:
cR	gi|296131494|ref|YP_003638744.1|	0051385	139-239	4.82e-28	46894	C-terminal effector domain of the bipartite response regulators	0.001	46895	PhoB-like	1ys7 A:128-233
cR	gi|296127941|ref|YP_003635191.1|	0051249	17-82	0.0000000000000031	47413	lambda repressor-like DNA-binding domains	0.092	47432	SinR domain-like	1y7y A:5-73
cR	gi|296128010|ref|YP_003635260.1|	0051249	17-81	5.36e-17	47413	lambda repressor-like DNA-binding domains	0.022	47432	SinR domain-like	1utx A:
cR	gi|296128234|ref|YP_003635484.1|	0054369	33-80	0.00000000919	47413	lambda repressor-like DNA-binding domains	0.048	47432	SinR domain-like	1y7y A:5-73
cR	gi|296128274|ref|YP_003635524.1|	0051249	5-61	6.7e-17	47413	lambda repressor-like DNA-binding domains	0.012	47432	SinR domain-like	1utx A:
cR	gi|296129256|ref|YP_003636506.1|	0051249	6-73	3.38e-20	47413	lambda repressor-like DNA-binding domains	0.021	47432	SinR domain-like	1utx A:
cR	gi|296129386|ref|YP_003636636.1|	0051249	3-70	0.0000000000000929	47413	lambda repressor-like DNA-binding domains	0.012	47432	SinR domain-like	2b5a A:1-77
cR	gi|296130851|ref|YP_003638101.1|	0052017	69-178	9.8e-23	51182	RmlC-like cupins	0.063	89409	TM1287-like	1v70 A:
cR	gi|296130851|ref|YP_003638101.1|	0051249	12-79	5.91e-16	47413	lambda repressor-like DNA-binding domains	0.038	47432	SinR domain-like	1b0n A:1-68
cR	gi|296131244|ref|YP_003638494.1|	0054369	9-69	0.0000000000000031	47413	lambda repressor-like DNA-binding domains	0.084	47432	SinR domain-like	2ofy A:3-84
cR	gi|296131246|ref|YP_003638496.1|	0054323	13-76	0.00000000000000563	47413	lambda repressor-like DNA-binding domains	0.038	47432	SinR domain-like	2b5a A:1-77
cR	gi|296131301|ref|YP_003638551.1|	0054323	2-68	0.00000000000000287	47413	lambda repressor-like DNA-binding domains	0.088	47432	SinR domain-like	2bnm A:6-76
cR	gi|296127939|ref|YP_003635189.1|	0049523	12-84	7.18e-16	46689	Homeodomain-like	0.0034	46764	Tetracyclin repressor-like, N-terminal domain	2gfn A:4-80
cR	gi|296127939|ref|YP_003635189.1|	0052886	88-198	0.0000000267	48498	Tetracyclin repressor-like, C-terminal domain	0.0065	48499	Tetracyclin repressor-like, C-terminal domain	2gfn A:81-199
cR	gi|296127957|ref|YP_003635207.1|	0054073	82-195	3.28e-23	48498	Tetracyclin repressor-like, C-terminal domain	0.0017	48499	Tetracyclin repressor-like, C-terminal domain	2hyj A:83-200
cR	gi|296127957|ref|YP_003635207.1|	0054072	8-72	0.000000000000231	46689	Homeodomain-like	0.0012	46764	Tetracyclin repressor-like, N-terminal domain	2hyj A:8-82
cR	gi|296128038|ref|YP_003635288.1|	0052647	12-89	1.6e-18	46689	Homeodomain-like	0.005	46764	Tetracyclin repressor-like, N-terminal domain	1ui5 A:5-75
cR	gi|296128038|ref|YP_003635288.1|	0049196	87-195	0.0000000116	48498	Tetracyclin repressor-like, C-terminal domain	0.0071	48499	Tetracyclin repressor-like, C-terminal domain	2g7s A:77-192
cR	gi|296128120|ref|YP_003635370.1|	0053203	91-193	1.51e-22	48498	Tetracyclin repressor-like, C-terminal domain	0.0015	48499	Tetracyclin repressor-like, C-terminal domain	2np3 A:100-211
cR	gi|296128120|ref|YP_003635370.1|	0049523	9-74	1.44e-18	46689	Homeodomain-like	0.0029	46764	Tetracyclin repressor-like, N-terminal domain	2hku A:18-87
cR	gi|296128130|ref|YP_003635380.1|	0051586	89-183	1.68e-18	48498	Tetracyclin repressor-like, C-terminal domain	0.0026	48499	Tetracyclin repressor-like, C-terminal domain	1zk8 A:78-182
cR	gi|296128130|ref|YP_003635380.1|	0054374	12-84	8.98e-17	46689	Homeodomain-like	0.0051	46764	Tetracyclin repressor-like, N-terminal domain	2o7o A:2-67
cR	gi|296128176|ref|YP_003635426.1|	0052885	3-68	0.00000000133	46689	Homeodomain-like	0.0082	46764	Tetracyclin repressor-like, N-terminal domain	2g3b A:2-73
cR	gi|296128202|ref|YP_003635452.1|	0052849	76-193	7.33e-23	48498	Tetracyclin repressor-like, C-terminal domain	0.003	48499	Tetracyclin repressor-like, C-terminal domain	2hyj A:83-200
cR	gi|296128202|ref|YP_003635452.1|	0049523	2-81	3.12e-18	46689	Homeodomain-like	0.0047	46764	Tetracyclin repressor-like, N-terminal domain	1t56 A:22-94
cR	gi|296128240|ref|YP_003635490.1|	0051818	66-211	9.55e-17	51215	Regulatory protein AraC	0.0086	51216	Regulatory protein AraC	2arc A:
cR	gi|296128240|ref|YP_003635490.1|	0046275	278-326	0.000000000197	46689	Homeodomain-like	0.036	46759	AraC type transcriptional activator	1d5y A:57-121
cR	gi|296128240|ref|YP_003635490.1|	0036286	224-275	0.0000762	46689	Homeodomain-like	0.04	46764	Tetracyclin repressor-like, N-terminal domain	1z0x A:4-71
cR	gi|296128387|ref|YP_003635637.1|	0054375	96-225	1.78e-23	48498	Tetracyclin repressor-like, C-terminal domain	0.0019	48499	Tetracyclin repressor-like, C-terminal domain	2oi8 A:87-216
cR	gi|296128387|ref|YP_003635637.1|	0054374	12-86	0.0000000000000493	46689	Homeodomain-like	0.0019	46764	Tetracyclin repressor-like, N-terminal domain	2oi8 A:8-86
cR	gi|296128530|ref|YP_003635780.1|	0049523	7-82	2.82e-16	46689	Homeodomain-like	0.0036	46764	Tetracyclin repressor-like, N-terminal domain	2np5 A:9-77
cR	gi|296128731|ref|YP_003635981.1|	0049523	8-88	2.21e-19	46689	Homeodomain-like	0.0051	46764	Tetracyclin repressor-like, N-terminal domain	2fbq A:2-80
cR	gi|296128731|ref|YP_003635981.1|	0052878	92-199	0.000000000767	48498	Tetracyclin repressor-like, C-terminal domain	0.014	48499	Tetracyclin repressor-like, C-terminal domain	2gen A:76-193
cR	gi|296128784|ref|YP_003636034.1|	0054375	84-186	4e-18	48498	Tetracyclin repressor-like, C-terminal domain	0.001	48499	Tetracyclin repressor-like, C-terminal domain	1zk8 A:78-182
cR	gi|296128784|ref|YP_003636034.1|	0054374	3-76	0.000000292	46689	Homeodomain-like	0.008	46764	Tetracyclin repressor-like, N-terminal domain	1zk8 A:6-77
cR	gi|296128930|ref|YP_003636180.1|	0054861	81-218	3.56e-40	48498	Tetracyclin repressor-like, C-terminal domain	0.0001	48499	Tetracyclin repressor-like, C-terminal domain	3c07 A:90-235
cR	gi|296128930|ref|YP_003636180.1|	0049523	3-85	6.16e-22	46689	Homeodomain-like	0.00043	46764	Tetracyclin repressor-like, N-terminal domain	3c07 A:15-89
cR	gi|296130033|ref|YP_003637283.1|	0052846	95-239	2.45e-19	48498	Tetracyclin repressor-like, C-terminal domain	0.0056	48499	Tetracyclin repressor-like, C-terminal domain	2g7g A:74-205
cR	gi|296130033|ref|YP_003637283.1|	0054072	27-89	0.0000000000631	46689	Homeodomain-like	0.01	46764	Tetracyclin repressor-like, N-terminal domain	2o7o A:2-67
cR	gi|296130072|ref|YP_003637322.1|	0053097	82-198	1.23e-24	48498	Tetracyclin repressor-like, C-terminal domain	0.0012	48499	Tetracyclin repressor-like, C-terminal domain	2fq4 A:78-192
cR	gi|296130072|ref|YP_003637322.1|	0054374	14-78	0.0000000000494	46689	Homeodomain-like	0.0028	46764	Tetracyclin repressor-like, N-terminal domain	2fq4 A:9-77
cR	gi|296130312|ref|YP_003637562.1|	0049523	13-90	5.49e-21	46689	Homeodomain-like	0.0065	46764	Tetracyclin repressor-like, N-terminal domain	1pb6 A:14-85
cR	gi|296130312|ref|YP_003637562.1|	0052878	101-211	0.000000000000012	48498	Tetracyclin repressor-like, C-terminal domain	0.014	48499	Tetracyclin repressor-like, C-terminal domain	2gen A:76-193
cR	gi|296130768|ref|YP_003638018.1|	0049523	29-110	1.21e-16	46689	Homeodomain-like	0.037	46764	Tetracyclin repressor-like, N-terminal domain	1t56 A:22-94
cR	gi|296130768|ref|YP_003638018.1|	0052878	107-218	0.000000145	48498	Tetracyclin repressor-like, C-terminal domain	0.0039	48499	Tetracyclin repressor-like, C-terminal domain	2gen A:76-193
cR	gi|296130867|ref|YP_003638117.1|	0052655	12-84	4.87e-19	46689	Homeodomain-like	0.0078	46764	Tetracyclin repressor-like, N-terminal domain	2fbq A:2-80
cR	gi|296130965|ref|YP_003638215.1|	0054374	13-54	0.0000718	46689	Homeodomain-like	0.032	46764	Tetracyclin repressor-like, N-terminal domain	2id3 A:13-80
cR	gi|296130995|ref|YP_003638245.1|	0054375	96-205	5.72e-23	48498	Tetracyclin repressor-like, C-terminal domain	0.0051	48499	Tetracyclin repressor-like, C-terminal domain	2oi8 A:87-216
cR	gi|296130995|ref|YP_003638245.1|	0054374	19-85	5.34e-16	46689	Homeodomain-like	0.0061	46764	Tetracyclin repressor-like, N-terminal domain	2fbq A:2-80
cR	gi|296131304|ref|YP_003638554.1|	0049523	7-91	2.5e-18	46689	Homeodomain-like	0.0074	46764	Tetracyclin repressor-like, N-terminal domain	1rkt A:2-82
cR	gi|296131369|ref|YP_003638619.1|	0049523	10-81	0.0000000000000616	46689	Homeodomain-like	0.0066	46764	Tetracyclin repressor-like, N-terminal domain	2fbq A:2-80
cR	gi|296131388|ref|YP_003638638.1|	0049523	7-75	0.0000000000000016	46689	Homeodomain-like	0.0099	46764	Tetracyclin repressor-like, N-terminal domain	2o7o A:2-67
cR	gi|296131393|ref|YP_003638643.1|	0054374	8-80	0.000000000000334	46689	Homeodomain-like	0.01	46764	Tetracyclin repressor-like, N-terminal domain	1t56 A:22-94
cR	gi|296129612|ref|YP_003636862.1|	0053261	14-206	7.91e-17	46785	Winged helix DNA-binding domain	0.049	109680	TrmB-like	2d1h A:1-109
