# Supplementary material for: Abundance, diversity and domain architecture variability in prokaryotic DNA-binding transcription factors
Source: PLoS One. 2018 Apr 3;13(4):e0195332. doi: 10.1371/journal.pone.0195332 (PMC5882156; doi:10.1371/journal.pone.0195332)
Supplement: S1 Dataset — The information of genomes and transcription factors is organized in a tabular format. The file S1_Dataset.zip contains 761 files, one per genome. The information is organized as follows: Genome ID, identifier from NCBI database; Supfam ID; physical position of the Domain; E-value; Supfam model assignment; Supfam description; E-value associated to the family; Family ID; Family ID; representative PDB associated to each assignment. (ZIP) [file pone.0195332.s005.zip › Genomes_assignments/Cellvibrio_japonicus_Ueda107_B.TFs]

9m	gi|192359783|ref|YP_001980753.1|	0046275	325-379	0.000000000206	46689	Homeodomain-like	0.021	46759	AraC type transcriptional activator	1d5y A:57-121
9m	gi|192361065|ref|YP_001980876.1|	0046275	330-384	0.0000000000412	46689	Homeodomain-like	0.017	46759	AraC type transcriptional activator	1d5y A:57-121
9m	gi|192360258|ref|YP_001981270.1|	0046275	338-390	0.00000000134	46689	Homeodomain-like	0.014	46759	AraC type transcriptional activator	1bl0 A:63-124
9m	gi|192361082|ref|YP_001981348.1|	0046275	305-352	0.00000291	46689	Homeodomain-like	0.056	46759	AraC type transcriptional activator	1bl0 A:63-124
9m	gi|192359511|ref|YP_001981920.1|	0052668	8-204	2.93e-33	52317	Class I glutamine amidotransferase-like	0.081	52325	DJ-1/PfpI	1g2i A:
9m	gi|192359511|ref|YP_001981920.1|	0045977	277-328	0.00000000000188	46689	Homeodomain-like	0.023	46759	AraC type transcriptional activator	1bl0 A:63-124
9m	gi|192359511|ref|YP_001981920.1|	0036286	225-275	0.00000000493	46689	Homeodomain-like	0.031	46759	AraC type transcriptional activator	1bl0 A:9-62
9m	gi|192360547|ref|YP_001982114.1|	0048993	232-311	1.02e-29	46767	Methylated DNA-protein cysteine methyltransferase, C-terminal domain	0.000034	46768	Methylated DNA-protein cysteine methyltransferase, C-terminal domain	1sfe A:93-176
9m	gi|192360547|ref|YP_001982114.1|	0046652	7-78	9.55e-29	57884	Ada DNA repair protein, N-terminal domain (N-Ada 10)	0.00031	57885	Ada DNA repair protein, N-terminal domain (N-Ada 10)	1eyf A:
9m	gi|192360547|ref|YP_001982114.1|	0049381	152-230	3.14e-17	53155	Methylated DNA-protein cysteine methyltransferase domain	0.00056	53156	Methylated DNA-protein cysteine methyltransferase domain	1sfe A:12-92
9m	gi|192360547|ref|YP_001982114.1|	0036286	83-131	0.00000000314	46689	Homeodomain-like	0.012	46759	AraC type transcriptional activator	1d5y A:3-56
9m	gi|192359315|ref|YP_001982139.1|	0046275	93-142	0.000000000166	46689	Homeodomain-like	0.038	46759	AraC type transcriptional activator	1d5y A:57-121
9m	gi|192361344|ref|YP_001983221.1|	0046275	333-383	0.00000000103	46689	Homeodomain-like	0.015	46759	AraC type transcriptional activator	1d5y A:57-121
9m	gi|192360377|ref|YP_001983446.1|	0046275	321-374	0.000000000013	46689	Homeodomain-like	0.02	46759	AraC type transcriptional activator	1d5y A:57-121
9m	gi|192361893|ref|YP_001983465.1|	0046275	330-377	0.0000000000851	46689	Homeodomain-like	0.06	46759	AraC type transcriptional activator	1bl0 A:9-62
9m	gi|192360887|ref|YP_001983732.1|	0046275	360-409	0.000000000493	46689	Homeodomain-like	0.026	46759	AraC type transcriptional activator	1d5y A:57-121
9m	gi|192359220|ref|YP_001983738.1|	0046275	330-379	0.0000000000448	46689	Homeodomain-like	0.028	46759	AraC type transcriptional activator	1d5y A:57-121
9m	gi|192359999|ref|YP_001983753.1|	0046275	336-389	0.0000000000986	46689	Homeodomain-like	0.012	46759	AraC type transcriptional activator	1d5y A:57-121
9m	gi|192358833|ref|YP_001984155.1|	0046275	325-378	0.00000000108	46689	Homeodomain-like	0.021	46759	AraC type transcriptional activator	1d5y A:57-121
9m	gi|192362087|ref|YP_001980732.1|	0051103	139-320	6.32e-30	53335	S-adenosyl-L-methionine-dependent methyltransferases	0.017	110671	UbiE/COQ5-like	1vl5 A:
9m	gi|192362087|ref|YP_001980732.1|	0049777	30-100	8.93e-17	46785	Winged helix DNA-binding domain	0.039	46801	ArsR-like transcriptional regulators	1smt A:
9m	gi|192361394|ref|YP_001981864.1|	0049777	65-153	5.38e-26	46785	Winged helix DNA-binding domain	0.0092	46801	ArsR-like transcriptional regulators	1smt A:
9m	gi|192359650|ref|YP_001984151.1|	0049777	3-82	4.39e-23	46785	Winged helix DNA-binding domain	0.0085	46801	ArsR-like transcriptional regulators	1smt A:
9m	gi|192359865|ref|YP_001981191.1|	0035568	88-282	3.6e-51	55681	Class II aaRS and biotin synthetases	0.0000235	55707	Biotin holoenzyme synthetase	1bia A:64-270
9m	gi|192359865|ref|YP_001981191.1|	0045968	10-65	0.000000000000771	46785	Winged helix DNA-binding domain	0.0041	46786	Biotin repressor-like	1bia A:1-63
9m	gi|192359865|ref|YP_001981191.1|	0045969	288-331	0.00000038	50037	C-terminal domain of transcriptional repressors	0.0053	50038	Biotin repressor (BirA)	1bia A:271-317
9m	gi|192359707|ref|YP_001984109.1|	0039384	1-62	0.00000000112	46785	Winged helix DNA-binding domain	0.043	46786	Biotin repressor-like	1j5y A:3-67
9m	gi|192359637|ref|YP_001982659.1|	0054946	24-162	5.24e-29	51206	cAMP-binding domain-like	0.075	51210	cAMP-binding domain	2gau A:10-151
9m	gi|192359637|ref|YP_001982659.1|	0048601	166-247	3.47e-21	46785	Winged helix DNA-binding domain	0.027	46796	CAP C-terminal domain-like	3e5u A:148-227
9m	gi|192359726|ref|YP_001983119.1|	0054435	2-126	7.99e-36	51206	cAMP-binding domain-like	0.00000719	51210	cAMP-binding domain	2oz6 A:9-142
9m	gi|192359726|ref|YP_001983119.1|	0054434	128-196	0.00000000000000177	46785	Winged helix DNA-binding domain	0.0000656	46796	CAP C-terminal domain-like	2oz6 A:143-213
9m	gi|192359983|ref|YP_001983974.1|	0052861	22-159	8.51e-36	51206	cAMP-binding domain-like	0.001	51210	cAMP-binding domain	1hw5 A:1-137
9m	gi|192359983|ref|YP_001983974.1|	0048601	162-226	0.00000000229	46785	Winged helix DNA-binding domain	0.0091	46796	CAP C-terminal domain-like	2oz6 A:143-213
9m	gi|192360912|ref|YP_001981403.1|	0043525	15-128	2.85e-28	52172	CheY-like	0.00095	52173	CheY-related	1ny5 A:1-137
9m	gi|192360912|ref|YP_001981403.1|	0049952	139-183	0.0000000000000627	46689	Homeodomain-like	0.0023	100918	FIS-like	1umq A:
9m	gi|192360348|ref|YP_001982182.1|	0041617	150-391	5.74e-70	52540	P-loop containing nucleoside triphosphate hydrolases	0.00000199	81269	Extended AAA-ATPase domain	1ny5 A:138-384
9m	gi|192360348|ref|YP_001982182.1|	0037176	362-402,430-482	0.00000000717	46689	Homeodomain-like	0.029	100918	FIS-like	1eto B:
9m	gi|192360348|ref|YP_001982182.1|	0043525	3-194	0.0000000022	52172	CheY-like	0.023	52173	CheY-related	1jbe A:
9m	gi|192359170|ref|YP_001982187.1|	0041617	148-381	7.92e-71	52540	P-loop containing nucleoside triphosphate hydrolases	0.00000109	81269	Extended AAA-ATPase domain	1ny5 A:138-384
9m	gi|192359170|ref|YP_001982187.1|	0043525	14-185	1.28e-38	52172	CheY-like	0.00053	52173	CheY-related	1qkk A:
9m	gi|192359170|ref|YP_001982187.1|	0037176	353-396,448-498	0.0000000399	46689	Homeodomain-like	0.041	100918	FIS-like	1ntc A:
9m	gi|192360412|ref|YP_001982793.1|	0041617	29-269	1.13e-70	52540	P-loop containing nucleoside triphosphate hydrolases	0.000001	81269	Extended AAA-ATPase domain	1ny5 A:138-384
9m	gi|192360412|ref|YP_001982793.1|	0037176	240-279,316-368	0.000000332	46689	Homeodomain-like	0.016	100918	FIS-like	1eto B:
9m	gi|192360799|ref|YP_001983205.1|	0037176	19-96	2.55e-23	46689	Homeodomain-like	0.0002	100918	FIS-like	1eto B:
9m	gi|192360302|ref|YP_001983514.1|	0041617	155-393	1.16e-64	52540	P-loop containing nucleoside triphosphate hydrolases	0.00000209	81269	Extended AAA-ATPase domain	1ny5 A:138-384
9m	gi|192360302|ref|YP_001983514.1|	0037176	368-485	0.00000000538	46689	Homeodomain-like	0.014	100918	FIS-like	1eto B:
9m	gi|192360048|ref|YP_001983663.1|	0041617	134-377	2e-70	52540	P-loop containing nucleoside triphosphate hydrolases	0.00000168	81269	Extended AAA-ATPase domain	1ny5 A:138-384
9m	gi|192360048|ref|YP_001983663.1|	0043525	1-179	8.11e-42	52172	CheY-like	0.00041	52173	CheY-related	1ny5 A:1-137
9m	gi|192360048|ref|YP_001983663.1|	0037176	349-464	0.00000000000242	46689	Homeodomain-like	0.016	100918	FIS-like	1eto B:
9m	gi|192359614|ref|YP_001983853.1|	0041617	149-390	1.82e-68	52540	P-loop containing nucleoside triphosphate hydrolases	0.000000956	81269	Extended AAA-ATPase domain	1ny5 A:138-384
9m	gi|192359614|ref|YP_001983853.1|	0043525	6-194	2.56e-28	52172	CheY-like	0.0034	52173	CheY-related	1ny5 A:1-137
9m	gi|192359614|ref|YP_001983853.1|	0037176	362-449	0.0000000000000329	46689	Homeodomain-like	0.03	100918	FIS-like	1eto B:
9m	gi|192359227|ref|YP_001983990.1|	0041617	141-385	1.39e-71	52540	P-loop containing nucleoside triphosphate hydrolases	0.00000125	81269	Extended AAA-ATPase domain	1ny5 A:138-384
9m	gi|192359227|ref|YP_001983990.1|	0043525	4-187	1.11e-42	52172	CheY-like	0.0000277	52173	CheY-related	1krw A:
9m	gi|192359227|ref|YP_001983990.1|	0048440	382-466	1.3e-19	46689	Homeodomain-like	0.00027	100918	FIS-like	1ntc A:
9m	gi|192359556|ref|YP_001983806.1|	0041150	6-131	4.42e-39	46785	Winged helix DNA-binding domain	0.00000443	101027	FUR-like	1mzb A:
9m	gi|192360261|ref|YP_001980764.1|	0036339	62-329	1.9e-81	53822	Periplasmic binding protein-like I	0.000017	53823	L-arabinose binding protein-like	2nzu G:58-332
9m	gi|192360261|ref|YP_001980764.1|	0051985	2-58	4.27e-17	47413	lambda repressor-like DNA-binding domains	0.0051	47438	GalR/LacI-like bacterial regulator	2hsg A:2-58
9m	gi|192359512|ref|YP_001980804.1|	0036339	93-346	3.44e-55	53822	Periplasmic binding protein-like I	0.00018	53823	L-arabinose binding protein-like	1dbq A:
9m	gi|192359512|ref|YP_001980804.1|	0051985	18-76	1.88e-16	47413	lambda repressor-like DNA-binding domains	0.0055	47438	GalR/LacI-like bacterial regulator	2bjc A:1-62
9m	gi|192359715|ref|YP_001981238.1|	0036339	79-341	2.16e-56	53822	Periplasmic binding protein-like I	0.00017	53823	L-arabinose binding protein-like	1dbq A:
9m	gi|192359715|ref|YP_001981238.1|	0051985	5-63	4.07e-16	47413	lambda repressor-like DNA-binding domains	0.007	47438	GalR/LacI-like bacterial regulator	2bjc A:1-62
9m	gi|192362255|ref|YP_001981355.1|	0035780	68-326	2.36e-54	53822	Periplasmic binding protein-like I	0.0000977	53823	L-arabinose binding protein-like	2nzu G:58-332
9m	gi|192362255|ref|YP_001981355.1|	0051985	10-69	3.75e-16	47413	lambda repressor-like DNA-binding domains	0.0019	47438	GalR/LacI-like bacterial regulator	2bjc A:1-62
9m	gi|192361788|ref|YP_001981661.1|	0036339	82-358	1.53e-67	53822	Periplasmic binding protein-like I	0.0000409	53823	L-arabinose binding protein-like	2nzu G:58-332
9m	gi|192361788|ref|YP_001981661.1|	0051985	23-80	2.22e-17	47413	lambda repressor-like DNA-binding domains	0.0035	47438	GalR/LacI-like bacterial regulator	1efa A:2-60
9m	gi|192360127|ref|YP_001981982.1|	0036339	86-357	1.05e-72	53822	Periplasmic binding protein-like I	0.0000296	53823	L-arabinose binding protein-like	2nzu G:58-332
9m	gi|192360127|ref|YP_001981982.1|	0051985	24-83	2.69e-17	47413	lambda repressor-like DNA-binding domains	0.002	47438	GalR/LacI-like bacterial regulator	2bjc A:1-62
9m	gi|192360716|ref|YP_001984048.1|	0035780	62-328	4.12e-36	53822	Periplasmic binding protein-like I	0.00091	53823	L-arabinose binding protein-like	2nzu G:58-332
9m	gi|192360716|ref|YP_001984048.1|	0044558	4-60	0.0000000000197	47413	lambda repressor-like DNA-binding domains	0.003	47438	GalR/LacI-like bacterial regulator	1uxd A:
9m	gi|192360065|ref|YP_001981449.1|	0050342	15-146	4.98e-38	52172	CheY-like	0.00044	52173	CheY-related	1mvo A:
9m	gi|192360065|ref|YP_001981449.1|	0048694	244-307	2.07e-18	46894	C-terminal effector domain of the bipartite response regulators	0.0054	46900	GerE-like (LuxR/UhpA family of transcriptional regulators)	1a04 A:150-216
9m	gi|192361059|ref|YP_001981583.1|	0043525	1-129	8.82e-30	52172	CheY-like	0.0023	52173	CheY-related	1ny5 A:1-137
9m	gi|192361059|ref|YP_001981583.1|	0048694	126-198	9.86e-18	46894	C-terminal effector domain of the bipartite response regulators	0.0038	46900	GerE-like (LuxR/UhpA family of transcriptional regulators)	1fse A:
9m	gi|192361195|ref|YP_001981681.1|	0043525	9-154	2.42e-27	52172	CheY-like	0.0016	52173	CheY-related	1yio A:3-130
9m	gi|192361195|ref|YP_001981681.1|	0048694	130-202	1.19e-19	46894	C-terminal effector domain of the bipartite response regulators	0.0035	46900	GerE-like (LuxR/UhpA family of transcriptional regulators)	1yio A:131-200
9m	gi|192360157|ref|YP_001981723.1|	0047925	4-167	1.7e-29	75516	Pheromone-binding domain of LuxR-like quorum-sensing transcription factors	0.0028	75517	Pheromone-binding domain of LuxR-like quorum-sensing transcription factors	1l3l A:2-169
9m	gi|192360157|ref|YP_001981723.1|	0048694	165-236	2.96e-18	46894	C-terminal effector domain of the bipartite response regulators	0.011	46900	GerE-like (LuxR/UhpA family of transcriptional regulators)	1yio A:131-200
9m	gi|192359096|ref|YP_001981884.1|	0048694	126-190	1.33e-17	46894	C-terminal effector domain of the bipartite response regulators	0.0034	46900	GerE-like (LuxR/UhpA family of transcriptional regulators)	1a04 A:150-216
9m	gi|192362451|ref|YP_001982262.1|	0043525	1-136	2.42e-35	52172	CheY-like	0.0015	52173	CheY-related	1u0s Y:
9m	gi|192362451|ref|YP_001982262.1|	0048694	141-212	6.8e-18	46894	C-terminal effector domain of the bipartite response regulators	0.009	46900	GerE-like (LuxR/UhpA family of transcriptional regulators)	1yio A:131-200
9m	gi|192359370|ref|YP_001983632.1|	0045682	15-147	1.39e-27	52172	CheY-like	0.0016	52173	CheY-related	1a04 A:5-142
9m	gi|192359370|ref|YP_001983632.1|	0048694	152-223	1.33e-20	46894	C-terminal effector domain of the bipartite response regulators	0.0095	46900	GerE-like (LuxR/UhpA family of transcriptional regulators)	1a04 A:150-216
9m	gi|192358959|ref|YP_001983817.1|	0048694	276-342	0.000000000782	46894	C-terminal effector domain of the bipartite response regulators	0.012	46900	GerE-like (LuxR/UhpA family of transcriptional regulators)	1a04 A:150-216
9m	gi|192359800|ref|YP_001983820.1|	0048694	293-364	0.0000000000122	46894	C-terminal effector domain of the bipartite response regulators	0.0074	46900	GerE-like (LuxR/UhpA family of transcriptional regulators)	1p4w A:
9m	gi|192361215|ref|YP_001984197.1|	0048694	196-262	0.0000000000068	46894	C-terminal effector domain of the bipartite response regulators	0.012	46900	GerE-like (LuxR/UhpA family of transcriptional regulators)	1fse A:
9m	gi|192361862|ref|YP_001981123.1|	0050048	4-79	7.21e-23	46785	Winged helix DNA-binding domain	0.0065	46804	GntR-like transcriptional regulators	1v4r A:1-100
9m	gi|192361443|ref|YP_001981341.1|	0054060	100-228	4.18e-26	48008	GntR ligand-binding domain-like	0.015	48009	GntR ligand-binding domain-like	2hs5 A:94-231
9m	gi|192361443|ref|YP_001981341.1|	0050048	5-76	0.00000000000000368	46785	Winged helix DNA-binding domain	0.065	46804	GntR-like transcriptional regulators	1v4r A:1-100
9m	gi|192362159|ref|YP_001981687.1|	0050768	97-467	3.16e-90	53383	PLP-dependent transferases	0.0000264	53384	AAT-like	1x0m A:26-428
9m	gi|192362159|ref|YP_001981687.1|	0050048	4-71	5.56e-18	46785	Winged helix DNA-binding domain	0.026	46804	GntR-like transcriptional regulators	3bwg A:5-82
9m	gi|192359230|ref|YP_001981734.1|	0054060	90-222	2.46e-22	48008	GntR ligand-binding domain-like	0.012	48009	GntR ligand-binding domain-like	2hs5 A:94-231
9m	gi|192359230|ref|YP_001981734.1|	0050048	16-86	8.52e-19	46785	Winged helix DNA-binding domain	0.031	46804	GntR-like transcriptional regulators	1hw1 A:5-78
9m	gi|192359869|ref|YP_001981952.1|	0051337	2-132	6.26e-36	46785	Winged helix DNA-binding domain	0.073	46804	GntR-like transcriptional regulators	1v4r A:1-100
9m	gi|192360957|ref|YP_001982716.1|	0054662	67-247	1.33e-47	64288	Chorismate lyase-like	0.0017	143473	UTRA domain	3ddv A:3-145
9m	gi|192360957|ref|YP_001982716.1|	0050048	11-83	4.18e-22	46785	Winged helix DNA-binding domain	0.018	46804	GntR-like transcriptional regulators	2hs5 A:25-93
9m	gi|192361504|ref|YP_001983061.1|	0054060	82-219	8.37e-23	48008	GntR ligand-binding domain-like	0.013	48009	GntR ligand-binding domain-like	2hs5 A:94-231
9m	gi|192361504|ref|YP_001983061.1|	0050048	11-80	3.33e-21	46785	Winged helix DNA-binding domain	0.031	46804	GntR-like transcriptional regulators	1hw1 A:5-78
9m	gi|192362231|ref|YP_001983236.1|	0054060	98-228	1.6e-25	48008	GntR ligand-binding domain-like	0.0056	48009	GntR ligand-binding domain-like	2hs5 A:94-231
9m	gi|192362231|ref|YP_001983236.1|	0050048	4-75	4.58e-17	46785	Winged helix DNA-binding domain	0.061	46804	GntR-like transcriptional regulators	1v4r A:1-100
9m	gi|192360515|ref|YP_001984162.1|	0050768	98-467	2.23e-94	53383	PLP-dependent transferases	0.0000118	53384	AAT-like	1x0m A:26-428
9m	gi|192360515|ref|YP_001984162.1|	0050048	2-75	4.97e-17	46785	Winged helix DNA-binding domain	0.013	46804	GntR-like transcriptional regulators	1v4r A:1-100
9m	gi|192359551|ref|YP_001981630.1|	0049608	95-269	4.19e-24	55781	GAF domain-like	0.014	75513	IclR ligand-binding domain-like	1mkm A:76-246
9m	gi|192359551|ref|YP_001981630.1|	0048177	31-99	0.000000000000154	46785	Winged helix DNA-binding domain	0.043	74676	Transcriptional regulator IclR, N-terminal domain	1mkm A:1-75
9m	gi|192359146|ref|YP_001984254.1|	0040524	78-234	5.08e-30	100950	NagB/RpiA/CoA transferase-like	0.063	75176	D-ribose-5-phosphate isomerase (RpiA), catalytic domain	1lk5 A:1-130,A:211-229
9m	gi|192359146|ref|YP_001984254.1|	0043758	7-65	0.0000000000000313	46785	Winged helix DNA-binding domain	0.059	74676	Transcriptional regulator IclR, N-terminal domain	1mkm A:1-75
9m	gi|192361112|ref|YP_001982175.1|	0039545	74-198	9.42e-37	51306	LexA/Signal peptidase	0.00000688	51307	LexA-related	1jhf A:73-198
9m	gi|192361112|ref|YP_001982175.1|	0047587	3-70	1.82e-20	46785	Winged helix DNA-binding domain	0.00046	46789	LexA repressor, N-terminal DNA-binding domain	1jhf A:2-72
9m	gi|192361315|ref|YP_001980547.1|	0052162	95-181	4.42e-21	54909	Dimeric alpha+beta barrel	0.0028	69733	Lrp/AsnC-like transcriptional regulator C-terminal domain	1ri7 A:85-170
9m	gi|192361315|ref|YP_001980547.1|	0049384	27-121	6.84e-19	46785	Winged helix DNA-binding domain	0.0054	68967	Lrp/AsnC-like transcriptional regulator N-terminal domain	1i1g A:2-61
9m	gi|192362390|ref|YP_001982550.1|	0049174	67-156	6.7e-21	54909	Dimeric alpha+beta barrel	0.0039	69733	Lrp/AsnC-like transcriptional regulator C-terminal domain	1ri7 A:85-170
9m	gi|192362390|ref|YP_001982550.1|	0052161	6-65	2.84e-16	46785	Winged helix DNA-binding domain	0.014	68967	Lrp/AsnC-like transcriptional regulator N-terminal domain	1ri7 A:25-84
9m	gi|192359936|ref|YP_001981187.1|	0045790	109-307	7.02e-32	53850	Periplasmic binding protein-like II	0.0016	53851	Phosphate binding protein-like	1al3 A:
9m	gi|192359936|ref|YP_001981187.1|	0045910	12-133	1.69e-21	46785	Winged helix DNA-binding domain	0.0063	88979	LysR-like transcriptional regulators	1ixc A:1-89
9m	gi|192360757|ref|YP_001981643.1|	0045790	112-317	1.38e-40	53850	Periplasmic binding protein-like II	0.0021	53851	Phosphate binding protein-like	1i6a A:
9m	gi|192360757|ref|YP_001981643.1|	0045910	23-124	1.27e-17	46785	Winged helix DNA-binding domain	0.0065	88979	LysR-like transcriptional regulators	1ixc A:1-89
9m	gi|192360481|ref|YP_001981696.1|	0045910	1-109	2.02e-19	46785	Winged helix DNA-binding domain	0.0047	88979	LysR-like transcriptional regulators	1ixc A:1-89
9m	gi|192360481|ref|YP_001981696.1|	0045790	90-275	3.44e-18	53850	Periplasmic binding protein-like II	0.015	53851	Phosphate binding protein-like	1uth A:
9m	gi|192359615|ref|YP_001982027.1|	0045790	90-294	1.23e-42	53850	Periplasmic binding protein-like II	0.014	53851	Phosphate binding protein-like	2esn A:92-303
9m	gi|192359615|ref|YP_001982027.1|	0047461	6-90	2.3e-23	46785	Winged helix DNA-binding domain	0.013	88979	LysR-like transcriptional regulators	1ixc A:1-89
9m	gi|192362059|ref|YP_001982221.1|	0045790	89-288	9.87e-41	53850	Periplasmic binding protein-like II	0.0008	53851	Phosphate binding protein-like	1al3 A:
9m	gi|192362059|ref|YP_001982221.1|	0045910	1-111	5.35e-26	46785	Winged helix DNA-binding domain	0.0043	88979	LysR-like transcriptional regulators	1ixc A:1-89
9m	gi|192361573|ref|YP_001982416.1|	0045790	90-321	4.07e-42	53850	Periplasmic binding protein-like II	0.0000000534	53851	Phosphate binding protein-like	1al3 A:
9m	gi|192361573|ref|YP_001982416.1|	0047461	1-89	0.0000000000000025	46785	Winged helix DNA-binding domain	0.0043	88979	LysR-like transcriptional regulators	1ixc A:1-89
9m	gi|192360587|ref|YP_001982765.1|	0045790	89-296	8.87e-38	53850	Periplasmic binding protein-like II	0.01	53851	Phosphate binding protein-like	1al3 A:
9m	gi|192360587|ref|YP_001982765.1|	0047461	4-83	1.47e-19	46785	Winged helix DNA-binding domain	0.0066	88979	LysR-like transcriptional regulators	1ixc A:1-89
9m	gi|192359272|ref|YP_001982888.1|	0045790	125-326	1.54e-30	53850	Periplasmic binding protein-like II	0.0069	53851	Phosphate binding protein-like	2fyi A:88-307
9m	gi|192359272|ref|YP_001982888.1|	0047461	37-116	4.65e-18	46785	Winged helix DNA-binding domain	0.014	88979	LysR-like transcriptional regulators	1ixc A:1-89
9m	gi|192360549|ref|YP_001982908.1|	0045790	87-294	2.02e-37	53850	Periplasmic binding protein-like II	0.0031	53851	Phosphate binding protein-like	1al3 A:
9m	gi|192360549|ref|YP_001982908.1|	0045910	1-111	1.36e-21	46785	Winged helix DNA-binding domain	0.01	88979	LysR-like transcriptional regulators	1ixc A:1-89
9m	gi|192359684|ref|YP_001983067.1|	0045790	91-295	1.21e-48	53850	Periplasmic binding protein-like II	0.001	53851	Phosphate binding protein-like	2fyi A:88-307
9m	gi|192359684|ref|YP_001983067.1|	0045910	1-105	1.58e-20	46785	Winged helix DNA-binding domain	0.012	88979	LysR-like transcriptional regulators	1ixc A:1-89
9m	gi|192359878|ref|YP_001983605.1|	0045790	88-293	2.33e-37	53850	Periplasmic binding protein-like II	0.0000281	53851	Phosphate binding protein-like	1i6a A:
9m	gi|192359878|ref|YP_001983605.1|	0047461	2-84	4.65e-17	46785	Winged helix DNA-binding domain	0.0058	88979	LysR-like transcriptional regulators	1ixc A:1-89
9m	gi|192360613|ref|YP_001983795.1|	0045790	88-290	4.96e-46	53850	Periplasmic binding protein-like II	0.007	53851	Phosphate binding protein-like	1al3 A:
9m	gi|192360613|ref|YP_001983795.1|	0047461	4-88	4.08e-20	46785	Winged helix DNA-binding domain	0.012	88979	LysR-like transcriptional regulators	1ixc A:1-89
9m	gi|192358858|ref|YP_001983945.1|	0052806	88-299	1.9e-42	53850	Periplasmic binding protein-like II	0.0000127	53851	Phosphate binding protein-like	1i6a A:
9m	gi|192358858|ref|YP_001983945.1|	0047461	1-84	3e-20	46785	Winged helix DNA-binding domain	0.0058	88979	LysR-like transcriptional regulators	1ixc A:1-89
9m	gi|192359722|ref|YP_001984062.1|	0049998	86-293	5.43e-29	53850	Periplasmic binding protein-like II	0.0093	53851	Phosphate binding protein-like	1uth A:
9m	gi|192359722|ref|YP_001984062.1|	0047461	6-91	1.26e-17	46785	Winged helix DNA-binding domain	0.0082	88979	LysR-like transcriptional regulators	1ixc A:1-89
9m	gi|192362129|ref|YP_001984167.1|	0045790	91-306	4.52e-26	53850	Periplasmic binding protein-like II	0.011	53851	Phosphate binding protein-like	2fyi A:88-307
9m	gi|192362129|ref|YP_001984167.1|	0047461	8-91	1.21e-17	46785	Winged helix DNA-binding domain	0.016	88979	LysR-like transcriptional regulators	1ixc A:1-89
9m	gi|192359439|ref|YP_001984195.1|	0045790	89-297	7.78e-49	53850	Periplasmic binding protein-like II	0.0076	53851	Phosphate binding protein-like	2fyi A:88-307
9m	gi|192359439|ref|YP_001984195.1|	0047461	4-86	7.97e-21	46785	Winged helix DNA-binding domain	0.01	88979	LysR-like transcriptional regulators	1ixc A:1-89
9m	gi|192360984|ref|YP_001983694.1|	0052801	16-161	4.36e-30	46785	Winged helix DNA-binding domain	0.01	63379	MarR-like transcriptional regulators	1z91 A:8-144
9m	gi|192360772|ref|YP_001980561.1|	0050342	4-132	4.98e-37	52172	CheY-like	0.00018	52173	CheY-related	1mvo A:
9m	gi|192360772|ref|YP_001980561.1|	0048619	132-228	5.39e-27	46894	C-terminal effector domain of the bipartite response regulators	0.00089	46895	PhoB-like	1p2f A:121-217
9m	gi|192359014|ref|YP_001981290.1|	0054521	1-118	1.42e-37	52172	CheY-like	0.00012	52173	CheY-related	2pl1 A:1-119
9m	gi|192359014|ref|YP_001981290.1|	0051385	119-221	5.1e-26	46894	C-terminal effector domain of the bipartite response regulators	0.00087	46895	PhoB-like	1ys7 A:128-233
9m	gi|192362017|ref|YP_001981895.1|	0050342	4-130	2.85e-36	52172	CheY-like	0.00013	52173	CheY-related	1mvo A:
9m	gi|192362017|ref|YP_001981895.1|	0048619	143-234	1.16e-20	46894	C-terminal effector domain of the bipartite response regulators	0.0033	46895	PhoB-like	1kgs A:124-225
9m	gi|192361000|ref|YP_001982278.1|	0050342	1-129	3.42e-41	52172	CheY-like	0.00013	52173	CheY-related	1kgs A:2-123
9m	gi|192361000|ref|YP_001982278.1|	0051385	128-227	8.79e-24	46894	C-terminal effector domain of the bipartite response regulators	0.0034	46895	PhoB-like	1opc A:
9m	gi|192362067|ref|YP_001982740.1|	0048684	20-115	9.92e-21	46894	C-terminal effector domain of the bipartite response regulators	0.0013	46895	PhoB-like	1p2f A:121-217
9m	gi|192362067|ref|YP_001982740.1|	0052100	200-392	2.56e-18	48452	TPR-like	0.015	48453	Tetratricopeptide repeat (TPR)	1p5q A:258-427
9m	gi|192359567|ref|YP_001983303.1|	0050342	1-122	3.84e-40	52172	CheY-like	0.0000577	52173	CheY-related	1mvo A:
9m	gi|192359567|ref|YP_001983303.1|	0051385	129-218	1.56e-24	46894	C-terminal effector domain of the bipartite response regulators	0.0023	46895	PhoB-like	1kgs A:124-225
9m	gi|192360483|ref|YP_001983964.1|	0050342	1-128	2.13e-36	52172	CheY-like	0.00026	52173	CheY-related	2pl1 A:1-119
9m	gi|192360483|ref|YP_001983964.1|	0051385	121-215	5.1e-23	46894	C-terminal effector domain of the bipartite response regulators	0.002	46895	PhoB-like	1kgs A:124-225
9m	gi|192361363|ref|YP_001980724.1|	0046409	12-74	0.0000000593	47413	lambda repressor-like DNA-binding domains	0.036	47432	SinR domain-like	2b5a A:1-77
9m	gi|192362287|ref|YP_001981329.1|	0046409	47-115	0.00000387	47413	lambda repressor-like DNA-binding domains	0.064	47432	SinR domain-like	2b5a A:1-77
9m	gi|192360514|ref|YP_001981430.1|	0051908	4-66	0.00000000407	47413	lambda repressor-like DNA-binding domains	0.08	47432	SinR domain-like	1utx A:
9m	gi|192361723|ref|YP_001981703.1|	0051249	2-70	8.16e-16	47413	lambda repressor-like DNA-binding domains	0.013	47432	SinR domain-like	1b0n A:1-68
9m	gi|192359188|ref|YP_001982024.1|	0054323	2-65	0.0000000000000563	47413	lambda repressor-like DNA-binding domains	0.094	47432	SinR domain-like	2b5a A:1-77
9m	gi|192359942|ref|YP_001982170.1|	0051249	16-80	7.78e-18	47413	lambda repressor-like DNA-binding domains	0.06	47432	SinR domain-like	1b0n A:1-68
9m	gi|192359942|ref|YP_001982170.1|	0043706	62-192	0.000000000000101	51182	RmlC-like cupins	0.043	141612	MJ0764-like	2b8m A:1-108
9m	gi|192360019|ref|YP_001982321.1|	0051908	27-91	0.0000000008	47413	lambda repressor-like DNA-binding domains	0.031	47432	SinR domain-like	1y7y A:5-73
9m	gi|192360886|ref|YP_001982699.1|	0051249	2-68	1.66e-16	47413	lambda repressor-like DNA-binding domains	0.016	47432	SinR domain-like	2b5a A:1-77
9m	gi|192360202|ref|YP_001984066.1|	0054127	12-96	3.94e-28	47413	lambda repressor-like DNA-binding domains	0.01	47432	SinR domain-like	2ict A:8-94
9m	gi|192360990|ref|YP_001984153.1|	0050823	37-95	0.0000000536	47413	lambda repressor-like DNA-binding domains	0.044	47432	SinR domain-like	2b5a A:1-77
9m	gi|192361034|ref|YP_001984168.1|	0051249	2-70	1.66e-20	47413	lambda repressor-like DNA-binding domains	0.033	47432	SinR domain-like	2b5a A:1-77
9m	gi|192361971|ref|YP_001984171.1|	0049180	7-80	2.82e-17	47413	lambda repressor-like DNA-binding domains	0.051	47432	SinR domain-like	2b5a A:1-77
9m	gi|192359191|ref|YP_001984190.1|	0054323	33-88	0.00000113	47413	lambda repressor-like DNA-binding domains	0.055	47432	SinR domain-like	2ppx A:30-91
9m	gi|192360811|ref|YP_001984256.1|	0051249	3-62	0.00000000000000201	47413	lambda repressor-like DNA-binding domains	0.046	47432	SinR domain-like	2b5a A:1-77
9m	gi|192361854|ref|YP_001981064.1|	0048726	98-221	6.23e-41	48498	Tetracyclin repressor-like, C-terminal domain	0.00012	48499	Tetracyclin repressor-like, C-terminal domain	1pb6 A:86-211
9m	gi|192361854|ref|YP_001981064.1|	0049523	25-102	8.72e-19	46689	Homeodomain-like	0.0038	46764	Tetracyclin repressor-like, N-terminal domain	1pb6 A:14-85
9m	gi|192361987|ref|YP_001981461.1|	0049911	103-213	9.95e-17	48498	Tetracyclin repressor-like, C-terminal domain	0.0076	48499	Tetracyclin repressor-like, C-terminal domain	2g3b A:74-189
9m	gi|192361987|ref|YP_001981461.1|	0049195	20-87	0.0000000000000018	46689	Homeodomain-like	0.006	46764	Tetracyclin repressor-like, N-terminal domain	1ui5 A:5-75
9m	gi|192360674|ref|YP_001981536.1|	0052849	79-190	8.6e-21	48498	Tetracyclin repressor-like, C-terminal domain	0.0059	48499	Tetracyclin repressor-like, C-terminal domain	2g7s A:77-192
9m	gi|192360674|ref|YP_001981536.1|	0049195	3-72	7.48e-17	46689	Homeodomain-like	0.0054	46764	Tetracyclin repressor-like, N-terminal domain	1sgm A:5-77
9m	gi|192361253|ref|YP_001981960.1|	0049523	15-93	4.36e-20	46689	Homeodomain-like	0.0075	46764	Tetracyclin repressor-like, N-terminal domain	1ui5 A:5-75
9m	gi|192361253|ref|YP_001981960.1|	0052886	108-187	0.0000184	48498	Tetracyclin repressor-like, C-terminal domain	0.014	48499	Tetracyclin repressor-like, C-terminal domain	1rkt A:83-205
9m	gi|192358988|ref|YP_001983979.1|	0054341	8-73	0.000000000000756	46689	Homeodomain-like	0.012	46764	Tetracyclin repressor-like, N-terminal domain	1z0x A:4-71
9m	gi|192358988|ref|YP_001983979.1|	0050189	81-195	0.00000000035	48498	Tetracyclin repressor-like, C-terminal domain	0.0052	48499	Tetracyclin repressor-like, C-terminal domain	2gfn A:81-199
9m	gi|192359938|ref|YP_001984070.1|	0049523	15-87	2.98e-17	46689	Homeodomain-like	0.0063	46764	Tetracyclin repressor-like, N-terminal domain	2fbq A:2-80
9m	gi|192361075|ref|YP_001984092.1|	0048703	417-478	0.0000153	46785	Winged helix DNA-binding domain	0.092	109680	TrmB-like	2d1h A:1-109
