# Supplementary material for: Abundance, diversity and domain architecture variability in prokaryotic DNA-binding transcription factors
Source: PLoS One. 2018 Apr 3;13(4):e0195332. doi: 10.1371/journal.pone.0195332 (PMC5882156; doi:10.1371/journal.pone.0195332)
Supplement: S1 Dataset — The information of genomes and transcription factors is organized in a tabular format. The file S1_Dataset.zip contains 761 files, one per genome. The information is organized as follows: Genome ID, identifier from NCBI database; Supfam ID; physical position of the Domain; E-value; Supfam model assignment; Supfam description; E-value associated to the family; Family ID; Family ID; representative PDB associated to each assignment. (ZIP) [file pone.0195332.s005.zip › Genomes_assignments/Chitinophaga_pinensis_DSM_2588_B.TFs]

5Y	gi|256419078|ref|YP_003119731.1|	0046275	281-329	0.0000000582	46689	Homeodomain-like	0.014	46759	AraC type transcriptional activator	1bl0 A:63-124
5Y	gi|256419180|ref|YP_003119833.1|	0046275	263-310	0.00000000000762	46689	Homeodomain-like	0.0071	46759	AraC type transcriptional activator	1bl0 A:63-124
5Y	gi|256419180|ref|YP_003119833.1|	0051818	56-181	0.0000000196	51215	Regulatory protein AraC	0.015	51216	Regulatory protein AraC	2arc A:
5Y	gi|256419237|ref|YP_003119890.1|	0046275	234-282	0.000000000000354	46689	Homeodomain-like	0.0088	46759	AraC type transcriptional activator	1d5y A:57-121
5Y	gi|256419311|ref|YP_003119964.1|	0046275	244-289	0.00000851	46689	Homeodomain-like	0.055	46759	AraC type transcriptional activator	1d5y A:3-56
5Y	gi|256419322|ref|YP_003119975.1|	0046275	264-312	0.00000000000986	46689	Homeodomain-like	0.025	46759	AraC type transcriptional activator	1d5y A:57-121
5Y	gi|256419322|ref|YP_003119975.1|	0051818	53-183	0.0000000144	51215	Regulatory protein AraC	0.031	51216	Regulatory protein AraC	2arc A:
5Y	gi|256419357|ref|YP_003120010.1|	0046275	210-258	0.00000000193	46689	Homeodomain-like	0.033	46759	AraC type transcriptional activator	1d5y A:57-121
5Y	gi|256419430|ref|YP_003120083.1|	0046275	248-294	0.000000000000372	46689	Homeodomain-like	0.025	46759	AraC type transcriptional activator	1d5y A:57-121
5Y	gi|256419430|ref|YP_003120083.1|	0051818	42-173	0.000000000103	51215	Regulatory protein AraC	0.022	51216	Regulatory protein AraC	2arc A:
5Y	gi|256419447|ref|YP_003120100.1|	0046275	262-306	0.000000000165	46689	Homeodomain-like	0.035	46759	AraC type transcriptional activator	1bl0 A:9-62
5Y	gi|256419447|ref|YP_003120100.1|	0036286	209-259	0.0000000331	46689	Homeodomain-like	0.03	46759	AraC type transcriptional activator	1bl0 A:9-62
5Y	gi|256419516|ref|YP_003120169.1|	0046275	268-312	0.000000000157	46689	Homeodomain-like	0.018	46759	AraC type transcriptional activator	1bl0 A:63-124
5Y	gi|256419516|ref|YP_003120169.1|	0051818	57-186	0.000000000615	51215	Regulatory protein AraC	0.017	51216	Regulatory protein AraC	2arc A:
5Y	gi|256419626|ref|YP_003120279.1|	0051818	24-157	0.000000000127	51215	Regulatory protein AraC	0.016	51216	Regulatory protein AraC	2arc A:
5Y	gi|256419626|ref|YP_003120279.1|	0046275	228-273	0.00000152	46689	Homeodomain-like	0.017	46759	AraC type transcriptional activator	1bl0 A:9-62
5Y	gi|256419651|ref|YP_003120304.1|	0046275	222-267	0.00000000296	46689	Homeodomain-like	0.023	46759	AraC type transcriptional activator	1bl0 A:63-124
5Y	gi|256419684|ref|YP_003120337.1|	0046275	334-372	0.000000323	46689	Homeodomain-like	0.021	46759	AraC type transcriptional activator	1d5y A:57-121
5Y	gi|256419815|ref|YP_003120468.1|	0046275	218-265	0.0000000000282	46689	Homeodomain-like	0.03	46759	AraC type transcriptional activator	1d5y A:3-56
5Y	gi|256419815|ref|YP_003120468.1|	0036286	166-215	0.00000645	46689	Homeodomain-like	0.051	46759	AraC type transcriptional activator	1bl0 A:9-62
5Y	gi|256420031|ref|YP_003120684.1|	0045977	273-322	0.000000000358	46689	Homeodomain-like	0.031	46759	AraC type transcriptional activator	1bl0 A:63-124
5Y	gi|256420031|ref|YP_003120684.1|	0035607	221-271	0.000000851	46689	Homeodomain-like	0.022	46759	AraC type transcriptional activator	1bl0 A:9-62
5Y	gi|256420149|ref|YP_003120802.1|	0046275	282-331	0.00000000000265	46689	Homeodomain-like	0.032	46759	AraC type transcriptional activator	1d5y A:57-121
5Y	gi|256420158|ref|YP_003120811.1|	0046275	222-266	0.00000000291	46689	Homeodomain-like	0.026	46759	AraC type transcriptional activator	1d5y A:57-121
5Y	gi|256420158|ref|YP_003120811.1|	0036286	175-219	0.0000282	46689	Homeodomain-like	0.09	46759	AraC type transcriptional activator	1d5y A:57-121
5Y	gi|256420345|ref|YP_003120998.1|	0046275	282-332	0.0000000000034	46689	Homeodomain-like	0.017	46759	AraC type transcriptional activator	1d5y A:57-121
5Y	gi|256420345|ref|YP_003120998.1|	0036286	230-279	0.00000000127	46689	Homeodomain-like	0.031	46764	Tetracyclin repressor-like, N-terminal domain	2o7t A:1-78
5Y	gi|256420348|ref|YP_003121001.1|	0046275	240-286	0.00000000184	46689	Homeodomain-like	0.038	46759	AraC type transcriptional activator	1d5y A:57-121
5Y	gi|256420348|ref|YP_003121001.1|	0051818	47-165	0.00000549	51215	Regulatory protein AraC	0.021	51216	Regulatory protein AraC	2arc A:
5Y	gi|256420392|ref|YP_003121045.1|	0046275	253-300	0.000000197	46689	Homeodomain-like	0.026	46759	AraC type transcriptional activator	1bl0 A:9-62
5Y	gi|256420397|ref|YP_003121050.1|	0046275	231-276	0.00000251	46689	Homeodomain-like	0.027	46759	AraC type transcriptional activator	1bl0 A:63-124
5Y	gi|256420397|ref|YP_003121050.1|	0051818	33-161	0.000000209	51215	Regulatory protein AraC	0.02	51216	Regulatory protein AraC	2arc A:
5Y	gi|256420434|ref|YP_003121087.1|	0046275	238-285	0.000000000000538	46689	Homeodomain-like	0.018	46759	AraC type transcriptional activator	1d5y A:57-121
5Y	gi|256420542|ref|YP_003121195.1|	0051818	38-164	0.0000000000000902	51215	Regulatory protein AraC	0.01	51216	Regulatory protein AraC	2arc A:
5Y	gi|256420542|ref|YP_003121195.1|	0046275	226-277	0.00000000000435	46689	Homeodomain-like	0.017	46759	AraC type transcriptional activator	1d5y A:57-121
5Y	gi|256420563|ref|YP_003121216.1|	0045977	234-284	0.0000000000255	46689	Homeodomain-like	0.021	46759	AraC type transcriptional activator	1bl0 A:63-124
5Y	gi|256420563|ref|YP_003121216.1|	0051818	22-163	0.0000575	51215	Regulatory protein AraC	0.017	51216	Regulatory protein AraC	2arc A:
5Y	gi|256420738|ref|YP_003121391.1|	0046275	259-306	0.000000000349	46689	Homeodomain-like	0.035	46759	AraC type transcriptional activator	1d5y A:57-121
5Y	gi|256420738|ref|YP_003121391.1|	0051818	39-176	0.0000000000641	51215	Regulatory protein AraC	0.021	51216	Regulatory protein AraC	2arc A:
5Y	gi|256420809|ref|YP_003121462.1|	0051818	39-119	0.0000000000000968	51215	Regulatory protein AraC	0.0095	51216	Regulatory protein AraC	2arc A:
5Y	gi|256420809|ref|YP_003121462.1|	0046275	244-289	0.000000000349	46689	Homeodomain-like	0.015	46759	AraC type transcriptional activator	1d5y A:57-121
5Y	gi|256420811|ref|YP_003121464.1|	0046275	251-299	0.0000000000305	46689	Homeodomain-like	0.012	46759	AraC type transcriptional activator	1d5y A:57-121
5Y	gi|256420816|ref|YP_003121469.1|	0046275	213-262	0.00000000762	46689	Homeodomain-like	0.033	46759	AraC type transcriptional activator	1d5y A:57-121
5Y	gi|256420816|ref|YP_003121469.1|	0036286	160-211	0.000000026	46689	Homeodomain-like	0.043	46759	AraC type transcriptional activator	1bl0 A:9-62
5Y	gi|256420816|ref|YP_003121469.1|	0051311	17-76	0.0000111	51182	RmlC-like cupins	0.059	89409	TM1287-like	2f4p A:2-135
5Y	gi|256420839|ref|YP_003121492.1|	0046275	281-330	0.00000000000003	46689	Homeodomain-like	0.017	46759	AraC type transcriptional activator	1d5y A:57-121
5Y	gi|256420935|ref|YP_003121588.1|	0046275	236-286	0.0000000000000258	46689	Homeodomain-like	0.053	46759	AraC type transcriptional activator	1d5y A:57-121
5Y	gi|256420935|ref|YP_003121588.1|	0047686	21-185	0.00000000971	51182	RmlC-like cupins	0.072	89409	TM1287-like	2f4p A:2-135
5Y	gi|256420935|ref|YP_003121588.1|	0036286	183-234	0.00000122	46689	Homeodomain-like	0.056	46759	AraC type transcriptional activator	1bl0 A:9-62
5Y	gi|256421065|ref|YP_003121718.1|	0046275	233-281	0.0000000000166	46689	Homeodomain-like	0.013	46759	AraC type transcriptional activator	1d5y A:57-121
5Y	gi|256421065|ref|YP_003121718.1|	0036286	181-231	0.0000108	46689	Homeodomain-like	0.043	46759	AraC type transcriptional activator	1bl0 A:9-62
5Y	gi|256421134|ref|YP_003121787.1|	0046275	257-305	0.000000000188	46689	Homeodomain-like	0.014	46759	AraC type transcriptional activator	1d5y A:57-121
5Y	gi|256421183|ref|YP_003121836.1|	0051818	23-150	0.00000000000157	51215	Regulatory protein AraC	0.014	51216	Regulatory protein AraC	2arc A:
5Y	gi|256421183|ref|YP_003121836.1|	0045977	224-270	0.00000000672	46689	Homeodomain-like	0.0084	46759	AraC type transcriptional activator	1bl0 A:63-124
5Y	gi|256421183|ref|YP_003121836.1|	0036286	164-217	0.0000227	46689	Homeodomain-like	0.019	46759	AraC type transcriptional activator	1bl0 A:9-62
5Y	gi|256421186|ref|YP_003121839.1|	0046275	235-281	0.0000000206	46689	Homeodomain-like	0.047	46759	AraC type transcriptional activator	1bl0 A:9-62
5Y	gi|256421186|ref|YP_003121839.1|	0051818	39-165	0.000000102	51215	Regulatory protein AraC	0.014	51216	Regulatory protein AraC	2arc A:
5Y	gi|256421251|ref|YP_003121904.1|	0046275	243-290	0.000000000538	46689	Homeodomain-like	0.017	46759	AraC type transcriptional activator	1bl0 A:9-62
5Y	gi|256421279|ref|YP_003121932.1|	0051818	23-178	0.0000000000116	51215	Regulatory protein AraC	0.015	51216	Regulatory protein AraC	2arc A:
5Y	gi|256421279|ref|YP_003121932.1|	0046275	258-306	0.00000000121	46689	Homeodomain-like	0.033	46759	AraC type transcriptional activator	1d5y A:57-121
5Y	gi|256421310|ref|YP_003121963.1|	0046275	272-321	0.00000000000448	46689	Homeodomain-like	0.011	46759	AraC type transcriptional activator	1bl0 A:63-124
5Y	gi|256421337|ref|YP_003121990.1|	0046275	262-306	0.0000000161	46689	Homeodomain-like	0.023	46759	AraC type transcriptional activator	1d5y A:57-121
5Y	gi|256421337|ref|YP_003121990.1|	0051818	60-187	0.000000000562	51215	Regulatory protein AraC	0.026	51216	Regulatory protein AraC	2arc A:
5Y	gi|256421338|ref|YP_003121991.1|	0048993	194-274	3.14e-27	46767	Methylated DNA-protein cysteine methyltransferase, C-terminal domain	0.0003	46768	Methylated DNA-protein cysteine methyltransferase, C-terminal domain	1sfe A:93-176
5Y	gi|256421338|ref|YP_003121991.1|	0049381	115-193	2.16e-16	53155	Methylated DNA-protein cysteine methyltransferase domain	0.003	53156	Methylated DNA-protein cysteine methyltransferase domain	1sfe A:12-92
5Y	gi|256421338|ref|YP_003121991.1|	0036286	9-59	0.000000000493	46689	Homeodomain-like	0.013	46759	AraC type transcriptional activator	1bl0 A:9-62
5Y	gi|256421338|ref|YP_003121991.1|	0046275	64-111	0.000043	46689	Homeodomain-like	0.081	46759	AraC type transcriptional activator	1bl0 A:9-62
5Y	gi|256421465|ref|YP_003122118.1|	0052668	1-195	7.02e-32	52317	Class I glutamine amidotransferase-like	0.023	52325	DJ-1/PfpI	1g2i A:
5Y	gi|256421465|ref|YP_003122118.1|	0046275	270-319	0.0000000000255	46689	Homeodomain-like	0.05	46759	AraC type transcriptional activator	1d5y A:3-56
5Y	gi|256421465|ref|YP_003122118.1|	0036286	217-267	0.00000000112	46689	Homeodomain-like	0.018	46759	AraC type transcriptional activator	1bl0 A:9-62
5Y	gi|256421467|ref|YP_003122120.1|	0046275	100-147	0.000000000466	46689	Homeodomain-like	0.043	46759	AraC type transcriptional activator	1d5y A:57-121
5Y	gi|256421512|ref|YP_003122165.1|	0046275	237-283	0.000000000372	46689	Homeodomain-like	0.03	46759	AraC type transcriptional activator	1d5y A:57-121
5Y	gi|256421512|ref|YP_003122165.1|	0036286	189-234	0.000000251	46689	Homeodomain-like	0.073	46739	Myb/SANT domain	2cqq A:8-66
5Y	gi|256421545|ref|YP_003122198.1|	0051818	17-152	0.000000000000068	51215	Regulatory protein AraC	0.018	51216	Regulatory protein AraC	2arc A:
5Y	gi|256421545|ref|YP_003122198.1|	0045977	225-275	0.0000000789	46689	Homeodomain-like	0.018	46759	AraC type transcriptional activator	1bl0 A:63-124
5Y	gi|256421561|ref|YP_003122214.1|	0046275	263-311	0.0000000000448	46689	Homeodomain-like	0.012	46759	AraC type transcriptional activator	1d5y A:57-121
5Y	gi|256421665|ref|YP_003122318.1|	0045977	229-279	0.0000000000161	46689	Homeodomain-like	0.02	46759	AraC type transcriptional activator	1bl0 A:63-124
5Y	gi|256421665|ref|YP_003122318.1|	0051818	20-86	0.000000000051	51215	Regulatory protein AraC	0.012	51216	Regulatory protein AraC	2arc A:
5Y	gi|256421685|ref|YP_003122338.1|	0046275	255-303	0.00000000000717	46689	Homeodomain-like	0.023	46759	AraC type transcriptional activator	1d5y A:57-121
5Y	gi|256421725|ref|YP_003122378.1|	0052668	15-213	3.55e-39	52317	Class I glutamine amidotransferase-like	0.017	52325	DJ-1/PfpI	1pe0 A:
5Y	gi|256421725|ref|YP_003122378.1|	0045977	284-335	0.00000000466	46689	Homeodomain-like	0.054	46759	AraC type transcriptional activator	1bl0 A:63-124
5Y	gi|256421725|ref|YP_003122378.1|	0036286	236-281	0.000000134	46689	Homeodomain-like	0.016	46759	AraC type transcriptional activator	1bl0 A:9-62
5Y	gi|256421726|ref|YP_003122379.1|	0046275	250-298	0.000000000193	46689	Homeodomain-like	0.016	46759	AraC type transcriptional activator	1d5y A:57-121
5Y	gi|256421726|ref|YP_003122379.1|	0051818	22-169	0.00000000000785	51215	Regulatory protein AraC	0.025	51216	Regulatory protein AraC	2arc A:
5Y	gi|256421743|ref|YP_003122396.1|	0046275	256-304	0.00000000184	46689	Homeodomain-like	0.017	46759	AraC type transcriptional activator	1bl0 A:63-124
5Y	gi|256421751|ref|YP_003122404.1|	0039624	864-1048	1.83e-34	55874	ATPase domain of HSP90 chaperone/DNA topoisomerase II/histidine kinase	0.0012	55884	Histidine kinase	2c2a A:321-481
5Y	gi|256421751|ref|YP_003122404.1|	0043525	1094-1227	3.7e-34	52172	CheY-like	0.00084	52173	CheY-related	1b00 A:
5Y	gi|256421751|ref|YP_003122404.1|	0052901	343-444,494-618	0.0000000000000458	63829	Calcium-dependent phosphotriesterase	0.028	63830	SGL-like	2ghs A:20-314
5Y	gi|256421751|ref|YP_003122404.1|	0052096	798-872	0.000000000000255	47384	Homodimeric domain of signal transducing histidine kinase	0.0027	47385	Homodimeric domain of signal transducing histidine kinase	2c2a A:232-320
5Y	gi|256421751|ref|YP_003122404.1|	0050023	16-179,307-403	0.000000000049	63829	Calcium-dependent phosphotriesterase	0.05	159252	All0351-like	2p4o A:4-305
5Y	gi|256421751|ref|YP_003122404.1|	0046275	1292-1342	0.00000000118	46689	Homeodomain-like	0.022	46759	AraC type transcriptional activator	1bl0 A:9-62
5Y	gi|256421773|ref|YP_003122426.1|	0046275	212-260	0.00000000367	46689	Homeodomain-like	0.023	46759	AraC type transcriptional activator	1bl0 A:63-124
5Y	gi|256421773|ref|YP_003122426.1|	0036286	160-210	0.0000264	46689	Homeodomain-like	0.048	46759	AraC type transcriptional activator	1d5y A:3-56
5Y	gi|256421789|ref|YP_003122442.1|	0052668	1-198	4.85e-32	52317	Class I glutamine amidotransferase-like	0.013	52325	DJ-1/PfpI	1pe0 A:
5Y	gi|256421789|ref|YP_003122442.1|	0046275	271-319	0.0000000000296	46689	Homeodomain-like	0.028	46759	AraC type transcriptional activator	1d5y A:57-121
5Y	gi|256421789|ref|YP_003122442.1|	0036286	217-268	0.00000762	46689	Homeodomain-like	0.045	46759	AraC type transcriptional activator	1bl0 A:9-62
5Y	gi|256421809|ref|YP_003122462.1|	0046275	239-289	0.0000000000314	46689	Homeodomain-like	0.018	46759	AraC type transcriptional activator	1d5y A:57-121
5Y	gi|256421809|ref|YP_003122462.1|	0051818	27-166	0.000000000288	51215	Regulatory protein AraC	0.012	51216	Regulatory protein AraC	2arc A:
5Y	gi|256421816|ref|YP_003122469.1|	0046275	242-289	0.0000000323	46689	Homeodomain-like	0.023	46759	AraC type transcriptional activator	1d5y A:3-56
5Y	gi|256421816|ref|YP_003122469.1|	0051818	8-109	0.00000000183	51215	Regulatory protein AraC	0.018	51216	Regulatory protein AraC	2arc A:
5Y	gi|256421818|ref|YP_003122471.1|	0051818	50-183	0.000000000000719	51215	Regulatory protein AraC	0.021	51216	Regulatory protein AraC	2arc A:
5Y	gi|256421818|ref|YP_003122471.1|	0046275	253-301	0.000000125	46689	Homeodomain-like	0.024	46759	AraC type transcriptional activator	1bl0 A:9-62
5Y	gi|256421835|ref|YP_003122488.1|	0052668	6-202	1.76e-42	52317	Class I glutamine amidotransferase-like	0.0065	52325	DJ-1/PfpI	1pe0 A:
5Y	gi|256421835|ref|YP_003122488.1|	0046275	274-325	0.000000000385	46689	Homeodomain-like	0.04	46759	AraC type transcriptional activator	1d5y A:57-121
5Y	gi|256421835|ref|YP_003122488.1|	0036286	223-271	0.000000000851	46689	Homeodomain-like	0.032	46759	AraC type transcriptional activator	1bl0 A:9-62
5Y	gi|256421859|ref|YP_003122512.1|	0046275	77-124	0.000000000166	46689	Homeodomain-like	0.035	46759	AraC type transcriptional activator	1d5y A:57-121
5Y	gi|256421879|ref|YP_003122532.1|	0039624	882-1057	2.88e-37	55874	ATPase domain of HSP90 chaperone/DNA topoisomerase II/histidine kinase	0.0013	55884	Histidine kinase	2c2a A:321-481
5Y	gi|256421879|ref|YP_003122532.1|	0043525	1077-1200	6.97e-34	52172	CheY-like	0.00087	52173	CheY-related	1mvo A:
5Y	gi|256421879|ref|YP_003122532.1|	0048898	39-292	2.28e-18	101898	NHL repeat	0.021	101899	NHL repeat	1rwi A:
5Y	gi|256421879|ref|YP_003122532.1|	0052901	426-612	3.71e-18	63829	Calcium-dependent phosphotriesterase	0.042	63830	SGL-like	2ghs A:20-314
5Y	gi|256421879|ref|YP_003122532.1|	0052901	227-436	0.0000000000000177	63829	Calcium-dependent phosphotriesterase	0.023	63830	SGL-like	2ghs A:20-314
5Y	gi|256421879|ref|YP_003122532.1|	0052096	818-893	0.0000000000000165	47384	Homodimeric domain of signal transducing histidine kinase	0.002	47385	Homodimeric domain of signal transducing histidine kinase	2c2a A:232-320
5Y	gi|256421879|ref|YP_003122532.1|	0046275	1276-1325	0.00000000000237	46689	Homeodomain-like	0.021	46759	AraC type transcriptional activator	1d5y A:57-121
5Y	gi|256421925|ref|YP_003122578.1|	0046275	232-278	0.00000000000582	46689	Homeodomain-like	0.016	46759	AraC type transcriptional activator	1d5y A:57-121
5Y	gi|256421976|ref|YP_003122629.1|	0052668	3-194	4.58e-41	52317	Class I glutamine amidotransferase-like	0.029	52325	DJ-1/PfpI	1g2i A:
5Y	gi|256421976|ref|YP_003122629.1|	0036286	213-263	0.000000000179	46689	Homeodomain-like	0.013	46759	AraC type transcriptional activator	1bl0 A:9-62
5Y	gi|256421984|ref|YP_003122637.1|	0046275	248-294	0.00000000000112	46689	Homeodomain-like	0.033	46759	AraC type transcriptional activator	1d5y A:57-121
5Y	gi|256421984|ref|YP_003122637.1|	0051818	52-150	0.0000000275	51215	Regulatory protein AraC	0.019	51216	Regulatory protein AraC	2arc A:
5Y	gi|256421991|ref|YP_003122644.1|	0046275	229-273	0.00000000000116	46689	Homeodomain-like	0.029	46759	AraC type transcriptional activator	1bl0 A:9-62
5Y	gi|256421991|ref|YP_003122644.1|	0051818	33-132	0.0000000129	51215	Regulatory protein AraC	0.017	51216	Regulatory protein AraC	2arc A:
5Y	gi|256422045|ref|YP_003122698.1|	0052668	29-228	1.55e-38	52317	Class I glutamine amidotransferase-like	0.0034	52325	DJ-1/PfpI	1pe0 A:
5Y	gi|256422045|ref|YP_003122698.1|	0045977	298-349	0.000000000394	46689	Homeodomain-like	0.037	46759	AraC type transcriptional activator	1bl0 A:63-124
5Y	gi|256422045|ref|YP_003122698.1|	0036286	249-295	0.0000000538	46689	Homeodomain-like	0.023	46759	AraC type transcriptional activator	1bl0 A:9-62
5Y	gi|256422151|ref|YP_003122804.1|	0046275	258-305	0.000000000151	46689	Homeodomain-like	0.024	46759	AraC type transcriptional activator	1d5y A:57-121
5Y	gi|256422151|ref|YP_003122804.1|	0051818	66-179	0.00000248	51215	Regulatory protein AraC	0.027	51216	Regulatory protein AraC	2arc A:
5Y	gi|256422156|ref|YP_003122809.1|	0046275	214-262	0.00000000367	46689	Homeodomain-like	0.011	46759	AraC type transcriptional activator	1d5y A:57-121
5Y	gi|256422171|ref|YP_003122824.1|	0046275	278-325	0.0000000000026	46689	Homeodomain-like	0.016	46759	AraC type transcriptional activator	1d5y A:57-121
5Y	gi|256422185|ref|YP_003122838.1|	0046275	276-325	3.76e-16	46689	Homeodomain-like	0.0065	46759	AraC type transcriptional activator	1d5y A:57-121
5Y	gi|256422185|ref|YP_003122838.1|	0036286	223-272	0.0000143	46689	Homeodomain-like	0.024	46759	AraC type transcriptional activator	1d5y A:3-56
5Y	gi|256422297|ref|YP_003122950.1|	0046275	213-258	0.000000493	46689	Homeodomain-like	0.044	46759	AraC type transcriptional activator	1d5y A:57-121
5Y	gi|256422313|ref|YP_003122966.1|	0046275	254-298	0.000000000197	46689	Homeodomain-like	0.016	46759	AraC type transcriptional activator	1d5y A:57-121
5Y	gi|256422313|ref|YP_003122966.1|	0051818	45-171	0.00000641	51215	Regulatory protein AraC	0.014	51216	Regulatory protein AraC	2arc A:
5Y	gi|256422378|ref|YP_003123031.1|	0046275	65-112	0.00000000372	46689	Homeodomain-like	0.032	46759	AraC type transcriptional activator	1bl0 A:63-124
5Y	gi|256422378|ref|YP_003123031.1|	0036286	16-62	0.0000494	46689	Homeodomain-like	0.054	46759	AraC type transcriptional activator	1bl0 A:9-62
5Y	gi|256422391|ref|YP_003123044.1|	0046275	228-275	0.000000000184	46689	Homeodomain-like	0.026	46759	AraC type transcriptional activator	1d5y A:57-121
5Y	gi|256422398|ref|YP_003123051.1|	0046275	237-284	0.0000000000412	46689	Homeodomain-like	0.019	46759	AraC type transcriptional activator	1bl0 A:63-124
5Y	gi|256422398|ref|YP_003123051.1|	0051818	38-137	0.00000000497	51215	Regulatory protein AraC	0.02	51216	Regulatory protein AraC	2arc A:
5Y	gi|256422400|ref|YP_003123053.1|	0046275	220-264	0.000000108	46689	Homeodomain-like	0.038	46759	AraC type transcriptional activator	1d5y A:57-121
5Y	gi|256422403|ref|YP_003123056.1|	0046275	283-327	0.00000000627	46689	Homeodomain-like	0.026	46759	AraC type transcriptional activator	1d5y A:57-121
5Y	gi|256422403|ref|YP_003123056.1|	0051818	76-199	0.000017	51215	Regulatory protein AraC	0.026	51216	Regulatory protein AraC	2arc A:
5Y	gi|256422537|ref|YP_003123190.1|	0046275	256-304	0.0000000000408	46689	Homeodomain-like	0.015	46759	AraC type transcriptional activator	1d5y A:57-121
5Y	gi|256422546|ref|YP_003123199.1|	0046275	256-304	0.00000000000941	46689	Homeodomain-like	0.089	46759	AraC type transcriptional activator	1d5y A:57-121
5Y	gi|256422546|ref|YP_003123199.1|	0051818	42-175	0.00000124	51215	Regulatory protein AraC	0.028	51216	Regulatory protein AraC	2arc A:
5Y	gi|256422582|ref|YP_003123235.1|	0046275	207-257	0.00000000296	46689	Homeodomain-like	0.028	46759	AraC type transcriptional activator	1d5y A:57-121
5Y	gi|256422607|ref|YP_003123260.1|	0051818	29-178	1.57e-25	51215	Regulatory protein AraC	0.0071	51216	Regulatory protein AraC	2arc A:
5Y	gi|256422607|ref|YP_003123260.1|	0046275	247-296	0.00000000000762	46689	Homeodomain-like	0.019	46759	AraC type transcriptional activator	1d5y A:57-121
5Y	gi|256422607|ref|YP_003123260.1|	0036286	195-243	0.000000228	46689	Homeodomain-like	0.019	46759	AraC type transcriptional activator	1bl0 A:9-62
5Y	gi|256422783|ref|YP_003123436.1|	0046275	236-284	0.00000000806	46689	Homeodomain-like	0.023	46759	AraC type transcriptional activator	1d5y A:3-56
5Y	gi|256422783|ref|YP_003123436.1|	0051818	31-131	0.0000248	51215	Regulatory protein AraC	0.015	51216	Regulatory protein AraC	2arc A:
5Y	gi|256422784|ref|YP_003123437.1|	0052668	17-214	2.54e-39	52317	Class I glutamine amidotransferase-like	0.0063	52325	DJ-1/PfpI	1pe0 A:
5Y	gi|256422784|ref|YP_003123437.1|	0045977	284-335	0.000000013	46689	Homeodomain-like	0.038	46759	AraC type transcriptional activator	1d5y A:57-121
5Y	gi|256422784|ref|YP_003123437.1|	0036286	235-281	0.00000215	46689	Homeodomain-like	0.016	46759	AraC type transcriptional activator	1bl0 A:9-62
5Y	gi|256422797|ref|YP_003123450.1|	0046275	251-295	0.00000000108	46689	Homeodomain-like	0.019	46759	AraC type transcriptional activator	1bl0 A:63-124
5Y	gi|256422807|ref|YP_003123460.1|	0046275	237-285	0.0000000000408	46689	Homeodomain-like	0.037	46759	AraC type transcriptional activator	1bl0 A:63-124
5Y	gi|256422807|ref|YP_003123460.1|	0051818	31-154	0.000000000353	51215	Regulatory protein AraC	0.012	51216	Regulatory protein AraC	2arc A:
5Y	gi|256422814|ref|YP_003123467.1|	0046275	254-300	0.00000000000358	46689	Homeodomain-like	0.018	46759	AraC type transcriptional activator	1d5y A:57-121
5Y	gi|256422814|ref|YP_003123467.1|	0051818	57-172	0.00000863	51215	Regulatory protein AraC	0.025	51216	Regulatory protein AraC	2arc A:
5Y	gi|256423051|ref|YP_003123704.1|	0046275	249-294	0.00000000000582	46689	Homeodomain-like	0.019	46759	AraC type transcriptional activator	1d5y A:57-121
5Y	gi|256423051|ref|YP_003123704.1|	0051818	44-166	0.000000196	51215	Regulatory protein AraC	0.027	51216	Regulatory protein AraC	2arc A:
5Y	gi|256423116|ref|YP_003123769.1|	0046275	256-302	0.000000000202	46689	Homeodomain-like	0.017	46759	AraC type transcriptional activator	1d5y A:57-121
5Y	gi|256423139|ref|YP_003123792.1|	0046275	248-291	0.00000000000672	46689	Homeodomain-like	0.018	46759	AraC type transcriptional activator	1d5y A:57-121
5Y	gi|256423154|ref|YP_003123807.1|	0046275	376-430	0.00000103	46689	Homeodomain-like	0.028	46759	AraC type transcriptional activator	1d5y A:57-121
5Y	gi|256423160|ref|YP_003123813.1|	0046275	256-302	0.000000000152	46689	Homeodomain-like	0.05	46759	AraC type transcriptional activator	1d5y A:57-121
5Y	gi|256423160|ref|YP_003123813.1|	0036286	203-253	0.0000000179	46689	Homeodomain-like	0.078	46759	AraC type transcriptional activator	1bl0 A:9-62
5Y	gi|256423160|ref|YP_003123813.1|	0051818	24-185	0.0000051	51215	Regulatory protein AraC	0.0085	51216	Regulatory protein AraC	2arc A:
5Y	gi|256423251|ref|YP_003123904.1|	0046275	256-303	0.000000000717	46689	Homeodomain-like	0.022	46759	AraC type transcriptional activator	1bl0 A:63-124
5Y	gi|256423312|ref|YP_003123965.1|	0046275	236-277	0.00000394	46689	Homeodomain-like	0.027	46759	AraC type transcriptional activator	1d5y A:3-56
5Y	gi|256423315|ref|YP_003123968.1|	0046275	257-305	0.0000000000125	46689	Homeodomain-like	0.019	46759	AraC type transcriptional activator	1d5y A:57-121
5Y	gi|256423320|ref|YP_003123973.1|	0046275	253-301	0.0000000000627	46689	Homeodomain-like	0.012	46759	AraC type transcriptional activator	1d5y A:57-121
5Y	gi|256423325|ref|YP_003123978.1|	0046275	265-313	0.0000000000435	46689	Homeodomain-like	0.014	46759	AraC type transcriptional activator	1bl0 A:63-124
5Y	gi|256423326|ref|YP_003123979.1|	0046275	245-293	0.0000000000246	46689	Homeodomain-like	0.027	46759	AraC type transcriptional activator	1bl0 A:9-62
5Y	gi|256423326|ref|YP_003123979.1|	0051818	43-167	0.000000000968	51215	Regulatory protein AraC	0.012	51216	Regulatory protein AraC	2arc A:
5Y	gi|256423342|ref|YP_003123995.1|	0046275	278-323	0.000000000013	46689	Homeodomain-like	0.022	46759	AraC type transcriptional activator	1bl0 A:63-124
5Y	gi|256423362|ref|YP_003124015.1|	0046275	232-280	0.000000000000114	46689	Homeodomain-like	0.024	46759	AraC type transcriptional activator	1bl0 A:63-124
5Y	gi|256423362|ref|YP_003124015.1|	0036286	184-230	0.0000011	46689	Homeodomain-like	0.054	46759	AraC type transcriptional activator	1bl0 A:9-62
5Y	gi|256423372|ref|YP_003124025.1|	0046275	229-277	0.0000000000869	46689	Homeodomain-like	0.021	46759	AraC type transcriptional activator	1d5y A:57-121
5Y	gi|256423372|ref|YP_003124025.1|	0035607	176-227	0.00000000364	46689	Homeodomain-like	0.046	46759	AraC type transcriptional activator	1bl0 A:9-62
5Y	gi|256423374|ref|YP_003124027.1|	0046275	255-303	0.000000000125	46689	Homeodomain-like	0.02	46759	AraC type transcriptional activator	1d5y A:57-121
5Y	gi|256423379|ref|YP_003124032.1|	0046275	274-317	0.0000000000408	46689	Homeodomain-like	0.016	46759	AraC type transcriptional activator	1d5y A:57-121
5Y	gi|256423448|ref|YP_003124101.1|	0046275	214-259	0.0000000148	46689	Homeodomain-like	0.021	46759	AraC type transcriptional activator	1d5y A:57-121
5Y	gi|256423452|ref|YP_003124105.1|	0046275	220-266	0.00000000327	46689	Homeodomain-like	0.021	46759	AraC type transcriptional activator	1d5y A:57-121
5Y	gi|256423452|ref|YP_003124105.1|	0054560	32-68	0.00000197	51182	RmlC-like cupins	0.094	89409	TM1287-like	1v70 A:
5Y	gi|256423550|ref|YP_003124203.1|	0039624	844-1002	7.6e-36	55874	ATPase domain of HSP90 chaperone/DNA topoisomerase II/histidine kinase	0.0037	55884	Histidine kinase	2c2a A:321-481
5Y	gi|256423550|ref|YP_003124203.1|	0043525	1049-1184	2.7e-35	52172	CheY-like	0.00037	52173	CheY-related	1w25 A:2-140
5Y	gi|256423550|ref|YP_003124203.1|	0052901	334-565	8.5e-20	63829	Calcium-dependent phosphotriesterase	0.061	101895	Serum paraoxonase/arylesterase 1, PON1	1v04 A:
5Y	gi|256423550|ref|YP_003124203.1|	0052901	133-324	0.00000000000654	63829	Calcium-dependent phosphotriesterase	0.042	63830	SGL-like	2ghs A:20-314
5Y	gi|256423550|ref|YP_003124203.1|	0052096	787-852	0.00000000000412	47384	Homodimeric domain of signal transducing histidine kinase	0.0025	47385	Homodimeric domain of signal transducing histidine kinase	2c2a A:232-320
5Y	gi|256423550|ref|YP_003124203.1|	0046275	1248-1300	0.000000022	46689	Homeodomain-like	0.042	46759	AraC type transcriptional activator	1d5y A:57-121
5Y	gi|256423550|ref|YP_003124203.1|	0052901	20-185	0.0000163	63829	Calcium-dependent phosphotriesterase	0.035	63830	SGL-like	2ghs A:20-314
5Y	gi|256423575|ref|YP_003124228.1|	0046275	243-288	0.000000000157	46689	Homeodomain-like	0.016	46759	AraC type transcriptional activator	1d5y A:57-121
5Y	gi|256423575|ref|YP_003124228.1|	0036286	197-241	0.000000269	46689	Homeodomain-like	0.048	46759	AraC type transcriptional activator	1bl0 A:9-62
5Y	gi|256423591|ref|YP_003124244.1|	0046275	63-107	0.000000672	46689	Homeodomain-like	0.019	46759	AraC type transcriptional activator	1bl0 A:63-124
5Y	gi|256423591|ref|YP_003124244.1|	0036286	10-59	0.0000134	46689	Homeodomain-like	0.07	158263	RpiR-like	2o3f A:1-83
5Y	gi|256423592|ref|YP_003124245.1|	0046275	36-83	0.00000000000273	46689	Homeodomain-like	0.02	46759	AraC type transcriptional activator	1d5y A:57-121
5Y	gi|256423608|ref|YP_003124261.1|	0046275	239-286	0.0000000143	46689	Homeodomain-like	0.011	46759	AraC type transcriptional activator	1bl0 A:9-62
5Y	gi|256423608|ref|YP_003124261.1|	0051818	39-154	0.00000602	51215	Regulatory protein AraC	0.034	51216	Regulatory protein AraC	2arc A:
5Y	gi|256423609|ref|YP_003124262.1|	0046275	240-286	0.000000000287	46689	Homeodomain-like	0.012	46759	AraC type transcriptional activator	1d5y A:57-121
5Y	gi|256423609|ref|YP_003124262.1|	0051818	28-160	0.0000000589	51215	Regulatory protein AraC	0.02	51216	Regulatory protein AraC	2arc A:
5Y	gi|256423664|ref|YP_003124317.1|	0046275	239-289	0.0000000000538	46689	Homeodomain-like	0.015	46759	AraC type transcriptional activator	1d5y A:57-121
5Y	gi|256423664|ref|YP_003124317.1|	0036286	191-236	0.0000000435	46689	Homeodomain-like	0.074	46759	AraC type transcriptional activator	1d5y A:3-56
5Y	gi|256423666|ref|YP_003124319.1|	0046275	229-276	0.00000000448	46689	Homeodomain-like	0.02	46759	AraC type transcriptional activator	1bl0 A:63-124
5Y	gi|256423666|ref|YP_003124319.1|	0053799	20-83	0.000000791	51182	RmlC-like cupins	0.084	89409	TM1287-like	1o4t A:
5Y	gi|256423686|ref|YP_003124339.1|	0046275	253-296	0.00000000000179	46689	Homeodomain-like	0.015	46759	AraC type transcriptional activator	1d5y A:57-121
5Y	gi|256423818|ref|YP_003124471.1|	0046275	253-298	0.0000000000941	46689	Homeodomain-like	0.044	46759	AraC type transcriptional activator	1d5y A:57-121
5Y	gi|256423832|ref|YP_003124485.1|	0043525	4-131	1.04e-30	52172	CheY-like	0.001	52173	CheY-related	1nxo A:
5Y	gi|256423832|ref|YP_003124485.1|	0046275	202-249	0.0000000000122	46689	Homeodomain-like	0.0064	46759	AraC type transcriptional activator	1d5y A:57-121
5Y	gi|256423840|ref|YP_003124493.1|	0051818	19-161	0.000000000000262	51215	Regulatory protein AraC	0.02	51216	Regulatory protein AraC	2arc A:
5Y	gi|256423840|ref|YP_003124493.1|	0046275	231-274	0.00000139	46689	Homeodomain-like	0.025	46759	AraC type transcriptional activator	1bl0 A:63-124
5Y	gi|256423932|ref|YP_003124585.1|	0046275	128-175	0.0000000000125	46689	Homeodomain-like	0.02	46759	AraC type transcriptional activator	1bl0 A:9-62
5Y	gi|256424100|ref|YP_003124753.1|	0046275	226-273	0.000000672	46689	Homeodomain-like	0.028	46759	AraC type transcriptional activator	1d5y A:57-121
5Y	gi|256424113|ref|YP_003124766.1|	0046275	258-306	0.0000000000166	46689	Homeodomain-like	0.032	46759	AraC type transcriptional activator	1d5y A:57-121
5Y	gi|256424187|ref|YP_003124840.1|	0052668	1-199	7.53e-30	52317	Class I glutamine amidotransferase-like	0.012	52325	DJ-1/PfpI	1g2i A:
5Y	gi|256424187|ref|YP_003124840.1|	0045977	271-321	0.0000000000121	46689	Homeodomain-like	0.015	46759	AraC type transcriptional activator	1bl0 A:63-124
5Y	gi|256424187|ref|YP_003124840.1|	0036286	219-269	0.000000000179	46689	Homeodomain-like	0.032	46759	AraC type transcriptional activator	1bl0 A:9-62
5Y	gi|256424250|ref|YP_003124903.1|	0046275	227-274	0.000000000233	46689	Homeodomain-like	0.013	46759	AraC type transcriptional activator	1d5y A:57-121
5Y	gi|256424296|ref|YP_003124949.1|	0046275	241-287	0.000000000112	46689	Homeodomain-like	0.031	46759	AraC type transcriptional activator	1d5y A:57-121
5Y	gi|256424296|ref|YP_003124949.1|	0051818	35-170	0.000000000824	51215	Regulatory protein AraC	0.02	51216	Regulatory protein AraC	2arc A:
5Y	gi|256424327|ref|YP_003124980.1|	0046275	231-279	0.000000000538	46689	Homeodomain-like	0.024	46759	AraC type transcriptional activator	1d5y A:57-121
5Y	gi|256424327|ref|YP_003124980.1|	0053799	27-88	0.00000000122	51182	RmlC-like cupins	0.039	89409	TM1287-like	1o4t A:
5Y	gi|256424327|ref|YP_003124980.1|	0036286	178-229	0.0000000247	46689	Homeodomain-like	0.083	46759	AraC type transcriptional activator	1bl0 A:9-62
5Y	gi|256424331|ref|YP_003124984.1|	0046275	233-279	0.00000000806	46689	Homeodomain-like	0.028	46759	AraC type transcriptional activator	1d5y A:57-121
5Y	gi|256424357|ref|YP_003125010.1|	0046275	243-291	0.000000000000345	46689	Homeodomain-like	0.021	46759	AraC type transcriptional activator	1d5y A:57-121
5Y	gi|256424364|ref|YP_003125017.1|	0046275	221-266	0.000000000426	46689	Homeodomain-like	0.023	46759	AraC type transcriptional activator	1d5y A:57-121
5Y	gi|256424364|ref|YP_003125017.1|	0051818	26-129	0.00000353	51215	Regulatory protein AraC	0.016	51216	Regulatory protein AraC	2arc A:
5Y	gi|256424366|ref|YP_003125019.1|	0046275	240-291	0.0000000000000134	46689	Homeodomain-like	0.032	46759	AraC type transcriptional activator	1d5y A:57-121
5Y	gi|256424366|ref|YP_003125019.1|	0036286	188-235	0.0000000932	46689	Homeodomain-like	0.068	46759	AraC type transcriptional activator	1d5y A:3-56
5Y	gi|256424366|ref|YP_003125019.1|	0051818	21-144	0.0000000301	51215	Regulatory protein AraC	0.021	51216	Regulatory protein AraC	2arc A:
5Y	gi|256424367|ref|YP_003125020.1|	0039624	957-1122	1.44e-35	55874	ATPase domain of HSP90 chaperone/DNA topoisomerase II/histidine kinase	0.0013	55884	Histidine kinase	2c2a A:321-481
5Y	gi|256424367|ref|YP_003125020.1|	0043525	1155-1284	1.37e-30	52172	CheY-like	0.0018	52173	CheY-related	1b00 A:
5Y	gi|256424367|ref|YP_003125020.1|	0052901	190-444	6.54e-17	63829	Calcium-dependent phosphotriesterase	0.064	101895	Serum paraoxonase/arylesterase 1, PON1	1v04 A:
5Y	gi|256424367|ref|YP_003125020.1|	0052901	57-257	7.63e-16	63829	Calcium-dependent phosphotriesterase	0.059	63830	SGL-like	2dg1 A:6-324
5Y	gi|256424367|ref|YP_003125020.1|	0046275	1359-1407	0.0000000000108	46689	Homeodomain-like	0.022	46759	AraC type transcriptional activator	1d5y A:57-121
5Y	gi|256424367|ref|YP_003125020.1|	0052901	466-665	0.0000000000425	63829	Calcium-dependent phosphotriesterase	0.04	63830	SGL-like	2ghs A:20-314
5Y	gi|256424367|ref|YP_003125020.1|	0052096	885-966	0.000000000432	47384	Homodimeric domain of signal transducing histidine kinase	0.0017	47385	Homodimeric domain of signal transducing histidine kinase	2c2a A:232-320
5Y	gi|256424491|ref|YP_003125144.1|	0052668	9-204	1.34e-42	52317	Class I glutamine amidotransferase-like	0.0081	52325	DJ-1/PfpI	2fex A:1-188
5Y	gi|256424491|ref|YP_003125144.1|	0036286	228-273	0.000000000627	46689	Homeodomain-like	0.023	46759	AraC type transcriptional activator	1bl0 A:9-62
5Y	gi|256424491|ref|YP_003125144.1|	0045977	276-328	0.00000000152	46689	Homeodomain-like	0.052	46759	AraC type transcriptional activator	1bl0 A:63-124
5Y	gi|256424494|ref|YP_003125147.1|	0046275	249-296	0.000000000448	46689	Homeodomain-like	0.027	46759	AraC type transcriptional activator	1d5y A:57-121
5Y	gi|256424494|ref|YP_003125147.1|	0051818	43-170	0.0000000262	51215	Regulatory protein AraC	0.018	51216	Regulatory protein AraC	2arc A:
5Y	gi|256424519|ref|YP_003125172.1|	0039624	855-1023	5.63e-42	55874	ATPase domain of HSP90 chaperone/DNA topoisomerase II/histidine kinase	0.0013	55884	Histidine kinase	2c2a A:321-481
5Y	gi|256424519|ref|YP_003125172.1|	0050342	1052-1184	2.28e-37	52172	CheY-like	0.00063	52173	CheY-related	2pl1 A:1-119
5Y	gi|256424519|ref|YP_003125172.1|	0052901	174-386	0.0000000000000621	63829	Calcium-dependent phosphotriesterase	0.049	159252	All0351-like	2p4o A:4-305
5Y	gi|256424519|ref|YP_003125172.1|	0052096	790-865	0.0000000000000589	47384	Homodimeric domain of signal transducing histidine kinase	0.0011	47385	Homodimeric domain of signal transducing histidine kinase	2c2a A:232-320
5Y	gi|256424519|ref|YP_003125172.1|	0046275	1257-1305	0.000000000116	46689	Homeodomain-like	0.022	46759	AraC type transcriptional activator	1d5y A:57-121
5Y	gi|256424519|ref|YP_003125172.1|	0046436	31-248	0.0000000000523	63829	Calcium-dependent phosphotriesterase	0.085	101895	Serum paraoxonase/arylesterase 1, PON1	1v04 A:
5Y	gi|256424519|ref|YP_003125172.1|	0052901	415-562	0.0000000000719	63829	Calcium-dependent phosphotriesterase	0.061	63830	SGL-like	2ghs A:20-314
5Y	gi|256424519|ref|YP_003125172.1|	0050828	700-749	0.0000823	49265	Fibronectin type III	0.005	49266	Fibronectin type III	2crz A:8-104
5Y	gi|256424550|ref|YP_003125203.1|	0046275	274-319	0.000000000582	46689	Homeodomain-like	0.025	46759	AraC type transcriptional activator	1d5y A:57-121
5Y	gi|256424550|ref|YP_003125203.1|	0051818	79-194	0.000000262	51215	Regulatory protein AraC	0.023	51216	Regulatory protein AraC	2arc A:
5Y	gi|256424562|ref|YP_003125215.1|	0046275	236-288	0.000000000806	46689	Homeodomain-like	0.028	46759	AraC type transcriptional activator	1bl0 A:63-124
5Y	gi|256424562|ref|YP_003125215.1|	0035607	184-234	0.00000037	46689	Homeodomain-like	0.033	46759	AraC type transcriptional activator	1bl0 A:9-62
5Y	gi|256424562|ref|YP_003125215.1|	0047686	26-103	0.000000233	51182	RmlC-like cupins	0.095	51187	Germin/Seed storage 7S protein	1lrh A:
5Y	gi|256424580|ref|YP_003125233.1|	0046275	225-276	0.000000000000493	46689	Homeodomain-like	0.028	46759	AraC type transcriptional activator	1d5y A:57-121
5Y	gi|256424580|ref|YP_003125233.1|	0051818	32-155	0.0000000000942	51215	Regulatory protein AraC	0.014	51216	Regulatory protein AraC	2arc A:
5Y	gi|256424590|ref|YP_003125243.1|	0046275	257-305	0.000000000134	46689	Homeodomain-like	0.018	46759	AraC type transcriptional activator	1d5y A:57-121
5Y	gi|256424598|ref|YP_003125251.1|	0046275	237-284	0.0000000000125	46689	Homeodomain-like	0.015	46759	AraC type transcriptional activator	1d5y A:57-121
5Y	gi|256424598|ref|YP_003125251.1|	0051818	38-166	0.0000000000445	51215	Regulatory protein AraC	0.018	51216	Regulatory protein AraC	2arc A:
5Y	gi|256424607|ref|YP_003125260.1|	0046275	230-277	0.0000000000305	46689	Homeodomain-like	0.033	46759	AraC type transcriptional activator	1bl0 A:63-124
5Y	gi|256424607|ref|YP_003125260.1|	0051818	27-151	0.000000196	51215	Regulatory protein AraC	0.013	51216	Regulatory protein AraC	2arc A:
5Y	gi|256424635|ref|YP_003125288.1|	0046275	256-303	0.0000000000381	46689	Homeodomain-like	0.015	46759	AraC type transcriptional activator	1bl0 A:63-124
5Y	gi|256424644|ref|YP_003125297.1|	0046275	227-275	0.000000000627	46689	Homeodomain-like	0.055	46759	AraC type transcriptional activator	1d5y A:57-121
5Y	gi|256424663|ref|YP_003125316.1|	0046275	269-317	0.00000000000627	46689	Homeodomain-like	0.017	46759	AraC type transcriptional activator	1d5y A:57-121
5Y	gi|256424663|ref|YP_003125316.1|	0036286	218-267	0.00000314	46689	Homeodomain-like	0.018	46759	AraC type transcriptional activator	1d5y A:3-56
5Y	gi|256424667|ref|YP_003125320.1|	0046275	252-300	0.0000000000305	46689	Homeodomain-like	0.014	46759	AraC type transcriptional activator	1d5y A:57-121
5Y	gi|256424671|ref|YP_003125324.1|	0046275	224-268	0.0000000896	46689	Homeodomain-like	0.04	46759	AraC type transcriptional activator	1d5y A:57-121
5Y	gi|256424671|ref|YP_003125324.1|	0051818	31-106	0.0000000523	51215	Regulatory protein AraC	0.019	51216	Regulatory protein AraC	2arc A:
5Y	gi|256424673|ref|YP_003125326.1|	0046275	271-318	0.000000000134	46689	Homeodomain-like	0.021	46759	AraC type transcriptional activator	1bl0 A:63-124
5Y	gi|256424673|ref|YP_003125326.1|	0036286	218-268	0.00000529	46689	Homeodomain-like	0.05	46759	AraC type transcriptional activator	1d5y A:3-56
5Y	gi|256424699|ref|YP_003125352.1|	0046275	256-304	0.0000000000157	46689	Homeodomain-like	0.011	46759	AraC type transcriptional activator	1d5y A:57-121
5Y	gi|256424710|ref|YP_003125363.1|	0046275	246-292	0.00000000000314	46689	Homeodomain-like	0.016	46759	AraC type transcriptional activator	1bl0 A:63-124
5Y	gi|256424759|ref|YP_003125412.1|	0046275	211-249	0.00000206	46689	Homeodomain-like	0.043	46759	AraC type transcriptional activator	1bl0 A:9-62
5Y	gi|256424762|ref|YP_003125415.1|	0046275	252-296	0.00000000000116	46689	Homeodomain-like	0.017	46759	AraC type transcriptional activator	1d5y A:57-121
5Y	gi|256424762|ref|YP_003125415.1|	0051818	48-181	0.0000000654	51215	Regulatory protein AraC	0.014	51216	Regulatory protein AraC	2arc A:
5Y	gi|256424878|ref|YP_003125531.1|	0051818	6-170	2.75e-18	51215	Regulatory protein AraC	0.011	51216	Regulatory protein AraC	2arc A:
5Y	gi|256424878|ref|YP_003125531.1|	0046275	242-289	0.000000000000399	46689	Homeodomain-like	0.022	46759	AraC type transcriptional activator	1d5y A:57-121
5Y	gi|256424930|ref|YP_003125583.1|	0036286	9-58	0.0000000000224	46689	Homeodomain-like	0.0093	46759	AraC type transcriptional activator	1bl0 A:9-62
5Y	gi|256424930|ref|YP_003125583.1|	0046275	61-107	0.0000000000806	46689	Homeodomain-like	0.015	46759	AraC type transcriptional activator	1d5y A:57-121
5Y	gi|256424937|ref|YP_003125590.1|	0046275	249-295	0.000000000001	46689	Homeodomain-like	0.035	46759	AraC type transcriptional activator	1bl0 A:63-124
5Y	gi|256424937|ref|YP_003125590.1|	0051818	37-174	0.00000000107	51215	Regulatory protein AraC	0.029	51216	Regulatory protein AraC	2arc A:
5Y	gi|256424941|ref|YP_003125594.1|	0046275	251-298	0.00000000000211	46689	Homeodomain-like	0.028	46759	AraC type transcriptional activator	1bl0 A:9-62
5Y	gi|256424941|ref|YP_003125594.1|	0051818	41-171	0.00000000000275	51215	Regulatory protein AraC	0.022	51216	Regulatory protein AraC	2arc A:
5Y	gi|256424962|ref|YP_003125615.1|	0046275	225-271	0.0000000000000332	46689	Homeodomain-like	0.016	46759	AraC type transcriptional activator	1bl0 A:63-124
5Y	gi|256424962|ref|YP_003125615.1|	0051818	26-144	0.00000017	51215	Regulatory protein AraC	0.032	51216	Regulatory protein AraC	2arc A:
5Y	gi|256424979|ref|YP_003125632.1|	0046275	220-265	0.000000000582	46689	Homeodomain-like	0.023	46759	AraC type transcriptional activator	1d5y A:57-121
5Y	gi|256424979|ref|YP_003125632.1|	0051818	29-94	0.00000248	51215	Regulatory protein AraC	0.017	51216	Regulatory protein AraC	2arc A:
5Y	gi|256424980|ref|YP_003125633.1|	0046275	220-265	0.00000000363	46689	Homeodomain-like	0.022	46759	AraC type transcriptional activator	1d5y A:57-121
5Y	gi|256424980|ref|YP_003125633.1|	0035607	173-217	0.0000444	46689	Homeodomain-like	0.033	46759	AraC type transcriptional activator	1bl0 A:63-124
5Y	gi|256424980|ref|YP_003125633.1|	0051818	29-81	0.0000131	51215	Regulatory protein AraC	0.02	51216	Regulatory protein AraC	2arc A:
5Y	gi|256425006|ref|YP_003125659.1|	0046275	267-313	0.0000000000143	46689	Homeodomain-like	0.025	46759	AraC type transcriptional activator	1bl0 A:63-124
5Y	gi|256425006|ref|YP_003125659.1|	0051818	41-191	0.00000000000288	51215	Regulatory protein AraC	0.027	51216	Regulatory protein AraC	2arc A:
5Y	gi|256425021|ref|YP_003125674.1|	0046275	238-285	0.0000000000582	46689	Homeodomain-like	0.02	46759	AraC type transcriptional activator	1d5y A:57-121
5Y	gi|256425021|ref|YP_003125674.1|	0051818	39-162	0.000000209	51215	Regulatory protein AraC	0.013	51216	Regulatory protein AraC	2arc A:
5Y	gi|256425050|ref|YP_003125703.1|	0046275	238-284	0.00000000000399	46689	Homeodomain-like	0.025	46759	AraC type transcriptional activator	1d5y A:57-121
5Y	gi|256425050|ref|YP_003125703.1|	0051818	34-166	0.0000288	51215	Regulatory protein AraC	0.027	51216	Regulatory protein AraC	2arc A:
5Y	gi|256425053|ref|YP_003125706.1|	0046275	167-214	0.0000000000108	46689	Homeodomain-like	0.017	46759	AraC type transcriptional activator	1d5y A:57-121
5Y	gi|256425065|ref|YP_003125718.1|	0046275	244-290	0.000000000426	46689	Homeodomain-like	0.025	46759	AraC type transcriptional activator	1d5y A:57-121
5Y	gi|256425065|ref|YP_003125718.1|	0051818	39-89	0.0000667	51215	Regulatory protein AraC	0.034	51216	Regulatory protein AraC	2arc A:
5Y	gi|256425077|ref|YP_003125730.1|	0046275	244-290	0.00000000273	46689	Homeodomain-like	0.036	46759	AraC type transcriptional activator	1d5y A:57-121
5Y	gi|256425081|ref|YP_003125734.1|	0046275	225-272	0.0000000152	46689	Homeodomain-like	0.036	46759	AraC type transcriptional activator	1bl0 A:63-124
5Y	gi|256425081|ref|YP_003125734.1|	0036286	172-222	0.000000012	46689	Homeodomain-like	0.022	46759	AraC type transcriptional activator	1bl0 A:9-62
5Y	gi|256425081|ref|YP_003125734.1|	0047686	41-194	0.00000000586	51182	RmlC-like cupins	0.036	75035	Quercetin 2,3-dioxygenase-like	1y3t A:5-334
5Y	gi|256425091|ref|YP_003125744.1|	0046275	257-303	0.000000000175	46689	Homeodomain-like	0.013	46759	AraC type transcriptional activator	1d5y A:57-121
5Y	gi|256425121|ref|YP_003125774.1|	0039624	908-1094	1.57e-36	55874	ATPase domain of HSP90 chaperone/DNA topoisomerase II/histidine kinase	0.0013	55884	Histidine kinase	2c2a A:321-481
5Y	gi|256425121|ref|YP_003125774.1|	0043525	1148-1276	3.27e-30	52172	CheY-like	0.0011	52173	CheY-related	1w25 A:2-140
5Y	gi|256425121|ref|YP_003125774.1|	0052901	385-581	2.62e-20	63829	Calcium-dependent phosphotriesterase	0.053	63830	SGL-like	2ghs A:20-314
5Y	gi|256425121|ref|YP_003125774.1|	0050023	105-220,262-406	2.06e-16	63829	Calcium-dependent phosphotriesterase	0.077	63830	SGL-like	2ghs A:20-314
5Y	gi|256425121|ref|YP_003125774.1|	0052096	847-919	0.00000000000000275	47384	Homodimeric domain of signal transducing histidine kinase	0.002	47385	Homodimeric domain of signal transducing histidine kinase	2c2a A:232-320
5Y	gi|256425121|ref|YP_003125774.1|	0046275	1345-1394	0.0000000538	46689	Homeodomain-like	0.0082	46759	AraC type transcriptional activator	1d5y A:57-121
5Y	gi|256425133|ref|YP_003125786.1|	0046275	223-268	0.0000000941	46689	Homeodomain-like	0.03	46759	AraC type transcriptional activator	1d5y A:57-121
5Y	gi|256425137|ref|YP_003125790.1|	0046275	254-299	0.00000000000251	46689	Homeodomain-like	0.017	46759	AraC type transcriptional activator	1d5y A:57-121
5Y	gi|256425153|ref|YP_003125806.1|	0046275	286-332	0.0000000000264	46689	Homeodomain-like	0.027	46759	AraC type transcriptional activator	1d5y A:57-121
5Y	gi|256425153|ref|YP_003125806.1|	0036286	233-283	0.0000762	46689	Homeodomain-like	0.043	46759	AraC type transcriptional activator	1bl0 A:9-62
5Y	gi|256425228|ref|YP_003125881.1|	0046275	257-304	0.000000000108	46689	Homeodomain-like	0.017	46759	AraC type transcriptional activator	1bl0 A:63-124
5Y	gi|256425321|ref|YP_003125974.1|	0039624	899-1076	8.64e-41	55874	ATPase domain of HSP90 chaperone/DNA topoisomerase II/histidine kinase	0.00071	55884	Histidine kinase	2c2a A:321-481
5Y	gi|256425321|ref|YP_003125974.1|	0050342	1113-1242	5.41e-35	52172	CheY-like	0.00028	52173	CheY-related	1w25 A:2-140
5Y	gi|256425321|ref|YP_003125974.1|	0046275	1314-1361	0.0000000000806	46689	Homeodomain-like	0.027	46759	AraC type transcriptional activator	1d5y A:57-121
5Y	gi|256425321|ref|YP_003125974.1|	0052901	461-632	0.0000000000085	63829	Calcium-dependent phosphotriesterase	0.041	63830	SGL-like	2dg1 A:6-324
5Y	gi|256425321|ref|YP_003125974.1|	0052096	834-910	0.000000000049	47384	Homodimeric domain of signal transducing histidine kinase	0.0018	47385	Homodimeric domain of signal transducing histidine kinase	2c2a A:232-320
5Y	gi|256425321|ref|YP_003125974.1|	0052901	266-397,452-535	0.0000000000883	63829	Calcium-dependent phosphotriesterase	0.094	63830	SGL-like	2ghs A:20-314
5Y	gi|256425321|ref|YP_003125974.1|	0047917	129-304,361-407	0.000000235	50969	YVTN repeat-like/Quinoprotein amine dehydrogenase	0.051	82166	YVTN repeat	1l0q A:1-301
5Y	gi|256425321|ref|YP_003125974.1|	0052901	28-163	0.0000144	63829	Calcium-dependent phosphotriesterase	0.042	63830	SGL-like	2ghs A:20-314
5Y	gi|256425331|ref|YP_003125984.1|	0046275	252-296	0.0000000000354	46689	Homeodomain-like	0.025	46759	AraC type transcriptional activator	1d5y A:57-121
5Y	gi|256425331|ref|YP_003125984.1|	0051818	56-168	0.00000745	51215	Regulatory protein AraC	0.032	51216	Regulatory protein AraC	2arc A:
5Y	gi|256425362|ref|YP_003126015.1|	0046275	229-277	0.00000000000206	46689	Homeodomain-like	0.032	46759	AraC type transcriptional activator	1d5y A:57-121
5Y	gi|256425362|ref|YP_003126015.1|	0051818	29-90	0.000000314	51215	Regulatory protein AraC	0.0075	51216	Regulatory protein AraC	2arc A:
5Y	gi|256425546|ref|YP_003126199.1|	0046275	237-283	0.0000000000363	46689	Homeodomain-like	0.033	46759	AraC type transcriptional activator	1d5y A:57-121
5Y	gi|256425643|ref|YP_003126296.1|	0046275	206-256	0.00000157	46689	Homeodomain-like	0.038	46759	AraC type transcriptional activator	1d5y A:3-56
5Y	gi|256425649|ref|YP_003126302.1|	0046275	255-300	0.000000000152	46689	Homeodomain-like	0.011	46759	AraC type transcriptional activator	1d5y A:57-121
5Y	gi|256425652|ref|YP_003126305.1|	0046275	255-301	0.000000000125	46689	Homeodomain-like	0.021	46759	AraC type transcriptional activator	1d5y A:57-121
5Y	gi|256425674|ref|YP_003126327.1|	0046275	251-298	0.000000000354	46689	Homeodomain-like	0.024	46759	AraC type transcriptional activator	1d5y A:57-121
5Y	gi|256425674|ref|YP_003126327.1|	0051818	22-173	0.00000288	51215	Regulatory protein AraC	0.028	51216	Regulatory protein AraC	2arc A:
5Y	gi|256425711|ref|YP_003126364.1|	0046275	236-283	0.00000000538	46689	Homeodomain-like	0.024	46759	AraC type transcriptional activator	1d5y A:57-121
5Y	gi|256425711|ref|YP_003126364.1|	0051818	36-91	0.00000262	51215	Regulatory protein AraC	0.015	51216	Regulatory protein AraC	2arc A:
5Y	gi|256425732|ref|YP_003126385.1|	0046275	241-289	0.000000000627	46689	Homeodomain-like	0.03	46759	AraC type transcriptional activator	1bl0 A:63-124
5Y	gi|256425732|ref|YP_003126385.1|	0035607	195-238	0.00000175	46689	Homeodomain-like	0.084	46759	AraC type transcriptional activator	1d5y A:57-121
5Y	gi|256425744|ref|YP_003126397.1|	0051818	29-176	5.75e-18	51215	Regulatory protein AraC	0.0098	51216	Regulatory protein AraC	2arc A:
5Y	gi|256425744|ref|YP_003126397.1|	0046275	245-292	0.0000000000139	46689	Homeodomain-like	0.014	46759	AraC type transcriptional activator	1d5y A:57-121
5Y	gi|256425744|ref|YP_003126397.1|	0036286	192-241	0.000000000116	46689	Homeodomain-like	0.025	46759	AraC type transcriptional activator	1d5y A:3-56
5Y	gi|256426080|ref|YP_003126733.1|	0046275	236-281	0.000000000202	46689	Homeodomain-like	0.044	46759	AraC type transcriptional activator	1d5y A:57-121
5Y	gi|256426080|ref|YP_003126733.1|	0051818	38-97	0.000000641	51215	Regulatory protein AraC	0.021	51216	Regulatory protein AraC	2arc A:
5Y	gi|256426138|ref|YP_003126791.1|	0051818	41-178	0.000000000000732	51215	Regulatory protein AraC	0.022	51216	Regulatory protein AraC	2arc A:
5Y	gi|256426138|ref|YP_003126791.1|	0046275	255-303	0.0000000000493	46689	Homeodomain-like	0.031	46759	AraC type transcriptional activator	1d5y A:57-121
5Y	gi|256426143|ref|YP_003126796.1|	0046275	266-313	0.00000000017	46689	Homeodomain-like	0.022	46759	AraC type transcriptional activator	1bl0 A:63-124
5Y	gi|256426143|ref|YP_003126796.1|	0036286	214-263	0.0000233	46689	Homeodomain-like	0.055	46759	AraC type transcriptional activator	1d5y A:3-56
5Y	gi|256419991|ref|YP_003120644.1|	0049777	28-117	4.63e-21	46785	Winged helix DNA-binding domain	0.043	46801	ArsR-like transcriptional regulators	1u2w A:12-119
5Y	gi|256420789|ref|YP_003121442.1|	0049777	3-96	9.29e-17	46785	Winged helix DNA-binding domain	0.0084	46801	ArsR-like transcriptional regulators	1r1u A:
5Y	gi|256421471|ref|YP_003122124.1|	0049777	4-90	1.57e-19	46785	Winged helix DNA-binding domain	0.01	46801	ArsR-like transcriptional regulators	1r1u A:
5Y	gi|256421940|ref|YP_003122593.1|	0049777	2-85	4.51e-18	46785	Winged helix DNA-binding domain	0.017	46801	ArsR-like transcriptional regulators	1u2w A:12-119
5Y	gi|256423560|ref|YP_003124213.1|	0049944	4-94	3.24e-24	46785	Winged helix DNA-binding domain	0.015	46801	ArsR-like transcriptional regulators	1smt A:
5Y	gi|256423811|ref|YP_003124464.1|	0049944	6-96	8.4e-26	46785	Winged helix DNA-binding domain	0.018	46801	ArsR-like transcriptional regulators	1smt A:
5Y	gi|256425068|ref|YP_003125721.1|	0049777	12-97	5.94e-22	46785	Winged helix DNA-binding domain	0.051	46801	ArsR-like transcriptional regulators	1r1u A:
5Y	gi|256425713|ref|YP_003126366.1|	0049944	4-95	2.54e-25	46785	Winged helix DNA-binding domain	0.034	46801	ArsR-like transcriptional regulators	1smt A:
5Y	gi|256419406|ref|YP_003120059.1|	0045968	1-61	0.0000000000143	46785	Winged helix DNA-binding domain	0.062	46786	Biotin repressor-like	1j5y A:3-67
5Y	gi|256420029|ref|YP_003120682.1|	0045968	7-62	0.00000265	46785	Winged helix DNA-binding domain	0.051	46786	Biotin repressor-like	1j5y A:3-67
5Y	gi|256422061|ref|YP_003122714.1|	0045968	7-66	0.00000000000293	46785	Winged helix DNA-binding domain	0.072	46786	Biotin repressor-like	1j5y A:3-67
5Y	gi|256419724|ref|YP_003120377.1|	0054946	28-153	5.5e-31	51206	cAMP-binding domain-like	0.0015	51210	cAMP-binding domain	2gau A:10-151
5Y	gi|256419724|ref|YP_003120377.1|	0052860	156-233	2.6e-18	46785	Winged helix DNA-binding domain	0.0011	46796	CAP C-terminal domain-like	2gau A:152-232
5Y	gi|256421425|ref|YP_003122078.1|	0054946	11-147	1.31e-29	51206	cAMP-binding domain-like	0.0077	51210	cAMP-binding domain	2gau A:10-151
5Y	gi|256421425|ref|YP_003122078.1|	0048601	151-225	1.44e-16	46785	Winged helix DNA-binding domain	0.0051	46796	CAP C-terminal domain-like	2gau A:152-232
5Y	gi|256421640|ref|YP_003122293.1|	0054946	11-146	2.23e-23	51206	cAMP-binding domain-like	0.05	51207	CO-sensing protein CooA, N-terminal domain	1ft9 A:2-133
5Y	gi|256421640|ref|YP_003122293.1|	0051665	146-210	0.000000000105	46785	Winged helix DNA-binding domain	0.025	46796	CAP C-terminal domain-like	1hw5 A:138-208
5Y	gi|256422290|ref|YP_003122943.1|	0048600	8-124	2.36e-28	51206	cAMP-binding domain-like	0.0044	51210	cAMP-binding domain	2gau A:10-151
5Y	gi|256422290|ref|YP_003122943.1|	0054434	131-193	0.00000000471	46785	Winged helix DNA-binding domain	0.036	46796	CAP C-terminal domain-like	1hw5 A:138-208
5Y	gi|256423236|ref|YP_003123889.1|	0052861	26-160	4.06e-31	51206	cAMP-binding domain-like	0.004	51210	cAMP-binding domain	2gau A:10-151
5Y	gi|256423236|ref|YP_003123889.1|	0052860	167-246	0.0000000000000649	46785	Winged helix DNA-binding domain	0.0087	46796	CAP C-terminal domain-like	2gau A:152-232
5Y	gi|256424531|ref|YP_003125184.1|	0043525	1-129	2.85e-37	52172	CheY-like	0.00078	52173	CheY-related	1mvo A:
5Y	gi|256424531|ref|YP_003125184.1|	0048600	150-273	2.49e-32	51206	cAMP-binding domain-like	0.0055	51210	cAMP-binding domain	1hw5 A:1-137
5Y	gi|256424531|ref|YP_003125184.1|	0048601	276-351	0.0000000000103	46785	Winged helix DNA-binding domain	0.008	46796	CAP C-terminal domain-like	2gau A:152-232
5Y	gi|256419166|ref|YP_003119819.1|	0041617	168-406	2.48e-70	52540	P-loop containing nucleoside triphosphate hydrolases	0.00000124	81269	Extended AAA-ATPase domain	1ny5 A:138-384
5Y	gi|256419166|ref|YP_003119819.1|	0043525	4-214	4.55e-27	52172	CheY-like	0.0011	52173	CheY-related	1s8n A:
5Y	gi|256419166|ref|YP_003119819.1|	0037176	382-475	0.0000026	46689	Homeodomain-like	0.028	100918	FIS-like	1ntc A:
5Y	gi|256419999|ref|YP_003120652.1|	0041617	149-391	1.37e-68	52540	P-loop containing nucleoside triphosphate hydrolases	0.00000119	81269	Extended AAA-ATPase domain	1ny5 A:138-384
5Y	gi|256419999|ref|YP_003120652.1|	0043525	8-194	5.27e-32	52172	CheY-like	0.0017	52173	CheY-related	1kgs A:2-123
5Y	gi|256419999|ref|YP_003120652.1|	0037176	363-450	1.39e-16	46689	Homeodomain-like	0.019	100918	FIS-like	1eto B:
5Y	gi|256420033|ref|YP_003120686.1|	0041617	165-402	1.36e-64	52540	P-loop containing nucleoside triphosphate hydrolases	0.00000307	81269	Extended AAA-ATPase domain	1ny5 A:138-384
5Y	gi|256420033|ref|YP_003120686.1|	0043525	1-210	1.28e-36	52172	CheY-like	0.00043	52173	CheY-related	1ny5 A:1-137
5Y	gi|256420033|ref|YP_003120686.1|	0037176	378-487	0.000000000152	46689	Homeodomain-like	0.053	100918	FIS-like	1eto B:
5Y	gi|256420393|ref|YP_003121046.1|	0041617	764-1006	1.39e-73	52540	P-loop containing nucleoside triphosphate hydrolases	0.000000891	81269	Extended AAA-ATPase domain	1ny5 A:138-384
5Y	gi|256420393|ref|YP_003121046.1|	0046710	545-723	0.0000000000122	55781	GAF domain-like	0.01	55782	GAF domain	2k2n A:31-200
5Y	gi|256420393|ref|YP_003121046.1|	0048135	202-391	0.00000000022	55781	GAF domain-like	0.013	55782	GAF domain	1mc0 A:402-555
5Y	gi|256420393|ref|YP_003121046.1|	0048135	383-568	0.00000000109	55781	GAF domain-like	0.013	55782	GAF domain	2k2n A:31-200
5Y	gi|256420393|ref|YP_003121046.1|	0037176	978-1071	0.000000314	46689	Homeodomain-like	0.034	100918	FIS-like	1ntc A:
5Y	gi|256420393|ref|YP_003121046.1|	0048136	45-200	0.000000024	55781	GAF domain-like	0.011	55782	GAF domain	2k2n A:31-200
5Y	gi|256420394|ref|YP_003121047.1|	0041617	147-391	8.11e-69	52540	P-loop containing nucleoside triphosphate hydrolases	0.000002	81269	Extended AAA-ATPase domain	1ny5 A:138-384
5Y	gi|256420394|ref|YP_003121047.1|	0043525	4-193	6.26e-30	52172	CheY-like	0.0035	52173	CheY-related	1s8n A:
5Y	gi|256420394|ref|YP_003121047.1|	0037176	361-453	0.0000000717	46689	Homeodomain-like	0.032	100918	FIS-like	1ntc A:
5Y	gi|256421126|ref|YP_003121779.1|	0041617	150-386	4e-67	52540	P-loop containing nucleoside triphosphate hydrolases	0.00000092	81269	Extended AAA-ATPase domain	1ny5 A:138-384
5Y	gi|256421126|ref|YP_003121779.1|	0043525	4-195	3.13e-31	52172	CheY-like	0.0038	52173	CheY-related	1s8n A:
5Y	gi|256421126|ref|YP_003121779.1|	0048440	360-452	0.00000246	46689	Homeodomain-like	0.04	100918	FIS-like	1eto B:
5Y	gi|256421247|ref|YP_003121900.1|	0041617	335-572	3.04e-74	52540	P-loop containing nucleoside triphosphate hydrolases	0.000000616	81269	Extended AAA-ATPase domain	1ny5 A:138-384
5Y	gi|256421247|ref|YP_003121900.1|	0043525	6-144	2.42e-21	52172	CheY-like	0.0023	52173	CheY-related	1s8n A:
5Y	gi|256421247|ref|YP_003121900.1|	0048440	547-645	0.000000824	46689	Homeodomain-like	0.053	100918	FIS-like	1ntc A:
5Y	gi|256422528|ref|YP_003123181.1|	0045929	159-332	3.41e-38	53098	Ribonuclease H-like	0.0095	53107	Retroviral integrase, catalytic domain	1c6v A:
5Y	gi|256422528|ref|YP_003123181.1|	0048742	15-113	0.0000155	46689	Homeodomain-like	0.064	100918	FIS-like	1eto B:
5Y	gi|256422630|ref|YP_003123283.1|	0041617	143-385	7.87e-71	52540	P-loop containing nucleoside triphosphate hydrolases	0.00000112	81269	Extended AAA-ATPase domain	1ny5 A:138-384
5Y	gi|256422630|ref|YP_003123283.1|	0043525	4-188	4.41e-37	52172	CheY-like	0.00054	52173	CheY-related	1ny5 A:1-137
5Y	gi|256422630|ref|YP_003123283.1|	0037176	356-446	0.0000000000000478	46689	Homeodomain-like	0.017	100918	FIS-like	1ntc A:
5Y	gi|256423303|ref|YP_003123956.1|	0041617	322-560	7.64e-72	52540	P-loop containing nucleoside triphosphate hydrolases	0.000000964	81269	Extended AAA-ATPase domain	1ny5 A:138-384
5Y	gi|256423303|ref|YP_003123956.1|	0043525	4-135	5.41e-25	52172	CheY-like	0.0017	52173	CheY-related	1s8n A:
5Y	gi|256423303|ref|YP_003123956.1|	0037176	536-629	0.00000121	46689	Homeodomain-like	0.028	100918	FIS-like	1ntc A:
5Y	gi|256423360|ref|YP_003124013.1|	0041617	154-387	3.24e-67	52540	P-loop containing nucleoside triphosphate hydrolases	0.00000223	81269	Extended AAA-ATPase domain	1ny5 A:138-384
5Y	gi|256423360|ref|YP_003124013.1|	0043525	3-197	1.1e-28	52172	CheY-like	0.0052	52173	CheY-related	1s8n A:
5Y	gi|256423360|ref|YP_003124013.1|	0037176	367-466	0.00000645	46689	Homeodomain-like	0.041	100918	FIS-like	1ntc A:
5Y	gi|256423700|ref|YP_003124353.1|	0041617	155-398	4.08e-66	52540	P-loop containing nucleoside triphosphate hydrolases	0.0000045	81269	Extended AAA-ATPase domain	1ny5 A:138-384
5Y	gi|256423700|ref|YP_003124353.1|	0043525	1-199	3.27e-31	52172	CheY-like	0.00087	52173	CheY-related	1ny5 A:1-137
5Y	gi|256423700|ref|YP_003124353.1|	0037176	368-464	0.0000000000329	46689	Homeodomain-like	0.06	100918	FIS-like	1eto B:
5Y	gi|256423721|ref|YP_003124374.1|	0041617	209-441	4.69e-71	52540	P-loop containing nucleoside triphosphate hydrolases	0.00000107	81269	Extended AAA-ATPase domain	1ny5 A:138-384
5Y	gi|256423721|ref|YP_003124374.1|	0048440	415-508	0.00000282	46689	Homeodomain-like	0.014	100918	FIS-like	1ntc A:
5Y	gi|256423721|ref|YP_003124374.1|	0048136	38-177	0.00000336	55781	GAF domain-like	0.017	55782	GAF domain	2k2n A:31-200
5Y	gi|256423835|ref|YP_003124488.1|	0041617	146-389	3.95e-75	52540	P-loop containing nucleoside triphosphate hydrolases	0.000000512	81269	Extended AAA-ATPase domain	1ny5 A:138-384
5Y	gi|256423835|ref|YP_003124488.1|	0043525	4-191	8.25e-29	52172	CheY-like	0.0017	52173	CheY-related	1s8n A:
5Y	gi|256423835|ref|YP_003124488.1|	0037176	359-451	0.000000941	46689	Homeodomain-like	0.02	100918	FIS-like	1ntc A:
5Y	gi|256423836|ref|YP_003124489.1|	0041617	220-463	6.69e-72	52540	P-loop containing nucleoside triphosphate hydrolases	0.00000103	81269	Extended AAA-ATPase domain	1ny5 A:138-384
5Y	gi|256423836|ref|YP_003124489.1|	0048135	13-204	0.000000000458	55781	GAF domain-like	0.013	55782	GAF domain	1mc0 A:402-555
5Y	gi|256423836|ref|YP_003124489.1|	0037176	434-526	0.0000896	46689	Homeodomain-like	0.052	100918	FIS-like	1umq A:
5Y	gi|256424883|ref|YP_003125536.1|	0041617	13-257	1.43e-67	52540	P-loop containing nucleoside triphosphate hydrolases	0.000000882	81269	Extended AAA-ATPase domain	1ny5 A:138-384
5Y	gi|256424883|ref|YP_003125536.1|	0048440	366-417	0.0000000000204	46689	Homeodomain-like	0.045	100918	FIS-like	1eto B:
5Y	gi|256424928|ref|YP_003125581.1|	0045929	159-332	3.41e-38	53098	Ribonuclease H-like	0.0095	53107	Retroviral integrase, catalytic domain	1c6v A:
5Y	gi|256424928|ref|YP_003125581.1|	0048742	15-113	0.0000185	46689	Homeodomain-like	0.084	100918	FIS-like	1eto B:
5Y	gi|256419579|ref|YP_003120232.1|	0041150	9-138	7.2e-20	46785	Winged helix DNA-binding domain	0.021	101027	FUR-like	1mzb A:
5Y	gi|256420468|ref|YP_003121121.1|	0036339	67-339	1e-64	53822	Periplasmic binding protein-like I	0.0000402	53823	L-arabinose binding protein-like	2nzu G:58-332
5Y	gi|256420468|ref|YP_003121121.1|	0051985	7-66	6.84e-17	47413	lambda repressor-like DNA-binding domains	0.0045	47438	GalR/LacI-like bacterial regulator	2hsg A:2-58
5Y	gi|256420509|ref|YP_003121162.1|	0036339	64-322	4.53e-69	53822	Periplasmic binding protein-like I	0.0000357	53823	L-arabinose binding protein-like	2nzu G:58-332
5Y	gi|256420509|ref|YP_003121162.1|	0051985	3-63	0.00000000000000206	47413	lambda repressor-like DNA-binding domains	0.0061	47438	GalR/LacI-like bacterial regulator	2hsg A:2-58
5Y	gi|256420936|ref|YP_003121589.1|	0036339	65-338	1.13e-60	53822	Periplasmic binding protein-like I	0.0000543	53823	L-arabinose binding protein-like	2nzu G:58-332
5Y	gi|256420936|ref|YP_003121589.1|	0044558	5-61	0.00000000000000182	47413	lambda repressor-like DNA-binding domains	0.004	47438	GalR/LacI-like bacterial regulator	1uxd A:
5Y	gi|256422549|ref|YP_003123202.1|	0036339	65-343	3.53e-75	53822	Periplasmic binding protein-like I	0.0000277	53823	L-arabinose binding protein-like	2nzu G:58-332
5Y	gi|256422549|ref|YP_003123202.1|	0051985	4-63	0.000000000000497	47413	lambda repressor-like DNA-binding domains	0.0038	47438	GalR/LacI-like bacterial regulator	2hsg A:2-58
5Y	gi|256423826|ref|YP_003124479.1|	0036339	66-338	5.07e-69	53822	Periplasmic binding protein-like I	0.0000287	53823	L-arabinose binding protein-like	2nzu G:58-332
5Y	gi|256423826|ref|YP_003124479.1|	0051985	6-65	0.00000000000000216	47413	lambda repressor-like DNA-binding domains	0.0022	47438	GalR/LacI-like bacterial regulator	2hsg A:2-58
5Y	gi|256424073|ref|YP_003124726.1|	0036339	62-332	2.52e-65	53822	Periplasmic binding protein-like I	0.0000334	53823	L-arabinose binding protein-like	2nzu G:58-332
5Y	gi|256424073|ref|YP_003124726.1|	0051985	2-61	0.00000000000000691	47413	lambda repressor-like DNA-binding domains	0.012	47438	GalR/LacI-like bacterial regulator	2hsg A:2-58
5Y	gi|256424489|ref|YP_003125142.1|	0036339	64-339	8.44e-69	53822	Periplasmic binding protein-like I	0.0000349	53823	L-arabinose binding protein-like	2nzu G:58-332
5Y	gi|256424489|ref|YP_003125142.1|	0051985	5-63	0.000000000000131	47413	lambda repressor-like DNA-binding domains	0.009	47438	GalR/LacI-like bacterial regulator	2hsg A:2-58
5Y	gi|256425773|ref|YP_003126426.1|	0036339	65-340	6.48e-67	53822	Periplasmic binding protein-like I	0.0000849	53823	L-arabinose binding protein-like	1dbq A:
5Y	gi|256425773|ref|YP_003126426.1|	0051985	7-64	2.6e-16	47413	lambda repressor-like DNA-binding domains	0.0018	47438	GalR/LacI-like bacterial regulator	2hsg A:2-58
5Y	gi|256425953|ref|YP_003126606.1|	0043335	62-332	3.93e-57	53822	Periplasmic binding protein-like I	0.0000378	53823	L-arabinose binding protein-like	1dbq A:
5Y	gi|256425953|ref|YP_003126606.1|	0051985	4-62	0.00000000000403	47413	lambda repressor-like DNA-binding domains	0.0095	47438	GalR/LacI-like bacterial regulator	1pru A:
5Y	gi|256419067|ref|YP_003119720.1|	0045682	7-138	9.11e-30	52172	CheY-like	0.001	52173	CheY-related	1a04 A:5-142
5Y	gi|256419067|ref|YP_003119720.1|	0048694	149-217	2.14e-16	46894	C-terminal effector domain of the bipartite response regulators	0.01	46900	GerE-like (LuxR/UhpA family of transcriptional regulators)	1fse A:
5Y	gi|256419151|ref|YP_003119804.1|	0048694	190-250	4.42e-17	46894	C-terminal effector domain of the bipartite response regulators	0.0038	46900	GerE-like (LuxR/UhpA family of transcriptional regulators)	1yio A:131-200
5Y	gi|256420079|ref|YP_003120732.1|	0042932	52-177	1.86e-18	48452	TPR-like	0.026	48453	Tetratricopeptide repeat (TPR)	1elr A:
5Y	gi|256420079|ref|YP_003120732.1|	0042932	181-303	0.0000000000000434	48452	TPR-like	0.018	48453	Tetratricopeptide repeat (TPR)	1w3b A:
5Y	gi|256420079|ref|YP_003120732.1|	0051317	478-541	0.000000235	46894	C-terminal effector domain of the bipartite response regulators	0.016	46900	GerE-like (LuxR/UhpA family of transcriptional regulators)	1yio A:131-200
5Y	gi|256420108|ref|YP_003120761.1|	0048694	163-233	6.8e-21	46894	C-terminal effector domain of the bipartite response regulators	0.002	46900	GerE-like (LuxR/UhpA family of transcriptional regulators)	1yio A:131-200
5Y	gi|256420108|ref|YP_003120761.1|	0048715	33-146	0.000000000131	55785	PYP-like sensor domain (PAS domain)	0.065	103184	Hypoxia-inducible factor Hif2a, C-terminal domain	1p97 A:
5Y	gi|256420485|ref|YP_003121138.1|	0045682	1-131	3.56e-20	52172	CheY-like	0.0073	52173	CheY-related	1a04 A:5-142
5Y	gi|256420485|ref|YP_003121138.1|	0048694	139-206	2.18e-19	46894	C-terminal effector domain of the bipartite response regulators	0.0048	46900	GerE-like (LuxR/UhpA family of transcriptional regulators)	1fse A:
5Y	gi|256420538|ref|YP_003121191.1|	0048694	127-196	3.74e-20	46894	C-terminal effector domain of the bipartite response regulators	0.007	46900	GerE-like (LuxR/UhpA family of transcriptional regulators)	1fse A:
5Y	gi|256420600|ref|YP_003121253.1|	0045682	7-142	2.99e-26	52172	CheY-like	0.00077	52173	CheY-related	1a04 A:5-142
5Y	gi|256420600|ref|YP_003121253.1|	0048694	149-220	5.78e-16	46894	C-terminal effector domain of the bipartite response regulators	0.0087	46900	GerE-like (LuxR/UhpA family of transcriptional regulators)	1fse A:
5Y	gi|256420776|ref|YP_003121429.1|	0045682	1-134	1.34e-26	52172	CheY-like	0.0023	52173	CheY-related	1a04 A:5-142
5Y	gi|256420776|ref|YP_003121429.1|	0048694	143-211	1.6e-19	46894	C-terminal effector domain of the bipartite response regulators	0.0031	46900	GerE-like (LuxR/UhpA family of transcriptional regulators)	1fse A:
5Y	gi|256421144|ref|YP_003121797.1|	0045682	1-134	2.13e-30	52172	CheY-like	0.00068	52173	CheY-related	1a04 A:5-142
5Y	gi|256421144|ref|YP_003121797.1|	0048694	139-210	1.73e-20	46894	C-terminal effector domain of the bipartite response regulators	0.0031	46900	GerE-like (LuxR/UhpA family of transcriptional regulators)	1yio A:131-200
5Y	gi|256421177|ref|YP_003121830.1|	0045682	7-135	4.98e-30	52172	CheY-like	0.0021	52173	CheY-related	1a04 A:5-142
5Y	gi|256421177|ref|YP_003121830.1|	0048694	142-210	1.16e-17	46894	C-terminal effector domain of the bipartite response regulators	0.0059	46900	GerE-like (LuxR/UhpA family of transcriptional regulators)	1fse A:
5Y	gi|256421220|ref|YP_003121873.1|	0050342	6-132	2.42e-26	52172	CheY-like	0.0039	52173	CheY-related	1mvo A:
5Y	gi|256421220|ref|YP_003121873.1|	0048694	147-213	0.0000000000000248	46894	C-terminal effector domain of the bipartite response regulators	0.0048	46900	GerE-like (LuxR/UhpA family of transcriptional regulators)	1fse A:
5Y	gi|256421396|ref|YP_003122049.1|	0045682	1-131	1.71e-21	52172	CheY-like	0.0087	52173	CheY-related	1ny5 A:1-137
5Y	gi|256421396|ref|YP_003122049.1|	0048694	140-210	7.82e-17	46894	C-terminal effector domain of the bipartite response regulators	0.014	46900	GerE-like (LuxR/UhpA family of transcriptional regulators)	1fse A:
5Y	gi|256421426|ref|YP_003122079.1|	0045682	1-127	4.41e-29	52172	CheY-like	0.0022	52173	CheY-related	1a04 A:5-142
5Y	gi|256421426|ref|YP_003122079.1|	0048694	138-206	1.22e-19	46894	C-terminal effector domain of the bipartite response regulators	0.0026	46900	GerE-like (LuxR/UhpA family of transcriptional regulators)	1fse A:
5Y	gi|256421671|ref|YP_003122324.1|	0042932	30-182	0.0000000059	48452	TPR-like	0.07	48453	Tetratricopeptide repeat (TPR)	1elr A:
5Y	gi|256421671|ref|YP_003122324.1|	0051317	544-598	0.00000122	46894	C-terminal effector domain of the bipartite response regulators	0.0097	46900	GerE-like (LuxR/UhpA family of transcriptional regulators)	1yio A:131-200
5Y	gi|256421934|ref|YP_003122587.1|	0045682	4-127	6.97e-33	52172	CheY-like	0.00047	52173	CheY-related	1a04 A:5-142
5Y	gi|256421934|ref|YP_003122587.1|	0048694	143-216	1.39e-17	46894	C-terminal effector domain of the bipartite response regulators	0.0037	46900	GerE-like (LuxR/UhpA family of transcriptional regulators)	1fse A:
5Y	gi|256422119|ref|YP_003122772.1|	0045682	16-148	7.54e-29	52172	CheY-like	0.00081	52173	CheY-related	1a04 A:5-142
5Y	gi|256422119|ref|YP_003122772.1|	0048694	149-221	2.82e-19	46894	C-terminal effector domain of the bipartite response regulators	0.0026	46900	GerE-like (LuxR/UhpA family of transcriptional regulators)	1fse A:
5Y	gi|256422989|ref|YP_003123642.1|	0043525	4-135	4.55e-28	52172	CheY-like	0.0017	52173	CheY-related	1w25 A:2-140
5Y	gi|256422989|ref|YP_003123642.1|	0048694	142-210	1.87e-19	46894	C-terminal effector domain of the bipartite response regulators	0.0067	46900	GerE-like (LuxR/UhpA family of transcriptional regulators)	1fse A:
5Y	gi|256423122|ref|YP_003123775.1|	0045682	1-135	3.56e-28	52172	CheY-like	0.011	52173	CheY-related	1a04 A:5-142
5Y	gi|256423122|ref|YP_003123775.1|	0048694	142-203	0.0000000000000016	46894	C-terminal effector domain of the bipartite response regulators	0.0043	46900	GerE-like (LuxR/UhpA family of transcriptional regulators)	1p4w A:
5Y	gi|256423166|ref|YP_003123819.1|	0045682	1-135	1.25e-25	52172	CheY-like	0.0012	52173	CheY-related	1u0s Y:
5Y	gi|256423166|ref|YP_003123819.1|	0048694	146-214	2.14e-19	46894	C-terminal effector domain of the bipartite response regulators	0.004	46900	GerE-like (LuxR/UhpA family of transcriptional regulators)	1fse A:
5Y	gi|256423275|ref|YP_003123928.1|	0045682	7-138	1.34e-28	52172	CheY-like	0.0067	52173	CheY-related	1a04 A:5-142
5Y	gi|256423275|ref|YP_003123928.1|	0048694	139-213	5.78e-18	46894	C-terminal effector domain of the bipartite response regulators	0.0054	46900	GerE-like (LuxR/UhpA family of transcriptional regulators)	1yio A:131-200
5Y	gi|256423291|ref|YP_003123944.1|	0045682	5-131	1.71e-23	52172	CheY-like	0.0012	52173	CheY-related	1a04 A:5-142
5Y	gi|256423291|ref|YP_003123944.1|	0048694	142-216	0.0000000000000201	46894	C-terminal effector domain of the bipartite response regulators	0.0051	46900	GerE-like (LuxR/UhpA family of transcriptional regulators)	1fse A:
5Y	gi|256423541|ref|YP_003124194.1|	0045682	1-128	1.42e-29	52172	CheY-like	0.0018	52173	CheY-related	1a04 A:5-142
5Y	gi|256423541|ref|YP_003124194.1|	0048694	142-207	2.58e-18	46894	C-terminal effector domain of the bipartite response regulators	0.0047	46900	GerE-like (LuxR/UhpA family of transcriptional regulators)	1yio A:131-200
5Y	gi|256423613|ref|YP_003124266.1|	0042932	258-410	0.00000132	48452	TPR-like	0.027	48453	Tetratricopeptide repeat (TPR)	1w3b A:
5Y	gi|256423613|ref|YP_003124266.1|	0051317	578-628	0.00000235	46894	C-terminal effector domain of the bipartite response regulators	0.01	46900	GerE-like (LuxR/UhpA family of transcriptional regulators)	1yio A:131-200
5Y	gi|256423613|ref|YP_003124266.1|	0042932	57-195	0.0000928	48452	TPR-like	0.052	48453	Tetratricopeptide repeat (TPR)	1elr A:
5Y	gi|256423719|ref|YP_003124372.1|	0050342	13-152	1.42e-23	52172	CheY-like	0.0016	52173	CheY-related	1w25 A:2-140
5Y	gi|256423719|ref|YP_003124372.1|	0048694	150-223	0.00000000000000112	46894	C-terminal effector domain of the bipartite response regulators	0.013	46900	GerE-like (LuxR/UhpA family of transcriptional regulators)	1fse A:
5Y	gi|256424090|ref|YP_003124743.1|	0052427	32-161,264-361	0.000000000409	63829	Calcium-dependent phosphotriesterase	0.013	63830	SGL-like	2dg1 A:6-324
5Y	gi|256424090|ref|YP_003124743.1|	0051317	889-951	0.00000000476	46894	C-terminal effector domain of the bipartite response regulators	0.028	46900	GerE-like (LuxR/UhpA family of transcriptional regulators)	1yio A:131-200
5Y	gi|256424135|ref|YP_003124788.1|	0051317	553-609	0.000000714	46894	C-terminal effector domain of the bipartite response regulators	0.023	46900	GerE-like (LuxR/UhpA family of transcriptional regulators)	1fse A:
5Y	gi|256424135|ref|YP_003124788.1|	0042932	109-252	0.000018	48452	TPR-like	0.023	48453	Tetratricopeptide repeat (TPR)	2c2l A:24-224
5Y	gi|256424138|ref|YP_003124791.1|	0048694	189-255	2.45e-18	46894	C-terminal effector domain of the bipartite response regulators	0.0065	46900	GerE-like (LuxR/UhpA family of transcriptional regulators)	1a04 A:150-216
5Y	gi|256424175|ref|YP_003124828.1|	0045682	6-135	8.4e-24	52172	CheY-like	0.0054	52173	CheY-related	1ny5 A:1-137
5Y	gi|256424175|ref|YP_003124828.1|	0048694	147-216	0.0000000000000612	46894	C-terminal effector domain of the bipartite response regulators	0.0071	46900	GerE-like (LuxR/UhpA family of transcriptional regulators)	1fse A:
5Y	gi|256424342|ref|YP_003124995.1|	0048694	538-599	0.00000000748	46894	C-terminal effector domain of the bipartite response regulators	0.0097	46900	GerE-like (LuxR/UhpA family of transcriptional regulators)	1yio A:131-200
5Y	gi|256424342|ref|YP_003124995.1|	0048648	56-319	0.000000418	81901	HCP-like	0.019	81902	HCP-like	1ouv A:
5Y	gi|256424453|ref|YP_003125106.1|	0045682	4-132	3.13e-34	52172	CheY-like	0.00066	52173	CheY-related	1a04 A:5-142
5Y	gi|256424453|ref|YP_003125106.1|	0048694	148-218	5.44e-17	46894	C-terminal effector domain of the bipartite response regulators	0.0063	46900	GerE-like (LuxR/UhpA family of transcriptional regulators)	1fse A:
5Y	gi|256424724|ref|YP_003125377.1|	0048694	126-198	3.16e-16	46894	C-terminal effector domain of the bipartite response regulators	0.0054	46900	GerE-like (LuxR/UhpA family of transcriptional regulators)	1a04 A:150-216
5Y	gi|256424724|ref|YP_003125377.1|	0045682	4-128	0.0000000000000213	52172	CheY-like	0.0039	52173	CheY-related	1a04 A:5-142
5Y	gi|256424881|ref|YP_003125534.1|	0045682	4-130	7.97e-32	52172	CheY-like	0.00061	52173	CheY-related	1a04 A:5-142
5Y	gi|256424881|ref|YP_003125534.1|	0048694	131-207	9.86e-19	46894	C-terminal effector domain of the bipartite response regulators	0.0053	46900	GerE-like (LuxR/UhpA family of transcriptional regulators)	1fse A:
5Y	gi|256425701|ref|YP_003126354.1|	0042932	35-196	6.07e-19	48452	TPR-like	0.006	48453	Tetratricopeptide repeat (TPR)	2fbn A:22-174
5Y	gi|256425701|ref|YP_003126354.1|	0051317	485-545	0.000000289	46894	C-terminal effector domain of the bipartite response regulators	0.041	46900	GerE-like (LuxR/UhpA family of transcriptional regulators)	1a04 A:150-216
5Y	gi|256425770|ref|YP_003126423.1|	0045682	8-140	5.83e-30	52172	CheY-like	0.0016	52173	CheY-related	1a04 A:5-142
5Y	gi|256425770|ref|YP_003126423.1|	0048694	153-222	5.1e-16	46894	C-terminal effector domain of the bipartite response regulators	0.0096	46900	GerE-like (LuxR/UhpA family of transcriptional regulators)	1fse A:
5Y	gi|256420163|ref|YP_003120816.1|	0054060	90-211	4.71e-22	48008	GntR ligand-binding domain-like	0.0055	48009	GntR ligand-binding domain-like	2hs5 A:94-231
5Y	gi|256420163|ref|YP_003120816.1|	0050048	3-81	2.51e-18	46785	Winged helix DNA-binding domain	0.014	46804	GntR-like transcriptional regulators	2hs5 A:25-93
5Y	gi|256421459|ref|YP_003122112.1|	0054662	65-242	4.24e-36	64288	Chorismate lyase-like	0.0015	143473	UTRA domain	2ra5 A:66-245
5Y	gi|256421459|ref|YP_003122112.1|	0050048	7-81	3.96e-19	46785	Winged helix DNA-binding domain	0.016	46804	GntR-like transcriptional regulators	1hw1 A:5-78
5Y	gi|256421667|ref|YP_003122320.1|	0050696	82-491	1.22e-75	53383	PLP-dependent transferases	0.0000384	53384	AAT-like	1x0m A:26-428
5Y	gi|256421667|ref|YP_003122320.1|	0050048	16-89	9.15e-19	46785	Winged helix DNA-binding domain	0.011	46804	GntR-like transcriptional regulators	3bwg A:5-82
5Y	gi|256421782|ref|YP_003122435.1|	0050696	64-452	1.63e-75	53383	PLP-dependent transferases	0.0000409	53384	AAT-like	1x0m A:26-428
5Y	gi|256421782|ref|YP_003122435.1|	0050048	2-48	0.00000068	46785	Winged helix DNA-binding domain	0.051	46804	GntR-like transcriptional regulators	1hw1 A:5-78
5Y	gi|256421939|ref|YP_003122592.1|	0050696	121-484	7.08e-69	53383	PLP-dependent transferases	0.0000585	53384	AAT-like	1x0m A:26-428
5Y	gi|256421939|ref|YP_003122592.1|	0050048	12-84	1.9e-16	46785	Winged helix DNA-binding domain	0.0075	46804	GntR-like transcriptional regulators	1hw1 A:5-78
5Y	gi|256421948|ref|YP_003122601.1|	0050768	103-473	2.04e-87	53383	PLP-dependent transferases	0.00014	53384	AAT-like	1x0m A:26-428
5Y	gi|256421948|ref|YP_003122601.1|	0050048	6-75	5.37e-19	46785	Winged helix DNA-binding domain	0.016	46804	GntR-like transcriptional regulators	3bwg A:5-82
5Y	gi|256422326|ref|YP_003122979.1|	0054060	89-216	1.96e-22	48008	GntR ligand-binding domain-like	0.008	48009	GntR ligand-binding domain-like	2hs5 A:94-231
5Y	gi|256422326|ref|YP_003122979.1|	0050048	3-74	4.09e-17	46785	Winged helix DNA-binding domain	0.021	46804	GntR-like transcriptional regulators	1hw1 A:5-78
5Y	gi|256422559|ref|YP_003123212.1|	0050696	74-476	8.48e-83	53383	PLP-dependent transferases	0.0000653	53384	AAT-like	1x0m A:26-428
5Y	gi|256422559|ref|YP_003123212.1|	0050048	9-82	2.18e-16	46785	Winged helix DNA-binding domain	0.012	46804	GntR-like transcriptional regulators	1v4r A:1-100
5Y	gi|256423612|ref|YP_003124265.1|	0050768	130-487	3.73e-70	53383	PLP-dependent transferases	0.0000311	53384	AAT-like	1x0m A:26-428
5Y	gi|256423612|ref|YP_003124265.1|	0050048	16-89	1.99e-18	46785	Winged helix DNA-binding domain	0.015	46804	GntR-like transcriptional regulators	1hw1 A:5-78
5Y	gi|256423790|ref|YP_003124443.1|	0053227	113-337	6.59e-19	53822	Periplasmic binding protein-like I	0.0081	53823	L-arabinose binding protein-like	1tlf A:
5Y	gi|256423790|ref|YP_003124443.1|	0050048	7-87	2.83e-16	46785	Winged helix DNA-binding domain	0.029	46804	GntR-like transcriptional regulators	3bwg A:5-82
5Y	gi|256423792|ref|YP_003124445.1|	0050768	98-469	1.51e-83	53383	PLP-dependent transferases	0.00015	53384	AAT-like	1x0m A:26-428
5Y	gi|256423792|ref|YP_003124445.1|	0050048	5-73	2.29e-16	46785	Winged helix DNA-binding domain	0.012	46804	GntR-like transcriptional regulators	1v4r A:1-100
5Y	gi|256424330|ref|YP_003124983.1|	0040524	77-233	1.48e-24	100950	NagB/RpiA/CoA transferase-like	0.093	75176	D-ribose-5-phosphate isomerase (RpiA), catalytic domain	1uj6 A:3-131,A:206-227
5Y	gi|256424330|ref|YP_003124983.1|	0043758	4-57	0.000000000247	46785	Winged helix DNA-binding domain	0.087	46804	GntR-like transcriptional regulators	3bwg A:5-82
5Y	gi|256424616|ref|YP_003125269.1|	0053227	102-351	2.92e-17	53822	Periplasmic binding protein-like I	0.0081	53823	L-arabinose binding protein-like	1tlf A:
5Y	gi|256424616|ref|YP_003125269.1|	0050048	27-99	0.00000000000463	46785	Winged helix DNA-binding domain	0.028	46804	GntR-like transcriptional regulators	1v4r A:1-100
5Y	gi|256425013|ref|YP_003125666.1|	0050768	103-472	1.42e-80	53383	PLP-dependent transferases	0.000018	53384	AAT-like	1x0m A:26-428
5Y	gi|256425013|ref|YP_003125666.1|	0050048	12-84	3.49e-19	46785	Winged helix DNA-binding domain	0.012	46804	GntR-like transcriptional regulators	2hs5 A:25-93
5Y	gi|256425646|ref|YP_003126299.1|	0050768	95-443	4.98e-78	53383	PLP-dependent transferases	0.00011	53384	AAT-like	1x0m A:26-428
5Y	gi|256425646|ref|YP_003126299.1|	0050048	5-71	0.0000000000000197	46785	Winged helix DNA-binding domain	0.018	46804	GntR-like transcriptional regulators	3bwg A:5-82
5Y	gi|256425758|ref|YP_003126411.1|	0040524	73-231	5.02e-24	100950	NagB/RpiA/CoA transferase-like	0.055	110513	IF2B-like	1vb5 A:
5Y	gi|256425758|ref|YP_003126411.1|	0043758	4-64	0.0000000000165	46785	Winged helix DNA-binding domain	0.059	46804	GntR-like transcriptional regulators	3bwg A:5-82
5Y	gi|256426236|ref|YP_003126889.1|	0050048	2-76	1.9e-16	46785	Winged helix DNA-binding domain	0.023	46804	GntR-like transcriptional regulators	3bwg A:5-82
5Y	gi|256419221|ref|YP_003119874.1|	0052162	67-151	2.82e-20	54909	Dimeric alpha+beta barrel	0.0039	69733	Lrp/AsnC-like transcriptional regulator C-terminal domain	2cfx A:64-140
5Y	gi|256419221|ref|YP_003119874.1|	0049384	3-95	1.57e-18	46785	Winged helix DNA-binding domain	0.0048	68967	Lrp/AsnC-like transcriptional regulator N-terminal domain	1i1g A:2-61
5Y	gi|256419775|ref|YP_003120428.1|	0040524	79-237	5.76e-28	100950	NagB/RpiA/CoA transferase-like	0.071	159545	SorC sugar-binding domain-like	2r5f A:59-316
5Y	gi|256419775|ref|YP_003120428.1|	0043758	6-67	0.000000000000128	46785	Winged helix DNA-binding domain	0.035	68967	Lrp/AsnC-like transcriptional regulator N-terminal domain	1i1g A:2-61
5Y	gi|256419968|ref|YP_003120621.1|	0040524	73-231	1.02e-26	100950	NagB/RpiA/CoA transferase-like	0.064	75176	D-ribose-5-phosphate isomerase (RpiA), catalytic domain	1lk5 A:1-130,A:211-229
5Y	gi|256419968|ref|YP_003120621.1|	0043758	4-59	0.000000000205	46785	Winged helix DNA-binding domain	0.044	68967	Lrp/AsnC-like transcriptional regulator N-terminal domain	1i1g A:2-61
5Y	gi|256420058|ref|YP_003120711.1|	0052162	68-150	2.01e-17	54909	Dimeric alpha+beta barrel	0.00093	69733	Lrp/AsnC-like transcriptional regulator C-terminal domain	2cg4 A:67-152
5Y	gi|256420058|ref|YP_003120711.1|	0052161	6-67	0.00000000000000178	46785	Winged helix DNA-binding domain	0.0036	68967	Lrp/AsnC-like transcriptional regulator N-terminal domain	2cg4 A:4-66
5Y	gi|256421853|ref|YP_003122506.1|	0049174	61-142	7.24e-21	54909	Dimeric alpha+beta barrel	0.0019	69733	Lrp/AsnC-like transcriptional regulator C-terminal domain	1ri7 A:85-170
5Y	gi|256421853|ref|YP_003122506.1|	0052161	1-59	0.000000000000009	46785	Winged helix DNA-binding domain	0.0061	68967	Lrp/AsnC-like transcriptional regulator N-terminal domain	2cfx A:1-63
5Y	gi|256422456|ref|YP_003123109.1|	0047284	72-150	0.0000000000000147	54909	Dimeric alpha+beta barrel	0.0079	69733	Lrp/AsnC-like transcriptional regulator C-terminal domain	1ri7 A:85-170
5Y	gi|256422456|ref|YP_003123109.1|	0052161	12-71	0.0000000000145	46785	Winged helix DNA-binding domain	0.0094	68967	Lrp/AsnC-like transcriptional regulator N-terminal domain	1i1g A:2-61
5Y	gi|256423198|ref|YP_003123851.1|	0052162	66-150	1.15e-16	54909	Dimeric alpha+beta barrel	0.0056	69733	Lrp/AsnC-like transcriptional regulator C-terminal domain	1ri7 A:85-170
5Y	gi|256423198|ref|YP_003123851.1|	0049384	4-93	0.000000000000202	46785	Winged helix DNA-binding domain	0.013	68967	Lrp/AsnC-like transcriptional regulator N-terminal domain	1ri7 A:25-84
5Y	gi|256425807|ref|YP_003126460.1|	0052162	82-163	8.31e-18	54909	Dimeric alpha+beta barrel	0.0052	69733	Lrp/AsnC-like transcriptional regulator C-terminal domain	1ri7 A:85-170
5Y	gi|256425807|ref|YP_003126460.1|	0052161	17-76	3.06e-16	46785	Winged helix DNA-binding domain	0.0073	68967	Lrp/AsnC-like transcriptional regulator N-terminal domain	1ri7 A:25-84
5Y	gi|256419318|ref|YP_003119971.1|	0052508	1-82	2.34e-19	46785	Winged helix DNA-binding domain	0.016	88979	LysR-like transcriptional regulators	1ixc A:1-89
5Y	gi|256419318|ref|YP_003119971.1|	0045790	116-296	0.000000000706	53850	Periplasmic binding protein-like II	0.0099	53851	Phosphate binding protein-like	1i6a A:
5Y	gi|256419948|ref|YP_003120601.1|	0045790	89-297	9.67e-31	53850	Periplasmic binding protein-like II	0.0026	53851	Phosphate binding protein-like	2fyi A:88-307
5Y	gi|256419948|ref|YP_003120601.1|	0045910	5-111	1.72e-21	46785	Winged helix DNA-binding domain	0.0078	88979	LysR-like transcriptional regulators	1ixc A:1-89
5Y	gi|256421486|ref|YP_003122139.1|	0045790	88-297	5e-33	53850	Periplasmic binding protein-like II	0.0000666	53851	Phosphate binding protein-like	1i6a A:
5Y	gi|256421486|ref|YP_003122139.1|	0045910	2-111	1.52e-18	46785	Winged helix DNA-binding domain	0.0064	88979	LysR-like transcriptional regulators	1ixc A:1-89
5Y	gi|256423428|ref|YP_003124081.1|	0045790	90-286	3.74e-25	53850	Periplasmic binding protein-like II	0.0039	53851	Phosphate binding protein-like	2fyi A:88-307
5Y	gi|256423428|ref|YP_003124081.1|	0047461	1-85	2.56e-21	46785	Winged helix DNA-binding domain	0.0067	88979	LysR-like transcriptional regulators	1ixc A:1-89
5Y	gi|256423963|ref|YP_003124616.1|	0045790	91-297	2.17e-33	53850	Periplasmic binding protein-like II	0.0014	53851	Phosphate binding protein-like	2fyi A:88-307
5Y	gi|256423963|ref|YP_003124616.1|	0045910	7-112	7.55e-19	46785	Winged helix DNA-binding domain	0.024	88979	LysR-like transcriptional regulators	1ixc A:1-89
5Y	gi|256425463|ref|YP_003126116.1|	0045790	88-298	1.63e-34	53850	Periplasmic binding protein-like II	0.0000872	53851	Phosphate binding protein-like	1i6a A:
5Y	gi|256425463|ref|YP_003126116.1|	0045910	3-110	3.49e-17	46785	Winged helix DNA-binding domain	0.0055	88979	LysR-like transcriptional regulators	1ixc A:1-89
5Y	gi|256425706|ref|YP_003126359.1|	0052508	2-82	1.31e-19	46785	Winged helix DNA-binding domain	0.02	88979	LysR-like transcriptional regulators	1ixc A:1-89
5Y	gi|256425706|ref|YP_003126359.1|	0047313	118-295	0.00000000000814	53850	Periplasmic binding protein-like II	0.018	53851	Phosphate binding protein-like	1i6a A:
5Y	gi|256419468|ref|YP_003120121.1|	0044258	8-96	0.0000000000000181	46785	Winged helix DNA-binding domain	0.0049	63379	MarR-like transcriptional regulators	1ub9 A:
5Y	gi|256420150|ref|YP_003120803.1|	0052644	6-133	0.0000000000304	46785	Winged helix DNA-binding domain	0.012	63379	MarR-like transcriptional regulators	1lj9 A:
5Y	gi|256420545|ref|YP_003121198.1|	0052644	15-150	4.75e-21	46785	Winged helix DNA-binding domain	0.035	63379	MarR-like transcriptional regulators	2fbi A:5-140
5Y	gi|256420582|ref|YP_003121235.1|	0054842	17-142	7.04e-27	46785	Winged helix DNA-binding domain	0.01	63379	MarR-like transcriptional regulators	2bv6 A:5-140
5Y	gi|256420699|ref|YP_003121352.1|	0054842	25-150	4.05e-25	46785	Winged helix DNA-binding domain	0.0046	63379	MarR-like transcriptional regulators	2bv6 A:5-140
5Y	gi|256421048|ref|YP_003121701.1|	0052801	12-142	4.48e-25	46785	Winged helix DNA-binding domain	0.017	63379	MarR-like transcriptional regulators	2eth A:1-140
5Y	gi|256421681|ref|YP_003122334.1|	0052801	8-141	1.9e-27	46785	Winged helix DNA-binding domain	0.0073	63379	MarR-like transcriptional regulators	1z91 A:8-144
5Y	gi|256421808|ref|YP_003122461.1|	0052644	7-143	2.53e-29	46785	Winged helix DNA-binding domain	0.007	63379	MarR-like transcriptional regulators	2eth A:1-140
5Y	gi|256421938|ref|YP_003122591.1|	0052644	13-128	1.8e-16	46785	Winged helix DNA-binding domain	0.015	63379	MarR-like transcriptional regulators	1s3j A:
5Y	gi|256421985|ref|YP_003122638.1|	0052644	9-141	3.36e-20	46785	Winged helix DNA-binding domain	0.0099	63379	MarR-like transcriptional regulators	2fbk A:8-179
5Y	gi|256422347|ref|YP_003123000.1|	0052801	14-149	1.03e-23	46785	Winged helix DNA-binding domain	0.012	63379	MarR-like transcriptional regulators	2fbi A:5-140
5Y	gi|256422543|ref|YP_003123196.1|	0052644	6-109	2.31e-21	46785	Winged helix DNA-binding domain	0.018	63379	MarR-like transcriptional regulators	2eth A:1-140
5Y	gi|256422659|ref|YP_003123312.1|	0052858	157-298	1.41e-23	55729	Acyl-CoA N-acyltransferases (Nat)	0.0081	55730	N-acetyl transferase, NAT	2atr A:1-137
5Y	gi|256422659|ref|YP_003123312.1|	0052801	14-145	5.75e-21	46785	Winged helix DNA-binding domain	0.02	63379	MarR-like transcriptional regulators	2fbh A:8-144
5Y	gi|256423276|ref|YP_003123929.1|	0052801	22-159	8.54e-24	46785	Winged helix DNA-binding domain	0.008	63379	MarR-like transcriptional regulators	1jgs A:
5Y	gi|256423579|ref|YP_003124232.1|	0052801	12-139	6.36e-21	46785	Winged helix DNA-binding domain	0.0079	63379	MarR-like transcriptional regulators	2fbk A:8-179
5Y	gi|256423937|ref|YP_003124590.1|	0052801	64-195	0.00000000000000222	46785	Winged helix DNA-binding domain	0.027	63379	MarR-like transcriptional regulators	2fbk A:8-179
5Y	gi|256424086|ref|YP_003124739.1|	0052644	19-132	4.2e-20	46785	Winged helix DNA-binding domain	0.034	63379	MarR-like transcriptional regulators	1z91 A:8-144
5Y	gi|256424312|ref|YP_003124965.1|	0052644	11-150	1.41e-21	46785	Winged helix DNA-binding domain	0.02	63379	MarR-like transcriptional regulators	1lnw A:
5Y	gi|256424515|ref|YP_003125168.1|	0052801	3-147	1.05e-28	46785	Winged helix DNA-binding domain	0.0083	63379	MarR-like transcriptional regulators	1lnw A:
5Y	gi|256424730|ref|YP_003125383.1|	0052858	165-305	2.74e-25	55729	Acyl-CoA N-acyltransferases (Nat)	0.0056	55730	N-acetyl transferase, NAT	1yvk A:5-156
5Y	gi|256424730|ref|YP_003125383.1|	0052644	12-134	1.92e-20	46785	Winged helix DNA-binding domain	0.022	63379	MarR-like transcriptional regulators	2fbk A:8-179
5Y	gi|256425340|ref|YP_003125993.1|	0052801	3-146	9.56e-29	46785	Winged helix DNA-binding domain	0.0079	63379	MarR-like transcriptional regulators	1jgs A:
5Y	gi|256426113|ref|YP_003126766.1|	0053037	5-141	1.55e-23	46785	Winged helix DNA-binding domain	0.00038	63379	MarR-like transcriptional regulators	2hr3 A:2-146
5Y	gi|256419303|ref|YP_003119956.1|	0050342	2-126	3.7e-36	52172	CheY-like	0.00034	52173	CheY-related	1nxo A:
5Y	gi|256419303|ref|YP_003119956.1|	0051385	130-229	2.01e-16	46894	C-terminal effector domain of the bipartite response regulators	0.0075	46895	PhoB-like	1ys7 A:128-233
5Y	gi|256419393|ref|YP_003120046.1|	0050342	2-129	3.7e-36	52172	CheY-like	0.00062	52173	CheY-related	1nxo A:
5Y	gi|256419393|ref|YP_003120046.1|	0049014	135-233	1.36e-20	46894	C-terminal effector domain of the bipartite response regulators	0.0042	46895	PhoB-like	1qqi A:
5Y	gi|256419719|ref|YP_003120372.1|	0050342	5-122	6.69e-38	52172	CheY-like	0.00017	52173	CheY-related	1nxo A:
5Y	gi|256419719|ref|YP_003120372.1|	0051385	135-234	7.65e-24	46894	C-terminal effector domain of the bipartite response regulators	0.0014	46895	PhoB-like	1p2f A:121-217
5Y	gi|256419739|ref|YP_003120392.1|	0050342	2-123	1.85e-40	52172	CheY-like	0.00045	52173	CheY-related	1nxo A:
5Y	gi|256419739|ref|YP_003120392.1|	0051385	130-228	3.4e-20	46894	C-terminal effector domain of the bipartite response regulators	0.0059	46895	PhoB-like	1ys7 A:128-233
5Y	gi|256420288|ref|YP_003120941.1|	0050342	2-129	4.41e-38	52172	CheY-like	0.00032	52173	CheY-related	1nxo A:
5Y	gi|256420288|ref|YP_003120941.1|	0051385	128-229	2.61e-19	46894	C-terminal effector domain of the bipartite response regulators	0.0036	46895	PhoB-like	1p2f A:121-217
5Y	gi|256420292|ref|YP_003120945.1|	0043525	5-151	2.85e-39	52172	CheY-like	0.00046	52173	CheY-related	1nxo A:
5Y	gi|256420292|ref|YP_003120945.1|	0051385	131-230	5.95e-20	46894	C-terminal effector domain of the bipartite response regulators	0.0078	46895	PhoB-like	1qqi A:
5Y	gi|256420293|ref|YP_003120946.1|	0050342	1-120	1.18e-40	52172	CheY-like	0.00012	52173	CheY-related	1mvo A:
5Y	gi|256420293|ref|YP_003120946.1|	0051385	132-232	2.69e-29	46894	C-terminal effector domain of the bipartite response regulators	0.0006	46895	PhoB-like	1ys7 A:128-233
5Y	gi|256420693|ref|YP_003121346.1|	0043525	4-132	3.56e-40	52172	CheY-like	0.00097	52173	CheY-related	1xhf A:2-122
5Y	gi|256420693|ref|YP_003121346.1|	0049014	131-228	3.97e-16	46894	C-terminal effector domain of the bipartite response regulators	0.0035	46895	PhoB-like	1p2f A:121-217
5Y	gi|256421769|ref|YP_003122422.1|	0050342	2-127	8.82e-35	52172	CheY-like	0.00028	52173	CheY-related	1nxo A:
5Y	gi|256421769|ref|YP_003122422.1|	0051385	131-229	2.41e-18	46894	C-terminal effector domain of the bipartite response regulators	0.0062	46895	PhoB-like	1ys7 A:128-233
5Y	gi|256422159|ref|YP_003122812.1|	0051385	215-314	3.97e-19	46894	C-terminal effector domain of the bipartite response regulators	0.0047	46895	PhoB-like	1p2f A:121-217
5Y	gi|256423097|ref|YP_003123750.1|	0050342	2-125	2.13e-37	52172	CheY-like	0.00026	52173	CheY-related	1nxo A:
5Y	gi|256423097|ref|YP_003123750.1|	0051385	130-229	2.07e-19	46894	C-terminal effector domain of the bipartite response regulators	0.01	46895	PhoB-like	1ys7 A:128-233
5Y	gi|256426002|ref|YP_003126655.1|	0050342	3-124	8.82e-34	52172	CheY-like	0.00034	52173	CheY-related	1mvo A:
5Y	gi|256426002|ref|YP_003126655.1|	0049014	138-230	0.00000000000000181	46894	C-terminal effector domain of the bipartite response regulators	0.0056	46895	PhoB-like	1p2f A:121-217
5Y	gi|256419075|ref|YP_003119728.1|	0050823	2-65	0.00000000000169	47413	lambda repressor-like DNA-binding domains	0.029	47432	SinR domain-like	1b0n A:1-68
5Y	gi|256419691|ref|YP_003120344.1|	0051908	7-71	6.17e-17	47413	lambda repressor-like DNA-binding domains	0.0025	47432	SinR domain-like	1y7y A:5-73
5Y	gi|256419965|ref|YP_003120618.1|	0051908	3-67	0.000000732	47413	lambda repressor-like DNA-binding domains	0.029	47432	SinR domain-like	2b5a A:1-77
5Y	gi|256419965|ref|YP_003120618.1|	0051711	84-144	0.00000703	47413	lambda repressor-like DNA-binding domains	0.076	47419	Phage repressors	1sq8 A:
5Y	gi|256421101|ref|YP_003121754.1|	0054369	8-81	0.0000000000002	47413	lambda repressor-like DNA-binding domains	0.048	47432	SinR domain-like	2b5a A:1-77
5Y	gi|256421591|ref|YP_003122244.1|	0051249	8-70	0.000000000000169	47413	lambda repressor-like DNA-binding domains	0.028	47432	SinR domain-like	1b0n A:1-68
5Y	gi|256421598|ref|YP_003122251.1|	0051908	5-74	0.0000175	47413	lambda repressor-like DNA-binding domains	0.03	47432	SinR domain-like	2b5a A:1-77
5Y	gi|256422517|ref|YP_003123170.1|	0050823	1-62	5.09e-17	47413	lambda repressor-like DNA-binding domains	0.053	47432	SinR domain-like	1b0n A:1-68
5Y	gi|256422530|ref|YP_003123183.1|	0051908	5-74	0.0000225	47413	lambda repressor-like DNA-binding domains	0.037	47432	SinR domain-like	2b5a A:1-77
5Y	gi|256422886|ref|YP_003123539.1|	0054323	17-78	0.00000000394	47413	lambda repressor-like DNA-binding domains	0.096	47432	SinR domain-like	2b5a A:1-77
5Y	gi|256423215|ref|YP_003123868.1|	0051908	5-73	0.000000000704	47413	lambda repressor-like DNA-binding domains	0.055	47432	SinR domain-like	1y7y A:5-73
5Y	gi|256423924|ref|YP_003124577.1|	0054323	19-81	0.00000000000295	47413	lambda repressor-like DNA-binding domains	0.078	47432	SinR domain-like	2b5a A:1-77
5Y	gi|256425073|ref|YP_003125726.1|	0054369	20-89	0.0000000000029	47413	lambda repressor-like DNA-binding domains	0.085	47432	SinR domain-like	1y7y A:5-73
5Y	gi|256425817|ref|YP_003126470.1|	0050823	3-65	0.0000000000000225	47413	lambda repressor-like DNA-binding domains	0.027	47432	SinR domain-like	1b0n A:1-68
5Y	gi|256425817|ref|YP_003126470.1|	0039545	97-204	0.0000000000192	51306	LexA/Signal peptidase	0.0099	51307	LexA-related	1jhf A:73-198
5Y	gi|256419606|ref|YP_003120259.1|	0049523	9-74	6.67e-16	46689	Homeodomain-like	0.003	46764	Tetracyclin repressor-like, N-terminal domain	2fbq A:2-80
5Y	gi|256419606|ref|YP_003120259.1|	0052394	81-188	0.000000000000065	48498	Tetracyclin repressor-like, C-terminal domain	0.013	48499	Tetracyclin repressor-like, C-terminal domain	1vi0 A:78-194
5Y	gi|256419657|ref|YP_003120310.1|	0054341	3-68	0.0000000000000155	46689	Homeodomain-like	0.007	46764	Tetracyclin repressor-like, N-terminal domain	3c07 A:15-89
5Y	gi|256419657|ref|YP_003120310.1|	0050189	92-185	0.000000836	48498	Tetracyclin repressor-like, C-terminal domain	0.013	48499	Tetracyclin repressor-like, C-terminal domain	2g7s A:77-192
5Y	gi|256419658|ref|YP_003120311.1|	0049523	4-75	5.99e-17	46689	Homeodomain-like	0.0069	46764	Tetracyclin repressor-like, N-terminal domain	1pb6 A:14-85
5Y	gi|256419658|ref|YP_003120311.1|	0049196	106-170	0.00000089	48498	Tetracyclin repressor-like, C-terminal domain	0.0094	48499	Tetracyclin repressor-like, C-terminal domain	1rkt A:83-205
5Y	gi|256420188|ref|YP_003120841.1|	0054341	3-64	3.59e-18	46689	Homeodomain-like	0.01	46764	Tetracyclin repressor-like, N-terminal domain	1z77 A:1-75
5Y	gi|256420345|ref|YP_003120998.1|	0046275	282-332	0.0000000000034	46689	Homeodomain-like	0.017	46759	AraC type transcriptional activator	1d5y A:57-121
5Y	gi|256420345|ref|YP_003120998.1|	0036286	230-279	0.00000000127	46689	Homeodomain-like	0.031	46764	Tetracyclin repressor-like, N-terminal domain	2o7t A:1-78
5Y	gi|256421711|ref|YP_003122364.1|	0054341	8-74	0.00000000165	46689	Homeodomain-like	0.02	46764	Tetracyclin repressor-like, N-terminal domain	2fq4 A:9-77
5Y	gi|256421711|ref|YP_003122364.1|	0052743	85-197	0.000000211	48498	Tetracyclin repressor-like, C-terminal domain	0.016	48499	Tetracyclin repressor-like, C-terminal domain	2fq4 A:78-192
5Y	gi|256421727|ref|YP_003122380.1|	0049195	18-86	2.51e-16	46689	Homeodomain-like	0.0055	46764	Tetracyclin repressor-like, N-terminal domain	1sgm A:5-77
5Y	gi|256421727|ref|YP_003122380.1|	0052656	95-200	0.00000000361	48498	Tetracyclin repressor-like, C-terminal domain	0.0082	48499	Tetracyclin repressor-like, C-terminal domain	2g7s A:77-192
5Y	gi|256421941|ref|YP_003122594.1|	0049523	4-82	3.19e-18	46689	Homeodomain-like	0.0055	46764	Tetracyclin repressor-like, N-terminal domain	2fx0 A:4-76
5Y	gi|256421941|ref|YP_003122594.1|	0048726	81-200	0.000000000703	48498	Tetracyclin repressor-like, C-terminal domain	0.0088	48499	Tetracyclin repressor-like, C-terminal domain	2g7s A:77-192
5Y	gi|256421960|ref|YP_003122613.1|	0054157	12-67	0.00000000667	46689	Homeodomain-like	0.011	46764	Tetracyclin repressor-like, N-terminal domain	1sgm A:5-77
5Y	gi|256422040|ref|YP_003122693.1|	0045929	159-334	6.53e-32	53098	Ribonuclease H-like	0.019	53107	Retroviral integrase, catalytic domain	1c6v A:
5Y	gi|256422040|ref|YP_003122693.1|	0048742	22-113	0.000000125	46689	Homeodomain-like	0.082	46764	Tetracyclin repressor-like, N-terminal domain	1t56 A:22-94
5Y	gi|256422269|ref|YP_003122922.1|	0054374	2-65	0.000000000000449	46689	Homeodomain-like	0.01	46764	Tetracyclin repressor-like, N-terminal domain	1vi0 A:6-77
5Y	gi|256422316|ref|YP_003122969.1|	0053066	81-192	7.12e-22	48498	Tetracyclin repressor-like, C-terminal domain	0.0048	48499	Tetracyclin repressor-like, C-terminal domain	2i10 A:79-194
5Y	gi|256422316|ref|YP_003122969.1|	0049523	2-83	0.0000000000000389	46689	Homeodomain-like	0.0048	46764	Tetracyclin repressor-like, N-terminal domain	2i10 A:10-78
5Y	gi|256422506|ref|YP_003123159.1|	0049523	4-82	0.00000000000000389	46689	Homeodomain-like	0.01	46764	Tetracyclin repressor-like, N-terminal domain	2fbq A:2-80
5Y	gi|256422584|ref|YP_003123237.1|	0049195	2-64	0.00000000000002	46689	Homeodomain-like	0.0045	46764	Tetracyclin repressor-like, N-terminal domain	2i10 A:10-78
5Y	gi|256422584|ref|YP_003123237.1|	0053066	86-168	0.000000000000681	48498	Tetracyclin repressor-like, C-terminal domain	0.01	48499	Tetracyclin repressor-like, C-terminal domain	1vi0 A:78-194
5Y	gi|256422793|ref|YP_003123446.1|	0049523	2-73	0.00000000000392	46689	Homeodomain-like	0.016	46764	Tetracyclin repressor-like, N-terminal domain	1vi0 A:6-77
5Y	gi|256422994|ref|YP_003123647.1|	0049195	6-77	4.09e-17	46689	Homeodomain-like	0.0067	46764	Tetracyclin repressor-like, N-terminal domain	1vi0 A:6-77
5Y	gi|256422994|ref|YP_003123647.1|	0051586	84-195	0.0000000000000306	48498	Tetracyclin repressor-like, C-terminal domain	0.0087	48499	Tetracyclin repressor-like, C-terminal domain	1zk8 A:78-182
5Y	gi|256423299|ref|YP_003123952.1|	0053066	77-191	1.52e-21	48498	Tetracyclin repressor-like, C-terminal domain	0.0059	48499	Tetracyclin repressor-like, C-terminal domain	2i10 A:79-194
5Y	gi|256423299|ref|YP_003123952.1|	0049523	4-81	0.00000000000000564	46689	Homeodomain-like	0.0042	46764	Tetracyclin repressor-like, N-terminal domain	2i10 A:10-78
5Y	gi|256423523|ref|YP_003124176.1|	0052849	81-190	7.42e-21	48498	Tetracyclin repressor-like, C-terminal domain	0.0038	48499	Tetracyclin repressor-like, C-terminal domain	2g3b A:74-189
5Y	gi|256423523|ref|YP_003124176.1|	0049195	3-77	6.67e-16	46689	Homeodomain-like	0.003	46764	Tetracyclin repressor-like, N-terminal domain	1ui5 A:5-75
5Y	gi|256423527|ref|YP_003124180.1|	0054073	81-186	1.28e-17	48498	Tetracyclin repressor-like, C-terminal domain	0.0099	48499	Tetracyclin repressor-like, C-terminal domain	2g7s A:77-192
5Y	gi|256423527|ref|YP_003124180.1|	0049195	4-67	0.000000000000108	46689	Homeodomain-like	0.0053	46764	Tetracyclin repressor-like, N-terminal domain	1ui5 A:5-75
5Y	gi|256423670|ref|YP_003124323.1|	0052849	77-185	0.00000000000145	48498	Tetracyclin repressor-like, C-terminal domain	0.0015	48499	Tetracyclin repressor-like, C-terminal domain	2g7s A:77-192
5Y	gi|256423670|ref|YP_003124323.1|	0052848	7-70	0.0000000000718	46689	Homeodomain-like	0.0037	46764	Tetracyclin repressor-like, N-terminal domain	2g7s A:3-76
5Y	gi|256423879|ref|YP_003124532.1|	0053066	79-192	9.93e-22	48498	Tetracyclin repressor-like, C-terminal domain	0.0092	48499	Tetracyclin repressor-like, C-terminal domain	2g3b A:74-189
5Y	gi|256423879|ref|YP_003124532.1|	0049195	11-73	0.0000000000000145	46689	Homeodomain-like	0.0032	46764	Tetracyclin repressor-like, N-terminal domain	2i10 A:10-78
5Y	gi|256423948|ref|YP_003124601.1|	0052848	2-67	0.000000000000513	46689	Homeodomain-like	0.0026	46764	Tetracyclin repressor-like, N-terminal domain	2g7s A:3-76
5Y	gi|256423948|ref|YP_003124601.1|	0052849	78-183	0.0000000000607	48498	Tetracyclin repressor-like, C-terminal domain	0.0048	48499	Tetracyclin repressor-like, C-terminal domain	2g7s A:77-192
5Y	gi|256423985|ref|YP_003124638.1|	0054073	98-193	8.16e-23	48498	Tetracyclin repressor-like, C-terminal domain	0.0047	48499	Tetracyclin repressor-like, C-terminal domain	2hyj A:83-200
5Y	gi|256423985|ref|YP_003124638.1|	0049195	3-69	0.00000000000118	46689	Homeodomain-like	0.0047	46764	Tetracyclin repressor-like, N-terminal domain	1ui5 A:5-75
5Y	gi|256424075|ref|YP_003124728.1|	0049523	7-89	0.0000000000000467	46689	Homeodomain-like	0.0044	46764	Tetracyclin repressor-like, N-terminal domain	1z0x A:4-71
5Y	gi|256424075|ref|YP_003124728.1|	0054375	88-173	0.0000000000145	48498	Tetracyclin repressor-like, C-terminal domain	0.016	48499	Tetracyclin repressor-like, C-terminal domain	2oi8 A:87-216
5Y	gi|256424076|ref|YP_003124729.1|	0052849	79-189	5.29e-20	48498	Tetracyclin repressor-like, C-terminal domain	0.0071	48499	Tetracyclin repressor-like, C-terminal domain	1vi0 A:78-194
5Y	gi|256424076|ref|YP_003124729.1|	0049523	3-81	2e-17	46689	Homeodomain-like	0.0031	46764	Tetracyclin repressor-like, N-terminal domain	1ui5 A:5-75
5Y	gi|256424399|ref|YP_003125052.1|	0054374	2-61	0.00000000000277	46689	Homeodomain-like	0.0066	46764	Tetracyclin repressor-like, N-terminal domain	1vi0 A:6-77
5Y	gi|256424477|ref|YP_003125130.1|	0053066	83-185	6.12e-16	48498	Tetracyclin repressor-like, C-terminal domain	0.01	48499	Tetracyclin repressor-like, C-terminal domain	2i10 A:79-194
5Y	gi|256424477|ref|YP_003125130.1|	0049195	2-65	0.0000000000000369	46689	Homeodomain-like	0.0048	46764	Tetracyclin repressor-like, N-terminal domain	2i10 A:10-78
5Y	gi|256424780|ref|YP_003125433.1|	0049523	42-125	4.64e-19	46689	Homeodomain-like	0.0064	46764	Tetracyclin repressor-like, N-terminal domain	1z77 A:1-75
5Y	gi|256425326|ref|YP_003125979.1|	0053066	83-193	7.05e-16	48498	Tetracyclin repressor-like, C-terminal domain	0.015	48499	Tetracyclin repressor-like, C-terminal domain	1z77 A:76-200
5Y	gi|256425326|ref|YP_003125979.1|	0049392	12-72	0.00000000000718	46689	Homeodomain-like	0.0041	46764	Tetracyclin repressor-like, N-terminal domain	2i10 A:10-78
5Y	gi|256425648|ref|YP_003126301.1|	0053066	80-191	3.18e-19	48498	Tetracyclin repressor-like, C-terminal domain	0.0097	48499	Tetracyclin repressor-like, C-terminal domain	1sgm A:78-188
5Y	gi|256425648|ref|YP_003126301.1|	0049392	11-70	0.0000000000139	46689	Homeodomain-like	0.0067	46764	Tetracyclin repressor-like, N-terminal domain	2i10 A:10-78
5Y	gi|256426096|ref|YP_003126749.1|	0049195	4-71	8.72e-18	46689	Homeodomain-like	0.0033	46764	Tetracyclin repressor-like, N-terminal domain	1sgm A:5-77
5Y	gi|256426096|ref|YP_003126749.1|	0052656	96-175	0.00000000015	48498	Tetracyclin repressor-like, C-terminal domain	0.012	48499	Tetracyclin repressor-like, C-terminal domain	2hyj A:83-200
