# Supplementary material for: Abundance, diversity and domain architecture variability in prokaryotic DNA-binding transcription factors
Source: PLoS One. 2018 Apr 3;13(4):e0195332. doi: 10.1371/journal.pone.0195332 (PMC5882156; doi:10.1371/journal.pone.0195332)
Supplement: S1 Dataset — The information of genomes and transcription factors is organized in a tabular format. The file S1_Dataset.zip contains 761 files, one per genome. The information is organized as follows: Genome ID, identifier from NCBI database; Supfam ID; physical position of the Domain; E-value; Supfam model assignment; Supfam description; E-value associated to the family; Family ID; Family ID; representative PDB associated to each assignment. (ZIP) [file pone.0195332.s005.zip › Genomes_assignments/Chlamydia_trachomatis_A_HAR-13_B.TFs]

r1	gi|76789369|ref|YP_328455.1|	0051385	117-212	1.64e-18	46894	C-terminal effector domain of the bipartite response regulators	0.0098	46895	PhoB-like	1qqi A:
r1	gi|76789369|ref|YP_328455.1|	0043525	4-115	0.0000115	52172	CheY-like	0.019	52173	CheY-related	1p2f A:1-120
