# Supplementary material for: Abundance, diversity and domain architecture variability in prokaryotic DNA-binding transcription factors
Source: PLoS One. 2018 Apr 3;13(4):e0195332. doi: 10.1371/journal.pone.0195332 (PMC5882156; doi:10.1371/journal.pone.0195332)
Supplement: S1 Dataset — The information of genomes and transcription factors is organized in a tabular format. The file S1_Dataset.zip contains 761 files, one per genome. The information is organized as follows: Genome ID, identifier from NCBI database; Supfam ID; physical position of the Domain; E-value; Supfam model assignment; Supfam description; E-value associated to the family; Family ID; Family ID; representative PDB associated to each assignment. (ZIP) [file pone.0195332.s005.zip › Genomes_assignments/Chlamydophila_abortus_S26_3_B.TFs]

c4	gi|62185575|ref|YP_220360.1|	0049014	121-215	4.82e-18	46894	C-terminal effector domain of the bipartite response regulators	0.0068	46895	PhoB-like	1qqi A:
c4	gi|62185575|ref|YP_220360.1|	0048997	7-118	0.00000718	52172	CheY-like	0.016	52173	CheY-related	1mvo A:
