# Supplementary material for: Abundance, diversity and domain architecture variability in prokaryotic DNA-binding transcription factors
Source: PLoS One. 2018 Apr 3;13(4):e0195332. doi: 10.1371/journal.pone.0195332 (PMC5882156; doi:10.1371/journal.pone.0195332)
Supplement: S1 Dataset — The information of genomes and transcription factors is organized in a tabular format. The file S1_Dataset.zip contains 761 files, one per genome. The information is organized as follows: Genome ID, identifier from NCBI database; Supfam ID; physical position of the Domain; E-value; Supfam model assignment; Supfam description; E-value associated to the family; Family ID; Family ID; representative PDB associated to each assignment. (ZIP) [file pone.0195332.s005.zip › Genomes_assignments/Chlamydophila_caviae_GPIC_B.TFs]

c1	gi|29840302|ref|NP_829408.1|	0035348	73-141	3.4e-18	55252	C-terminal domain of arginine repressor	0.00067	55253	C-terminal domain of arginine repressor	1xxa A:
c1	gi|29840302|ref|NP_829408.1|	0045802	4-67	0.00000000000015	46785	Winged helix DNA-binding domain	0.0062	46792	Arginine repressor (ArgR), N-terminal DNA-binding domain	1f9n A:3-78
c1	gi|29840762|ref|NP_829868.1|	0049014	122-215	4.54e-17	46894	C-terminal effector domain of the bipartite response regulators	0.0089	46895	PhoB-like	1qqi A:
c1	gi|29840762|ref|NP_829868.1|	0050342	4-117	0.00000278	52172	CheY-like	0.015	52173	CheY-related	1mvo A:
