# Supplementary material for: Abundance, diversity and domain architecture variability in prokaryotic DNA-binding transcription factors
Source: PLoS One. 2018 Apr 3;13(4):e0195332. doi: 10.1371/journal.pone.0195332 (PMC5882156; doi:10.1371/journal.pone.0195332)
Supplement: S1 Dataset — The information of genomes and transcription factors is organized in a tabular format. The file S1_Dataset.zip contains 761 files, one per genome. The information is organized as follows: Genome ID, identifier from NCBI database; Supfam ID; physical position of the Domain; E-value; Supfam model assignment; Supfam description; E-value associated to the family; Family ID; Family ID; representative PDB associated to each assignment. (ZIP) [file pone.0195332.s005.zip › Genomes_assignments/Chlamydophila_pneumoniae_AR39_B.TFs]

cq	gi|16752847|ref|NP_445117.1|	0035348	74-141	2.35e-17	55252	C-terminal domain of arginine repressor	0.00067	55253	C-terminal domain of arginine repressor	1xxa A:
cq	gi|16752847|ref|NP_445117.1|	0045802	2-69	0.00000000000209	46785	Winged helix DNA-binding domain	0.008	46792	Arginine repressor (ArgR), N-terminal DNA-binding domain	1b4a A:4-78
cq	gi|16752290|ref|NP_445659.1|	0049014	122-216	2.44e-17	46894	C-terminal effector domain of the bipartite response regulators	0.0071	46895	PhoB-like	1qqi A:
cq	gi|16752290|ref|NP_445659.1|	0050342	69-118	0.0000205	52172	CheY-like	0.024	52173	CheY-related	1p2f A:1-120
