# Supplementary material for: Abundance, diversity and domain architecture variability in prokaryotic DNA-binding transcription factors
Source: PLoS One. 2018 Apr 3;13(4):e0195332. doi: 10.1371/journal.pone.0195332 (PMC5882156; doi:10.1371/journal.pone.0195332)
Supplement: S1 Dataset — The information of genomes and transcription factors is organized in a tabular format. The file S1_Dataset.zip contains 761 files, one per genome. The information is organized as follows: Genome ID, identifier from NCBI database; Supfam ID; physical position of the Domain; E-value; Supfam model assignment; Supfam description; E-value associated to the family; Family ID; Family ID; representative PDB associated to each assignment. (ZIP) [file pone.0195332.s005.zip › Genomes_assignments/Chlorobaculum_parvum_NCIB_8327_B.TFs]

ev	gi|193212642|ref|YP_001998595.1|	0045802	1-69	3.45e-17	46785	Winged helix DNA-binding domain	0.0024	46792	Arginine repressor (ArgR), N-terminal DNA-binding domain	1f9n A:3-78
ev	gi|193212642|ref|YP_001998595.1|	0037457	81-145	2.62e-18	55252	C-terminal domain of arginine repressor	0.0011	55253	C-terminal domain of arginine repressor	1b4b A:
ev	gi|193212116|ref|YP_001998069.1|	0049777	7-95	9.38e-22	46785	Winged helix DNA-binding domain	0.043	46801	ArsR-like transcriptional regulators	1smt A:
ev	gi|193212205|ref|YP_001998158.1|	0049777	3-84	4.21e-21	46785	Winged helix DNA-binding domain	0.015	46801	ArsR-like transcriptional regulators	1smt A:
ev	gi|193212314|ref|YP_001998267.1|	0049944	19-122	1.19e-25	46785	Winged helix DNA-binding domain	0.011	46801	ArsR-like transcriptional regulators	1u2w A:12-119
ev	gi|193213651|ref|YP_001999604.1|	0035568	73-267	3.58e-57	55681	Class II aaRS and biotin synthetases	0.00011	55707	Biotin holoenzyme synthetase	1wqw A:1-188
ev	gi|193213651|ref|YP_001999604.1|	0045968	3-59	0.0000000000266	46785	Winged helix DNA-binding domain	0.013	46786	Biotin repressor-like	1bia A:1-63
ev	gi|193213651|ref|YP_001999604.1|	0050688	280-325	0.0000142	50037	C-terminal domain of transcriptional repressors	0.0042	50038	Biotin repressor (BirA)	1bia A:271-317
ev	gi|193211733|ref|YP_001997686.1|	0041617	382-621	1.15e-69	52540	P-loop containing nucleoside triphosphate hydrolases	0.000001	81269	Extended AAA-ATPase domain	1ny5 A:138-384
ev	gi|193211733|ref|YP_001997686.1|	0048136	25-182	4.36e-20	55781	GAF domain-like	0.01	55782	GAF domain	1mc0 A:402-555
ev	gi|193211733|ref|YP_001997686.1|	0048440	638-694	0.0000148	46689	Homeodomain-like	0.023	100918	FIS-like	1ntc A:
ev	gi|193211733|ref|YP_001997686.1|	0046710	165-348	0.0000343	55781	GAF domain-like	0.0095	55782	GAF domain	2k2n A:31-200
ev	gi|193213229|ref|YP_001999182.1|	0041617	6-250	1.13e-71	52540	P-loop containing nucleoside triphosphate hydrolases	0.000000588	81269	Extended AAA-ATPase domain	1ny5 A:138-384
ev	gi|193213229|ref|YP_001999182.1|	0048440	321-372	0.000000000000197	46689	Homeodomain-like	0.024	100918	FIS-like	1eto B:
ev	gi|193213260|ref|YP_001999213.1|	0041617	226-470	6.17e-72	52540	P-loop containing nucleoside triphosphate hydrolases	0.000000511	81269	Extended AAA-ATPase domain	1ny5 A:138-384
ev	gi|193213260|ref|YP_001999213.1|	0050183	6-184	2.84e-20	55781	GAF domain-like	0.0064	55782	GAF domain	1mc0 A:402-555
ev	gi|193213260|ref|YP_001999213.1|	0037176	440-533	0.0000000000000336	46689	Homeodomain-like	0.024	100918	FIS-like	1eto B:
ev	gi|193213196|ref|YP_001999149.1|	0041150	31-159	6.54e-30	46785	Winged helix DNA-binding domain	0.0038	101027	FUR-like	1mzb A:
ev	gi|193212058|ref|YP_001998011.1|	0048694	331-399	0.0000000238	46894	C-terminal effector domain of the bipartite response regulators	0.022	46900	GerE-like (LuxR/UhpA family of transcriptional regulators)	1fse A:
ev	gi|193212059|ref|YP_001998012.1|	0051317	339-402	0.0000000197	46894	C-terminal effector domain of the bipartite response regulators	0.025	46900	GerE-like (LuxR/UhpA family of transcriptional regulators)	1p4w A:
ev	gi|193212417|ref|YP_001998370.1|	0049174	65-147	2.55e-20	54909	Dimeric alpha+beta barrel	0.0015	69733	Lrp/AsnC-like transcriptional regulator C-terminal domain	1ri7 A:85-170
ev	gi|193212417|ref|YP_001998370.1|	0049384	5-89	0.0000000000000026	46785	Winged helix DNA-binding domain	0.004	68967	Lrp/AsnC-like transcriptional regulator N-terminal domain	2cfx A:1-63
ev	gi|193212667|ref|YP_001998620.1|	0045790	90-295	9.53e-35	53850	Periplasmic binding protein-like II	0.0013	53851	Phosphate binding protein-like	2fyi A:88-307
ev	gi|193212667|ref|YP_001998620.1|	0045910	5-111	8.17e-23	46785	Winged helix DNA-binding domain	0.013	88979	LysR-like transcriptional regulators	1ixc A:1-89
ev	gi|193212777|ref|YP_001998730.1|	0052506	19-102	0.00000000000000546	46785	Winged helix DNA-binding domain	0.014	63379	MarR-like transcriptional regulators	1ub9 A:
ev	gi|193213048|ref|YP_001999001.1|	0052801	14-147	4.41e-35	46785	Winged helix DNA-binding domain	0.0031	63379	MarR-like transcriptional regulators	2a61 A:5-143
ev	gi|193213475|ref|YP_001999428.1|	0052801	12-149	1.97e-30	46785	Winged helix DNA-binding domain	0.0007	63379	MarR-like transcriptional regulators	2fbh A:8-144
ev	gi|193212324|ref|YP_001998277.1|	0050342	2-133	1.85e-44	52172	CheY-like	0.0000846	52173	CheY-related	1mvo A:
ev	gi|193212324|ref|YP_001998277.1|	0051385	127-227	1.51e-27	46894	C-terminal effector domain of the bipartite response regulators	0.0011	46895	PhoB-like	1qqi A:
ev	gi|193212865|ref|YP_001998818.1|	0050342	1-123	1.01e-39	52172	CheY-like	0.00021	52173	CheY-related	1mvo A:
ev	gi|193212865|ref|YP_001998818.1|	0051385	117-220	6.24e-30	46894	C-terminal effector domain of the bipartite response regulators	0.00039	46895	PhoB-like	1ys7 A:128-233
ev	gi|193213604|ref|YP_001999557.1|	0043525	11-129	2.56e-26	52172	CheY-like	0.0021	52173	CheY-related	1zgz A:2-121
ev	gi|193213604|ref|YP_001999557.1|	0049014	158-239	0.00000000000238	46894	C-terminal effector domain of the bipartite response regulators	0.0069	46895	PhoB-like	1p2f A:121-217
