# Supplementary material for: Abundance, diversity and domain architecture variability in prokaryotic DNA-binding transcription factors
Source: PLoS One. 2018 Apr 3;13(4):e0195332. doi: 10.1371/journal.pone.0195332 (PMC5882156; doi:10.1371/journal.pone.0195332)
Supplement: S1 Dataset — The information of genomes and transcription factors is organized in a tabular format. The file S1_Dataset.zip contains 761 files, one per genome. The information is organized as follows: Genome ID, identifier from NCBI database; Supfam ID; physical position of the Domain; E-value; Supfam model assignment; Supfam description; E-value associated to the family; Family ID; Family ID; representative PDB associated to each assignment. (ZIP) [file pone.0195332.s005.zip › Genomes_assignments/Chlorobium_chlorochromatii_CaD3_B.TFs]

c5	gi|78188389|ref|YP_378727.1|	0046275	291-340	0.000000000133	46689	Homeodomain-like	0.029	46759	AraC type transcriptional activator	1bl0 A:9-62
c5	gi|78188747|ref|YP_379085.1|	0045802	1-68	8.16e-18	46785	Winged helix DNA-binding domain	0.0018	46792	Arginine repressor (ArgR), N-terminal DNA-binding domain	1b4a A:4-78
c5	gi|78188747|ref|YP_379085.1|	0035348	80-144	3.53e-18	55252	C-terminal domain of arginine repressor	0.0012	55253	C-terminal domain of arginine repressor	1xxa A:
c5	gi|78188403|ref|YP_378741.1|	0049777	12-100	5.39e-22	46785	Winged helix DNA-binding domain	0.062	46801	ArsR-like transcriptional regulators	1smt A:
c5	gi|78189846|ref|YP_380184.1|	0049944	20-124	2.82e-24	46785	Winged helix DNA-binding domain	0.0097	46801	ArsR-like transcriptional regulators	1smt A:
c5	gi|78188061|ref|YP_378399.1|	0035568	71-273	3.4e-64	55681	Class II aaRS and biotin synthetases	0.0001	55707	Biotin holoenzyme synthetase	1wqw A:1-188
c5	gi|78188061|ref|YP_378399.1|	0045968	16-60	0.00000000035	46785	Winged helix DNA-binding domain	0.022	46786	Biotin repressor-like	1bia A:1-63
c5	gi|78189194|ref|YP_379532.1|	0041617	236-480	1.21e-72	52540	P-loop containing nucleoside triphosphate hydrolases	0.000000505	81269	Extended AAA-ATPase domain	1ny5 A:138-384
c5	gi|78189194|ref|YP_379532.1|	0050183	12-152	2.62e-18	55781	GAF domain-like	0.0037	55782	GAF domain	1mc0 A:402-555
c5	gi|78189194|ref|YP_379532.1|	0037176	450-543	0.0000000000000412	46689	Homeodomain-like	0.016	100918	FIS-like	1eto B:
c5	gi|78189296|ref|YP_379634.1|	0041617	7-250	1.22e-71	52540	P-loop containing nucleoside triphosphate hydrolases	0.000000634	81269	Extended AAA-ATPase domain	1ny5 A:138-384
c5	gi|78189296|ref|YP_379634.1|	0048440	338-415	0.0000000000000197	46689	Homeodomain-like	0.036	100918	FIS-like	1ntc A:
c5	gi|78189953|ref|YP_380291.1|	0041617	380-621	1.66e-71	52540	P-loop containing nucleoside triphosphate hydrolases	0.000000663	81269	Extended AAA-ATPase domain	1ny5 A:138-384
c5	gi|78189953|ref|YP_380291.1|	0048136	26-182	3.05e-17	55781	GAF domain-like	0.014	55782	GAF domain	2k2n A:31-200
c5	gi|78189953|ref|YP_380291.1|	0048136	202-358	0.0000000393	55781	GAF domain-like	0.01	55782	GAF domain	2k2n A:31-200
c5	gi|78189953|ref|YP_380291.1|	0037176	594-695	0.0000394	46689	Homeodomain-like	0.05	100918	FIS-like	1ntc A:
c5	gi|78189935|ref|YP_380273.1|	0041150	25-154	1.75e-29	46785	Winged helix DNA-binding domain	0.0035	101027	FUR-like	1mzb A:
c5	gi|78189955|ref|YP_380293.1|	0041150	12-141	2.45e-29	46785	Winged helix DNA-binding domain	0.016	101027	FUR-like	1mzb A:
c5	gi|78188199|ref|YP_378537.1|	0051317	329-393	0.000000000884	46894	C-terminal effector domain of the bipartite response regulators	0.0098	46900	GerE-like (LuxR/UhpA family of transcriptional regulators)	1yio A:131-200
c5	gi|78188802|ref|YP_379140.1|	0052814	81-281	2.49e-38	140931	Fic-like	0.0082	140932	Fic-like	2f6s A:1-177
c5	gi|78188802|ref|YP_379140.1|	0048703	288-346	0.0000000323	46785	Winged helix DNA-binding domain	0.067	68967	Lrp/AsnC-like transcriptional regulator N-terminal domain	1ri7 A:25-84
c5	gi|78189549|ref|YP_379887.1|	0049174	65-147	1.01e-19	54909	Dimeric alpha+beta barrel	0.0017	69733	Lrp/AsnC-like transcriptional regulator C-terminal domain	1ri7 A:85-170
c5	gi|78189549|ref|YP_379887.1|	0049384	5-89	0.00000000000000257	46785	Winged helix DNA-binding domain	0.0037	68967	Lrp/AsnC-like transcriptional regulator N-terminal domain	2cfx A:1-63
c5	gi|78188540|ref|YP_378878.1|	0052506	244-329	0.00000000000367	46785	Winged helix DNA-binding domain	0.028	63379	MarR-like transcriptional regulators	1ub9 A:
c5	gi|78188540|ref|YP_378878.1|	0048248	72-148	0.000000000004	55785	PYP-like sensor domain (PAS domain)	0.046	55786	PYP-like	1mzu A:
c5	gi|78188413|ref|YP_378751.1|	0050342	17-146	4.7e-40	52172	CheY-like	0.00012	52173	CheY-related	1mvo A:
c5	gi|78188413|ref|YP_378751.1|	0051385	143-244	2.32e-28	46894	C-terminal effector domain of the bipartite response regulators	0.0019	46895	PhoB-like	1qqi A:
c5	gi|78189500|ref|YP_379838.1|	0050342	13-141	9.11e-30	52172	CheY-like	0.0008	52173	CheY-related	1ys7 A:7-127
c5	gi|78189500|ref|YP_379838.1|	0049014	173-254	1.36e-17	46894	C-terminal effector domain of the bipartite response regulators	0.003	46895	PhoB-like	1p2f A:121-217
c5	gi|78188217|ref|YP_378555.1|	0054127	21-97	4.15e-18	47413	lambda repressor-like DNA-binding domains	0.01	47432	SinR domain-like	2ict A:8-94
c5	gi|78188288|ref|YP_378626.1|	0052016	8-68	0.000000278	47413	lambda repressor-like DNA-binding domains	0.078	47432	SinR domain-like	2ppx A:30-91
c5	gi|78188883|ref|YP_379221.1|	0051249	35-99	9.73e-16	47413	lambda repressor-like DNA-binding domains	0.063	47432	SinR domain-like	1b0n A:1-68
c5	gi|78189161|ref|YP_379499.1|	0054127	21-97	2.28e-23	47413	lambda repressor-like DNA-binding domains	0.011	47432	SinR domain-like	2ict A:8-94
c5	gi|78189226|ref|YP_379564.1|	0054323	27-97	0.000000000000778	47413	lambda repressor-like DNA-binding domains	0.085	47432	SinR domain-like	2b5a A:1-77
c5	gi|78189349|ref|YP_379687.1|	0054323	30-88	0.00000000000000113	47413	lambda repressor-like DNA-binding domains	0.039	47432	SinR domain-like	1b0n A:1-68
c5	gi|78189448|ref|YP_379786.1|	0054127	8-89	8.63e-20	47413	lambda repressor-like DNA-binding domains	0.0058	47432	SinR domain-like	2ict A:8-94
c5	gi|78189754|ref|YP_380092.1|	0051711	28-83	0.0000000000326	47413	lambda repressor-like DNA-binding domains	0.095	47432	SinR domain-like	1b0n A:1-68
c5	gi|78189814|ref|YP_380152.1|	0050823	37-87	0.0000000000000483	47413	lambda repressor-like DNA-binding domains	0.02	47432	SinR domain-like	1b0n A:1-68
