# Supplementary material for: Abundance, diversity and domain architecture variability in prokaryotic DNA-binding transcription factors
Source: PLoS One. 2018 Apr 3;13(4):e0195332. doi: 10.1371/journal.pone.0195332 (PMC5882156; doi:10.1371/journal.pone.0195332)
Supplement: S1 Dataset — The information of genomes and transcription factors is organized in a tabular format. The file S1_Dataset.zip contains 761 files, one per genome. The information is organized as follows: Genome ID, identifier from NCBI database; Supfam ID; physical position of the Domain; E-value; Supfam model assignment; Supfam description; E-value associated to the family; Family ID; Family ID; representative PDB associated to each assignment. (ZIP) [file pone.0195332.s005.zip › Genomes_assignments/Chlorobium_limicola_DSM_245_B.TFs]

fp	gi|189346944|ref|YP_001943473.1|	0046275	243-291	0.000000000197	46689	Homeodomain-like	0.026	46759	AraC type transcriptional activator	1d5y A:57-121
fp	gi|189346944|ref|YP_001943473.1|	0051818	46-173	0.000000000602	51215	Regulatory protein AraC	0.015	51216	Regulatory protein AraC	2arc A:
fp	gi|189346766|ref|YP_001943295.1|	0035348	79-144	5.76e-19	55252	C-terminal domain of arginine repressor	0.001	55253	C-terminal domain of arginine repressor	1xxa A:
fp	gi|189346766|ref|YP_001943295.1|	0045802	1-68	1.09e-16	46785	Winged helix DNA-binding domain	0.0036	46792	Arginine repressor (ArgR), N-terminal DNA-binding domain	1f9n A:3-78
fp	gi|189345681|ref|YP_001942210.1|	0049777	21-117	1.95e-29	46785	Winged helix DNA-binding domain	0.0017	46801	ArsR-like transcriptional regulators	1smt A:
fp	gi|189346293|ref|YP_001942822.1|	0049944	22-126	5.77e-25	46785	Winged helix DNA-binding domain	0.0085	46801	ArsR-like transcriptional regulators	1u2w A:12-119
fp	gi|189346927|ref|YP_001943456.1|	0035848	270-452	2.77e-40	52540	P-loop containing nucleoside triphosphate hydrolases	0.0092	81268	Tandem AAA-ATPase domain	1gm5 A:286-549
fp	gi|189346927|ref|YP_001943456.1|	0038142	537-719	8.44e-24	52540	P-loop containing nucleoside triphosphate hydrolases	0.0093	81268	Tandem AAA-ATPase domain	1c4o A:410-583
fp	gi|189346927|ref|YP_001943456.1|	0052506	131-208	0.000000112	46785	Winged helix DNA-binding domain	0.076	46801	ArsR-like transcriptional regulators	1y0u A:
fp	gi|189347508|ref|YP_001944037.1|	0049777	13-101	1.09e-22	46785	Winged helix DNA-binding domain	0.085	46801	ArsR-like transcriptional regulators	1r1u A:
fp	gi|189347797|ref|YP_001944326.1|	0049944	6-91	1.98e-21	46785	Winged helix DNA-binding domain	0.014	46801	ArsR-like transcriptional regulators	1smt A:
fp	gi|189347902|ref|YP_001944431.1|	0035568	73-274	7.04e-62	55681	Class II aaRS and biotin synthetases	0.0000922	55707	Biotin holoenzyme synthetase	1wqw A:1-188
fp	gi|189347902|ref|YP_001944431.1|	0045968	2-59	0.000000000163	46785	Winged helix DNA-binding domain	0.018	46786	Biotin repressor-like	1bia A:1-63
fp	gi|189347902|ref|YP_001944431.1|	0050688	281-324	0.0000417	50037	C-terminal domain of transcriptional repressors	0.0064	50038	Biotin repressor (BirA)	1bia A:271-317
fp	gi|189345628|ref|YP_001942157.1|	0041617	376-616	1.16e-67	52540	P-loop containing nucleoside triphosphate hydrolases	0.00000137	81269	Extended AAA-ATPase domain	1ny5 A:138-384
fp	gi|189345628|ref|YP_001942157.1|	0048136	20-176	5.45e-19	55781	GAF domain-like	0.0071	55782	GAF domain	1mc0 A:402-555
fp	gi|189345628|ref|YP_001942157.1|	0037176	590-689	0.00000323	46689	Homeodomain-like	0.03	100918	FIS-like	1ntc A:
fp	gi|189345628|ref|YP_001942157.1|	0048136	198-353	0.000000948	55781	GAF domain-like	0.013	55782	GAF domain	2k2n A:31-200
fp	gi|189346222|ref|YP_001942751.1|	0041617	231-475	1.65e-71	52540	P-loop containing nucleoside triphosphate hydrolases	0.000000631	81269	Extended AAA-ATPase domain	1ny5 A:138-384
fp	gi|189346222|ref|YP_001942751.1|	0050183	12-151	3.93e-19	55781	GAF domain-like	0.0048	55782	GAF domain	1mc0 A:402-555
fp	gi|189346222|ref|YP_001942751.1|	0037176	445-538	0.0000000000034	46689	Homeodomain-like	0.016	100918	FIS-like	1eto B:
fp	gi|189346433|ref|YP_001942962.1|	0041617	160-398	1.74e-66	52540	P-loop containing nucleoside triphosphate hydrolases	0.00000419	81269	Extended AAA-ATPase domain	1ny5 A:138-384
fp	gi|189346433|ref|YP_001942962.1|	0043525	19-205	2.13e-41	52172	CheY-like	0.0021	52173	CheY-related	1ny5 A:1-137
fp	gi|189346433|ref|YP_001942962.1|	0037176	374-473	0.000000000000358	46689	Homeodomain-like	0.041	100918	FIS-like	1eto B:
fp	gi|189346804|ref|YP_001943333.1|	0041617	142-385	5.32e-72	52540	P-loop containing nucleoside triphosphate hydrolases	0.000000954	81269	Extended AAA-ATPase domain	1ny5 A:138-384
fp	gi|189346804|ref|YP_001943333.1|	0043525	3-185	1.41e-43	52172	CheY-like	0.00039	52173	CheY-related	1ny5 A:1-137
fp	gi|189346804|ref|YP_001943333.1|	0037176	357-451	0.000000000000211	46689	Homeodomain-like	0.018	100918	FIS-like	1eto B:
fp	gi|189347194|ref|YP_001943723.1|	0041617	7-250	8.39e-71	52540	P-loop containing nucleoside triphosphate hydrolases	0.000000931	81269	Extended AAA-ATPase domain	1ny5 A:138-384
fp	gi|189347194|ref|YP_001943723.1|	0049952	332-385	0.0000000000394	46689	Homeodomain-like	0.033	100918	FIS-like	1eto B:
fp	gi|189347232|ref|YP_001943761.1|	0041617	148-388	2.39e-66	52540	P-loop containing nucleoside triphosphate hydrolases	0.00000273	81269	Extended AAA-ATPase domain	1ny5 A:138-384
fp	gi|189347232|ref|YP_001943761.1|	0043525	1-189	1.57e-34	52172	CheY-like	0.0021	52173	CheY-related	1ny5 A:1-137
fp	gi|189347232|ref|YP_001943761.1|	0046907	396-445	0.00000367	46689	Homeodomain-like	0.088	100918	FIS-like	1eto B:
fp	gi|189347322|ref|YP_001943851.1|	0041617	129-370	9.56e-65	52540	P-loop containing nucleoside triphosphate hydrolases	0.00000496	81269	Extended AAA-ATPase domain	1ny5 A:138-384
fp	gi|189347322|ref|YP_001943851.1|	0037176	342-433	0.000000000000307	46689	Homeodomain-like	0.038	100918	FIS-like	1ntc A:
fp	gi|189347322|ref|YP_001943851.1|	0043525	28-175	0.0000142	52172	CheY-like	0.017	52173	CheY-related	1u0s Y:
fp	gi|189345685|ref|YP_001942214.1|	0041150	8-129	1.04e-32	46785	Winged helix DNA-binding domain	0.025	101027	FUR-like	1mzb A:
fp	gi|189346023|ref|YP_001942552.1|	0041150	14-143	5.8e-28	46785	Winged helix DNA-binding domain	0.0065	101027	FUR-like	1mzb A:
fp	gi|189347172|ref|YP_001943701.1|	0041150	23-152	6.47e-31	46785	Winged helix DNA-binding domain	0.0042	101027	FUR-like	1mzb A:
fp	gi|189347791|ref|YP_001944320.1|	0041150	11-140	8.8e-21	46785	Winged helix DNA-binding domain	0.008	101027	FUR-like	1mzb A:
fp	gi|189345691|ref|YP_001942220.1|	0048694	341-409	0.000000214	46894	C-terminal effector domain of the bipartite response regulators	0.042	46900	GerE-like (LuxR/UhpA family of transcriptional regulators)	1fse A:
fp	gi|189345932|ref|YP_001942461.1|	0051317	333-393	0.000000034	46894	C-terminal effector domain of the bipartite response regulators	0.019	46900	GerE-like (LuxR/UhpA family of transcriptional regulators)	1fse A:
fp	gi|189345933|ref|YP_001942462.1|	0051317	334-395	0.000000442	46894	C-terminal effector domain of the bipartite response regulators	0.028	46900	GerE-like (LuxR/UhpA family of transcriptional regulators)	1yio A:131-200
fp	gi|189346447|ref|YP_001942976.1|	0049174	65-147	1.19e-19	54909	Dimeric alpha+beta barrel	0.0019	69733	Lrp/AsnC-like transcriptional regulator C-terminal domain	1ri7 A:85-170
fp	gi|189346447|ref|YP_001942976.1|	0049384	5-89	0.00000000000000488	46785	Winged helix DNA-binding domain	0.0044	68967	Lrp/AsnC-like transcriptional regulator N-terminal domain	2cfx A:1-63
fp	gi|189346923|ref|YP_001943452.1|	0052506	18-102	0.00000000000000419	46785	Winged helix DNA-binding domain	0.017	63379	MarR-like transcriptional regulators	1ub9 A:
fp	gi|189347093|ref|YP_001943622.1|	0052506	234-320	0.0000000000000859	46785	Winged helix DNA-binding domain	0.012	63379	MarR-like transcriptional regulators	1ub9 A:
fp	gi|189347093|ref|YP_001943622.1|	0048459	59-160	0.0000000000457	55785	PYP-like sensor domain (PAS domain)	0.053	160669	BphP N-terminal domain-like	2o9c A:4-130
fp	gi|189346302|ref|YP_001942831.1|	0050342	2-129	1.39e-42	52172	CheY-like	0.0000658	52173	CheY-related	1mvo A:
fp	gi|189346302|ref|YP_001942831.1|	0051385	132-227	5.53e-27	46894	C-terminal effector domain of the bipartite response regulators	0.0011	46895	PhoB-like	1qqi A:
fp	gi|189346808|ref|YP_001943337.1|	0054521	1-118	1.57e-38	52172	CheY-like	0.00015	52173	CheY-related	1kgs A:2-123
fp	gi|189346808|ref|YP_001943337.1|	0051385	117-220	6.52e-30	46894	C-terminal effector domain of the bipartite response regulators	0.00071	46895	PhoB-like	1ys7 A:128-233
fp	gi|189345781|ref|YP_001942310.1|	0054369	14-71	0.0000000000975	47413	lambda repressor-like DNA-binding domains	0.053	47432	SinR domain-like	2b5a A:1-77
fp	gi|189346524|ref|YP_001943053.1|	0054323	33-97	0.0000000000139	47413	lambda repressor-like DNA-binding domains	0.034	47432	SinR domain-like	2b5a A:1-77
fp	gi|189346878|ref|YP_001943407.1|	0054127	10-93	2.36e-22	47413	lambda repressor-like DNA-binding domains	0.018	47432	SinR domain-like	2ict A:8-94
fp	gi|189346985|ref|YP_001943514.1|	0051711	27-82	0.000000000019	47413	lambda repressor-like DNA-binding domains	0.084	47432	SinR domain-like	1b0n A:1-68
fp	gi|189347510|ref|YP_001944039.1|	0054537	37-81	0.00000000435	47413	lambda repressor-like DNA-binding domains	0.0082	47432	SinR domain-like	2ppx A:30-91
fp	gi|189347717|ref|YP_001944246.1|	0051249	31-93	0.0000000018	47413	lambda repressor-like DNA-binding domains	0.077	47432	SinR domain-like	1b0n A:1-68
fp	gi|189345601|ref|YP_001942130.1|	0054375	90-225	9.34e-30	48498	Tetracyclin repressor-like, C-terminal domain	0.00076	48499	Tetracyclin repressor-like, C-terminal domain	2oi8 A:87-216
fp	gi|189345601|ref|YP_001942130.1|	0054374	13-77	0.0000000000000218	46689	Homeodomain-like	0.0014	46764	Tetracyclin repressor-like, N-terminal domain	2oi8 A:8-86
fp	gi|189346800|ref|YP_001943329.1|	0050189	77-191	2.97e-22	48498	Tetracyclin repressor-like, C-terminal domain	0.0028	48499	Tetracyclin repressor-like, C-terminal domain	1vi0 A:78-194
fp	gi|189346800|ref|YP_001943329.1|	0049523	3-82	0.0000000000154	46689	Homeodomain-like	0.021	46764	Tetracyclin repressor-like, N-terminal domain	1z77 A:1-75
fp	gi|189346243|ref|YP_001942772.1|	0052100	594-795	7.11e-18	48452	TPR-like	0.076	158785	CT2138-like	2hr2 A:2-157
fp	gi|189346243|ref|YP_001942772.1|	0052726	20-285	0.00000000000000732	52540	P-loop containing nucleoside triphosphate hydrolases	0.072	81269	Extended AAA-ATPase domain	1in4 A:17-254
fp	gi|189346243|ref|YP_001942772.1|	0042932	464-672	0.0000000375	48452	TPR-like	0.046	48453	Tetratricopeptide repeat (TPR)	1elw A:
fp	gi|189346243|ref|YP_001942772.1|	0052364	276-352	0.00000000803	46785	Winged helix DNA-binding domain	0.015	109680	TrmB-like	2d1h A:1-109
fp	gi|189346243|ref|YP_001942772.1|	0052670	766-870	0.0000635	48452	TPR-like	0.03	48453	Tetratricopeptide repeat (TPR)	1fch A:
