# Supplementary material for: Abundance, diversity and domain architecture variability in prokaryotic DNA-binding transcription factors
Source: PLoS One. 2018 Apr 3;13(4):e0195332. doi: 10.1371/journal.pone.0195332 (PMC5882156; doi:10.1371/journal.pone.0195332)
Supplement: S1 Dataset — The information of genomes and transcription factors is organized in a tabular format. The file S1_Dataset.zip contains 761 files, one per genome. The information is organized as follows: Genome ID, identifier from NCBI database; Supfam ID; physical position of the Domain; E-value; Supfam model assignment; Supfam description; E-value associated to the family; Family ID; Family ID; representative PDB associated to each assignment. (ZIP) [file pone.0195332.s005.zip › Genomes_assignments/Chlorobium_luteolum_DSM_273_B.TFs]

p7	gi|78186676|ref|YP_374719.1|	0046275	243-290	0.000000000215	46689	Homeodomain-like	0.014	46759	AraC type transcriptional activator	1d5y A:57-121
p7	gi|78186676|ref|YP_374719.1|	0051818	48-174	0.000000968	51215	Regulatory protein AraC	0.014	51216	Regulatory protein AraC	2arc A:
p7	gi|78186907|ref|YP_374950.1|	0045802	1-62	7.71e-17	46785	Winged helix DNA-binding domain	0.005	46792	Arginine repressor (ArgR), N-terminal DNA-binding domain	1f9n A:3-78
p7	gi|78186907|ref|YP_374950.1|	0035348	80-144	1.01e-17	55252	C-terminal domain of arginine repressor	0.0016	55253	C-terminal domain of arginine repressor	1b4b A:
p7	gi|78186506|ref|YP_374549.1|	0049944	19-122	2.27e-24	46785	Winged helix DNA-binding domain	0.01	46801	ArsR-like transcriptional regulators	1u2w A:12-119
p7	gi|78187913|ref|YP_375956.1|	0035568	73-263	8.29e-58	55681	Class II aaRS and biotin synthetases	0.0000974	55707	Biotin holoenzyme synthetase	1wqw A:1-188
p7	gi|78187913|ref|YP_375956.1|	0039384	3-60	0.0000000000577	46785	Winged helix DNA-binding domain	0.014	46786	Biotin repressor-like	1bia A:1-63
p7	gi|78187913|ref|YP_375956.1|	0050688	280-325	0.0000156	50037	C-terminal domain of transcriptional repressors	0.0075	50038	Biotin repressor (BirA)	1wqw A:189-235
p7	gi|78185948|ref|YP_373991.1|	0041617	382-622	7.66e-68	52540	P-loop containing nucleoside triphosphate hydrolases	0.00000115	81269	Extended AAA-ATPase domain	1ny5 A:138-384
p7	gi|78185948|ref|YP_373991.1|	0048136	25-182	6.76e-19	55781	GAF domain-like	0.0095	55782	GAF domain	1mc0 A:402-555
p7	gi|78185948|ref|YP_373991.1|	0046710	165-349	0.0000000432	55781	GAF domain-like	0.0086	55782	GAF domain	2k2n A:31-200
p7	gi|78185948|ref|YP_373991.1|	0037176	596-694	0.00000197	46689	Homeodomain-like	0.035	100918	FIS-like	1ntc A:
p7	gi|78186232|ref|YP_374275.1|	0041617	142-385	3.77e-75	52540	P-loop containing nucleoside triphosphate hydrolases	0.000000856	81269	Extended AAA-ATPase domain	1ny5 A:138-384
p7	gi|78186232|ref|YP_374275.1|	0043525	3-186	1.1e-44	52172	CheY-like	0.00046	52173	CheY-related	1ny5 A:1-137
p7	gi|78186232|ref|YP_374275.1|	0048440	356-449	0.00000000000193	46689	Homeodomain-like	0.016	100918	FIS-like	1eto B:
p7	gi|78187120|ref|YP_375163.1|	0041617	148-384	1.4e-66	52540	P-loop containing nucleoside triphosphate hydrolases	0.00000209	81269	Extended AAA-ATPase domain	1ny5 A:138-384
p7	gi|78187120|ref|YP_375163.1|	0043525	6-191	1.57e-44	52172	CheY-like	0.0014	52173	CheY-related	1ny5 A:1-137
p7	gi|78187120|ref|YP_375163.1|	0037176	361-472	0.000000000000333	46689	Homeodomain-like	0.016	100918	FIS-like	1eto B:
p7	gi|78187220|ref|YP_375263.1|	0041617	127-367	7.81e-70	52540	P-loop containing nucleoside triphosphate hydrolases	0.00000237	81269	Extended AAA-ATPase domain	1ny5 A:138-384
p7	gi|78187220|ref|YP_375263.1|	0037176	339-429	0.0000000000000256	46689	Homeodomain-like	0.07	100918	FIS-like	1eto B:
p7	gi|78187276|ref|YP_375319.1|	0041617	165-403	1.22e-66	52540	P-loop containing nucleoside triphosphate hydrolases	0.00000346	81269	Extended AAA-ATPase domain	1ny5 A:138-384
p7	gi|78187276|ref|YP_375319.1|	0043525	25-210	9.39e-43	52172	CheY-like	0.0043	52173	CheY-related	1krw A:
p7	gi|78187276|ref|YP_375319.1|	0048440	415-487	0.0000000000000114	46689	Homeodomain-like	0.023	100918	FIS-like	1eto B:
p7	gi|78187357|ref|YP_375400.1|	0041617	7-250	3.9e-70	52540	P-loop containing nucleoside triphosphate hydrolases	0.00000114	81269	Extended AAA-ATPase domain	1ny5 A:138-384
p7	gi|78187357|ref|YP_375400.1|	0048440	347-395	0.0000000134	46689	Homeodomain-like	0.043	100918	FIS-like	1eto B:
p7	gi|78187384|ref|YP_375427.1|	0041617	225-468	2.97e-71	52540	P-loop containing nucleoside triphosphate hydrolases	0.000000599	81269	Extended AAA-ATPase domain	1ny5 A:138-384
p7	gi|78187384|ref|YP_375427.1|	0050183	6-174	3.93e-20	55781	GAF domain-like	0.0041	55782	GAF domain	1mc0 A:402-555
p7	gi|78187384|ref|YP_375427.1|	0037176	438-530	0.00000000000412	46689	Homeodomain-like	0.019	100918	FIS-like	1eto B:
p7	gi|78186467|ref|YP_374510.1|	0041150	13-142	3.54e-31	46785	Winged helix DNA-binding domain	0.0032	101027	FUR-like	1mzb A:
p7	gi|78187333|ref|YP_375376.1|	0041150	23-151	3.24e-30	46785	Winged helix DNA-binding domain	0.002	101027	FUR-like	1mzb A:
p7	gi|78186241|ref|YP_374284.1|	0048694	335-402	0.0000000952	46894	C-terminal effector domain of the bipartite response regulators	0.033	46900	GerE-like (LuxR/UhpA family of transcriptional regulators)	1fse A:
p7	gi|78186468|ref|YP_374511.1|	0051317	340-400	0.00000033	46894	C-terminal effector domain of the bipartite response regulators	0.019	46900	GerE-like (LuxR/UhpA family of transcriptional regulators)	1fse A:
p7	gi|78186561|ref|YP_374604.1|	0051317	85-145	0.00000000327	46894	C-terminal effector domain of the bipartite response regulators	0.031	46900	GerE-like (LuxR/UhpA family of transcriptional regulators)	1yio A:131-200
p7	gi|78186712|ref|YP_374755.1|	0051317	88-150	0.000000000782	46894	C-terminal effector domain of the bipartite response regulators	0.017	46900	GerE-like (LuxR/UhpA family of transcriptional regulators)	1a04 A:150-216
p7	gi|78187076|ref|YP_375119.1|	0048694	339-407	0.00000000016	46894	C-terminal effector domain of the bipartite response regulators	0.0084	46900	GerE-like (LuxR/UhpA family of transcriptional regulators)	1yio A:131-200
p7	gi|78187407|ref|YP_375450.1|	0048694	140-207	4.08e-19	46894	C-terminal effector domain of the bipartite response regulators	0.0049	46900	GerE-like (LuxR/UhpA family of transcriptional regulators)	1fse A:
p7	gi|78187407|ref|YP_375450.1|	0045682	6-133	0.0000000000000313	52172	CheY-like	0.011	52173	CheY-related	1xhf A:2-122
p7	gi|78187726|ref|YP_375769.1|	0052364	50-103	0.0000000841	46785	Winged helix DNA-binding domain	0.085	46804	GntR-like transcriptional regulators	1v4r A:1-100
p7	gi|78187273|ref|YP_375316.1|	0049174	65-147	1.05e-20	54909	Dimeric alpha+beta barrel	0.0017	69733	Lrp/AsnC-like transcriptional regulator C-terminal domain	1ri7 A:85-170
p7	gi|78187273|ref|YP_375316.1|	0049384	5-89	0.0000000000000104	46785	Winged helix DNA-binding domain	0.0048	68967	Lrp/AsnC-like transcriptional regulator N-terminal domain	2cfx A:1-63
p7	gi|78187945|ref|YP_375988.1|	0040327	117-330	2.55e-31	53335	S-adenosyl-L-methionine-dependent methyltransferases	0.0044	64111	Plant O-methyltransferase, C-terminal domain	1fp2 A:109-352
p7	gi|78187945|ref|YP_375988.1|	0044139	11-92	0.00000000000068	46785	Winged helix DNA-binding domain	0.074	68967	Lrp/AsnC-like transcriptional regulator N-terminal domain	2cg4 A:4-66
p7	gi|78186814|ref|YP_374857.1|	0052506	21-105	0.00000000000000244	46785	Winged helix DNA-binding domain	0.012	63379	MarR-like transcriptional regulators	1ub9 A:
p7	gi|78187431|ref|YP_375474.1|	0052801	16-151	2.08e-29	46785	Winged helix DNA-binding domain	0.0074	63379	MarR-like transcriptional regulators	1z91 A:8-144
p7	gi|78185998|ref|YP_374041.1|	0043525	14-135	1.57e-17	52172	CheY-like	0.002	52173	CheY-related	1zgz A:2-121
p7	gi|78185998|ref|YP_374041.1|	0048619	163-239	0.0000000000709	46894	C-terminal effector domain of the bipartite response regulators	0.0077	46895	PhoB-like	1ys7 A:128-233
p7	gi|78186264|ref|YP_374307.1|	0043525	7-135	2.42e-30	52172	CheY-like	0.001	52173	CheY-related	1ys7 A:7-127
p7	gi|78186264|ref|YP_374307.1|	0048619	148-234	0.0000000000000539	46894	C-terminal effector domain of the bipartite response regulators	0.0055	46895	PhoB-like	1p2f A:121-217
p7	gi|78186515|ref|YP_374558.1|	0050342	2-128	1.01e-41	52172	CheY-like	0.0000849	52173	CheY-related	1mvo A:
p7	gi|78186515|ref|YP_374558.1|	0051385	129-228	6.24e-27	46894	C-terminal effector domain of the bipartite response regulators	0.0019	46895	PhoB-like	1qqi A:
p7	gi|78186805|ref|YP_374848.1|	0043525	19-142	1.85e-33	52172	CheY-like	0.0008	52173	CheY-related	1ys7 A:7-127
p7	gi|78186805|ref|YP_374848.1|	0049014	165-250	0.00000000000000935	46894	C-terminal effector domain of the bipartite response regulators	0.008	46895	PhoB-like	1ys7 A:128-233
p7	gi|78186887|ref|YP_374930.1|	0050342	6-126	7.12e-28	52172	CheY-like	0.00077	52173	CheY-related	1ys7 A:7-127
p7	gi|78186887|ref|YP_374930.1|	0049014	151-233	0.000000000000167	46894	C-terminal effector domain of the bipartite response regulators	0.0068	46895	PhoB-like	1p2f A:121-217
p7	gi|78186961|ref|YP_375004.1|	0043525	10-133	5.55e-29	52172	CheY-like	0.0016	52173	CheY-related	1zgz A:2-121
p7	gi|78186961|ref|YP_375004.1|	0049014	136-235	2.83e-16	46894	C-terminal effector domain of the bipartite response regulators	0.0054	46895	PhoB-like	1kgs A:124-225
p7	gi|78186963|ref|YP_375006.1|	0049014	13-112	3.4e-17	46894	C-terminal effector domain of the bipartite response regulators	0.0054	46895	PhoB-like	1kgs A:124-225
p7	gi|78187074|ref|YP_375117.1|	0054521	1-118	6.97e-39	52172	CheY-like	0.00014	52173	CheY-related	1mvo A:
p7	gi|78187074|ref|YP_375117.1|	0051385	118-220	8.5e-29	46894	C-terminal effector domain of the bipartite response regulators	0.00045	46895	PhoB-like	1ys7 A:128-233
p7	gi|78186553|ref|YP_374596.1|	0051249	6-73	7.24e-16	47413	lambda repressor-like DNA-binding domains	0.022	47432	SinR domain-like	2b5a A:1-77
p7	gi|78186553|ref|YP_374596.1|	0050109	110-167	0.000000000122	55785	PYP-like sensor domain (PAS domain)	0.078	55789	Heme-binding PAS domain	1v9y A:
p7	gi|78186555|ref|YP_374598.1|	0051249	5-72	4.41e-16	47413	lambda repressor-like DNA-binding domains	0.012	47432	SinR domain-like	1y7y A:5-73
p7	gi|78186562|ref|YP_374605.1|	0051908	20-86	7.6e-16	47413	lambda repressor-like DNA-binding domains	0.0077	47432	SinR domain-like	1y7y A:5-73
p7	gi|78186565|ref|YP_374608.1|	0051249	12-75	0.0000000000000535	47413	lambda repressor-like DNA-binding domains	0.0094	47432	SinR domain-like	1y7y A:5-73
p7	gi|78186904|ref|YP_374947.1|	0054537	36-82	0.000000000067	47413	lambda repressor-like DNA-binding domains	0.016	47432	SinR domain-like	2ppx A:30-91
p7	gi|78187660|ref|YP_375703.1|	0045765	1-68	0.000000000000177	47413	lambda repressor-like DNA-binding domains	0.042	47432	SinR domain-like	1utx A:
p7	gi|78187662|ref|YP_375705.1|	0054323	24-82	0.00000000000652	47413	lambda repressor-like DNA-binding domains	0.049	47432	SinR domain-like	1y7y A:5-73
p7	gi|78187691|ref|YP_375734.1|	0054369	13-71	0.000000000149	47413	lambda repressor-like DNA-binding domains	0.039	47432	SinR domain-like	2b5a A:1-77
p7	gi|78187738|ref|YP_375781.1|	0051908	6-71	2.95e-17	47413	lambda repressor-like DNA-binding domains	0.0037	47432	SinR domain-like	2b5a A:1-77
p7	gi|78187740|ref|YP_375783.1|	0051249	11-73	8.58e-16	47413	lambda repressor-like DNA-binding domains	0.008	47432	SinR domain-like	2b5a A:1-77
p7	gi|78187740|ref|YP_375783.1|	0048715	82-191	0.0000000000000262	55785	PYP-like sensor domain (PAS domain)	0.044	103184	Hypoxia-inducible factor Hif2a, C-terminal domain	1p97 A:
p7	gi|78187740|ref|YP_375783.1|	0048136	211-366	0.000000124	55781	GAF domain-like	0.03	55782	GAF domain	1vhm A:
p7	gi|78186945|ref|YP_374988.1|	0049523	5-81	8.21e-19	46689	Homeodomain-like	0.0072	46764	Tetracyclin repressor-like, N-terminal domain	2fx0 A:4-76
p7	gi|78186945|ref|YP_374988.1|	0052394	81-185	0.0000000000258	48498	Tetracyclin repressor-like, C-terminal domain	0.0091	48499	Tetracyclin repressor-like, C-terminal domain	1rkt A:83-205
