# Supplementary material for: Abundance, diversity and domain architecture variability in prokaryotic DNA-binding transcription factors
Source: PLoS One. 2018 Apr 3;13(4):e0195332. doi: 10.1371/journal.pone.0195332 (PMC5882156; doi:10.1371/journal.pone.0195332)
Supplement: S1 Dataset — The information of genomes and transcription factors is organized in a tabular format. The file S1_Dataset.zip contains 761 files, one per genome. The information is organized as follows: Genome ID, identifier from NCBI database; Supfam ID; physical position of the Domain; E-value; Supfam model assignment; Supfam description; E-value associated to the family; Family ID; Family ID; representative PDB associated to each assignment. (ZIP) [file pone.0195332.s005.zip › Genomes_assignments/Chlorobium_phaeobacteroides_BS1_B.TFs]

9e	gi|189500274|ref|YP_001959744.1|	0037457	79-143	5.1e-19	55252	C-terminal domain of arginine repressor	0.0012	55253	C-terminal domain of arginine repressor	1f9n A:79-149
9e	gi|189500274|ref|YP_001959744.1|	0045802	1-68	2.54e-16	46785	Winged helix DNA-binding domain	0.0032	46792	Arginine repressor (ArgR), N-terminal DNA-binding domain	1b4a A:4-78
9e	gi|189499491|ref|YP_001958961.1|	0049777	20-117	3.53e-28	46785	Winged helix DNA-binding domain	0.0016	46801	ArsR-like transcriptional regulators	1smt A:
9e	gi|189499539|ref|YP_001959009.1|	0049777	3-75	2.68e-24	46785	Winged helix DNA-binding domain	0.0049	46801	ArsR-like transcriptional regulators	1u2w A:12-119
9e	gi|189500330|ref|YP_001959800.1|	0049944	2-72	7.79e-20	46785	Winged helix DNA-binding domain	0.016	46801	ArsR-like transcriptional regulators	1smt A:
9e	gi|189500633|ref|YP_001960103.1|	0049944	19-123	2.64e-25	46785	Winged helix DNA-binding domain	0.0083	46801	ArsR-like transcriptional regulators	1u2w A:12-119
9e	gi|189501364|ref|YP_001960834.1|	0035568	71-262	1.41e-60	55681	Class II aaRS and biotin synthetases	0.0000744	55707	Biotin holoenzyme synthetase	1wqw A:1-188
9e	gi|189501364|ref|YP_001960834.1|	0045968	5-59	0.00000000000966	46785	Winged helix DNA-binding domain	0.014	46786	Biotin repressor-like	1bia A:1-63
9e	gi|189499805|ref|YP_001959275.1|	0041617	7-250	2.06e-70	52540	P-loop containing nucleoside triphosphate hydrolases	0.00000061	81269	Extended AAA-ATPase domain	1ny5 A:138-384
9e	gi|189499805|ref|YP_001959275.1|	0048440	335-387	0.00000000000681	46689	Homeodomain-like	0.035	100918	FIS-like	1eto B:
9e	gi|189499900|ref|YP_001959370.1|	0041617	160-394	1.31e-66	52540	P-loop containing nucleoside triphosphate hydrolases	0.00000367	81269	Extended AAA-ATPase domain	1ny5 A:138-384
9e	gi|189499900|ref|YP_001959370.1|	0043525	20-204	5.69e-41	52172	CheY-like	0.0016	52173	CheY-related	1kgs A:2-123
9e	gi|189499900|ref|YP_001959370.1|	0037176	374-480	0.000000000000197	46689	Homeodomain-like	0.01	100918	FIS-like	1eto B:
9e	gi|189500677|ref|YP_001960147.1|	0041617	229-473	1e-73	52540	P-loop containing nucleoside triphosphate hydrolases	0.000000566	81269	Extended AAA-ATPase domain	1ny5 A:138-384
9e	gi|189500677|ref|YP_001960147.1|	0050183	8-146	1.59e-18	55781	GAF domain-like	0.0067	55782	GAF domain	1mc0 A:402-555
9e	gi|189500677|ref|YP_001960147.1|	0037176	443-536	0.0000000000211	46689	Homeodomain-like	0.024	100918	FIS-like	1eto B:
9e	gi|189499139|ref|YP_001958609.1|	0041150	7-129	1.18e-33	46785	Winged helix DNA-binding domain	0.015	101027	FUR-like	1mzb A:
9e	gi|189499178|ref|YP_001958648.1|	0041150	2-133	1.93e-23	46785	Winged helix DNA-binding domain	0.0042	101027	FUR-like	1mzb A:
9e	gi|189499852|ref|YP_001959322.1|	0041150	24-153	4.12e-31	46785	Winged helix DNA-binding domain	0.0049	101027	FUR-like	1mzb A:
9e	gi|189500973|ref|YP_001960443.1|	0051317	332-395	0.000000034	46894	C-terminal effector domain of the bipartite response regulators	0.029	46900	GerE-like (LuxR/UhpA family of transcriptional regulators)	1fse A:
9e	gi|189500974|ref|YP_001960444.1|	0048694	334-396	0.0000000102	46894	C-terminal effector domain of the bipartite response regulators	0.047	46900	GerE-like (LuxR/UhpA family of transcriptional regulators)	1yio A:131-200
9e	gi|189500975|ref|YP_001960445.1|	0051317	338-399	0.000000019	46894	C-terminal effector domain of the bipartite response regulators	0.022	46900	GerE-like (LuxR/UhpA family of transcriptional regulators)	1fse A:
9e	gi|189500976|ref|YP_001960446.1|	0051317	342-396	0.0000000105	46894	C-terminal effector domain of the bipartite response regulators	0.019	46900	GerE-like (LuxR/UhpA family of transcriptional regulators)	1yio A:131-200
9e	gi|189499908|ref|YP_001959378.1|	0049174	65-149	4.11e-19	54909	Dimeric alpha+beta barrel	0.0021	69733	Lrp/AsnC-like transcriptional regulator C-terminal domain	1ri7 A:85-170
9e	gi|189499908|ref|YP_001959378.1|	0049384	5-87	0.00000000000000155	46785	Winged helix DNA-binding domain	0.0043	68967	Lrp/AsnC-like transcriptional regulator N-terminal domain	2cfx A:1-63
9e	gi|189501165|ref|YP_001960635.1|	0052609	106-300	5.62e-47	140931	Fic-like	0.0055	140932	Fic-like	2f6s A:1-177
9e	gi|189501165|ref|YP_001960635.1|	0052364	318-374	0.0000101	46785	Winged helix DNA-binding domain	0.081	68967	Lrp/AsnC-like transcriptional regulator N-terminal domain	1ri7 A:25-84
9e	gi|189499970|ref|YP_001959440.1|	0037219	59-148	0.0000000000000192	55785	PYP-like sensor domain (PAS domain)	0.048	55786	PYP-like	1mzu A:
9e	gi|189499970|ref|YP_001959440.1|	0052506	244-325	0.000000000000368	46785	Winged helix DNA-binding domain	0.014	63379	MarR-like transcriptional regulators	1ub9 A:
9e	gi|189500365|ref|YP_001959835.1|	0052506	26-110	0.00000000000000371	46785	Winged helix DNA-binding domain	0.031	63379	MarR-like transcriptional regulators	1ub9 A:
9e	gi|189500568|ref|YP_001960038.1|	0052801	12-149	4.06e-30	46785	Winged helix DNA-binding domain	0.0039	63379	MarR-like transcriptional regulators	2eth A:1-140
9e	gi|189500578|ref|YP_001960048.1|	0052801	15-147	1.79e-30	46785	Winged helix DNA-binding domain	0.0052	63379	MarR-like transcriptional regulators	2a61 A:5-143
9e	gi|189500624|ref|YP_001960094.1|	0050342	2-129	2.56e-42	52172	CheY-like	0.0000966	52173	CheY-related	1mvo A:
9e	gi|189500624|ref|YP_001960094.1|	0051385	131-227	1.25e-27	46894	C-terminal effector domain of the bipartite response regulators	0.0017	46895	PhoB-like	1qqi A:
9e	gi|189499174|ref|YP_001958644.1|	0051249	5-68	8.73e-16	47413	lambda repressor-like DNA-binding domains	0.051	47432	SinR domain-like	1b0n A:1-68
9e	gi|189499542|ref|YP_001959012.1|	0054369	34-93	0.000000000000873	47413	lambda repressor-like DNA-binding domains	0.05	47432	SinR domain-like	2ofy A:3-84
9e	gi|189499845|ref|YP_001959315.1|	0054323	30-98	0.0000000000751	47413	lambda repressor-like DNA-binding domains	0.051	47432	SinR domain-like	2b5a A:1-77
9e	gi|189501150|ref|YP_001960620.1|	0051249	15-78	0.00000258	47413	lambda repressor-like DNA-binding domains	0.036	47432	SinR domain-like	1b0n A:1-68
9e	gi|189501397|ref|YP_001960867.1|	0054127	15-97	2.76e-21	47413	lambda repressor-like DNA-binding domains	0.01	47432	SinR domain-like	2ict A:8-94
