# Supplementary material for: Abundance, diversity and domain architecture variability in prokaryotic DNA-binding transcription factors
Source: PLoS One. 2018 Apr 3;13(4):e0195332. doi: 10.1371/journal.pone.0195332 (PMC5882156; doi:10.1371/journal.pone.0195332)
Supplement: S1 Dataset — The information of genomes and transcription factors is organized in a tabular format. The file S1_Dataset.zip contains 761 files, one per genome. The information is organized as follows: Genome ID, identifier from NCBI database; Supfam ID; physical position of the Domain; E-value; Supfam model assignment; Supfam description; E-value associated to the family; Family ID; Family ID; representative PDB associated to each assignment. (ZIP) [file pone.0195332.s005.zip › Genomes_assignments/Chlorobium_phaeobacteroides_DSM_266_B.TFs]

3v	gi|119357135|ref|YP_911779.1|	0035348	80-144	1.7e-18	55252	C-terminal domain of arginine repressor	0.0013	55253	C-terminal domain of arginine repressor	1b4b A:
3v	gi|119357135|ref|YP_911779.1|	0045802	1-63	2.9e-16	46785	Winged helix DNA-binding domain	0.0057	46792	Arginine repressor (ArgR), N-terminal DNA-binding domain	1b4a A:4-78
3v	gi|119356591|ref|YP_911235.1|	0049777	23-117	1.69e-28	46785	Winged helix DNA-binding domain	0.0017	46801	ArsR-like transcriptional regulators	1smt A:
3v	gi|119356697|ref|YP_911341.1|	0049944	1-104	2.05e-25	46785	Winged helix DNA-binding domain	0.014	46801	ArsR-like transcriptional regulators	1u2w A:12-119
3v	gi|119357913|ref|YP_912557.1|	0051398	110-220	4.89e-24	52821	Rhodanese/Cell cycle control phosphatase	0.064	52827	Multidomain sulfurtransferase (rhodanese)	1yt8 A:6-106
3v	gi|119357913|ref|YP_912557.1|	0049944	11-172	3.33e-22	46785	Winged helix DNA-binding domain	0.0066	46801	ArsR-like transcriptional regulators	1smt A:
3v	gi|119355961|ref|YP_910605.1|	0035568	70-274	1.82e-58	55681	Class II aaRS and biotin synthetases	0.0000968	55707	Biotin holoenzyme synthetase	1wqw A:1-188
3v	gi|119355961|ref|YP_910605.1|	0045968	8-59	0.000000000892	46785	Winged helix DNA-binding domain	0.017	46786	Biotin repressor-like	1bia A:1-63
3v	gi|119355947|ref|YP_910591.1|	0041617	382-621	1.69e-66	52540	P-loop containing nucleoside triphosphate hydrolases	0.000001	81269	Extended AAA-ATPase domain	1ny5 A:138-384
3v	gi|119355947|ref|YP_910591.1|	0048136	25-181	5.45e-19	55781	GAF domain-like	0.01	55782	GAF domain	1mc0 A:402-555
3v	gi|119355947|ref|YP_910591.1|	0037176	595-694	0.0000000166	46689	Homeodomain-like	0.062	100918	FIS-like	1ntc A:
3v	gi|119355947|ref|YP_910591.1|	0046710	165-348	0.000000182	55781	GAF domain-like	0.012	55782	GAF domain	2k2n A:31-200
3v	gi|119357628|ref|YP_912272.1|	0041617	147-388	6.17e-62	52540	P-loop containing nucleoside triphosphate hydrolases	0.00000385	81269	Extended AAA-ATPase domain	1ny5 A:138-384
3v	gi|119357628|ref|YP_912272.1|	0037176	360-451	0.0000000000478	46689	Homeodomain-like	0.075	100918	FIS-like	1eto B:
3v	gi|119357682|ref|YP_912326.1|	0041617	7-250	2.27e-69	52540	P-loop containing nucleoside triphosphate hydrolases	0.000000613	81269	Extended AAA-ATPase domain	1ny5 A:138-384
3v	gi|119357682|ref|YP_912326.1|	0048440	328-379	0.000000000129	46689	Homeodomain-like	0.041	100918	FIS-like	1eto B:
3v	gi|119357715|ref|YP_912359.1|	0041617	232-476	3.9e-71	52540	P-loop containing nucleoside triphosphate hydrolases	0.000000648	81269	Extended AAA-ATPase domain	1ny5 A:138-384
3v	gi|119357715|ref|YP_912359.1|	0046710	5-142	3.49e-19	55781	GAF domain-like	0.0041	55782	GAF domain	1mc0 A:402-555
3v	gi|119357715|ref|YP_912359.1|	0037176	446-539	0.000000000000264	46689	Homeodomain-like	0.022	100918	FIS-like	1eto B:
3v	gi|119356156|ref|YP_910800.1|	0041150	24-152	2.07e-30	46785	Winged helix DNA-binding domain	0.0033	101027	FUR-like	1mzb A:
3v	gi|119356587|ref|YP_911231.1|	0041150	12-133	1.01e-32	46785	Winged helix DNA-binding domain	0.025	101027	FUR-like	1mzb A:
3v	gi|119357756|ref|YP_912400.1|	0041150	12-142	8.52e-26	46785	Winged helix DNA-binding domain	0.0041	101027	FUR-like	1mzb A:
3v	gi|119358245|ref|YP_912889.1|	0041150	3-134	1.17e-18	46785	Winged helix DNA-binding domain	0.018	101027	FUR-like	1mzb A:
3v	gi|119356359|ref|YP_911003.1|	0048694	336-394	0.0000000163	46894	C-terminal effector domain of the bipartite response regulators	0.013	46900	GerE-like (LuxR/UhpA family of transcriptional regulators)	1yio A:131-200
3v	gi|119357835|ref|YP_912479.1|	0051317	285-345	0.0000000252	46894	C-terminal effector domain of the bipartite response regulators	0.025	46900	GerE-like (LuxR/UhpA family of transcriptional regulators)	1fse A:
3v	gi|119358450|ref|YP_913094.1|	0045682	1-126	5.98e-31	52172	CheY-like	0.002	52173	CheY-related	1a04 A:5-142
3v	gi|119358450|ref|YP_913094.1|	0048694	140-203	4.08e-21	46894	C-terminal effector domain of the bipartite response regulators	0.0022	46900	GerE-like (LuxR/UhpA family of transcriptional regulators)	1yio A:131-200
3v	gi|119356662|ref|YP_911306.1|	0052162	66-146	1.18e-19	54909	Dimeric alpha+beta barrel	0.0022	69733	Lrp/AsnC-like transcriptional regulator C-terminal domain	1ri7 A:85-170
3v	gi|119356662|ref|YP_911306.1|	0049384	5-89	7.4e-16	46785	Winged helix DNA-binding domain	0.0041	68967	Lrp/AsnC-like transcriptional regulator N-terminal domain	2cfx A:1-63
3v	gi|119356275|ref|YP_910919.1|	0045910	5-111	3.1e-20	46785	Winged helix DNA-binding domain	0.023	88979	LysR-like transcriptional regulators	1ixc A:1-89
3v	gi|119356275|ref|YP_910919.1|	0049998	87-171	0.000000000000019	53850	Periplasmic binding protein-like II	0.0053	53851	Phosphate binding protein-like	2fyi A:88-307
3v	gi|119356139|ref|YP_910783.1|	0051037	650-828	8.91e-28	48452	TPR-like	0.0054	48453	Tetratricopeptide repeat (TPR)	1w3b A:
3v	gi|119356139|ref|YP_910783.1|	0052726	29-295	1.05e-17	52540	P-loop containing nucleoside triphosphate hydrolases	0.057	81269	Extended AAA-ATPase domain	1in4 A:17-254
3v	gi|119356139|ref|YP_910783.1|	0040266	320-386	0.000000305	46785	Winged helix DNA-binding domain	0.064	63379	MarR-like transcriptional regulators	1z91 A:8-144
3v	gi|119356855|ref|YP_911499.1|	0052506	238-324	0.0000000000000596	46785	Winged helix DNA-binding domain	0.019	63379	MarR-like transcriptional regulators	1ub9 A:
3v	gi|119356855|ref|YP_911499.1|	0048248	78-149	0.000000819	55785	PYP-like sensor domain (PAS domain)	0.046	160669	BphP N-terminal domain-like	2o9c A:4-130
3v	gi|119357060|ref|YP_911704.1|	0052506	235-321	0.00000000000305	46785	Winged helix DNA-binding domain	0.013	63379	MarR-like transcriptional regulators	1ub9 A:
3v	gi|119357060|ref|YP_911704.1|	0048459	64-159	0.00000000000895	55785	PYP-like sensor domain (PAS domain)	0.072	55786	PYP-like	1mzu A:
3v	gi|119357065|ref|YP_911709.1|	0052506	211-298	0.00000000000114	46785	Winged helix DNA-binding domain	0.028	63379	MarR-like transcriptional regulators	1ub9 A:
3v	gi|119357065|ref|YP_911709.1|	0048248	73-183	0.00000000324	55785	PYP-like sensor domain (PAS domain)	0.074	160669	BphP N-terminal domain-like	2o9c A:4-130
3v	gi|119356708|ref|YP_911352.1|	0050342	2-132	1.1e-42	52172	CheY-like	0.0000734	52173	CheY-related	1mvo A:
3v	gi|119356708|ref|YP_911352.1|	0051385	126-227	1.15e-27	46894	C-terminal effector domain of the bipartite response regulators	0.0017	46895	PhoB-like	1qqi A:
3v	gi|119357020|ref|YP_911664.1|	0054521	1-118	1.15e-38	52172	CheY-like	0.00016	52173	CheY-related	1kgs A:2-123
3v	gi|119357020|ref|YP_911664.1|	0051385	117-220	6.52e-28	46894	C-terminal effector domain of the bipartite response regulators	0.001	46895	PhoB-like	1ys7 A:128-233
3v	gi|119355921|ref|YP_910565.1|	0052016	66-115	0.000000256	47413	lambda repressor-like DNA-binding domains	0.076	47432	SinR domain-like	1y7y A:5-73
3v	gi|119356618|ref|YP_911262.1|	0054537	37-80	0.0000000189	47413	lambda repressor-like DNA-binding domains	0.01	47432	SinR domain-like	2ppx A:30-91
3v	gi|119356766|ref|YP_911410.1|	0054323	35-97	0.0000000000045	47413	lambda repressor-like DNA-binding domains	0.042	47432	SinR domain-like	2b5a A:1-77
3v	gi|119357095|ref|YP_911739.1|	0054537	37-82	0.0000000844	47413	lambda repressor-like DNA-binding domains	0.0097	47432	SinR domain-like	2ppx A:30-91
3v	gi|119357216|ref|YP_911860.1|	0054127	10-91	1.6e-22	47413	lambda repressor-like DNA-binding domains	0.0072	47432	SinR domain-like	2ict A:8-94
3v	gi|119357499|ref|YP_912143.1|	0054127	67-123	0.00000000000156	47413	lambda repressor-like DNA-binding domains	0.061	47432	SinR domain-like	2ict A:8-94
3v	gi|119357745|ref|YP_912389.1|	0054127	18-98	5.35e-22	47413	lambda repressor-like DNA-binding domains	0.017	47432	SinR domain-like	2ict A:8-94
3v	gi|119358134|ref|YP_912778.1|	0051249	14-79	0.000000704	47413	lambda repressor-like DNA-binding domains	0.089	47432	SinR domain-like	2b5a A:1-77
3v	gi|119355866|ref|YP_910510.1|	0048742	41-139	0.0000131	46689	Homeodomain-like	0.068	46764	Tetracyclin repressor-like, N-terminal domain	1t56 A:22-94
3v	gi|119357163|ref|YP_911807.1|	0048742	41-139	0.0000131	46689	Homeodomain-like	0.068	46764	Tetracyclin repressor-like, N-terminal domain	1t56 A:22-94
3v	gi|119357175|ref|YP_911819.1|	0048742	41-139	0.0000131	46689	Homeodomain-like	0.068	46764	Tetracyclin repressor-like, N-terminal domain	1t56 A:22-94
3v	gi|119357192|ref|YP_911836.1|	0048742	41-139	0.0000131	46689	Homeodomain-like	0.068	46764	Tetracyclin repressor-like, N-terminal domain	1t56 A:22-94
3v	gi|119355910|ref|YP_910554.1|	0054375	93-228	6.67e-24	48498	Tetracyclin repressor-like, C-terminal domain	0.0015	48499	Tetracyclin repressor-like, C-terminal domain	2oi8 A:87-216
3v	gi|119355910|ref|YP_910554.1|	0054374	16-79	0.00000000000000971	46689	Homeodomain-like	0.0019	46764	Tetracyclin repressor-like, N-terminal domain	2oi8 A:8-86
3v	gi|119356162|ref|YP_910806.1|	0048742	12-133	0.000000000215	46689	Homeodomain-like	0.083	46764	Tetracyclin repressor-like, N-terminal domain	1a6i A:2-67
3v	gi|119356610|ref|YP_911254.1|	0049195	2-73	0.00000000000017	46689	Homeodomain-like	0.012	46764	Tetracyclin repressor-like, N-terminal domain	2fbq A:2-80
3v	gi|119357053|ref|YP_911697.1|	0049196	84-199	1.31e-22	48498	Tetracyclin repressor-like, C-terminal domain	0.0035	48499	Tetracyclin repressor-like, C-terminal domain	1rkt A:83-205
3v	gi|119357053|ref|YP_911697.1|	0049523	6-88	0.00000000000185	46689	Homeodomain-like	0.014	46764	Tetracyclin repressor-like, N-terminal domain	1ui5 A:5-75
3v	gi|119358379|ref|YP_913023.1|	0048742	12-133	0.000000000215	46689	Homeodomain-like	0.083	46764	Tetracyclin repressor-like, N-terminal domain	1a6i A:2-67
