# Supplementary material for: Abundance, diversity and domain architecture variability in prokaryotic DNA-binding transcription factors
Source: PLoS One. 2018 Apr 3;13(4):e0195332. doi: 10.1371/journal.pone.0195332 (PMC5882156; doi:10.1371/journal.pone.0195332)
Supplement: S1 Dataset — The information of genomes and transcription factors is organized in a tabular format. The file S1_Dataset.zip contains 761 files, one per genome. The information is organized as follows: Genome ID, identifier from NCBI database; Supfam ID; physical position of the Domain; E-value; Supfam model assignment; Supfam description; E-value associated to the family; Family ID; Family ID; representative PDB associated to each assignment. (ZIP) [file pone.0195332.s005.zip › Genomes_assignments/Chlorobium_phaeovibrioides_DSM_265_B.TFs]

1x	gi|145219689|ref|YP_001130398.1|	0035348	79-144	1.44e-18	55252	C-terminal domain of arginine repressor	0.0017	55253	C-terminal domain of arginine repressor	1b4b A:
1x	gi|145219689|ref|YP_001130398.1|	0045802	1-63	9.98e-17	46785	Winged helix DNA-binding domain	0.0043	46792	Arginine repressor (ArgR), N-terminal DNA-binding domain	1f9n A:3-78
1x	gi|145219961|ref|YP_001130670.1|	0049944	19-122	6.94e-25	46785	Winged helix DNA-binding domain	0.007	46801	ArsR-like transcriptional regulators	1u2w A:12-119
1x	gi|145220071|ref|YP_001130780.1|	0049777	4-92	8.11e-27	46785	Winged helix DNA-binding domain	0.0011	46801	ArsR-like transcriptional regulators	1smt A:
1x	gi|145220515|ref|YP_001131224.1|	0035568	74-273	5.3e-57	55681	Class II aaRS and biotin synthetases	0.00017	55707	Biotin holoenzyme synthetase	1wqw A:1-188
1x	gi|145220515|ref|YP_001131224.1|	0045968	1-59	0.000000000509	46785	Winged helix DNA-binding domain	0.011	46786	Biotin repressor-like	1bia A:1-63
1x	gi|145218881|ref|YP_001129590.1|	0041617	382-623	1.39e-67	52540	P-loop containing nucleoside triphosphate hydrolases	0.00000192	81269	Extended AAA-ATPase domain	1ny5 A:138-384
1x	gi|145218881|ref|YP_001129590.1|	0048136	25-182	1.22e-17	55781	GAF domain-like	0.011	55782	GAF domain	1mc0 A:402-555
1x	gi|145218881|ref|YP_001129590.1|	0037176	596-698	0.000000134	46689	Homeodomain-like	0.016	100918	FIS-like	1ntc A:
1x	gi|145218881|ref|YP_001129590.1|	0046710	165-349	0.0000000266	55781	GAF domain-like	0.0086	55782	GAF domain	2k2n A:31-200
1x	gi|145219817|ref|YP_001130526.1|	0041617	148-384	1.47e-65	52540	P-loop containing nucleoside triphosphate hydrolases	0.00000248	81269	Extended AAA-ATPase domain	1ny5 A:138-384
1x	gi|145219817|ref|YP_001130526.1|	0043525	7-192	4.98e-43	52172	CheY-like	0.0024	52173	CheY-related	1ny5 A:1-137
1x	gi|145219817|ref|YP_001130526.1|	0037176	361-469	0.000000000000589	46689	Homeodomain-like	0.014	100918	FIS-like	1eto B:
1x	gi|145220040|ref|YP_001130749.1|	0041617	159-397	3.77e-65	52540	P-loop containing nucleoside triphosphate hydrolases	0.00000492	81269	Extended AAA-ATPase domain	1ny5 A:138-384
1x	gi|145220040|ref|YP_001130749.1|	0043525	18-204	1.11e-43	52172	CheY-like	0.0036	52173	CheY-related	1ny5 A:1-137
1x	gi|145220040|ref|YP_001130749.1|	0037176	373-481	0.0000000000161	46689	Homeodomain-like	0.028	100918	FIS-like	1eto B:
1x	gi|145220128|ref|YP_001130837.1|	0041617	7-249	1.7e-71	52540	P-loop containing nucleoside triphosphate hydrolases	0.000000623	81269	Extended AAA-ATPase domain	1ny5 A:138-384
1x	gi|145220128|ref|YP_001130837.1|	0048440	322-377	0.0000000000102	46689	Homeodomain-like	0.037	100918	FIS-like	1eto B:
1x	gi|145220147|ref|YP_001130856.1|	0041617	220-464	1.11e-70	52540	P-loop containing nucleoside triphosphate hydrolases	0.000000532	81269	Extended AAA-ATPase domain	1ny5 A:138-384
1x	gi|145220147|ref|YP_001130856.1|	0050183	6-154	1.35e-20	55781	GAF domain-like	0.005	55782	GAF domain	1mc0 A:402-555
1x	gi|145220147|ref|YP_001130856.1|	0037176	434-527	0.000000000000986	46689	Homeodomain-like	0.01	100918	FIS-like	1eto B:
1x	gi|145219997|ref|YP_001130706.1|	0041150	11-142	8.25e-30	46785	Winged helix DNA-binding domain	0.0054	101027	FUR-like	1mzb A:
1x	gi|145220095|ref|YP_001130804.1|	0041150	24-152	5.68e-33	46785	Winged helix DNA-binding domain	0.0015	101027	FUR-like	1mzb A:
1x	gi|145218943|ref|YP_001129652.1|	0048694	85-146	0.0000000316	46894	C-terminal effector domain of the bipartite response regulators	0.044	46900	GerE-like (LuxR/UhpA family of transcriptional regulators)	1fse A:
1x	gi|145219228|ref|YP_001129937.1|	0051317	334-394	0.000000085	46894	C-terminal effector domain of the bipartite response regulators	0.021	46900	GerE-like (LuxR/UhpA family of transcriptional regulators)	1fse A:
1x	gi|145219996|ref|YP_001130705.1|	0048694	338-403	0.0000000000986	46894	C-terminal effector domain of the bipartite response regulators	0.016	46900	GerE-like (LuxR/UhpA family of transcriptional regulators)	1fse A:
1x	gi|145220540|ref|YP_001131249.1|	0051317	81-135	0.00000476	46894	C-terminal effector domain of the bipartite response regulators	0.024	46900	GerE-like (LuxR/UhpA family of transcriptional regulators)	1p4w A:
1x	gi|145219944|ref|YP_001130653.1|	0052609	106-299	3.66e-47	140931	Fic-like	0.005	140932	Fic-like	2f6s A:1-177
1x	gi|145219944|ref|YP_001130653.1|	0052364	313-377	0.0000106	46785	Winged helix DNA-binding domain	0.057	68967	Lrp/AsnC-like transcriptional regulator N-terminal domain	2cfx A:1-63
1x	gi|145220036|ref|YP_001130745.1|	0049174	65-147	1.61e-19	54909	Dimeric alpha+beta barrel	0.0019	69733	Lrp/AsnC-like transcriptional regulator C-terminal domain	1ri7 A:85-170
1x	gi|145220036|ref|YP_001130745.1|	0049384	5-88	0.00000000000000758	46785	Winged helix DNA-binding domain	0.0043	68967	Lrp/AsnC-like transcriptional regulator N-terminal domain	2cfx A:1-63
1x	gi|145219756|ref|YP_001130465.1|	0052506	16-106	0.0000000000000114	46785	Winged helix DNA-binding domain	0.017	63379	MarR-like transcriptional regulators	1ub9 A:
1x	gi|145220172|ref|YP_001130881.1|	0052801	16-148	8.49e-30	46785	Winged helix DNA-binding domain	0.0059	63379	MarR-like transcriptional regulators	1z91 A:8-144
1x	gi|145218992|ref|YP_001129701.1|	0043525	11-133	0.00000000000000427	52172	CheY-like	0.0022	52173	CheY-related	1zgz A:2-121
1x	gi|145218992|ref|YP_001129701.1|	0048619	159-239	0.0000000000034	46894	C-terminal effector domain of the bipartite response regulators	0.0063	46895	PhoB-like	1kgs A:124-225
1x	gi|145219247|ref|YP_001129956.1|	0043525	9-136	1.24e-31	52172	CheY-like	0.0007	52173	CheY-related	1ys7 A:7-127
1x	gi|145219247|ref|YP_001129956.1|	0048619	150-236	0.000000000000159	46894	C-terminal effector domain of the bipartite response regulators	0.0064	46895	PhoB-like	1p2f A:121-217
1x	gi|145219696|ref|YP_001130405.1|	0050342	6-128	7.54e-30	52172	CheY-like	0.00082	52173	CheY-related	1ys7 A:7-127
1x	gi|145219696|ref|YP_001130405.1|	0049014	142-234	0.0000000000000425	46894	C-terminal effector domain of the bipartite response regulators	0.0025	46895	PhoB-like	1p2f A:121-217
1x	gi|145219952|ref|YP_001130661.1|	0050342	2-129	1.31e-42	52172	CheY-like	0.0000819	52173	CheY-related	1mvo A:
1x	gi|145219952|ref|YP_001130661.1|	0051385	130-227	3.4e-28	46894	C-terminal effector domain of the bipartite response regulators	0.0014	46895	PhoB-like	1qqi A:
1x	gi|145218938|ref|YP_001129647.1|	0051249	2-69	0.00000000000000507	47413	lambda repressor-like DNA-binding domains	0.056	47432	SinR domain-like	2b5a A:1-77
1x	gi|145219114|ref|YP_001129823.1|	0051249	13-53	0.00000422	47413	lambda repressor-like DNA-binding domains	0.094	47432	SinR domain-like	2b5a A:1-77
1x	gi|145219415|ref|YP_001130124.1|	0051908	9-73	0.00000000000000228	47413	lambda repressor-like DNA-binding domains	0.0072	47432	SinR domain-like	2b5a A:1-77
1x	gi|145219415|ref|YP_001130124.1|	0048715	82-191	0.00000000000000628	55785	PYP-like sensor domain (PAS domain)	0.019	103184	Hypoxia-inducible factor Hif2a, C-terminal domain	1p97 A:
1x	gi|145219415|ref|YP_001130124.1|	0048136	211-366	0.000000000177	55781	GAF domain-like	0.025	55782	GAF domain	1vhm A:
1x	gi|145219417|ref|YP_001130126.1|	0051249	2-63	2.95e-16	47413	lambda repressor-like DNA-binding domains	0.0043	47432	SinR domain-like	2b5a A:1-77
1x	gi|145219462|ref|YP_001130171.1|	0054369	13-71	0.000000000115	47413	lambda repressor-like DNA-binding domains	0.039	47432	SinR domain-like	2b5a A:1-77
1x	gi|145219965|ref|YP_001130674.1|	0054369	9-66	0.00000124	47413	lambda repressor-like DNA-binding domains	0.068	47432	SinR domain-like	1y7y A:5-73
1x	gi|145219666|ref|YP_001130375.1|	0049523	8-88	3.69e-19	46689	Homeodomain-like	0.0072	46764	Tetracyclin repressor-like, N-terminal domain	2fx0 A:4-76
1x	gi|145219666|ref|YP_001130375.1|	0049196	87-150	0.00000519	48498	Tetracyclin repressor-like, C-terminal domain	0.0074	48499	Tetracyclin repressor-like, C-terminal domain	2gen A:76-193
