# Supplementary material for: Abundance, diversity and domain architecture variability in prokaryotic DNA-binding transcription factors
Source: PLoS One. 2018 Apr 3;13(4):e0195332. doi: 10.1371/journal.pone.0195332 (PMC5882156; doi:10.1371/journal.pone.0195332)
Supplement: S1 Dataset — The information of genomes and transcription factors is organized in a tabular format. The file S1_Dataset.zip contains 761 files, one per genome. The information is organized as follows: Genome ID, identifier from NCBI database; Supfam ID; physical position of the Domain; E-value; Supfam model assignment; Supfam description; E-value associated to the family; Family ID; Family ID; representative PDB associated to each assignment. (ZIP) [file pone.0195332.s005.zip › Genomes_assignments/Chlorobium_tepidum_TLS_B.TFs]

ch	gi|21673939|ref|NP_662004.1|	0045802	1-70	2.72e-18	46785	Winged helix DNA-binding domain	0.0022	46792	Arginine repressor (ArgR), N-terminal DNA-binding domain	1f9n A:3-78
ch	gi|21673939|ref|NP_662004.1|	0035348	81-145	6.93e-18	55252	C-terminal domain of arginine repressor	0.001	55253	C-terminal domain of arginine repressor	1b4b A:
ch	gi|21673478|ref|NP_661543.1|	0049944	19-122	1.45e-25	46785	Winged helix DNA-binding domain	0.01	46801	ArsR-like transcriptional regulators	1u2w A:12-119
ch	gi|21673641|ref|NP_661706.1|	0049777	25-120	1.49e-27	46785	Winged helix DNA-binding domain	0.0015	46801	ArsR-like transcriptional regulators	1smt A:
ch	gi|21674472|ref|NP_662537.1|	0049777	4-81	1.36e-20	46785	Winged helix DNA-binding domain	0.012	46801	ArsR-like transcriptional regulators	1smt A:
ch	gi|21672894|ref|NP_660959.1|	0035568	71-272	4.64e-59	55681	Class II aaRS and biotin synthetases	0.0000872	55707	Biotin holoenzyme synthetase	1wqw A:1-188
ch	gi|21672894|ref|NP_660959.1|	0045968	2-59	0.0000000000122	46785	Winged helix DNA-binding domain	0.013	46786	Biotin repressor-like	1bia A:1-63
ch	gi|21674535|ref|NP_662600.1|	0052861	11-137	1.26e-31	51206	cAMP-binding domain-like	0.014	51210	cAMP-binding domain	2gau A:10-151
ch	gi|21674535|ref|NP_662600.1|	0054945	142-220	0.0000000000242	46785	Winged helix DNA-binding domain	0.047	46796	CAP C-terminal domain-like	2h6c A:148-226
ch	gi|21672949|ref|NP_661014.1|	0041617	403-645	6.29e-70	52540	P-loop containing nucleoside triphosphate hydrolases	0.000000832	81269	Extended AAA-ATPase domain	1ny5 A:138-384
ch	gi|21672949|ref|NP_661014.1|	0048136	46-203	2.62e-18	55781	GAF domain-like	0.01	55782	GAF domain	1mc0 A:402-555
ch	gi|21672949|ref|NP_661014.1|	0037176	617-716	0.000000851	46689	Homeodomain-like	0.021	100918	FIS-like	1ntc A:
ch	gi|21672949|ref|NP_661014.1|	0046710	186-369	0.0000226	55781	GAF domain-like	0.01	55782	GAF domain	2k2n A:31-200
ch	gi|21674317|ref|NP_662382.1|	0041617	7-250	9.68e-69	52540	P-loop containing nucleoside triphosphate hydrolases	0.000000623	81269	Extended AAA-ATPase domain	1ny5 A:138-384
ch	gi|21674317|ref|NP_662382.1|	0048440	328-376	0.00000000000941	46689	Homeodomain-like	0.02	100918	FIS-like	1eto B:
ch	gi|21674349|ref|NP_662414.1|	0041617	227-471	3.17e-73	52540	P-loop containing nucleoside triphosphate hydrolases	0.000000498	81269	Extended AAA-ATPase domain	1ny5 A:138-384
ch	gi|21674349|ref|NP_662414.1|	0050183	6-182	5.89e-20	55781	GAF domain-like	0.0048	55782	GAF domain	1mc0 A:402-555
ch	gi|21674349|ref|NP_662414.1|	0037176	441-534	0.0000000000000582	46689	Homeodomain-like	0.021	100918	FIS-like	1eto B:
ch	gi|21674276|ref|NP_662341.1|	0041150	17-147	7.55e-30	46785	Winged helix DNA-binding domain	0.0048	101027	FUR-like	1mzb A:
ch	gi|21674387|ref|NP_662452.1|	0051317	334-398	0.0000000442	46894	C-terminal effector domain of the bipartite response regulators	0.02	46900	GerE-like (LuxR/UhpA family of transcriptional regulators)	1p4w A:
ch	gi|21674389|ref|NP_662454.1|	0051317	341-400	0.0000000408	46894	C-terminal effector domain of the bipartite response regulators	0.02	46900	GerE-like (LuxR/UhpA family of transcriptional regulators)	1fse A:
ch	gi|21674233|ref|NP_662298.1|	0049174	65-147	1.15e-20	54909	Dimeric alpha+beta barrel	0.0013	69733	Lrp/AsnC-like transcriptional regulator C-terminal domain	1ri7 A:85-170
ch	gi|21674233|ref|NP_662298.1|	0052161	4-65	0.00000000000000527	46785	Winged helix DNA-binding domain	0.0037	68967	Lrp/AsnC-like transcriptional regulator N-terminal domain	2cfx A:1-63
ch	gi|21673507|ref|NP_661572.1|	0054062	506-557	0.00000242	46785	Winged helix DNA-binding domain	0.051	63379	MarR-like transcriptional regulators	1s3j A:
ch	gi|21674008|ref|NP_662073.1|	0052506	19-110	0.00000000000000577	46785	Winged helix DNA-binding domain	0.018	63379	MarR-like transcriptional regulators	1ub9 A:
ch	gi|21673488|ref|NP_661553.1|	0050342	3-133	1.05e-43	52172	CheY-like	0.0000801	52173	CheY-related	1mvo A:
ch	gi|21673488|ref|NP_661553.1|	0051385	127-227	1.55e-28	46894	C-terminal effector domain of the bipartite response regulators	0.001	46895	PhoB-like	1qqi A:
ch	gi|21673741|ref|NP_661806.1|	0051249	2-50	0.00000045	47413	lambda repressor-like DNA-binding domains	0.039	47432	SinR domain-like	2b5a A:1-77
ch	gi|21674808|ref|NP_662873.1|	0051249	13-81	0.0000657	47413	lambda repressor-like DNA-binding domains	0.076	47432	SinR domain-like	2b5a A:1-77
