# Supplementary material for: Abundance, diversity and domain architecture variability in prokaryotic DNA-binding transcription factors
Source: PLoS One. 2018 Apr 3;13(4):e0195332. doi: 10.1371/journal.pone.0195332 (PMC5882156; doi:10.1371/journal.pone.0195332)
Supplement: S1 Dataset — The information of genomes and transcription factors is organized in a tabular format. The file S1_Dataset.zip contains 761 files, one per genome. The information is organized as follows: Genome ID, identifier from NCBI database; Supfam ID; physical position of the Domain; E-value; Supfam model assignment; Supfam description; E-value associated to the family; Family ID; Family ID; representative PDB associated to each assignment. (ZIP) [file pone.0195332.s005.zip › Genomes_assignments/Chloroflexus_aggregans_DSM_9485_B.TFs]

jb	gi|219848945|ref|YP_002463378.1|	0036339	87-306	4.71e-54	53822	Periplasmic binding protein-like I	0.000071	53823	L-arabinose binding protein-like	2nzu G:58-332
jb	gi|219848945|ref|YP_002463378.1|	0039624	656-826	1.3e-41	55874	ATPase domain of HSP90 chaperone/DNA topoisomerase II/histidine kinase	0.00065	55884	Histidine kinase	2c2a A:321-481
jb	gi|219848945|ref|YP_002463378.1|	0043525	962-1099	1.99e-30	52172	CheY-like	0.0013	52173	CheY-related	1ys7 A:7-127
jb	gi|219848945|ref|YP_002463378.1|	0052096	585-667	3.53e-17	47384	Homodimeric domain of signal transducing histidine kinase	0.0023	47385	Homodimeric domain of signal transducing histidine kinase	2c2a A:232-320
jb	gi|219848945|ref|YP_002463378.1|	0046275	1147-1198	0.00000000000000645	46689	Homeodomain-like	0.013	46759	AraC type transcriptional activator	1d5y A:57-121
jb	gi|219848945|ref|YP_002463378.1|	0036286	1096-1145	0.0000000000215	46689	Homeodomain-like	0.025	46759	AraC type transcriptional activator	1d5y A:3-56
jb	gi|219848945|ref|YP_002463378.1|	0050342	853-955	0.0000107	52172	CheY-like	0.014	52173	CheY-related	1jbe A:
jb	gi|219850201|ref|YP_002464634.1|	0046275	185-234	0.0000000000134	46689	Homeodomain-like	0.017	46759	AraC type transcriptional activator	1bl0 A:63-124
jb	gi|219850201|ref|YP_002464634.1|	0036286	131-183	0.00000367	46689	Homeodomain-like	0.044	46764	Tetracyclin repressor-like, N-terminal domain	1t56 A:22-94
jb	gi|219847435|ref|YP_002461868.1|	0049777	18-119	4.07e-27	46785	Winged helix DNA-binding domain	0.0088	46801	ArsR-like transcriptional regulators	1smt A:
jb	gi|219847567|ref|YP_002462000.1|	0049944	5-86	3.33e-25	46785	Winged helix DNA-binding domain	0.0089	46801	ArsR-like transcriptional regulators	1r1u A:
jb	gi|219847669|ref|YP_002462102.1|	0049777	8-90	1.16e-25	46785	Winged helix DNA-binding domain	0.0035	46801	ArsR-like transcriptional regulators	1smt A:
jb	gi|219849413|ref|YP_002463846.1|	0047618	107-241	5.76e-40	52788	Phosphotyrosine protein phosphatases I	0.00012	52789	Low-molecular-weight phosphotyrosine protein phosphatases	1jl3 A:
jb	gi|219849413|ref|YP_002463846.1|	0049944	2-93	4.92e-18	46785	Winged helix DNA-binding domain	0.024	46801	ArsR-like transcriptional regulators	1smt A:
jb	gi|219850307|ref|YP_002464740.1|	0054905	8-64	0.0000000000649	46785	Winged helix DNA-binding domain	0.069	46801	ArsR-like transcriptional regulators	1smt A:
jb	gi|219850514|ref|YP_002464947.1|	0049777	5-88	6.26e-22	46785	Winged helix DNA-binding domain	0.01	46801	ArsR-like transcriptional regulators	1smt A:
jb	gi|219847515|ref|YP_002461948.1|	0039384	3-64	0.0000136	46785	Winged helix DNA-binding domain	0.032	46786	Biotin repressor-like	1j5y A:3-67
jb	gi|219847298|ref|YP_002461731.1|	0054946	9-144	5.37e-33	51206	cAMP-binding domain-like	0.016	51210	cAMP-binding domain	1hw5 A:1-137
jb	gi|219847298|ref|YP_002461731.1|	0052198	145-221	9.26e-17	46785	Winged helix DNA-binding domain	0.0088	46796	CAP C-terminal domain-like	2coh A:118-199
jb	gi|219848700|ref|YP_002463133.1|	0052861	9-146	2.49e-33	51206	cAMP-binding domain-like	0.0055	51210	cAMP-binding domain	1hw5 A:1-137
jb	gi|219848700|ref|YP_002463133.1|	0052198	149-223	2.44e-16	46785	Winged helix DNA-binding domain	0.012	46796	CAP C-terminal domain-like	2coh A:118-199
jb	gi|219848794|ref|YP_002463227.1|	0048492	13-138	4.71e-21	51206	cAMP-binding domain-like	0.0061	51210	cAMP-binding domain	2coh A:6-117
jb	gi|219848794|ref|YP_002463227.1|	0052198	139-217	0.00000000000000484	46785	Winged helix DNA-binding domain	0.0052	46796	CAP C-terminal domain-like	2coh A:118-199
jb	gi|219848918|ref|YP_002463351.1|	0054946	5-144	6.94e-26	51206	cAMP-binding domain-like	0.012	51210	cAMP-binding domain	2gau A:10-151
jb	gi|219848918|ref|YP_002463351.1|	0052198	146-223	0.0000000000000152	46785	Winged helix DNA-binding domain	0.043	46796	CAP C-terminal domain-like	2oz6 A:143-213
jb	gi|219848993|ref|YP_002463426.1|	0046856	15-151	1.96e-26	51206	cAMP-binding domain-like	0.056	89419	Listeriolysin regulatory protein PrfA, N-terminal domain	1omi A:1005-1137
jb	gi|219848993|ref|YP_002463426.1|	0052198	154-224	0.0000000000000508	46785	Winged helix DNA-binding domain	0.02	46796	CAP C-terminal domain-like	2coh A:118-199
jb	gi|219849040|ref|YP_002463473.1|	0052861	6-145	5.89e-37	51206	cAMP-binding domain-like	0.0039	51210	cAMP-binding domain	1vp6 A:
jb	gi|219849040|ref|YP_002463473.1|	0052198	146-215	0.00000000000268	46785	Winged helix DNA-binding domain	0.022	46796	CAP C-terminal domain-like	2coh A:118-199
jb	gi|219849539|ref|YP_002463972.1|	0054946	7-142	6.28e-28	51206	cAMP-binding domain-like	0.028	51210	cAMP-binding domain	2gau A:10-151
jb	gi|219849539|ref|YP_002463972.1|	0054945	146-219	0.0000000000000127	46785	Winged helix DNA-binding domain	0.032	46796	CAP C-terminal domain-like	1hw5 A:138-208
jb	gi|219850155|ref|YP_002464588.1|	0046915	76-147	1.7e-17	47979	Iron-dependent repressor protein, dimerization domain	0.00076	47980	Iron-dependent repressor protein, dimerization domain	1fx7 A:65-144
jb	gi|219850155|ref|YP_002464588.1|	0046044	141-226	0.000000126	50037	C-terminal domain of transcriptional repressors	0.012	50041	FeoA-like	1fx7 A:145-230
jb	gi|219850155|ref|YP_002464588.1|	0051708	15-102	0.00000555	46785	Winged helix DNA-binding domain	0.082	46796	CAP C-terminal domain-like	1zyb A:148-220
jb	gi|219847032|ref|YP_002461465.1|	0041617	316-557	1.71e-55	52540	P-loop containing nucleoside triphosphate hydrolases	0.00000805	81269	Extended AAA-ATPase domain	1ny5 A:138-384
jb	gi|219847032|ref|YP_002461465.1|	0048440	552-618	0.0000000000597	46689	Homeodomain-like	0.032	100918	FIS-like	1ntc A:
jb	gi|219847032|ref|YP_002461465.1|	0048459	176-292	0.000000247	55785	PYP-like sensor domain (PAS domain)	0.094	55786	PYP-like	1mzu A:
jb	gi|219848369|ref|YP_002462802.1|	0041150	23-151	9.12e-31	46785	Winged helix DNA-binding domain	0.0011	101027	FUR-like	1mzb A:
jb	gi|219848915|ref|YP_002463348.1|	0041150	39-168	4.65e-28	46785	Winged helix DNA-binding domain	0.016	101027	FUR-like	1mzb A:
jb	gi|219847037|ref|YP_002461470.1|	0036339	60-319	6.71e-61	53822	Periplasmic binding protein-like I	0.000068	53823	L-arabinose binding protein-like	2nzu G:58-332
jb	gi|219847037|ref|YP_002461470.1|	0051985	1-59	1.69e-18	47413	lambda repressor-like DNA-binding domains	0.0014	47438	GalR/LacI-like bacterial regulator	1pru A:
jb	gi|219847226|ref|YP_002461659.1|	0036339	59-334	4.17e-62	53822	Periplasmic binding protein-like I	0.0000858	53823	L-arabinose binding protein-like	2nzu G:58-332
jb	gi|219847226|ref|YP_002461659.1|	0051985	1-57	2.06e-19	47413	lambda repressor-like DNA-binding domains	0.0014	47438	GalR/LacI-like bacterial regulator	1pru A:
jb	gi|219848589|ref|YP_002463022.1|	0036339	62-335	8.92e-73	53822	Periplasmic binding protein-like I	0.0000307	53823	L-arabinose binding protein-like	1dbq A:
jb	gi|219848589|ref|YP_002463022.1|	0051985	2-60	3.31e-18	47413	lambda repressor-like DNA-binding domains	0.0031	47438	GalR/LacI-like bacterial regulator	2hsg A:2-58
jb	gi|219849151|ref|YP_002463584.1|	0036339	79-338	6.34e-64	53822	Periplasmic binding protein-like I	0.0000533	53823	L-arabinose binding protein-like	1dbq A:
jb	gi|219849151|ref|YP_002463584.1|	0051985	5-63	9.46e-19	47413	lambda repressor-like DNA-binding domains	0.0023	47438	GalR/LacI-like bacterial regulator	1efa A:2-60
jb	gi|219849773|ref|YP_002464206.1|	0036339	61-328	1.75e-89	53822	Periplasmic binding protein-like I	0.00000289	53823	L-arabinose binding protein-like	1dbq A:
jb	gi|219849773|ref|YP_002464206.1|	0051985	1-59	2.63e-18	47413	lambda repressor-like DNA-binding domains	0.0014	47438	GalR/LacI-like bacterial regulator	1pru A:
jb	gi|219850554|ref|YP_002464987.1|	0036339	60-329	3.34e-73	53822	Periplasmic binding protein-like I	0.0000272	53823	L-arabinose binding protein-like	2nzu G:58-332
jb	gi|219850554|ref|YP_002464987.1|	0044558	1-55	0.0000000000000402	47413	lambda repressor-like DNA-binding domains	0.0024	47438	GalR/LacI-like bacterial regulator	1pru A:
jb	gi|219846976|ref|YP_002461409.1|	0048694	150-222	2.31e-24	46894	C-terminal effector domain of the bipartite response regulators	0.0014	46900	GerE-like (LuxR/UhpA family of transcriptional regulators)	1fse A:
jb	gi|219846976|ref|YP_002461409.1|	0043525	9-187	8.25e-24	52172	CheY-like	0.00087	52173	CheY-related	1a04 A:5-142
jb	gi|219847184|ref|YP_002461617.1|	0048694	137-208	1.33e-17	46894	C-terminal effector domain of the bipartite response regulators	0.0098	46900	GerE-like (LuxR/UhpA family of transcriptional regulators)	1fse A:
jb	gi|219847184|ref|YP_002461617.1|	0043525	3-161	0.0000000000000022	52172	CheY-like	0.0032	52173	CheY-related	1s8n A:
jb	gi|219847991|ref|YP_002462424.1|	0048694	220-271	0.00000000000126	46894	C-terminal effector domain of the bipartite response regulators	0.0054	46900	GerE-like (LuxR/UhpA family of transcriptional regulators)	1p4w A:
jb	gi|219848256|ref|YP_002462689.1|	0045682	7-134	3.42e-36	52172	CheY-like	0.00025	52173	CheY-related	1a04 A:5-142
jb	gi|219848256|ref|YP_002462689.1|	0048694	155-227	1.02e-21	46894	C-terminal effector domain of the bipartite response regulators	0.0024	46900	GerE-like (LuxR/UhpA family of transcriptional regulators)	1fse A:
jb	gi|219849240|ref|YP_002463673.1|	0045682	9-139	3.7e-32	52172	CheY-like	0.00043	52173	CheY-related	1a04 A:5-142
jb	gi|219849240|ref|YP_002463673.1|	0048694	164-235	1.7e-23	46894	C-terminal effector domain of the bipartite response regulators	0.0019	46900	GerE-like (LuxR/UhpA family of transcriptional regulators)	1fse A:
jb	gi|219849441|ref|YP_002463874.1|	0052715	221-404	1.83e-47	117281	Kelch motif	0.00046	117282	Kelch motif	2flu X:325-609
jb	gi|219849441|ref|YP_002463874.1|	0048694	6-67	8.16e-22	46894	C-terminal effector domain of the bipartite response regulators	0.0024	46900	GerE-like (LuxR/UhpA family of transcriptional regulators)	1a04 A:150-216
jb	gi|219849441|ref|YP_002463874.1|	0047741	414-488	0.0000183	50965	Galactose oxidase, central domain	0.05	50966	Galactose oxidase, central domain	1k3i A:151-537
jb	gi|219849447|ref|YP_002463880.1|	0048694	842-916	1.5e-21	46894	C-terminal effector domain of the bipartite response regulators	0.0027	46900	GerE-like (LuxR/UhpA family of transcriptional regulators)	1fse A:
jb	gi|219849447|ref|YP_002463880.1|	0053686	19-238	0.00000000000771	52540	P-loop containing nucleoside triphosphate hydrolases	0.079	81269	Extended AAA-ATPase domain	1l8q A:77-289
jb	gi|219849451|ref|YP_002463884.1|	0045682	5-134	1.99e-28	52172	CheY-like	0.0039	52173	CheY-related	1a04 A:5-142
jb	gi|219849451|ref|YP_002463884.1|	0043525	230-351	8.54e-25	52172	CheY-like	0.0043	52173	CheY-related	1srr A:
jb	gi|219849451|ref|YP_002463884.1|	0048694	139-207	8.84e-16	46894	C-terminal effector domain of the bipartite response regulators	0.0046	46900	GerE-like (LuxR/UhpA family of transcriptional regulators)	1a04 A:150-216
jb	gi|219849670|ref|YP_002464103.1|	0045682	1-132	1.85e-38	52172	CheY-like	0.00022	52173	CheY-related	1a04 A:5-142
jb	gi|219849670|ref|YP_002464103.1|	0048694	144-215	8.16e-23	46894	C-terminal effector domain of the bipartite response regulators	0.0028	46900	GerE-like (LuxR/UhpA family of transcriptional regulators)	1fse A:
jb	gi|219850206|ref|YP_002464639.1|	0045682	4-130	4.41e-36	52172	CheY-like	0.0005	52173	CheY-related	1a04 A:5-142
jb	gi|219850206|ref|YP_002464639.1|	0048694	140-214	6.8e-21	46894	C-terminal effector domain of the bipartite response regulators	0.0033	46900	GerE-like (LuxR/UhpA family of transcriptional regulators)	1fse A:
jb	gi|219850507|ref|YP_002464940.1|	0045682	3-134	1.71e-32	52172	CheY-like	0.00022	52173	CheY-related	1a04 A:5-142
jb	gi|219850507|ref|YP_002464940.1|	0048694	134-210	1.16e-22	46894	C-terminal effector domain of the bipartite response regulators	0.004	46900	GerE-like (LuxR/UhpA family of transcriptional regulators)	1fse A:
jb	gi|219848001|ref|YP_002462434.1|	0054060	89-219	2.17e-24	48008	GntR ligand-binding domain-like	0.0048	48009	GntR ligand-binding domain-like	2hs5 A:94-231
jb	gi|219848001|ref|YP_002462434.1|	0050048	4-84	2.05e-23	46785	Winged helix DNA-binding domain	0.013	46804	GntR-like transcriptional regulators	1hw1 A:5-78
jb	gi|219849758|ref|YP_002464191.1|	0040524	88-246	1.99e-31	100950	NagB/RpiA/CoA transferase-like	0.05	110513	IF2B-like	1vb5 A:
jb	gi|219849758|ref|YP_002464191.1|	0043758	17-77	0.00000000000000135	46785	Winged helix DNA-binding domain	0.077	46804	GntR-like transcriptional regulators	1hw1 A:5-78
jb	gi|219849955|ref|YP_002464388.1|	0054060	80-221	1.07e-26	48008	GntR ligand-binding domain-like	0.014	48009	GntR ligand-binding domain-like	1hw1 A:79-230
jb	gi|219849955|ref|YP_002464388.1|	0050048	9-78	1.2e-18	46785	Winged helix DNA-binding domain	0.017	46804	GntR-like transcriptional regulators	1hw1 A:5-78
jb	gi|219848069|ref|YP_002462502.1|	0049608	62-253	2.08e-57	55781	GAF domain-like	0.0000825	75513	IclR ligand-binding domain-like	1mkm A:76-246
jb	gi|219848069|ref|YP_002462502.1|	0048177	4-77	1.08e-20	46785	Winged helix DNA-binding domain	0.012	74676	Transcriptional regulator IclR, N-terminal domain	1mkm A:1-75
jb	gi|219848923|ref|YP_002463356.1|	0049608	59-248	5.4e-51	55781	GAF domain-like	0.0000904	75513	IclR ligand-binding domain-like	1mkm A:76-246
jb	gi|219848923|ref|YP_002463356.1|	0048177	3-73	0.00000000000000344	46785	Winged helix DNA-binding domain	0.034	74676	Transcriptional regulator IclR, N-terminal domain	1mkm A:1-75
jb	gi|219850095|ref|YP_002464528.1|	0039545	84-213	1.34e-28	51306	LexA/Signal peptidase	0.00069	51307	LexA-related	1jhf A:73-198
jb	gi|219850095|ref|YP_002464528.1|	0047587	5-72	0.00000000000000431	46785	Winged helix DNA-binding domain	0.02	46789	LexA repressor, N-terminal DNA-binding domain	1jhf A:2-72
jb	gi|219847817|ref|YP_002462250.1|	0049384	5-98	0.000000000011	46785	Winged helix DNA-binding domain	0.052	68967	Lrp/AsnC-like transcriptional regulator N-terminal domain	1ri7 A:25-84
jb	gi|219847867|ref|YP_002462300.1|	0049777	12-101	3.26e-18	46785	Winged helix DNA-binding domain	0.087	68967	Lrp/AsnC-like transcriptional regulator N-terminal domain	1ri7 A:25-84
jb	gi|219847882|ref|YP_002462315.1|	0053261	14-188	6.08e-29	46785	Winged helix DNA-binding domain	0.065	68967	Lrp/AsnC-like transcriptional regulator N-terminal domain	1i1g A:2-61
jb	gi|219849549|ref|YP_002463982.1|	0052640	133-194	0.0000277	46785	Winged helix DNA-binding domain	0.054	68967	Lrp/AsnC-like transcriptional regulator N-terminal domain	1ri7 A:25-84
jb	gi|219849936|ref|YP_002464369.1|	0039384	21-67	0.000000322	46785	Winged helix DNA-binding domain	0.047	68967	Lrp/AsnC-like transcriptional regulator N-terminal domain	2cg4 A:4-66
jb	gi|219850160|ref|YP_002464593.1|	0040524	85-239	6.77e-29	100950	NagB/RpiA/CoA transferase-like	0.026	110513	IF2B-like	1vb5 A:
jb	gi|219850160|ref|YP_002464593.1|	0043758	14-67	0.000000000386	46785	Winged helix DNA-binding domain	0.058	68967	Lrp/AsnC-like transcriptional regulator N-terminal domain	1i1g A:2-61
jb	gi|219847004|ref|YP_002461437.1|	0045790	91-297	4.34e-43	53850	Periplasmic binding protein-like II	0.00036	53851	Phosphate binding protein-like	1i6a A:
jb	gi|219847004|ref|YP_002461437.1|	0045910	1-111	3.92e-26	46785	Winged helix DNA-binding domain	0.0045	88979	LysR-like transcriptional regulators	1ixc A:1-89
jb	gi|219847451|ref|YP_002461884.1|	0045790	92-289	6.43e-47	53850	Periplasmic binding protein-like II	0.00065	53851	Phosphate binding protein-like	1i6a A:
jb	gi|219847451|ref|YP_002461884.1|	0045910	2-113	3.76e-27	46785	Winged helix DNA-binding domain	0.0042	88979	LysR-like transcriptional regulators	1ixc A:1-89
jb	gi|219848810|ref|YP_002463243.1|	0045790	90-294	3.04e-55	53850	Periplasmic binding protein-like II	0.0000373	53851	Phosphate binding protein-like	1i6a A:
jb	gi|219848810|ref|YP_002463243.1|	0045910	1-110	3.85e-27	46785	Winged helix DNA-binding domain	0.002	88979	LysR-like transcriptional regulators	1ixc A:1-89
jb	gi|219849752|ref|YP_002464185.1|	0045910	1-111	6.53e-22	46785	Winged helix DNA-binding domain	0.0051	88979	LysR-like transcriptional regulators	1ixc A:1-89
jb	gi|219849752|ref|YP_002464185.1|	0049998	82-285	1.07e-19	53850	Periplasmic binding protein-like II	0.0092	53851	Phosphate binding protein-like	1al3 A:
jb	gi|219849817|ref|YP_002464250.1|	0045790	90-296	1.86e-32	53850	Periplasmic binding protein-like II	0.0029	53851	Phosphate binding protein-like	1i6a A:
jb	gi|219849817|ref|YP_002464250.1|	0045910	2-112	4.74e-24	46785	Winged helix DNA-binding domain	0.002	88979	LysR-like transcriptional regulators	1ixc A:1-89
jb	gi|219847189|ref|YP_002461622.1|	0052644	28-145	1.51e-26	46785	Winged helix DNA-binding domain	0.011	63379	MarR-like transcriptional regulators	2fbh A:8-144
jb	gi|219847658|ref|YP_002462091.1|	0052801	9-147	2.83e-35	46785	Winged helix DNA-binding domain	0.004	63379	MarR-like transcriptional regulators	2eth A:1-140
jb	gi|219847998|ref|YP_002462431.1|	0052801	18-153	1.62e-28	46785	Winged helix DNA-binding domain	0.0069	63379	MarR-like transcriptional regulators	2fbk A:8-179
jb	gi|219848252|ref|YP_002462685.1|	0052801	8-143	1.74e-30	46785	Winged helix DNA-binding domain	0.0022	63379	MarR-like transcriptional regulators	2a61 A:5-143
jb	gi|219848363|ref|YP_002462796.1|	0052644	28-141	1.31e-29	46785	Winged helix DNA-binding domain	0.014	63379	MarR-like transcriptional regulators	1s3j A:
jb	gi|219848578|ref|YP_002463011.1|	0052801	24-152	1.07e-25	46785	Winged helix DNA-binding domain	0.0037	63379	MarR-like transcriptional regulators	1s3j A:
jb	gi|219848586|ref|YP_002463019.1|	0049944	1-99	0.000000000000185	46785	Winged helix DNA-binding domain	0.025	63379	MarR-like transcriptional regulators	1ub9 A:
jb	gi|219848805|ref|YP_002463238.1|	0037826	82-155	4.19e-26	47979	Iron-dependent repressor protein, dimerization domain	0.00025	47980	Iron-dependent repressor protein, dimerization domain	1fx7 A:65-144
jb	gi|219848805|ref|YP_002463238.1|	0052644	29-108	0.0000000000000186	46785	Winged helix DNA-binding domain	0.081	63379	MarR-like transcriptional regulators	2fbk A:8-179
jb	gi|219848805|ref|YP_002463238.1|	0046044	147-232	0.000000000000238	50037	C-terminal domain of transcriptional repressors	0.0038	50041	FeoA-like	1fx7 A:145-230
jb	gi|219849491|ref|YP_002463924.1|	0052801	16-153	2.73e-33	46785	Winged helix DNA-binding domain	0.0051	63379	MarR-like transcriptional regulators	2a61 A:5-143
jb	gi|219850045|ref|YP_002464478.1|	0052801	12-140	4.12e-31	46785	Winged helix DNA-binding domain	0.0068	63379	MarR-like transcriptional regulators	2a61 A:5-143
jb	gi|219850128|ref|YP_002464561.1|	0052801	13-152	5.13e-24	46785	Winged helix DNA-binding domain	0.0057	63379	MarR-like transcriptional regulators	2fbh A:8-144
jb	gi|219847071|ref|YP_002461504.1|	0037914	8-100	3.25e-26	49879	SMAD/FHA domain	0.0018	49885	FHA domain	2ff4 A:284-382
jb	gi|219847071|ref|YP_002461504.1|	0048684	121-212	5.67e-22	46894	C-terminal effector domain of the bipartite response regulators	0.001	46895	PhoB-like	1p2f A:121-217
jb	gi|219847122|ref|YP_002461555.1|	0050342	19-133	0.00000000000000541	52172	CheY-like	0.0056	52173	CheY-related	2pl1 A:1-119
jb	gi|219847122|ref|YP_002461555.1|	0051385	120-203	0.00000000145	46894	C-terminal effector domain of the bipartite response regulators	0.012	46895	PhoB-like	1ys7 A:128-233
jb	gi|219847194|ref|YP_002461627.1|	0050342	3-125	6.69e-41	52172	CheY-like	0.0000798	52173	CheY-related	1mvo A:
jb	gi|219847194|ref|YP_002461627.1|	0051385	130-230	5.1e-32	46894	C-terminal effector domain of the bipartite response regulators	0.00057	46895	PhoB-like	1ys7 A:128-233
jb	gi|219847315|ref|YP_002461748.1|	0052670	937-1093	2.61e-33	48452	TPR-like	0.0071	140845	BTAD-like	2ff4 A:105-283
jb	gi|219847315|ref|YP_002461748.1|	0042932	425-558	0.00000000000834	48452	TPR-like	0.063	48453	Tetratricopeptide repeat (TPR)	1fch A:
jb	gi|219847315|ref|YP_002461748.1|	0042932	573-778	0.0000000518	48452	TPR-like	0.05	48453	Tetratricopeptide repeat (TPR)	1ihg A:197-365
jb	gi|219847315|ref|YP_002461748.1|	0052669	836-920	0.0000000578	46894	C-terminal effector domain of the bipartite response regulators	0.019	46895	PhoB-like	2ff4 A:10-104
jb	gi|219847341|ref|YP_002461774.1|	0050342	2-123	1.21e-43	52172	CheY-like	0.0000911	52173	CheY-related	1mvo A:
jb	gi|219847341|ref|YP_002461774.1|	0051385	128-225	3.68e-27	46894	C-terminal effector domain of the bipartite response regulators	0.0015	46895	PhoB-like	1qqi A:
jb	gi|219847488|ref|YP_002461921.1|	0054521	1-118	6.55e-37	52172	CheY-like	0.00011	52173	CheY-related	1kgs A:2-123
jb	gi|219847488|ref|YP_002461921.1|	0051385	121-223	3.12e-31	46894	C-terminal effector domain of the bipartite response regulators	0.001	46895	PhoB-like	1kgs A:124-225
jb	gi|219847532|ref|YP_002461965.1|	0052670	1010-1159	1.61e-30	48452	TPR-like	0.027	140845	BTAD-like	2ff4 A:105-283
jb	gi|219847532|ref|YP_002461965.1|	0047420	29-105,139-258	0.00000000000456	52540	P-loop containing nucleoside triphosphate hydrolases	0.081	81269	Extended AAA-ATPase domain	1jbk A:
jb	gi|219847532|ref|YP_002461965.1|	0052669	913-991	0.0000000000482	46894	C-terminal effector domain of the bipartite response regulators	0.018	46895	PhoB-like	1qqi A:
jb	gi|219847532|ref|YP_002461965.1|	0054057	557-666	0.000000929	48452	TPR-like	0.043	48453	Tetratricopeptide repeat (TPR)	2c2l A:24-224
jb	gi|219847532|ref|YP_002461965.1|	0043958	829-913	0.0000181	48371	ARM repeat	0.058	101410	PBS lyase HEAT-like repeat	1te4 A:
jb	gi|219847822|ref|YP_002462255.1|	0048684	142-233	0.000000000539	46894	C-terminal effector domain of the bipartite response regulators	0.01	46895	PhoB-like	1kgs A:124-225
jb	gi|219848013|ref|YP_002462446.1|	0050342	1-125	2.13e-43	52172	CheY-like	0.0000406	52173	CheY-related	1mvo A:
jb	gi|219848013|ref|YP_002462446.1|	0051385	128-227	3.68e-33	46894	C-terminal effector domain of the bipartite response regulators	0.00055	46895	PhoB-like	1ys7 A:128-233
jb	gi|219848093|ref|YP_002462526.1|	0050342	2-124	2.85e-44	52172	CheY-like	0.00021	52173	CheY-related	1mvo A:
jb	gi|219848093|ref|YP_002462526.1|	0051385	121-224	6.52e-31	46894	C-terminal effector domain of the bipartite response regulators	0.00068	46895	PhoB-like	1ys7 A:128-233
jb	gi|219848680|ref|YP_002463113.1|	0050342	1-120	4.84e-42	52172	CheY-like	0.00022	52173	CheY-related	1mvo A:
jb	gi|219848680|ref|YP_002463113.1|	0051385	125-225	2.13e-29	46894	C-terminal effector domain of the bipartite response regulators	0.00089	46895	PhoB-like	1qqi A:
jb	gi|219848851|ref|YP_002463284.1|	0052670	934-1081	2.25e-25	48452	TPR-like	0.015	140845	BTAD-like	2ff4 A:105-283
jb	gi|219848851|ref|YP_002463284.1|	0053686	58-282	0.000000000000609	52540	P-loop containing nucleoside triphosphate hydrolases	0.058	81269	Extended AAA-ATPase domain	1iqp A:2-232
jb	gi|219848851|ref|YP_002463284.1|	0042932	543-726	0.0000000197	48452	TPR-like	0.022	48453	Tetratricopeptide repeat (TPR)	1w3b A:
jb	gi|219848851|ref|YP_002463284.1|	0042932	334-487	0.0000000822	48452	TPR-like	0.061	48453	Tetratricopeptide repeat (TPR)	1fch A:
jb	gi|219848851|ref|YP_002463284.1|	0052669	832-921	0.00000128	46894	C-terminal effector domain of the bipartite response regulators	0.044	46895	PhoB-like	1p2f A:121-217
jb	gi|219849103|ref|YP_002463536.1|	0043525	5-134	2.56e-38	52172	CheY-like	0.0031	52173	CheY-related	1ny5 A:1-137
jb	gi|219849103|ref|YP_002463536.1|	0051385	173-274	2.04e-22	46894	C-terminal effector domain of the bipartite response regulators	0.0014	46895	PhoB-like	1ys7 A:128-233
jb	gi|219849516|ref|YP_002463949.1|	0051385	136-222	0.00000000964	46894	C-terminal effector domain of the bipartite response regulators	0.0075	46895	PhoB-like	1ys7 A:128-233
jb	gi|219849516|ref|YP_002463949.1|	0051860	6-74	0.000000669	52172	CheY-like	0.022	52173	CheY-related	1b00 A:
jb	gi|219849580|ref|YP_002464013.1|	0050342	2-135	1.85e-46	52172	CheY-like	0.0000569	52173	CheY-related	1mvo A:
jb	gi|219849580|ref|YP_002464013.1|	0051385	128-229	3.97e-30	46894	C-terminal effector domain of the bipartite response regulators	0.00089	46895	PhoB-like	1qqi A:
jb	gi|219849697|ref|YP_002464130.1|	0042932	813-1025	2.22e-23	48452	TPR-like	0.009	48453	Tetratricopeptide repeat (TPR)	1w3b A:
jb	gi|219849697|ref|YP_002464130.1|	0053686	279-538	7.99e-19	52540	P-loop containing nucleoside triphosphate hydrolases	0.057	81269	Extended AAA-ATPase domain	1ksf X:168-436
jb	gi|219849697|ref|YP_002464130.1|	0052670	130-259	4.96e-19	48452	TPR-like	0.073	48453	Tetratricopeptide repeat (TPR)	1xnf A:
jb	gi|219849697|ref|YP_002464130.1|	0052669	5-80	0.0000000425	46894	C-terminal effector domain of the bipartite response regulators	0.011	46895	PhoB-like	2ff4 A:10-104
jb	gi|219849825|ref|YP_002464258.1|	0052670	115-249	2.21e-18	48452	TPR-like	0.052	140845	BTAD-like	2ff4 A:105-283
jb	gi|219849825|ref|YP_002464258.1|	0040237	261-311,362-506	0.0000000000000151	52540	P-loop containing nucleoside triphosphate hydrolases	0.09	52541	Nucleotide and nucleoside kinases	1rkb A:
jb	gi|219849825|ref|YP_002464258.1|	0042932	746-953	0.0000000000973	48452	TPR-like	0.029	48453	Tetratricopeptide repeat (TPR)	1w3b A:
jb	gi|219849825|ref|YP_002464258.1|	0052669	3-76	0.000000272	46894	C-terminal effector domain of the bipartite response regulators	0.011	46895	PhoB-like	2ff4 A:10-104
jb	gi|219850143|ref|YP_002464576.1|	0053686	267-537	1.85e-26	52540	P-loop containing nucleoside triphosphate hydrolases	0.074	81269	Extended AAA-ATPase domain	1fnn A:1-276
jb	gi|219850143|ref|YP_002464576.1|	0052670	121-270	4.38e-26	48452	TPR-like	0.012	140845	BTAD-like	2ff4 A:105-283
jb	gi|219850143|ref|YP_002464576.1|	0054057	779-900	0.00000000000000656	48452	TPR-like	0.024	48453	Tetratricopeptide repeat (TPR)	1w3b A:
jb	gi|219850143|ref|YP_002464576.1|	0042932	865-1014	0.000000000000721	48452	TPR-like	0.093	69094	Transcription factor MalT domain III	1hz4 A:
jb	gi|219850143|ref|YP_002464576.1|	0054057	710-815	0.0000000139	48452	TPR-like	0.051	48453	Tetratricopeptide repeat (TPR)	1y8m A:1-138
jb	gi|219850143|ref|YP_002464576.1|	0052669	6-80	0.000000023	46894	C-terminal effector domain of the bipartite response regulators	0.0046	46895	PhoB-like	2ff4 A:10-104
jb	gi|219847677|ref|YP_002462110.1|	0049374	54-174	6.93e-20	51182	RmlC-like cupins	0.062	101979	YlbA-like	1sef A:
jb	gi|219847677|ref|YP_002462110.1|	0051249	1-67	7.32e-16	47413	lambda repressor-like DNA-binding domains	0.036	47432	SinR domain-like	1b0n A:1-68
jb	gi|219848116|ref|YP_002462549.1|	0043026	190-316	2.25e-23	51261	Duplicated hybrid motif	0.0068	102006	Peptidoglycan hydrolase LytM	1qwy A:
jb	gi|219848116|ref|YP_002462549.1|	0046409	2-55	0.0000000422	47413	lambda repressor-like DNA-binding domains	0.046	47432	SinR domain-like	1y7y A:5-73
jb	gi|219847305|ref|YP_002461738.1|	0054374	35-103	4.64e-18	46689	Homeodomain-like	0.0072	46764	Tetracyclin repressor-like, N-terminal domain	1t56 A:22-94
jb	gi|219847305|ref|YP_002461738.1|	0053097	109-228	0.0000000000156	48498	Tetracyclin repressor-like, C-terminal domain	0.012	48499	Tetracyclin repressor-like, C-terminal domain	2id3 A:81-203
jb	gi|219847369|ref|YP_002461802.1|	0054374	1-75	4.73e-20	46689	Homeodomain-like	0.0074	46764	Tetracyclin repressor-like, N-terminal domain	2hyj A:8-82
jb	gi|219847369|ref|YP_002461802.1|	0049196	80-195	0.00000000000000128	48498	Tetracyclin repressor-like, C-terminal domain	0.0059	48499	Tetracyclin repressor-like, C-terminal domain	1vi0 A:78-194
jb	gi|219849313|ref|YP_002463746.1|	0049523	13-92	3.9e-18	46689	Homeodomain-like	0.004	46764	Tetracyclin repressor-like, N-terminal domain	1ui5 A:5-75
jb	gi|219849313|ref|YP_002463746.1|	0049196	91-196	0.000000381	48498	Tetracyclin repressor-like, C-terminal domain	0.018	48499	Tetracyclin repressor-like, C-terminal domain	2gfn A:81-199
jb	gi|219849600|ref|YP_002464033.1|	0049523	4-66	4.77e-16	46689	Homeodomain-like	0.0025	46764	Tetracyclin repressor-like, N-terminal domain	1z77 A:1-75
jb	gi|219849600|ref|YP_002464033.1|	0052743	88-186	0.0000000145	48498	Tetracyclin repressor-like, C-terminal domain	0.0092	48499	Tetracyclin repressor-like, C-terminal domain	2fq4 A:78-192
jb	gi|219850201|ref|YP_002464634.1|	0046275	185-234	0.0000000000134	46689	Homeodomain-like	0.017	46759	AraC type transcriptional activator	1bl0 A:63-124
jb	gi|219850201|ref|YP_002464634.1|	0036286	131-183	0.00000367	46689	Homeodomain-like	0.044	46764	Tetracyclin repressor-like, N-terminal domain	1t56 A:22-94
