# Supplementary material for: Abundance, diversity and domain architecture variability in prokaryotic DNA-binding transcription factors
Source: PLoS One. 2018 Apr 3;13(4):e0195332. doi: 10.1371/journal.pone.0195332 (PMC5882156; doi:10.1371/journal.pone.0195332)
Supplement: S1 Dataset — The information of genomes and transcription factors is organized in a tabular format. The file S1_Dataset.zip contains 761 files, one per genome. The information is organized as follows: Genome ID, identifier from NCBI database; Supfam ID; physical position of the Domain; E-value; Supfam model assignment; Supfam description; E-value associated to the family; Family ID; Family ID; representative PDB associated to each assignment. (ZIP) [file pone.0195332.s005.zip › Genomes_assignments/Chloroflexus_sp._Y-400-fl_B.TFs]

2R	gi|222526624|ref|YP_002571095.1|	0046275	249-299	0.000000000139	46689	Homeodomain-like	0.025	46759	AraC type transcriptional activator	1bl0 A:63-124
2R	gi|222526624|ref|YP_002571095.1|	0036286	195-247	0.0000000136	46689	Homeodomain-like	0.042	46764	Tetracyclin repressor-like, N-terminal domain	1t56 A:22-94
2R	gi|222526624|ref|YP_002571095.1|	0051818	31-94,131-174	0.0000549	51215	Regulatory protein AraC	0.0094	51216	Regulatory protein AraC	2arc A:
2R	gi|222527359|ref|YP_002571830.1|	0046275	256-307	0.000000000123	46689	Homeodomain-like	0.057	46759	AraC type transcriptional activator	1d5y A:57-121
2R	gi|222527359|ref|YP_002571830.1|	0036286	203-254	0.000000000579	46689	Homeodomain-like	0.046	46764	Tetracyclin repressor-like, N-terminal domain	2np5 A:9-77
2R	gi|222523316|ref|YP_002567786.1|	0049777	4-89	3.43e-24	46785	Winged helix DNA-binding domain	0.0093	46801	ArsR-like transcriptional regulators	1r1u A:
2R	gi|222523869|ref|YP_002568339.1|	0052364	9-65	0.0000000000145	46785	Winged helix DNA-binding domain	0.032	46801	ArsR-like transcriptional regulators	1smt A:
2R	gi|222524719|ref|YP_002569190.1|	0047618	107-241	1.44e-38	52788	Phosphotyrosine protein phosphatases I	0.00011	52789	Low-molecular-weight phosphotyrosine protein phosphatases	1jl3 A:
2R	gi|222524719|ref|YP_002569190.1|	0049777	7-90	1.98e-19	46785	Winged helix DNA-binding domain	0.056	46801	ArsR-like transcriptional regulators	1r1u A:
2R	gi|222526752|ref|YP_002571223.1|	0049944	4-89	2.39e-26	46785	Winged helix DNA-binding domain	0.012	46801	ArsR-like transcriptional regulators	1r1u A:
2R	gi|222527089|ref|YP_002571560.1|	0049777	17-115	6.99e-26	46785	Winged helix DNA-binding domain	0.0091	46801	ArsR-like transcriptional regulators	1smt A:
2R	gi|222523877|ref|YP_002568347.1|	0052861	15-154	2.49e-34	51206	cAMP-binding domain-like	0.01	51210	cAMP-binding domain	1hw5 A:1-137
2R	gi|222523877|ref|YP_002568347.1|	0052198	156-236	3.28e-16	46785	Winged helix DNA-binding domain	0.014	46796	CAP C-terminal domain-like	2coh A:118-199
2R	gi|222524534|ref|YP_002569005.1|	0048492	13-138	2.62e-21	51206	cAMP-binding domain-like	0.0058	51210	cAMP-binding domain	2coh A:6-117
2R	gi|222524534|ref|YP_002569005.1|	0052198	139-217	0.00000000000000508	46785	Winged helix DNA-binding domain	0.006	46796	CAP C-terminal domain-like	2coh A:118-199
2R	gi|222524613|ref|YP_002569084.1|	0054946	6-145	3.67e-35	51206	cAMP-binding domain-like	0.0052	51210	cAMP-binding domain	1hw5 A:1-137
2R	gi|222524613|ref|YP_002569084.1|	0052198	146-215	0.00000000000223	46785	Winged helix DNA-binding domain	0.021	46796	CAP C-terminal domain-like	2oz6 A:143-213
2R	gi|222524672|ref|YP_002569143.1|	0046856	16-151	1.01e-25	51206	cAMP-binding domain-like	0.052	89419	Listeriolysin regulatory protein PrfA, N-terminal domain	1omi A:1005-1137
2R	gi|222524672|ref|YP_002569143.1|	0052198	154-223	8.8e-16	46785	Winged helix DNA-binding domain	0.017	46796	CAP C-terminal domain-like	2coh A:118-199
2R	gi|222524968|ref|YP_002569439.1|	0054946	9-147	3.4e-34	51206	cAMP-binding domain-like	0.0036	51210	cAMP-binding domain	1hw5 A:1-137
2R	gi|222524968|ref|YP_002569439.1|	0052198	149-223	7.69e-16	46785	Winged helix DNA-binding domain	0.012	46796	CAP C-terminal domain-like	2coh A:118-199
2R	gi|222526891|ref|YP_002571362.1|	0054946	9-144	6.15e-32	51206	cAMP-binding domain-like	0.0098	51210	cAMP-binding domain	1hw5 A:1-137
2R	gi|222526891|ref|YP_002571362.1|	0052198	145-221	0.00000000000000199	46785	Winged helix DNA-binding domain	0.0084	46796	CAP C-terminal domain-like	2coh A:118-199
2R	gi|222525119|ref|YP_002569590.1|	0041150	22-151	2.1e-31	46785	Winged helix DNA-binding domain	0.001	101027	FUR-like	1mzb A:
2R	gi|222523686|ref|YP_002568156.1|	0036339	66-344	4.52e-73	53822	Periplasmic binding protein-like I	0.0000204	53823	L-arabinose binding protein-like	1dbq A:
2R	gi|222523686|ref|YP_002568156.1|	0051985	1-65	3.25e-16	47413	lambda repressor-like DNA-binding domains	0.0023	47438	GalR/LacI-like bacterial regulator	1pru A:
2R	gi|222523702|ref|YP_002568172.1|	0036339	81-336	6.48e-60	53822	Periplasmic binding protein-like I	0.00011	53823	L-arabinose binding protein-like	2nzu G:58-332
2R	gi|222523702|ref|YP_002568172.1|	0051985	7-64	4.5e-16	47413	lambda repressor-like DNA-binding domains	0.0043	47438	GalR/LacI-like bacterial regulator	1uxd A:
2R	gi|222524457|ref|YP_002568928.1|	0036339	62-336	3.37e-71	53822	Periplasmic binding protein-like I	0.0000234	53823	L-arabinose binding protein-like	1dbq A:
2R	gi|222524457|ref|YP_002568928.1|	0051985	2-60	1.69e-18	47413	lambda repressor-like DNA-binding domains	0.0036	47438	GalR/LacI-like bacterial regulator	2hsg A:2-58
2R	gi|222524543|ref|YP_002569014.1|	0036339	60-338	5.22e-74	53822	Periplasmic binding protein-like I	0.0000264	53823	L-arabinose binding protein-like	1dbq A:
2R	gi|222524543|ref|YP_002569014.1|	0051985	1-58	1.88e-17	47413	lambda repressor-like DNA-binding domains	0.0048	47438	GalR/LacI-like bacterial regulator	2bjc A:1-62
2R	gi|222525437|ref|YP_002569908.1|	0036339	81-340	2.17e-65	53822	Periplasmic binding protein-like I	0.0000455	53823	L-arabinose binding protein-like	1dbq A:
2R	gi|222525437|ref|YP_002569908.1|	0051985	7-65	6.53e-19	47413	lambda repressor-like DNA-binding domains	0.0022	47438	GalR/LacI-like bacterial regulator	1efa A:2-60
2R	gi|222526195|ref|YP_002570666.1|	0036339	60-329	3.26e-74	53822	Periplasmic binding protein-like I	0.0000242	53823	L-arabinose binding protein-like	2nzu G:58-332
2R	gi|222526195|ref|YP_002570666.1|	0044558	1-55	0.0000000000000249	47413	lambda repressor-like DNA-binding domains	0.0021	47438	GalR/LacI-like bacterial regulator	1pru A:
2R	gi|222526934|ref|YP_002571405.1|	0036339	60-334	2.36e-63	53822	Periplasmic binding protein-like I	0.0000587	53823	L-arabinose binding protein-like	2nzu G:58-332
2R	gi|222526934|ref|YP_002571405.1|	0051985	1-57	1.65e-18	47413	lambda repressor-like DNA-binding domains	0.0016	47438	GalR/LacI-like bacterial regulator	1pru A:
2R	gi|222527385|ref|YP_002571856.1|	0036339	61-319	6.73e-63	53822	Periplasmic binding protein-like I	0.0000834	53823	L-arabinose binding protein-like	1dbq A:
2R	gi|222527385|ref|YP_002571856.1|	0051985	1-59	1.97e-18	47413	lambda repressor-like DNA-binding domains	0.0014	47438	GalR/LacI-like bacterial regulator	1pru A:
2R	gi|222523324|ref|YP_002567794.1|	0045682	2-134	2.56e-31	52172	CheY-like	0.00021	52173	CheY-related	1a04 A:5-142
2R	gi|222523324|ref|YP_002567794.1|	0048694	132-210	1.5e-23	46894	C-terminal effector domain of the bipartite response regulators	0.0043	46900	GerE-like (LuxR/UhpA family of transcriptional regulators)	1fse A:
2R	gi|222524000|ref|YP_002568470.1|	0045682	1-132	9.82e-38	52172	CheY-like	0.00028	52173	CheY-related	1a04 A:5-142
2R	gi|222524000|ref|YP_002568470.1|	0048694	146-216	3.74e-22	46894	C-terminal effector domain of the bipartite response regulators	0.0029	46900	GerE-like (LuxR/UhpA family of transcriptional regulators)	1fse A:
2R	gi|222524601|ref|YP_002569072.1|	0045682	1-132	9.11e-32	52172	CheY-like	0.00046	52173	CheY-related	1a04 A:5-142
2R	gi|222524601|ref|YP_002569072.1|	0048694	157-211	0.0000000000442	46894	C-terminal effector domain of the bipartite response regulators	0.0046	46900	GerE-like (LuxR/UhpA family of transcriptional regulators)	1fse A:
2R	gi|222525011|ref|YP_002569482.1|	0045682	4-129	1.14e-35	52172	CheY-like	0.00047	52173	CheY-related	1a04 A:5-142
2R	gi|222525011|ref|YP_002569482.1|	0048694	141-214	1.53e-20	46894	C-terminal effector domain of the bipartite response regulators	0.0033	46900	GerE-like (LuxR/UhpA family of transcriptional regulators)	1fse A:
2R	gi|222525026|ref|YP_002569497.1|	0045682	6-137	3.84e-33	52172	CheY-like	0.00026	52173	CheY-related	1a04 A:5-142
2R	gi|222525026|ref|YP_002569497.1|	0048694	157-233	7.82e-24	46894	C-terminal effector domain of the bipartite response regulators	0.0019	46900	GerE-like (LuxR/UhpA family of transcriptional regulators)	1fse A:
2R	gi|222525329|ref|YP_002569800.1|	0052715	250-473	9.68e-47	117281	Kelch motif	0.00035	117282	Kelch motif	2flu X:325-609
2R	gi|222525329|ref|YP_002569800.1|	0048694	6-67	4.76e-22	46894	C-terminal effector domain of the bipartite response regulators	0.0021	46900	GerE-like (LuxR/UhpA family of transcriptional regulators)	1a04 A:150-216
2R	gi|222525334|ref|YP_002569805.1|	0048694	847-915	3.4e-21	46894	C-terminal effector domain of the bipartite response regulators	0.0027	46900	GerE-like (LuxR/UhpA family of transcriptional regulators)	1fse A:
2R	gi|222525334|ref|YP_002569805.1|	0053686	20-271	0.0000000000000091	52540	P-loop containing nucleoside triphosphate hydrolases	0.054	81269	Extended AAA-ATPase domain	1l8q A:77-289
2R	gi|222525334|ref|YP_002569805.1|	0047272	617-823	0.0000683	48452	TPR-like	0.019	69094	Transcription factor MalT domain III	1hz4 A:
2R	gi|222525337|ref|YP_002569808.1|	0045682	4-133	1.1e-28	52172	CheY-like	0.0032	52173	CheY-related	1a04 A:5-142
2R	gi|222525337|ref|YP_002569808.1|	0043525	231-354	4.41e-27	52172	CheY-like	0.0029	52173	CheY-related	1srr A:
2R	gi|222525337|ref|YP_002569808.1|	0048694	138-207	8.16e-17	46894	C-terminal effector domain of the bipartite response regulators	0.0046	46900	GerE-like (LuxR/UhpA family of transcriptional regulators)	1a04 A:150-216
2R	gi|222525692|ref|YP_002570163.1|	0048694	207-264	0.0000000000173	46894	C-terminal effector domain of the bipartite response regulators	0.0089	46900	GerE-like (LuxR/UhpA family of transcriptional regulators)	1a04 A:150-216
2R	gi|222526082|ref|YP_002570553.1|	0045682	6-134	1.57e-36	52172	CheY-like	0.00023	52173	CheY-related	1a04 A:5-142
2R	gi|222526082|ref|YP_002570553.1|	0048694	158-227	6.8e-22	46894	C-terminal effector domain of the bipartite response regulators	0.0022	46900	GerE-like (LuxR/UhpA family of transcriptional regulators)	1fse A:
2R	gi|222526094|ref|YP_002570565.1|	0048694	150-222	1.33e-24	46894	C-terminal effector domain of the bipartite response regulators	0.0015	46900	GerE-like (LuxR/UhpA family of transcriptional regulators)	1fse A:
2R	gi|222526094|ref|YP_002570565.1|	0043525	9-187	2.85e-24	52172	CheY-like	0.00095	52173	CheY-related	1a04 A:5-142
2R	gi|222526625|ref|YP_002571096.1|	0048694	808-877	4.76e-22	46894	C-terminal effector domain of the bipartite response regulators	0.0027	46900	GerE-like (LuxR/UhpA family of transcriptional regulators)	1a04 A:150-216
2R	gi|222526625|ref|YP_002571096.1|	0052726	10-232	0.000000000278	52540	P-loop containing nucleoside triphosphate hydrolases	0.08	81269	Extended AAA-ATPase domain	1in4 A:17-254
2R	gi|222526625|ref|YP_002571096.1|	0047272	448-790	0.0000000019	48452	TPR-like	0.013	69094	Transcription factor MalT domain III	1hz4 A:
2R	gi|222526625|ref|YP_002571096.1|	0044481	259-339	0.000019	48371	ARM repeat	0.019	101407	Mo25 protein	1upk A:
2R	gi|222526864|ref|YP_002571335.1|	0043525	5-158	4.1e-16	52172	CheY-like	0.0025	52173	CheY-related	1a04 A:5-142
2R	gi|222526864|ref|YP_002571335.1|	0048694	131-210	0.00000000000000918	46894	C-terminal effector domain of the bipartite response regulators	0.0072	46900	GerE-like (LuxR/UhpA family of transcriptional regulators)	1yio A:131-200
2R	gi|222526915|ref|YP_002571386.1|	0045682	3-135	5.98e-34	52172	CheY-like	0.00036	52173	CheY-related	1a04 A:5-142
2R	gi|222526915|ref|YP_002571386.1|	0048694	135-208	1.73e-24	46894	C-terminal effector domain of the bipartite response regulators	0.0016	46900	GerE-like (LuxR/UhpA family of transcriptional regulators)	1a04 A:150-216
2R	gi|222524148|ref|YP_002568619.1|	0040524	87-246	1.05e-30	100950	NagB/RpiA/CoA transferase-like	0.071	110513	IF2B-like	1vb5 A:
2R	gi|222524148|ref|YP_002568619.1|	0043758	17-75	0.00000000000000702	46785	Winged helix DNA-binding domain	0.075	46804	GntR-like transcriptional regulators	1hw1 A:5-78
2R	gi|222525689|ref|YP_002570160.1|	0054060	78-220	2.75e-28	48008	GntR ligand-binding domain-like	0.013	48009	GntR ligand-binding domain-like	1hw1 A:79-230
2R	gi|222525689|ref|YP_002570160.1|	0050048	8-77	9.37e-19	46785	Winged helix DNA-binding domain	0.019	46804	GntR-like transcriptional regulators	2hs5 A:25-93
2R	gi|222526249|ref|YP_002570720.1|	0054060	79-221	1.62e-26	48008	GntR ligand-binding domain-like	0.013	48009	GntR ligand-binding domain-like	2hs5 A:94-231
2R	gi|222526249|ref|YP_002570720.1|	0050048	4-77	5e-21	46785	Winged helix DNA-binding domain	0.014	46804	GntR-like transcriptional regulators	2hs5 A:25-93
2R	gi|222526337|ref|YP_002570808.1|	0050048	4-84	4.75e-22	46785	Winged helix DNA-binding domain	0.017	46804	GntR-like transcriptional regulators	1hw1 A:5-78
2R	gi|222526337|ref|YP_002570808.1|	0054060	89-220	2.88e-21	48008	GntR ligand-binding domain-like	0.0065	48009	GntR ligand-binding domain-like	2hs5 A:94-231
2R	gi|222523404|ref|YP_002567874.1|	0049608	66-256	1.23e-54	55781	GAF domain-like	0.0000663	75513	IclR ligand-binding domain-like	1mkm A:76-246
2R	gi|222523404|ref|YP_002567874.1|	0048177	8-81	7.76e-20	46785	Winged helix DNA-binding domain	0.012	74676	Transcriptional regulator IclR, N-terminal domain	1mkm A:1-75
2R	gi|222524744|ref|YP_002569215.1|	0049608	59-248	6.54e-51	55781	GAF domain-like	0.0000992	75513	IclR ligand-binding domain-like	1mkm A:76-246
2R	gi|222524744|ref|YP_002569215.1|	0048177	3-73	0.0000000000000042	46785	Winged helix DNA-binding domain	0.049	74676	Transcriptional regulator IclR, N-terminal domain	1mkm A:1-75
2R	gi|222523803|ref|YP_002568273.1|	0039545	84-213	6.98e-28	51306	LexA/Signal peptidase	0.00082	51307	LexA-related	1jhf A:73-198
2R	gi|222523803|ref|YP_002568273.1|	0047587	5-71	0.0000000000000013	46785	Winged helix DNA-binding domain	0.03	46789	LexA repressor, N-terminal DNA-binding domain	1jhf A:2-72
2R	gi|222525472|ref|YP_002569943.1|	0052640	133-193	0.000037	46785	Winged helix DNA-binding domain	0.049	68967	Lrp/AsnC-like transcriptional regulator N-terminal domain	1ri7 A:25-84
2R	gi|222525716|ref|YP_002570187.1|	0040524	83-239	1.98e-28	100950	NagB/RpiA/CoA transferase-like	0.027	110513	IF2B-like	1vb5 A:
2R	gi|222525716|ref|YP_002570187.1|	0043758	14-73	0.000000000223	46785	Winged helix DNA-binding domain	0.066	68967	Lrp/AsnC-like transcriptional regulator N-terminal domain	1i1g A:2-61
2R	gi|222526971|ref|YP_002571442.1|	0053261	14-188	1.09e-29	46785	Winged helix DNA-binding domain	0.079	68967	Lrp/AsnC-like transcriptional regulator N-terminal domain	1i1g A:2-61
2R	gi|222527261|ref|YP_002571732.1|	0049384	4-96	0.0000000000401	46785	Winged helix DNA-binding domain	0.065	68967	Lrp/AsnC-like transcriptional regulator N-terminal domain	1ri7 A:25-84
2R	gi|222527261|ref|YP_002571732.1|	0035785	110-214	0.0000204	56024	Phospholipase D/nuclease	0.055	160780	TrmB middle domain-like	2f5t X:110-246
2R	gi|222524145|ref|YP_002568616.1|	0045790	90-291	2.17e-43	53850	Periplasmic binding protein-like II	0.00022	53851	Phosphate binding protein-like	1i6a A:
2R	gi|222524145|ref|YP_002568616.1|	0045910	1-110	6.34e-27	46785	Winged helix DNA-binding domain	0.0012	88979	LysR-like transcriptional regulators	1ixc A:1-89
2R	gi|222524698|ref|YP_002569169.1|	0045790	90-294	1.19e-52	53850	Periplasmic binding protein-like II	0.0000501	53851	Phosphate binding protein-like	1i6a A:
2R	gi|222524698|ref|YP_002569169.1|	0045910	1-110	9.58e-28	46785	Winged helix DNA-binding domain	0.002	88979	LysR-like transcriptional regulators	1ixc A:1-89
2R	gi|222525187|ref|YP_002569658.1|	0045910	1-111	6.53e-22	46785	Winged helix DNA-binding domain	0.0044	88979	LysR-like transcriptional regulators	1ixc A:1-89
2R	gi|222525187|ref|YP_002569658.1|	0052806	91-285	1.21e-20	53850	Periplasmic binding protein-like II	0.0073	53851	Phosphate binding protein-like	1al3 A:
2R	gi|222525671|ref|YP_002570142.1|	0045790	90-298	2.17e-30	53850	Periplasmic binding protein-like II	0.0024	53851	Phosphate binding protein-like	1i6a A:
2R	gi|222525671|ref|YP_002570142.1|	0045910	2-112	9.54e-23	46785	Winged helix DNA-binding domain	0.0022	88979	LysR-like transcriptional regulators	1ixc A:1-89
2R	gi|222526689|ref|YP_002571160.1|	0045790	92-288	1.15e-51	53850	Periplasmic binding protein-like II	0.00072	53851	Phosphate binding protein-like	1al3 A:
2R	gi|222526689|ref|YP_002571160.1|	0045910	2-113	2e-25	46785	Winged helix DNA-binding domain	0.0039	88979	LysR-like transcriptional regulators	1ixc A:1-89
2R	gi|222527423|ref|YP_002571894.1|	0045790	91-297	2.9e-48	53850	Periplasmic binding protein-like II	0.00028	53851	Phosphate binding protein-like	1i6a A:
2R	gi|222527423|ref|YP_002571894.1|	0045910	1-111	1.49e-26	46785	Winged helix DNA-binding domain	0.005	88979	LysR-like transcriptional regulators	1ixc A:1-89
2R	gi|222523825|ref|YP_002568295.1|	0052801	12-139	8.33e-30	46785	Winged helix DNA-binding domain	0.0062	63379	MarR-like transcriptional regulators	2a61 A:5-143
2R	gi|222524554|ref|YP_002569025.1|	0052801	23-151	5.04e-27	46785	Winged helix DNA-binding domain	0.0025	63379	MarR-like transcriptional regulators	1s3j A:
2R	gi|222525113|ref|YP_002569584.1|	0052644	27-143	4.29e-27	46785	Winged helix DNA-binding domain	0.023	63379	MarR-like transcriptional regulators	1s3j A:
2R	gi|222525215|ref|YP_002569686.1|	0052801	14-152	7.06e-33	46785	Winged helix DNA-binding domain	0.0058	63379	MarR-like transcriptional regulators	2a61 A:5-143
2R	gi|222525743|ref|YP_002570214.1|	0039384	11-66	0.0000000194	46785	Winged helix DNA-binding domain	0.05	63379	MarR-like transcriptional regulators	3deu A:2-141
2R	gi|222526077|ref|YP_002570548.1|	0052801	11-143	9.25e-30	46785	Winged helix DNA-binding domain	0.0023	63379	MarR-like transcriptional regulators	2a61 A:5-143
2R	gi|222526132|ref|YP_002570603.1|	0052644	9-144	9.6e-35	46785	Winged helix DNA-binding domain	0.0024	63379	MarR-like transcriptional regulators	2eth A:1-140
2R	gi|222526348|ref|YP_002570819.1|	0052801	17-155	2.82e-29	46785	Winged helix DNA-binding domain	0.0066	63379	MarR-like transcriptional regulators	2fbk A:8-179
2R	gi|222526859|ref|YP_002571330.1|	0052644	29-145	1.34e-24	46785	Winged helix DNA-binding domain	0.0067	63379	MarR-like transcriptional regulators	1z91 A:8-144
2R	gi|222526986|ref|YP_002571457.1|	0049777	12-101	1.13e-19	46785	Winged helix DNA-binding domain	0.048	63379	MarR-like transcriptional regulators	1ub9 A:
2R	gi|222527361|ref|YP_002571832.1|	0038162	282-466	5.34e-41	52540	P-loop containing nucleoside triphosphate hydrolases	0.0065	81268	Tandem AAA-ATPase domain	1gm5 A:286-549
2R	gi|222527361|ref|YP_002571832.1|	0038142	574-750	1.51e-22	52540	P-loop containing nucleoside triphosphate hydrolases	0.011	81268	Tandem AAA-ATPase domain	1c4o A:410-583
2R	gi|222527361|ref|YP_002571832.1|	0049384	133-190	0.0000442	46785	Winged helix DNA-binding domain	0.069	63379	MarR-like transcriptional regulators	2hr3 A:2-146
2R	gi|222523344|ref|YP_002567814.1|	0052670	1010-1158	6.21e-31	48452	TPR-like	0.02	140845	BTAD-like	2ff4 A:105-283
2R	gi|222523344|ref|YP_002567814.1|	0047420	44-106,139-258	0.00000000000137	52540	P-loop containing nucleoside triphosphate hydrolases	0.076	81268	Tandem AAA-ATPase domain	1wp9 A:1-200
2R	gi|222523344|ref|YP_002567814.1|	0052669	913-990	0.000000000368	46894	C-terminal effector domain of the bipartite response regulators	0.015	46895	PhoB-like	1kgs A:124-225
2R	gi|222523344|ref|YP_002567814.1|	0054057	556-671	0.000000891	48452	TPR-like	0.048	48453	Tetratricopeptide repeat (TPR)	1tjc A:
2R	gi|222523360|ref|YP_002567830.1|	0037914	5-99	4.21e-28	49879	SMAD/FHA domain	0.0017	49885	FHA domain	2ff4 A:284-382
2R	gi|222523360|ref|YP_002567830.1|	0048684	120-211	1.36e-21	46894	C-terminal effector domain of the bipartite response regulators	0.0011	46895	PhoB-like	1p2f A:121-217
2R	gi|222523414|ref|YP_002567884.1|	0050342	2-130	1.99e-45	52172	CheY-like	0.00019	52173	CheY-related	1mvo A:
2R	gi|222523414|ref|YP_002567884.1|	0051385	121-224	7.37e-32	46894	C-terminal effector domain of the bipartite response regulators	0.00059	46895	PhoB-like	1ys7 A:128-233
2R	gi|222523930|ref|YP_002568400.1|	0051385	137-231	0.0000000000000196	46894	C-terminal effector domain of the bipartite response regulators	0.0033	46895	PhoB-like	1kgs A:124-225
2R	gi|222523932|ref|YP_002568402.1|	0051385	139-231	0.0000000000105	46894	C-terminal effector domain of the bipartite response regulators	0.01	46895	PhoB-like	1ys7 A:128-233
2R	gi|222523932|ref|YP_002568402.1|	0048997	4-90	0.0000466	52172	CheY-like	0.024	52173	CheY-related	1mvo A:
2R	gi|222524229|ref|YP_002568700.1|	0050342	2-128	2.13e-45	52172	CheY-like	0.0000633	52173	CheY-related	1mvo A:
2R	gi|222524229|ref|YP_002568700.1|	0051385	128-229	2.21e-30	46894	C-terminal effector domain of the bipartite response regulators	0.001	46895	PhoB-like	1ys7 A:128-233
2R	gi|222524297|ref|YP_002568768.1|	0050342	3-128	3.98e-43	52172	CheY-like	0.00015	52173	CheY-related	1nxo A:
2R	gi|222524297|ref|YP_002568768.1|	0051385	136-226	2.01e-27	46894	C-terminal effector domain of the bipartite response regulators	0.0011	46895	PhoB-like	1ys7 A:128-233
2R	gi|222524323|ref|YP_002568794.1|	0043525	3-134	2.99e-38	52172	CheY-like	0.0037	52173	CheY-related	1ny5 A:1-137
2R	gi|222524323|ref|YP_002568794.1|	0051385	170-272	1.73e-22	46894	C-terminal effector domain of the bipartite response regulators	0.0014	46895	PhoB-like	1ys7 A:128-233
2R	gi|222524860|ref|YP_002569331.1|	0052670	920-1066	2.63e-27	48452	TPR-like	0.0093	140845	BTAD-like	2ff4 A:105-283
2R	gi|222524860|ref|YP_002569331.1|	0053686	45-236	0.0000000000217	52540	P-loop containing nucleoside triphosphate hydrolases	0.069	81269	Extended AAA-ATPase domain	2ce7 A:150-402
2R	gi|222524860|ref|YP_002569331.1|	0042932	528-715	0.00000118	48452	TPR-like	0.029	48453	Tetratricopeptide repeat (TPR)	1w3b A:
2R	gi|222524860|ref|YP_002569331.1|	0042932	327-473	0.00000474	48452	TPR-like	0.035	48453	Tetratricopeptide repeat (TPR)	1fch A:
2R	gi|222524860|ref|YP_002569331.1|	0052669	816-905	0.0000034	46894	C-terminal effector domain of the bipartite response regulators	0.038	46895	PhoB-like	1p2f A:121-217
2R	gi|222525241|ref|YP_002569712.1|	0050342	1-120	1.37e-43	52172	CheY-like	0.00021	52173	CheY-related	1mvo A:
2R	gi|222525241|ref|YP_002569712.1|	0051385	125-225	1.25e-28	46894	C-terminal effector domain of the bipartite response regulators	0.00079	46895	PhoB-like	1qqi A:
2R	gi|222525681|ref|YP_002570152.1|	0052670	126-250	6.33e-19	48452	TPR-like	0.029	140845	BTAD-like	2ff4 A:105-283
2R	gi|222525681|ref|YP_002570152.1|	0049491	258-321,371-500	0.000000000000133	52540	P-loop containing nucleoside triphosphate hydrolases	0.061	52541	Nucleotide and nucleoside kinases	1rkb A:
2R	gi|222525681|ref|YP_002570152.1|	0042932	796-954	0.0000000000232	48452	TPR-like	0.024	48453	Tetratricopeptide repeat (TPR)	1elr A:
2R	gi|222525681|ref|YP_002570152.1|	0052669	5-76	0.000000595	46894	C-terminal effector domain of the bipartite response regulators	0.0088	46895	PhoB-like	2ff4 A:10-104
2R	gi|222525681|ref|YP_002570152.1|	0042932	630-786	0.0000043	48452	TPR-like	0.068	48453	Tetratricopeptide repeat (TPR)	1w3b A:
2R	gi|222526334|ref|YP_002570805.1|	0050342	1-125	9.39e-43	52172	CheY-like	0.0000379	52173	CheY-related	1mvo A:
2R	gi|222526334|ref|YP_002570805.1|	0051385	128-227	1.79e-33	46894	C-terminal effector domain of the bipartite response regulators	0.00045	46895	PhoB-like	1ys7 A:128-233
2R	gi|222526558|ref|YP_002571029.1|	0052670	125-259	9.28e-23	48452	TPR-like	0.036	140845	BTAD-like	2ff4 A:105-283
2R	gi|222526558|ref|YP_002571029.1|	0042932	866-1054	0.00000000000000414	48452	TPR-like	0.058	48453	Tetratricopeptide repeat (TPR)	1w3b A:
2R	gi|222526558|ref|YP_002571029.1|	0040237	303-342,371-385,416-571	0.00000000000265	52540	P-loop containing nucleoside triphosphate hydrolases	0.048	81269	Extended AAA-ATPase domain	1sxj C:12-238
2R	gi|222526558|ref|YP_002571029.1|	0054057	1017-1133	0.0000000000464	48452	TPR-like	0.042	48453	Tetratricopeptide repeat (TPR)	1w3b A:
2R	gi|222526558|ref|YP_002571029.1|	0048648	725-932	0.000000000314	81901	HCP-like	0.032	81902	HCP-like	1ouv A:
2R	gi|222526558|ref|YP_002571029.1|	0052669	8-83	0.00000964	46894	C-terminal effector domain of the bipartite response regulators	0.01	46895	PhoB-like	2ff4 A:10-104
2R	gi|222526656|ref|YP_002571127.1|	0050342	2-130	1.57e-40	52172	CheY-like	0.00015	52173	CheY-related	1mvo A:
2R	gi|222526656|ref|YP_002571127.1|	0051385	118-222	1.25e-25	46894	C-terminal effector domain of the bipartite response regulators	0.0021	46895	PhoB-like	1p2f A:121-217
2R	gi|222526878|ref|YP_002571349.1|	0050342	3-131	1.17e-41	52172	CheY-like	0.0000742	52173	CheY-related	1mvo A:
2R	gi|222526878|ref|YP_002571349.1|	0051385	131-230	3.12e-32	46894	C-terminal effector domain of the bipartite response regulators	0.00055	46895	PhoB-like	1ys7 A:128-233
2R	gi|222527023|ref|YP_002571494.1|	0054521	1-118	4.41e-37	52172	CheY-like	0.00012	52173	CheY-related	1kgs A:2-123
2R	gi|222527023|ref|YP_002571494.1|	0051385	124-224	4.82e-30	46894	C-terminal effector domain of the bipartite response regulators	0.00091	46895	PhoB-like	1kgs A:124-225
2R	gi|222527124|ref|YP_002571595.1|	0052670	957-1112	5.06e-31	48452	TPR-like	0.01	140845	BTAD-like	2ff4 A:105-283
2R	gi|222527124|ref|YP_002571595.1|	0042932	366-405,434-579	0.00000000000000596	48452	TPR-like	0.024	48453	Tetratricopeptide repeat (TPR)	2c2l A:24-224
2R	gi|222527124|ref|YP_002571595.1|	0042932	594-796	0.00000000067	48452	TPR-like	0.008	48453	Tetratricopeptide repeat (TPR)	1elr A:
2R	gi|222527124|ref|YP_002571595.1|	0052669	858-937	0.000000567	46894	C-terminal effector domain of the bipartite response regulators	0.023	46895	PhoB-like	1kgs A:124-225
2R	gi|222527147|ref|YP_002571618.1|	0050342	22-128	0.00000000000527	52172	CheY-like	0.0044	52173	CheY-related	1nxo A:
2R	gi|222527147|ref|YP_002571618.1|	0051385	125-201	0.000000000051	46894	C-terminal effector domain of the bipartite response regulators	0.0049	46895	PhoB-like	1ys7 A:128-233
2R	gi|222527337|ref|YP_002571808.1|	0053686	265-547	8.29e-23	52540	P-loop containing nucleoside triphosphate hydrolases	0.038	81269	Extended AAA-ATPase domain	1ksf X:168-436
2R	gi|222527337|ref|YP_002571808.1|	0052670	120-251	5.96e-23	48452	TPR-like	0.038	140845	BTAD-like	2ff4 A:105-283
2R	gi|222527337|ref|YP_002571808.1|	0042932	757-942	3.6e-21	48452	TPR-like	0.01	48453	Tetratricopeptide repeat (TPR)	1w3b A:
2R	gi|222527337|ref|YP_002571808.1|	0054057	669-786	0.000000114	48452	TPR-like	0.048	48453	Tetratricopeptide repeat (TPR)	1elr A:
2R	gi|222527337|ref|YP_002571808.1|	0052669	8-72	0.000000737	46894	C-terminal effector domain of the bipartite response regulators	0.0077	46895	PhoB-like	2ff4 A:10-104
2R	gi|222523448|ref|YP_002567918.1|	0043026	182-311	1.78e-24	51261	Duplicated hybrid motif	0.0045	102006	Peptidoglycan hydrolase LytM	1qwy A:
2R	gi|222523448|ref|YP_002567918.1|	0046409	2-59	0.0000000225	47413	lambda repressor-like DNA-binding domains	0.019	47432	SinR domain-like	1y7y A:5-73
2R	gi|222523607|ref|YP_002568077.1|	0054323	5-71	0.000000000000356	47413	lambda repressor-like DNA-binding domains	0.038	47432	SinR domain-like	1y7y A:5-73
2R	gi|222523938|ref|YP_002568408.1|	0042932	582-787	2.66e-23	48452	TPR-like	0.036	48453	Tetratricopeptide repeat (TPR)	1elr A:
2R	gi|222523938|ref|YP_002568408.1|	0053686	111-388	6.17e-22	52540	P-loop containing nucleoside triphosphate hydrolases	0.062	81269	Extended AAA-ATPase domain	1jbk A:
2R	gi|222523938|ref|YP_002568408.1|	0051908	10-61	0.0000000041	47413	lambda repressor-like DNA-binding domains	0.065	47432	SinR domain-like	1y7y A:5-73
2R	gi|222524446|ref|YP_002568917.1|	0051908	5-71	0.0000152	47413	lambda repressor-like DNA-binding domains	0.08	47432	SinR domain-like	2ofy A:3-84
2R	gi|222524502|ref|YP_002568973.1|	0050823	16-84	0.0000000000000402	47413	lambda repressor-like DNA-binding domains	0.056	47432	SinR domain-like	1b0n A:1-68
2R	gi|222525262|ref|YP_002569733.1|	0051249	2-71	0.00000927	47413	lambda repressor-like DNA-binding domains	0.079	47432	SinR domain-like	2ofy A:3-84
2R	gi|222525701|ref|YP_002570172.1|	0052016	6-70	0.0000000438	47413	lambda repressor-like DNA-binding domains	0.087	47432	SinR domain-like	1y7y A:5-73
2R	gi|222526115|ref|YP_002570586.1|	0049374	54-174	7.18e-19	51182	RmlC-like cupins	0.06	89409	TM1287-like	1v70 A:
2R	gi|222526115|ref|YP_002570586.1|	0051249	1-67	8.45e-16	47413	lambda repressor-like DNA-binding domains	0.036	47432	SinR domain-like	1b0n A:1-68
2R	gi|222524168|ref|YP_002568639.1|	0049523	4-68	7.7e-16	46689	Homeodomain-like	0.0027	46764	Tetracyclin repressor-like, N-terminal domain	1z77 A:1-75
2R	gi|222524168|ref|YP_002568639.1|	0052743	88-202	0.000000000445	48498	Tetracyclin repressor-like, C-terminal domain	0.0098	48499	Tetracyclin repressor-like, C-terminal domain	2fq4 A:78-192
2R	gi|222524367|ref|YP_002568838.1|	0049523	13-91	1.85e-19	46689	Homeodomain-like	0.0049	46764	Tetracyclin repressor-like, N-terminal domain	1ui5 A:5-75
2R	gi|222524367|ref|YP_002568838.1|	0049196	90-172	0.0000000251	48498	Tetracyclin repressor-like, C-terminal domain	0.012	48499	Tetracyclin repressor-like, C-terminal domain	2g7s A:77-192
2R	gi|222525497|ref|YP_002569968.1|	0052394	94-212	9.49e-18	48498	Tetracyclin repressor-like, C-terminal domain	0.011	48499	Tetracyclin repressor-like, C-terminal domain	2d6y A:75-192
2R	gi|222525497|ref|YP_002569968.1|	0049523	11-83	1.18e-16	46689	Homeodomain-like	0.0045	46764	Tetracyclin repressor-like, N-terminal domain	2fbq A:2-80
2R	gi|222525642|ref|YP_002570113.1|	0054073	80-191	1.89e-30	48498	Tetracyclin repressor-like, C-terminal domain	0.0026	48499	Tetracyclin repressor-like, C-terminal domain	2hyj A:83-200
2R	gi|222525642|ref|YP_002570113.1|	0049523	2-79	4.41e-17	46689	Homeodomain-like	0.0032	46764	Tetracyclin repressor-like, N-terminal domain	1ui5 A:5-75
2R	gi|222526174|ref|YP_002570645.1|	0049545	11-77	0.00000000000000487	46689	Homeodomain-like	0.0077	46764	Tetracyclin repressor-like, N-terminal domain	1z77 A:1-75
2R	gi|222526174|ref|YP_002570645.1|	0050189	87-177	0.00000000807	48498	Tetracyclin repressor-like, C-terminal domain	0.0091	48499	Tetracyclin repressor-like, C-terminal domain	2fx0 A:77-198
2R	gi|222526624|ref|YP_002571095.1|	0046275	249-299	0.000000000139	46689	Homeodomain-like	0.025	46759	AraC type transcriptional activator	1bl0 A:63-124
2R	gi|222526624|ref|YP_002571095.1|	0036286	195-247	0.0000000136	46689	Homeodomain-like	0.042	46764	Tetracyclin repressor-like, N-terminal domain	1t56 A:22-94
2R	gi|222526624|ref|YP_002571095.1|	0051818	31-94,131-174	0.0000549	51215	Regulatory protein AraC	0.0094	51216	Regulatory protein AraC	2arc A:
2R	gi|222527010|ref|YP_002571481.1|	0049523	2-80	8.98e-21	46689	Homeodomain-like	0.0059	46764	Tetracyclin repressor-like, N-terminal domain	1ui5 A:5-75
2R	gi|222527010|ref|YP_002571481.1|	0049196	81-194	0.000000000000267	48498	Tetracyclin repressor-like, C-terminal domain	0.0087	48499	Tetracyclin repressor-like, C-terminal domain	1vi0 A:78-194
2R	gi|222527359|ref|YP_002571830.1|	0046275	256-307	0.000000000123	46689	Homeodomain-like	0.057	46759	AraC type transcriptional activator	1d5y A:57-121
2R	gi|222527359|ref|YP_002571830.1|	0036286	203-254	0.000000000579	46689	Homeodomain-like	0.046	46764	Tetracyclin repressor-like, N-terminal domain	2np5 A:9-77
2R	gi|222523526|ref|YP_002567996.1|	0052364	12-96	0.000000139	46785	Winged helix DNA-binding domain	0.083	109680	TrmB-like	2d1h A:1-109
