# Supplementary material for: Abundance, diversity and domain architecture variability in prokaryotic DNA-binding transcription factors
Source: PLoS One. 2018 Apr 3;13(4):e0195332. doi: 10.1371/journal.pone.0195332 (PMC5882156; doi:10.1371/journal.pone.0195332)
Supplement: S1 Dataset — The information of genomes and transcription factors is organized in a tabular format. The file S1_Dataset.zip contains 761 files, one per genome. The information is organized as follows: Genome ID, identifier from NCBI database; Supfam ID; physical position of the Domain; E-value; Supfam model assignment; Supfam description; E-value associated to the family; Family ID; Family ID; representative PDB associated to each assignment. (ZIP) [file pone.0195332.s005.zip › Genomes_assignments/Chromobacterium_violaceum_ATCC_12472_B.TFs]

vi	gi|34495675|ref|NP_899890.1|	0048993	200-281	2.22e-28	46767	Methylated DNA-protein cysteine methyltransferase, C-terminal domain	0.00011	46768	Methylated DNA-protein cysteine methyltransferase, C-terminal domain	1sfe A:93-176
vi	gi|34495675|ref|NP_899890.1|	0049381	120-189	0.00000000000011	53155	Methylated DNA-protein cysteine methyltransferase domain	0.0067	53156	Methylated DNA-protein cysteine methyltransferase domain	1sfe A:12-92
vi	gi|34495675|ref|NP_899890.1|	0036286	15-67	0.0000000188	46689	Homeodomain-like	0.034	46759	AraC type transcriptional activator	1d5y A:3-56
vi	gi|34496134|ref|NP_900349.1|	0046275	243-289	0.000000000269	46689	Homeodomain-like	0.038	46759	AraC type transcriptional activator	1bl0 A:63-124
vi	gi|34496134|ref|NP_900349.1|	0035607	192-240	0.0000049	46689	Homeodomain-like	0.076	46759	AraC type transcriptional activator	1d5y A:57-121
vi	gi|34496157|ref|NP_900372.1|	0051818	7-134	5.1e-23	51215	Regulatory protein AraC	0.01	51216	Regulatory protein AraC	2arc A:
vi	gi|34496157|ref|NP_900372.1|	0046275	206-253	0.00000000000359	46689	Homeodomain-like	0.037	46759	AraC type transcriptional activator	1d5y A:57-121
vi	gi|34496157|ref|NP_900372.1|	0036286	152-203	0.0000000001	46689	Homeodomain-like	0.029	46759	AraC type transcriptional activator	1d5y A:3-56
vi	gi|34496254|ref|NP_900469.1|	0047686	22-181	0.0000000000000162	51182	RmlC-like cupins	0.052	89409	TM1287-like	1v70 A:
vi	gi|34496254|ref|NP_900469.1|	0046275	209-253	0.000000403	46689	Homeodomain-like	0.034	46759	AraC type transcriptional activator	1bl0 A:63-124
vi	gi|34496757|ref|NP_900972.1|	0039814	131-278	4.84e-38	55136	Probable bacterial effector-binding domain	0.0066	75462	Gyrase inhibitory protein GyrI (SbmC, YeeB)	1jyh A:
vi	gi|34496757|ref|NP_900972.1|	0046275	70-119	0.00000000246	46689	Homeodomain-like	0.011	46759	AraC type transcriptional activator	1d5y A:57-121
vi	gi|34496757|ref|NP_900972.1|	0036286	17-65	0.0000000125	46689	Homeodomain-like	0.01	46759	AraC type transcriptional activator	1d5y A:3-56
vi	gi|34496769|ref|NP_900984.1|	0052668	4-192	5.66e-47	52317	Class I glutamine amidotransferase-like	0.023	52325	DJ-1/PfpI	1oi4 A:23-192
vi	gi|34496769|ref|NP_900984.1|	0036286	209-256	0.00000026	46689	Homeodomain-like	0.02	46759	AraC type transcriptional activator	1bl0 A:9-62
vi	gi|34496769|ref|NP_900984.1|	0045977	262-308	0.00000175	46689	Homeodomain-like	0.087	46759	AraC type transcriptional activator	1d5y A:3-56
vi	gi|34496966|ref|NP_901181.1|	0047686	31-139	0.000000000415	51182	RmlC-like cupins	0.022	89409	TM1287-like	1v70 A:
vi	gi|34496966|ref|NP_901181.1|	0046275	206-254	0.000000228	46689	Homeodomain-like	0.028	46759	AraC type transcriptional activator	1d5y A:57-121
vi	gi|34497280|ref|NP_901495.1|	0047686	38-190	0.00000000000423	51182	RmlC-like cupins	0.036	89409	TM1287-like	1v70 A:
vi	gi|34497280|ref|NP_901495.1|	0046275	220-263	0.00000179	46689	Homeodomain-like	0.026	46759	AraC type transcriptional activator	1bl0 A:9-62
vi	gi|34497360|ref|NP_901575.1|	0052668	1-195	1.18e-35	52317	Class I glutamine amidotransferase-like	0.01	52325	DJ-1/PfpI	2ab0 A:2-196
vi	gi|34497360|ref|NP_901575.1|	0036286	213-264	0.000000000896	46689	Homeodomain-like	0.032	46759	AraC type transcriptional activator	1d5y A:3-56
vi	gi|34497556|ref|NP_901771.1|	0052668	7-203	2.17e-23	52317	Class I glutamine amidotransferase-like	0.019	52325	DJ-1/PfpI	1g2i A:
vi	gi|34497556|ref|NP_901771.1|	0046275	274-325	0.0000000000000931	46689	Homeodomain-like	0.014	46759	AraC type transcriptional activator	1d5y A:57-121
vi	gi|34497556|ref|NP_901771.1|	0036286	222-272	0.000000000922	46689	Homeodomain-like	0.023	46759	AraC type transcriptional activator	1d5y A:3-56
vi	gi|34497768|ref|NP_901983.1|	0046275	222-271	0.0000000000000851	46689	Homeodomain-like	0.01	46759	AraC type transcriptional activator	1d5y A:57-121
vi	gi|34497768|ref|NP_901983.1|	0036286	170-218	0.000000358	46689	Homeodomain-like	0.017	46759	AraC type transcriptional activator	1d5y A:3-56
vi	gi|34497947|ref|NP_902162.1|	0046275	229-277	0.0000000039	46689	Homeodomain-like	0.021	46759	AraC type transcriptional activator	1d5y A:57-121
vi	gi|34497947|ref|NP_902162.1|	0036286	177-227	0.000000197	46689	Homeodomain-like	0.042	46759	AraC type transcriptional activator	1d5y A:3-56
vi	gi|34498039|ref|NP_902254.1|	0046275	204-253	0.0000000000000363	46689	Homeodomain-like	0.023	46759	AraC type transcriptional activator	1d5y A:57-121
vi	gi|34498088|ref|NP_902303.1|	0046275	142-187	0.00000448	46689	Homeodomain-like	0.028	46759	AraC type transcriptional activator	1d5y A:3-56
vi	gi|34498109|ref|NP_902324.1|	0046275	183-233	0.00000000000627	46689	Homeodomain-like	0.013	46759	AraC type transcriptional activator	1d5y A:57-121
vi	gi|34498109|ref|NP_902324.1|	0047686	12-100	0.0000000000808	51182	RmlC-like cupins	0.033	75035	Quercetin 2,3-dioxygenase-like	1y3t A:5-334
vi	gi|34498109|ref|NP_902324.1|	0036286	135-181	0.00000134	46689	Homeodomain-like	0.05	46759	AraC type transcriptional activator	1d5y A:3-56
vi	gi|34498209|ref|NP_902424.1|	0036286	149-194	0.0000323	46689	Homeodomain-like	0.031	46759	AraC type transcriptional activator	1d5y A:3-56
vi	gi|34498282|ref|NP_902497.1|	0046275	207-255	0.0000000000000672	46689	Homeodomain-like	0.044	46759	AraC type transcriptional activator	1d5y A:57-121
vi	gi|34498282|ref|NP_902497.1|	0048644	40-139	0.00000000122	55785	PYP-like sensor domain (PAS domain)	0.063	88853	Flavin-binding PAS domain	1n9l A:
vi	gi|34498282|ref|NP_902497.1|	0036286	154-203	0.000026	46689	Homeodomain-like	0.053	46759	AraC type transcriptional activator	1d5y A:3-56
vi	gi|34498543|ref|NP_902758.1|	0052668	12-199	1.01e-28	52317	Class I glutamine amidotransferase-like	0.011	52325	DJ-1/PfpI	1pe0 A:
vi	gi|34498543|ref|NP_902758.1|	0046275	271-321	0.00000000000806	46689	Homeodomain-like	0.016	46759	AraC type transcriptional activator	1bl0 A:63-124
vi	gi|34498543|ref|NP_902758.1|	0036286	219-269	0.000000000672	46689	Homeodomain-like	0.021	46759	AraC type transcriptional activator	1d5y A:3-56
vi	gi|34498613|ref|NP_902828.1|	0046275	216-265	0.000000000134	46689	Homeodomain-like	0.065	46759	AraC type transcriptional activator	1bl0 A:63-124
vi	gi|34498711|ref|NP_902926.1|	0046275	170-218	0.000000000363	46689	Homeodomain-like	0.026	46759	AraC type transcriptional activator	1d5y A:57-121
vi	gi|34498711|ref|NP_902926.1|	0050109	5-105	0.000000704	55785	PYP-like sensor domain (PAS domain)	0.017	88853	Flavin-binding PAS domain	1n9l A:
vi	gi|34498935|ref|NP_903150.1|	0046275	213-261	0.000000103	46689	Homeodomain-like	0.023	46759	AraC type transcriptional activator	1bl0 A:63-124
vi	gi|34498935|ref|NP_903150.1|	0035607	159-210	0.00000166	46689	Homeodomain-like	0.034	46759	AraC type transcriptional activator	1bl0 A:9-62
vi	gi|34498935|ref|NP_903150.1|	0051311	20-88	0.00000175	51182	RmlC-like cupins	0.06	89409	TM1287-like	1yhf A:1-112
vi	gi|34499086|ref|NP_903301.1|	0047686	11-192	0.00000000004	51182	RmlC-like cupins	0.036	75035	Quercetin 2,3-dioxygenase-like	1y3t A:5-334
vi	gi|34499086|ref|NP_903301.1|	0046275	199-245	0.0000000986	46689	Homeodomain-like	0.046	46759	AraC type transcriptional activator	1d5y A:57-121
vi	gi|34499168|ref|NP_903383.1|	0047686	20-177	0.00000000000072	51182	RmlC-like cupins	0.058	89409	TM1287-like	1v70 A:
vi	gi|34499168|ref|NP_903383.1|	0046275	199-246	0.0000000408	46689	Homeodomain-like	0.024	46759	AraC type transcriptional activator	1d5y A:57-121
vi	gi|34499596|ref|NP_903811.1|	0039814	132-286	4.71e-40	55136	Probable bacterial effector-binding domain	0.0019	75462	Gyrase inhibitory protein GyrI (SbmC, YeeB)	1jyh A:
vi	gi|34499596|ref|NP_903811.1|	0046275	62-117	0.00000000000627	46689	Homeodomain-like	0.0068	46759	AraC type transcriptional activator	1d5y A:57-121
vi	gi|34499596|ref|NP_903811.1|	0036286	9-58	0.000000000591	46689	Homeodomain-like	0.0089	46759	AraC type transcriptional activator	1bl0 A:9-62
vi	gi|34499821|ref|NP_904036.1|	0051818	30-153	3.66e-17	51215	Regulatory protein AraC	0.012	51216	Regulatory protein AraC	2arc A:
vi	gi|34499821|ref|NP_904036.1|	0036286	172-221	0.000000000077	46689	Homeodomain-like	0.026	46759	AraC type transcriptional activator	1bl0 A:9-62
vi	gi|34499821|ref|NP_904036.1|	0046275	223-271	0.000000043	46689	Homeodomain-like	0.028	46759	AraC type transcriptional activator	1d5y A:57-121
vi	gi|34495539|ref|NP_899754.1|	0049777	17-102	4.55e-24	46785	Winged helix DNA-binding domain	0.011	46801	ArsR-like transcriptional regulators	1smt A:
vi	gi|34495914|ref|NP_900129.1|	0049777	3-89	1.45e-17	46785	Winged helix DNA-binding domain	0.068	46801	ArsR-like transcriptional regulators	1smt A:
vi	gi|34497893|ref|NP_902108.1|	0049777	2-93	8.37e-24	46785	Winged helix DNA-binding domain	0.027	46801	ArsR-like transcriptional regulators	1smt A:
vi	gi|34498806|ref|NP_903021.1|	0049944	3-92	2.16e-23	46785	Winged helix DNA-binding domain	0.025	46801	ArsR-like transcriptional regulators	1r1u A:
vi	gi|34495591|ref|NP_899806.1|	0044389	75-236	4.86e-25	100950	NagB/RpiA/CoA transferase-like	0.041	110513	IF2B-like	1vb5 A:
vi	gi|34495591|ref|NP_899806.1|	0043758	4-74	0.00000000000000157	46785	Winged helix DNA-binding domain	0.083	46786	Biotin repressor-like	1j5y A:3-67
vi	gi|34495651|ref|NP_899866.1|	0045968	1-60	0.000000000545	46785	Winged helix DNA-binding domain	0.057	46786	Biotin repressor-like	1j5y A:3-67
vi	gi|34495941|ref|NP_900156.1|	0035568	76-262	2.84e-51	55681	Class II aaRS and biotin synthetases	0.000044	55707	Biotin holoenzyme synthetase	1bia A:64-270
vi	gi|34495941|ref|NP_900156.1|	0045968	2-52	0.000000635	46785	Winged helix DNA-binding domain	0.0094	46786	Biotin repressor-like	1bia A:1-63
vi	gi|34495941|ref|NP_900156.1|	0045969	267-311	0.00000435	50037	C-terminal domain of transcriptional repressors	0.0056	50038	Biotin repressor (BirA)	1bia A:271-317
vi	gi|34497790|ref|NP_902005.1|	0039384	1-62	0.00000000000556	46785	Winged helix DNA-binding domain	0.006	46786	Biotin repressor-like	1j5y A:3-67
vi	gi|34496193|ref|NP_900408.1|	0052861	10-143	1.07e-16	51206	cAMP-binding domain-like	0.0071	51210	cAMP-binding domain	1hw5 A:1-137
vi	gi|34496193|ref|NP_900408.1|	0052198	150-227	0.0000000000000236	46785	Winged helix DNA-binding domain	0.052	46796	CAP C-terminal domain-like	2gau A:152-232
vi	gi|34498442|ref|NP_902657.1|	0054946	9-121	1.11e-25	51206	cAMP-binding domain-like	0.012	51210	cAMP-binding domain	1hw5 A:1-137
vi	gi|34498442|ref|NP_902657.1|	0037767	157-222	0.00000000146	46785	Winged helix DNA-binding domain	0.025	46796	CAP C-terminal domain-like	2oz6 A:143-213
vi	gi|34499102|ref|NP_903317.1|	0054946	19-158	5.11e-33	51206	cAMP-binding domain-like	0.0054	51210	cAMP-binding domain	2gau A:10-151
vi	gi|34499102|ref|NP_903317.1|	0048601	162-241	5.27e-20	46785	Winged helix DNA-binding domain	0.018	46796	CAP C-terminal domain-like	2coh A:118-199
vi	gi|34495528|ref|NP_899743.1|	0041617	134-373	2.58e-63	52540	P-loop containing nucleoside triphosphate hydrolases	0.00000212	81269	Extended AAA-ATPase domain	1ny5 A:138-384
vi	gi|34495528|ref|NP_899743.1|	0043525	4-177	1.27e-41	52172	CheY-like	0.0011	52173	CheY-related	1b00 A:
vi	gi|34495528|ref|NP_899743.1|	0037176	345-436	0.0000000000000326	46689	Homeodomain-like	0.027	100918	FIS-like	1eto B:
vi	gi|34495847|ref|NP_900062.1|	0041617	314-541	1.6e-57	52540	P-loop containing nucleoside triphosphate hydrolases	0.0000122	81269	Extended AAA-ATPase domain	1ny5 A:138-384
vi	gi|34495847|ref|NP_900062.1|	0049952	555-591	0.00000000164	46689	Homeodomain-like	0.052	100918	FIS-like	1umq A:
vi	gi|34496000|ref|NP_900215.1|	0037176	10-77	2.33e-22	46689	Homeodomain-like	0.00078	100918	FIS-like	1eto B:
vi	gi|34496143|ref|NP_900358.1|	0041617	139-380	1.96e-66	52540	P-loop containing nucleoside triphosphate hydrolases	0.00000355	81269	Extended AAA-ATPase domain	1ny5 A:138-384
vi	gi|34496143|ref|NP_900358.1|	0048440	350-440	0.0000000000000663	46689	Homeodomain-like	0.021	100918	FIS-like	1eto B:
vi	gi|34496143|ref|NP_900358.1|	0043525	62-184	0.0000265	52172	CheY-like	0.021	52173	CheY-related	1qkk A:
vi	gi|34498593|ref|NP_902808.1|	0041617	129-371	8.54e-71	52540	P-loop containing nucleoside triphosphate hydrolases	0.00000204	81269	Extended AAA-ATPase domain	1ny5 A:138-384
vi	gi|34498593|ref|NP_902808.1|	0043525	4-175	8.25e-39	52172	CheY-like	0.00053	52173	CheY-related	1qkk A:
vi	gi|34498593|ref|NP_902808.1|	0037176	343-439	0.000000000645	46689	Homeodomain-like	0.062	100918	FIS-like	1eto B:
vi	gi|34498603|ref|NP_902818.1|	0041617	22-259	2.15e-61	52540	P-loop containing nucleoside triphosphate hydrolases	0.00000809	81269	Extended AAA-ATPase domain	1ny5 A:138-384
vi	gi|34498603|ref|NP_902818.1|	0054057	631-756	0.00000000211	48452	TPR-like	0.048	48453	Tetratricopeptide repeat (TPR)	1w3b A:
vi	gi|34498603|ref|NP_902818.1|	0037176	229-325	0.0000017	46689	Homeodomain-like	0.035	100918	FIS-like	1eto B:
vi	gi|34498603|ref|NP_902818.1|	0042932	375-543	0.000000209	48452	TPR-like	0.035	48453	Tetratricopeptide repeat (TPR)	1kt1 A:254-421
vi	gi|34499047|ref|NP_903262.1|	0041617	138-380	6.48e-73	52540	P-loop containing nucleoside triphosphate hydrolases	0.000000949	81269	Extended AAA-ATPase domain	1ny5 A:138-384
vi	gi|34499047|ref|NP_903262.1|	0043525	5-182	2.56e-39	52172	CheY-like	0.0000327	52173	CheY-related	1krw A:
vi	gi|34499047|ref|NP_903262.1|	0048440	377-464	2.15e-17	46689	Homeodomain-like	0.001	100918	FIS-like	1ntc A:
vi	gi|34499675|ref|NP_903890.1|	0041617	137-381	1.59e-73	52540	P-loop containing nucleoside triphosphate hydrolases	0.00000129	81269	Extended AAA-ATPase domain	1ny5 A:138-384
vi	gi|34499675|ref|NP_903890.1|	0043525	4-181	2.7e-38	52172	CheY-like	0.00038	52173	CheY-related	1qkk A:
vi	gi|34499675|ref|NP_903890.1|	0049952	387-438	0.000000000896	46689	Homeodomain-like	0.03	100918	FIS-like	1umq A:
vi	gi|34499714|ref|NP_903929.1|	0043525	2-178	6.26e-41	52172	CheY-like	0.00077	52173	CheY-related	1ny5 A:1-137
vi	gi|34499714|ref|NP_903929.1|	0041617	136-346	3.6e-31	52540	P-loop containing nucleoside triphosphate hydrolases	0.00035	81269	Extended AAA-ATPase domain	1ny5 A:138-384
vi	gi|34499714|ref|NP_903929.1|	0037176	315-413	7.62e-16	46689	Homeodomain-like	0.045	100918	FIS-like	1g2h A:
vi	gi|34497252|ref|NP_901467.1|	0041150	4-134	2e-43	46785	Winged helix DNA-binding domain	0.0000292	101027	FUR-like	1mzb A:
vi	gi|34498523|ref|NP_902738.1|	0041150	2-113	4.38e-22	46785	Winged helix DNA-binding domain	0.045	101027	FUR-like	1mzb A:
vi	gi|34497612|ref|NP_901827.1|	0050374	148-349	0.000000000000234	52540	P-loop containing nucleoside triphosphate hydrolases	0.073	52686	ABC transporter ATPase domain-like	1xmi A:
vi	gi|34497612|ref|NP_901827.1|	0054323	2-36	0.00006	47413	lambda repressor-like DNA-binding domains	0.095	47438	GalR/LacI-like bacterial regulator	2bjc A:1-62
vi	gi|34498411|ref|NP_902626.1|	0035780	69-326	5.62e-60	53822	Periplasmic binding protein-like I	0.0001	53823	L-arabinose binding protein-like	2nzu G:58-332
vi	gi|34498411|ref|NP_902626.1|	0051985	13-70	1.56e-16	47413	lambda repressor-like DNA-binding domains	0.0022	47438	GalR/LacI-like bacterial regulator	2bjc A:1-62
vi	gi|34498470|ref|NP_902685.1|	0035780	49-313	5.5e-50	53822	Periplasmic binding protein-like I	0.00028	53823	L-arabinose binding protein-like	2nzu G:58-332
vi	gi|34498470|ref|NP_902685.1|	0044558	2-47	0.0000000328	47413	lambda repressor-like DNA-binding domains	0.0023	47438	GalR/LacI-like bacterial regulator	1uxd A:
vi	gi|34498506|ref|NP_902721.1|	0035780	59-317	8.25e-67	53822	Periplasmic binding protein-like I	0.0000663	53823	L-arabinose binding protein-like	2nzu G:58-332
vi	gi|34498506|ref|NP_902721.1|	0051985	3-59	0.0000000000000178	47413	lambda repressor-like DNA-binding domains	0.0027	47438	GalR/LacI-like bacterial regulator	2bjc A:1-62
vi	gi|34495760|ref|NP_899975.1|	0048694	131-194	1.6e-17	46894	C-terminal effector domain of the bipartite response regulators	0.0028	46900	GerE-like (LuxR/UhpA family of transcriptional regulators)	1fse A:
vi	gi|34496090|ref|NP_900305.1|	0048715	17-127	0.00000000000362	55785	PYP-like sensor domain (PAS domain)	0.048	103184	Hypoxia-inducible factor Hif2a, C-terminal domain	1p97 A:
vi	gi|34496090|ref|NP_900305.1|	0048694	178-252	0.00000153	46894	C-terminal effector domain of the bipartite response regulators	0.026	46900	GerE-like (LuxR/UhpA family of transcriptional regulators)	1fse A:
vi	gi|34496675|ref|NP_900890.1|	0048694	140-207	0.0000000000146	46894	C-terminal effector domain of the bipartite response regulators	0.014	46900	GerE-like (LuxR/UhpA family of transcriptional regulators)	1p4w A:
vi	gi|34496978|ref|NP_901193.1|	0045682	1-133	3.13e-35	52172	CheY-like	0.001	52173	CheY-related	1a04 A:5-142
vi	gi|34496978|ref|NP_901193.1|	0048694	146-212	4.76e-20	46894	C-terminal effector domain of the bipartite response regulators	0.0035	46900	GerE-like (LuxR/UhpA family of transcriptional regulators)	1fse A:
vi	gi|34497324|ref|NP_901539.1|	0048694	146-210	1.12e-16	46894	C-terminal effector domain of the bipartite response regulators	0.0017	46900	GerE-like (LuxR/UhpA family of transcriptional regulators)	1p4w A:
vi	gi|34497324|ref|NP_901539.1|	0045682	14-143	6.4e-17	52172	CheY-like	0.0048	52173	CheY-related	1a04 A:5-142
vi	gi|34497778|ref|NP_901993.1|	0043525	6-148	6.26e-34	52172	CheY-like	0.00012	52173	CheY-related	1yio A:3-130
vi	gi|34497778|ref|NP_901993.1|	0048694	130-200	1.29e-20	46894	C-terminal effector domain of the bipartite response regulators	0.0019	46900	GerE-like (LuxR/UhpA family of transcriptional regulators)	1yio A:131-200
vi	gi|34497856|ref|NP_902071.1|	0045682	12-146	8.4e-18	52172	CheY-like	0.002	52173	CheY-related	1a04 A:5-142
vi	gi|34497856|ref|NP_902071.1|	0048694	165-225	0.00000000000000187	46894	C-terminal effector domain of the bipartite response regulators	0.0018	46900	GerE-like (LuxR/UhpA family of transcriptional regulators)	1p4w A:
vi	gi|34497990|ref|NP_902205.1|	0045682	5-134	4.13e-33	52172	CheY-like	0.00028	52173	CheY-related	1a04 A:5-142
vi	gi|34497990|ref|NP_902205.1|	0048694	139-212	1.16e-22	46894	C-terminal effector domain of the bipartite response regulators	0.00091	46900	GerE-like (LuxR/UhpA family of transcriptional regulators)	1a04 A:150-216
vi	gi|34498054|ref|NP_902269.1|	0045682	14-138	5.27e-31	52172	CheY-like	0.00041	52173	CheY-related	1a04 A:5-142
vi	gi|34498054|ref|NP_902269.1|	0048694	149-216	2.75e-20	46894	C-terminal effector domain of the bipartite response regulators	0.0036	46900	GerE-like (LuxR/UhpA family of transcriptional regulators)	1a04 A:150-216
vi	gi|34498416|ref|NP_902631.1|	0043525	2-153	6.74e-28	52172	CheY-like	0.0003	52173	CheY-related	1yio A:3-130
vi	gi|34498416|ref|NP_902631.1|	0051317	135-194	1.66e-18	46894	C-terminal effector domain of the bipartite response regulators	0.0025	46900	GerE-like (LuxR/UhpA family of transcriptional regulators)	1yio A:131-200
vi	gi|34499545|ref|NP_903760.1|	0047925	22-188	1.31e-27	75516	Pheromone-binding domain of LuxR-like quorum-sensing transcription factors	0.0051	75517	Pheromone-binding domain of LuxR-like quorum-sensing transcription factors	1l3l A:2-169
vi	gi|34499545|ref|NP_903760.1|	0048694	181-255	7.48e-21	46894	C-terminal effector domain of the bipartite response regulators	0.0039	46900	GerE-like (LuxR/UhpA family of transcriptional regulators)	1fse A:
vi	gi|34495588|ref|NP_899803.1|	0050768	103-468	8.57e-83	53383	PLP-dependent transferases	0.00011	53384	AAT-like	1x0m A:26-428
vi	gi|34495588|ref|NP_899803.1|	0050048	1-70	0.000000000000002	46785	Winged helix DNA-binding domain	0.01	46804	GntR-like transcriptional regulators	1v4r A:1-100
vi	gi|34495775|ref|NP_899990.1|	0054662	89-263	1.07e-39	64288	Chorismate lyase-like	0.0000162	143473	UTRA domain	2pkh A:109-249
vi	gi|34495775|ref|NP_899990.1|	0050048	35-105	8.86e-20	46785	Winged helix DNA-binding domain	0.031	46804	GntR-like transcriptional regulators	1hw1 A:5-78
vi	gi|34496010|ref|NP_900225.1|	0054662	69-244	7.22e-43	64288	Chorismate lyase-like	0.00072	143473	UTRA domain	3ddv A:3-145
vi	gi|34496010|ref|NP_900225.1|	0050048	15-84	1.12e-19	46785	Winged helix DNA-binding domain	0.031	46804	GntR-like transcriptional regulators	2hs5 A:25-93
vi	gi|34496131|ref|NP_900346.1|	0040719	52-211	5.44e-32	100950	NagB/RpiA/CoA transferase-like	0.03	75176	D-ribose-5-phosphate isomerase (RpiA), catalytic domain	1lk5 A:1-130,A:211-229
vi	gi|34496131|ref|NP_900346.1|	0043758	2-42	0.000000431	46785	Winged helix DNA-binding domain	0.058	46804	GntR-like transcriptional regulators	3bwg A:5-82
vi	gi|34496484|ref|NP_900699.1|	0050048	2-86	3.83e-17	46785	Winged helix DNA-binding domain	0.0085	46804	GntR-like transcriptional regulators	2hs5 A:25-93
vi	gi|34496484|ref|NP_900699.1|	0054060	70-193	0.0000000000128	48008	GntR ligand-binding domain-like	0.015	48009	GntR ligand-binding domain-like	2hs5 A:94-231
vi	gi|34496518|ref|NP_900733.1|	0054662	108-287	1.41e-28	64288	Chorismate lyase-like	0.002	143473	UTRA domain	3cnv A:98-259
vi	gi|34496518|ref|NP_900733.1|	0050048	51-124	1.31e-21	46785	Winged helix DNA-binding domain	0.044	46804	GntR-like transcriptional regulators	1v4r A:1-100
vi	gi|34496906|ref|NP_901121.1|	0050768	105-457	1.28e-67	53383	PLP-dependent transferases	0.00012	53384	AAT-like	1x0m A:26-428
vi	gi|34496906|ref|NP_901121.1|	0050048	3-70	0.00000000000000111	46785	Winged helix DNA-binding domain	0.02	46804	GntR-like transcriptional regulators	1v4r A:1-100
vi	gi|34496972|ref|NP_901187.1|	0050768	117-474	1.17e-91	53383	PLP-dependent transferases	0.0000268	53384	AAT-like	1wst A:13-415
vi	gi|34496972|ref|NP_901187.1|	0050048	15-83	3.02e-17	46785	Winged helix DNA-binding domain	0.013	46804	GntR-like transcriptional regulators	1v4r A:1-100
vi	gi|34497302|ref|NP_901517.1|	0054662	61-238	3.85e-39	64288	Chorismate lyase-like	0.0025	143473	UTRA domain	2fa1 A:84-241
vi	gi|34497302|ref|NP_901517.1|	0050048	1-84	9.46e-22	46785	Winged helix DNA-binding domain	0.036	46804	GntR-like transcriptional regulators	1v4r A:1-100
vi	gi|34497355|ref|NP_901570.1|	0050768	115-483	2.61e-80	53383	PLP-dependent transferases	0.0000836	53384	AAT-like	1x0m A:26-428
vi	gi|34497355|ref|NP_901570.1|	0050048	17-87	9.04e-18	46785	Winged helix DNA-binding domain	0.024	46804	GntR-like transcriptional regulators	3bwg A:5-82
vi	gi|34497377|ref|NP_901592.1|	0054060	79-216	2.88e-26	48008	GntR ligand-binding domain-like	0.012	48009	GntR ligand-binding domain-like	2hs5 A:94-231
vi	gi|34497377|ref|NP_901592.1|	0050048	5-85	1.45e-19	46785	Winged helix DNA-binding domain	0.051	46804	GntR-like transcriptional regulators	1v4r A:1-100
vi	gi|34497390|ref|NP_901605.1|	0050768	95-470	2.45e-83	53383	PLP-dependent transferases	0.0000368	53384	AAT-like	1x0m A:26-428
vi	gi|34497390|ref|NP_901605.1|	0050048	2-77	5.63e-18	46785	Winged helix DNA-binding domain	0.019	46804	GntR-like transcriptional regulators	1v4r A:1-100
vi	gi|34498492|ref|NP_902707.1|	0054060	99-234	1.7e-29	48008	GntR ligand-binding domain-like	0.0079	48009	GntR ligand-binding domain-like	2hs5 A:94-231
vi	gi|34498492|ref|NP_902707.1|	0050048	10-77	3.05e-23	46785	Winged helix DNA-binding domain	0.021	46804	GntR-like transcriptional regulators	1hw1 A:5-78
vi	gi|34498757|ref|NP_902972.1|	0054662	54-233	2.98e-44	64288	Chorismate lyase-like	0.0000414	143473	UTRA domain	2ogg A:95-238
vi	gi|34498757|ref|NP_902972.1|	0050048	1-70	2.01e-20	46785	Winged helix DNA-binding domain	0.0093	46804	GntR-like transcriptional regulators	3bwg A:5-82
vi	gi|34499185|ref|NP_903400.1|	0054060	90-220	8.63e-24	48008	GntR ligand-binding domain-like	0.0056	48009	GntR ligand-binding domain-like	2hs5 A:94-231
vi	gi|34499185|ref|NP_903400.1|	0050048	6-77	4.27e-20	46785	Winged helix DNA-binding domain	0.024	46804	GntR-like transcriptional regulators	2hs5 A:25-93
vi	gi|34499551|ref|NP_903766.1|	0050696	80-480	8.6e-86	53383	PLP-dependent transferases	0.00011	53384	AAT-like	1x0m A:26-428
vi	gi|34499551|ref|NP_903766.1|	0050048	17-88	9.84e-18	46785	Winged helix DNA-binding domain	0.018	46804	GntR-like transcriptional regulators	1hw1 A:5-78
vi	gi|34497609|ref|NP_901824.1|	0048177	8-81	0.00000000000712	46785	Winged helix DNA-binding domain	0.027	74676	Transcriptional regulator IclR, N-terminal domain	1mkm A:1-75
vi	gi|34496016|ref|NP_900231.1|	0052161	1-60	2.8e-19	46785	Winged helix DNA-binding domain	0.0059	68967	Lrp/AsnC-like transcriptional regulator N-terminal domain	2cg4 A:4-66
vi	gi|34496016|ref|NP_900231.1|	0052160	62-134	0.000000000000429	54909	Dimeric alpha+beta barrel	0.0032	69733	Lrp/AsnC-like transcriptional regulator C-terminal domain	2cfx A:64-140
vi	gi|34496423|ref|NP_900638.1|	0049174	66-155	4.83e-24	54909	Dimeric alpha+beta barrel	0.0064	69733	Lrp/AsnC-like transcriptional regulator C-terminal domain	1ri7 A:85-170
vi	gi|34496423|ref|NP_900638.1|	0049384	4-96	9.44e-18	46785	Winged helix DNA-binding domain	0.0055	68967	Lrp/AsnC-like transcriptional regulator N-terminal domain	2cfx A:1-63
vi	gi|34497169|ref|NP_901384.1|	0052161	9-69	2.3e-16	46785	Winged helix DNA-binding domain	0.0065	68967	Lrp/AsnC-like transcriptional regulator N-terminal domain	1i1g A:2-61
vi	gi|34497169|ref|NP_901384.1|	0052160	71-144	0.000000000000166	54909	Dimeric alpha+beta barrel	0.0042	69733	Lrp/AsnC-like transcriptional regulator C-terminal domain	2cg4 A:67-152
vi	gi|34497368|ref|NP_901583.1|	0049174	73-160	4.42e-20	54909	Dimeric alpha+beta barrel	0.0032	69733	Lrp/AsnC-like transcriptional regulator C-terminal domain	1ri7 A:85-170
vi	gi|34497368|ref|NP_901583.1|	0052161	10-70	2.51e-20	46785	Winged helix DNA-binding domain	0.0034	68967	Lrp/AsnC-like transcriptional regulator N-terminal domain	1i1g A:2-61
vi	gi|34498293|ref|NP_902508.1|	0049174	68-157	2.28e-20	54909	Dimeric alpha+beta barrel	0.0048	69733	Lrp/AsnC-like transcriptional regulator C-terminal domain	1ri7 A:85-170
vi	gi|34498293|ref|NP_902508.1|	0052161	8-68	4.61e-18	46785	Winged helix DNA-binding domain	0.0062	68967	Lrp/AsnC-like transcriptional regulator N-terminal domain	1i1g A:2-61
vi	gi|34498636|ref|NP_902851.1|	0049174	69-158	1.23e-19	54909	Dimeric alpha+beta barrel	0.0044	69733	Lrp/AsnC-like transcriptional regulator C-terminal domain	1ri7 A:85-170
vi	gi|34498636|ref|NP_902851.1|	0052161	8-68	7.61e-17	46785	Winged helix DNA-binding domain	0.0055	68967	Lrp/AsnC-like transcriptional regulator N-terminal domain	1i1g A:2-61
vi	gi|34495504|ref|NP_899719.1|	0045790	91-294	2.71e-40	53850	Periplasmic binding protein-like II	0.015	53851	Phosphate binding protein-like	1pda A:3-219
vi	gi|34495504|ref|NP_899719.1|	0052508	2-84	1.06e-22	46785	Winged helix DNA-binding domain	0.011	88979	LysR-like transcriptional regulators	1ixc A:1-89
vi	gi|34495516|ref|NP_899731.1|	0045790	87-286	3.06e-40	53850	Periplasmic binding protein-like II	0.0024	53851	Phosphate binding protein-like	1al3 A:
vi	gi|34495516|ref|NP_899731.1|	0045910	1-109	7.07e-19	46785	Winged helix DNA-binding domain	0.0056	88979	LysR-like transcriptional regulators	1ixc A:1-89
vi	gi|34495597|ref|NP_899812.1|	0045790	90-291	7.6e-43	53850	Periplasmic binding protein-like II	0.01	53851	Phosphate binding protein-like	1al3 A:
vi	gi|34495597|ref|NP_899812.1|	0045910	5-102	8.63e-20	46785	Winged helix DNA-binding domain	0.01	88979	LysR-like transcriptional regulators	1ixc A:1-89
vi	gi|34495673|ref|NP_899888.1|	0045910	5-112	7.89e-26	46785	Winged helix DNA-binding domain	0.0052	88979	LysR-like transcriptional regulators	1ixc A:1-89
vi	gi|34495673|ref|NP_899888.1|	0045790	92-285	3.26e-21	53850	Periplasmic binding protein-like II	0.0032	53851	Phosphate binding protein-like	1al3 A:
vi	gi|34495725|ref|NP_899940.1|	0052509	104-310	9.95e-34	53850	Periplasmic binding protein-like II	0.00019	53851	Phosphate binding protein-like	1uth A:
vi	gi|34495725|ref|NP_899940.1|	0052508	19-97	1.12e-16	46785	Winged helix DNA-binding domain	0.0038	88979	LysR-like transcriptional regulators	2esn A:3-91
vi	gi|34495753|ref|NP_899968.1|	0049998	79-199	1.18e-21	53850	Periplasmic binding protein-like II	0.0087	53851	Phosphate binding protein-like	2fyi A:88-307
vi	gi|34495753|ref|NP_899968.1|	0047461	2-81	1.31e-20	46785	Winged helix DNA-binding domain	0.0033	88979	LysR-like transcriptional regulators	1ixc A:1-89
vi	gi|34495964|ref|NP_900179.1|	0045790	89-288	3.26e-38	53850	Periplasmic binding protein-like II	0.0069	53851	Phosphate binding protein-like	1al3 A:
vi	gi|34495964|ref|NP_900179.1|	0047461	4-84	4.17e-18	46785	Winged helix DNA-binding domain	0.0041	88979	LysR-like transcriptional regulators	1ixc A:1-89
vi	gi|34496036|ref|NP_900251.1|	0045790	88-292	4.89e-42	53850	Periplasmic binding protein-like II	0.011	53851	Phosphate binding protein-like	1uth A:
vi	gi|34496036|ref|NP_900251.1|	0045910	3-108	1.02e-19	46785	Winged helix DNA-binding domain	0.004	88979	LysR-like transcriptional regulators	1ixc A:1-89
vi	gi|34496148|ref|NP_900363.1|	0052509	91-292	1.05e-36	53850	Periplasmic binding protein-like II	0.00014	53851	Phosphate binding protein-like	1uth A:
vi	gi|34496148|ref|NP_900363.1|	0052508	2-83	2.27e-18	46785	Winged helix DNA-binding domain	0.004	88979	LysR-like transcriptional regulators	2esn A:3-91
vi	gi|34496151|ref|NP_900366.1|	0045790	93-289	3.44e-40	53850	Periplasmic binding protein-like II	0.015	53851	Phosphate binding protein-like	2esn A:92-303
vi	gi|34496151|ref|NP_900366.1|	0052508	4-87	2.2e-22	46785	Winged helix DNA-binding domain	0.0036	88979	LysR-like transcriptional regulators	1ixc A:1-89
vi	gi|34496154|ref|NP_900369.1|	0045790	90-290	8.22e-41	53850	Periplasmic binding protein-like II	0.0093	53851	Phosphate binding protein-like	2fyi A:88-307
vi	gi|34496154|ref|NP_900369.1|	0047461	4-85	5.54e-22	46785	Winged helix DNA-binding domain	0.0068	88979	LysR-like transcriptional regulators	1ixc A:1-89
vi	gi|34496170|ref|NP_900385.1|	0045790	104-309	3.88e-43	53850	Periplasmic binding protein-like II	0.0073	53851	Phosphate binding protein-like	1al3 A:
vi	gi|34496170|ref|NP_900385.1|	0047461	18-98	2.31e-22	46785	Winged helix DNA-binding domain	0.0053	88979	LysR-like transcriptional regulators	1ixc A:1-89
vi	gi|34496171|ref|NP_900386.1|	0045790	88-297	5.07e-34	53850	Periplasmic binding protein-like II	0.0091	53851	Phosphate binding protein-like	1al3 A:
vi	gi|34496171|ref|NP_900386.1|	0047461	4-88	2.41e-19	46785	Winged helix DNA-binding domain	0.017	88979	LysR-like transcriptional regulators	1ixc A:1-89
vi	gi|34496175|ref|NP_900390.1|	0045790	88-286	9.95e-38	53850	Periplasmic binding protein-like II	0.0051	53851	Phosphate binding protein-like	1i6a A:
vi	gi|34496175|ref|NP_900390.1|	0045910	1-111	9.25e-18	46785	Winged helix DNA-binding domain	0.0036	88979	LysR-like transcriptional regulators	1ixc A:1-89
vi	gi|34496196|ref|NP_900411.1|	0045790	90-290	1.34e-47	53850	Periplasmic binding protein-like II	0.011	53851	Phosphate binding protein-like	1al3 A:
vi	gi|34496196|ref|NP_900411.1|	0047461	4-87	1.36e-23	46785	Winged helix DNA-binding domain	0.006	88979	LysR-like transcriptional regulators	1ixc A:1-89
vi	gi|34496219|ref|NP_900434.1|	0049998	92-288	1.57e-47	53850	Periplasmic binding protein-like II	0.00084	53851	Phosphate binding protein-like	2fyi A:88-307
vi	gi|34496219|ref|NP_900434.1|	0045910	4-111	2.67e-21	46785	Winged helix DNA-binding domain	0.012	88979	LysR-like transcriptional regulators	1ixc A:1-89
vi	gi|34496294|ref|NP_900509.1|	0045790	91-297	2.17e-33	53850	Periplasmic binding protein-like II	0.0025	53851	Phosphate binding protein-like	2fyi A:88-307
vi	gi|34496294|ref|NP_900509.1|	0045910	3-113	8.4e-22	46785	Winged helix DNA-binding domain	0.0044	88979	LysR-like transcriptional regulators	1ixc A:1-89
vi	gi|34496437|ref|NP_900652.1|	0045790	89-293	5.61e-48	53850	Periplasmic binding protein-like II	0.0092	53851	Phosphate binding protein-like	1al3 A:
vi	gi|34496437|ref|NP_900652.1|	0045910	5-111	5.54e-21	46785	Winged helix DNA-binding domain	0.0064	88979	LysR-like transcriptional regulators	1ixc A:1-89
vi	gi|34496534|ref|NP_900749.1|	0052509	103-309	2.17e-29	53850	Periplasmic binding protein-like II	0.00038	53851	Phosphate binding protein-like	1uth A:
vi	gi|34496534|ref|NP_900749.1|	0052508	17-98	8.84e-18	46785	Winged helix DNA-binding domain	0.0049	88979	LysR-like transcriptional regulators	2esn A:3-91
vi	gi|34496571|ref|NP_900786.1|	0045790	89-293	1.07e-50	53850	Periplasmic binding protein-like II	0.0096	53851	Phosphate binding protein-like	2fyi A:88-307
vi	gi|34496571|ref|NP_900786.1|	0045910	7-112	9.07e-22	46785	Winged helix DNA-binding domain	0.0057	88979	LysR-like transcriptional regulators	1ixc A:1-89
vi	gi|34496588|ref|NP_900803.1|	0045790	94-303	1.32e-40	53850	Periplasmic binding protein-like II	0.0061	53851	Phosphate binding protein-like	1al3 A:
vi	gi|34496588|ref|NP_900803.1|	0045910	5-117	2.36e-22	46785	Winged helix DNA-binding domain	0.027	88979	LysR-like transcriptional regulators	1ixc A:1-89
vi	gi|34496594|ref|NP_900809.1|	0045790	91-297	9.59e-45	53850	Periplasmic binding protein-like II	0.01	53851	Phosphate binding protein-like	2fyi A:88-307
vi	gi|34496594|ref|NP_900809.1|	0045910	7-114	5.9e-23	46785	Winged helix DNA-binding domain	0.0085	88979	LysR-like transcriptional regulators	2esn A:3-91
vi	gi|34496605|ref|NP_900820.1|	0045790	90-293	3.57e-39	53850	Periplasmic binding protein-like II	0.00083	53851	Phosphate binding protein-like	1i6a A:
vi	gi|34496605|ref|NP_900820.1|	0047461	1-85	3.41e-23	46785	Winged helix DNA-binding domain	0.0091	88979	LysR-like transcriptional regulators	1ixc A:1-89
vi	gi|34496737|ref|NP_900952.1|	0045790	93-299	8.51e-47	53850	Periplasmic binding protein-like II	0.014	53851	Phosphate binding protein-like	1al3 A:
vi	gi|34496737|ref|NP_900952.1|	0045910	5-115	8.43e-22	46785	Winged helix DNA-binding domain	0.0053	88979	LysR-like transcriptional regulators	1ixc A:1-89
vi	gi|34496756|ref|NP_900971.1|	0045790	89-291	1.21e-30	53850	Periplasmic binding protein-like II	0.0063	53851	Phosphate binding protein-like	1i6a A:
vi	gi|34496756|ref|NP_900971.1|	0045910	1-111	3.81e-19	46785	Winged helix DNA-binding domain	0.01	88979	LysR-like transcriptional regulators	1ixc A:1-89
vi	gi|34496846|ref|NP_901061.1|	0045790	90-291	6.15e-46	53850	Periplasmic binding protein-like II	0.0047	53851	Phosphate binding protein-like	2fyi A:88-307
vi	gi|34496846|ref|NP_901061.1|	0045910	4-110	2.21e-21	46785	Winged helix DNA-binding domain	0.0087	88979	LysR-like transcriptional regulators	1ixc A:1-89
vi	gi|34496890|ref|NP_901105.1|	0045790	100-302	5.74e-28	53850	Periplasmic binding protein-like II	0.0036	53851	Phosphate binding protein-like	1i6a A:
vi	gi|34496890|ref|NP_901105.1|	0045910	13-112	9.4e-18	46785	Winged helix DNA-binding domain	0.0074	88979	LysR-like transcriptional regulators	1ixc A:1-89
vi	gi|34496950|ref|NP_901165.1|	0045790	93-299	4.03e-34	53850	Periplasmic binding protein-like II	0.0046	53851	Phosphate binding protein-like	1al3 A:
vi	gi|34496950|ref|NP_901165.1|	0045910	4-113	1.67e-19	46785	Winged helix DNA-binding domain	0.006	88979	LysR-like transcriptional regulators	1ixc A:1-89
vi	gi|34497086|ref|NP_901301.1|	0045790	92-301	4.03e-44	53850	Periplasmic binding protein-like II	0.01	53851	Phosphate binding protein-like	1al3 A:
vi	gi|34497086|ref|NP_901301.1|	0045910	4-115	2.44e-20	46785	Winged helix DNA-binding domain	0.0072	88979	LysR-like transcriptional regulators	1ixc A:1-89
vi	gi|34497228|ref|NP_901443.1|	0045790	89-293	4.52e-45	53850	Periplasmic binding protein-like II	0.015	53851	Phosphate binding protein-like	2fyi A:88-307
vi	gi|34497228|ref|NP_901443.1|	0047461	4-87	2.66e-22	46785	Winged helix DNA-binding domain	0.0021	88979	LysR-like transcriptional regulators	1ixc A:1-89
vi	gi|34497282|ref|NP_901497.1|	0045790	92-297	5.98e-41	53850	Periplasmic binding protein-like II	0.00000154	53851	Phosphate binding protein-like	1al3 A:
vi	gi|34497282|ref|NP_901497.1|	0045910	1-112	0.0000000000000319	46785	Winged helix DNA-binding domain	0.02	88979	LysR-like transcriptional regulators	1ixc A:1-89
vi	gi|161594052|ref|NP_901552.2|	0045790	90-292	4.81e-44	53850	Periplasmic binding protein-like II	0.0012	53851	Phosphate binding protein-like	1i6a A:
vi	gi|161594052|ref|NP_901552.2|	0047461	3-84	5.51e-26	46785	Winged helix DNA-binding domain	0.0027	88979	LysR-like transcriptional regulators	1ixc A:1-89
vi	gi|34497338|ref|NP_901553.1|	0045790	94-298	1.43e-36	53850	Periplasmic binding protein-like II	0.0073	53851	Phosphate binding protein-like	1al3 A:
vi	gi|34497338|ref|NP_901553.1|	0047461	6-88	8.65e-20	46785	Winged helix DNA-binding domain	0.0068	88979	LysR-like transcriptional regulators	1ixc A:1-89
vi	gi|34497376|ref|NP_901591.1|	0045790	90-294	3.98e-20	53850	Periplasmic binding protein-like II	0.021	53851	Phosphate binding protein-like	1al3 A:
vi	gi|34497376|ref|NP_901591.1|	0047461	4-89	4.14e-19	46785	Winged helix DNA-binding domain	0.01	88979	LysR-like transcriptional regulators	1ixc A:1-89
vi	gi|34497470|ref|NP_901685.1|	0045790	89-239	1.99e-28	53850	Periplasmic binding protein-like II	0.0071	53851	Phosphate binding protein-like	2fyi A:88-307
vi	gi|34497470|ref|NP_901685.1|	0047461	3-83	7.04e-21	46785	Winged helix DNA-binding domain	0.018	88979	LysR-like transcriptional regulators	1ixc A:1-89
vi	gi|34497625|ref|NP_901840.1|	0045790	90-296	1.19e-48	53850	Periplasmic binding protein-like II	0.01	53851	Phosphate binding protein-like	2fyi A:88-307
vi	gi|34497625|ref|NP_901840.1|	0045910	5-112	4.67e-18	46785	Winged helix DNA-binding domain	0.0075	88979	LysR-like transcriptional regulators	1ixc A:1-89
vi	gi|34497926|ref|NP_902141.1|	0045790	91-294	5.07e-38	53850	Periplasmic binding protein-like II	0.0093	53851	Phosphate binding protein-like	2fyi A:88-307
vi	gi|34497926|ref|NP_902141.1|	0052508	4-85	4.26e-22	46785	Winged helix DNA-binding domain	0.015	88979	LysR-like transcriptional regulators	1ixc A:1-89
vi	gi|34498007|ref|NP_902222.1|	0045790	90-297	1.81e-35	53850	Periplasmic binding protein-like II	0.0044	53851	Phosphate binding protein-like	1al3 A:
vi	gi|34498007|ref|NP_902222.1|	0045910	7-112	1.05e-21	46785	Winged helix DNA-binding domain	0.003	88979	LysR-like transcriptional regulators	1ixc A:1-89
vi	gi|34498021|ref|NP_902236.1|	0045790	91-277	2.9e-23	53850	Periplasmic binding protein-like II	0.0026	53851	Phosphate binding protein-like	1i6a A:
vi	gi|34498021|ref|NP_902236.1|	0047461	1-86	3.48e-22	46785	Winged helix DNA-binding domain	0.0035	88979	LysR-like transcriptional regulators	1ixc A:1-89
vi	gi|34498024|ref|NP_902239.1|	0045910	1-110	3.2e-23	46785	Winged helix DNA-binding domain	0.011	88979	LysR-like transcriptional regulators	1ixc A:1-89
vi	gi|34498024|ref|NP_902239.1|	0045790	93-294	9.41e-21	53850	Periplasmic binding protein-like II	0.016	53851	Phosphate binding protein-like	1pda A:3-219
vi	gi|34498104|ref|NP_902319.1|	0045790	94-303	1.63e-34	53850	Periplasmic binding protein-like II	0.015	53851	Phosphate binding protein-like	1uth A:
vi	gi|34498104|ref|NP_902319.1|	0052508	12-88	3.16e-20	46785	Winged helix DNA-binding domain	0.01	88979	LysR-like transcriptional regulators	2esn A:3-91
vi	gi|34498137|ref|NP_902352.1|	0045790	91-288	1.99e-27	53850	Periplasmic binding protein-like II	0.0051	53851	Phosphate binding protein-like	2fyi A:88-307
vi	gi|34498137|ref|NP_902352.1|	0047461	4-88	5.22e-21	46785	Winged helix DNA-binding domain	0.0053	88979	LysR-like transcriptional regulators	1ixc A:1-89
vi	gi|34498161|ref|NP_902376.1|	0045790	90-297	1.07e-46	53850	Periplasmic binding protein-like II	0.0099	53851	Phosphate binding protein-like	2fyi A:88-307
vi	gi|34498161|ref|NP_902376.1|	0047461	5-86	6.35e-21	46785	Winged helix DNA-binding domain	0.0064	88979	LysR-like transcriptional regulators	1ixc A:1-89
vi	gi|34498252|ref|NP_902467.1|	0045790	90-296	5.61e-43	53850	Periplasmic binding protein-like II	0.013	53851	Phosphate binding protein-like	2fyi A:88-307
vi	gi|34498252|ref|NP_902467.1|	0045910	5-114	2.42e-21	46785	Winged helix DNA-binding domain	0.012	88979	LysR-like transcriptional regulators	1ixc A:1-89
vi	gi|34498394|ref|NP_902609.1|	0045790	89-293	5.97e-47	53850	Periplasmic binding protein-like II	0.01	53851	Phosphate binding protein-like	1ixc A:90-294
vi	gi|34498394|ref|NP_902609.1|	0045910	4-111	9.35e-23	46785	Winged helix DNA-binding domain	0.0048	88979	LysR-like transcriptional regulators	1ixc A:1-89
vi	gi|34498516|ref|NP_902731.1|	0045790	88-290	7.91e-27	53850	Periplasmic binding protein-like II	0.015	53851	Phosphate binding protein-like	2fyi A:88-307
vi	gi|34498516|ref|NP_902731.1|	0047461	1-87	2.65e-24	46785	Winged helix DNA-binding domain	0.0018	88979	LysR-like transcriptional regulators	1ixc A:1-89
vi	gi|34498565|ref|NP_902780.1|	0052509	96-290	1.34e-21	53850	Periplasmic binding protein-like II	0.0074	53851	Phosphate binding protein-like	2fyi A:88-307
vi	gi|34498565|ref|NP_902780.1|	0045910	4-95	2.72e-20	46785	Winged helix DNA-binding domain	0.005	88979	LysR-like transcriptional regulators	1ixc A:1-89
vi	gi|34498599|ref|NP_902814.1|	0045790	93-296	5.43e-38	53850	Periplasmic binding protein-like II	0.00059	53851	Phosphate binding protein-like	1i6a A:
vi	gi|34498599|ref|NP_902814.1|	0045910	2-111	1.97e-24	46785	Winged helix DNA-binding domain	0.0075	88979	LysR-like transcriptional regulators	1ixc A:1-89
vi	gi|34498609|ref|NP_902824.1|	0052509	95-303	1.52e-43	53850	Periplasmic binding protein-like II	0.000000383	53851	Phosphate binding protein-like	2esn A:92-303
vi	gi|34498609|ref|NP_902824.1|	0052508	10-88	3.05e-17	46785	Winged helix DNA-binding domain	0.00063	88979	LysR-like transcriptional regulators	2esn A:3-91
vi	gi|34498677|ref|NP_902892.1|	0045790	90-293	2.82e-28	53850	Periplasmic binding protein-like II	0.014	53851	Phosphate binding protein-like	1lst A:
vi	gi|34498677|ref|NP_902892.1|	0052508	2-82	4.28e-24	46785	Winged helix DNA-binding domain	0.0051	88979	LysR-like transcriptional regulators	1ixc A:1-89
vi	gi|34498694|ref|NP_902909.1|	0052509	88-294	1.47e-41	53850	Periplasmic binding protein-like II	0.00011	53851	Phosphate binding protein-like	1uth A:
vi	gi|34498694|ref|NP_902909.1|	0052508	4-84	1.09e-16	46785	Winged helix DNA-binding domain	0.0055	88979	LysR-like transcriptional regulators	2esn A:3-91
vi	gi|34498709|ref|NP_902924.1|	0045790	88-297	1.16e-40	53850	Periplasmic binding protein-like II	0.012	53851	Phosphate binding protein-like	1i6a A:
vi	gi|34498709|ref|NP_902924.1|	0047461	2-80	2.56e-19	46785	Winged helix DNA-binding domain	0.0099	88979	LysR-like transcriptional regulators	1ixc A:1-89
vi	gi|34498712|ref|NP_902927.1|	0052508	19-99	9.25e-23	46785	Winged helix DNA-binding domain	0.0035	88979	LysR-like transcriptional regulators	1ixc A:1-89
vi	gi|34498712|ref|NP_902927.1|	0045790	108-310	3.8e-22	53850	Periplasmic binding protein-like II	0.018	53851	Phosphate binding protein-like	1al3 A:
vi	gi|34498744|ref|NP_902959.1|	0045790	92-288	2.53e-26	53850	Periplasmic binding protein-like II	0.0047	53851	Phosphate binding protein-like	1i6a A:
vi	gi|34498744|ref|NP_902959.1|	0045910	4-114	8.62e-22	46785	Winged helix DNA-binding domain	0.0024	88979	LysR-like transcriptional regulators	1ixc A:1-89
vi	gi|34498746|ref|NP_902961.1|	0045790	90-293	3.26e-36	53850	Periplasmic binding protein-like II	0.001	53851	Phosphate binding protein-like	1i6a A:
vi	gi|34498746|ref|NP_902961.1|	0045910	1-112	4.81e-24	46785	Winged helix DNA-binding domain	0.0025	88979	LysR-like transcriptional regulators	1ixc A:1-89
vi	gi|34498758|ref|NP_902973.1|	0045790	90-294	2.71e-51	53850	Periplasmic binding protein-like II	0.0081	53851	Phosphate binding protein-like	2fyi A:88-307
vi	gi|34498758|ref|NP_902973.1|	0047461	3-85	1.02e-21	46785	Winged helix DNA-binding domain	0.0039	88979	LysR-like transcriptional regulators	1ixc A:1-89
vi	gi|34498833|ref|NP_903048.1|	0045790	88-296	3.64e-39	53850	Periplasmic binding protein-like II	0.0000212	53851	Phosphate binding protein-like	1i6a A:
vi	gi|34498833|ref|NP_903048.1|	0047461	1-87	2.62e-21	46785	Winged helix DNA-binding domain	0.0044	88979	LysR-like transcriptional regulators	1ixc A:1-89
vi	gi|34498937|ref|NP_903152.1|	0045790	90-293	1.29e-53	53850	Periplasmic binding protein-like II	0.0069	53851	Phosphate binding protein-like	1al3 A:
vi	gi|34498937|ref|NP_903152.1|	0047461	6-88	7.32e-24	46785	Winged helix DNA-binding domain	0.0046	88979	LysR-like transcriptional regulators	1ixc A:1-89
vi	gi|34499030|ref|NP_903245.1|	0045790	91-299	3.07e-41	53850	Periplasmic binding protein-like II	0.000000359	53851	Phosphate binding protein-like	1al3 A:
vi	gi|34499030|ref|NP_903245.1|	0045910	1-113	5.16e-17	46785	Winged helix DNA-binding domain	0.0035	88979	LysR-like transcriptional regulators	1ixc A:1-89
vi	gi|34499058|ref|NP_903273.1|	0045790	90-294	3.1e-38	53850	Periplasmic binding protein-like II	0.0019	53851	Phosphate binding protein-like	1al3 A:
vi	gi|34499058|ref|NP_903273.1|	0045910	4-114	1.77e-23	46785	Winged helix DNA-binding domain	0.0061	88979	LysR-like transcriptional regulators	1ixc A:1-89
vi	gi|34499081|ref|NP_903296.1|	0045790	89-289	2.17e-30	53850	Periplasmic binding protein-like II	0.011	53851	Phosphate binding protein-like	1uth A:
vi	gi|34499081|ref|NP_903296.1|	0045910	3-112	1.2e-16	46785	Winged helix DNA-binding domain	0.011	88979	LysR-like transcriptional regulators	1ixc A:1-89
vi	gi|34499120|ref|NP_903335.1|	0045790	92-295	1.18e-26	53850	Periplasmic binding protein-like II	0.0089	53851	Phosphate binding protein-like	1i6a A:
vi	gi|34499120|ref|NP_903335.1|	0045910	2-111	4.03e-21	46785	Winged helix DNA-binding domain	0.0046	88979	LysR-like transcriptional regulators	1ixc A:1-89
vi	gi|34499211|ref|NP_903426.1|	0045790	93-296	2.48e-38	53850	Periplasmic binding protein-like II	0.0018	53851	Phosphate binding protein-like	1al3 A:
vi	gi|34499211|ref|NP_903426.1|	0052508	2-82	3.65e-18	46785	Winged helix DNA-binding domain	0.0076	88979	LysR-like transcriptional regulators	1ixc A:1-89
vi	gi|34499543|ref|NP_903758.1|	0045790	85-294	1.81e-49	53850	Periplasmic binding protein-like II	0.0024	53851	Phosphate binding protein-like	1al3 A:
vi	gi|34499543|ref|NP_903758.1|	0045910	3-109	2.36e-22	46785	Winged helix DNA-binding domain	0.043	88979	LysR-like transcriptional regulators	1ixc A:1-89
vi	gi|34499568|ref|NP_903783.1|	0045790	89-300	6.7e-22	53850	Periplasmic binding protein-like II	0.01	53851	Phosphate binding protein-like	1i6a A:
vi	gi|34499568|ref|NP_903783.1|	0047461	1-86	1.58e-19	46785	Winged helix DNA-binding domain	0.005	88979	LysR-like transcriptional regulators	1ixc A:1-89
vi	gi|34499598|ref|NP_903813.1|	0045790	90-285	1e-38	53850	Periplasmic binding protein-like II	0.00045	53851	Phosphate binding protein-like	1i6a A:
vi	gi|34499598|ref|NP_903813.1|	0045910	1-110	3.06e-22	46785	Winged helix DNA-binding domain	0.006	88979	LysR-like transcriptional regulators	1ixc A:1-89
vi	gi|34499745|ref|NP_903960.1|	0045790	95-296	4.52e-39	53850	Periplasmic binding protein-like II	0.013	53851	Phosphate binding protein-like	1i6a A:
vi	gi|34499745|ref|NP_903960.1|	0045910	8-115	1.64e-19	46785	Winged helix DNA-binding domain	0.024	88979	LysR-like transcriptional regulators	1ixc A:1-89
vi	gi|34495502|ref|NP_899717.1|	0052801	7-138	7.61e-26	46785	Winged helix DNA-binding domain	0.013	63379	MarR-like transcriptional regulators	2hr3 A:2-146
vi	gi|34495665|ref|NP_899880.1|	0051528	1-135	4.21e-34	46785	Winged helix DNA-binding domain	0.00015	63379	MarR-like transcriptional regulators	1z91 A:8-144
vi	gi|34495994|ref|NP_900209.1|	0053037	15-144	8.98e-24	46785	Winged helix DNA-binding domain	0.0000835	63379	MarR-like transcriptional regulators	2hr3 A:2-146
vi	gi|34496032|ref|NP_900247.1|	0052644	19-162	8.09e-36	46785	Winged helix DNA-binding domain	0.0017	63379	MarR-like transcriptional regulators	2fbk A:8-179
vi	gi|34496224|ref|NP_900439.1|	0052644	27-164	9.26e-30	46785	Winged helix DNA-binding domain	0.0083	63379	MarR-like transcriptional regulators	1jgs A:
vi	gi|34496321|ref|NP_900536.1|	0052801	27-157	1.17e-21	46785	Winged helix DNA-binding domain	0.028	63379	MarR-like transcriptional regulators	2fbi A:5-140
vi	gi|34497231|ref|NP_901446.1|	0052644	15-166	3.95e-31	46785	Winged helix DNA-binding domain	0.0014	63379	MarR-like transcriptional regulators	2fbk A:8-179
vi	gi|34497265|ref|NP_901480.1|	0052801	10-146	9.82e-31	46785	Winged helix DNA-binding domain	0.0012	63379	MarR-like transcriptional regulators	3deu A:2-141
vi	gi|34498181|ref|NP_902396.1|	0052644	11-122	3.12e-21	46785	Winged helix DNA-binding domain	0.0089	63379	MarR-like transcriptional regulators	1s3j A:
vi	gi|34498299|ref|NP_902514.1|	0052801	3-143	4.91e-26	46785	Winged helix DNA-binding domain	0.0082	63379	MarR-like transcriptional regulators	3deu A:2-141
vi	gi|34498615|ref|NP_902830.1|	0052801	33-171	4.14e-27	46785	Winged helix DNA-binding domain	0.0057	63379	MarR-like transcriptional regulators	2eth A:1-140
vi	gi|34498624|ref|NP_902839.1|	0052644	25-142	0.00000000000000607	46785	Winged helix DNA-binding domain	0.069	63379	MarR-like transcriptional regulators	2a61 A:5-143
vi	gi|34498838|ref|NP_903053.1|	0052801	18-148	4.49e-24	46785	Winged helix DNA-binding domain	0.074	63379	MarR-like transcriptional regulators	2eth A:1-140
vi	gi|34499091|ref|NP_903306.1|	0052644	16-147	6.21e-25	46785	Winged helix DNA-binding domain	0.012	63379	MarR-like transcriptional regulators	2fbk A:8-179
vi	gi|34499091|ref|NP_903306.1|	0053076	155-309	7.2e-24	55729	Acyl-CoA N-acyltransferases (Nat)	0.0075	55730	N-acetyl transferase, NAT	2ge3 A:6-169
vi	gi|34499360|ref|NP_903575.1|	0052801	12-146	2e-33	46785	Winged helix DNA-binding domain	0.0029	63379	MarR-like transcriptional regulators	2a61 A:5-143
vi	gi|34495671|ref|NP_899886.1|	0050342	3-132	9.82e-43	52172	CheY-like	0.00014	52173	CheY-related	1mvo A:
vi	gi|34495671|ref|NP_899886.1|	0051385	133-237	1.16e-25	46894	C-terminal effector domain of the bipartite response regulators	0.0000672	46895	PhoB-like	1opc A:
vi	gi|34496017|ref|NP_900232.1|	0050342	3-126	9.53e-45	52172	CheY-like	0.0000563	52173	CheY-related	1b00 A:
vi	gi|34496017|ref|NP_900232.1|	0051385	124-226	7.65e-32	46894	C-terminal effector domain of the bipartite response regulators	0.0000255	46895	PhoB-like	1qqi A:
vi	gi|34496216|ref|NP_900431.1|	0050342	3-123	1.29e-36	52172	CheY-like	0.00016	52173	CheY-related	1mvo A:
vi	gi|34496216|ref|NP_900431.1|	0051385	132-231	3.97e-28	46894	C-terminal effector domain of the bipartite response regulators	0.00051	46895	PhoB-like	1opc A:
vi	gi|34496836|ref|NP_901051.1|	0051385	113-207	6.29e-28	46894	C-terminal effector domain of the bipartite response regulators	0.0021	46895	PhoB-like	1qqi A:
vi	gi|34496836|ref|NP_901051.1|	0050342	1-111	4.7e-26	52172	CheY-like	0.00033	52173	CheY-related	1ys7 A:7-127
vi	gi|34497701|ref|NP_901916.1|	0048694	211-270	0.0000000051	46894	C-terminal effector domain of the bipartite response regulators	0.077	46895	PhoB-like	1kgs A:124-225
vi	gi|34498095|ref|NP_902310.1|	0049014	11-105	4.82e-17	46894	C-terminal effector domain of the bipartite response regulators	0.002	46895	PhoB-like	1p2f A:121-217
vi	gi|34498095|ref|NP_902310.1|	0052100	277-462	2.63e-16	48452	TPR-like	0.017	48453	Tetratricopeptide repeat (TPR)	1kt1 A:254-421
vi	gi|34498562|ref|NP_902777.1|	0050342	4-132	2.28e-42	52172	CheY-like	0.00016	52173	CheY-related	1mvo A:
vi	gi|34498562|ref|NP_902777.1|	0051385	128-230	8.79e-23	46894	C-terminal effector domain of the bipartite response regulators	0.0008	46895	PhoB-like	1opc A:
vi	gi|34499298|ref|NP_903513.1|	0050342	2-125	5.12e-33	52172	CheY-like	0.00034	52173	CheY-related	1mvo A:
vi	gi|34499298|ref|NP_903513.1|	0051385	134-232	2.78e-26	46894	C-terminal effector domain of the bipartite response regulators	0.00084	46895	PhoB-like	1opc A:
vi	gi|34496365|ref|NP_900580.1|	0051249	3-58	0.000000000000138	47413	lambda repressor-like DNA-binding domains	0.044	47432	SinR domain-like	2b5a A:1-77
vi	gi|34496512|ref|NP_900727.1|	0051249	12-75	1.07e-16	47413	lambda repressor-like DNA-binding domains	0.0082	47432	SinR domain-like	2b5a A:1-77
vi	gi|34497476|ref|NP_901691.1|	0043706	46-180	7.71e-25	51182	RmlC-like cupins	0.087	89409	TM1287-like	1v70 A:
vi	gi|34497476|ref|NP_901691.1|	0051249	1-67	8.85e-17	47413	lambda repressor-like DNA-binding domains	0.051	47432	SinR domain-like	1b0n A:1-68
vi	gi|34498994|ref|NP_903209.1|	0051249	16-83	0.00000469	47413	lambda repressor-like DNA-binding domains	0.036	47432	SinR domain-like	1b0n A:1-68
vi	gi|34495840|ref|NP_900055.1|	0052656	85-184	1.38e-20	48498	Tetracyclin repressor-like, C-terminal domain	0.001	48499	Tetracyclin repressor-like, C-terminal domain	2fd5 A:77-180
vi	gi|34495840|ref|NP_900055.1|	0049195	1-77	0.0000000000000195	46689	Homeodomain-like	0.0047	46764	Tetracyclin repressor-like, N-terminal domain	2fd5 A:1-76
vi	gi|34495891|ref|NP_900106.1|	0049523	2-77	1.54e-20	46689	Homeodomain-like	0.0024	46764	Tetracyclin repressor-like, N-terminal domain	1ui5 A:5-75
vi	gi|34495891|ref|NP_900106.1|	0052886	84-201	0.00000000000000256	48498	Tetracyclin repressor-like, C-terminal domain	0.003	48499	Tetracyclin repressor-like, C-terminal domain	2gfn A:81-199
vi	gi|34496166|ref|NP_900381.1|	0049523	1-73	8.98e-20	46689	Homeodomain-like	0.0039	46764	Tetracyclin repressor-like, N-terminal domain	1z77 A:1-75
vi	gi|34496532|ref|NP_900747.1|	0049523	6-80	0.00000000000000185	46689	Homeodomain-like	0.006	46764	Tetracyclin repressor-like, N-terminal domain	2gen A:6-75
vi	gi|34497292|ref|NP_901507.1|	0054374	21-87	0.00000000000000107	46689	Homeodomain-like	0.0072	46764	Tetracyclin repressor-like, N-terminal domain	1vi0 A:6-77
vi	gi|34497546|ref|NP_901761.1|	0050189	94-202	2.67e-19	48498	Tetracyclin repressor-like, C-terminal domain	0.0015	48499	Tetracyclin repressor-like, C-terminal domain	1vi0 A:78-194
vi	gi|34497546|ref|NP_901761.1|	0049523	15-99	4.87e-17	46689	Homeodomain-like	0.0063	46764	Tetracyclin repressor-like, N-terminal domain	1ui5 A:5-75
vi	gi|34497839|ref|NP_902054.1|	0049523	4-73	0.00000000000000155	46689	Homeodomain-like	0.0056	46764	Tetracyclin repressor-like, N-terminal domain	1z77 A:1-75
vi	gi|34497911|ref|NP_902126.1|	0049195	1-68	6.16e-17	46689	Homeodomain-like	0.0065	46764	Tetracyclin repressor-like, N-terminal domain	1z77 A:1-75
vi	gi|34497911|ref|NP_902126.1|	0052886	80-194	0.000000017	48498	Tetracyclin repressor-like, C-terminal domain	0.0098	48499	Tetracyclin repressor-like, C-terminal domain	2hyj A:83-200
vi	gi|34497938|ref|NP_902153.1|	0049523	3-80	1.2e-19	46689	Homeodomain-like	0.0038	46764	Tetracyclin repressor-like, N-terminal domain	2gen A:6-75
vi	gi|34497938|ref|NP_902153.1|	0052886	80-191	0.00000000000742	48498	Tetracyclin repressor-like, C-terminal domain	0.0084	48499	Tetracyclin repressor-like, C-terminal domain	2i10 A:79-194
vi	gi|34497942|ref|NP_902157.1|	0052849	80-180	2.64e-17	48498	Tetracyclin repressor-like, C-terminal domain	0.0026	48499	Tetracyclin repressor-like, C-terminal domain	2g7s A:77-192
vi	gi|34497942|ref|NP_902157.1|	0052848	8-75	0.00000000000000123	46689	Homeodomain-like	0.0018	46764	Tetracyclin repressor-like, N-terminal domain	2g7s A:3-76
vi	gi|34498154|ref|NP_902369.1|	0054341	13-81	2.87e-17	46689	Homeodomain-like	0.0073	46764	Tetracyclin repressor-like, N-terminal domain	1sgm A:5-77
vi	gi|34498154|ref|NP_902369.1|	0052656	90-184	0.000000000287	48498	Tetracyclin repressor-like, C-terminal domain	0.01	48499	Tetracyclin repressor-like, C-terminal domain	2np5 A:78-195
vi	gi|34498179|ref|NP_902394.1|	0052648	84-212	8.89e-31	48498	Tetracyclin repressor-like, C-terminal domain	0.0016	48499	Tetracyclin repressor-like, C-terminal domain	2fbq A:81-214
vi	gi|34498179|ref|NP_902394.1|	0049523	4-76	9.23e-18	46689	Homeodomain-like	0.00056	46764	Tetracyclin repressor-like, N-terminal domain	2fbq A:2-80
vi	gi|34498678|ref|NP_902893.1|	0049195	14-80	1.1e-16	46689	Homeodomain-like	0.0094	46764	Tetracyclin repressor-like, N-terminal domain	1z77 A:1-75
vi	gi|34498678|ref|NP_902893.1|	0050189	88-202	0.0000000479	48498	Tetracyclin repressor-like, C-terminal domain	0.015	48499	Tetracyclin repressor-like, C-terminal domain	2gfn A:81-199
vi	gi|34498880|ref|NP_903095.1|	0049523	4-85	4.4e-16	46689	Homeodomain-like	0.0049	46764	Tetracyclin repressor-like, N-terminal domain	2np5 A:9-77
vi	gi|34498954|ref|NP_903169.1|	0052849	81-195	3.06e-24	48498	Tetracyclin repressor-like, C-terminal domain	0.0056	48499	Tetracyclin repressor-like, C-terminal domain	2g3b A:74-189
vi	gi|34498954|ref|NP_903169.1|	0049195	3-72	0.00000000000000441	46689	Homeodomain-like	0.0044	46764	Tetracyclin repressor-like, N-terminal domain	1sgm A:5-77
vi	gi|34499377|ref|NP_903592.1|	0049523	30-107	7.18e-21	46689	Homeodomain-like	0.0028	46764	Tetracyclin repressor-like, N-terminal domain	1rkt A:2-82
vi	gi|34499377|ref|NP_903592.1|	0052743	114-203	2.37e-17	48498	Tetracyclin repressor-like, C-terminal domain	0.0073	48499	Tetracyclin repressor-like, C-terminal domain	2fq4 A:78-192
vi	gi|34499765|ref|NP_903980.1|	0049523	9-88	3.09e-17	46689	Homeodomain-like	0.011	46764	Tetracyclin repressor-like, N-terminal domain	3c07 A:15-89
