# Supplementary material for: Abundance, diversity and domain architecture variability in prokaryotic DNA-binding transcription factors
Source: PLoS One. 2018 Apr 3;13(4):e0195332. doi: 10.1371/journal.pone.0195332 (PMC5882156; doi:10.1371/journal.pone.0195332)
Supplement: S1 Dataset — The information of genomes and transcription factors is organized in a tabular format. The file S1_Dataset.zip contains 761 files, one per genome. The information is organized as follows: Genome ID, identifier from NCBI database; Supfam ID; physical position of the Domain; E-value; Supfam model assignment; Supfam description; E-value associated to the family; Family ID; Family ID; representative PDB associated to each assignment. (ZIP) [file pone.0195332.s005.zip › Genomes_assignments/Chromohalobacter_salexigens_DSM_3043_B.TFs]

c8	gi|92112179|ref|YP_572107.1|	0051818	21-139	1.57e-19	51215	Regulatory protein AraC	0.0073	51216	Regulatory protein AraC	2arc A:
c8	gi|92112179|ref|YP_572107.1|	0046275	218-265	0.0000000029	46689	Homeodomain-like	0.025	46759	AraC type transcriptional activator	1d5y A:57-121
c8	gi|92112179|ref|YP_572107.1|	0036286	168-216	0.0000000968	46689	Homeodomain-like	0.016	46759	AraC type transcriptional activator	1bl0 A:9-62
c8	gi|92112479|ref|YP_572407.1|	0046275	247-293	0.00000000000717	46689	Homeodomain-like	0.026	46759	AraC type transcriptional activator	1bl0 A:63-124
c8	gi|92112479|ref|YP_572407.1|	0051818	34-173	0.00000000418	51215	Regulatory protein AraC	0.032	51216	Regulatory protein AraC	2arc A:
c8	gi|92112525|ref|YP_572453.1|	0046275	180-229	0.00000000000022	46689	Homeodomain-like	0.035	46759	AraC type transcriptional activator	1d5y A:57-121
c8	gi|92112525|ref|YP_572453.1|	0043585	16-71	0.00000000252	51182	RmlC-like cupins	0.071	75035	Quercetin 2,3-dioxygenase-like	1y3t A:5-334
c8	gi|92112525|ref|YP_572453.1|	0036286	129-178	0.00000108	46689	Homeodomain-like	0.034	46759	AraC type transcriptional activator	1d5y A:3-56
c8	gi|92112674|ref|YP_572602.1|	0052668	32-217	5.5e-36	52317	Class I glutamine amidotransferase-like	0.023	52325	DJ-1/PfpI	1g2i A:
c8	gi|92112674|ref|YP_572602.1|	0046275	289-337	0.000000039	46689	Homeodomain-like	0.038	46759	AraC type transcriptional activator	1d5y A:57-121
c8	gi|92112674|ref|YP_572602.1|	0036286	238-285	0.000000627	46689	Homeodomain-like	0.032	46759	AraC type transcriptional activator	1d5y A:3-56
c8	gi|92112875|ref|YP_572803.1|	0046275	206-253	0.00000000645	46689	Homeodomain-like	0.034	46759	AraC type transcriptional activator	1d5y A:57-121
c8	gi|92112963|ref|YP_572891.1|	0036286	198-249	0.00000000000447	46689	Homeodomain-like	0.071	46764	Tetracyclin repressor-like, N-terminal domain	2g7g A:9-73
c8	gi|92112963|ref|YP_572891.1|	0046275	251-300	0.000000000108	46689	Homeodomain-like	0.018	46759	AraC type transcriptional activator	1d5y A:57-121
c8	gi|92113115|ref|YP_573043.1|	0052668	17-207	4.58e-43	52317	Class I glutamine amidotransferase-like	0.021	52325	DJ-1/PfpI	2fex A:1-188
c8	gi|92113115|ref|YP_573043.1|	0046275	278-326	0.00000000000851	46689	Homeodomain-like	0.017	46759	AraC type transcriptional activator	1bl0 A:63-124
c8	gi|92113115|ref|YP_573043.1|	0036286	226-276	0.0000000103	46689	Homeodomain-like	0.027	46759	AraC type transcriptional activator	1bl0 A:9-62
c8	gi|92113376|ref|YP_573304.1|	0046275	201-252	0.0000000000148	46689	Homeodomain-like	0.0058	46759	AraC type transcriptional activator	1d5y A:57-121
c8	gi|92113376|ref|YP_573304.1|	0036286	151-199	0.0000000000246	46689	Homeodomain-like	0.034	46759	AraC type transcriptional activator	1bl0 A:9-62
c8	gi|92113376|ref|YP_573304.1|	0051818	13-132	0.0000353	51215	Regulatory protein AraC	0.022	51216	Regulatory protein AraC	2arc A:
c8	gi|92113777|ref|YP_573705.1|	0046275	65-117	0.0000000000000582	46689	Homeodomain-like	0.0085	46759	AraC type transcriptional activator	1d5y A:57-121
c8	gi|92113777|ref|YP_573705.1|	0039814	138-271	0.0000000000000068	55136	Probable bacterial effector-binding domain	0.021	75462	Gyrase inhibitory protein GyrI (SbmC, YeeB)	1jyh A:
c8	gi|92113777|ref|YP_573705.1|	0036286	14-62	0.000000627	46689	Homeodomain-like	0.037	46759	AraC type transcriptional activator	1bl0 A:9-62
c8	gi|92114580|ref|YP_574508.1|	0052668	11-196	3.16e-24	52317	Class I glutamine amidotransferase-like	0.054	52325	DJ-1/PfpI	1oi4 A:23-192
c8	gi|92114580|ref|YP_574508.1|	0046275	272-322	0.00000000000134	46689	Homeodomain-like	0.03	46759	AraC type transcriptional activator	1d5y A:57-121
c8	gi|92114580|ref|YP_574508.1|	0036286	220-269	0.000000017	46689	Homeodomain-like	0.03	46759	AraC type transcriptional activator	1bl0 A:9-62
c8	gi|92114658|ref|YP_574586.1|	0046275	281-331	0.0000000157	46689	Homeodomain-like	0.011	46759	AraC type transcriptional activator	1d5y A:57-121
c8	gi|92114658|ref|YP_574586.1|	0036286	228-279	0.0000167	46689	Homeodomain-like	0.046	46759	AraC type transcriptional activator	1bl0 A:9-62
c8	gi|92114725|ref|YP_574653.1|	0046275	244-294	0.0000000000000269	46689	Homeodomain-like	0.031	46759	AraC type transcriptional activator	1d5y A:57-121
c8	gi|92114725|ref|YP_574653.1|	0036286	193-242	0.00000000119	46689	Homeodomain-like	0.024	46759	AraC type transcriptional activator	1bl0 A:9-62
c8	gi|92114725|ref|YP_574653.1|	0047686	39-153	0.0000165	51182	RmlC-like cupins	0.029	89409	TM1287-like	2f4p A:2-135
c8	gi|92114837|ref|YP_574765.1|	0051818	9-154	4.05e-20	51215	Regulatory protein AraC	0.01	51216	Regulatory protein AraC	2arc A:
c8	gi|92114837|ref|YP_574765.1|	0046275	226-273	0.000000000003	46689	Homeodomain-like	0.048	46759	AraC type transcriptional activator	1d5y A:57-121
c8	gi|92114837|ref|YP_574765.1|	0036286	172-223	0.00000000000553	46689	Homeodomain-like	0.038	46759	AraC type transcriptional activator	1bl0 A:9-62
c8	gi|92114912|ref|YP_574840.1|	0046652	2-85	5.36e-32	57884	Ada DNA repair protein, N-terminal domain (N-Ada 10)	0.00043	57885	Ada DNA repair protein, N-terminal domain (N-Ada 10)	1eyf A:
c8	gi|92114912|ref|YP_574840.1|	0041039	193-289	1.35e-29	55945	TATA-box binding protein-like	0.0014	55952	DNA repair glycosylase, N-terminal domain	1mpg A:1-99
c8	gi|92114912|ref|YP_574840.1|	0041038	299-451	5.41e-29	48150	DNA-glycosylase	0.00043	48157	DNA repair glycosylase, 2 C-terminal domains	1mpg A:100-282
c8	gi|92114912|ref|YP_574840.1|	0046275	138-185	0.000000000372	46689	Homeodomain-like	0.012	46759	AraC type transcriptional activator	1d5y A:57-121
c8	gi|92114912|ref|YP_574840.1|	0035607	82-132	0.0000251	46689	Homeodomain-like	0.048	46759	AraC type transcriptional activator	1bl0 A:9-62
c8	gi|92114938|ref|YP_574866.1|	0052668	11-202	2.89e-35	52317	Class I glutamine amidotransferase-like	0.012	52325	DJ-1/PfpI	1pe0 A:
c8	gi|92114938|ref|YP_574866.1|	0046275	273-320	0.0000000000269	46689	Homeodomain-like	0.023	46759	AraC type transcriptional activator	1d5y A:57-121
c8	gi|92114938|ref|YP_574866.1|	0036286	227-271	0.00000116	46689	Homeodomain-like	0.036	46759	AraC type transcriptional activator	1bl0 A:9-62
c8	gi|92115030|ref|YP_574958.1|	0046275	266-314	0.0000000000000538	46689	Homeodomain-like	0.014	46759	AraC type transcriptional activator	1d5y A:57-121
c8	gi|92115030|ref|YP_574958.1|	0036286	216-264	0.000000000346	46689	Homeodomain-like	0.018	46759	AraC type transcriptional activator	1d5y A:3-56
c8	gi|92115285|ref|YP_575213.1|	0052668	12-200	1.65e-38	52317	Class I glutamine amidotransferase-like	0.055	52325	DJ-1/PfpI	1g2i A:
c8	gi|92115285|ref|YP_575213.1|	0046275	271-320	0.000000000000367	46689	Homeodomain-like	0.0079	46759	AraC type transcriptional activator	1d5y A:57-121
c8	gi|92115285|ref|YP_575213.1|	0036286	221-268	0.000000597	46689	Homeodomain-like	0.022	46759	AraC type transcriptional activator	1bl0 A:9-62
c8	gi|92115352|ref|YP_575280.1|	0036286	210-260	0.0000000744	46689	Homeodomain-like	0.089	46764	Tetracyclin repressor-like, N-terminal domain	2g3b A:2-73
c8	gi|92115352|ref|YP_575280.1|	0045977	262-307	0.0000000538	46689	Homeodomain-like	0.049	46759	AraC type transcriptional activator	1bl0 A:63-124
c8	gi|92115374|ref|YP_575302.1|	0046275	282-330	0.000000000762	46689	Homeodomain-like	0.034	46759	AraC type transcriptional activator	1bl0 A:63-124
c8	gi|92115374|ref|YP_575302.1|	0036286	230-281	0.000000143	46689	Homeodomain-like	0.045	46759	AraC type transcriptional activator	1d5y A:3-56
c8	gi|92113607|ref|YP_573535.1|	0049944	6-95	1.53e-22	46785	Winged helix DNA-binding domain	0.013	46801	ArsR-like transcriptional regulators	1u2w A:12-119
c8	gi|92113610|ref|YP_573538.1|	0049777	2-92	4.77e-24	46785	Winged helix DNA-binding domain	0.029	46801	ArsR-like transcriptional regulators	1smt A:
c8	gi|92114060|ref|YP_573988.1|	0049777	19-102	9.89e-24	46785	Winged helix DNA-binding domain	0.019	46801	ArsR-like transcriptional regulators	1r1u A:
c8	gi|92112539|ref|YP_572467.1|	0035568	81-274	5.8e-49	55681	Class II aaRS and biotin synthetases	0.0000309	55707	Biotin holoenzyme synthetase	1bia A:64-270
c8	gi|92112539|ref|YP_572467.1|	0045968	6-57	0.000000000000727	46785	Winged helix DNA-binding domain	0.0059	46786	Biotin repressor-like	1bia A:1-63
c8	gi|92112539|ref|YP_572467.1|	0045969	277-323	0.000000458	50037	C-terminal domain of transcriptional repressors	0.0047	50038	Biotin repressor (BirA)	1bia A:271-317
c8	gi|92113111|ref|YP_573039.1|	0054946	7-147	8.25e-20	51206	cAMP-binding domain-like	0.02	51210	cAMP-binding domain	2gau A:10-151
c8	gi|92113111|ref|YP_573039.1|	0048601	149-235	4.54e-17	46785	Winged helix DNA-binding domain	0.037	46796	CAP C-terminal domain-like	3e5u A:148-227
c8	gi|92113576|ref|YP_573504.1|	0048177	6-76	0.00000000000000143	46785	Winged helix DNA-binding domain	0.056	46796	CAP C-terminal domain-like	1ft9 A:134-213
c8	gi|92113576|ref|YP_573504.1|	0049608	71-134	0.0000000124	55781	GAF domain-like	0.036	75513	IclR ligand-binding domain-like	1td5 A:
c8	gi|92114257|ref|YP_574185.1|	0052860	168-245	1.31e-17	46785	Winged helix DNA-binding domain	0.032	46796	CAP C-terminal domain-like	1hw5 A:138-208
c8	gi|92114257|ref|YP_574185.1|	0054946	23-140	2.09e-17	51206	cAMP-binding domain-like	0.0052	51210	cAMP-binding domain	2gau A:10-151
c8	gi|92112163|ref|YP_572091.1|	0041617	159-397	8.08e-67	52540	P-loop containing nucleoside triphosphate hydrolases	0.00000225	81269	Extended AAA-ATPase domain	1ny5 A:138-384
c8	gi|92112163|ref|YP_572091.1|	0037176	368-462	0.00000000251	46689	Homeodomain-like	0.041	100918	FIS-like	1g2h A:
c8	gi|92112163|ref|YP_572091.1|	0037219	9-89	0.0000471	55785	PYP-like sensor domain (PAS domain)	0.06	55789	Heme-binding PAS domain	1ew0 A:
c8	gi|92112381|ref|YP_572309.1|	0041617	139-383	1.69e-73	52540	P-loop containing nucleoside triphosphate hydrolases	0.000000829	81269	Extended AAA-ATPase domain	1ny5 A:138-384
c8	gi|92112381|ref|YP_572309.1|	0043525	6-185	1.04e-44	52172	CheY-like	0.0000396	52173	CheY-related	1krw A:
c8	gi|92112381|ref|YP_572309.1|	0048440	380-460	6.72e-19	46689	Homeodomain-like	0.00044	100918	FIS-like	1ntc A:
c8	gi|92112584|ref|YP_572512.1|	0041617	193-424	1.05e-64	52540	P-loop containing nucleoside triphosphate hydrolases	0.00000404	81269	Extended AAA-ATPase domain	1ny5 A:138-384
c8	gi|92112584|ref|YP_572512.1|	0049952	467-520	0.00000000717	46689	Homeodomain-like	0.038	100918	FIS-like	1umq A:
c8	gi|92112584|ref|YP_572512.1|	0048136	25-169	0.00000031	55781	GAF domain-like	0.026	55782	GAF domain	2ool A:140-333
c8	gi|92112849|ref|YP_572777.1|	0041617	138-381	7.25e-71	52540	P-loop containing nucleoside triphosphate hydrolases	0.00000171	81269	Extended AAA-ATPase domain	1ny5 A:138-384
c8	gi|92112849|ref|YP_572777.1|	0043525	7-183	3.42e-44	52172	CheY-like	0.00019	52173	CheY-related	1krw A:
c8	gi|92112849|ref|YP_572777.1|	0037176	352-440	0.00000000582	46689	Homeodomain-like	0.023	100918	FIS-like	1ntc A:
c8	gi|92113191|ref|YP_573119.1|	0041617	156-397	1.03e-70	52540	P-loop containing nucleoside triphosphate hydrolases	0.00000226	81269	Extended AAA-ATPase domain	1ny5 A:138-384
c8	gi|92113191|ref|YP_573119.1|	0043525	23-200	5.69e-22	52172	CheY-like	0.0052	52173	CheY-related	1ys7 A:7-127
c8	gi|92113191|ref|YP_573119.1|	0037176	369-465	0.0000000246	46689	Homeodomain-like	0.051	100918	FIS-like	1umq A:
c8	gi|92113949|ref|YP_573877.1|	0043525	7-120	1.85e-30	52172	CheY-like	0.0019	52173	CheY-related	1krw A:
c8	gi|92113949|ref|YP_573877.1|	0037176	109-174	0.0000000000000122	46689	Homeodomain-like	0.0022	100918	FIS-like	1umq A:
c8	gi|92114207|ref|YP_574135.1|	0041617	150-379	7.27e-67	52540	P-loop containing nucleoside triphosphate hydrolases	0.00000168	81269	Extended AAA-ATPase domain	1ny5 A:138-384
c8	gi|92114207|ref|YP_574135.1|	0043525	10-195	3.27e-40	52172	CheY-like	0.00072	52173	CheY-related	1ny5 A:1-137
c8	gi|92114207|ref|YP_574135.1|	0037176	362-446	0.0000000000247	46689	Homeodomain-like	0.023	100918	FIS-like	1umq A:
c8	gi|92114409|ref|YP_574337.1|	0037176	20-98	7.17e-22	46689	Homeodomain-like	0.00032	100918	FIS-like	1eto B:
c8	gi|92114525|ref|YP_574453.1|	0041617	149-380	3.52e-68	52540	P-loop containing nucleoside triphosphate hydrolases	0.00000318	81269	Extended AAA-ATPase domain	1ny5 A:138-384
c8	gi|92114525|ref|YP_574453.1|	0043525	9-193	4.27e-44	52172	CheY-like	0.0000272	52173	CheY-related	1qkk A:
c8	gi|92114525|ref|YP_574453.1|	0048440	360-449	0.0000000000238	46689	Homeodomain-like	0.03	100918	FIS-like	1g2h A:
c8	gi|92114954|ref|YP_574882.1|	0041617	154-387	1.49e-65	52540	P-loop containing nucleoside triphosphate hydrolases	0.00000338	81269	Extended AAA-ATPase domain	1ny5 A:138-384
c8	gi|92114954|ref|YP_574882.1|	0046907	418-470	0.00000318	46689	Homeodomain-like	0.0094	100918	FIS-like	1g2h A:
c8	gi|92114954|ref|YP_574882.1|	0048715	15-117	0.00000106	55785	PYP-like sensor domain (PAS domain)	0.049	88853	Flavin-binding PAS domain	1n9l A:
c8	gi|92112269|ref|YP_572197.1|	0049608	77-258	7.85e-43	55781	GAF domain-like	0.0015	75513	IclR ligand-binding domain-like	1tf1 A:
c8	gi|92112269|ref|YP_572197.1|	0048177	11-84	3.69e-16	46785	Winged helix DNA-binding domain	0.09	101027	FUR-like	1mzb A:
c8	gi|92115212|ref|YP_575140.1|	0041150	7-132	1.26e-38	46785	Winged helix DNA-binding domain	0.00000269	101027	FUR-like	1mzb A:
c8	gi|92112209|ref|YP_572137.1|	0036339	64-340	7.71e-67	53822	Periplasmic binding protein-like I	0.00013	53823	L-arabinose binding protein-like	1dbq A:
c8	gi|92112209|ref|YP_572137.1|	0051985	3-62	0.0000000000000219	47413	lambda repressor-like DNA-binding domains	0.0092	47438	GalR/LacI-like bacterial regulator	2bjc A:1-62
c8	gi|92112406|ref|YP_572334.1|	0036339	78-348	4.89e-73	53822	Periplasmic binding protein-like I	0.0000515	53823	L-arabinose binding protein-like	2nzu G:58-332
c8	gi|92112406|ref|YP_572334.1|	0051985	18-76	0.00000000000000259	47413	lambda repressor-like DNA-binding domains	0.0054	47438	GalR/LacI-like bacterial regulator	2bjc A:1-62
c8	gi|92112409|ref|YP_572337.1|	0035780	64-319	5.98e-51	53822	Periplasmic binding protein-like I	0.00091	53823	L-arabinose binding protein-like	2nzu G:58-332
c8	gi|92112409|ref|YP_572337.1|	0051985	6-65	0.000000000000385	47413	lambda repressor-like DNA-binding domains	0.0044	47438	GalR/LacI-like bacterial regulator	2hsg A:2-58
c8	gi|92112896|ref|YP_572824.1|	0036339	62-330	1.03e-81	53822	Periplasmic binding protein-like I	0.0000186	53823	L-arabinose binding protein-like	1dbq A:
c8	gi|92112896|ref|YP_572824.1|	0051985	1-59	0.00000000000000131	47413	lambda repressor-like DNA-binding domains	0.005	47438	GalR/LacI-like bacterial regulator	2bjc A:1-62
c8	gi|92113055|ref|YP_572983.1|	0035780	65-319	9.42e-57	53822	Periplasmic binding protein-like I	0.00011	53823	L-arabinose binding protein-like	2nzu G:58-332
c8	gi|92113055|ref|YP_572983.1|	0051985	8-66	0.00000000000000273	47413	lambda repressor-like DNA-binding domains	0.0038	47438	GalR/LacI-like bacterial regulator	2bjc A:1-62
c8	gi|92114767|ref|YP_574695.1|	0035780	61-314	8.83e-45	53822	Periplasmic binding protein-like I	0.00039	53823	L-arabinose binding protein-like	2nzu G:58-332
c8	gi|92114767|ref|YP_574695.1|	0044558	1-58	0.00000000000105	47413	lambda repressor-like DNA-binding domains	0.0019	47438	GalR/LacI-like bacterial regulator	1uxd A:
c8	gi|92115331|ref|YP_575259.1|	0035780	77-341	5.1e-59	53822	Periplasmic binding protein-like I	0.0001	53823	L-arabinose binding protein-like	2nzu G:58-332
c8	gi|92115331|ref|YP_575259.1|	0051985	18-77	8.16e-16	47413	lambda repressor-like DNA-binding domains	0.0028	47438	GalR/LacI-like bacterial regulator	1efa A:2-60
c8	gi|92112197|ref|YP_572125.1|	0048694	201-272	1.19e-18	46894	C-terminal effector domain of the bipartite response regulators	0.0029	46900	GerE-like (LuxR/UhpA family of transcriptional regulators)	1fse A:
c8	gi|92112994|ref|YP_572922.1|	0045682	7-135	8.4e-27	52172	CheY-like	0.0054	52173	CheY-related	1a04 A:5-142
c8	gi|92112994|ref|YP_572922.1|	0048694	141-212	1.77e-20	46894	C-terminal effector domain of the bipartite response regulators	0.0045	46900	GerE-like (LuxR/UhpA family of transcriptional regulators)	1a04 A:150-216
c8	gi|92113307|ref|YP_573235.1|	0048694	200-261	8.5e-16	46894	C-terminal effector domain of the bipartite response regulators	0.0041	46900	GerE-like (LuxR/UhpA family of transcriptional regulators)	1yio A:131-200
c8	gi|92113318|ref|YP_573246.1|	0048694	201-264	3.74e-17	46894	C-terminal effector domain of the bipartite response regulators	0.0038	46900	GerE-like (LuxR/UhpA family of transcriptional regulators)	1a04 A:150-216
c8	gi|92114254|ref|YP_574182.1|	0045682	1-131	4.55e-36	52172	CheY-like	0.001	52173	CheY-related	1s8n A:
c8	gi|92114254|ref|YP_574182.1|	0048694	140-209	1.16e-17	46894	C-terminal effector domain of the bipartite response regulators	0.0057	46900	GerE-like (LuxR/UhpA family of transcriptional regulators)	1yio A:131-200
c8	gi|92115145|ref|YP_575073.1|	0045682	1-125	6.55e-22	52172	CheY-like	0.0046	52173	CheY-related	1s8n A:
c8	gi|92115145|ref|YP_575073.1|	0048694	133-208	5.1e-18	46894	C-terminal effector domain of the bipartite response regulators	0.0044	46900	GerE-like (LuxR/UhpA family of transcriptional regulators)	1fse A:
c8	gi|92115421|ref|YP_575349.1|	0048694	147-219	3.74e-21	46894	C-terminal effector domain of the bipartite response regulators	0.0035	46900	GerE-like (LuxR/UhpA family of transcriptional regulators)	1a04 A:150-216
c8	gi|92112204|ref|YP_572132.1|	0054060	94-225	1.18e-23	48008	GntR ligand-binding domain-like	0.007	48009	GntR ligand-binding domain-like	2hs5 A:94-231
c8	gi|92112204|ref|YP_572132.1|	0050048	23-92	0.0000000000000014	46785	Winged helix DNA-binding domain	0.019	46804	GntR-like transcriptional regulators	1hw1 A:5-78
c8	gi|92112264|ref|YP_572192.1|	0050048	3-64	0.00000000000000326	46785	Winged helix DNA-binding domain	0.026	46804	GntR-like transcriptional regulators	3bwg A:5-82
c8	gi|92112264|ref|YP_572192.1|	0054662	48-229	0.00000000104	64288	Chorismate lyase-like	0.04	143473	UTRA domain	2fa1 A:84-241
c8	gi|92112286|ref|YP_572214.1|	0054662	57-233	1.73e-43	64288	Chorismate lyase-like	0.0025	143473	UTRA domain	3cnv A:98-259
c8	gi|92112286|ref|YP_572214.1|	0050048	2-73	5.52e-20	46785	Winged helix DNA-binding domain	0.016	46804	GntR-like transcriptional regulators	1v4r A:1-100
c8	gi|92112292|ref|YP_572220.1|	0050768	127-485	3.15e-78	53383	PLP-dependent transferases	0.000041	53384	AAT-like	1x0m A:26-428
c8	gi|92112292|ref|YP_572220.1|	0050048	9-84	0.0000000000000101	46785	Winged helix DNA-binding domain	0.038	46804	GntR-like transcriptional regulators	1hw1 A:5-78
c8	gi|92112478|ref|YP_572406.1|	0050048	9-99	5.29e-17	46785	Winged helix DNA-binding domain	0.016	46804	GntR-like transcriptional regulators	2hs5 A:25-93
c8	gi|92112478|ref|YP_572406.1|	0054060	77-217	3.4e-16	48008	GntR ligand-binding domain-like	0.021	48009	GntR ligand-binding domain-like	2hs5 A:94-231
c8	gi|92112498|ref|YP_572426.1|	0054060	102-237	4.45e-29	48008	GntR ligand-binding domain-like	0.0085	48009	GntR ligand-binding domain-like	2hs5 A:94-231
c8	gi|92112498|ref|YP_572426.1|	0050048	12-83	1.64e-18	46785	Winged helix DNA-binding domain	0.033	46804	GntR-like transcriptional regulators	1v4r A:1-100
c8	gi|92112536|ref|YP_572464.1|	0054060	98-238	2.35e-23	48008	GntR ligand-binding domain-like	0.015	48009	GntR ligand-binding domain-like	2hs5 A:94-231
c8	gi|92112536|ref|YP_572464.1|	0050048	5-78	1.73e-22	46785	Winged helix DNA-binding domain	0.011	46804	GntR-like transcriptional regulators	1hw1 A:5-78
c8	gi|92112854|ref|YP_572782.1|	0054662	65-244	2.04e-35	64288	Chorismate lyase-like	0.0013	143473	UTRA domain	3cnv A:98-259
c8	gi|92112854|ref|YP_572782.1|	0050048	11-90	2.24e-21	46785	Winged helix DNA-binding domain	0.014	46804	GntR-like transcriptional regulators	1hw1 A:5-78
c8	gi|92112882|ref|YP_572810.1|	0054060	101-228	5.23e-24	48008	GntR ligand-binding domain-like	0.0077	48009	GntR ligand-binding domain-like	2hs5 A:94-231
c8	gi|92112882|ref|YP_572810.1|	0050048	16-82	7.62e-16	46785	Winged helix DNA-binding domain	0.0095	46804	GntR-like transcriptional regulators	1hw1 A:5-78
c8	gi|92112904|ref|YP_572832.1|	0054060	85-213	1.46e-20	48008	GntR ligand-binding domain-like	0.02	48009	GntR ligand-binding domain-like	1hw1 A:79-230
c8	gi|92112904|ref|YP_572832.1|	0050048	14-93	0.000000000408	46785	Winged helix DNA-binding domain	0.041	46804	GntR-like transcriptional regulators	2hs5 A:25-93
c8	gi|92113204|ref|YP_573132.1|	0054060	85-210	9.42e-23	48008	GntR ligand-binding domain-like	0.013	48009	GntR ligand-binding domain-like	2hs5 A:94-231
c8	gi|92113204|ref|YP_573132.1|	0050048	1-76	1.62e-19	46785	Winged helix DNA-binding domain	0.022	46804	GntR-like transcriptional regulators	2hs5 A:25-93
c8	gi|92113217|ref|YP_573145.1|	0050768	70-440	3.26e-68	53383	PLP-dependent transferases	0.0019	53384	AAT-like	1x0m A:26-428
c8	gi|92113217|ref|YP_573145.1|	0050048	5-76	5.85e-17	46785	Winged helix DNA-binding domain	0.01	46804	GntR-like transcriptional regulators	1v4r A:1-100
c8	gi|92113228|ref|YP_573156.1|	0050696	71-455	8.78e-73	53383	PLP-dependent transferases	0.00074	53384	AAT-like	1vp4 A:
c8	gi|92113228|ref|YP_573156.1|	0050048	9-80	3.71e-18	46785	Winged helix DNA-binding domain	0.0077	46804	GntR-like transcriptional regulators	1v4r A:1-100
c8	gi|92113273|ref|YP_573201.1|	0054060	118-250	1.18e-16	48008	GntR ligand-binding domain-like	0.022	48009	GntR ligand-binding domain-like	2hs5 A:94-231
c8	gi|92113273|ref|YP_573201.1|	0050048	26-93	0.0000000000000018	46785	Winged helix DNA-binding domain	0.044	46804	GntR-like transcriptional regulators	1hw1 A:5-78
c8	gi|92113279|ref|YP_573207.1|	0050768	132-486	2.56e-83	53383	PLP-dependent transferases	0.00016	53384	AAT-like	1x0m A:26-428
c8	gi|92113279|ref|YP_573207.1|	0050048	26-94	7.24e-20	46785	Winged helix DNA-binding domain	0.018	46804	GntR-like transcriptional regulators	1hw1 A:5-78
c8	gi|92113862|ref|YP_573790.1|	0050048	4-78	4.43e-24	46785	Winged helix DNA-binding domain	0.016	46804	GntR-like transcriptional regulators	1v4r A:1-100
c8	gi|92113862|ref|YP_573790.1|	0054060	117-248	3.92e-23	48008	GntR ligand-binding domain-like	0.013	48009	GntR ligand-binding domain-like	1hw1 A:79-230
c8	gi|92113866|ref|YP_573794.1|	0054060	79-213	2.41e-23	48008	GntR ligand-binding domain-like	0.021	48009	GntR ligand-binding domain-like	2hs5 A:94-231
c8	gi|92113866|ref|YP_573794.1|	0050048	2-100	0.00000000000012	46785	Winged helix DNA-binding domain	0.049	46804	GntR-like transcriptional regulators	2hs5 A:25-93
c8	gi|92113873|ref|YP_573801.1|	0054060	164-299	0.0000000000000575	48008	GntR ligand-binding domain-like	0.0061	48009	GntR ligand-binding domain-like	2hs5 A:94-231
c8	gi|92113873|ref|YP_573801.1|	0050048	3-74	0.000000000000305	46785	Winged helix DNA-binding domain	0.046	46804	GntR-like transcriptional regulators	2hs5 A:25-93
c8	gi|92113887|ref|YP_573815.1|	0054662	89-264	1.05e-34	64288	Chorismate lyase-like	0.00049	143473	UTRA domain	3cnv A:98-259
c8	gi|92113887|ref|YP_573815.1|	0050048	34-111	3.12e-22	46785	Winged helix DNA-binding domain	0.011	46804	GntR-like transcriptional regulators	1hw1 A:5-78
c8	gi|92114119|ref|YP_574047.1|	0054060	78-216	1.28e-19	48008	GntR ligand-binding domain-like	0.017	48009	GntR ligand-binding domain-like	2hs5 A:94-231
c8	gi|92114119|ref|YP_574047.1|	0050048	1-80	0.00000000000000295	46785	Winged helix DNA-binding domain	0.035	46804	GntR-like transcriptional regulators	2hs5 A:25-93
c8	gi|92114227|ref|YP_574155.1|	0040524	73-233	5.12e-25	100950	NagB/RpiA/CoA transferase-like	0.096	110513	IF2B-like	1vb5 A:
c8	gi|92114227|ref|YP_574155.1|	0043758	4-74	0.00000000000000125	46785	Winged helix DNA-binding domain	0.069	46804	GntR-like transcriptional regulators	3bwg A:5-82
c8	gi|92114540|ref|YP_574468.1|	0054060	94-233	1.57e-25	48008	GntR ligand-binding domain-like	0.01	48009	GntR ligand-binding domain-like	2hs5 A:94-231
c8	gi|92114540|ref|YP_574468.1|	0050048	24-118	1.35e-19	46785	Winged helix DNA-binding domain	0.011	46804	GntR-like transcriptional regulators	2hs5 A:25-93
c8	gi|92114591|ref|YP_574519.1|	0054060	97-235	9.94e-29	48008	GntR ligand-binding domain-like	0.0074	48009	GntR ligand-binding domain-like	2hs5 A:94-231
c8	gi|92114591|ref|YP_574519.1|	0050048	10-82	2.31e-21	46785	Winged helix DNA-binding domain	0.019	46804	GntR-like transcriptional regulators	1v4r A:1-100
c8	gi|92114734|ref|YP_574662.1|	0054060	103-235	2.62e-21	48008	GntR ligand-binding domain-like	0.021	48009	GntR ligand-binding domain-like	2hs5 A:94-231
c8	gi|92114734|ref|YP_574662.1|	0050048	10-78	6.76e-20	46785	Winged helix DNA-binding domain	0.0094	46804	GntR-like transcriptional regulators	1hw1 A:5-78
c8	gi|92114825|ref|YP_574753.1|	0054060	76-212	6.54e-27	48008	GntR ligand-binding domain-like	0.013	48009	GntR ligand-binding domain-like	2hs5 A:94-231
c8	gi|92114825|ref|YP_574753.1|	0050048	5-73	5.46e-18	46785	Winged helix DNA-binding domain	0.02	46804	GntR-like transcriptional regulators	2hs5 A:25-93
c8	gi|92114851|ref|YP_574779.1|	0050768	91-457	5.03e-67	53383	PLP-dependent transferases	0.0012	53384	AAT-like	1x0m A:26-428
c8	gi|92114851|ref|YP_574779.1|	0050048	11-82	2.37e-17	46785	Winged helix DNA-binding domain	0.012	46804	GntR-like transcriptional regulators	1v4r A:1-100
c8	gi|92115089|ref|YP_575017.1|	0054060	87-219	1.7e-23	48008	GntR ligand-binding domain-like	0.017	48009	GntR ligand-binding domain-like	2hs5 A:94-231
c8	gi|92115089|ref|YP_575017.1|	0050048	12-83	8.33e-20	46785	Winged helix DNA-binding domain	0.011	46804	GntR-like transcriptional regulators	2hs5 A:25-93
c8	gi|92115292|ref|YP_575220.1|	0054060	96-233	5.75e-30	48008	GntR ligand-binding domain-like	0.0037	48009	GntR ligand-binding domain-like	2hs5 A:94-231
c8	gi|92115292|ref|YP_575220.1|	0050048	9-82	2.25e-23	46785	Winged helix DNA-binding domain	0.023	46804	GntR-like transcriptional regulators	1v4r A:1-100
c8	gi|92115308|ref|YP_575236.1|	0054060	108-239	3.92e-26	48008	GntR ligand-binding domain-like	0.017	48009	GntR ligand-binding domain-like	2hs5 A:94-231
c8	gi|92115308|ref|YP_575236.1|	0050048	12-84	0.0000000000000017	46785	Winged helix DNA-binding domain	0.01	46804	GntR-like transcriptional regulators	1hw1 A:5-78
c8	gi|92115314|ref|YP_575242.1|	0054060	77-206	3.66e-24	48008	GntR ligand-binding domain-like	0.0088	48009	GntR ligand-binding domain-like	2hs5 A:94-231
c8	gi|92115314|ref|YP_575242.1|	0050048	2-75	6.2e-20	46785	Winged helix DNA-binding domain	0.015	46804	GntR-like transcriptional regulators	2hs5 A:25-93
c8	gi|92112201|ref|YP_572129.1|	0049608	96-277	8.5e-54	55781	GAF domain-like	0.0000148	75513	IclR ligand-binding domain-like	1td5 A:
c8	gi|92112201|ref|YP_572129.1|	0048177	32-104	0.0000000000000138	46785	Winged helix DNA-binding domain	0.064	74676	Transcriptional regulator IclR, N-terminal domain	1mkm A:1-75
c8	gi|92112430|ref|YP_572358.1|	0049608	70-250	5.62e-36	55781	GAF domain-like	0.00053	75513	IclR ligand-binding domain-like	1td5 A:
c8	gi|92112430|ref|YP_572358.1|	0048177	6-76	0.00000000000000819	46785	Winged helix DNA-binding domain	0.08	74676	Transcriptional regulator IclR, N-terminal domain	1mkm A:1-75
c8	gi|92112431|ref|YP_572359.1|	0049608	82-260	5.4e-50	55781	GAF domain-like	0.0003	75513	IclR ligand-binding domain-like	1mkm A:76-246
c8	gi|92112431|ref|YP_572359.1|	0048177	19-89	0.000000000096	46785	Winged helix DNA-binding domain	0.044	74676	Transcriptional regulator IclR, N-terminal domain	1mkm A:1-75
c8	gi|92112473|ref|YP_572401.1|	0049608	64-250	1.11e-29	55781	GAF domain-like	0.01	75513	IclR ligand-binding domain-like	1td5 A:
c8	gi|92112473|ref|YP_572401.1|	0048177	8-76	0.000000000000224	46785	Winged helix DNA-binding domain	0.086	74676	Transcriptional regulator IclR, N-terminal domain	1mkm A:1-75
c8	gi|92115396|ref|YP_575324.1|	0040719	76-234	1.26e-30	100950	NagB/RpiA/CoA transferase-like	0.027	75176	D-ribose-5-phosphate isomerase (RpiA), catalytic domain	1m0s A:1-126,A:199-219
c8	gi|92115396|ref|YP_575324.1|	0043758	7-66	0.0000000000107	46785	Winged helix DNA-binding domain	0.077	74676	Transcriptional regulator IclR, N-terminal domain	1mkm A:1-75
c8	gi|92114192|ref|YP_574120.1|	0039545	83-204	2.44e-35	51306	LexA/Signal peptidase	0.00000987	51307	LexA-related	1jhf A:73-198
c8	gi|92114192|ref|YP_574120.1|	0047587	4-71	6.22e-20	46785	Winged helix DNA-binding domain	0.00049	46789	LexA repressor, N-terminal DNA-binding domain	1jhf A:2-72
c8	gi|92113655|ref|YP_573583.1|	0049174	69-155	1.22e-20	54909	Dimeric alpha+beta barrel	0.0037	69733	Lrp/AsnC-like transcriptional regulator C-terminal domain	1ri7 A:85-170
c8	gi|92113655|ref|YP_573583.1|	0052161	7-66	9.23e-20	46785	Winged helix DNA-binding domain	0.0067	68967	Lrp/AsnC-like transcriptional regulator N-terminal domain	1i1g A:2-61
c8	gi|92114634|ref|YP_574562.1|	0049384	12-102	9.64e-20	46785	Winged helix DNA-binding domain	0.007	68967	Lrp/AsnC-like transcriptional regulator N-terminal domain	1i1g A:2-61
c8	gi|92114634|ref|YP_574562.1|	0052162	75-162	5.63e-19	54909	Dimeric alpha+beta barrel	0.0059	69733	Lrp/AsnC-like transcriptional regulator C-terminal domain	1ri7 A:85-170
c8	gi|92114848|ref|YP_574776.1|	0052162	67-148	2.68e-17	54909	Dimeric alpha+beta barrel	0.012	69733	Lrp/AsnC-like transcriptional regulator C-terminal domain	1ri7 A:85-170
c8	gi|92114848|ref|YP_574776.1|	0052161	2-60	2.32e-17	46785	Winged helix DNA-binding domain	0.012	68967	Lrp/AsnC-like transcriptional regulator N-terminal domain	2cfx A:1-63
c8	gi|92112262|ref|YP_572190.1|	0045790	91-296	4.21e-48	53850	Periplasmic binding protein-like II	0.00065	53851	Phosphate binding protein-like	1al3 A:
c8	gi|92112262|ref|YP_572190.1|	0052508	2-84	2.14e-18	46785	Winged helix DNA-binding domain	0.01	88979	LysR-like transcriptional regulators	1ixc A:1-89
c8	gi|92112283|ref|YP_572211.1|	0045790	108-296	1.1e-31	53850	Periplasmic binding protein-like II	0.0064	53851	Phosphate binding protein-like	1al3 A:
c8	gi|92112283|ref|YP_572211.1|	0045910	21-129	7.62e-17	46785	Winged helix DNA-binding domain	0.0082	88979	LysR-like transcriptional regulators	1ixc A:1-89
c8	gi|92112297|ref|YP_572225.1|	0045790	94-298	1.39e-47	53850	Periplasmic binding protein-like II	0.00049	53851	Phosphate binding protein-like	1i6a A:
c8	gi|92112297|ref|YP_572225.1|	0045910	7-114	2.98e-25	46785	Winged helix DNA-binding domain	0.0025	88979	LysR-like transcriptional regulators	1ixc A:1-89
c8	gi|92112320|ref|YP_572248.1|	0045790	93-285	3.26e-29	53850	Periplasmic binding protein-like II	0.0053	53851	Phosphate binding protein-like	1i6a A:
c8	gi|92112320|ref|YP_572248.1|	0045910	7-109	1.74e-19	46785	Winged helix DNA-binding domain	0.0089	88979	LysR-like transcriptional regulators	1ixc A:1-89
c8	gi|92112441|ref|YP_572369.1|	0052509	88-293	2.9e-40	53850	Periplasmic binding protein-like II	0.0000919	53851	Phosphate binding protein-like	1uth A:
c8	gi|92112441|ref|YP_572369.1|	0052508	2-84	3.07e-20	46785	Winged helix DNA-binding domain	0.0056	88979	LysR-like transcriptional regulators	2esn A:3-91
c8	gi|92112444|ref|YP_572372.1|	0045790	96-302	3.76e-32	53850	Periplasmic binding protein-like II	0.00097	53851	Phosphate binding protein-like	1i6a A:
c8	gi|92112444|ref|YP_572372.1|	0052508	4-88	1.61e-21	46785	Winged helix DNA-binding domain	0.01	88979	LysR-like transcriptional regulators	1ixc A:1-89
c8	gi|92112464|ref|YP_572392.1|	0045790	197-407	8.03e-39	53850	Periplasmic binding protein-like II	0.0015	53851	Phosphate binding protein-like	1i6a A:
c8	gi|92112464|ref|YP_572392.1|	0045910	11-94	7.69e-21	46785	Winged helix DNA-binding domain	0.0021	88979	LysR-like transcriptional regulators	1ixc A:1-89
c8	gi|92112464|ref|YP_572392.1|	0045910	109-219	3.02e-18	46785	Winged helix DNA-binding domain	0.0068	88979	LysR-like transcriptional regulators	1ixc A:1-89
c8	gi|92112471|ref|YP_572399.1|	0045790	192-401	3.26e-29	53850	Periplasmic binding protein-like II	0.0012	53851	Phosphate binding protein-like	1i6a A:
c8	gi|92112471|ref|YP_572399.1|	0047461	11-88	6.53e-16	46785	Winged helix DNA-binding domain	0.0078	88979	LysR-like transcriptional regulators	1ixc A:1-89
c8	gi|92112471|ref|YP_572399.1|	0045910	105-209	0.0000000000472	46785	Winged helix DNA-binding domain	0.011	88979	LysR-like transcriptional regulators	1ixc A:1-89
c8	gi|92112514|ref|YP_572442.1|	0045790	95-301	1.81e-39	53850	Periplasmic binding protein-like II	0.009	53851	Phosphate binding protein-like	2fyi A:88-307
c8	gi|92112514|ref|YP_572442.1|	0045910	6-113	1.01e-20	46785	Winged helix DNA-binding domain	0.014	88979	LysR-like transcriptional regulators	1ixc A:1-89
c8	gi|92112636|ref|YP_572564.1|	0045790	88-292	1.67e-33	53850	Periplasmic binding protein-like II	0.0013	53851	Phosphate binding protein-like	1al3 A:
c8	gi|92112636|ref|YP_572564.1|	0047461	1-83	7.98e-20	46785	Winged helix DNA-binding domain	0.006	88979	LysR-like transcriptional regulators	1ixc A:1-89
c8	gi|92112791|ref|YP_572719.1|	0045790	92-298	1.36e-40	53850	Periplasmic binding protein-like II	0.0023	53851	Phosphate binding protein-like	1i6a A:
c8	gi|92112791|ref|YP_572719.1|	0045910	4-107	4.01e-19	46785	Winged helix DNA-binding domain	0.011	88979	LysR-like transcriptional regulators	1ixc A:1-89
c8	gi|92112797|ref|YP_572725.1|	0045790	96-294	1.99e-37	53850	Periplasmic binding protein-like II	0.015	53851	Phosphate binding protein-like	1i6a A:
c8	gi|92112797|ref|YP_572725.1|	0047461	11-92	6.09e-20	46785	Winged helix DNA-binding domain	0.018	88979	LysR-like transcriptional regulators	1ixc A:1-89
c8	gi|92112803|ref|YP_572731.1|	0045790	90-293	3.62e-39	53850	Periplasmic binding protein-like II	0.0015	53851	Phosphate binding protein-like	1al3 A:
c8	gi|92112803|ref|YP_572731.1|	0045910	1-112	4.41e-24	46785	Winged helix DNA-binding domain	0.0054	88979	LysR-like transcriptional regulators	1ixc A:1-89
c8	gi|92112876|ref|YP_572804.1|	0045790	85-286	1.18e-33	53850	Periplasmic binding protein-like II	0.011	53851	Phosphate binding protein-like	2esn A:92-303
c8	gi|92112876|ref|YP_572804.1|	0045910	5-108	8.84e-23	46785	Winged helix DNA-binding domain	0.012	88979	LysR-like transcriptional regulators	1ixc A:1-89
c8	gi|92112889|ref|YP_572817.1|	0045790	88-297	1.07e-48	53850	Periplasmic binding protein-like II	0.014	53851	Phosphate binding protein-like	1i6a A:
c8	gi|92112889|ref|YP_572817.1|	0045910	4-112	1.22e-21	46785	Winged helix DNA-binding domain	0.0066	88979	LysR-like transcriptional regulators	1ixc A:1-89
c8	gi|92112912|ref|YP_572840.1|	0045790	88-295	2.17e-42	53850	Periplasmic binding protein-like II	0.017	53851	Phosphate binding protein-like	2fyi A:88-307
c8	gi|92112912|ref|YP_572840.1|	0047461	4-88	3.18e-21	46785	Winged helix DNA-binding domain	0.0094	88979	LysR-like transcriptional regulators	1ixc A:1-89
c8	gi|92112946|ref|YP_572874.1|	0045790	101-307	2.53e-36	53850	Periplasmic binding protein-like II	0.0096	53851	Phosphate binding protein-like	2fyi A:88-307
c8	gi|92112946|ref|YP_572874.1|	0052508	14-93	5.1e-23	46785	Winged helix DNA-binding domain	0.0063	88979	LysR-like transcriptional regulators	1ixc A:1-89
c8	gi|92112952|ref|YP_572880.1|	0045790	91-305	8.51e-47	53850	Periplasmic binding protein-like II	0.0087	53851	Phosphate binding protein-like	2fyi A:88-307
c8	gi|92112952|ref|YP_572880.1|	0045910	6-115	8.27e-23	46785	Winged helix DNA-binding domain	0.007	88979	LysR-like transcriptional regulators	1ixc A:1-89
c8	gi|92113109|ref|YP_573037.1|	0045790	94-304	2.9e-39	53850	Periplasmic binding protein-like II	0.012	53851	Phosphate binding protein-like	1i6a A:
c8	gi|92113109|ref|YP_573037.1|	0052508	9-88	7.06e-21	46785	Winged helix DNA-binding domain	0.021	88979	LysR-like transcriptional regulators	2esn A:3-91
c8	gi|92113112|ref|YP_573040.1|	0045790	90-290	3.26e-51	53850	Periplasmic binding protein-like II	0.0085	53851	Phosphate binding protein-like	1al3 A:
c8	gi|92113112|ref|YP_573040.1|	0045910	3-112	2.59e-21	46785	Winged helix DNA-binding domain	0.0078	88979	LysR-like transcriptional regulators	1ixc A:1-89
c8	gi|92113146|ref|YP_573074.1|	0052509	100-308	8.45e-40	53850	Periplasmic binding protein-like II	0.0032	53851	Phosphate binding protein-like	1al3 A:
c8	gi|92113146|ref|YP_573074.1|	0045910	12-123	1.11e-21	46785	Winged helix DNA-binding domain	0.0052	88979	LysR-like transcriptional regulators	1ixc A:1-89
c8	gi|92113155|ref|YP_573083.1|	0045790	89-293	5.43e-33	53850	Periplasmic binding protein-like II	0.0065	53851	Phosphate binding protein-like	1i6a A:
c8	gi|92113155|ref|YP_573083.1|	0045910	1-111	7.07e-20	46785	Winged helix DNA-binding domain	0.0058	88979	LysR-like transcriptional regulators	1ixc A:1-89
c8	gi|92113249|ref|YP_573177.1|	0045790	95-306	8.14e-32	53850	Periplasmic binding protein-like II	0.025	53851	Phosphate binding protein-like	2ozz A:1-228
c8	gi|92113249|ref|YP_573177.1|	0045910	6-115	4.57e-21	46785	Winged helix DNA-binding domain	0.0067	88979	LysR-like transcriptional regulators	1ixc A:1-89
c8	gi|92113251|ref|YP_573179.1|	0045790	108-309	2.9e-23	53850	Periplasmic binding protein-like II	0.0041	53851	Phosphate binding protein-like	2fyi A:88-307
c8	gi|92113251|ref|YP_573179.1|	0047461	21-104	0.0000000000000385	46785	Winged helix DNA-binding domain	0.013	88979	LysR-like transcriptional regulators	1ixc A:1-89
c8	gi|92113263|ref|YP_573191.1|	0045790	91-294	1.09e-30	53850	Periplasmic binding protein-like II	0.0014	53851	Phosphate binding protein-like	1i6a A:
c8	gi|92113263|ref|YP_573191.1|	0047461	5-89	3.53e-18	46785	Winged helix DNA-binding domain	0.01	88979	LysR-like transcriptional regulators	1ixc A:1-89
c8	gi|92113315|ref|YP_573243.1|	0045790	94-293	3.62e-31	53850	Periplasmic binding protein-like II	0.0071	53851	Phosphate binding protein-like	1al3 A:
c8	gi|92113315|ref|YP_573243.1|	0052508	2-85	3.06e-22	46785	Winged helix DNA-binding domain	0.004	88979	LysR-like transcriptional regulators	2esn A:3-91
c8	gi|92113336|ref|YP_573264.1|	0045790	87-296	2.17e-45	53850	Periplasmic binding protein-like II	0.0095	53851	Phosphate binding protein-like	1al3 A:
c8	gi|92113336|ref|YP_573264.1|	0047461	3-87	3.79e-22	46785	Winged helix DNA-binding domain	0.0049	88979	LysR-like transcriptional regulators	1ixc A:1-89
c8	gi|92113463|ref|YP_573391.1|	0045790	89-295	1.47e-46	53850	Periplasmic binding protein-like II	0.019	53851	Phosphate binding protein-like	1al3 A:
c8	gi|92113463|ref|YP_573391.1|	0045910	3-111	1.82e-20	46785	Winged helix DNA-binding domain	0.0032	88979	LysR-like transcriptional regulators	1ixc A:1-89
c8	gi|92113542|ref|YP_573470.1|	0045790	95-299	6.98e-24	53850	Periplasmic binding protein-like II	0.005	53851	Phosphate binding protein-like	1al3 A:
c8	gi|92113542|ref|YP_573470.1|	0047461	1-85	7.8e-22	46785	Winged helix DNA-binding domain	0.0041	88979	LysR-like transcriptional regulators	1ixc A:1-89
c8	gi|92113678|ref|YP_573606.1|	0045790	98-305	3.65e-45	53850	Periplasmic binding protein-like II	0.00068	53851	Phosphate binding protein-like	1i6a A:
c8	gi|92113678|ref|YP_573606.1|	0052508	8-88	9.52e-17	46785	Winged helix DNA-binding domain	0.012	88979	LysR-like transcriptional regulators	2esn A:3-91
c8	gi|92113827|ref|YP_573755.1|	0045790	92-299	3.86e-35	53850	Periplasmic binding protein-like II	0.0018	53851	Phosphate binding protein-like	2fyi A:88-307
c8	gi|92113827|ref|YP_573755.1|	0045910	4-98	5.99e-18	46785	Winged helix DNA-binding domain	0.0082	88979	LysR-like transcriptional regulators	1ixc A:1-89
c8	gi|92113880|ref|YP_573808.1|	0045790	105-313	5.5e-37	53850	Periplasmic binding protein-like II	0.00053	53851	Phosphate binding protein-like	1i6a A:
c8	gi|92113880|ref|YP_573808.1|	0045910	15-125	2.58e-19	46785	Winged helix DNA-binding domain	0.0072	88979	LysR-like transcriptional regulators	1ixc A:1-89
c8	gi|92113886|ref|YP_573814.1|	0045790	92-294	4.71e-49	53850	Periplasmic binding protein-like II	0.00085	53851	Phosphate binding protein-like	1al3 A:
c8	gi|92113886|ref|YP_573814.1|	0045910	4-111	1.09e-22	46785	Winged helix DNA-binding domain	0.0029	88979	LysR-like transcriptional regulators	1ixc A:1-89
c8	gi|92113904|ref|YP_573832.1|	0045790	89-299	3.98e-38	53850	Periplasmic binding protein-like II	0.0092	53851	Phosphate binding protein-like	1al3 A:
c8	gi|92113904|ref|YP_573832.1|	0047461	3-87	1.98e-20	46785	Winged helix DNA-binding domain	0.023	88979	LysR-like transcriptional regulators	1ixc A:1-89
c8	gi|92113933|ref|YP_573861.1|	0045790	89-289	2.97e-27	53850	Periplasmic binding protein-like II	0.006	53851	Phosphate binding protein-like	1i6a A:
c8	gi|92113933|ref|YP_573861.1|	0045910	1-110	4.44e-22	46785	Winged helix DNA-binding domain	0.023	88979	LysR-like transcriptional regulators	1ixc A:1-89
c8	gi|92113959|ref|YP_573887.1|	0045790	94-301	2.17e-20	53850	Periplasmic binding protein-like II	0.012	53851	Phosphate binding protein-like	2esn A:92-303
c8	gi|92113959|ref|YP_573887.1|	0047461	4-87	2.45e-18	46785	Winged helix DNA-binding domain	0.0039	88979	LysR-like transcriptional regulators	1ixc A:1-89
c8	gi|92113991|ref|YP_573919.1|	0047461	1-85	6.98e-20	46785	Winged helix DNA-binding domain	0.0088	88979	LysR-like transcriptional regulators	1ixc A:1-89
c8	gi|92113991|ref|YP_573919.1|	0052806	89-298	0.00000000000000344	53850	Periplasmic binding protein-like II	0.018	53851	Phosphate binding protein-like	2fyi A:88-307
c8	gi|92114481|ref|YP_574409.1|	0045790	109-306	2.53e-26	53850	Periplasmic binding protein-like II	0.013	53851	Phosphate binding protein-like	2fyi A:88-307
c8	gi|92114481|ref|YP_574409.1|	0045910	20-129	9.91e-22	46785	Winged helix DNA-binding domain	0.0073	88979	LysR-like transcriptional regulators	1ixc A:1-89
c8	gi|92114501|ref|YP_574429.1|	0045910	1-109	2.83e-23	46785	Winged helix DNA-binding domain	0.005	88979	LysR-like transcriptional regulators	1ixc A:1-89
c8	gi|92114501|ref|YP_574429.1|	0045790	90-278	9.15e-22	53850	Periplasmic binding protein-like II	0.005	53851	Phosphate binding protein-like	2fyi A:88-307
c8	gi|92114503|ref|YP_574431.1|	0045790	92-295	5.07e-41	53850	Periplasmic binding protein-like II	0.00047	53851	Phosphate binding protein-like	1al3 A:
c8	gi|92114503|ref|YP_574431.1|	0045910	4-115	6.41e-22	46785	Winged helix DNA-binding domain	0.004	88979	LysR-like transcriptional regulators	1ixc A:1-89
c8	gi|92114546|ref|YP_574474.1|	0045790	90-298	9.96e-44	53850	Periplasmic binding protein-like II	0.0000000994	53851	Phosphate binding protein-like	1al3 A:
c8	gi|92114546|ref|YP_574474.1|	0045910	1-113	0.00000000000000186	46785	Winged helix DNA-binding domain	0.0047	88979	LysR-like transcriptional regulators	1ixc A:1-89
c8	gi|92114551|ref|YP_574479.1|	0047313	88-287	1.63e-25	53850	Periplasmic binding protein-like II	0.01	53851	Phosphate binding protein-like	2fyi A:88-307
c8	gi|92114551|ref|YP_574479.1|	0045910	1-107	1.91e-16	46785	Winged helix DNA-binding domain	0.034	88979	LysR-like transcriptional regulators	1ixc A:1-89
c8	gi|92114572|ref|YP_574500.1|	0045790	112-313	7.96e-42	53850	Periplasmic binding protein-like II	0.00061	53851	Phosphate binding protein-like	2fyi A:88-307
c8	gi|92114572|ref|YP_574500.1|	0045910	15-135	6.77e-27	46785	Winged helix DNA-binding domain	0.0037	88979	LysR-like transcriptional regulators	1ixc A:1-89
c8	gi|92114797|ref|YP_574725.1|	0045790	104-310	2.9e-25	53850	Periplasmic binding protein-like II	0.014	53851	Phosphate binding protein-like	1pda A:3-219
c8	gi|92114797|ref|YP_574725.1|	0045910	13-126	4.35e-19	46785	Winged helix DNA-binding domain	0.013	88979	LysR-like transcriptional regulators	1ixc A:1-89
c8	gi|92114835|ref|YP_574763.1|	0045790	97-302	7.42e-32	53850	Periplasmic binding protein-like II	0.018	53851	Phosphate binding protein-like	1uth A:
c8	gi|92114835|ref|YP_574763.1|	0052508	9-89	4.31e-21	46785	Winged helix DNA-binding domain	0.0037	88979	LysR-like transcriptional regulators	1ixc A:1-89
c8	gi|92114847|ref|YP_574775.1|	0045790	88-290	2.17e-33	53850	Periplasmic binding protein-like II	0.0019	53851	Phosphate binding protein-like	1i6a A:
c8	gi|92114847|ref|YP_574775.1|	0047461	1-83	3.54e-19	46785	Winged helix DNA-binding domain	0.0037	88979	LysR-like transcriptional regulators	1ixc A:1-89
c8	gi|92114887|ref|YP_574815.1|	0045790	93-285	1.21e-25	53850	Periplasmic binding protein-like II	0.015	53851	Phosphate binding protein-like	1ixc A:90-294
c8	gi|92114887|ref|YP_574815.1|	0052508	4-81	3.64e-21	46785	Winged helix DNA-binding domain	0.032	88979	LysR-like transcriptional regulators	1ixc A:1-89
c8	gi|92114892|ref|YP_574820.1|	0045790	90-299	2.04e-42	53850	Periplasmic binding protein-like II	0.016	53851	Phosphate binding protein-like	2fyi A:88-307
c8	gi|92114892|ref|YP_574820.1|	0045910	5-112	3.27e-21	46785	Winged helix DNA-binding domain	0.007	88979	LysR-like transcriptional regulators	1ixc A:1-89
c8	gi|92114917|ref|YP_574845.1|	0045790	90-289	3.26e-41	53850	Periplasmic binding protein-like II	0.0022	53851	Phosphate binding protein-like	2fyi A:88-307
c8	gi|92114917|ref|YP_574845.1|	0045910	4-113	4.4e-20	46785	Winged helix DNA-binding domain	0.008	88979	LysR-like transcriptional regulators	1ixc A:1-89
c8	gi|92114999|ref|YP_574927.1|	0045790	120-311	7.82e-26	53850	Periplasmic binding protein-like II	0.0045	53851	Phosphate binding protein-like	1al3 A:
c8	gi|92114999|ref|YP_574927.1|	0045910	31-139	5.83e-21	46785	Winged helix DNA-binding domain	0.0034	88979	LysR-like transcriptional regulators	1ixc A:1-89
c8	gi|92115280|ref|YP_575208.1|	0045790	94-291	5.67e-30	53850	Periplasmic binding protein-like II	0.0025	53851	Phosphate binding protein-like	1i6a A:
c8	gi|92115280|ref|YP_575208.1|	0045910	1-83	5.53e-19	46785	Winged helix DNA-binding domain	0.025	88979	LysR-like transcriptional regulators	1ixc A:1-89
c8	gi|92115359|ref|YP_575287.1|	0045790	87-301	1.71e-39	53850	Periplasmic binding protein-like II	0.0000177	53851	Phosphate binding protein-like	1i6a A:
c8	gi|92115359|ref|YP_575287.1|	0047461	1-85	4.48e-20	46785	Winged helix DNA-binding domain	0.0032	88979	LysR-like transcriptional regulators	1ixc A:1-89
c8	gi|92112413|ref|YP_572341.1|	0052644	16-154	5.99e-32	46785	Winged helix DNA-binding domain	0.013	63379	MarR-like transcriptional regulators	3deu A:2-141
c8	gi|92112418|ref|YP_572346.1|	0052801	24-162	1.27e-31	46785	Winged helix DNA-binding domain	0.0065	63379	MarR-like transcriptional regulators	3deu A:2-141
c8	gi|92114513|ref|YP_574441.1|	0054933	1-136	1.5e-31	46785	Winged helix DNA-binding domain	0.0000503	63379	MarR-like transcriptional regulators	3deu A:2-141
c8	gi|92112763|ref|YP_572691.1|	0054521	1-118	6.26e-33	52172	CheY-like	0.00011	52173	CheY-related	2pl1 A:1-119
c8	gi|92112763|ref|YP_572691.1|	0051385	118-217	4.25e-27	46894	C-terminal effector domain of the bipartite response regulators	0.0014	46895	PhoB-like	1kgs A:124-225
c8	gi|92112801|ref|YP_572729.1|	0050342	12-132	3.27e-37	52172	CheY-like	0.00018	52173	CheY-related	1mvo A:
c8	gi|92112801|ref|YP_572729.1|	0051385	137-236	6.52e-29	46894	C-terminal effector domain of the bipartite response regulators	0.00064	46895	PhoB-like	1opc A:
c8	gi|92113906|ref|YP_573834.1|	0050342	1-127	3.7e-36	52172	CheY-like	0.00016	52173	CheY-related	1kgs A:2-123
c8	gi|92113906|ref|YP_573834.1|	0051385	119-216	7.65e-26	46894	C-terminal effector domain of the bipartite response regulators	0.0016	46895	PhoB-like	1ys7 A:128-233
c8	gi|92114536|ref|YP_574464.1|	0050342	2-131	1.27e-44	52172	CheY-like	0.00014	52173	CheY-related	1b00 A:
c8	gi|92114536|ref|YP_574464.1|	0051385	129-230	1.02e-21	46894	C-terminal effector domain of the bipartite response regulators	0.001	46895	PhoB-like	1opc A:
c8	gi|92115368|ref|YP_575296.1|	0050342	3-125	2.28e-43	52172	CheY-like	0.0000433	52173	CheY-related	1b00 A:
c8	gi|92115368|ref|YP_575296.1|	0051385	131-226	7.42e-29	46894	C-terminal effector domain of the bipartite response regulators	0.000033	46895	PhoB-like	1qqi A:
c8	gi|92112332|ref|YP_572260.1|	0043706	61-185	4.19e-20	51182	RmlC-like cupins	0.04	101976	TM1459-like	1vj2 A:
c8	gi|92112332|ref|YP_572260.1|	0051249	15-80	5.36e-16	47413	lambda repressor-like DNA-binding domains	0.095	47432	SinR domain-like	1y7y A:5-73
c8	gi|92112360|ref|YP_572288.1|	0054369	13-71	0.00000000152	47413	lambda repressor-like DNA-binding domains	0.063	47432	SinR domain-like	2b5a A:1-77
c8	gi|92112879|ref|YP_572807.1|	0054369	36-87	0.0000179	47413	lambda repressor-like DNA-binding domains	0.057	47432	SinR domain-like	1y7y A:5-73
c8	gi|92112879|ref|YP_572807.1|	0048459	124-202	0.0000872	55785	PYP-like sensor domain (PAS domain)	0.055	55789	Heme-binding PAS domain	1ew0 A:
c8	gi|92113800|ref|YP_573728.1|	0054537	35-81	0.000000000486	47413	lambda repressor-like DNA-binding domains	0.051	47432	SinR domain-like	1utx A:
c8	gi|92113801|ref|YP_573729.1|	0054127	6-89	1.69e-22	47413	lambda repressor-like DNA-binding domains	0.0061	47432	SinR domain-like	2ict A:8-94
c8	gi|92114029|ref|YP_573957.1|	0052017	95-205	3.2e-24	51182	RmlC-like cupins	0.088	89409	TM1287-like	1o4t A:
c8	gi|92114029|ref|YP_573957.1|	0051249	24-89	0.00000000000000338	47413	lambda repressor-like DNA-binding domains	0.084	47432	SinR domain-like	1b0n A:1-68
c8	gi|92114209|ref|YP_574137.1|	0043706	49-186	2.24e-31	51182	RmlC-like cupins	0.051	89409	TM1287-like	1o4t A:
c8	gi|92114209|ref|YP_574137.1|	0051249	5-70	4.56e-19	47413	lambda repressor-like DNA-binding domains	0.054	47432	SinR domain-like	1b0n A:1-68
c8	gi|92114462|ref|YP_574390.1|	0054127	9-86	3.03e-23	47413	lambda repressor-like DNA-binding domains	0.0061	47432	SinR domain-like	2ict A:8-94
c8	gi|92114998|ref|YP_574926.1|	0054127	10-89	7.32e-23	47413	lambda repressor-like DNA-binding domains	0.0062	47432	SinR domain-like	2ict A:8-94
c8	gi|92112177|ref|YP_572105.1|	0052647	3-67	0.00000000000000174	46689	Homeodomain-like	0.0053	46764	Tetracyclin repressor-like, N-terminal domain	2fbq A:2-80
c8	gi|92112177|ref|YP_572105.1|	0052656	69-166	0.000000254	48498	Tetracyclin repressor-like, C-terminal domain	0.01	48499	Tetracyclin repressor-like, C-terminal domain	2hyj A:83-200
c8	gi|92112241|ref|YP_572169.1|	0049195	24-89	3.39e-17	46689	Homeodomain-like	0.0068	46764	Tetracyclin repressor-like, N-terminal domain	2d6y A:7-74
c8	gi|92112241|ref|YP_572169.1|	0049196	99-212	0.00000000000351	48498	Tetracyclin repressor-like, C-terminal domain	0.01	48499	Tetracyclin repressor-like, C-terminal domain	1rkt A:83-205
c8	gi|92112899|ref|YP_572827.1|	0054374	15-87	0.0000000000000154	46689	Homeodomain-like	0.007	46764	Tetracyclin repressor-like, N-terminal domain	3c07 A:15-89
c8	gi|92112963|ref|YP_572891.1|	0036286	198-249	0.00000000000447	46689	Homeodomain-like	0.071	46764	Tetracyclin repressor-like, N-terminal domain	2g7g A:9-73
c8	gi|92112963|ref|YP_572891.1|	0046275	251-300	0.000000000108	46689	Homeodomain-like	0.018	46759	AraC type transcriptional activator	1d5y A:57-121
c8	gi|92113075|ref|YP_573003.1|	0049195	1-77	6.67e-21	46689	Homeodomain-like	0.002	46764	Tetracyclin repressor-like, N-terminal domain	1ui5 A:5-75
c8	gi|92113075|ref|YP_573003.1|	0052886	85-196	0.00000000000013	48498	Tetracyclin repressor-like, C-terminal domain	0.0096	48499	Tetracyclin repressor-like, C-terminal domain	2gfn A:81-199
c8	gi|92113640|ref|YP_573568.1|	0053205	77-188	3.56e-22	48498	Tetracyclin repressor-like, C-terminal domain	0.011	48499	Tetracyclin repressor-like, C-terminal domain	2np5 A:78-195
c8	gi|92113640|ref|YP_573568.1|	0049523	3-73	0.00000000000000616	46689	Homeodomain-like	0.0093	46764	Tetracyclin repressor-like, N-terminal domain	2gfn A:4-80
c8	gi|92113913|ref|YP_573841.1|	0048726	121-245	1.13e-40	48498	Tetracyclin repressor-like, C-terminal domain	0.0001	48499	Tetracyclin repressor-like, C-terminal domain	1pb6 A:86-211
c8	gi|92113913|ref|YP_573841.1|	0049523	49-124	8.21e-18	46689	Homeodomain-like	0.0037	46764	Tetracyclin repressor-like, N-terminal domain	1pb6 A:14-85
c8	gi|92114191|ref|YP_574119.1|	0052648	82-212	6.23e-39	48498	Tetracyclin repressor-like, C-terminal domain	0.0000455	48499	Tetracyclin repressor-like, C-terminal domain	2fbq A:81-214
c8	gi|92114191|ref|YP_574119.1|	0049523	4-74	1.28e-17	46689	Homeodomain-like	0.00019	46764	Tetracyclin repressor-like, N-terminal domain	2fbq A:2-80
c8	gi|92115026|ref|YP_574954.1|	0049195	5-69	2.82e-17	46689	Homeodomain-like	0.0032	46764	Tetracyclin repressor-like, N-terminal domain	1ui5 A:5-75
c8	gi|92115026|ref|YP_574954.1|	0052656	105-195	0.0000000104	48498	Tetracyclin repressor-like, C-terminal domain	0.01	48499	Tetracyclin repressor-like, C-terminal domain	2fd5 A:77-180
c8	gi|92115101|ref|YP_575029.1|	0054341	6-78	0.0000000000000161	46689	Homeodomain-like	0.02	46764	Tetracyclin repressor-like, N-terminal domain	1v7b A:1-74
c8	gi|92115101|ref|YP_575029.1|	0050189	84-191	0.00000000411	48498	Tetracyclin repressor-like, C-terminal domain	0.012	48499	Tetracyclin repressor-like, C-terminal domain	1vi0 A:78-194
c8	gi|92115136|ref|YP_575064.1|	0051586	103-219	0.000000000000111	48498	Tetracyclin repressor-like, C-terminal domain	0.01	48499	Tetracyclin repressor-like, C-terminal domain	2oi8 A:87-216
c8	gi|92115136|ref|YP_575064.1|	0054374	26-98	0.000018	46689	Homeodomain-like	0.066	46764	Tetracyclin repressor-like, N-terminal domain	1vi0 A:6-77
c8	gi|92115352|ref|YP_575280.1|	0036286	210-260	0.0000000744	46689	Homeodomain-like	0.089	46764	Tetracyclin repressor-like, N-terminal domain	2g3b A:2-73
c8	gi|92115352|ref|YP_575280.1|	0045977	262-307	0.0000000538	46689	Homeodomain-like	0.049	46759	AraC type transcriptional activator	1bl0 A:63-124
