# Supplementary material for: Abundance, diversity and domain architecture variability in prokaryotic DNA-binding transcription factors
Source: PLoS One. 2018 Apr 3;13(4):e0195332. doi: 10.1371/journal.pone.0195332 (PMC5882156; doi:10.1371/journal.pone.0195332)
Supplement: S1 Dataset — The information of genomes and transcription factors is organized in a tabular format. The file S1_Dataset.zip contains 761 files, one per genome. The information is organized as follows: Genome ID, identifier from NCBI database; Supfam ID; physical position of the Domain; E-value; Supfam model assignment; Supfam description; E-value associated to the family; Family ID; Family ID; representative PDB associated to each assignment. (ZIP) [file pone.0195332.s005.zip › Genomes_assignments/Clavibacter_michiganensis_subsp._sepedonicus_B.TFs]

87	gi|170780717|ref|YP_001709049.1|	0046085	136-148,175-316	3.04e-35	53098	Ribonuclease H-like	0.005	53107	Retroviral integrase, catalytic domain	1c6v A:
87	gi|170780717|ref|YP_001709049.1|	0048742	2-78	0.00000287	46689	Homeodomain-like	0.079	46759	AraC type transcriptional activator	1bl0 A:63-124
87	gi|170780866|ref|YP_001709198.1|	0046085	136-148,175-316	3.16e-35	53098	Ribonuclease H-like	0.005	53107	Retroviral integrase, catalytic domain	1c6v A:
87	gi|170780866|ref|YP_001709198.1|	0048742	2-107	0.00000000627	46689	Homeodomain-like	0.079	46759	AraC type transcriptional activator	1bl0 A:63-124
87	gi|170780878|ref|YP_001709210.1|	0046085	136-148,175-316	2.91e-35	53098	Ribonuclease H-like	0.0052	53107	Retroviral integrase, catalytic domain	1c6v A:
87	gi|170780878|ref|YP_001709210.1|	0048742	2-107	0.0000000043	46689	Homeodomain-like	0.079	46759	AraC type transcriptional activator	1bl0 A:63-124
87	gi|170780955|ref|YP_001709287.1|	0046085	136-148,175-316	9.86e-36	53098	Ribonuclease H-like	0.0057	53107	Retroviral integrase, catalytic domain	1c6v A:
87	gi|170780955|ref|YP_001709287.1|	0048742	2-107	0.00000000627	46689	Homeodomain-like	0.079	46759	AraC type transcriptional activator	1bl0 A:63-124
87	gi|170781397|ref|YP_001709729.1|	0046085	136-148,175-316	9.86e-36	53098	Ribonuclease H-like	0.0057	53107	Retroviral integrase, catalytic domain	1c6v A:
87	gi|170781397|ref|YP_001709729.1|	0048742	2-107	0.00000000627	46689	Homeodomain-like	0.079	46759	AraC type transcriptional activator	1bl0 A:63-124
87	gi|170781125|ref|YP_001709457.1|	0046085	136-148,175-316	9.36e-36	53098	Ribonuclease H-like	0.0057	53107	Retroviral integrase, catalytic domain	1c6v A:
87	gi|170781125|ref|YP_001709457.1|	0048742	3-67	0.00000744	46689	Homeodomain-like	0.074	46759	AraC type transcriptional activator	1bl0 A:63-124
87	gi|170781327|ref|YP_001709659.1|	0046085	136-148,175-316	4.93e-35	53098	Ribonuclease H-like	0.0052	53107	Retroviral integrase, catalytic domain	1c6v A:
87	gi|170781327|ref|YP_001709659.1|	0048742	2-107	0.00000000215	46689	Homeodomain-like	0.079	46759	AraC type transcriptional activator	1bl0 A:63-124
87	gi|170781351|ref|YP_001709683.1|	0046085	136-148,175-316	5.06e-35	53098	Ribonuclease H-like	0.0052	53107	Retroviral integrase, catalytic domain	1c6v A:
87	gi|170781351|ref|YP_001709683.1|	0048742	2-107	0.00000000753	46689	Homeodomain-like	0.079	46759	AraC type transcriptional activator	1bl0 A:63-124
87	gi|170781468|ref|YP_001709800.1|	0046085	136-148,175-316	4.68e-35	53098	Ribonuclease H-like	0.0052	53107	Retroviral integrase, catalytic domain	1c6v A:
87	gi|170781468|ref|YP_001709800.1|	0048742	3-107	0.00000000358	46689	Homeodomain-like	0.074	46759	AraC type transcriptional activator	1bl0 A:63-124
87	gi|170781494|ref|YP_001709826.1|	0046085	136-148,175-316	5.18e-35	53098	Ribonuclease H-like	0.0052	53107	Retroviral integrase, catalytic domain	1c6v A:
87	gi|170781494|ref|YP_001709826.1|	0048742	3-107	0.00000000358	46689	Homeodomain-like	0.074	46759	AraC type transcriptional activator	1bl0 A:63-124
87	gi|170781789|ref|YP_001710121.1|	0046085	136-148,175-316	3.29e-35	53098	Ribonuclease H-like	0.005	53107	Retroviral integrase, catalytic domain	1c6v A:
87	gi|170781789|ref|YP_001710121.1|	0048742	3-107	0.00000000448	46689	Homeodomain-like	0.074	46759	AraC type transcriptional activator	1bl0 A:63-124
87	gi|170781910|ref|YP_001710242.1|	0046085	136-148,175-316	5.18e-35	53098	Ribonuclease H-like	0.0052	53107	Retroviral integrase, catalytic domain	1c6v A:
87	gi|170781910|ref|YP_001710242.1|	0048742	3-77	0.00000394	46689	Homeodomain-like	0.074	46759	AraC type transcriptional activator	1bl0 A:63-124
87	gi|170782165|ref|YP_001710498.1|	0046085	136-148,175-316	4.93e-35	53098	Ribonuclease H-like	0.0052	53107	Retroviral integrase, catalytic domain	1c6v A:
87	gi|170782165|ref|YP_001710498.1|	0048742	2-107	0.00000000197	46689	Homeodomain-like	0.079	46759	AraC type transcriptional activator	1bl0 A:63-124
87	gi|170782198|ref|YP_001710531.1|	0046085	136-148,175-311	8.6e-32	53098	Ribonuclease H-like	0.0061	53107	Retroviral integrase, catalytic domain	1asu A:
87	gi|170782198|ref|YP_001710531.1|	0048742	2-107	0.0000000109	46689	Homeodomain-like	0.079	46759	AraC type transcriptional activator	1bl0 A:63-124
87	gi|170782228|ref|YP_001710561.1|	0046085	136-148,175-316	3.29e-35	53098	Ribonuclease H-like	0.005	53107	Retroviral integrase, catalytic domain	1c6v A:
87	gi|170782228|ref|YP_001710561.1|	0048742	2-107	0.00000000287	46689	Homeodomain-like	0.079	46759	AraC type transcriptional activator	1bl0 A:63-124
87	gi|170782277|ref|YP_001710610.1|	0046085	136-148,175-316	9.23e-36	53098	Ribonuclease H-like	0.0057	53107	Retroviral integrase, catalytic domain	1c6v A:
87	gi|170782277|ref|YP_001710610.1|	0048742	3-107	0.0000000394	46689	Homeodomain-like	0.074	46759	AraC type transcriptional activator	1bl0 A:63-124
87	gi|170782361|ref|YP_001710694.1|	0046085	136-148,175-316	9.23e-36	53098	Ribonuclease H-like	0.0057	53107	Retroviral integrase, catalytic domain	1c6v A:
87	gi|170782361|ref|YP_001710694.1|	0048742	2-107	0.00000000627	46689	Homeodomain-like	0.079	46759	AraC type transcriptional activator	1bl0 A:63-124
87	gi|170782539|ref|YP_001710872.1|	0046085	136-148,175-316	9.86e-36	53098	Ribonuclease H-like	0.0057	53107	Retroviral integrase, catalytic domain	1c6v A:
87	gi|170782539|ref|YP_001710872.1|	0048742	2-107	0.00000000627	46689	Homeodomain-like	0.074	46759	AraC type transcriptional activator	1bl0 A:63-124
87	gi|170782637|ref|YP_001710971.1|	0046085	136-148,175-316	2.78e-35	53098	Ribonuclease H-like	0.0052	53107	Retroviral integrase, catalytic domain	1c6v A:
87	gi|170782637|ref|YP_001710971.1|	0048742	2-107	0.00000000287	46689	Homeodomain-like	0.079	46759	AraC type transcriptional activator	1bl0 A:63-124
87	gi|170782661|ref|YP_001710995.1|	0046085	136-148,175-316	2.91e-35	53098	Ribonuclease H-like	0.0052	53107	Retroviral integrase, catalytic domain	1c6v A:
87	gi|170782661|ref|YP_001710995.1|	0048742	2-107	0.00000000287	46689	Homeodomain-like	0.079	46759	AraC type transcriptional activator	1bl0 A:63-124
87	gi|170782688|ref|YP_001711022.1|	0046085	136-148,175-316	2.66e-35	53098	Ribonuclease H-like	0.0052	53107	Retroviral integrase, catalytic domain	1c6v A:
87	gi|170782688|ref|YP_001711022.1|	0048742	2-107	0.00000000136	46689	Homeodomain-like	0.079	46759	AraC type transcriptional activator	1bl0 A:63-124
87	gi|170782866|ref|YP_001711200.1|	0046085	136-148,175-316	1.01e-35	53098	Ribonuclease H-like	0.0057	53107	Retroviral integrase, catalytic domain	1c6v A:
87	gi|170782866|ref|YP_001711200.1|	0048742	2-107	0.0000000043	46689	Homeodomain-like	0.079	46759	AraC type transcriptional activator	1bl0 A:63-124
87	gi|170783223|ref|YP_001711557.1|	0046085	136-148,175-316	2.66e-35	53098	Ribonuclease H-like	0.0052	53107	Retroviral integrase, catalytic domain	1c6v A:
87	gi|170783223|ref|YP_001711557.1|	0048742	2-107	0.00000000538	46689	Homeodomain-like	0.074	46759	AraC type transcriptional activator	1bl0 A:63-124
87	gi|170783226|ref|YP_001711560.1|	0046275	253-304	0.0000000000143	46689	Homeodomain-like	0.015	46759	AraC type transcriptional activator	1d5y A:57-121
87	gi|170783226|ref|YP_001711560.1|	0036286	200-251	0.0000000161	46689	Homeodomain-like	0.071	46764	Tetracyclin repressor-like, N-terminal domain	1v7b A:1-74
87	gi|170783292|ref|YP_001711626.1|	0046085	136-148,175-316	2.78e-35	53098	Ribonuclease H-like	0.0052	53107	Retroviral integrase, catalytic domain	1c6v A:
87	gi|170783292|ref|YP_001711626.1|	0048742	2-107	0.00000000538	46689	Homeodomain-like	0.074	46759	AraC type transcriptional activator	1bl0 A:63-124
87	gi|189016722|ref|YP_001711761.1|	0046085	136-148,175-316	9.99e-36	53098	Ribonuclease H-like	0.0057	53107	Retroviral integrase, catalytic domain	1c6v A:
87	gi|189016722|ref|YP_001711761.1|	0048742	2-107	0.0000000043	46689	Homeodomain-like	0.079	46759	AraC type transcriptional activator	1bl0 A:63-124
87	gi|170780995|ref|YP_001709327.1|	0049777	3-92	1.79e-24	46785	Winged helix DNA-binding domain	0.0084	46801	ArsR-like transcriptional regulators	1smt A:
87	gi|170782240|ref|YP_001710573.1|	0049777	9-91	3.78e-20	46785	Winged helix DNA-binding domain	0.031	46801	ArsR-like transcriptional regulators	1r1u A:
87	gi|170782875|ref|YP_001711209.1|	0049944	1-93	1.32e-23	46785	Winged helix DNA-binding domain	0.0089	46801	ArsR-like transcriptional regulators	1smt A:
87	gi|170781232|ref|YP_001709564.1|	0039384	5-64	0.00000000225	46785	Winged helix DNA-binding domain	0.02	46786	Biotin repressor-like	1j5y A:3-67
87	gi|170781280|ref|YP_001709612.1|	0039384	4-63	0.00000000359	46785	Winged helix DNA-binding domain	0.011	46786	Biotin repressor-like	1j5y A:3-67
87	gi|170782671|ref|YP_001711005.1|	0045968	1-63	0.00000000193	46785	Winged helix DNA-binding domain	0.024	46786	Biotin repressor-like	1j5y A:3-67
87	gi|170782579|ref|YP_001710912.1|	0041150	20-149	9.53e-32	46785	Winged helix DNA-binding domain	0.0025	101027	FUR-like	1mzb A:
87	gi|170783361|ref|YP_001711695.1|	0041150	3-123	9.66e-29	46785	Winged helix DNA-binding domain	0.0017	101027	FUR-like	1mzb A:
87	gi|170780508|ref|YP_001708840.1|	0035780	59-322	3.08e-60	53822	Periplasmic binding protein-like I	0.0000506	53823	L-arabinose binding protein-like	2nzu G:58-332
87	gi|170780508|ref|YP_001708840.1|	0051985	2-60	1.05e-16	47413	lambda repressor-like DNA-binding domains	0.0062	47438	GalR/LacI-like bacterial regulator	1efa A:2-60
87	gi|170780576|ref|YP_001708908.1|	0035780	63-327	4.32e-55	53822	Periplasmic binding protein-like I	0.0000581	53823	L-arabinose binding protein-like	2nzu G:58-332
87	gi|170780576|ref|YP_001708908.1|	0051985	7-64	0.00000000000000414	47413	lambda repressor-like DNA-binding domains	0.0096	47438	GalR/LacI-like bacterial regulator	2bjc A:1-62
87	gi|170780586|ref|YP_001708918.1|	0036339	70-338	1.51e-59	53822	Periplasmic binding protein-like I	0.0000318	53823	L-arabinose binding protein-like	1tlf A:
87	gi|170780586|ref|YP_001708918.1|	0051985	12-69	8.94e-19	47413	lambda repressor-like DNA-binding domains	0.0027	47438	GalR/LacI-like bacterial regulator	2hsg A:2-58
87	gi|170780879|ref|YP_001709211.1|	0036339	76-346	2.02e-65	53822	Periplasmic binding protein-like I	0.0000196	53823	L-arabinose binding protein-like	1dbq A:
87	gi|170780879|ref|YP_001709211.1|	0051985	21-65	0.000000000665	47413	lambda repressor-like DNA-binding domains	0.0059	47438	GalR/LacI-like bacterial regulator	2hsg A:2-58
87	gi|170781249|ref|YP_001709581.1|	0035780	55-324	1.09e-39	53822	Periplasmic binding protein-like I	0.00032	53823	L-arabinose binding protein-like	2nzu G:58-332
87	gi|170781249|ref|YP_001709581.1|	0051985	1-56	0.00000000000000156	47413	lambda repressor-like DNA-binding domains	0.0024	47438	GalR/LacI-like bacterial regulator	2hsg A:2-58
87	gi|170781290|ref|YP_001709622.1|	0036339	68-337	2.75e-69	53822	Periplasmic binding protein-like I	0.0000257	53823	L-arabinose binding protein-like	1dbq A:
87	gi|170781290|ref|YP_001709622.1|	0051985	6-65	5.88e-16	47413	lambda repressor-like DNA-binding domains	0.003	47438	GalR/LacI-like bacterial regulator	2hsg A:2-58
87	gi|170781350|ref|YP_001709682.1|	0036339	65-342	3.77e-69	53822	Periplasmic binding protein-like I	0.0000269	53823	L-arabinose binding protein-like	2nzu G:58-332
87	gi|170781350|ref|YP_001709682.1|	0051985	5-63	9.52e-17	47413	lambda repressor-like DNA-binding domains	0.0025	47438	GalR/LacI-like bacterial regulator	2bjc A:1-62
87	gi|170781866|ref|YP_001710198.1|	0036339	73-340	1.01e-66	53822	Periplasmic binding protein-like I	0.0000437	53823	L-arabinose binding protein-like	1dbq A:
87	gi|170781866|ref|YP_001710198.1|	0051985	9-71	0.0000000000159	47413	lambda repressor-like DNA-binding domains	0.013	47438	GalR/LacI-like bacterial regulator	1uxd A:
87	gi|170782079|ref|YP_001710411.1|	0036339	72-342	7.61e-58	53822	Periplasmic binding protein-like I	0.0000281	53823	L-arabinose binding protein-like	1tlf A:
87	gi|170782079|ref|YP_001710411.1|	0051985	13-70	1.16e-18	47413	lambda repressor-like DNA-binding domains	0.002	47438	GalR/LacI-like bacterial regulator	2hsg A:2-58
87	gi|170782086|ref|YP_001710419.1|	0049650	62-317	9.23e-25	53822	Periplasmic binding protein-like I	0.0025	53823	L-arabinose binding protein-like	1dbq A:
87	gi|170782086|ref|YP_001710419.1|	0051985	1-60	0.000000000000486	47413	lambda repressor-like DNA-binding domains	0.0075	47438	GalR/LacI-like bacterial regulator	1pru A:
87	gi|170782896|ref|YP_001711230.1|	0036339	83-337	1.09e-58	53822	Periplasmic binding protein-like I	0.00022	53823	L-arabinose binding protein-like	1dbq A:
87	gi|170782896|ref|YP_001711230.1|	0051985	8-67	3.58e-16	47413	lambda repressor-like DNA-binding domains	0.0067	47438	GalR/LacI-like bacterial regulator	2hsg A:2-58
87	gi|170782978|ref|YP_001711312.1|	0035780	90-349	6.89e-60	53822	Periplasmic binding protein-like I	0.0000178	53823	L-arabinose binding protein-like	1tlf A:
87	gi|170782978|ref|YP_001711312.1|	0036955	31-88	3.97e-16	47413	lambda repressor-like DNA-binding domains	0.0026	47438	GalR/LacI-like bacterial regulator	2hsg A:2-58
87	gi|170783248|ref|YP_001711582.1|	0035780	75-338	4.52e-64	53822	Periplasmic binding protein-like I	0.0000718	53823	L-arabinose binding protein-like	2nzu G:58-332
87	gi|170783248|ref|YP_001711582.1|	0036955	16-71	0.00000000000000349	47413	lambda repressor-like DNA-binding domains	0.0088	47438	GalR/LacI-like bacterial regulator	1efa A:2-60
87	gi|170783328|ref|YP_001711662.1|	0036339	86-341	1.12e-65	53822	Periplasmic binding protein-like I	0.0000798	53823	L-arabinose binding protein-like	2nzu G:58-332
87	gi|170783328|ref|YP_001711662.1|	0051985	13-72	0.0000000000000261	47413	lambda repressor-like DNA-binding domains	0.0022	47438	GalR/LacI-like bacterial regulator	2bjc A:1-62
87	gi|170780487|ref|YP_001708819.1|	0045682	19-140	5.55e-26	52172	CheY-like	0.001	52173	CheY-related	1a04 A:5-142
87	gi|170780487|ref|YP_001708819.1|	0048694	152-225	0.000000000000374	46894	C-terminal effector domain of the bipartite response regulators	0.0052	46900	GerE-like (LuxR/UhpA family of transcriptional regulators)	1a04 A:150-216
87	gi|170780573|ref|YP_001708905.1|	0048694	466-532	4.42e-19	46894	C-terminal effector domain of the bipartite response regulators	0.0039	46900	GerE-like (LuxR/UhpA family of transcriptional regulators)	1fse A:
87	gi|170780573|ref|YP_001708905.1|	0054057	103-221	0.00000526	48452	TPR-like	0.085	48453	Tetratricopeptide repeat (TPR)	1xnf A:
87	gi|170780607|ref|YP_001708939.1|	0048694	856-913	2.04e-16	46894	C-terminal effector domain of the bipartite response regulators	0.0048	46900	GerE-like (LuxR/UhpA family of transcriptional regulators)	1fse A:
87	gi|170780607|ref|YP_001708939.1|	0047420	23-142,169-225	0.00000000119	52540	P-loop containing nucleoside triphosphate hydrolases	0.078	81269	Extended AAA-ATPase domain	1ksf X:437-755
87	gi|170780619|ref|YP_001708951.1|	0048997	8-140	0.000000000000249	52172	CheY-like	0.0079	52173	CheY-related	1ys7 A:7-127
87	gi|170780619|ref|YP_001708951.1|	0048694	131-190	0.000000016	46894	C-terminal effector domain of the bipartite response regulators	0.018	46900	GerE-like (LuxR/UhpA family of transcriptional regulators)	1p4w A:
87	gi|170780788|ref|YP_001709120.1|	0043525	19-180	8.7e-18	52172	CheY-like	0.0048	52173	CheY-related	1s8n A:
87	gi|170780788|ref|YP_001709120.1|	0045681	163-217	0.00000000000142	46894	C-terminal effector domain of the bipartite response regulators	0.0076	46900	GerE-like (LuxR/UhpA family of transcriptional regulators)	1a04 A:150-216
87	gi|170780916|ref|YP_001709248.1|	0045682	1-133	4.13e-29	52172	CheY-like	0.0002	52173	CheY-related	1a04 A:5-142
87	gi|170780916|ref|YP_001709248.1|	0048694	132-205	1.5e-20	46894	C-terminal effector domain of the bipartite response regulators	0.0045	46900	GerE-like (LuxR/UhpA family of transcriptional regulators)	1a04 A:150-216
87	gi|170780942|ref|YP_001709274.1|	0045682	23-154	1.38e-31	52172	CheY-like	0.00047	52173	CheY-related	1s8n A:
87	gi|170780942|ref|YP_001709274.1|	0048694	166-236	1.77e-18	46894	C-terminal effector domain of the bipartite response regulators	0.0026	46900	GerE-like (LuxR/UhpA family of transcriptional regulators)	1a04 A:150-216
87	gi|170781048|ref|YP_001709380.1|	0043525	34-153	0.00000000000000228	52172	CheY-like	0.0039	52173	CheY-related	1u0s Y:
87	gi|170781048|ref|YP_001709380.1|	0048694	166-218	0.0000000214	46894	C-terminal effector domain of the bipartite response regulators	0.0055	46900	GerE-like (LuxR/UhpA family of transcriptional regulators)	1a04 A:150-216
87	gi|170781371|ref|YP_001709703.1|	0045682	19-153	6.83e-33	52172	CheY-like	0.00035	52173	CheY-related	1a04 A:5-142
87	gi|170781371|ref|YP_001709703.1|	0048694	171-244	2.35e-23	46894	C-terminal effector domain of the bipartite response regulators	0.0023	46900	GerE-like (LuxR/UhpA family of transcriptional regulators)	1a04 A:150-216
87	gi|170781406|ref|YP_001709738.1|	0045682	5-131	3.13e-34	52172	CheY-like	0.00035	52173	CheY-related	1a04 A:5-142
87	gi|170781406|ref|YP_001709738.1|	0048694	141-216	7.82e-21	46894	C-terminal effector domain of the bipartite response regulators	0.0038	46900	GerE-like (LuxR/UhpA family of transcriptional regulators)	1fse A:
87	gi|170781574|ref|YP_001709906.1|	0039925	1-125	7.68e-30	52172	CheY-like	0.00038	52173	CheY-related	1a04 A:5-142
87	gi|170781574|ref|YP_001709906.1|	0048694	144-215	2.52e-19	46894	C-terminal effector domain of the bipartite response regulators	0.0025	46900	GerE-like (LuxR/UhpA family of transcriptional regulators)	1a04 A:150-216
87	gi|170781840|ref|YP_001710172.1|	0048694	399-457	9.86e-18	46894	C-terminal effector domain of the bipartite response regulators	0.0027	46900	GerE-like (LuxR/UhpA family of transcriptional regulators)	1a04 A:150-216
87	gi|170781840|ref|YP_001710172.1|	0035339	265-389	0.00000000669	55874	ATPase domain of HSP90 chaperone/DNA topoisomerase II/histidine kinase	0.034	55884	Histidine kinase	1b3q A:355-539
87	gi|170782105|ref|YP_001710438.1|	0045682	5-140	5.69e-32	52172	CheY-like	0.0002	52173	CheY-related	1a04 A:5-142
87	gi|170782105|ref|YP_001710438.1|	0048694	152-221	1.12e-21	46894	C-terminal effector domain of the bipartite response regulators	0.0026	46900	GerE-like (LuxR/UhpA family of transcriptional regulators)	1a04 A:150-216
87	gi|170782304|ref|YP_001710637.1|	0048694	155-220	2.48e-17	46894	C-terminal effector domain of the bipartite response regulators	0.0038	46900	GerE-like (LuxR/UhpA family of transcriptional regulators)	1a04 A:150-216
87	gi|170782304|ref|YP_001710637.1|	0048997	21-142	0.00000829	52172	CheY-like	0.0038	52173	CheY-related	1a04 A:5-142
87	gi|170782417|ref|YP_001710750.1|	0048997	8-148	5.69e-16	52172	CheY-like	0.0074	52173	CheY-related	1a04 A:5-142
87	gi|170782417|ref|YP_001710750.1|	0048694	145-222	0.000000272	46894	C-terminal effector domain of the bipartite response regulators	0.02	46900	GerE-like (LuxR/UhpA family of transcriptional regulators)	1p4w A:
87	gi|170782421|ref|YP_001710754.1|	0048997	2-119	0.000000000000063	52172	CheY-like	0.0069	52173	CheY-related	1a04 A:5-142
87	gi|170782421|ref|YP_001710754.1|	0048694	132-182	0.000000000255	46894	C-terminal effector domain of the bipartite response regulators	0.01	46900	GerE-like (LuxR/UhpA family of transcriptional regulators)	1a04 A:150-216
87	gi|170782478|ref|YP_001710811.1|	0045682	3-120	6.26e-30	52172	CheY-like	0.00069	52173	CheY-related	1a04 A:5-142
87	gi|170782478|ref|YP_001710811.1|	0048694	142-208	7.14e-23	46894	C-terminal effector domain of the bipartite response regulators	0.0029	46900	GerE-like (LuxR/UhpA family of transcriptional regulators)	1a04 A:150-216
87	gi|170782617|ref|YP_001710951.1|	0045682	1-152	2.42e-29	52172	CheY-like	0.00086	52173	CheY-related	1a04 A:5-142
87	gi|170782617|ref|YP_001710951.1|	0048694	158-231	2.52e-19	46894	C-terminal effector domain of the bipartite response regulators	0.0024	46900	GerE-like (LuxR/UhpA family of transcriptional regulators)	1a04 A:150-216
87	gi|170782950|ref|YP_001711284.1|	0048694	154-220	4.76e-19	46894	C-terminal effector domain of the bipartite response regulators	0.0046	46900	GerE-like (LuxR/UhpA family of transcriptional regulators)	1a04 A:150-216
87	gi|170782950|ref|YP_001711284.1|	0048997	18-140	0.00000000000000185	52172	CheY-like	0.0034	52173	CheY-related	1a04 A:5-142
87	gi|170780523|ref|YP_001708855.1|	0048771	280-501,603-667	3.69e-53	51905	FAD/NAD(P)-binding domain	0.0026	51913	FAD-linked reductases, N-terminal domain	1pj5 A:4-219,A:339-427
87	gi|170780523|ref|YP_001708855.1|	0054060	83-216	1.52e-26	48008	GntR ligand-binding domain-like	0.007	48009	GntR ligand-binding domain-like	2hs5 A:94-231
87	gi|170780523|ref|YP_001708855.1|	0050048	10-81	4.6e-17	46785	Winged helix DNA-binding domain	0.05	46804	GntR-like transcriptional regulators	2hs5 A:25-93
87	gi|170780523|ref|YP_001708855.1|	0041376	501-603	0.0000000000549	54373	FAD-linked reductases, C-terminal domain	0.019	54384	D-aminoacid oxidase-like	1an9 A:195-287
87	gi|170780924|ref|YP_001709256.1|	0050048	10-97	3.52e-20	46785	Winged helix DNA-binding domain	0.014	46804	GntR-like transcriptional regulators	1v4r A:1-100
87	gi|170781330|ref|YP_001709662.1|	0054662	74-247	3.93e-49	64288	Chorismate lyase-like	0.00099	143473	UTRA domain	2ra5 A:66-245
87	gi|170781330|ref|YP_001709662.1|	0050048	18-88	0.00000000000000101	46785	Winged helix DNA-binding domain	0.017	46804	GntR-like transcriptional regulators	1hw1 A:5-78
87	gi|170781451|ref|YP_001709783.1|	0050768	89-453	2.09e-77	53383	PLP-dependent transferases	0.00036	53384	AAT-like	1x0m A:26-428
87	gi|170781451|ref|YP_001709783.1|	0050048	17-86	3.81e-16	46785	Winged helix DNA-binding domain	0.016	46804	GntR-like transcriptional regulators	1hw1 A:5-78
87	gi|170782177|ref|YP_001710510.1|	0040524	56-225	1.78e-24	100950	NagB/RpiA/CoA transferase-like	0.079	74656	CoA transferase alpha subunit-like	2ahu A:4-276
87	gi|170782177|ref|YP_001710510.1|	0043758	6-40	0.0000000188	46785	Winged helix DNA-binding domain	0.049	46804	GntR-like transcriptional regulators	3bwg A:5-82
87	gi|170782588|ref|YP_001710921.1|	0054060	86-223	5.23e-24	48008	GntR ligand-binding domain-like	0.011	48009	GntR ligand-binding domain-like	2hs5 A:94-231
87	gi|170782588|ref|YP_001710921.1|	0050048	15-103	0.0000000000000165	46785	Winged helix DNA-binding domain	0.028	46804	GntR-like transcriptional regulators	1hw1 A:5-78
87	gi|170782694|ref|YP_001711028.1|	0054060	116-251	1.78e-21	48008	GntR ligand-binding domain-like	0.018	48009	GntR ligand-binding domain-like	2hs5 A:94-231
87	gi|170782694|ref|YP_001711028.1|	0050048	43-113	0.0000000000000227	46785	Winged helix DNA-binding domain	0.0095	46804	GntR-like transcriptional regulators	2hs5 A:25-93
87	gi|170782708|ref|YP_001711042.1|	0054060	62-205	2.38e-23	48008	GntR ligand-binding domain-like	0.012	48009	GntR ligand-binding domain-like	2hs5 A:94-231
87	gi|170782708|ref|YP_001711042.1|	0050048	2-58	0.00000000000182	46785	Winged helix DNA-binding domain	0.054	46804	GntR-like transcriptional regulators	2hs5 A:25-93
87	gi|170782712|ref|YP_001711046.1|	0054662	75-249	5.81e-48	64288	Chorismate lyase-like	0.00000653	143473	UTRA domain	2ra5 A:66-245
87	gi|170782712|ref|YP_001711046.1|	0050048	17-96	6.15e-20	46785	Winged helix DNA-binding domain	0.019	46804	GntR-like transcriptional regulators	2hs5 A:25-93
87	gi|170782855|ref|YP_001711189.1|	0050048	6-80	4.35e-21	46785	Winged helix DNA-binding domain	0.0077	46804	GntR-like transcriptional regulators	1v4r A:1-100
87	gi|170783287|ref|YP_001711621.1|	0054060	81-206	8.11e-24	48008	GntR ligand-binding domain-like	0.011	48009	GntR ligand-binding domain-like	2hs5 A:94-231
87	gi|170783287|ref|YP_001711621.1|	0050048	12-79	0.000000000000213	46785	Winged helix DNA-binding domain	0.021	46804	GntR-like transcriptional regulators	2hs5 A:25-93
87	gi|170781027|ref|YP_001709359.1|	0046915	68-140	6.54e-28	47979	Iron-dependent repressor protein, dimerization domain	0.00036	47980	Iron-dependent repressor protein, dimerization domain	1fx7 A:65-144
87	gi|170781027|ref|YP_001709359.1|	0046914	7-67	0.00000000000401	46785	Winged helix DNA-binding domain	0.071	46789	LexA repressor, N-terminal DNA-binding domain	1jhf A:2-72
87	gi|170781620|ref|YP_001709952.1|	0039545	106-224	6.98e-34	51306	LexA/Signal peptidase	0.00036	51307	LexA-related	1jhf A:73-198
87	gi|170781620|ref|YP_001709952.1|	0047587	17-83	1.88e-18	46785	Winged helix DNA-binding domain	0.073	46789	LexA repressor, N-terminal DNA-binding domain	1jhf A:2-72
87	gi|170780927|ref|YP_001709259.1|	0049174	62-143	0.0000000000000442	54909	Dimeric alpha+beta barrel	0.0048	69733	Lrp/AsnC-like transcriptional regulator C-terminal domain	1ri7 A:85-170
87	gi|170780927|ref|YP_001709259.1|	0052161	1-58	0.00000000000042	46785	Winged helix DNA-binding domain	0.0078	68967	Lrp/AsnC-like transcriptional regulator N-terminal domain	1i1g A:2-61
87	gi|170781015|ref|YP_001709347.1|	0040524	85-245	7.62e-32	100950	NagB/RpiA/CoA transferase-like	0.036	110513	IF2B-like	1t9k A:
87	gi|170781015|ref|YP_001709347.1|	0043758	12-66	0.0000000327	46785	Winged helix DNA-binding domain	0.09	68967	Lrp/AsnC-like transcriptional regulator N-terminal domain	2cg4 A:4-66
87	gi|170782284|ref|YP_001710617.1|	0047284	76-148	0.000000000000349	54909	Dimeric alpha+beta barrel	0.0084	69733	Lrp/AsnC-like transcriptional regulator C-terminal domain	1ri7 A:85-170
87	gi|170782284|ref|YP_001710617.1|	0052161	14-72	0.00000000000829	46785	Winged helix DNA-binding domain	0.0054	68967	Lrp/AsnC-like transcriptional regulator N-terminal domain	1ri7 A:25-84
87	gi|170782522|ref|YP_001710855.1|	0043525	3-125	2.7e-31	52172	CheY-like	0.0021	52173	CheY-related	1b00 A:
87	gi|170782522|ref|YP_001710855.1|	0049944	154-216	0.000000312	46785	Winged helix DNA-binding domain	0.066	68967	Lrp/AsnC-like transcriptional regulator N-terminal domain	1i1g A:2-61
87	gi|170783222|ref|YP_001711556.1|	0052161	12-71	0.0000000000000312	46785	Winged helix DNA-binding domain	0.004	68967	Lrp/AsnC-like transcriptional regulator N-terminal domain	1ri7 A:25-84
87	gi|170783222|ref|YP_001711556.1|	0049174	73-157	0.000000000000103	54909	Dimeric alpha+beta barrel	0.0044	69733	Lrp/AsnC-like transcriptional regulator C-terminal domain	1ri7 A:85-170
87	gi|170780601|ref|YP_001708933.1|	0045790	100-308	9.78e-33	53850	Periplasmic binding protein-like II	0.0021	53851	Phosphate binding protein-like	1i6a A:
87	gi|170780601|ref|YP_001708933.1|	0045910	12-121	2.39e-22	46785	Winged helix DNA-binding domain	0.014	88979	LysR-like transcriptional regulators	1ixc A:1-89
87	gi|170781024|ref|YP_001709356.1|	0045790	87-259	1.19e-29	53850	Periplasmic binding protein-like II	0.0026	53851	Phosphate binding protein-like	2fyi A:88-307
87	gi|170781024|ref|YP_001709356.1|	0045910	1-109	8.39e-24	46785	Winged helix DNA-binding domain	0.0092	88979	LysR-like transcriptional regulators	1ixc A:1-89
87	gi|170781694|ref|YP_001710026.1|	0047461	1-72	0.00000000103	46785	Winged helix DNA-binding domain	0.032	88979	LysR-like transcriptional regulators	1ixc A:1-89
87	gi|170782274|ref|YP_001710607.1|	0045790	71-279	3.98e-31	53850	Periplasmic binding protein-like II	0.00087	53851	Phosphate binding protein-like	1i6a A:
87	gi|170782274|ref|YP_001710607.1|	0045910	3-94	0.00000000000000176	46785	Winged helix DNA-binding domain	0.014	88979	LysR-like transcriptional regulators	1ixc A:1-89
87	gi|170782517|ref|YP_001710850.1|	0047461	13-89	0.00000000000000209	46785	Winged helix DNA-binding domain	0.014	88979	LysR-like transcriptional regulators	1ixc A:1-89
87	gi|170782517|ref|YP_001710850.1|	0047462	110-286	0.0000000000000038	53850	Periplasmic binding protein-like II	0.0027	53851	Phosphate binding protein-like	1i6a A:
87	gi|170783118|ref|YP_001711452.1|	0045790	87-292	1.18e-25	53850	Periplasmic binding protein-like II	0.0041	53851	Phosphate binding protein-like	1ixc A:90-294
87	gi|170783118|ref|YP_001711452.1|	0045910	2-108	3.51e-18	46785	Winged helix DNA-binding domain	0.026	88979	LysR-like transcriptional regulators	1ixc A:1-89
87	gi|170783256|ref|YP_001711590.1|	0045790	71-287	6.33e-20	53850	Periplasmic binding protein-like II	0.0033	53851	Phosphate binding protein-like	1i6a A:
87	gi|170783256|ref|YP_001711590.1|	0045910	2-91	0.000000000501	46785	Winged helix DNA-binding domain	0.02	88979	LysR-like transcriptional regulators	2esn A:3-91
87	gi|170782795|ref|YP_001711129.1|	0052644	11-162	3.48e-31	46785	Winged helix DNA-binding domain	0.0041	63379	MarR-like transcriptional regulators	2fbk A:8-179
87	gi|170782531|ref|YP_001710864.1|	0052801	5-147	2.34e-34	46785	Winged helix DNA-binding domain	0.00023	63379	MarR-like transcriptional regulators	1z91 A:8-144
87	gi|170780546|ref|YP_001708878.1|	0052644	16-124	2.33e-24	46785	Winged helix DNA-binding domain	0.012	63379	MarR-like transcriptional regulators	3deu A:2-141
87	gi|170780574|ref|YP_001708906.1|	0052644	9-140	1.28e-23	46785	Winged helix DNA-binding domain	0.027	63379	MarR-like transcriptional regulators	2a61 A:5-143
87	gi|170780600|ref|YP_001708932.1|	0052801	7-129	8.35e-28	46785	Winged helix DNA-binding domain	0.0015	63379	MarR-like transcriptional regulators	1z91 A:8-144
87	gi|170780803|ref|YP_001709135.1|	0052814	109-291	3.01e-30	140931	Fic-like	0.0066	140932	Fic-like	2g03 A:11-187
87	gi|170780803|ref|YP_001709135.1|	0043669	318-386	0.0000151	46785	Winged helix DNA-binding domain	0.073	63379	MarR-like transcriptional regulators	1lj9 A:
87	gi|170781123|ref|YP_001709455.1|	0052644	7-133	7.14e-28	46785	Winged helix DNA-binding domain	0.0025	63379	MarR-like transcriptional regulators	2hr3 A:2-146
87	gi|170781335|ref|YP_001709667.1|	0040524	63-221	2.58e-28	100950	NagB/RpiA/CoA transferase-like	0.051	75176	D-ribose-5-phosphate isomerase (RpiA), catalytic domain	1uj6 A:3-131,A:206-227
87	gi|170781335|ref|YP_001709667.1|	0043758	2-54	0.0000000000134	46785	Winged helix DNA-binding domain	0.064	63379	MarR-like transcriptional regulators	2fbh A:8-144
87	gi|170781386|ref|YP_001709718.1|	0052644	2-130	4.73e-29	46785	Winged helix DNA-binding domain	0.00029	63379	MarR-like transcriptional regulators	1z91 A:8-144
87	gi|170781434|ref|YP_001709766.1|	0052801	13-147	3.66e-17	46785	Winged helix DNA-binding domain	0.01	63379	MarR-like transcriptional regulators	1s3j A:
87	gi|170781548|ref|YP_001709880.1|	0052801	42-176	1.58e-26	46785	Winged helix DNA-binding domain	0.01	63379	MarR-like transcriptional regulators	3deu A:2-141
87	gi|170781936|ref|YP_001710268.1|	0052644	7-150	3.02e-26	46785	Winged helix DNA-binding domain	0.0068	63379	MarR-like transcriptional regulators	2fbk A:8-179
87	gi|170782494|ref|YP_001710827.1|	0052801	8-146	5.89e-27	46785	Winged helix DNA-binding domain	0.021	63379	MarR-like transcriptional regulators	3deu A:2-141
87	gi|170782867|ref|YP_001711201.1|	0052644	15-151	1.28e-27	46785	Winged helix DNA-binding domain	0.0082	63379	MarR-like transcriptional regulators	2fbk A:8-179
87	gi|170782962|ref|YP_001711296.1|	0052801	8-149	1.93e-34	46785	Winged helix DNA-binding domain	0.00027	63379	MarR-like transcriptional regulators	1z91 A:8-144
87	gi|170783124|ref|YP_001711458.1|	0052801	2-143	4.49e-33	46785	Winged helix DNA-binding domain	0.00036	63379	MarR-like transcriptional regulators	1z91 A:8-144
87	gi|170783217|ref|YP_001711551.1|	0052644	10-125	8.77e-20	46785	Winged helix DNA-binding domain	0.015	63379	MarR-like transcriptional regulators	1jgs A:
87	gi|170783238|ref|YP_001711572.1|	0052644	36-150	2.73e-22	46785	Winged helix DNA-binding domain	0.0098	63379	MarR-like transcriptional regulators	2a61 A:5-143
87	gi|170783270|ref|YP_001711604.1|	0052644	19-168	9.25e-28	46785	Winged helix DNA-binding domain	0.0067	63379	MarR-like transcriptional regulators	2a61 A:5-143
87	gi|170783300|ref|YP_001711634.1|	0052801	35-172	1.88e-28	46785	Winged helix DNA-binding domain	0.0011	63379	MarR-like transcriptional regulators	1z91 A:8-144
87	gi|170783063|ref|YP_001711397.1|	0050342	2-128	1.99e-42	52172	CheY-like	0.00023	52173	CheY-related	1mvo A:
87	gi|170783063|ref|YP_001711397.1|	0051385	127-226	1.56e-30	46894	C-terminal effector domain of the bipartite response regulators	0.00043	46895	PhoB-like	1qqi A:
87	gi|170780679|ref|YP_001709011.1|	0050342	2-102	5.27e-29	52172	CheY-like	0.00038	52173	CheY-related	1mvo A:
87	gi|170780679|ref|YP_001709011.1|	0051385	156-263	6.24e-23	46894	C-terminal effector domain of the bipartite response regulators	0.0019	46895	PhoB-like	1qqi A:
87	gi|170780989|ref|YP_001709321.1|	0050342	38-164	3.84e-41	52172	CheY-like	0.00013	52173	CheY-related	1ys7 A:7-127
87	gi|170780989|ref|YP_001709321.1|	0051385	170-266	7.65e-29	46894	C-terminal effector domain of the bipartite response regulators	0.00046	46895	PhoB-like	1ys7 A:128-233
87	gi|170781243|ref|YP_001709575.1|	0050342	32-155	1.85e-33	52172	CheY-like	0.00044	52173	CheY-related	1ys7 A:7-127
87	gi|170781243|ref|YP_001709575.1|	0051385	148-214	0.00000034	46894	C-terminal effector domain of the bipartite response regulators	0.014	46895	PhoB-like	1kgs A:124-225
87	gi|170782486|ref|YP_001710819.1|	0050342	14-143	7.26e-37	52172	CheY-like	0.0003	52173	CheY-related	1b00 A:
87	gi|170782486|ref|YP_001710819.1|	0051385	137-234	2.83e-26	46894	C-terminal effector domain of the bipartite response regulators	0.00041	46895	PhoB-like	1ys7 A:128-233
87	gi|170782838|ref|YP_001711172.1|	0050342	2-118	2.28e-41	52172	CheY-like	0.00016	52173	CheY-related	1b00 A:
87	gi|170782838|ref|YP_001711172.1|	0048684	127-221	1.32e-27	46894	C-terminal effector domain of the bipartite response regulators	0.00093	46895	PhoB-like	1opc A:
87	gi|170782868|ref|YP_001711202.1|	0051385	84-184	6.66e-24	46894	C-terminal effector domain of the bipartite response regulators	0.0019	46895	PhoB-like	1qqi A:
87	gi|170783035|ref|YP_001711369.1|	0051385	118-215	7.87e-30	46894	C-terminal effector domain of the bipartite response regulators	0.0004	46895	PhoB-like	1qqi A:
87	gi|170783046|ref|YP_001711380.1|	0050342	1-126	2.42e-40	52172	CheY-like	0.0000567	52173	CheY-related	1nxo A:
87	gi|170783046|ref|YP_001711380.1|	0051385	128-225	2.07e-31	46894	C-terminal effector domain of the bipartite response regulators	0.0011	46895	PhoB-like	1p2f A:121-217
87	gi|170780595|ref|YP_001708927.1|	0051249	137-194	0.000000000889	47413	lambda repressor-like DNA-binding domains	0.041	47432	SinR domain-like	1utx A:
87	gi|170780657|ref|YP_001708989.1|	0054369	5-66	0.00000000000000751	47413	lambda repressor-like DNA-binding domains	0.044	47432	SinR domain-like	1y7y A:5-73
87	gi|170781284|ref|YP_001709616.1|	0050823	1-57	0.000000000000563	47413	lambda repressor-like DNA-binding domains	0.078	47432	SinR domain-like	1b0n A:1-68
87	gi|170781611|ref|YP_001709943.1|	0051249	3-72	0.000000000000231	47413	lambda repressor-like DNA-binding domains	0.016	47432	SinR domain-like	1b0n A:1-68
87	gi|170781903|ref|YP_001710235.1|	0054369	13-80	0.00000000000000394	47413	lambda repressor-like DNA-binding domains	0.046	47432	SinR domain-like	1b0n A:1-68
87	gi|170782465|ref|YP_001710798.1|	0051249	10-74	2.06e-17	47413	lambda repressor-like DNA-binding domains	0.01	47432	SinR domain-like	1y7y A:5-73
87	gi|170782721|ref|YP_001711055.1|	0054369	5-66	0.0000000000000257	47413	lambda repressor-like DNA-binding domains	0.023	47432	SinR domain-like	1y7y A:5-73
87	gi|170783022|ref|YP_001711356.1|	0054323	21-89	0.0000000000295	47413	lambda repressor-like DNA-binding domains	0.048	47432	SinR domain-like	2b5a A:1-77
87	gi|170783094|ref|YP_001711428.1|	0047842	79-146	0.0000000000000582	81301	Nucleotidyltransferase	0.0025	102932	Catalytic subunit of bi-partite nucleotidyltransferase	1wot A:
87	gi|170783094|ref|YP_001711428.1|	0050823	4-60	0.000000000000158	47413	lambda repressor-like DNA-binding domains	0.092	47432	SinR domain-like	1y7y A:5-73
87	gi|170783251|ref|YP_001711585.1|	0054323	44-111	0.00000000000000197	47413	lambda repressor-like DNA-binding domains	0.041	47432	SinR domain-like	1utx A:
87	gi|170780713|ref|YP_001709045.1|	0049523	6-76	0.00000000000272	46689	Homeodomain-like	0.0079	46764	Tetracyclin repressor-like, N-terminal domain	1ui5 A:5-75
87	gi|170780713|ref|YP_001709045.1|	0049911	85-188	0.0000322	48498	Tetracyclin repressor-like, C-terminal domain	0.014	48499	Tetracyclin repressor-like, C-terminal domain	1ui5 A:80-212
87	gi|170780773|ref|YP_001709105.1|	0046085	136-148,175-316	9.61e-36	53098	Ribonuclease H-like	0.0057	53107	Retroviral integrase, catalytic domain	1c6v A:
87	gi|170780773|ref|YP_001709105.1|	0048742	4-78	0.00000448	46689	Homeodomain-like	0.065	46764	Tetracyclin repressor-like, N-terminal domain	2fq4 A:9-77
87	gi|170780804|ref|YP_001709136.1|	0049523	67-141	0.0000000000000234	46689	Homeodomain-like	0.0091	46764	Tetracyclin repressor-like, N-terminal domain	3c07 A:15-89
87	gi|170780807|ref|YP_001709139.1|	0051586	78-184	8.9e-18	48498	Tetracyclin repressor-like, C-terminal domain	0.0016	48499	Tetracyclin repressor-like, C-terminal domain	1zk8 A:78-182
87	gi|170780807|ref|YP_001709139.1|	0054374	8-73	0.00000000229	46689	Homeodomain-like	0.0052	46764	Tetracyclin repressor-like, N-terminal domain	1zk8 A:6-77
87	gi|170780809|ref|YP_001709141.1|	0052886	69-184	0.0000000000000223	48498	Tetracyclin repressor-like, C-terminal domain	0.0074	48499	Tetracyclin repressor-like, C-terminal domain	2gfn A:81-199
87	gi|170780809|ref|YP_001709141.1|	0049523	2-59	0.000000000000648	46689	Homeodomain-like	0.0054	46764	Tetracyclin repressor-like, N-terminal domain	1z77 A:1-75
87	gi|170780819|ref|YP_001709151.1|	0053097	80-191	0.00000000000000214	48498	Tetracyclin repressor-like, C-terminal domain	0.0062	48499	Tetracyclin repressor-like, C-terminal domain	2id3 A:81-203
87	gi|170780819|ref|YP_001709151.1|	0054341	10-69	0.00000000000000252	46689	Homeodomain-like	0.0063	46764	Tetracyclin repressor-like, N-terminal domain	2fq4 A:9-77
87	gi|170780837|ref|YP_001709169.1|	0054341	3-73	0.00000000000000354	46689	Homeodomain-like	0.0071	46764	Tetracyclin repressor-like, N-terminal domain	1ui5 A:5-75
87	gi|170780854|ref|YP_001709186.1|	0049523	9-83	1.03e-18	46689	Homeodomain-like	0.0048	46764	Tetracyclin repressor-like, N-terminal domain	3c07 A:15-89
87	gi|170780854|ref|YP_001709186.1|	0052886	90-195	0.00000000000682	48498	Tetracyclin repressor-like, C-terminal domain	0.0081	48499	Tetracyclin repressor-like, C-terminal domain	2g3b A:74-189
87	gi|170780945|ref|YP_001709277.1|	0052394	90-200	6.68e-19	48498	Tetracyclin repressor-like, C-terminal domain	0.00077	48499	Tetracyclin repressor-like, C-terminal domain	2d6y A:75-192
87	gi|170780945|ref|YP_001709277.1|	0049523	19-95	0.000000000000241	46689	Homeodomain-like	0.0027	46764	Tetracyclin repressor-like, N-terminal domain	2d6y A:7-74
87	gi|170781096|ref|YP_001709428.1|	0049523	8-87	9.75e-20	46689	Homeodomain-like	0.0041	46764	Tetracyclin repressor-like, N-terminal domain	1pb6 A:14-85
87	gi|170781096|ref|YP_001709428.1|	0052886	92-194	0.0000000000115	48498	Tetracyclin repressor-like, C-terminal domain	0.0048	48499	Tetracyclin repressor-like, C-terminal domain	2gfn A:81-199
87	gi|170781226|ref|YP_001709558.1|	0049523	34-117	7.7e-16	46689	Homeodomain-like	0.0077	46764	Tetracyclin repressor-like, N-terminal domain	1rkt A:2-82
87	gi|170781226|ref|YP_001709558.1|	0052886	113-225	0.000000000000134	48498	Tetracyclin repressor-like, C-terminal domain	0.0087	48499	Tetracyclin repressor-like, C-terminal domain	2gfn A:81-199
87	gi|170781276|ref|YP_001709608.1|	0049523	3-53	0.00000000303	46689	Homeodomain-like	0.021	46764	Tetracyclin repressor-like, N-terminal domain	1ui5 A:5-75
87	gi|170781276|ref|YP_001709608.1|	0052849	54-166	0.000000153	48498	Tetracyclin repressor-like, C-terminal domain	0.014	48499	Tetracyclin repressor-like, C-terminal domain	2hyj A:83-200
87	gi|170781793|ref|YP_001710125.1|	0049523	5-74	0.00000000000000195	46689	Homeodomain-like	0.0056	46764	Tetracyclin repressor-like, N-terminal domain	1pb6 A:14-85
87	gi|170781816|ref|YP_001710148.1|	0049523	27-102	6.67e-16	46689	Homeodomain-like	0.0052	46764	Tetracyclin repressor-like, N-terminal domain	2fbq A:2-80
87	gi|170781828|ref|YP_001710160.1|	0054073	86-196	1.67e-17	48498	Tetracyclin repressor-like, C-terminal domain	0.0029	48499	Tetracyclin repressor-like, C-terminal domain	1sgm A:78-188
87	gi|170781828|ref|YP_001710160.1|	0049523	4-85	0.0000000000616	46689	Homeodomain-like	0.014	46764	Tetracyclin repressor-like, N-terminal domain	1sgm A:5-77
87	gi|170781908|ref|YP_001710240.1|	0049195	28-99	9.93e-18	46689	Homeodomain-like	0.0089	46764	Tetracyclin repressor-like, N-terminal domain	1ui5 A:5-75
87	gi|170781998|ref|YP_001710330.1|	0053236	109-228	3.22e-24	48498	Tetracyclin repressor-like, C-terminal domain	0.0024	48499	Tetracyclin repressor-like, C-terminal domain	2o7o A:68-208
87	gi|170781998|ref|YP_001710330.1|	0049523	33-117	0.00000000000000135	46689	Homeodomain-like	0.0051	46764	Tetracyclin repressor-like, N-terminal domain	2o7o A:2-67
87	gi|170782090|ref|YP_001710423.1|	0049523	7-75	0.00000000021	46689	Homeodomain-like	0.009	46764	Tetracyclin repressor-like, N-terminal domain	1v7b A:1-74
87	gi|170782090|ref|YP_001710423.1|	0050080	75-169	0.000000012	48498	Tetracyclin repressor-like, C-terminal domain	0.0088	48499	Tetracyclin repressor-like, C-terminal domain	1v7b A:75-175
87	gi|170782199|ref|YP_001710532.1|	0051467	89-189	0.0000000801	48498	Tetracyclin repressor-like, C-terminal domain	0.013	48499	Tetracyclin repressor-like, C-terminal domain	2np3 A:100-211
87	gi|170782199|ref|YP_001710532.1|	0054374	8-69	0.0000000374	46689	Homeodomain-like	0.011	46764	Tetracyclin repressor-like, N-terminal domain	2o7o A:2-67
87	gi|170782238|ref|YP_001710571.1|	0053205	78-201	1.57e-20	48498	Tetracyclin repressor-like, C-terminal domain	0.002	48499	Tetracyclin repressor-like, C-terminal domain	2gfn A:81-199
87	gi|170782238|ref|YP_001710571.1|	0054374	2-74	0.0000000000035	46689	Homeodomain-like	0.0042	46764	Tetracyclin repressor-like, N-terminal domain	2gfn A:4-80
87	gi|170782413|ref|YP_001710746.1|	0053203	108-218	1.6e-25	48498	Tetracyclin repressor-like, C-terminal domain	0.0012	48499	Tetracyclin repressor-like, C-terminal domain	2np3 A:100-211
87	gi|170782413|ref|YP_001710746.1|	0049523	28-103	0.0000000000000215	46689	Homeodomain-like	0.0047	46764	Tetracyclin repressor-like, N-terminal domain	2np3 A:35-99
87	gi|170782500|ref|YP_001710833.1|	0054374	11-80	0.00000000000872	46689	Homeodomain-like	0.01	46764	Tetracyclin repressor-like, N-terminal domain	1ui5 A:5-75
87	gi|170782500|ref|YP_001710833.1|	0052886	105-184	0.00000205	48498	Tetracyclin repressor-like, C-terminal domain	0.01	48499	Tetracyclin repressor-like, C-terminal domain	2g7s A:77-192
87	gi|170782781|ref|YP_001711115.1|	0050079	5-71	0.00000000016	46689	Homeodomain-like	0.0098	46764	Tetracyclin repressor-like, N-terminal domain	1v7b A:1-74
87	gi|170783192|ref|YP_001711526.1|	0049195	21-77	0.000000000000229	46689	Homeodomain-like	0.011	46764	Tetracyclin repressor-like, N-terminal domain	1t56 A:22-94
87	gi|170783226|ref|YP_001711560.1|	0046275	253-304	0.0000000000143	46689	Homeodomain-like	0.015	46759	AraC type transcriptional activator	1d5y A:57-121
87	gi|170783226|ref|YP_001711560.1|	0036286	200-251	0.0000000161	46689	Homeodomain-like	0.071	46764	Tetracyclin repressor-like, N-terminal domain	1v7b A:1-74
