# Supplementary material for: Abundance, diversity and domain architecture variability in prokaryotic DNA-binding transcription factors
Source: PLoS One. 2018 Apr 3;13(4):e0195332. doi: 10.1371/journal.pone.0195332 (PMC5882156; doi:10.1371/journal.pone.0195332)
Supplement: S1 Dataset — The information of genomes and transcription factors is organized in a tabular format. The file S1_Dataset.zip contains 761 files, one per genome. The information is organized as follows: Genome ID, identifier from NCBI database; Supfam ID; physical position of the Domain; E-value; Supfam model assignment; Supfam description; E-value associated to the family; Family ID; Family ID; representative PDB associated to each assignment. (ZIP) [file pone.0195332.s005.zip › Genomes_assignments/Clostridiales_genomosp._BVAB3_str._UPII9-5_B.TFs]

9Z	gi|289450414|ref|YP_003474552.1|	0046275	172-220	0.00000000000538	46689	Homeodomain-like	0.035	46759	AraC type transcriptional activator	1bl0 A:63-124
9Z	gi|289450414|ref|YP_003474552.1|	0036286	120-169	0.0000000188	46689	Homeodomain-like	0.012	46759	AraC type transcriptional activator	1bl0 A:9-62
9Z	gi|289450567|ref|YP_003474627.1|	0043525	1-142	2.99e-33	52172	CheY-like	0.0021	52173	CheY-related	1krw A:
9Z	gi|289450567|ref|YP_003474627.1|	0046275	197-245	0.000000000000394	46689	Homeodomain-like	0.036	46759	AraC type transcriptional activator	1d5y A:57-121
9Z	gi|289450567|ref|YP_003474627.1|	0036286	146-195	0.000000564	46689	Homeodomain-like	0.075	46759	AraC type transcriptional activator	1bl0 A:9-62
9Z	gi|289450521|ref|YP_003474646.1|	0043525	1-135	5.55e-33	52172	CheY-like	0.0024	52173	CheY-related	1a04 A:5-142
9Z	gi|289450521|ref|YP_003474646.1|	0046275	206-256	0.000000000000627	46689	Homeodomain-like	0.028	46759	AraC type transcriptional activator	1bl0 A:63-124
9Z	gi|289450521|ref|YP_003474646.1|	0036286	154-204	0.00000233	46689	Homeodomain-like	0.013	46759	AraC type transcriptional activator	1bl0 A:9-62
9Z	gi|289450261|ref|YP_003474647.1|	0051818	26-159	0.000000000000798	51215	Regulatory protein AraC	0.013	51216	Regulatory protein AraC	2arc A:
9Z	gi|289450261|ref|YP_003474647.1|	0046275	234-284	0.00000000493	46689	Homeodomain-like	0.084	46759	AraC type transcriptional activator	1bl0 A:9-62
9Z	gi|289450261|ref|YP_003474647.1|	0036286	185-231	0.0000000108	46689	Homeodomain-like	0.01	46759	AraC type transcriptional activator	1bl0 A:9-62
9Z	gi|289449642|ref|YP_003474696.1|	0046275	470-520	0.00000000000197	46689	Homeodomain-like	0.0081	46759	AraC type transcriptional activator	1d5y A:57-121
9Z	gi|289449642|ref|YP_003474696.1|	0051818	115-179	0.0000222	51215	Regulatory protein AraC	0.018	51216	Regulatory protein AraC	2arc A:
9Z	gi|289450858|ref|YP_003475443.1|	0045977	71-120	0.000000000017	46689	Homeodomain-like	0.024	46759	AraC type transcriptional activator	1bl0 A:63-124
9Z	gi|289450858|ref|YP_003475443.1|	0036286	19-69	0.0000555	46689	Homeodomain-like	0.017	46759	AraC type transcriptional activator	1bl0 A:9-62
9Z	gi|289449378|ref|YP_003475475.1|	0046275	271-320	0.00000000000896	46689	Homeodomain-like	0.019	46759	AraC type transcriptional activator	1d5y A:57-121
9Z	gi|289450406|ref|YP_003475476.1|	0046275	275-318	0.0000167	46689	Homeodomain-like	0.096	46759	AraC type transcriptional activator	1d5y A:57-121
9Z	gi|289449637|ref|YP_003475566.1|	0046275	257-305	0.000000000000367	46689	Homeodomain-like	0.015	46759	AraC type transcriptional activator	1d5y A:57-121
9Z	gi|289449637|ref|YP_003475566.1|	0036286	207-255	0.000000000986	46689	Homeodomain-like	0.067	46759	AraC type transcriptional activator	1bl0 A:9-62
9Z	gi|289450272|ref|YP_003475703.1|	0046275	234-283	0.000000000013	46689	Homeodomain-like	0.028	46759	AraC type transcriptional activator	1bl0 A:9-62
9Z	gi|289450272|ref|YP_003475703.1|	0036286	184-232	0.00000000376	46689	Homeodomain-like	0.021	46759	AraC type transcriptional activator	1bl0 A:9-62
9Z	gi|289450272|ref|YP_003475703.1|	0051818	42-162	0.0000000000654	51215	Regulatory protein AraC	0.025	51216	Regulatory protein AraC	2arc A:
9Z	gi|289449579|ref|YP_003474767.1|	0049944	53-142	3.06e-25	46785	Winged helix DNA-binding domain	0.0012	46801	ArsR-like transcriptional regulators	1smt A:
9Z	gi|289450386|ref|YP_003475300.1|	0049777	7-91	7.99e-22	46785	Winged helix DNA-binding domain	0.016	46801	ArsR-like transcriptional regulators	1r1u A:
9Z	gi|289450119|ref|YP_003474981.1|	0048492	35-148	0.000000000000249	51206	cAMP-binding domain-like	0.0078	51210	cAMP-binding domain	1hw5 A:1-137
9Z	gi|289450119|ref|YP_003474981.1|	0052860	163-225	0.0000000391	46785	Winged helix DNA-binding domain	0.046	46796	CAP C-terminal domain-like	1hw5 A:138-208
9Z	gi|289450755|ref|YP_003475206.1|	0054946	294-420	9.03e-29	51206	cAMP-binding domain-like	0.01	51210	cAMP-binding domain	1hw5 A:1-137
9Z	gi|289450755|ref|YP_003475206.1|	0049709	25-214	1.18e-28	102114	Radical SAM enzymes	0.017	110388	MoCo biosynthesis proteins	1tv8 A:
9Z	gi|289450755|ref|YP_003475206.1|	0048601	427-502	0.00000000000000141	46785	Winged helix DNA-binding domain	0.016	46796	CAP C-terminal domain-like	2gau A:152-232
9Z	gi|289450438|ref|YP_003475460.1|	0048601	138-216	7.42e-19	46785	Winged helix DNA-binding domain	0.0062	46796	CAP C-terminal domain-like	1omi A:1138-1237
9Z	gi|289450438|ref|YP_003475460.1|	0048600	3-136	9.03e-20	51206	cAMP-binding domain-like	0.083	89419	Listeriolysin regulatory protein PrfA, N-terminal domain	1omi A:1005-1137
9Z	gi|289449529|ref|YP_003475536.1|	0051665	195-264	0.00000000000169	46785	Winged helix DNA-binding domain	0.069	46796	CAP C-terminal domain-like	1ft9 A:134-213
9Z	gi|289449529|ref|YP_003475536.1|	0051666	7-70,107-175	0.000000547	51206	cAMP-binding domain-like	0.021	51210	cAMP-binding domain	1zyb A:1-147
9Z	gi|289449998|ref|YP_003475707.1|	0051666	1-143	1.57e-31	51206	cAMP-binding domain-like	0.0032	51210	cAMP-binding domain	2coh A:6-117
9Z	gi|289449998|ref|YP_003475707.1|	0051665	199-253	0.0000166	46785	Winged helix DNA-binding domain	0.086	46796	CAP C-terminal domain-like	2oz6 A:143-213
9Z	gi|289449428|ref|YP_003475801.1|	0049952	291-325	0.0000493	46689	Homeodomain-like	0.026	100918	FIS-like	1umq A:
9Z	gi|289449583|ref|YP_003475620.1|	0041150	5-140	1.01e-26	46785	Winged helix DNA-binding domain	0.035	101027	FUR-like	1mzb A:
9Z	gi|289449869|ref|YP_003474375.1|	0036339	61-339	7.85e-67	53822	Periplasmic binding protein-like I	0.0000354	53823	L-arabinose binding protein-like	1dbq A:
9Z	gi|289449869|ref|YP_003474375.1|	0051985	1-59	2.53e-18	47413	lambda repressor-like DNA-binding domains	0.0026	47438	GalR/LacI-like bacterial regulator	2hsg A:2-58
9Z	gi|289449404|ref|YP_003475124.1|	0036339	64-338	3.64e-70	53822	Periplasmic binding protein-like I	0.0000192	53823	L-arabinose binding protein-like	2nzu G:58-332
9Z	gi|289449404|ref|YP_003475124.1|	0051985	3-62	4.17e-18	47413	lambda repressor-like DNA-binding domains	0.0016	47438	GalR/LacI-like bacterial regulator	1pru A:
9Z	gi|289450357|ref|YP_003475379.1|	0050048	5-86	6.12e-19	46785	Winged helix DNA-binding domain	0.043	46804	GntR-like transcriptional regulators	3bwg A:5-82
9Z	gi|289449567|ref|YP_003475419.1|	0050048	4-71	0.00000000000288	46785	Winged helix DNA-binding domain	0.039	46804	GntR-like transcriptional regulators	1hw1 A:5-78
9Z	gi|289449567|ref|YP_003475419.1|	0054060	75-201	0.000000000034	48008	GntR ligand-binding domain-like	0.016	48009	GntR ligand-binding domain-like	2hs5 A:94-231
9Z	gi|289449542|ref|YP_003475449.1|	0050048	5-79	1.84e-21	46785	Winged helix DNA-binding domain	0.022	46804	GntR-like transcriptional regulators	2hs5 A:25-93
9Z	gi|289449542|ref|YP_003475449.1|	0054662	63-244	0.0000000000000879	64288	Chorismate lyase-like	0.031	143473	UTRA domain	2ikk A:86-238
9Z	gi|289450788|ref|YP_003475671.1|	0054060	79-203	1.23e-23	48008	GntR ligand-binding domain-like	0.014	48009	GntR ligand-binding domain-like	2hs5 A:94-231
9Z	gi|289450788|ref|YP_003475671.1|	0050048	8-77	1.46e-19	46785	Winged helix DNA-binding domain	0.01	46804	GntR-like transcriptional regulators	2hs5 A:25-93
9Z	gi|308513246|ref|YP_003475061.2|	0050696	105-467	2.15e-54	53383	PLP-dependent transferases	0.00016	53384	AAT-like	1x0m A:26-428
9Z	gi|308513246|ref|YP_003475061.2|	0050048	4-75	6.35e-18	46785	Winged helix DNA-binding domain	0.04	46804	GntR-like transcriptional regulators	1v4r A:1-100
9Z	gi|289449829|ref|YP_003474467.1|	0047283	417-474	0.00000237	46785	Winged helix DNA-binding domain	0.067	74676	Transcriptional regulator IclR, N-terminal domain	1mkm A:1-75
9Z	gi|289450602|ref|YP_003474996.1|	0046915	68-127	0.00000000000000667	47979	Iron-dependent repressor protein, dimerization domain	0.0025	47980	Iron-dependent repressor protein, dimerization domain	1fx7 A:65-144
9Z	gi|289450602|ref|YP_003474996.1|	0046914	7-67	0.00000000000166	46785	Winged helix DNA-binding domain	0.078	68967	Lrp/AsnC-like transcriptional regulator N-terminal domain	1i1g A:2-61
9Z	gi|289449984|ref|YP_003475111.1|	0047284	62-141	1.1e-16	54909	Dimeric alpha+beta barrel	0.0053	69733	Lrp/AsnC-like transcriptional regulator C-terminal domain	1i1g A:62-141
9Z	gi|289449984|ref|YP_003475111.1|	0052161	4-57	0.0000000442	46785	Winged helix DNA-binding domain	0.022	68967	Lrp/AsnC-like transcriptional regulator N-terminal domain	2cg4 A:4-66
9Z	gi|289450655|ref|YP_003474567.1|	0045790	92-298	7.42e-24	53850	Periplasmic binding protein-like II	0.0049	53851	Phosphate binding protein-like	1al3 A:
9Z	gi|289450655|ref|YP_003474567.1|	0045910	1-111	0.00000000000000998	46785	Winged helix DNA-binding domain	0.011	88979	LysR-like transcriptional regulators	1ixc A:1-89
9Z	gi|289450170|ref|YP_003475362.1|	0045790	91-286	4.77e-25	53850	Periplasmic binding protein-like II	0.0026	53851	Phosphate binding protein-like	1i6a A:
9Z	gi|289450170|ref|YP_003475362.1|	0047461	6-84	2.82e-18	46785	Winged helix DNA-binding domain	0.028	88979	LysR-like transcriptional regulators	1ixc A:1-89
9Z	gi|289450765|ref|YP_003475412.1|	0045790	92-292	3.18e-31	53850	Periplasmic binding protein-like II	0.0064	53851	Phosphate binding protein-like	1al3 A:
9Z	gi|289450765|ref|YP_003475412.1|	0045910	2-113	6.1e-21	46785	Winged helix DNA-binding domain	0.01	88979	LysR-like transcriptional regulators	1ixc A:1-89
9Z	gi|289450114|ref|YP_003475639.1|	0045790	92-292	9.42e-28	53850	Periplasmic binding protein-like II	0.0038	53851	Phosphate binding protein-like	1al3 A:
9Z	gi|289450114|ref|YP_003475639.1|	0045910	2-105	3.54e-20	46785	Winged helix DNA-binding domain	0.0049	88979	LysR-like transcriptional regulators	1ixc A:1-89
9Z	gi|289449792|ref|YP_003475824.1|	0052806	93-288	7.14e-24	53850	Periplasmic binding protein-like II	0.002	53851	Phosphate binding protein-like	1i6a A:
9Z	gi|289449792|ref|YP_003475824.1|	0047461	7-86	3.87e-16	46785	Winged helix DNA-binding domain	0.011	88979	LysR-like transcriptional regulators	1ixc A:1-89
9Z	gi|289450225|ref|YP_003474809.1|	0052801	23-125	2.41e-17	46785	Winged helix DNA-binding domain	0.019	63379	MarR-like transcriptional regulators	2bv6 A:5-140
9Z	gi|289449965|ref|YP_003474858.1|	0052801	15-157	1e-33	46785	Winged helix DNA-binding domain	0.00021	63379	MarR-like transcriptional regulators	1z91 A:8-144
9Z	gi|289450453|ref|YP_003474999.1|	0042156	9-118	4.57e-20	46785	Winged helix DNA-binding domain	0.035	63379	MarR-like transcriptional regulators	1z91 A:8-144
9Z	gi|289449363|ref|YP_003475634.1|	0054933	9-145	4.49e-21	46785	Winged helix DNA-binding domain	0.0048	63379	MarR-like transcriptional regulators	3bro A:3-137
9Z	gi|289450478|ref|YP_003474431.1|	0050342	2-126	6.12e-32	52172	CheY-like	0.00029	52173	CheY-related	1nxo A:
9Z	gi|289450478|ref|YP_003474431.1|	0051385	130-221	1.33e-25	46894	C-terminal effector domain of the bipartite response regulators	0.0027	46895	PhoB-like	1kgs A:124-225
9Z	gi|289450472|ref|YP_003474684.1|	0050342	1-124	4.84e-42	52172	CheY-like	0.00012	52173	CheY-related	1mvo A:
9Z	gi|289450472|ref|YP_003474684.1|	0051385	133-235	5.1e-31	46894	C-terminal effector domain of the bipartite response regulators	0.00054	46895	PhoB-like	1qqi A:
9Z	gi|289450569|ref|YP_003475161.1|	0050342	3-123	2.13e-43	52172	CheY-like	0.0000729	52173	CheY-related	1nxo A:
9Z	gi|289450569|ref|YP_003475161.1|	0051385	128-227	8.82e-29	46894	C-terminal effector domain of the bipartite response regulators	0.0018	46895	PhoB-like	1qqi A:
9Z	gi|289450138|ref|YP_003475554.1|	0050342	2-129	8.11e-42	52172	CheY-like	0.0000217	52173	CheY-related	1mvo A:
9Z	gi|289450138|ref|YP_003475554.1|	0051385	131-230	2.58e-29	46894	C-terminal effector domain of the bipartite response regulators	0.0007	46895	PhoB-like	1ys7 A:128-233
9Z	gi|289450659|ref|YP_003475870.1|	0051385	242-330	6.19e-22	46894	C-terminal effector domain of the bipartite response regulators	0.003	46895	PhoB-like	1qqi A:
9Z	gi|289450659|ref|YP_003475870.1|	0050342	114-198	2.42e-20	52172	CheY-like	0.0017	52173	CheY-related	1kgs A:2-123
9Z	gi|289450659|ref|YP_003475870.1|	0043525	1-44	0.0000712	52172	CheY-like	0.011	52173	CheY-related	1srr A:
9Z	gi|289449379|ref|YP_003474486.1|	0051249	2-66	2.65e-17	47413	lambda repressor-like DNA-binding domains	0.0056	47432	SinR domain-like	1utx A:
9Z	gi|289449795|ref|YP_003474502.1|	0049999	2-63	8.85e-19	47413	lambda repressor-like DNA-binding domains	0.0081	47432	SinR domain-like	1utx A:
9Z	gi|289450173|ref|YP_003474819.1|	0054369	5-50	0.00000113	47413	lambda repressor-like DNA-binding domains	0.05	47432	SinR domain-like	1utx A:
9Z	gi|289450218|ref|YP_003475025.1|	0050823	1-49	0.000000076	47413	lambda repressor-like DNA-binding domains	0.037	47432	SinR domain-like	2b5a A:1-77
9Z	gi|289450443|ref|YP_003475356.1|	0051908	8-63	0.0000000356	47413	lambda repressor-like DNA-binding domains	0.051	47432	SinR domain-like	2b5a A:1-77
9Z	gi|289450741|ref|YP_003475394.1|	0051249	25-73	0.000000000366	47413	lambda repressor-like DNA-binding domains	0.076	47432	SinR domain-like	1utx A:
9Z	gi|289450382|ref|YP_003475482.1|	0051249	10-75	0.000000000000011	47413	lambda repressor-like DNA-binding domains	0.048	47432	SinR domain-like	1b0n A:1-68
9Z	gi|289450523|ref|YP_003475491.1|	0051249	11-63	0.0000000000203	47413	lambda repressor-like DNA-binding domains	0.054	47432	SinR domain-like	1y7y A:5-73
9Z	gi|289450393|ref|YP_003474487.1|	0049523	5-69	0.00000000000000204	46689	Homeodomain-like	0.012	46764	Tetracyclin repressor-like, N-terminal domain	1z77 A:1-75
9Z	gi|289449359|ref|YP_003474498.1|	0049195	23-97	0.00000000000000462	46689	Homeodomain-like	0.0033	46764	Tetracyclin repressor-like, N-terminal domain	1rkt A:2-82
9Z	gi|289449860|ref|YP_003474599.1|	0054157	3-68	0.0000000000215	46689	Homeodomain-like	0.0077	46764	Tetracyclin repressor-like, N-terminal domain	2iu5 A:1-71
9Z	gi|289449814|ref|YP_003475352.1|	0054157	11-70	0.000000000564	46689	Homeodomain-like	0.0071	46764	Tetracyclin repressor-like, N-terminal domain	1rkt A:2-82
9Z	gi|289449981|ref|YP_003475666.1|	0049195	2-70	0.00000000000000616	46689	Homeodomain-like	0.0025	46764	Tetracyclin repressor-like, N-terminal domain	1rkt A:2-82
