# Supplementary material for: Abundance, diversity and domain architecture variability in prokaryotic DNA-binding transcription factors
Source: PLoS One. 2018 Apr 3;13(4):e0195332. doi: 10.1371/journal.pone.0195332 (PMC5882156; doi:10.1371/journal.pone.0195332)
Supplement: S1 Dataset — The information of genomes and transcription factors is organized in a tabular format. The file S1_Dataset.zip contains 761 files, one per genome. The information is organized as follows: Genome ID, identifier from NCBI database; Supfam ID; physical position of the Domain; E-value; Supfam model assignment; Supfam description; E-value associated to the family; Family ID; Family ID; representative PDB associated to each assignment. (ZIP) [file pone.0195332.s005.zip › Genomes_assignments/Clostridium_acetobutylicum_ATCC_824_B.TFs]

ca	gi|15893717|ref|NP_347066.1|	0039814	128-285	3.14e-30	55136	Probable bacterial effector-binding domain	0.088	55140	Rob transcription factor, C-terminal domain	1d5y A:122-294
ca	gi|15893717|ref|NP_347066.1|	0046275	58-111	0.0000000000941	46689	Homeodomain-like	0.012	46759	AraC type transcriptional activator	1d5y A:57-121
ca	gi|15893717|ref|NP_347066.1|	0036286	7-55	0.00000000538	46689	Homeodomain-like	0.0074	46759	AraC type transcriptional activator	1bl0 A:9-62
ca	gi|15894612|ref|NP_347961.1|	0051818	30-162	0.000000000000759	51215	Regulatory protein AraC	0.015	51216	Regulatory protein AraC	2arc A:
ca	gi|15894612|ref|NP_347961.1|	0036286	183-233	0.000000000609	46689	Homeodomain-like	0.0068	46759	AraC type transcriptional activator	1bl0 A:9-62
ca	gi|15894612|ref|NP_347961.1|	0046275	237-282	0.0000000276	46689	Homeodomain-like	0.044	46759	AraC type transcriptional activator	1d5y A:57-121
ca	gi|15894730|ref|NP_348079.1|	0046275	237-285	0.0000000000000103	46689	Homeodomain-like	0.009	46759	AraC type transcriptional activator	1d5y A:57-121
ca	gi|15894730|ref|NP_348079.1|	0051818	29-165	4.84e-16	51215	Regulatory protein AraC	0.023	51216	Regulatory protein AraC	2arc A:
ca	gi|15894730|ref|NP_348079.1|	0036286	186-234	0.00000000112	46689	Homeodomain-like	0.024	46759	AraC type transcriptional activator	1bl0 A:9-62
ca	gi|15895866|ref|NP_349215.1|	0051818	26-106	0.0000000000157	51215	Regulatory protein AraC	0.021	51216	Regulatory protein AraC	2arc A:
ca	gi|15895866|ref|NP_349215.1|	0046275	233-278	0.0000000043	46689	Homeodomain-like	0.028	46759	AraC type transcriptional activator	1d5y A:57-121
ca	gi|15895866|ref|NP_349215.1|	0036286	180-231	0.000000028	46689	Homeodomain-like	0.012	46759	AraC type transcriptional activator	1bl0 A:9-62
ca	gi|15896073|ref|NP_349422.1|	0051818	22-160	4.45e-16	51215	Regulatory protein AraC	0.013	51216	Regulatory protein AraC	2arc A:
ca	gi|15896073|ref|NP_349422.1|	0036286	177-228	0.00000000538	46689	Homeodomain-like	0.0061	46759	AraC type transcriptional activator	1bl0 A:9-62
ca	gi|15896073|ref|NP_349422.1|	0046275	231-277	0.000000358	46689	Homeodomain-like	0.042	46759	AraC type transcriptional activator	1d5y A:57-121
ca	gi|15896749|ref|NP_350098.1|	0036286	149-199	0.00000000179	46689	Homeodomain-like	0.021	46759	AraC type transcriptional activator	1bl0 A:9-62
ca	gi|15896749|ref|NP_350098.1|	0051818	15-87	0.000000000432	51215	Regulatory protein AraC	0.031	51216	Regulatory protein AraC	2arc A:
ca	gi|567442942|ref|YP_008920789.1|	0050403	542-687	8.27e-27	51011	Glycosyl hydrolase domain	0.01	89388	Composite domain of glycosyl hydrolase families 5, 30, 39 and 51	1uhv A:1-13,A:360-500
ca	gi|567442942|ref|YP_008920789.1|	0046275	226-276	0.0000000000237	46689	Homeodomain-like	0.018	46759	AraC type transcriptional activator	1bl0 A:63-124
ca	gi|567442942|ref|YP_008920789.1|	0051818	23-152	0.00000000000432	51215	Regulatory protein AraC	0.037	51216	Regulatory protein AraC	2arc A:
ca	gi|567442942|ref|YP_008920789.1|	0050404	331-552	0.0000000421	51445	(Trans)glycosidases	0.03	51487	beta-glycanases	1uhv A:14-359
ca	gi|15895344|ref|NP_348693.1|	0037456	2-67	2.93e-19	46785	Winged helix DNA-binding domain	0.00092	46792	Arginine repressor (ArgR), N-terminal DNA-binding domain	1b4a A:4-78
ca	gi|15895344|ref|NP_348693.1|	0035348	79-147	1.7e-18	55252	C-terminal domain of arginine repressor	0.0013	55253	C-terminal domain of arginine repressor	1f9n A:79-149
ca	gi|15895510|ref|NP_348859.1|	0049777	23-114	2.18e-28	46785	Winged helix DNA-binding domain	0.0022	46801	ArsR-like transcriptional regulators	1smt A:
ca	gi|15004806|ref|NP_149266.1|	0049944	14-102	1.85e-26	46785	Winged helix DNA-binding domain	0.013	46801	ArsR-like transcriptional regulators	1smt A:
ca	gi|15004735|ref|NP_149195.1|	0049777	5-92	4.82e-22	46785	Winged helix DNA-binding domain	0.036	46801	ArsR-like transcriptional regulators	1smt A:
ca	gi|15893307|ref|NP_346656.1|	0039385	67-170	2.22e-34	75500	Putative transcriptional regulator TM1602, C-terminal domain	0.00011	75501	Putative transcriptional regulator TM1602, C-terminal domain	1j5y A:68-174
ca	gi|15893307|ref|NP_346656.1|	0039384	1-61	0.0000000000272	46785	Winged helix DNA-binding domain	0.0023	46786	Biotin repressor-like	1j5y A:3-67
ca	gi|15893505|ref|NP_346854.1|	0035568	71-258	1.74e-48	55681	Class II aaRS and biotin synthetases	0.00011	55707	Biotin holoenzyme synthetase	1wqw A:1-188
ca	gi|15893505|ref|NP_346854.1|	0045968	5-60	0.000000000856	46785	Winged helix DNA-binding domain	0.025	46786	Biotin repressor-like	1bia A:1-63
ca	gi|15896731|ref|NP_350080.1|	0045968	4-58	0.00000000001	46785	Winged helix DNA-binding domain	0.031	46786	Biotin repressor-like	1j5y A:3-67
ca	gi|15894171|ref|NP_347520.1|	0051666	4-147	4.58e-32	51206	cAMP-binding domain-like	0.0039	51210	cAMP-binding domain	1o5l A:1-129
ca	gi|15894171|ref|NP_347520.1|	0054945	153-224	0.00000000000385	46785	Winged helix DNA-binding domain	0.034	46796	CAP C-terminal domain-like	3e5u A:148-227
ca	gi|15894789|ref|NP_348138.1|	0054946	7-141	5.63e-26	51206	cAMP-binding domain-like	0.021	51210	cAMP-binding domain	3e5u A:9-147
ca	gi|15894789|ref|NP_348138.1|	0048601	150-225	1.71e-17	46785	Winged helix DNA-binding domain	0.015	46796	CAP C-terminal domain-like	2h6c A:148-226
ca	gi|15004786|ref|NP_149246.1|	0048492	2-113	5.76e-29	51206	cAMP-binding domain-like	0.0046	51210	cAMP-binding domain	1hw5 A:1-137
ca	gi|15004786|ref|NP_149246.1|	0048601	117-186	0.0000000000000163	46785	Winged helix DNA-binding domain	0.014	46796	CAP C-terminal domain-like	1hw5 A:138-208
ca	gi|15896339|ref|NP_349688.1|	0041617	356-600	3.99e-72	52540	P-loop containing nucleoside triphosphate hydrolases	0.00000123	81269	Extended AAA-ATPase domain	1ny5 A:138-384
ca	gi|15896339|ref|NP_349688.1|	0040536	115-212	0.00000000000131	55785	PYP-like sensor domain (PAS domain)	0.039	55786	PYP-like	1otd A:
ca	gi|15896339|ref|NP_349688.1|	0048248	220-305	0.0000000000192	55785	PYP-like sensor domain (PAS domain)	0.017	55789	Heme-binding PAS domain	1v9y A:
ca	gi|15896339|ref|NP_349688.1|	0039990	1-94	0.00000000131	55594	HPr-like	0.0023	55595	HPr-like	1opd A:
ca	gi|15896339|ref|NP_349688.1|	0046907	622-665	0.0000049	46689	Homeodomain-like	0.029	100918	FIS-like	1g2h A:
ca	gi|15896482|ref|NP_349831.1|	0049952	254-284	0.0000502	46689	Homeodomain-like	0.033	100918	FIS-like	1umq A:
ca	gi|15894238|ref|NP_347587.1|	0041150	2-132	3.02e-30	46785	Winged helix DNA-binding domain	0.006	101027	FUR-like	1mzb A:
ca	gi|15894959|ref|NP_348308.1|	0041150	11-145	5.22e-40	46785	Winged helix DNA-binding domain	0.0041	101027	FUR-like	1mzb A:
ca	gi|15895892|ref|NP_349241.1|	0041150	3-133	2.08e-36	46785	Winged helix DNA-binding domain	0.0037	101027	FUR-like	1mzb A:
ca	gi|15893651|ref|NP_347000.1|	0036339	61-327	3.37e-75	53822	Periplasmic binding protein-like I	0.0000253	53823	L-arabinose binding protein-like	2nzu G:58-332
ca	gi|15893651|ref|NP_347000.1|	0051985	1-60	1.03e-17	47413	lambda repressor-like DNA-binding domains	0.0036	47438	GalR/LacI-like bacterial regulator	2hsg A:2-58
ca	gi|15893684|ref|NP_347033.1|	0035780	64-318	1.3e-53	53822	Periplasmic binding protein-like I	0.0000865	53823	L-arabinose binding protein-like	2nzu G:58-332
ca	gi|15893684|ref|NP_347033.1|	0051985	5-65	1.23e-16	47413	lambda repressor-like DNA-binding domains	0.0031	47438	GalR/LacI-like bacterial regulator	2bjc A:1-62
ca	gi|15893981|ref|NP_347330.1|	0036339	73-331	3.08e-70	53822	Periplasmic binding protein-like I	0.0000173	53823	L-arabinose binding protein-like	1dbq A:
ca	gi|15893981|ref|NP_347330.1|	0051985	2-60	4.03e-19	47413	lambda repressor-like DNA-binding domains	0.0038	47438	GalR/LacI-like bacterial regulator	1vpw A:3-58
ca	gi|15894143|ref|NP_347492.1|	0035780	71-334	6.67e-58	53822	Periplasmic binding protein-like I	0.0000665	53823	L-arabinose binding protein-like	2nzu G:58-332
ca	gi|15894143|ref|NP_347492.1|	0051985	13-71	1.17e-18	47413	lambda repressor-like DNA-binding domains	0.0034	47438	GalR/LacI-like bacterial regulator	1pru A:
ca	gi|15896215|ref|NP_349564.1|	0036339	62-335	6.89e-58	53822	Periplasmic binding protein-like I	0.000048	53823	L-arabinose binding protein-like	2nzu G:58-332
ca	gi|15896215|ref|NP_349564.1|	0051985	2-60	6.57e-19	47413	lambda repressor-like DNA-binding domains	0.0015	47438	GalR/LacI-like bacterial regulator	2bjc A:1-62
ca	gi|15896288|ref|NP_349637.1|	0036339	61-334	5.22e-79	53822	Periplasmic binding protein-like I	0.00000309	53823	L-arabinose binding protein-like	2nzu G:58-332
ca	gi|15896288|ref|NP_349637.1|	0051985	3-60	4.88e-19	47413	lambda repressor-like DNA-binding domains	0.0017	47438	GalR/LacI-like bacterial regulator	2hsg A:2-58
ca	gi|15896789|ref|NP_350138.1|	0053227	64-335	8.14e-41	53822	Periplasmic binding protein-like I	0.00031	53823	L-arabinose binding protein-like	2nzu G:58-332
ca	gi|15896789|ref|NP_350138.1|	0044558	3-59	1.72e-16	47413	lambda repressor-like DNA-binding domains	0.0033	47438	GalR/LacI-like bacterial regulator	1uxd A:
ca	gi|15893467|ref|NP_346816.1|	0045682	1-129	9.82e-35	52172	CheY-like	0.00053	52173	CheY-related	1a04 A:5-142
ca	gi|15893467|ref|NP_346816.1|	0048694	148-211	1.02e-17	46894	C-terminal effector domain of the bipartite response regulators	0.0041	46900	GerE-like (LuxR/UhpA family of transcriptional regulators)	1a04 A:150-216
ca	gi|15893532|ref|NP_346881.1|	0045682	1-131	4.84e-34	52172	CheY-like	0.0013	52173	CheY-related	1a04 A:5-142
ca	gi|15893532|ref|NP_346881.1|	0048694	147-207	1.56e-19	46894	C-terminal effector domain of the bipartite response regulators	0.0028	46900	GerE-like (LuxR/UhpA family of transcriptional regulators)	1fse A:
ca	gi|15893736|ref|NP_347085.1|	0048694	70-124	0.0000000235	46894	C-terminal effector domain of the bipartite response regulators	0.013	46900	GerE-like (LuxR/UhpA family of transcriptional regulators)	1yio A:131-200
ca	gi|15894152|ref|NP_347501.1|	0045682	3-134	8.4e-34	52172	CheY-like	0.0015	52173	CheY-related	1a04 A:5-142
ca	gi|15894152|ref|NP_347501.1|	0048694	151-217	9.18e-18	46894	C-terminal effector domain of the bipartite response regulators	0.0048	46900	GerE-like (LuxR/UhpA family of transcriptional regulators)	1a04 A:150-216
ca	gi|15894734|ref|NP_348083.1|	0045682	1-131	1.57e-38	52172	CheY-like	0.0011	52173	CheY-related	1a04 A:5-142
ca	gi|15894734|ref|NP_348083.1|	0048694	157-218	4.08e-17	46894	C-terminal effector domain of the bipartite response regulators	0.0033	46900	GerE-like (LuxR/UhpA family of transcriptional regulators)	1a04 A:150-216
ca	gi|15895522|ref|NP_348871.1|	0045682	1-133	2.7e-32	52172	CheY-like	0.00085	52173	CheY-related	1a04 A:5-142
ca	gi|15895522|ref|NP_348871.1|	0048694	147-209	5.1e-19	46894	C-terminal effector domain of the bipartite response regulators	0.0026	46900	GerE-like (LuxR/UhpA family of transcriptional regulators)	1fse A:
ca	gi|15896192|ref|NP_349541.1|	0045682	3-135	1.12e-33	52172	CheY-like	0.0011	52173	CheY-related	1a04 A:5-142
ca	gi|15896192|ref|NP_349541.1|	0048694	150-214	6.12e-18	46894	C-terminal effector domain of the bipartite response regulators	0.0041	46900	GerE-like (LuxR/UhpA family of transcriptional regulators)	1a04 A:150-216
ca	gi|15896670|ref|NP_350019.1|	0045682	3-135	1.15e-37	52172	CheY-like	0.00028	52173	CheY-related	1a04 A:5-142
ca	gi|15896670|ref|NP_350019.1|	0048694	149-214	1.22e-19	46894	C-terminal effector domain of the bipartite response regulators	0.0041	46900	GerE-like (LuxR/UhpA family of transcriptional regulators)	1fse A:
ca	gi|15896845|ref|NP_350194.1|	0048694	797-860	8.16e-20	46894	C-terminal effector domain of the bipartite response regulators	0.0045	46900	GerE-like (LuxR/UhpA family of transcriptional regulators)	1fse A:
ca	gi|15896845|ref|NP_350194.1|	0052726	15-262	0.00000000000000348	52540	P-loop containing nucleoside triphosphate hydrolases	0.085	81269	Extended AAA-ATPase domain	2fna A:1-283
ca	gi|15896845|ref|NP_350194.1|	0047272	484-774	0.00000215	48452	TPR-like	0.0071	69094	Transcription factor MalT domain III	1hz4 A:
ca	gi|15893482|ref|NP_346831.1|	0054662	63-242	8.01e-47	64288	Chorismate lyase-like	0.00086	143473	UTRA domain	2ra5 A:66-245
ca	gi|15893482|ref|NP_346831.1|	0050048	5-79	2.1e-20	46785	Winged helix DNA-binding domain	0.023	46804	GntR-like transcriptional regulators	3bwg A:5-82
ca	gi|15893557|ref|NP_346906.1|	0050048	2-82	3.77e-20	46785	Winged helix DNA-binding domain	0.013	46804	GntR-like transcriptional regulators	3bwg A:5-82
ca	gi|15893670|ref|NP_347019.1|	0054060	81-215	4.97e-26	48008	GntR ligand-binding domain-like	0.0048	48009	GntR ligand-binding domain-like	2hs5 A:94-231
ca	gi|15893670|ref|NP_347019.1|	0050048	8-79	0.0000000000000113	46785	Winged helix DNA-binding domain	0.015	46804	GntR-like transcriptional regulators	2hs5 A:25-93
ca	gi|15893805|ref|NP_347154.1|	0054151	71-184	3.79e-28	75138	HprK N-terminal domain-like	0.014	159447	DRTGG domain	2ioj A:206-325
ca	gi|15893805|ref|NP_347154.1|	0054203	181-304	1.64e-27	54631	CBS-domain pair	0.0013	54632	CBS-domain pair	1zfj A:95-220
ca	gi|15893805|ref|NP_347154.1|	0051338	337-426	0.00000000822	54637	Thioesterase/thiol ester dehydrase-isomerase	0.06	54638	4HBT-like	2cye A:1-132
ca	gi|15893805|ref|NP_347154.1|	0050048	6-58	0.0000151	46785	Winged helix DNA-binding domain	0.055	46804	GntR-like transcriptional regulators	1v4r A:1-100
ca	gi|15893888|ref|NP_347237.1|	0050048	6-79	0.00000000000000857	46785	Winged helix DNA-binding domain	0.018	46804	GntR-like transcriptional regulators	1v4r A:1-100
ca	gi|15894619|ref|NP_347968.1|	0036339	82-358	9.42e-59	53822	Periplasmic binding protein-like I	0.000081	53823	L-arabinose binding protein-like	1dbq A:
ca	gi|15894619|ref|NP_347968.1|	0050048	3-77	6e-18	46785	Winged helix DNA-binding domain	0.023	46804	GntR-like transcriptional regulators	3bwg A:5-82
ca	gi|15895564|ref|NP_348913.1|	0050768	90-467	1.58e-85	53383	PLP-dependent transferases	0.0000138	53384	AAT-like	1x0m A:26-428
ca	gi|15895564|ref|NP_348913.1|	0050048	10-87	0.0000000000000248	46785	Winged helix DNA-binding domain	0.017	46804	GntR-like transcriptional regulators	1v4r A:1-100
ca	gi|15895808|ref|NP_349157.1|	0054060	97-229	1.44e-22	48008	GntR ligand-binding domain-like	0.018	48009	GntR ligand-binding domain-like	2hs5 A:94-231
ca	gi|15895808|ref|NP_349157.1|	0050048	1-77	1.71e-21	46785	Winged helix DNA-binding domain	0.012	46804	GntR-like transcriptional regulators	1v4r A:1-100
ca	gi|15896105|ref|NP_349454.1|	0050142	130-204	0.00000000000000327	116726	TrkA C-terminal domain-like	0.0029	116727	TrkA C-terminal domain-like	2fy8 A:245-336
ca	gi|15896105|ref|NP_349454.1|	0050048	6-82	0.000000000000693	46785	Winged helix DNA-binding domain	0.028	46804	GntR-like transcriptional regulators	1v4r A:1-100
ca	gi|15896739|ref|NP_350088.1|	0054662	62-236	2.67e-39	64288	Chorismate lyase-like	0.0016	143473	UTRA domain	3ddv A:3-145
ca	gi|15896739|ref|NP_350088.1|	0050048	9-83	2.12e-21	46785	Winged helix DNA-binding domain	0.017	46804	GntR-like transcriptional regulators	1hw1 A:5-78
ca	gi|15896837|ref|NP_350186.1|	0054060	90-221	3.14e-20	48008	GntR ligand-binding domain-like	0.018	48009	GntR ligand-binding domain-like	2hs5 A:94-231
ca	gi|15896837|ref|NP_350186.1|	0050048	5-73	8.39e-18	46785	Winged helix DNA-binding domain	0.018	46804	GntR-like transcriptional regulators	2hs5 A:25-93
ca	gi|15896884|ref|NP_350233.1|	0050696	71-478	1.1e-81	53383	PLP-dependent transferases	0.00000513	53384	AAT-like	1x0m A:26-428
ca	gi|15896884|ref|NP_350233.1|	0050048	7-80	0.0000000000000013	46785	Winged helix DNA-binding domain	0.014	46804	GntR-like transcriptional regulators	3bwg A:5-82
ca	gi|15004711|ref|NP_149171.1|	0054662	63-235	7.54e-31	64288	Chorismate lyase-like	0.0078	143473	UTRA domain	2ra5 A:66-245
ca	gi|15004711|ref|NP_149171.1|	0050048	9-79	3.8e-20	46785	Winged helix DNA-binding domain	0.021	46804	GntR-like transcriptional regulators	1hw1 A:5-78
ca	gi|15895107|ref|NP_348456.1|	0039545	82-202	5.89e-36	51306	LexA/Signal peptidase	0.00024	51307	LexA-related	1jhf A:73-198
ca	gi|15895107|ref|NP_348456.1|	0047587	10-73	8.9e-21	46785	Winged helix DNA-binding domain	0.019	46789	LexA repressor, N-terminal DNA-binding domain	1jhf A:2-72
ca	gi|15893409|ref|NP_346758.1|	0040524	75-236	9.21e-27	100950	NagB/RpiA/CoA transferase-like	0.066	75176	D-ribose-5-phosphate isomerase (RpiA), catalytic domain	1lk5 A:1-130,A:211-229
ca	gi|15893409|ref|NP_346758.1|	0043758	5-71	0.0000000000835	46785	Winged helix DNA-binding domain	0.052	68967	Lrp/AsnC-like transcriptional regulator N-terminal domain	1i1g A:2-61
ca	gi|15893523|ref|NP_346872.1|	0040524	78-233	8.9e-34	100950	NagB/RpiA/CoA transferase-like	0.029	110513	IF2B-like	1t9k A:
ca	gi|15893523|ref|NP_346872.1|	0043758	4-71	0.0000000000000129	46785	Winged helix DNA-binding domain	0.048	68967	Lrp/AsnC-like transcriptional regulator N-terminal domain	1i1g A:2-61
ca	gi|15894220|ref|NP_347569.1|	0049498	76-369	2.54e-22	53067	Actin-like ATPase domain	0.0099	110636	ROK	1z05 A:209-405
ca	gi|15894220|ref|NP_347569.1|	0051455	10-68	0.00000000252	46785	Winged helix DNA-binding domain	0.071	68967	Lrp/AsnC-like transcriptional regulator N-terminal domain	1i1g A:2-61
ca	gi|15894264|ref|NP_347613.1|	0052162	69-151	5.09e-19	54909	Dimeric alpha+beta barrel	0.00048	69733	Lrp/AsnC-like transcriptional regulator C-terminal domain	2cg4 A:67-152
ca	gi|15894264|ref|NP_347613.1|	0052161	8-68	2.92e-19	46785	Winged helix DNA-binding domain	0.0042	68967	Lrp/AsnC-like transcriptional regulator N-terminal domain	2cg4 A:4-66
ca	gi|15894319|ref|NP_347668.1|	0051033	1-65	0.000000509	46785	Winged helix DNA-binding domain	0.05	68967	Lrp/AsnC-like transcriptional regulator N-terminal domain	1ri7 A:25-84
ca	gi|15894709|ref|NP_348058.1|	0040524	69-228	1.99e-28	100950	NagB/RpiA/CoA transferase-like	0.067	75176	D-ribose-5-phosphate isomerase (RpiA), catalytic domain	1lk5 A:1-130,A:211-229
ca	gi|15894709|ref|NP_348058.1|	0043758	2-56	0.00000000000188	46785	Winged helix DNA-binding domain	0.038	68967	Lrp/AsnC-like transcriptional regulator N-terminal domain	1i1g A:2-61
ca	gi|15894746|ref|NP_348095.1|	0052161	2-62	4.23e-17	46785	Winged helix DNA-binding domain	0.001	68967	Lrp/AsnC-like transcriptional regulator N-terminal domain	2cfx A:1-63
ca	gi|15894746|ref|NP_348095.1|	0052160	65-137	0.00000000000134	54909	Dimeric alpha+beta barrel	0.00046	69733	Lrp/AsnC-like transcriptional regulator C-terminal domain	2cfx A:64-140
ca	gi|15896048|ref|NP_349397.1|	0052159	2-64	0.0000163	46785	Winged helix DNA-binding domain	0.024	68967	Lrp/AsnC-like transcriptional regulator N-terminal domain	1ri7 A:25-84
ca	gi|15896049|ref|NP_349398.1|	0049384	2-90	0.00000000417	46785	Winged helix DNA-binding domain	0.019	68967	Lrp/AsnC-like transcriptional regulator N-terminal domain	1i1g A:2-61
ca	gi|15896203|ref|NP_349552.1|	0040524	78-237	8.89e-31	100950	NagB/RpiA/CoA transferase-like	0.051	75176	D-ribose-5-phosphate isomerase (RpiA), catalytic domain	1lk5 A:1-130,A:211-229
ca	gi|15896203|ref|NP_349552.1|	0043758	4-60	0.0000000000000443	46785	Winged helix DNA-binding domain	0.024	68967	Lrp/AsnC-like transcriptional regulator N-terminal domain	1i1g A:2-61
ca	gi|15896208|ref|NP_349557.1|	0040524	78-237	1.15e-31	100950	NagB/RpiA/CoA transferase-like	0.057	75176	D-ribose-5-phosphate isomerase (RpiA), catalytic domain	1lk5 A:1-130,A:211-229
ca	gi|15896208|ref|NP_349557.1|	0043758	4-66	0.00000000000000511	46785	Winged helix DNA-binding domain	0.017	68967	Lrp/AsnC-like transcriptional regulator N-terminal domain	1i1g A:2-61
ca	gi|15896219|ref|NP_349568.1|	0040524	78-236	9.42e-27	100950	NagB/RpiA/CoA transferase-like	0.042	75176	D-ribose-5-phosphate isomerase (RpiA), catalytic domain	1uj6 A:3-131,A:206-227
ca	gi|15896219|ref|NP_349568.1|	0043758	6-65	0.00000000000798	46785	Winged helix DNA-binding domain	0.084	68967	Lrp/AsnC-like transcriptional regulator N-terminal domain	1i1g A:2-61
ca	gi|15893321|ref|NP_346670.1|	0045790	87-294	4.21e-42	53850	Periplasmic binding protein-like II	0.00078	53851	Phosphate binding protein-like	1i6a A:
ca	gi|15893321|ref|NP_346670.1|	0045910	1-110	2.98e-21	46785	Winged helix DNA-binding domain	0.0071	88979	LysR-like transcriptional regulators	1ixc A:1-89
ca	gi|15893389|ref|NP_346738.1|	0045790	90-289	7.15e-31	53850	Periplasmic binding protein-like II	0.0041	53851	Phosphate binding protein-like	1al3 A:
ca	gi|15893389|ref|NP_346738.1|	0045910	5-112	1.86e-19	46785	Winged helix DNA-binding domain	0.0082	88979	LysR-like transcriptional regulators	1ixc A:1-89
ca	gi|15894032|ref|NP_347381.1|	0045790	88-291	6.79e-32	53850	Periplasmic binding protein-like II	0.00039	53851	Phosphate binding protein-like	1i6a A:
ca	gi|15894032|ref|NP_347381.1|	0045910	1-110	1.33e-25	46785	Winged helix DNA-binding domain	0.0012	88979	LysR-like transcriptional regulators	1ixc A:1-89
ca	gi|15894055|ref|NP_347404.1|	0047461	4-88	1.58e-16	46785	Winged helix DNA-binding domain	0.0081	88979	LysR-like transcriptional regulators	1ixc A:1-89
ca	gi|15894055|ref|NP_347404.1|	0052509	93-289	0.000000000081	53850	Periplasmic binding protein-like II	0.01	53851	Phosphate binding protein-like	1i6a A:
ca	gi|15894333|ref|NP_347682.1|	0045790	90-302	9.77e-22	53850	Periplasmic binding protein-like II	0.0018	53851	Phosphate binding protein-like	2fyi A:88-307
ca	gi|15894333|ref|NP_347682.1|	0045910	1-110	4.9e-19	46785	Winged helix DNA-binding domain	0.004	88979	LysR-like transcriptional regulators	1ixc A:1-89
ca	gi|15894760|ref|NP_348109.1|	0052806	92-290	6.05e-26	53850	Periplasmic binding protein-like II	0.00091	53851	Phosphate binding protein-like	1i6a A:
ca	gi|15894760|ref|NP_348109.1|	0047461	1-85	5.17e-17	46785	Winged helix DNA-binding domain	0.01	88979	LysR-like transcriptional regulators	1ixc A:1-89
ca	gi|15894866|ref|NP_348215.1|	0045790	90-291	8.15e-27	53850	Periplasmic binding protein-like II	0.0009	53851	Phosphate binding protein-like	1i6a A:
ca	gi|15894866|ref|NP_348215.1|	0045910	1-110	5.07e-16	46785	Winged helix DNA-binding domain	0.013	88979	LysR-like transcriptional regulators	1ixc A:1-89
ca	gi|15895660|ref|NP_349009.1|	0047462	91-283	4.21e-30	53850	Periplasmic binding protein-like II	0.0018	53851	Phosphate binding protein-like	1i6a A:
ca	gi|15895660|ref|NP_349009.1|	0047461	1-87	7.78e-24	46785	Winged helix DNA-binding domain	0.001	88979	LysR-like transcriptional regulators	1ixc A:1-89
ca	gi|15895948|ref|NP_349297.1|	0047462	90-269	1.24e-24	53850	Periplasmic binding protein-like II	0.0026	53851	Phosphate binding protein-like	1i6a A:
ca	gi|15895948|ref|NP_349297.1|	0047461	1-82	4.94e-20	46785	Winged helix DNA-binding domain	0.0056	88979	LysR-like transcriptional regulators	1ixc A:1-89
ca	gi|15896592|ref|NP_349941.1|	0045790	86-283	2.17e-26	53850	Periplasmic binding protein-like II	0.0054	53851	Phosphate binding protein-like	1i6a A:
ca	gi|15896592|ref|NP_349941.1|	0047461	1-83	4.54e-21	46785	Winged helix DNA-binding domain	0.0057	88979	LysR-like transcriptional regulators	1ixc A:1-89
ca	gi|15896603|ref|NP_349952.1|	0045790	90-290	1.75e-25	53850	Periplasmic binding protein-like II	0.0023	53851	Phosphate binding protein-like	1i6a A:
ca	gi|15896603|ref|NP_349952.1|	0047461	1-84	2.4e-21	46785	Winged helix DNA-binding domain	0.0055	88979	LysR-like transcriptional regulators	1ixc A:1-89
ca	gi|15896604|ref|NP_349953.1|	0045790	90-293	5.22e-35	53850	Periplasmic binding protein-like II	0.00059	53851	Phosphate binding protein-like	1i6a A:
ca	gi|15896604|ref|NP_349953.1|	0045910	1-110	8.7e-21	46785	Winged helix DNA-binding domain	0.0024	88979	LysR-like transcriptional regulators	1ixc A:1-89
ca	gi|15896650|ref|NP_349999.1|	0047462	113-314	8.96e-31	53850	Periplasmic binding protein-like II	0.0012	53851	Phosphate binding protein-like	1i6a A:
ca	gi|15896650|ref|NP_349999.1|	0047461	23-103	2.14e-21	46785	Winged helix DNA-binding domain	0.0027	88979	LysR-like transcriptional regulators	1ixc A:1-89
ca	gi|15896705|ref|NP_350054.1|	0047461	1-83	1.43e-19	46785	Winged helix DNA-binding domain	0.0045	88979	LysR-like transcriptional regulators	1ixc A:1-89
ca	gi|15896705|ref|NP_350054.1|	0049998	89-284	1.57e-19	53850	Periplasmic binding protein-like II	0.0096	53851	Phosphate binding protein-like	1i6a A:
ca	gi|15893457|ref|NP_346806.1|	0040517	21-149	1.96e-20	46785	Winged helix DNA-binding domain	0.016	63379	MarR-like transcriptional regulators	2eth A:1-140
ca	gi|15893490|ref|NP_346839.1|	0054842	5-135	1.58e-29	46785	Winged helix DNA-binding domain	0.0096	63379	MarR-like transcriptional regulators	2eth A:1-140
ca	gi|15893849|ref|NP_347198.1|	0040517	32-145	7.76e-20	46785	Winged helix DNA-binding domain	0.078	63379	MarR-like transcriptional regulators	2bv6 A:5-140
ca	gi|15893915|ref|NP_347264.1|	0040586	7-138	2.25e-21	46785	Winged helix DNA-binding domain	0.019	63379	MarR-like transcriptional regulators	2eth A:1-140
ca	gi|15894050|ref|NP_347399.1|	0040517	5-148	2.44e-24	46785	Winged helix DNA-binding domain	0.054	63379	MarR-like transcriptional regulators	1s3j A:
ca	gi|15894163|ref|NP_347512.1|	0052801	5-147	1.16e-25	46785	Winged helix DNA-binding domain	0.01	63379	MarR-like transcriptional regulators	3deu A:2-141
ca	gi|15894744|ref|NP_348093.1|	0052801	28-137	5.39e-23	46785	Winged helix DNA-binding domain	0.0086	63379	MarR-like transcriptional regulators	2a61 A:5-143
ca	gi|15894847|ref|NP_348196.1|	0042156	9-120	2.18e-30	46785	Winged helix DNA-binding domain	0.0000633	63379	MarR-like transcriptional regulators	1z91 A:8-144
ca	gi|15895751|ref|NP_349100.1|	0054842	13-141	5.31e-28	46785	Winged helix DNA-binding domain	0.0032	63379	MarR-like transcriptional regulators	2fbh A:8-144
ca	gi|15896528|ref|NP_349877.1|	0052801	30-147	5.64e-25	46785	Winged helix DNA-binding domain	0.0039	63379	MarR-like transcriptional regulators	2a61 A:5-143
ca	gi|15896647|ref|NP_349996.1|	0052801	13-150	4.12e-24	46785	Winged helix DNA-binding domain	0.014	63379	MarR-like transcriptional regulators	3deu A:2-141
ca	gi|15896654|ref|NP_350003.1|	0054842	8-138	1e-26	46785	Winged helix DNA-binding domain	0.004	63379	MarR-like transcriptional regulators	3bro A:3-137
ca	gi|15896659|ref|NP_350008.1|	0052801	36-148	1.29e-26	46785	Winged helix DNA-binding domain	0.0042	63379	MarR-like transcriptional regulators	2eth A:1-140
ca	gi|15896722|ref|NP_350071.1|	0052801	9-149	9.59e-22	46785	Winged helix DNA-binding domain	0.0099	63379	MarR-like transcriptional regulators	2a61 A:5-143
ca	gi|15896813|ref|NP_350162.1|	0052801	11-146	1.39e-27	46785	Winged helix DNA-binding domain	0.0056	63379	MarR-like transcriptional regulators	2eth A:1-140
ca	gi|15896901|ref|NP_350250.1|	0052801	6-142	3.76e-28	46785	Winged helix DNA-binding domain	0.0024	63379	MarR-like transcriptional regulators	1lj9 A:
ca	gi|15004756|ref|NP_149216.1|	0052801	12-146	1.34e-24	46785	Winged helix DNA-binding domain	0.0038	63379	MarR-like transcriptional regulators	1s3j A:
ca	gi|15004728|ref|NP_149188.1|	0052801	9-139	4.57e-23	46785	Winged helix DNA-binding domain	0.056	63379	MarR-like transcriptional regulators	2eth A:1-140
ca	gi|15893613|ref|NP_346962.1|	0050342	1-125	4.84e-38	52172	CheY-like	0.00012	52173	CheY-related	1mvo A:
ca	gi|15893613|ref|NP_346962.1|	0051385	131-229	1.45e-29	46894	C-terminal effector domain of the bipartite response regulators	0.0011	46895	PhoB-like	1qqi A:
ca	gi|15893662|ref|NP_347011.1|	0054521	2-118	6.69e-35	52172	CheY-like	0.00022	52173	CheY-related	1nxo A:
ca	gi|15893662|ref|NP_347011.1|	0051385	125-225	6.52e-24	46894	C-terminal effector domain of the bipartite response regulators	0.0018	46895	PhoB-like	1kgs A:124-225
ca	gi|15893854|ref|NP_347203.1|	0050342	2-129	7.97e-43	52172	CheY-like	0.00019	52173	CheY-related	1mvo A:
ca	gi|15893854|ref|NP_347203.1|	0051385	129-230	1.32e-29	46894	C-terminal effector domain of the bipartite response regulators	0.0014	46895	PhoB-like	1p2f A:121-217
ca	gi|15894794|ref|NP_348143.1|	0054521	3-118	1.99e-33	52172	CheY-like	0.00018	52173	CheY-related	1nxo A:
ca	gi|15894794|ref|NP_348143.1|	0051385	125-226	1.87e-24	46894	C-terminal effector domain of the bipartite response regulators	0.0012	46895	PhoB-like	1qqi A:
ca	gi|15894830|ref|NP_348179.1|	0050342	1-123	9.39e-37	52172	CheY-like	0.00018	52173	CheY-related	1nxo A:
ca	gi|15894830|ref|NP_348179.1|	0051385	124-222	3.68e-29	46894	C-terminal effector domain of the bipartite response regulators	0.0025	46895	PhoB-like	1p2f A:121-217
ca	gi|15894977|ref|NP_348326.1|	0050342	3-125	1.71e-44	52172	CheY-like	0.000031	52173	CheY-related	1mvo A:
ca	gi|15894977|ref|NP_348326.1|	0048619	133-228	2.58e-33	46894	C-terminal effector domain of the bipartite response regulators	0.00083	46895	PhoB-like	1p2f A:121-217
ca	gi|15896015|ref|NP_349364.1|	0050342	5-127	4.55e-40	52172	CheY-like	0.0000942	52173	CheY-related	1mvo A:
ca	gi|15896015|ref|NP_349364.1|	0051385	132-226	1.62e-25	46894	C-terminal effector domain of the bipartite response regulators	0.0014	46895	PhoB-like	1ys7 A:128-233
ca	gi|15896467|ref|NP_349816.1|	0050342	6-126	1.25e-40	52172	CheY-like	0.0000755	52173	CheY-related	1mvo A:
ca	gi|15896467|ref|NP_349816.1|	0051385	126-226	8.26e-32	46894	C-terminal effector domain of the bipartite response regulators	0.00047	46895	PhoB-like	1qqi A:
ca	gi|15896631|ref|NP_349980.1|	0043525	1-166	7.68e-24	52172	CheY-like	0.0049	52173	CheY-related	1ny5 A:1-137
ca	gi|15896631|ref|NP_349980.1|	0048684	143-220	0.000000578	46894	C-terminal effector domain of the bipartite response regulators	0.011	46895	PhoB-like	2ff4 A:10-104
ca	gi|15896754|ref|NP_350103.1|	0050342	2-125	7.12e-41	52172	CheY-like	0.00012	52173	CheY-related	1nxo A:
ca	gi|15896754|ref|NP_350103.1|	0051385	138-226	4.54e-25	46894	C-terminal effector domain of the bipartite response regulators	0.0011	46895	PhoB-like	1kgs A:124-225
ca	gi|15896896|ref|NP_350245.1|	0054521	4-119	1.71e-33	52172	CheY-like	0.00016	52173	CheY-related	1mvo A:
ca	gi|15896896|ref|NP_350245.1|	0051385	126-222	4.25e-27	46894	C-terminal effector domain of the bipartite response regulators	0.0022	46895	PhoB-like	1p2f A:121-217
ca	gi|15004714|ref|NP_149174.1|	0043525	1-120	0.000000000000285	52172	CheY-like	0.021	52173	CheY-related	1u0s Y:
ca	gi|15004714|ref|NP_149174.1|	0052669	126-208	0.0000000283	46894	C-terminal effector domain of the bipartite response regulators	0.02	46895	PhoB-like	2ff4 A:10-104
ca	gi|15893479|ref|NP_346828.1|	0054057	168-306	1.14e-16	48452	TPR-like	0.016	48453	Tetratricopeptide repeat (TPR)	2fbn A:22-174
ca	gi|15893479|ref|NP_346828.1|	0051844	8-59	0.0000000217	47413	lambda repressor-like DNA-binding domains	0.041	47432	SinR domain-like	2b5a A:1-77
ca	gi|15893839|ref|NP_347188.1|	0054369	5-67	0.0000000000000141	47413	lambda repressor-like DNA-binding domains	0.01	47432	SinR domain-like	1b0n A:1-68
ca	gi|15894128|ref|NP_347477.1|	0049374	54-179	5.13e-29	51182	RmlC-like cupins	0.027	101976	TM1459-like	2bnm A:77-198
ca	gi|15894128|ref|NP_347477.1|	0051249	1-67	1.83e-18	47413	lambda repressor-like DNA-binding domains	0.06	47432	SinR domain-like	1b0n A:1-68
ca	gi|15894244|ref|NP_347593.1|	0042932	149-345	4.55e-21	48452	TPR-like	0.015	48453	Tetratricopeptide repeat (TPR)	1elr A:
ca	gi|15894244|ref|NP_347593.1|	0050823	4-68	0.000000000000107	47413	lambda repressor-like DNA-binding domains	0.043	47432	SinR domain-like	1b0n A:1-68
ca	gi|15894245|ref|NP_347594.1|	0051844	5-64	0.00000000031	47413	lambda repressor-like DNA-binding domains	0.066	47432	SinR domain-like	1b0n A:1-68
ca	gi|15894245|ref|NP_347594.1|	0054057	150-181,337-417	0.00000493	48452	TPR-like	0.039	48453	Tetratricopeptide repeat (TPR)	1elr A:
ca	gi|15894330|ref|NP_347679.1|	0042932	232-429	0.0000000000000434	48452	TPR-like	0.024	48453	Tetratricopeptide repeat (TPR)	1elr A:
ca	gi|15894330|ref|NP_347679.1|	0040251	124-233	0.0000000138	48452	TPR-like	0.011	48453	Tetratricopeptide repeat (TPR)	1elr A:
ca	gi|15894330|ref|NP_347679.1|	0051844	8-59	0.000000163	47413	lambda repressor-like DNA-binding domains	0.03	47432	SinR domain-like	2b5a A:1-77
ca	gi|15894497|ref|NP_347846.1|	0042932	124-316	0.00000000000000876	48452	TPR-like	0.019	48453	Tetratricopeptide repeat (TPR)	2c2l A:24-224
ca	gi|15894497|ref|NP_347846.1|	0051844	9-57	0.000000507	47413	lambda repressor-like DNA-binding domains	0.088	47432	SinR domain-like	1utx A:
ca	gi|15894742|ref|NP_348091.1|	0051249	1-53	0.00000000000107	47413	lambda repressor-like DNA-binding domains	0.013	47432	SinR domain-like	1utx A:
ca	gi|15894838|ref|NP_348187.1|	0054323	3-72	0.0000218	47413	lambda repressor-like DNA-binding domains	0.067	47432	SinR domain-like	1b0n A:1-68
ca	gi|15895118|ref|NP_348467.1|	0051249	2-63	0.0000000000000251	47413	lambda repressor-like DNA-binding domains	0.021	47432	SinR domain-like	1utx A:
ca	gi|15895142|ref|NP_348491.1|	0051249	29-91	0.000000000000704	47413	lambda repressor-like DNA-binding domains	0.036	47432	SinR domain-like	2b5a A:1-77
ca	gi|15895144|ref|NP_348493.1|	0049999	4-65	0.0000000166	47413	lambda repressor-like DNA-binding domains	0.009	47432	SinR domain-like	1utx A:
ca	gi|15895220|ref|NP_348569.1|	0051249	2-62	2.55e-18	47413	lambda repressor-like DNA-binding domains	0.034	47432	SinR domain-like	1b0n A:1-68
ca	gi|15895325|ref|NP_348674.1|	0051249	10-76	0.0000000000045	47413	lambda repressor-like DNA-binding domains	0.032	47432	SinR domain-like	1y7y A:5-73
ca	gi|15895738|ref|NP_349087.1|	0050823	2-66	1.18e-17	47413	lambda repressor-like DNA-binding domains	0.018	47432	SinR domain-like	1utx A:
ca	gi|15895760|ref|NP_349109.1|	0049999	2-63	1.07e-18	47413	lambda repressor-like DNA-binding domains	0.0095	47432	SinR domain-like	1utx A:
ca	gi|15896492|ref|NP_349841.1|	0039545	124-238	0.00000000000000117	51306	LexA/Signal peptidase	0.0067	51307	LexA-related	1jhf A:73-198
ca	gi|15896492|ref|NP_349841.1|	0050823	21-90	0.00000000000225	47413	lambda repressor-like DNA-binding domains	0.05	47432	SinR domain-like	2b5a A:1-77
ca	gi|15896567|ref|NP_349916.1|	0051249	3-65	1.93e-17	47413	lambda repressor-like DNA-binding domains	0.0079	47432	SinR domain-like	1utx A:
ca	gi|15896879|ref|NP_350228.1|	0050823	1-67	4.29e-16	47413	lambda repressor-like DNA-binding domains	0.073	47432	SinR domain-like	1b0n A:1-68
ca	gi|15896879|ref|NP_350228.1|	0051908	93-155	0.000031	47413	lambda repressor-like DNA-binding domains	0.063	47419	Phage repressors	1r69 A:
ca	gi|15004852|ref|NP_149312.1|	0042932	112-317	0.0000000000000187	48452	TPR-like	0.027	48453	Tetratricopeptide repeat (TPR)	1kt1 A:254-421
ca	gi|15004852|ref|NP_149312.1|	0051844	7-59	0.000000000366	47413	lambda repressor-like DNA-binding domains	0.074	47432	SinR domain-like	1utx A:
ca	gi|15004744|ref|NP_149204.1|	0042932	110-317	0.00000000000231	48452	TPR-like	0.032	48453	Tetratricopeptide repeat (TPR)	1e96 B:
ca	gi|15004744|ref|NP_149204.1|	0051844	9-59	0.000000248	47413	lambda repressor-like DNA-binding domains	0.035	47432	SinR domain-like	2b5a A:1-77
ca	gi|15893317|ref|NP_346666.1|	0049195	7-80	2.41e-17	46689	Homeodomain-like	0.0035	46764	Tetracyclin repressor-like, N-terminal domain	1vi0 A:6-77
ca	gi|15893330|ref|NP_346679.1|	0049523	3-79	2.05e-18	46689	Homeodomain-like	0.0032	46764	Tetracyclin repressor-like, N-terminal domain	1z77 A:1-75
ca	gi|15893330|ref|NP_346679.1|	0050189	75-186	5.93e-17	48498	Tetracyclin repressor-like, C-terminal domain	0.0035	48499	Tetracyclin repressor-like, C-terminal domain	1vi0 A:78-194
ca	gi|15893494|ref|NP_346843.1|	0054157	7-68	0.0000000000000451	46689	Homeodomain-like	0.0073	46764	Tetracyclin repressor-like, N-terminal domain	2iu5 A:1-71
ca	gi|15893748|ref|NP_347097.1|	0049195	2-73	9.45e-16	46689	Homeodomain-like	0.0045	46764	Tetracyclin repressor-like, N-terminal domain	1vi0 A:6-77
ca	gi|15894010|ref|NP_347359.1|	0054157	13-76	0.0000000000000161	46689	Homeodomain-like	0.0069	46764	Tetracyclin repressor-like, N-terminal domain	2iu5 A:1-71
ca	gi|15894011|ref|NP_347360.1|	0054157	10-74	0.00000000000000104	46689	Homeodomain-like	0.0095	46764	Tetracyclin repressor-like, N-terminal domain	2iu5 A:1-71
ca	gi|15894108|ref|NP_347457.1|	0049523	2-73	9.23e-18	46689	Homeodomain-like	0.0045	46764	Tetracyclin repressor-like, N-terminal domain	3c07 A:15-89
ca	gi|15894814|ref|NP_348163.1|	0049523	9-72	0.0000000000000334	46689	Homeodomain-like	0.0046	46764	Tetracyclin repressor-like, N-terminal domain	1z77 A:1-75
ca	gi|15894945|ref|NP_348294.1|	0049523	8-78	0.00000000000000498	46689	Homeodomain-like	0.0061	46764	Tetracyclin repressor-like, N-terminal domain	1z77 A:1-75
ca	gi|15895863|ref|NP_349212.1|	0049195	7-76	6.98e-18	46689	Homeodomain-like	0.0069	46764	Tetracyclin repressor-like, N-terminal domain	1z77 A:1-75
ca	gi|15895863|ref|NP_349212.1|	0050189	107-189	0.00000000276	48498	Tetracyclin repressor-like, C-terminal domain	0.0084	48499	Tetracyclin repressor-like, C-terminal domain	1vi0 A:78-194
ca	gi|15896023|ref|NP_349372.1|	0049523	6-82	2.87e-16	46689	Homeodomain-like	0.004	46764	Tetracyclin repressor-like, N-terminal domain	1rkt A:2-82
ca	gi|15896023|ref|NP_349372.1|	0051586	87-213	0.0000000000604	48498	Tetracyclin repressor-like, C-terminal domain	0.007	48499	Tetracyclin repressor-like, C-terminal domain	1zk8 A:78-182
ca	gi|15896028|ref|NP_349377.1|	0054374	6-74	0.00000000000013	46689	Homeodomain-like	0.013	46764	Tetracyclin repressor-like, N-terminal domain	1a6i A:2-67
ca	gi|15896028|ref|NP_349377.1|	0051586	86-194	0.00000000113	48498	Tetracyclin repressor-like, C-terminal domain	0.011	48499	Tetracyclin repressor-like, C-terminal domain	2oi8 A:87-216
ca	gi|15896516|ref|NP_349865.1|	0049195	3-63	6.48e-16	46689	Homeodomain-like	0.0028	46764	Tetracyclin repressor-like, N-terminal domain	1z77 A:1-75
ca	gi|15896516|ref|NP_349865.1|	0050189	89-202	0.00000167	48498	Tetracyclin repressor-like, C-terminal domain	0.01	48499	Tetracyclin repressor-like, C-terminal domain	1vi0 A:78-194
ca	gi|15896588|ref|NP_349937.1|	0043601	78-188	2.89e-18	48498	Tetracyclin repressor-like, C-terminal domain	0.00075	48499	Tetracyclin repressor-like, C-terminal domain	1sgm A:78-188
ca	gi|15896588|ref|NP_349937.1|	0049392	6-70	3.59e-16	46689	Homeodomain-like	0.00042	46764	Tetracyclin repressor-like, N-terminal domain	1sgm A:5-77
ca	gi|15896674|ref|NP_350023.1|	0054157	3-69	0.000000000000549	46689	Homeodomain-like	0.0069	46764	Tetracyclin repressor-like, N-terminal domain	2iu5 A:1-71
ca	gi|15896718|ref|NP_350067.1|	0052743	78-189	1.54e-26	48498	Tetracyclin repressor-like, C-terminal domain	0.0000215	48499	Tetracyclin repressor-like, C-terminal domain	2fq4 A:78-192
ca	gi|15896718|ref|NP_350067.1|	0054341	7-63	0.00000000000000185	46689	Homeodomain-like	0.00068	46764	Tetracyclin repressor-like, N-terminal domain	2fq4 A:9-77
ca	gi|15896741|ref|NP_350090.1|	0054157	12-76	0.00000000000185	46689	Homeodomain-like	0.017	46764	Tetracyclin repressor-like, N-terminal domain	1vi0 A:6-77
ca	gi|15896755|ref|NP_350104.1|	0054341	7-68	0.0000000000231	46689	Homeodomain-like	0.0061	46764	Tetracyclin repressor-like, N-terminal domain	2fq4 A:9-77
ca	gi|15896840|ref|NP_350189.1|	0049195	2-73	0.000000000000118	46689	Homeodomain-like	0.0042	46764	Tetracyclin repressor-like, N-terminal domain	1ui5 A:5-75
ca	gi|15896919|ref|NP_350268.1|	0049195	1-72	1.7e-19	46689	Homeodomain-like	0.0033	46764	Tetracyclin repressor-like, N-terminal domain	2fx0 A:4-76
ca	gi|15004783|ref|NP_149243.1|	0043601	80-186	6.29e-17	48498	Tetracyclin repressor-like, C-terminal domain	0.011	48499	Tetracyclin repressor-like, C-terminal domain	1sgm A:78-188
ca	gi|15004783|ref|NP_149243.1|	0049195	5-71	0.0000000000000154	46689	Homeodomain-like	0.0022	46764	Tetracyclin repressor-like, N-terminal domain	1ui5 A:5-75
ca	gi|15004830|ref|NP_149290.1|	0049195	7-81	0.00000000359	46689	Homeodomain-like	0.012	46764	Tetracyclin repressor-like, N-terminal domain	1rkt A:2-82
ca	gi|15004803|ref|NP_149263.1|	0054157	10-74	0.000000000000195	46689	Homeodomain-like	0.0057	46764	Tetracyclin repressor-like, N-terminal domain	2iu5 A:1-71
ca	gi|15004791|ref|NP_149251.1|	0049523	4-73	0.00000000000108	46689	Homeodomain-like	0.009	46764	Tetracyclin repressor-like, N-terminal domain	2g7s A:3-76
ca	gi|15004791|ref|NP_149251.1|	0043601	88-169	0.0000934	48498	Tetracyclin repressor-like, C-terminal domain	0.01	48499	Tetracyclin repressor-like, C-terminal domain	2fd5 A:77-180
ca	gi|15004750|ref|NP_149210.1|	0054157	7-74	0.00000000000012	46689	Homeodomain-like	0.0084	46764	Tetracyclin repressor-like, N-terminal domain	2iu5 A:1-71
ca	gi|15004732|ref|NP_149192.1|	0051586	76-183	5.93e-20	48498	Tetracyclin repressor-like, C-terminal domain	0.0019	48499	Tetracyclin repressor-like, C-terminal domain	1zk8 A:78-182
ca	gi|15004732|ref|NP_149192.1|	0051585	5-65	0.0000000000015	46689	Homeodomain-like	0.0034	46764	Tetracyclin repressor-like, N-terminal domain	1zk8 A:6-77
ca	gi|567442943|ref|YP_008920790.1|	0054157	6-65	0.0000000000125	46689	Homeodomain-like	0.0074	46764	Tetracyclin repressor-like, N-terminal domain	1vi0 A:6-77
ca	gi|15894683|ref|NP_348032.1|	0040524	76-229	7.53e-32	100950	NagB/RpiA/CoA transferase-like	0.051	75176	D-ribose-5-phosphate isomerase (RpiA), catalytic domain	1lk5 A:1-130,A:211-229
ca	gi|15894683|ref|NP_348032.1|	0043758	5-59	0.000000000000964	46785	Winged helix DNA-binding domain	0.087	109680	TrmB-like	2d1h A:1-109
