# Supplementary material for: Abundance, diversity and domain architecture variability in prokaryotic DNA-binding transcription factors
Source: PLoS One. 2018 Apr 3;13(4):e0195332. doi: 10.1371/journal.pone.0195332 (PMC5882156; doi:10.1371/journal.pone.0195332)
Supplement: S1 Dataset — The information of genomes and transcription factors is organized in a tabular format. The file S1_Dataset.zip contains 761 files, one per genome. The information is organized as follows: Genome ID, identifier from NCBI database; Supfam ID; physical position of the Domain; E-value; Supfam model assignment; Supfam description; E-value associated to the family; Family ID; Family ID; representative PDB associated to each assignment. (ZIP) [file pone.0195332.s005.zip › Genomes_assignments/Clostridium_beijerinckii_NCIMB_8052_B.TFs]

03	gi|150015176|ref|YP_001307430.1|	0046275	171-221	0.0000000000000202	46689	Homeodomain-like	0.013	46759	AraC type transcriptional activator	1d5y A:57-121
03	gi|150015176|ref|YP_001307430.1|	0035607	118-168	0.00000349	46689	Homeodomain-like	0.018	46759	AraC type transcriptional activator	1bl0 A:9-62
03	gi|150015332|ref|YP_001307586.1|	0046275	270-319	0.0000000000435	46689	Homeodomain-like	0.014	46759	AraC type transcriptional activator	1d5y A:57-121
03	gi|150015332|ref|YP_001307586.1|	0053799	62-123	0.00000000021	51182	RmlC-like cupins	0.093	101976	TM1459-like	1vj2 A:
03	gi|150015566|ref|YP_001307820.1|	0051818	27-166	8.37e-16	51215	Regulatory protein AraC	0.012	51216	Regulatory protein AraC	2arc A:
03	gi|150015566|ref|YP_001307820.1|	0046275	237-283	0.000000000000493	46689	Homeodomain-like	0.022	46759	AraC type transcriptional activator	1d5y A:57-121
03	gi|150015566|ref|YP_001307820.1|	0036286	184-235	0.0000000327	46689	Homeodomain-like	0.019	46759	AraC type transcriptional activator	1bl0 A:9-62
03	gi|150015653|ref|YP_001307907.1|	0043525	6-128	4.7e-31	52172	CheY-like	0.004	52173	CheY-related	1u0s Y:
03	gi|150015653|ref|YP_001307907.1|	0045977	201-252	0.00000000354	46689	Homeodomain-like	0.024	46759	AraC type transcriptional activator	1bl0 A:9-62
03	gi|150015653|ref|YP_001307907.1|	0035607	154-199	0.000000282	46689	Homeodomain-like	0.023	46759	AraC type transcriptional activator	1bl0 A:9-62
03	gi|150016119|ref|YP_001308373.1|	0043525	6-123	3.84e-34	52172	CheY-like	0.001	52173	CheY-related	1u0s Y:
03	gi|150016119|ref|YP_001308373.1|	0046275	467-515	0.0000000000043	46689	Homeodomain-like	0.023	46759	AraC type transcriptional activator	1d5y A:57-121
03	gi|150016119|ref|YP_001308373.1|	0036286	415-465	0.0000166	46689	Homeodomain-like	0.057	46759	AraC type transcriptional activator	1bl0 A:9-62
03	gi|150016189|ref|YP_001308443.1|	0051818	24-163	0.00000000000000107	51215	Regulatory protein AraC	0.014	51216	Regulatory protein AraC	2arc A:
03	gi|150016189|ref|YP_001308443.1|	0036286	180-231	0.0000000161	46689	Homeodomain-like	0.0061	46759	AraC type transcriptional activator	1bl0 A:9-62
03	gi|150016189|ref|YP_001308443.1|	0046275	234-278	0.0000034	46689	Homeodomain-like	0.037	46759	AraC type transcriptional activator	1bl0 A:63-124
03	gi|150016262|ref|YP_001308516.1|	0043525	1-120	6.26e-27	52172	CheY-like	0.0013	52173	CheY-related	1u0s Y:
03	gi|150016262|ref|YP_001308516.1|	0046275	488-538	0.00000000013	46689	Homeodomain-like	0.025	46759	AraC type transcriptional activator	1d5y A:57-121
03	gi|150016262|ref|YP_001308516.1|	0036286	436-485	0.0000394	46689	Homeodomain-like	0.0081	46759	AraC type transcriptional activator	1bl0 A:9-62
03	gi|150016912|ref|YP_001309166.1|	0039814	128-290	7.32e-29	55136	Probable bacterial effector-binding domain	0.049	75462	Gyrase inhibitory protein GyrI (SbmC, YeeB)	1jyh A:
03	gi|150016912|ref|YP_001309166.1|	0046275	57-109	0.0000000000986	46689	Homeodomain-like	0.0098	46759	AraC type transcriptional activator	1bl0 A:63-124
03	gi|150016912|ref|YP_001309166.1|	0036286	5-55	0.0000000493	46689	Homeodomain-like	0.0049	46759	AraC type transcriptional activator	1bl0 A:9-62
03	gi|150017005|ref|YP_001309259.1|	0046275	283-331	0.00000000000332	46689	Homeodomain-like	0.019	46759	AraC type transcriptional activator	1d5y A:57-121
03	gi|150017044|ref|YP_001309298.1|	0049453	23-327	1.79e-91	51569	Aldolase	0.000000032	89494	HMGL-like	1sr9 A:61-370
03	gi|150017044|ref|YP_001309298.1|	0043727	451-549	7.85e-24	110921	2-isopropylmalate synthase LeuA, allosteric (dimerisation) domain	0.0033	110922	2-isopropylmalate synthase LeuA, allosteric (dimerisation) domain	1sr9 A:492-643
03	gi|150017044|ref|YP_001309298.1|	0046275	611-661	0.000000000000188	46689	Homeodomain-like	0.019	46759	AraC type transcriptional activator	1d5y A:57-121
03	gi|150017044|ref|YP_001309298.1|	0049452	388-437	0.00000000000122	89000	post-HMGL domain-like	0.0037	89001	DmpG/LeuA communication domain-like	1sr9 A:437-491
03	gi|150017224|ref|YP_001309478.1|	0051818	7-166	1.07e-16	51215	Regulatory protein AraC	0.013	51216	Regulatory protein AraC	2arc A:
03	gi|150017224|ref|YP_001309478.1|	0046275	241-290	0.0000000000034	46689	Homeodomain-like	0.024	46759	AraC type transcriptional activator	1d5y A:57-121
03	gi|150017224|ref|YP_001309478.1|	0035607	188-238	0.00000161	46689	Homeodomain-like	0.0074	46759	AraC type transcriptional activator	1bl0 A:9-62
03	gi|150017241|ref|YP_001309495.1|	0043525	1-137	3.84e-31	52172	CheY-like	0.0009	52173	CheY-related	1u0s Y:
03	gi|150017241|ref|YP_001309495.1|	0046275	392-440	0.00000000000202	46689	Homeodomain-like	0.045	46759	AraC type transcriptional activator	1bl0 A:9-62
03	gi|150017241|ref|YP_001309495.1|	0036286	340-389	0.00000000582	46689	Homeodomain-like	0.0072	46759	AraC type transcriptional activator	1bl0 A:9-62
03	gi|150017512|ref|YP_001309766.1|	0051818	20-146	0.00000000000000471	51215	Regulatory protein AraC	0.021	51216	Regulatory protein AraC	2arc A:
03	gi|150017512|ref|YP_001309766.1|	0046275	213-261	0.00000000000139	46689	Homeodomain-like	0.0085	46759	AraC type transcriptional activator	1d5y A:57-121
03	gi|150017512|ref|YP_001309766.1|	0036286	161-211	0.0000000358	46689	Homeodomain-like	0.01	46759	AraC type transcriptional activator	1d5y A:3-56
03	gi|150017667|ref|YP_001309921.1|	0039814	128-295	4.97e-18	55136	Probable bacterial effector-binding domain	0.032	75462	Gyrase inhibitory protein GyrI (SbmC, YeeB)	1jyh A:
03	gi|150017667|ref|YP_001309921.1|	0046275	58-110	0.00000000851	46689	Homeodomain-like	0.008	46759	AraC type transcriptional activator	1d5y A:57-121
03	gi|150017667|ref|YP_001309921.1|	0036286	7-55	0.0000000896	46689	Homeodomain-like	0.047	46759	AraC type transcriptional activator	1d5y A:3-56
03	gi|150017709|ref|YP_001309963.1|	0046275	227-278	0.000000000582	46689	Homeodomain-like	0.036	46759	AraC type transcriptional activator	1d5y A:57-121
03	gi|150017744|ref|YP_001309998.1|	0043525	1-131	1.71e-31	52172	CheY-like	0.0052	52173	CheY-related	1s8n A:
03	gi|150017744|ref|YP_001309998.1|	0035607	407-458	0.000000242	46689	Homeodomain-like	0.031	46759	AraC type transcriptional activator	1bl0 A:9-62
03	gi|150017888|ref|YP_001310142.1|	0050404	337-693	2.33e-66	51445	(Trans)glycosidases	0.00000188	51487	beta-glycanases	1w91 A:14-360
03	gi|150017888|ref|YP_001310142.1|	0050403	683-839	8.27e-29	51011	Glycosyl hydrolase domain	0.01	89388	Composite domain of glycosyl hydrolase families 5, 30, 39 and 51	1w91 A:4-13,A:361-502
03	gi|150017888|ref|YP_001310142.1|	0046275	221-272	0.0000000166	46689	Homeodomain-like	0.011	46759	AraC type transcriptional activator	1bl0 A:63-124
03	gi|150017888|ref|YP_001310142.1|	0036286	168-219	0.00000806	46689	Homeodomain-like	0.018	46759	AraC type transcriptional activator	1bl0 A:9-62
03	gi|150017888|ref|YP_001310142.1|	0051818	28-149	0.000000549	51215	Regulatory protein AraC	0.024	51216	Regulatory protein AraC	2arc A:
03	gi|150017934|ref|YP_001310188.1|	0046275	271-318	0.00000000000896	46689	Homeodomain-like	0.043	46759	AraC type transcriptional activator	1bl0 A:9-62
03	gi|150017934|ref|YP_001310188.1|	0036286	217-268	0.0000161	46689	Homeodomain-like	0.063	46759	AraC type transcriptional activator	1bl0 A:9-62
03	gi|150017938|ref|YP_001310192.1|	0046275	277-326	0.00000000000582	46689	Homeodomain-like	0.02	46759	AraC type transcriptional activator	1d5y A:57-121
03	gi|150017999|ref|YP_001310253.1|	0046275	57-111	0.0000000000000115	46689	Homeodomain-like	0.0056	46759	AraC type transcriptional activator	1d5y A:57-121
03	gi|150017999|ref|YP_001310253.1|	0036286	5-55	0.0000000125	46689	Homeodomain-like	0.01	46759	AraC type transcriptional activator	1d5y A:3-56
03	gi|150017999|ref|YP_001310253.1|	0039814	134-277	0.0000000759	55136	Probable bacterial effector-binding domain	0.054	75462	Gyrase inhibitory protein GyrI (SbmC, YeeB)	1jyh A:
03	gi|150018200|ref|YP_001310454.1|	0051818	31-110	0.0000000000301	51215	Regulatory protein AraC	0.015	51216	Regulatory protein AraC	2arc A:
03	gi|150018200|ref|YP_001310454.1|	0036286	181-231	0.0000000055	46689	Homeodomain-like	0.015	46759	AraC type transcriptional activator	1bl0 A:9-62
03	gi|150018200|ref|YP_001310454.1|	0046275	234-279	0.00000000717	46689	Homeodomain-like	0.029	46759	AraC type transcriptional activator	1bl0 A:63-124
03	gi|150018239|ref|YP_001310493.1|	0046275	250-300	0.00000000000309	46689	Homeodomain-like	0.02	46759	AraC type transcriptional activator	1d5y A:57-121
03	gi|150018239|ref|YP_001310493.1|	0036286	197-248	0.000000000112	46689	Homeodomain-like	0.063	46764	Tetracyclin repressor-like, N-terminal domain	1v7b A:1-74
03	gi|150018239|ref|YP_001310493.1|	0051818	36-173	0.00000000034	51215	Regulatory protein AraC	0.02	51216	Regulatory protein AraC	2arc A:
03	gi|150018241|ref|YP_001310495.1|	0051818	19-132	4.97e-16	51215	Regulatory protein AraC	0.014	51216	Regulatory protein AraC	2arc A:
03	gi|150018241|ref|YP_001310495.1|	0036286	157-205	0.0000000179	46689	Homeodomain-like	0.015	46759	AraC type transcriptional activator	1bl0 A:9-62
03	gi|150018263|ref|YP_001310517.1|	0051818	20-153	5.89e-24	51215	Regulatory protein AraC	0.0057	51216	Regulatory protein AraC	2arc A:
03	gi|150018263|ref|YP_001310517.1|	0046275	220-267	0.00000000043	46689	Homeodomain-like	0.02	46759	AraC type transcriptional activator	1d5y A:57-121
03	gi|150018263|ref|YP_001310517.1|	0036286	170-218	0.0000000475	46689	Homeodomain-like	0.037	46759	AraC type transcriptional activator	1bl0 A:9-62
03	gi|150018267|ref|YP_001310521.1|	0051818	39-169	1.12e-17	51215	Regulatory protein AraC	0.023	51216	Regulatory protein AraC	2arc A:
03	gi|150018267|ref|YP_001310521.1|	0046275	243-293	0.000000000000148	46689	Homeodomain-like	0.0093	46759	AraC type transcriptional activator	1d5y A:57-121
03	gi|150018269|ref|YP_001310523.1|	0046275	184-234	0.00000000000762	46689	Homeodomain-like	0.019	46759	AraC type transcriptional activator	1bl0 A:63-124
03	gi|150018269|ref|YP_001310523.1|	0052595	16-73	0.00000489	51182	RmlC-like cupins	0.096	101976	TM1459-like	1vj2 A:
03	gi|150018269|ref|YP_001310523.1|	0035607	138-182	0.00000672	46689	Homeodomain-like	0.029	46759	AraC type transcriptional activator	1bl0 A:9-62
03	gi|150018280|ref|YP_001310534.1|	0039814	133-290	4.01e-24	55136	Probable bacterial effector-binding domain	0.013	75462	Gyrase inhibitory protein GyrI (SbmC, YeeB)	1jyh A:
03	gi|150018280|ref|YP_001310534.1|	0046275	57-109	0.000000000000201	46689	Homeodomain-like	0.0052	46759	AraC type transcriptional activator	1d5y A:57-121
03	gi|150018280|ref|YP_001310534.1|	0036286	5-55	0.000000000152	46689	Homeodomain-like	0.0062	46759	AraC type transcriptional activator	1d5y A:3-56
03	gi|150018328|ref|YP_001310582.1|	0043525	1-133	1.71e-27	52172	CheY-like	0.0023	52173	CheY-related	1oxb B:
03	gi|150018328|ref|YP_001310582.1|	0046275	481-530	0.0000000000762	46689	Homeodomain-like	0.019	46759	AraC type transcriptional activator	1bl0 A:9-62
03	gi|150018403|ref|YP_001310657.1|	0036286	208-257	0.000000000171	46689	Homeodomain-like	0.05	46764	Tetracyclin repressor-like, N-terminal domain	1jt6 A:2-72
03	gi|150018403|ref|YP_001310657.1|	0045977	260-306	0.0000228	46689	Homeodomain-like	0.041	46759	AraC type transcriptional activator	1bl0 A:63-124
03	gi|150018585|ref|YP_001310839.1|	0046275	229-278	0.00000000000103	46689	Homeodomain-like	0.01	46759	AraC type transcriptional activator	1d5y A:57-121
03	gi|150018585|ref|YP_001310839.1|	0053799	25-114	0.00000000845	51182	RmlC-like cupins	0.084	89406	Hypothetical protein TM1112	1lkn A:
03	gi|150018664|ref|YP_001310918.1|	0039814	128-285	9.16e-26	55136	Probable bacterial effector-binding domain	0.028	55140	Rob transcription factor, C-terminal domain	1d5y A:122-294
03	gi|150018664|ref|YP_001310918.1|	0046275	57-108	0.00000000000627	46689	Homeodomain-like	0.0097	46759	AraC type transcriptional activator	1d5y A:57-121
03	gi|150018664|ref|YP_001310918.1|	0036286	7-56	0.000000175	46689	Homeodomain-like	0.015	46759	AraC type transcriptional activator	1bl0 A:9-62
03	gi|150018714|ref|YP_001310968.1|	0039814	136-278	1.05e-20	55136	Probable bacterial effector-binding domain	0.028	75462	Gyrase inhibitory protein GyrI (SbmC, YeeB)	1jyh A:
03	gi|150018714|ref|YP_001310968.1|	0036286	7-56	0.00000000000166	46689	Homeodomain-like	0.0081	46759	AraC type transcriptional activator	1bl0 A:9-62
03	gi|150018719|ref|YP_001310973.1|	0036286	201-251	0.000000000254	46689	Homeodomain-like	0.046	46759	AraC type transcriptional activator	1bl0 A:9-62
03	gi|150018719|ref|YP_001310973.1|	0045977	253-302	0.000000385	46689	Homeodomain-like	0.033	46759	AraC type transcriptional activator	1bl0 A:63-124
03	gi|150018802|ref|YP_001311056.1|	0039814	135-291	0.00000000000241	55136	Probable bacterial effector-binding domain	0.032	75462	Gyrase inhibitory protein GyrI (SbmC, YeeB)	1jyh A:
03	gi|150018802|ref|YP_001311056.1|	0046275	59-109	0.00000000148	46689	Homeodomain-like	0.0056	46759	AraC type transcriptional activator	1d5y A:57-121
03	gi|150018802|ref|YP_001311056.1|	0036286	8-56	0.0000000152	46689	Homeodomain-like	0.0089	46759	AraC type transcriptional activator	1bl0 A:9-62
03	gi|150018813|ref|YP_001311067.1|	0046275	58-111	0.000000000000309	46689	Homeodomain-like	0.0041	46759	AraC type transcriptional activator	1d5y A:57-121
03	gi|150018813|ref|YP_001311067.1|	0036286	7-55	0.0000000121	46689	Homeodomain-like	0.0071	46759	AraC type transcriptional activator	1bl0 A:9-62
03	gi|150018863|ref|YP_001311117.1|	0043525	1-127	1.99e-30	52172	CheY-like	0.0028	52173	CheY-related	1u0s Y:
03	gi|150018863|ref|YP_001311117.1|	0046275	287-334	0.00000000188	46689	Homeodomain-like	0.022	46759	AraC type transcriptional activator	1d5y A:3-56
03	gi|150018863|ref|YP_001311117.1|	0036286	234-283	0.00000108	46689	Homeodomain-like	0.015	46759	AraC type transcriptional activator	1bl0 A:9-62
03	gi|150019170|ref|YP_001311424.1|	0051818	15-143	2.48e-28	51215	Regulatory protein AraC	0.0061	51216	Regulatory protein AraC	2arc A:
03	gi|150019170|ref|YP_001311424.1|	0046275	221-271	0.0000000000000403	46689	Homeodomain-like	0.013	46759	AraC type transcriptional activator	1d5y A:57-121
03	gi|150019170|ref|YP_001311424.1|	0036286	171-217	0.000000173	46689	Homeodomain-like	0.062	46764	Tetracyclin repressor-like, N-terminal domain	1t56 A:22-94
03	gi|150019242|ref|YP_001311496.1|	0043525	1-144	4.55e-33	52172	CheY-like	0.0012	52173	CheY-related	1u0s Y:
03	gi|150019242|ref|YP_001311496.1|	0045977	490-538	0.0000000000134	46689	Homeodomain-like	0.013	46759	AraC type transcriptional activator	1bl0 A:63-124
03	gi|150019242|ref|YP_001311496.1|	0035607	437-486	0.00000224	46689	Homeodomain-like	0.017	46759	AraC type transcriptional activator	1bl0 A:9-62
03	gi|150019257|ref|YP_001311511.1|	0051818	14-164	2.62e-21	51215	Regulatory protein AraC	0.011	51216	Regulatory protein AraC	2arc A:
03	gi|150019257|ref|YP_001311511.1|	0046275	232-282	0.000000000000157	46689	Homeodomain-like	0.014	46759	AraC type transcriptional activator	1bl0 A:63-124
03	gi|150019257|ref|YP_001311511.1|	0035607	180-230	0.00000000151	46689	Homeodomain-like	0.087	46759	AraC type transcriptional activator	1d5y A:3-56
03	gi|150019275|ref|YP_001311529.1|	0043525	1-151	9.25e-33	52172	CheY-like	0.0059	52173	CheY-related	1a04 A:5-142
03	gi|150019275|ref|YP_001311529.1|	0046275	350-399	0.000000000000806	46689	Homeodomain-like	0.014	46759	AraC type transcriptional activator	1d5y A:57-121
03	gi|150019312|ref|YP_001311566.1|	0046275	219-266	0.000000000385	46689	Homeodomain-like	0.025	46759	AraC type transcriptional activator	1bl0 A:9-62
03	gi|150019341|ref|YP_001311595.1|	0045977	209-259	0.000000000116	46689	Homeodomain-like	0.022	46759	AraC type transcriptional activator	1bl0 A:9-62
03	gi|150019341|ref|YP_001311595.1|	0036286	156-207	0.00000627	46689	Homeodomain-like	0.069	46764	Tetracyclin repressor-like, N-terminal domain	1a6i A:2-67
03	gi|150019471|ref|YP_001311725.1|	0051818	33-164	0.0000000000000262	51215	Regulatory protein AraC	0.012	51216	Regulatory protein AraC	2arc A:
03	gi|150019471|ref|YP_001311725.1|	0036286	184-233	0.00000000134	46689	Homeodomain-like	0.0099	46759	AraC type transcriptional activator	1bl0 A:9-62
03	gi|150019471|ref|YP_001311725.1|	0045977	237-282	0.00000125	46689	Homeodomain-like	0.026	46759	AraC type transcriptional activator	1bl0 A:63-124
03	gi|150019486|ref|YP_001311740.1|	0043525	1-131	2.85e-29	52172	CheY-like	0.0071	52173	CheY-related	1ny5 A:1-137
03	gi|150019486|ref|YP_001311740.1|	0046275	467-516	0.00000000000184	46689	Homeodomain-like	0.025	46759	AraC type transcriptional activator	1d5y A:57-121
03	gi|150019486|ref|YP_001311740.1|	0036286	413-464	0.0000000744	46689	Homeodomain-like	0.026	46759	AraC type transcriptional activator	1bl0 A:9-62
03	gi|150019649|ref|YP_001311903.1|	0046275	231-280	0.000000000000448	46689	Homeodomain-like	0.016	46759	AraC type transcriptional activator	1bl0 A:63-124
03	gi|150019649|ref|YP_001311903.1|	0051818	13-153	0.00000000000114	51215	Regulatory protein AraC	0.011	51216	Regulatory protein AraC	2arc A:
03	gi|150019649|ref|YP_001311903.1|	0036286	180-229	0.000000013	46689	Homeodomain-like	0.014	46759	AraC type transcriptional activator	1bl0 A:9-62
03	gi|150019770|ref|YP_001312024.1|	0043525	5-125	1.71e-34	52172	CheY-like	0.0027	52173	CheY-related	1srr A:
03	gi|150019770|ref|YP_001312024.1|	0046275	218-265	0.00000186	46689	Homeodomain-like	0.074	46756	Centromere-binding	1hlv A:1-66
03	gi|150019770|ref|YP_001312024.1|	0035607	164-213	0.0000287	46689	Homeodomain-like	0.034	46759	AraC type transcriptional activator	1bl0 A:9-62
03	gi|150019783|ref|YP_001312037.1|	0046275	208-255	0.0000000000034	46689	Homeodomain-like	0.01	46759	AraC type transcriptional activator	1d5y A:57-121
03	gi|150019783|ref|YP_001312037.1|	0051818	24-90	0.0000000275	51215	Regulatory protein AraC	0.016	51216	Regulatory protein AraC	2arc A:
03	gi|150019783|ref|YP_001312037.1|	0036286	154-205	0.00000744	46689	Homeodomain-like	0.033	46759	AraC type transcriptional activator	1bl0 A:9-62
03	gi|150016583|ref|YP_001308837.1|	0037456	2-75	1.15e-20	46785	Winged helix DNA-binding domain	0.00099	46792	Arginine repressor (ArgR), N-terminal DNA-binding domain	1f9n A:3-78
03	gi|150016583|ref|YP_001308837.1|	0037457	79-146	5.49e-17	55252	C-terminal domain of arginine repressor	0.0012	55253	C-terminal domain of arginine repressor	1xxa A:
03	gi|150016328|ref|YP_001308582.1|	0049777	26-111	7.61e-29	46785	Winged helix DNA-binding domain	0.002	46801	ArsR-like transcriptional regulators	1smt A:
03	gi|150016733|ref|YP_001308987.1|	0049777	9-89	1.36e-24	46785	Winged helix DNA-binding domain	0.0099	46801	ArsR-like transcriptional regulators	1u2w A:12-119
03	gi|150016977|ref|YP_001309231.1|	0049777	3-88	1.91e-25	46785	Winged helix DNA-binding domain	0.013	46801	ArsR-like transcriptional regulators	1smt A:
03	gi|150017247|ref|YP_001309501.1|	0049498	81-378	1.78e-41	53067	Actin-like ATPase domain	0.00072	110636	ROK	2ap1 A:118-303
03	gi|150017247|ref|YP_001309501.1|	0051455	9-71	0.0000000000184	46785	Winged helix DNA-binding domain	0.076	46801	ArsR-like transcriptional regulators	1u2w A:12-119
03	gi|150018338|ref|YP_001310592.1|	0053261	18-113	6.12e-19	46785	Winged helix DNA-binding domain	0.042	46801	ArsR-like transcriptional regulators	1r1u A:
03	gi|150019451|ref|YP_001311705.1|	0041617	93-317	1.13e-39	52540	P-loop containing nucleoside triphosphate hydrolases	0.00052	81269	Extended AAA-ATPase domain	1ny5 A:138-384
03	gi|150019451|ref|YP_001311705.1|	0038492	425-527	4.97e-23	63520	PTS-regulatory domain, PRD	0.0012	63521	PTS-regulatory domain, PRD	1h99 A:54-168
03	gi|150019451|ref|YP_001311705.1|	0042268	540-658	0.0000000000000016	53062	PTS system fructose IIA component-like	0.028	53063	EIIA-man component-like	1pdo A:
03	gi|150019451|ref|YP_001311705.1|	0038493	789-886	0.00000000000863	63520	PTS-regulatory domain, PRD	0.0083	63521	PTS-regulatory domain, PRD	1h99 A:169-275
03	gi|150019451|ref|YP_001311705.1|	0042079	8-61	0.0000792	46785	Winged helix DNA-binding domain	0.078	46801	ArsR-like transcriptional regulators	1u2w A:12-119
03	gi|150014901|ref|YP_001307155.1|	0039385	67-169	2.22e-32	75500	Putative transcriptional regulator TM1602, C-terminal domain	0.00013	75501	Putative transcriptional regulator TM1602, C-terminal domain	1j5y A:68-174
03	gi|150014901|ref|YP_001307155.1|	0039384	1-60	0.000000000432	46785	Winged helix DNA-binding domain	0.0027	46786	Biotin repressor-like	1j5y A:3-67
03	gi|150015414|ref|YP_001307668.1|	0038492	292-393	1.07e-22	63520	PTS-regulatory domain, PRD	0.0019	63521	PTS-regulatory domain, PRD	1h99 A:54-168
03	gi|150015414|ref|YP_001307668.1|	0050231	406-479	0.00000162	52794	PTS system IIB component-like	0.023	52795	PTS system, Lactose/Cellobiose specific IIB subunit	1vkr A:
03	gi|150015414|ref|YP_001307668.1|	0039384	1-53	0.0000479	46785	Winged helix DNA-binding domain	0.031	46786	Biotin repressor-like	1j5y A:3-67
03	gi|150015414|ref|YP_001307668.1|	0050986	530-659	0.0000196	55804	Phoshotransferase/anion transport protein	0.022	55805	IIA domain of mannitol-specific and ntr phosphotransferase EII	1a3a A:
03	gi|150015734|ref|YP_001307988.1|	0054707	71-206	3.97e-22	54631	CBS-domain pair	0.0013	54632	CBS-domain pair	2yzi A:4-135
03	gi|150015734|ref|YP_001307988.1|	0043758	2-79	0.00000000006	46785	Winged helix DNA-binding domain	0.036	46786	Biotin repressor-like	1j5y A:3-67
03	gi|150015901|ref|YP_001308155.1|	0035568	67-256	7.03e-56	55681	Class II aaRS and biotin synthetases	0.0000207	55707	Biotin holoenzyme synthetase	1wqw A:1-188
03	gi|150015901|ref|YP_001308155.1|	0045968	4-56	0.000000000593	46785	Winged helix DNA-binding domain	0.021	46786	Biotin repressor-like	1bia A:1-63
03	gi|150017326|ref|YP_001309580.1|	0040524	74-229	1.15e-18	100950	NagB/RpiA/CoA transferase-like	0.072	74656	CoA transferase alpha subunit-like	2ahu A:4-276
03	gi|150017326|ref|YP_001309580.1|	0043758	4-68	0.0000000000124	46785	Winged helix DNA-binding domain	0.064	46786	Biotin repressor-like	1j5y A:3-67
03	gi|150018173|ref|YP_001310427.1|	0045968	4-58	0.00000000000527	46785	Winged helix DNA-binding domain	0.066	46786	Biotin repressor-like	1j5y A:3-67
03	gi|150018429|ref|YP_001310683.1|	0039384	1-58	0.0000000926	46785	Winged helix DNA-binding domain	0.048	46786	Biotin repressor-like	1j5y A:3-67
03	gi|150015666|ref|YP_001307920.1|	0051666	1-145	1.57e-35	51206	cAMP-binding domain-like	0.006	51210	cAMP-binding domain	1o5l A:1-129
03	gi|150015666|ref|YP_001307920.1|	0051665	148-220	0.00000000000909	46785	Winged helix DNA-binding domain	0.025	46796	CAP C-terminal domain-like	1zyb A:148-220
03	gi|150015667|ref|YP_001307921.1|	0054946	8-143	3.8e-26	51206	cAMP-binding domain-like	0.01	51210	cAMP-binding domain	1o7f A:322-445
03	gi|150015667|ref|YP_001307921.1|	0048601	150-227	5.08e-19	46785	Winged helix DNA-binding domain	0.011	46796	CAP C-terminal domain-like	2gau A:152-232
03	gi|150016330|ref|YP_001308584.1|	0048600	35-151	6.81e-20	51206	cAMP-binding domain-like	0.013	51210	cAMP-binding domain	1o5l A:1-129
03	gi|150016330|ref|YP_001308584.1|	0052198	163-220	0.00000000552	46785	Winged helix DNA-binding domain	0.014	46796	CAP C-terminal domain-like	2coh A:118-199
03	gi|150016620|ref|YP_001308874.1|	0048600	22-138	6.55e-29	51206	cAMP-binding domain-like	0.012	51210	cAMP-binding domain	1o5l A:1-129
03	gi|150016620|ref|YP_001308874.1|	0048601	151-226	0.000000000016	46785	Winged helix DNA-binding domain	0.022	46796	CAP C-terminal domain-like	1zyb A:148-220
03	gi|150017140|ref|YP_001309394.1|	0054946	19-157	1.05e-36	51206	cAMP-binding domain-like	0.0057	51210	cAMP-binding domain	1hw5 A:1-137
03	gi|150017140|ref|YP_001309394.1|	0048601	158-237	1.87e-18	46785	Winged helix DNA-binding domain	0.018	46796	CAP C-terminal domain-like	1hw5 A:138-208
03	gi|150017857|ref|YP_001310111.1|	0054946	19-156	3.67e-38	51206	cAMP-binding domain-like	0.0059	51210	cAMP-binding domain	1hw5 A:1-137
03	gi|150017857|ref|YP_001310111.1|	0048601	158-237	5.2e-20	46785	Winged helix DNA-binding domain	0.009	46796	CAP C-terminal domain-like	1hw5 A:138-208
03	gi|150018084|ref|YP_001310338.1|	0048600	8-132	3.8e-29	51206	cAMP-binding domain-like	0.018	51210	cAMP-binding domain	1cx4 A:266-412
03	gi|150018084|ref|YP_001310338.1|	0052198	139-214	0.000000000000256	46785	Winged helix DNA-binding domain	0.014	46796	CAP C-terminal domain-like	2coh A:118-199
03	gi|150018188|ref|YP_001310442.1|	0048600	25-139	2.75e-26	51206	cAMP-binding domain-like	0.016	51210	cAMP-binding domain	1hw5 A:1-137
03	gi|150018188|ref|YP_001310442.1|	0048601	153-221	0.0000000000000197	46785	Winged helix DNA-binding domain	0.018	46796	CAP C-terminal domain-like	2coh A:118-199
03	gi|150018691|ref|YP_001310945.1|	0041617	111-351	1.73e-39	52540	P-loop containing nucleoside triphosphate hydrolases	0.0005	81269	Extended AAA-ATPase domain	1ny5 A:138-384
03	gi|150018691|ref|YP_001310945.1|	0054904	575-691	3.14e-21	53062	PTS system fructose IIA component-like	0.059	53063	EIIA-man component-like	1pdo A:
03	gi|150018691|ref|YP_001310945.1|	0038492	466-569	0.0000000000000732	63520	PTS-regulatory domain, PRD	0.0041	63521	PTS-regulatory domain, PRD	1h99 A:54-168
03	gi|150018691|ref|YP_001310945.1|	0038493	837-930	0.000000000183	63520	PTS-regulatory domain, PRD	0.0083	63521	PTS-regulatory domain, PRD	1h99 A:54-168
03	gi|150018691|ref|YP_001310945.1|	0042079	23-69	0.0000262	46785	Winged helix DNA-binding domain	0.074	46796	CAP C-terminal domain-like	1ft9 A:134-213
03	gi|150019723|ref|YP_001311977.1|	0041617	119-347	2.2e-37	52540	P-loop containing nucleoside triphosphate hydrolases	0.00055	81269	Extended AAA-ATPase domain	1ny5 A:138-384
03	gi|150019723|ref|YP_001311977.1|	0054904	577-693	4.84e-19	53062	PTS system fructose IIA component-like	0.022	53063	EIIA-man component-like	1pdo A:
03	gi|150019723|ref|YP_001311977.1|	0038492	468-570	0.00000000000000157	63520	PTS-regulatory domain, PRD	0.0036	63521	PTS-regulatory domain, PRD	1h99 A:54-168
03	gi|150019723|ref|YP_001311977.1|	0038492	830-926	0.000000000235	63520	PTS-regulatory domain, PRD	0.014	63521	PTS-regulatory domain, PRD	1h99 A:169-275
03	gi|150019723|ref|YP_001311977.1|	0042079	22-69	0.0000279	46785	Winged helix DNA-binding domain	0.071	46796	CAP C-terminal domain-like	2oz6 A:143-213
03	gi|150016343|ref|YP_001308597.1|	0041617	334-572	6.92e-67	52540	P-loop containing nucleoside triphosphate hydrolases	0.000000778	81269	Extended AAA-ATPase domain	1ny5 A:138-384
03	gi|150016343|ref|YP_001308597.1|	0037176	548-645	0.00000000000269	46689	Homeodomain-like	0.043	100918	FIS-like	1ntc A:
03	gi|150016343|ref|YP_001308597.1|	0037219	197-310	0.000000162	55785	PYP-like sensor domain (PAS domain)	0.039	55789	Heme-binding PAS domain	1v9y A:
03	gi|150016909|ref|YP_001309163.1|	0041617	257-495	7.82e-67	52540	P-loop containing nucleoside triphosphate hydrolases	0.000000851	81269	Extended AAA-ATPase domain	1ny5 A:138-384
03	gi|150016909|ref|YP_001309163.1|	0037176	472-566	0.000000000000136	46689	Homeodomain-like	0.026	100918	FIS-like	1eto B:
03	gi|150016909|ref|YP_001309163.1|	0048248	4-62	0.00000000000838	55785	PYP-like sensor domain (PAS domain)	0.028	55789	Heme-binding PAS domain	1dp6 A:
03	gi|150016968|ref|YP_001309222.1|	0041617	278-521	5.67e-69	52540	P-loop containing nucleoside triphosphate hydrolases	0.00000058	81269	Extended AAA-ATPase domain	1ny5 A:138-384
03	gi|150016968|ref|YP_001309222.1|	0054707	1-120	8.46e-30	54631	CBS-domain pair	0.00065	54632	CBS-domain pair	2ef7 A:1-127
03	gi|150016968|ref|YP_001309222.1|	0048459	136-236	0.0000000000000698	55785	PYP-like sensor domain (PAS domain)	0.04	55786	PYP-like	1nwz A:
03	gi|150016968|ref|YP_001309222.1|	0046907	533-585	0.00000000154	46689	Homeodomain-like	0.022	100918	FIS-like	1g2h A:
03	gi|150017016|ref|YP_001309270.1|	0041617	365-608	4.91e-71	52540	P-loop containing nucleoside triphosphate hydrolases	0.0000006	81269	Extended AAA-ATPase domain	1ny5 A:138-384
03	gi|150017016|ref|YP_001309270.1|	0048459	209-325	3.66e-17	55785	PYP-like sensor domain (PAS domain)	0.02	55789	Heme-binding PAS domain	1ew0 A:
03	gi|150017016|ref|YP_001309270.1|	0042253	4-92	0.000000000000249	55594	HPr-like	0.0019	55595	HPr-like	1k1c A:
03	gi|150017016|ref|YP_001309270.1|	0037219	112-211	0.000000000322	55785	PYP-like sensor domain (PAS domain)	0.07	55789	Heme-binding PAS domain	1dp6 A:
03	gi|150017016|ref|YP_001309270.1|	0046907	639-683	0.000000627	46689	Homeodomain-like	0.018	100918	FIS-like	1g2h A:
03	gi|150017049|ref|YP_001309303.1|	0041617	317-553	2.72e-67	52540	P-loop containing nucleoside triphosphate hydrolases	0.00000135	81269	Extended AAA-ATPase domain	1ny5 A:138-384
03	gi|150017049|ref|YP_001309303.1|	0037176	533-568,603-653	0.0000000000187	46689	Homeodomain-like	0.033	100918	FIS-like	1eto B:
03	gi|150017049|ref|YP_001309303.1|	0048459	185-248	0.00000837	55785	PYP-like sensor domain (PAS domain)	0.015	55789	Heme-binding PAS domain	1ew0 A:
03	gi|150017379|ref|YP_001309633.1|	0054514	4-187	1.7e-51	159800	PrpR receptor domain-like	0.00072	159801	PrpR receptor domain-like	2pju A:11-196
03	gi|150017379|ref|YP_001309633.1|	0041617	235-450	1.6e-17	52540	P-loop containing nucleoside triphosphate hydrolases	0.0007	81269	Extended AAA-ATPase domain	1ny5 A:138-384
03	gi|150017379|ref|YP_001309633.1|	0037176	419-510	0.000000448	46689	Homeodomain-like	0.06	100918	FIS-like	1eto B:
03	gi|150018180|ref|YP_001310434.1|	0041617	266-512	2.72e-69	52540	P-loop containing nucleoside triphosphate hydrolases	0.000000818	81269	Extended AAA-ATPase domain	1ny5 A:138-384
03	gi|150018180|ref|YP_001310434.1|	0048459	115-223	0.00000000000000192	55785	PYP-like sensor domain (PAS domain)	0.024	55789	Heme-binding PAS domain	1dp6 A:
03	gi|150018180|ref|YP_001310434.1|	0037176	481-572	0.000000000000717	46689	Homeodomain-like	0.019	100918	FIS-like	1eto B:
03	gi|150018180|ref|YP_001310434.1|	0048459	12-74	0.000000006	55785	PYP-like sensor domain (PAS domain)	0.033	55789	Heme-binding PAS domain	1dp6 A:
03	gi|150018277|ref|YP_001310531.1|	0048742	19-144	0.00000000000102	46689	Homeodomain-like	0.062	100918	FIS-like	1g2h A:
03	gi|150018635|ref|YP_001310889.1|	0041617	159-401	9.14e-74	52540	P-loop containing nucleoside triphosphate hydrolases	0.000000996	81269	Extended AAA-ATPase domain	1ny5 A:138-384
03	gi|150018635|ref|YP_001310889.1|	0043525	14-203	1.71e-46	52172	CheY-like	0.0017	52173	CheY-related	1ny5 A:1-137
03	gi|150018635|ref|YP_001310889.1|	0037176	372-471	0.0000000000000175	46689	Homeodomain-like	0.029	100918	FIS-like	1eto B:
03	gi|150019287|ref|YP_001311541.1|	0049952	273-318	0.0000768	46689	Homeodomain-like	0.044	100918	FIS-like	1umq A:
03	gi|150019601|ref|YP_001311855.1|	0048742	19-144	0.00000000000102	46689	Homeodomain-like	0.062	100918	FIS-like	1g2h A:
03	gi|150015471|ref|YP_001307725.1|	0041150	2-132	2.29e-33	46785	Winged helix DNA-binding domain	0.0027	101027	FUR-like	1mzb A:
03	gi|150015992|ref|YP_001308246.1|	0041150	12-145	4.26e-39	46785	Winged helix DNA-binding domain	0.0011	101027	FUR-like	1mzb A:
03	gi|150016218|ref|YP_001308472.1|	0041150	3-133	1.63e-34	46785	Winged helix DNA-binding domain	0.014	101027	FUR-like	1mzb A:
03	gi|150014939|ref|YP_001307193.1|	0036339	61-331	2.75e-82	53822	Periplasmic binding protein-like I	0.00000146	53823	L-arabinose binding protein-like	2nzu G:58-332
03	gi|150014939|ref|YP_001307193.1|	0051985	3-60	1.97e-19	47413	lambda repressor-like DNA-binding domains	0.0015	47438	GalR/LacI-like bacterial regulator	2hsg A:2-58
03	gi|150015126|ref|YP_001307380.1|	0035780	59-326	8.14e-53	53822	Periplasmic binding protein-like I	0.0000459	53823	L-arabinose binding protein-like	2nzu G:58-332
03	gi|150015126|ref|YP_001307380.1|	0051985	2-60	2.35e-18	47413	lambda repressor-like DNA-binding domains	0.0032	47438	GalR/LacI-like bacterial regulator	2hsg A:2-58
03	gi|150015617|ref|YP_001307871.1|	0036339	66-336	5.26e-83	53822	Periplasmic binding protein-like I	0.00000543	53823	L-arabinose binding protein-like	2nzu G:58-332
03	gi|150015617|ref|YP_001307871.1|	0051985	6-65	3.7e-18	47413	lambda repressor-like DNA-binding domains	0.0023	47438	GalR/LacI-like bacterial regulator	2hsg A:2-58
03	gi|150015749|ref|YP_001308003.1|	0036339	60-334	1.04e-69	53822	Periplasmic binding protein-like I	0.0000234	53823	L-arabinose binding protein-like	1dbq A:
03	gi|150015749|ref|YP_001308003.1|	0051985	2-58	6.75e-18	47413	lambda repressor-like DNA-binding domains	0.0029	47438	GalR/LacI-like bacterial regulator	2hsg A:2-58
03	gi|150016112|ref|YP_001308366.1|	0035780	74-339	9.62e-52	53822	Periplasmic binding protein-like I	0.00012	53823	L-arabinose binding protein-like	1dbq A:
03	gi|150016112|ref|YP_001308366.1|	0051985	15-64	0.0000000000272	47413	lambda repressor-like DNA-binding domains	0.0069	47438	GalR/LacI-like bacterial regulator	2hsg A:2-58
03	gi|150016319|ref|YP_001308573.1|	0036339	77-338	1.97e-58	53822	Periplasmic binding protein-like I	0.0000665	53823	L-arabinose binding protein-like	2nzu G:58-332
03	gi|150016319|ref|YP_001308573.1|	0051985	1-60	1.46e-16	47413	lambda repressor-like DNA-binding domains	0.0032	47438	GalR/LacI-like bacterial regulator	2bjc A:1-62
03	gi|150016704|ref|YP_001308958.1|	0036339	81-348	9.82e-72	53822	Periplasmic binding protein-like I	0.0000237	53823	L-arabinose binding protein-like	2nzu G:58-332
03	gi|150016704|ref|YP_001308958.1|	0051985	20-75	2.02e-18	47413	lambda repressor-like DNA-binding domains	0.0041	47438	GalR/LacI-like bacterial regulator	1pru A:
03	gi|150017317|ref|YP_001309571.1|	0036339	64-329	1.47e-61	53822	Periplasmic binding protein-like I	0.0000336	53823	L-arabinose binding protein-like	2nzu G:58-332
03	gi|150017317|ref|YP_001309571.1|	0051985	3-59	3.58e-17	47413	lambda repressor-like DNA-binding domains	0.0044	47438	GalR/LacI-like bacterial regulator	1vpw A:3-58
03	gi|150018194|ref|YP_001310448.1|	0036339	63-338	1.05e-68	53822	Periplasmic binding protein-like I	0.000023	53823	L-arabinose binding protein-like	1dbq A:
03	gi|150018194|ref|YP_001310448.1|	0051985	2-62	6.57e-16	47413	lambda repressor-like DNA-binding domains	0.0027	47438	GalR/LacI-like bacterial regulator	1pru A:
03	gi|150018697|ref|YP_001310951.1|	0036339	72-347	4.07e-44	53822	Periplasmic binding protein-like I	0.00017	53823	L-arabinose binding protein-like	2nzu G:58-332
03	gi|150018697|ref|YP_001310951.1|	0051985	4-52	0.00000000338	47413	lambda repressor-like DNA-binding domains	0.013	47438	GalR/LacI-like bacterial regulator	2hsg A:2-58
03	gi|150018960|ref|YP_001311214.1|	0036339	62-334	7.07e-67	53822	Periplasmic binding protein-like I	0.0000165	53823	L-arabinose binding protein-like	2nzu G:58-332
03	gi|150018960|ref|YP_001311214.1|	0051985	2-60	4.22e-18	47413	lambda repressor-like DNA-binding domains	0.0013	47438	GalR/LacI-like bacterial regulator	1pru A:
03	gi|150019233|ref|YP_001311487.1|	0036339	62-335	3.99e-58	53822	Periplasmic binding protein-like I	0.0000455	53823	L-arabinose binding protein-like	2nzu G:58-332
03	gi|150019233|ref|YP_001311487.1|	0051985	2-60	4.29e-19	47413	lambda repressor-like DNA-binding domains	0.0014	47438	GalR/LacI-like bacterial regulator	2hsg A:2-58
03	gi|150019460|ref|YP_001311714.1|	0053227	68-329	9.85e-43	53822	Periplasmic binding protein-like I	0.0002	53823	L-arabinose binding protein-like	2nzu G:58-332
03	gi|150019460|ref|YP_001311714.1|	0051985	10-70	0.0000000000000225	47413	lambda repressor-like DNA-binding domains	0.0029	47438	GalR/LacI-like bacterial regulator	2bjc A:1-62
03	gi|150019819|ref|YP_001312073.1|	0035780	60-313	9.11e-63	53822	Periplasmic binding protein-like I	0.00012	53823	L-arabinose binding protein-like	2nzu G:58-332
03	gi|150019819|ref|YP_001312073.1|	0051985	3-61	0.000000000000325	47413	lambda repressor-like DNA-binding domains	0.0093	47438	GalR/LacI-like bacterial regulator	2hsg A:2-58
03	gi|150015027|ref|YP_001307281.1|	0047881	7-116	1.83e-24	88946	Sigma2 domain of RNA polymerase sigma factors	0.0026	88947	Sigma2 domain of RNA polymerase sigma factors	1or7 A:-1-111
03	gi|150015027|ref|YP_001307281.1|	0048694	157-217	0.0000000289	46894	C-terminal effector domain of the bipartite response regulators	0.021	46900	GerE-like (LuxR/UhpA family of transcriptional regulators)	1fse A:
03	gi|150018525|ref|YP_001310779.1|	0048694	56-108	0.0000000986	46894	C-terminal effector domain of the bipartite response regulators	0.011	46900	GerE-like (LuxR/UhpA family of transcriptional regulators)	1yio A:131-200
03	gi|150018604|ref|YP_001310858.1|	0043525	1-140	5.69e-31	52172	CheY-like	0.0012	52173	CheY-related	1a04 A:5-142
03	gi|150018604|ref|YP_001310858.1|	0048694	156-215	8.16e-18	46894	C-terminal effector domain of the bipartite response regulators	0.0046	46900	GerE-like (LuxR/UhpA family of transcriptional regulators)	1fse A:
03	gi|150018684|ref|YP_001310938.1|	0045682	1-132	3.13e-33	52172	CheY-like	0.00022	52173	CheY-related	1a04 A:5-142
03	gi|150018684|ref|YP_001310938.1|	0048694	154-216	1.94e-18	46894	C-terminal effector domain of the bipartite response regulators	0.0024	46900	GerE-like (LuxR/UhpA family of transcriptional regulators)	1a04 A:150-216
03	gi|150018718|ref|YP_001310972.1|	0048694	69-122	0.00000000374	46894	C-terminal effector domain of the bipartite response regulators	0.0062	46900	GerE-like (LuxR/UhpA family of transcriptional regulators)	1yio A:131-200
03	gi|150018885|ref|YP_001311139.1|	0048694	72-124	0.0000000187	46894	C-terminal effector domain of the bipartite response regulators	0.0069	46900	GerE-like (LuxR/UhpA family of transcriptional regulators)	1a04 A:150-216
03	gi|150018971|ref|YP_001311225.1|	0048694	758-821	0.0000000000000272	46894	C-terminal effector domain of the bipartite response regulators	0.007	46900	GerE-like (LuxR/UhpA family of transcriptional regulators)	1yio A:131-200
03	gi|150018971|ref|YP_001311225.1|	0053686	16-228	0.00000814	52540	P-loop containing nucleoside triphosphate hydrolases	0.056	52592	G proteins	1z0f A:8-173
03	gi|150019634|ref|YP_001311888.1|	0045682	1-118	2.28e-31	52172	CheY-like	0.00091	52173	CheY-related	1a04 A:5-142
03	gi|150019634|ref|YP_001311888.1|	0048694	154-218	1.39e-18	46894	C-terminal effector domain of the bipartite response regulators	0.0034	46900	GerE-like (LuxR/UhpA family of transcriptional regulators)	1fse A:
03	gi|150019743|ref|YP_001311997.1|	0048694	189-246	0.0000000000000068	46894	C-terminal effector domain of the bipartite response regulators	0.0045	46900	GerE-like (LuxR/UhpA family of transcriptional regulators)	1fse A:
03	gi|150019743|ref|YP_001311997.1|	0050183	4-164	0.0000589	55781	GAF domain-like	0.015	55782	GAF domain	2k2n A:31-200
03	gi|150019751|ref|YP_001312005.1|	0048694	191-252	9.52e-16	46894	C-terminal effector domain of the bipartite response regulators	0.0049	46900	GerE-like (LuxR/UhpA family of transcriptional regulators)	1a04 A:150-216
03	gi|150015199|ref|YP_001307453.1|	0054060	96-226	5.75e-23	48008	GntR ligand-binding domain-like	0.02	48009	GntR ligand-binding domain-like	2hs5 A:94-231
03	gi|150015199|ref|YP_001307453.1|	0050048	6-77	1.09e-21	46785	Winged helix DNA-binding domain	0.017	46804	GntR-like transcriptional regulators	1v4r A:1-100
03	gi|150015677|ref|YP_001307931.1|	0050048	4-76	1.73e-18	46785	Winged helix DNA-binding domain	0.02	46804	GntR-like transcriptional regulators	3bwg A:5-82
03	gi|150016389|ref|YP_001308643.1|	0054060	93-222	1.12e-23	48008	GntR ligand-binding domain-like	0.015	48009	GntR ligand-binding domain-like	2hs5 A:94-231
03	gi|150016389|ref|YP_001308643.1|	0050048	4-76	2.3e-18	46785	Winged helix DNA-binding domain	0.012	46804	GntR-like transcriptional regulators	1hw1 A:5-78
03	gi|150016391|ref|YP_001308645.1|	0054060	80-219	2.33e-23	48008	GntR ligand-binding domain-like	0.01	48009	GntR ligand-binding domain-like	2hs5 A:94-231
03	gi|150016391|ref|YP_001308645.1|	0050048	8-78	5.4e-17	46785	Winged helix DNA-binding domain	0.03	46804	GntR-like transcriptional regulators	2hs5 A:25-93
03	gi|150016758|ref|YP_001309012.1|	0050048	5-79	1.47e-20	46785	Winged helix DNA-binding domain	0.019	46804	GntR-like transcriptional regulators	3bwg A:5-82
03	gi|150016952|ref|YP_001309206.1|	0050768	110-480	2.25e-93	53383	PLP-dependent transferases	0.00000349	53384	AAT-like	1x0m A:26-428
03	gi|150016952|ref|YP_001309206.1|	0050048	13-86	8.31e-21	46785	Winged helix DNA-binding domain	0.0099	46804	GntR-like transcriptional regulators	1v4r A:1-100
03	gi|150017074|ref|YP_001309328.1|	0050768	106-471	2.39e-77	53383	PLP-dependent transferases	0.0000282	53384	AAT-like	1x0m A:26-428
03	gi|150017074|ref|YP_001309328.1|	0050048	4-83	1.78e-21	46785	Winged helix DNA-binding domain	0.015	46804	GntR-like transcriptional regulators	1v4r A:1-100
03	gi|150017094|ref|YP_001309348.1|	0049384	22-94	0.0000136	46785	Winged helix DNA-binding domain	0.06	46804	GntR-like transcriptional regulators	1hw1 A:5-78
03	gi|150017094|ref|YP_001309348.1|	0035785	132-196	0.0000659	56024	Phospholipase D/nuclease	0.015	160780	TrmB middle domain-like	2f5t X:110-246
03	gi|150017181|ref|YP_001309435.1|	0054396	76-230	3.14e-39	64288	Chorismate lyase-like	0.00013	143473	UTRA domain	2ogg A:95-238
03	gi|150017181|ref|YP_001309435.1|	0050048	7-75	0.00000000000000672	46785	Winged helix DNA-binding domain	0.069	46804	GntR-like transcriptional regulators	1hw1 A:5-78
03	gi|150017252|ref|YP_001309506.1|	0054060	82-214	1.78e-21	48008	GntR ligand-binding domain-like	0.024	48009	GntR ligand-binding domain-like	2hs5 A:94-231
03	gi|150017252|ref|YP_001309506.1|	0050048	12-80	0.00000000000000116	46785	Winged helix DNA-binding domain	0.073	46804	GntR-like transcriptional regulators	3bwg A:5-82
03	gi|150017720|ref|YP_001309974.1|	0050142	133-206	0.00000000000000392	116726	TrkA C-terminal domain-like	0.0082	116727	TrkA C-terminal domain-like	1vct A:108-201
03	gi|150017720|ref|YP_001309974.1|	0050048	10-78	0.0000000000000765	46785	Winged helix DNA-binding domain	0.012	46804	GntR-like transcriptional regulators	1v4r A:1-100
03	gi|150017772|ref|YP_001310026.1|	0054060	96-226	2.62e-21	48008	GntR ligand-binding domain-like	0.018	48009	GntR ligand-binding domain-like	1hw1 A:79-230
03	gi|150017772|ref|YP_001310026.1|	0050048	5-76	2.35e-20	46785	Winged helix DNA-binding domain	0.035	46804	GntR-like transcriptional regulators	3bwg A:5-82
03	gi|150017968|ref|YP_001310222.1|	0050048	15-82	1.29e-19	46785	Winged helix DNA-binding domain	0.013	46804	GntR-like transcriptional regulators	1hw1 A:5-78
03	gi|150017968|ref|YP_001310222.1|	0054662	66-233	0.0000174	64288	Chorismate lyase-like	0.022	143473	UTRA domain	2ra5 A:66-245
03	gi|150018634|ref|YP_001310888.1|	0054662	55-231	2.83e-39	64288	Chorismate lyase-like	0.00061	143473	UTRA domain	2ogg A:95-238
03	gi|150018634|ref|YP_001310888.1|	0050048	3-69	0.00000000000000119	46785	Winged helix DNA-binding domain	0.017	46804	GntR-like transcriptional regulators	3bwg A:5-82
03	gi|150018847|ref|YP_001311101.1|	0050768	54-441	1.32e-57	53383	PLP-dependent transferases	0.00097	53384	AAT-like	1wst A:13-415
03	gi|150018847|ref|YP_001311101.1|	0050048	3-69	0.0000000000000786	46785	Winged helix DNA-binding domain	0.011	46804	GntR-like transcriptional regulators	3bwg A:5-82
03	gi|150018897|ref|YP_001311151.1|	0054060	80-207	4.97e-20	48008	GntR ligand-binding domain-like	0.014	48009	GntR ligand-binding domain-like	2hs5 A:94-231
03	gi|150018897|ref|YP_001311151.1|	0050048	8-76	8.17e-18	46785	Winged helix DNA-binding domain	0.015	46804	GntR-like transcriptional regulators	1hw1 A:5-78
03	gi|150018908|ref|YP_001311162.1|	0054060	106-233	4.45e-23	48008	GntR ligand-binding domain-like	0.012	48009	GntR ligand-binding domain-like	2hs5 A:94-231
03	gi|150018908|ref|YP_001311162.1|	0050048	15-86	1.08e-18	46785	Winged helix DNA-binding domain	0.02	46804	GntR-like transcriptional regulators	2hs5 A:25-93
03	gi|150019036|ref|YP_001311290.1|	0050768	93-467	7.08e-78	53383	PLP-dependent transferases	0.00000769	53384	AAT-like	1x0m A:26-428
03	gi|150019036|ref|YP_001311290.1|	0050048	11-83	0.00000000000000381	46785	Winged helix DNA-binding domain	0.01	46804	GntR-like transcriptional regulators	3bwg A:5-82
03	gi|150019155|ref|YP_001311409.1|	0050048	6-80	1.94e-21	46785	Winged helix DNA-binding domain	0.017	46804	GntR-like transcriptional regulators	1v4r A:1-100
03	gi|150019267|ref|YP_001311521.1|	0053227	80-354	9.58e-60	53822	Periplasmic binding protein-like I	0.0000884	53823	L-arabinose binding protein-like	2nzu G:58-332
03	gi|150019267|ref|YP_001311521.1|	0050048	4-74	2e-17	46785	Winged helix DNA-binding domain	0.013	46804	GntR-like transcriptional regulators	1hw1 A:5-78
03	gi|150019279|ref|YP_001311533.1|	0054396	80-228	5.02e-37	64288	Chorismate lyase-like	0.00016	143473	UTRA domain	2ooi A:73-233
03	gi|150019279|ref|YP_001311533.1|	0050048	3-71	1.77e-16	46785	Winged helix DNA-binding domain	0.0064	46804	GntR-like transcriptional regulators	3bwg A:5-82
03	gi|150019337|ref|YP_001311591.1|	0054370	92-227	4.87e-36	64288	Chorismate lyase-like	0.0021	143473	UTRA domain	2ogg A:95-238
03	gi|150019337|ref|YP_001311591.1|	0050048	3-75	0.00000000000586	46785	Winged helix DNA-binding domain	0.072	46804	GntR-like transcriptional regulators	2hs5 A:25-93
03	gi|150019364|ref|YP_001311618.1|	0040524	75-233	2.26e-32	100950	NagB/RpiA/CoA transferase-like	0.07	110513	IF2B-like	1vb5 A:
03	gi|150019364|ref|YP_001311618.1|	0043758	2-67	0.00000000000621	46785	Winged helix DNA-binding domain	0.055	46804	GntR-like transcriptional regulators	3bwg A:5-82
03	gi|150019372|ref|YP_001311626.1|	0054396	82-232	3.3e-47	64288	Chorismate lyase-like	0.00038	143473	UTRA domain	3bwg A:89-233
03	gi|150019372|ref|YP_001311626.1|	0050048	2-76	1.7e-20	46785	Winged helix DNA-binding domain	0.026	46804	GntR-like transcriptional regulators	1v4r A:1-100
03	gi|150019374|ref|YP_001311628.1|	0054662	63-240	3.3e-48	64288	Chorismate lyase-like	0.0013	143473	UTRA domain	3ddv A:3-145
03	gi|150019374|ref|YP_001311628.1|	0050048	5-77	5.81e-17	46785	Winged helix DNA-binding domain	0.031	46804	GntR-like transcriptional regulators	3bwg A:5-82
03	gi|150019470|ref|YP_001311724.1|	0050048	5-76	8.72e-19	46785	Winged helix DNA-binding domain	0.016	46804	GntR-like transcriptional regulators	1hw1 A:5-78
03	gi|150019470|ref|YP_001311724.1|	0054060	80-207	3.14e-19	48008	GntR ligand-binding domain-like	0.012	48009	GntR ligand-binding domain-like	2hs5 A:94-231
03	gi|150019606|ref|YP_001311860.1|	0054662	61-242	6.28e-40	64288	Chorismate lyase-like	0.0023	143473	UTRA domain	3bwg A:89-233
03	gi|150019606|ref|YP_001311860.1|	0050048	8-82	3.83e-23	46785	Winged helix DNA-binding domain	0.02	46804	GntR-like transcriptional regulators	3bwg A:5-82
03	gi|150019645|ref|YP_001311899.1|	0054370	89-227	1.07e-29	64288	Chorismate lyase-like	0.0064	143473	UTRA domain	2ooi A:73-233
03	gi|150019645|ref|YP_001311899.1|	0050048	3-67	0.0000000000000189	46785	Winged helix DNA-binding domain	0.016	46804	GntR-like transcriptional regulators	3bwg A:5-82
03	gi|150019812|ref|YP_001312066.1|	0054060	97-218	2.62e-21	48008	GntR ligand-binding domain-like	0.014	48009	GntR ligand-binding domain-like	2hs5 A:94-231
03	gi|150019812|ref|YP_001312066.1|	0050048	1-76	5.62e-21	46785	Winged helix DNA-binding domain	0.025	46804	GntR-like transcriptional regulators	1v4r A:1-100
03	gi|150015349|ref|YP_001307603.1|	0049595	84-262	2.75e-38	55781	GAF domain-like	0.0000746	75513	IclR ligand-binding domain-like	1mkm A:76-246
03	gi|150015349|ref|YP_001307603.1|	0048177	11-85	1.96e-18	46785	Winged helix DNA-binding domain	0.021	74676	Transcriptional regulator IclR, N-terminal domain	1mkm A:1-75
03	gi|150018941|ref|YP_001311195.1|	0049608	68-249	6.54e-47	55781	GAF domain-like	0.0000518	75513	IclR ligand-binding domain-like	1mkm A:76-246
03	gi|150018941|ref|YP_001311195.1|	0048177	5-77	0.0000000000159	46785	Winged helix DNA-binding domain	0.034	74676	Transcriptional regulator IclR, N-terminal domain	1mkm A:1-75
03	gi|150017419|ref|YP_001309673.1|	0039545	79-199	8.02e-36	51306	LexA/Signal peptidase	0.00028	51307	LexA-related	1jhf A:73-198
03	gi|150017419|ref|YP_001309673.1|	0047587	6-70	3.34e-22	46785	Winged helix DNA-binding domain	0.025	46789	LexA repressor, N-terminal DNA-binding domain	1jhf A:2-72
03	gi|150018762|ref|YP_001311016.1|	0047587	2-67	3.18e-21	46785	Winged helix DNA-binding domain	0.02	46789	LexA repressor, N-terminal DNA-binding domain	1jhf A:2-72
03	gi|150015343|ref|YP_001307597.1|	0040524	75-235	7.22e-33	100950	NagB/RpiA/CoA transferase-like	0.089	110513	IF2B-like	1vb5 A:
03	gi|150015343|ref|YP_001307597.1|	0043758	5-59	0.00000000217	46785	Winged helix DNA-binding domain	0.051	68967	Lrp/AsnC-like transcriptional regulator N-terminal domain	1i1g A:2-61
03	gi|150015356|ref|YP_001307610.1|	0040524	77-237	4.19e-20	100950	NagB/RpiA/CoA transferase-like	0.057	75176	D-ribose-5-phosphate isomerase (RpiA), catalytic domain	1lk5 A:1-130,A:211-229
03	gi|150015356|ref|YP_001307610.1|	0043758	4-60	0.00000000000238	46785	Winged helix DNA-binding domain	0.05	68967	Lrp/AsnC-like transcriptional regulator N-terminal domain	1i1g A:2-61
03	gi|150015588|ref|YP_001307842.1|	0040524	69-228	1.62e-29	100950	NagB/RpiA/CoA transferase-like	0.025	110513	IF2B-like	1vb5 A:
03	gi|150015588|ref|YP_001307842.1|	0043758	1-59	0.0000000000000738	46785	Winged helix DNA-binding domain	0.036	68967	Lrp/AsnC-like transcriptional regulator N-terminal domain	1i1g A:2-61
03	gi|150015914|ref|YP_001308168.1|	0052162	70-152	2.55e-19	54909	Dimeric alpha+beta barrel	0.00057	69733	Lrp/AsnC-like transcriptional regulator C-terminal domain	2cg4 A:67-152
03	gi|150015914|ref|YP_001308168.1|	0052161	8-69	3.09e-18	46785	Winged helix DNA-binding domain	0.0046	68967	Lrp/AsnC-like transcriptional regulator N-terminal domain	2cg4 A:4-66
03	gi|150016715|ref|YP_001308969.1|	0040524	76-232	2.93e-30	100950	NagB/RpiA/CoA transferase-like	0.072	75176	D-ribose-5-phosphate isomerase (RpiA), catalytic domain	1lk5 A:1-130,A:211-229
03	gi|150016715|ref|YP_001308969.1|	0043758	4-71	0.0000000000000108	46785	Winged helix DNA-binding domain	0.047	68967	Lrp/AsnC-like transcriptional regulator N-terminal domain	1i1g A:2-61
03	gi|150016881|ref|YP_001309135.1|	0052161	1-64	0.000000954	46785	Winged helix DNA-binding domain	0.007	68967	Lrp/AsnC-like transcriptional regulator N-terminal domain	1ri7 A:25-84
03	gi|150017205|ref|YP_001309459.1|	0052161	1-61	8.04e-19	46785	Winged helix DNA-binding domain	0.0056	68967	Lrp/AsnC-like transcriptional regulator N-terminal domain	2cfx A:1-63
03	gi|150017205|ref|YP_001309459.1|	0052160	62-137	0.00000000000000147	54909	Dimeric alpha+beta barrel	0.0056	69733	Lrp/AsnC-like transcriptional regulator C-terminal domain	1ri7 A:85-170
03	gi|150017237|ref|YP_001309491.1|	0052160	63-137	0.000000000000129	54909	Dimeric alpha+beta barrel	0.013	69733	Lrp/AsnC-like transcriptional regulator C-terminal domain	2cfx A:64-140
03	gi|150017237|ref|YP_001309491.1|	0052161	2-61	0.000000000000321	46785	Winged helix DNA-binding domain	0.0067	68967	Lrp/AsnC-like transcriptional regulator N-terminal domain	2cfx A:1-63
03	gi|150017616|ref|YP_001309870.1|	0052162	62-142	1.22e-19	54909	Dimeric alpha+beta barrel	0.0026	69733	Lrp/AsnC-like transcriptional regulator C-terminal domain	2cg4 A:67-152
03	gi|150017616|ref|YP_001309870.1|	0052161	1-59	0.000000000000193	46785	Winged helix DNA-binding domain	0.0061	68967	Lrp/AsnC-like transcriptional regulator N-terminal domain	2cfx A:1-63
03	gi|150018358|ref|YP_001310612.1|	0040524	75-236	5.65e-18	100950	NagB/RpiA/CoA transferase-like	0.086	110513	IF2B-like	1vb5 A:
03	gi|150018358|ref|YP_001310612.1|	0043758	4-61	0.0000000000000386	46785	Winged helix DNA-binding domain	0.052	68967	Lrp/AsnC-like transcriptional regulator N-terminal domain	1i1g A:2-61
03	gi|150018822|ref|YP_001311076.1|	0052161	24-83	1.54e-17	46785	Winged helix DNA-binding domain	0.0011	68967	Lrp/AsnC-like transcriptional regulator N-terminal domain	2cfx A:1-63
03	gi|150018822|ref|YP_001311076.1|	0052160	86-158	0.0000000000751	54909	Dimeric alpha+beta barrel	0.00053	69733	Lrp/AsnC-like transcriptional regulator C-terminal domain	2cfx A:64-140
03	gi|150018825|ref|YP_001311079.1|	0050696	115-499	1.06e-78	53383	PLP-dependent transferases	0.0000162	53384	AAT-like	1x0m A:26-428
03	gi|150018825|ref|YP_001311079.1|	0050048	7-78	3.55e-17	46785	Winged helix DNA-binding domain	0.087	68967	Lrp/AsnC-like transcriptional regulator N-terminal domain	2cfx A:1-63
03	gi|150018962|ref|YP_001311216.1|	0047284	60-140	2.15e-16	54909	Dimeric alpha+beta barrel	0.0089	69733	Lrp/AsnC-like transcriptional regulator C-terminal domain	1ri7 A:85-170
03	gi|150018962|ref|YP_001311216.1|	0052161	3-56	0.0000933	46785	Winged helix DNA-binding domain	0.01	68967	Lrp/AsnC-like transcriptional regulator N-terminal domain	1i1g A:2-61
03	gi|150015407|ref|YP_001307661.1|	0045790	114-321	1.45e-39	53850	Periplasmic binding protein-like II	0.00078	53851	Phosphate binding protein-like	1i6a A:
03	gi|150015407|ref|YP_001307661.1|	0045910	14-136	4.95e-24	46785	Winged helix DNA-binding domain	0.0042	88979	LysR-like transcriptional regulators	1ixc A:1-89
03	gi|150015608|ref|YP_001307862.1|	0045790	86-280	5.89e-31	53850	Periplasmic binding protein-like II	0.002	53851	Phosphate binding protein-like	1i6a A:
03	gi|150015608|ref|YP_001307862.1|	0045910	4-109	4.35e-23	46785	Winged helix DNA-binding domain	0.0072	88979	LysR-like transcriptional regulators	1ixc A:1-89
03	gi|150016831|ref|YP_001309085.1|	0052806	91-292	8.22e-29	53850	Periplasmic binding protein-like II	0.0081	53851	Phosphate binding protein-like	1i6a A:
03	gi|150016831|ref|YP_001309085.1|	0045910	1-112	9.09e-22	46785	Winged helix DNA-binding domain	0.008	88979	LysR-like transcriptional regulators	1ixc A:1-89
03	gi|150016924|ref|YP_001309178.1|	0052806	95-300	1.86e-25	53850	Periplasmic binding protein-like II	0.0011	53851	Phosphate binding protein-like	2fyi A:88-307
03	gi|150016924|ref|YP_001309178.1|	0045910	6-114	8.65e-16	46785	Winged helix DNA-binding domain	0.017	88979	LysR-like transcriptional regulators	1ixc A:1-89
03	gi|150017012|ref|YP_001309266.1|	0047462	91-285	1.05e-30	53850	Periplasmic binding protein-like II	0.00094	53851	Phosphate binding protein-like	1i6a A:
03	gi|150017012|ref|YP_001309266.1|	0047461	1-87	1.51e-24	46785	Winged helix DNA-binding domain	0.001	88979	LysR-like transcriptional regulators	1ixc A:1-89
03	gi|150017190|ref|YP_001309444.1|	0045910	2-87	5.8e-19	46785	Winged helix DNA-binding domain	0.0023	88979	LysR-like transcriptional regulators	1ixc A:1-89
03	gi|150017190|ref|YP_001309444.1|	0052509	89-294	2.71e-18	53850	Periplasmic binding protein-like II	0.0047	53851	Phosphate binding protein-like	2fyi A:88-307
03	gi|150017716|ref|YP_001309970.1|	0045790	90-313	3.98e-28	53850	Periplasmic binding protein-like II	0.001	53851	Phosphate binding protein-like	1al3 A:
03	gi|150017716|ref|YP_001309970.1|	0045910	1-110	3.72e-19	46785	Winged helix DNA-binding domain	0.0029	88979	LysR-like transcriptional regulators	1ixc A:1-89
03	gi|150017971|ref|YP_001310225.1|	0045790	91-294	2.07e-36	53850	Periplasmic binding protein-like II	0.0019	53851	Phosphate binding protein-like	1i6a A:
03	gi|150017971|ref|YP_001310225.1|	0045910	3-112	9.68e-19	46785	Winged helix DNA-binding domain	0.0074	88979	LysR-like transcriptional regulators	1ixc A:1-89
03	gi|150018010|ref|YP_001310264.1|	0045790	88-294	7.06e-47	53850	Periplasmic binding protein-like II	0.00083	53851	Phosphate binding protein-like	1i6a A:
03	gi|150018010|ref|YP_001310264.1|	0045910	1-110	1.91e-22	46785	Winged helix DNA-binding domain	0.0022	88979	LysR-like transcriptional regulators	1ixc A:1-89
03	gi|150018013|ref|YP_001310267.1|	0047461	3-83	1.9e-20	46785	Winged helix DNA-binding domain	0.0039	88979	LysR-like transcriptional regulators	1ixc A:1-89
03	gi|150018013|ref|YP_001310267.1|	0045790	91-293	0.0000000116	53850	Periplasmic binding protein-like II	0.01	53851	Phosphate binding protein-like	1i6a A:
03	gi|150018053|ref|YP_001310307.1|	0045790	89-315	1.9e-27	53850	Periplasmic binding protein-like II	0.0012	53851	Phosphate binding protein-like	1i6a A:
03	gi|150018053|ref|YP_001310307.1|	0045910	5-109	7e-19	46785	Winged helix DNA-binding domain	0.013	88979	LysR-like transcriptional regulators	1ixc A:1-89
03	gi|150018251|ref|YP_001310505.1|	0045790	89-291	8.45e-27	53850	Periplasmic binding protein-like II	0.0052	53851	Phosphate binding protein-like	1i6a A:
03	gi|150018251|ref|YP_001310505.1|	0047461	1-87	1.69e-17	46785	Winged helix DNA-binding domain	0.0049	88979	LysR-like transcriptional regulators	1ixc A:1-89
03	gi|150018293|ref|YP_001310547.1|	0045790	86-280	2.17e-21	53850	Periplasmic binding protein-like II	0.0057	53851	Phosphate binding protein-like	1i6a A:
03	gi|150018293|ref|YP_001310547.1|	0045910	1-107	6.22e-20	46785	Winged helix DNA-binding domain	0.0081	88979	LysR-like transcriptional regulators	1ixc A:1-89
03	gi|150018331|ref|YP_001310585.1|	0045790	102-300	2.72e-39	53850	Periplasmic binding protein-like II	0.0016	53851	Phosphate binding protein-like	1al3 A:
03	gi|150018331|ref|YP_001310585.1|	0045910	6-123	3.54e-19	46785	Winged helix DNA-binding domain	0.01	88979	LysR-like transcriptional regulators	1ixc A:1-89
03	gi|150018412|ref|YP_001310666.1|	0045790	88-294	3.76e-28	53850	Periplasmic binding protein-like II	0.0011	53851	Phosphate binding protein-like	1i6a A:
03	gi|150018412|ref|YP_001310666.1|	0047461	1-84	2.67e-21	46785	Winged helix DNA-binding domain	0.0038	88979	LysR-like transcriptional regulators	1ixc A:1-89
03	gi|150018453|ref|YP_001310707.1|	0045790	87-293	2.95e-35	53850	Periplasmic binding protein-like II	0.0021	53851	Phosphate binding protein-like	2fyi A:88-307
03	gi|150018453|ref|YP_001310707.1|	0045910	1-109	1.47e-20	46785	Winged helix DNA-binding domain	0.008	88979	LysR-like transcriptional regulators	1ixc A:1-89
03	gi|150018682|ref|YP_001310936.1|	0045790	90-290	9.29e-29	53850	Periplasmic binding protein-like II	0.0013	53851	Phosphate binding protein-like	1al3 A:
03	gi|150018682|ref|YP_001310936.1|	0047461	1-86	1.13e-17	46785	Winged helix DNA-binding domain	0.013	88979	LysR-like transcriptional regulators	1ixc A:1-89
03	gi|150014940|ref|YP_001307194.1|	0054842	6-135	2.12e-31	46785	Winged helix DNA-binding domain	0.006	63379	MarR-like transcriptional regulators	1lj9 A:
03	gi|150015133|ref|YP_001307387.1|	0052801	29-158	5.01e-26	46785	Winged helix DNA-binding domain	0.01	63379	MarR-like transcriptional regulators	2eth A:1-140
03	gi|150015166|ref|YP_001307420.1|	0040517	30-151	1.58e-18	46785	Winged helix DNA-binding domain	0.017	63379	MarR-like transcriptional regulators	2eth A:1-140
03	gi|150015168|ref|YP_001307422.1|	0040517	28-151	1.08e-16	46785	Winged helix DNA-binding domain	0.057	63379	MarR-like transcriptional regulators	1s3j A:
03	gi|150015192|ref|YP_001307446.1|	0052801	24-141	1.27e-21	46785	Winged helix DNA-binding domain	0.027	63379	MarR-like transcriptional regulators	2a61 A:5-143
03	gi|150015238|ref|YP_001307492.1|	0052514	5-139	9.26e-18	46785	Winged helix DNA-binding domain	0.012	63379	MarR-like transcriptional regulators	2fbh A:8-144
03	gi|150015592|ref|YP_001307846.1|	0052801	8-138	1.86e-27	46785	Winged helix DNA-binding domain	0.003	63379	MarR-like transcriptional regulators	1lj9 A:
03	gi|150015604|ref|YP_001307858.1|	0052801	19-133	1.99e-17	46785	Winged helix DNA-binding domain	0.038	63379	MarR-like transcriptional regulators	2a61 A:5-143
03	gi|150015604|ref|YP_001307858.1|	0045896	151-281	0.0000000000000514	55729	Acyl-CoA N-acyltransferases (Nat)	0.015	55730	N-acetyl transferase, NAT	1wwz A:1-157
03	gi|150015665|ref|YP_001307919.1|	0053759	11-142	5.69e-33	46785	Winged helix DNA-binding domain	0.0000572	63379	MarR-like transcriptional regulators	1z91 A:8-144
03	gi|150015953|ref|YP_001308207.1|	0040517	9-144	1.3e-28	46785	Winged helix DNA-binding domain	0.01	63379	MarR-like transcriptional regulators	2eth A:1-140
03	gi|150016276|ref|YP_001308530.1|	0052801	6-139	2.9e-25	46785	Winged helix DNA-binding domain	0.0088	63379	MarR-like transcriptional regulators	2eth A:1-140
03	gi|150016661|ref|YP_001308915.1|	0043164	11-88	0.000000156	46785	Winged helix DNA-binding domain	0.04	63379	MarR-like transcriptional regulators	1lj9 A:
03	gi|150016961|ref|YP_001309215.1|	0052801	6-141	9.73e-26	46785	Winged helix DNA-binding domain	0.0073	63379	MarR-like transcriptional regulators	1z91 A:8-144
03	gi|150017022|ref|YP_001309276.1|	0052801	6-147	1.27e-29	46785	Winged helix DNA-binding domain	0.017	63379	MarR-like transcriptional regulators	1z91 A:8-144
03	gi|150017688|ref|YP_001309942.1|	0052801	25-146	1.26e-19	46785	Winged helix DNA-binding domain	0.034	63379	MarR-like transcriptional regulators	2a61 A:5-143
03	gi|150017899|ref|YP_001310153.1|	0052801	11-146	1.07e-31	46785	Winged helix DNA-binding domain	0.0029	63379	MarR-like transcriptional regulators	2a61 A:5-143
03	gi|150018042|ref|YP_001310296.1|	0052801	24-134	1.08e-17	46785	Winged helix DNA-binding domain	0.079	63379	MarR-like transcriptional regulators	2a61 A:5-143
03	gi|150018042|ref|YP_001310296.1|	0049219	155-287	0.00000000000000213	55729	Acyl-CoA N-acyltransferases (Nat)	0.0093	55730	N-acetyl transferase, NAT	1wwz A:1-157
03	gi|150018130|ref|YP_001310384.1|	0054842	8-138	3.17e-27	46785	Winged helix DNA-binding domain	0.0029	63379	MarR-like transcriptional regulators	3bro A:3-137
03	gi|150018306|ref|YP_001310560.1|	0052801	20-147	3.78e-25	46785	Winged helix DNA-binding domain	0.0067	63379	MarR-like transcriptional regulators	1s3j A:
03	gi|150018459|ref|YP_001310713.1|	0054842	14-141	5.73e-28	46785	Winged helix DNA-binding domain	0.0045	63379	MarR-like transcriptional regulators	2fbh A:8-144
03	gi|150018470|ref|YP_001310724.1|	0040517	27-139	6.68e-20	46785	Winged helix DNA-binding domain	0.029	63379	MarR-like transcriptional regulators	1jgs A:
03	gi|150018517|ref|YP_001310771.1|	0052801	4-145	3.66e-23	46785	Winged helix DNA-binding domain	0.021	63379	MarR-like transcriptional regulators	3deu A:2-141
03	gi|150018559|ref|YP_001310813.1|	0040517	6-148	2.31e-25	46785	Winged helix DNA-binding domain	0.051	63379	MarR-like transcriptional regulators	1z91 A:8-144
03	gi|150018677|ref|YP_001310931.1|	0052801	14-146	4.67e-24	46785	Winged helix DNA-binding domain	0.0036	63379	MarR-like transcriptional regulators	3deu A:2-141
03	gi|150018709|ref|YP_001310963.1|	0052801	13-146	5.62e-25	46785	Winged helix DNA-binding domain	0.0071	63379	MarR-like transcriptional regulators	2fbh A:8-144
03	gi|150018729|ref|YP_001310983.1|	0052801	3-136	5.38e-27	46785	Winged helix DNA-binding domain	0.0035	63379	MarR-like transcriptional regulators	3deu A:2-141
03	gi|150018910|ref|YP_001311164.1|	0052801	19-152	6.39e-22	46785	Winged helix DNA-binding domain	0.016	63379	MarR-like transcriptional regulators	2a61 A:5-143
03	gi|150019505|ref|YP_001311759.1|	0041592	330-615	1.75e-43	56112	Protein kinase-like (PK-like)	0.063	90040	Choline kinase	1nw1 A:
03	gi|150019505|ref|YP_001311759.1|	0047707	91-314	1.31e-24	53448	Nucleotide-diphospho-sugar transferases	0.013	68901	Cytidylytransferase	1jyk A:
03	gi|150019505|ref|YP_001311759.1|	0054905	6-71	0.00000000488	46785	Winged helix DNA-binding domain	0.034	63379	MarR-like transcriptional regulators	3cta A:5-89
03	gi|150019731|ref|YP_001311985.1|	0052801	6-141	3e-29	46785	Winged helix DNA-binding domain	0.0039	63379	MarR-like transcriptional regulators	2fbh A:8-144
03	gi|150019789|ref|YP_001312043.1|	0052801	4-141	3.36e-26	46785	Winged helix DNA-binding domain	0.006	63379	MarR-like transcriptional regulators	1lj9 A:
03	gi|150014934|ref|YP_001307188.1|	0050342	1-120	1.99e-31	52172	CheY-like	0.00078	52173	CheY-related	1nxo A:
03	gi|150014934|ref|YP_001307188.1|	0051385	125-222	1.02e-21	46894	C-terminal effector domain of the bipartite response regulators	0.0011	46895	PhoB-like	1kgs A:124-225
03	gi|150014975|ref|YP_001307229.1|	0050342	6-125	1.34e-41	52172	CheY-like	0.0000814	52173	CheY-related	1nxo A:
03	gi|150014975|ref|YP_001307229.1|	0051385	126-227	4.86e-32	46894	C-terminal effector domain of the bipartite response regulators	0.00029	46895	PhoB-like	1qqi A:
03	gi|150015084|ref|YP_001307338.1|	0050342	1-124	2.42e-40	52172	CheY-like	0.00018	52173	CheY-related	1nxo A:
03	gi|150015084|ref|YP_001307338.1|	0051385	127-227	1.67e-26	46894	C-terminal effector domain of the bipartite response regulators	0.0015	46895	PhoB-like	1p2f A:121-217
03	gi|150015478|ref|YP_001307732.1|	0050342	2-132	5.12e-42	52172	CheY-like	0.00013	52173	CheY-related	1mvo A:
03	gi|150015478|ref|YP_001307732.1|	0051385	135-233	6.52e-30	46894	C-terminal effector domain of the bipartite response regulators	0.002	46895	PhoB-like	1p2f A:121-217
03	gi|150016009|ref|YP_001308263.1|	0050342	3-130	6.4e-43	52172	CheY-like	0.0000437	52173	CheY-related	1mvo A:
03	gi|150016009|ref|YP_001308263.1|	0051385	129-230	3.97e-33	46894	C-terminal effector domain of the bipartite response regulators	0.00062	46895	PhoB-like	1ys7 A:128-233
03	gi|150016605|ref|YP_001308859.1|	0050342	2-127	1.08e-41	52172	CheY-like	0.00011	52173	CheY-related	1mvo A:
03	gi|150016605|ref|YP_001308859.1|	0051385	128-224	1.86e-31	46894	C-terminal effector domain of the bipartite response regulators	0.00063	46895	PhoB-like	1qqi A:
03	gi|150016678|ref|YP_001308932.1|	0050342	1-125	1.57e-39	52172	CheY-like	0.00018	52173	CheY-related	1mvo A:
03	gi|150016678|ref|YP_001308932.1|	0051385	128-231	5.67e-29	46894	C-terminal effector domain of the bipartite response regulators	0.0011	46895	PhoB-like	1p2f A:121-217
03	gi|150016917|ref|YP_001309171.1|	0054521	1-117	9.96e-36	52172	CheY-like	0.00026	52173	CheY-related	1kgs A:2-123
03	gi|150016917|ref|YP_001309171.1|	0051385	123-222	1.33e-27	46894	C-terminal effector domain of the bipartite response regulators	0.0011	46895	PhoB-like	1p2f A:121-217
03	gi|150016986|ref|YP_001309240.1|	0050342	4-127	2.85e-40	52172	CheY-like	0.00012	52173	CheY-related	1mvo A:
03	gi|150016986|ref|YP_001309240.1|	0051385	132-232	2.83e-28	46894	C-terminal effector domain of the bipartite response regulators	0.0019	46895	PhoB-like	1p2f A:121-217
03	gi|150017041|ref|YP_001309295.1|	0043525	1-142	4.27e-29	52172	CheY-like	0.0024	52173	CheY-related	1u0s Y:
03	gi|150017041|ref|YP_001309295.1|	0052669	131-223	0.000000115	46894	C-terminal effector domain of the bipartite response regulators	0.014	46895	PhoB-like	1kgs A:124-225
03	gi|150017041|ref|YP_001309295.1|	0052670	265-373	0.000000524	48452	TPR-like	0.095	48453	Tetratricopeptide repeat (TPR)	1y8m A:1-138
03	gi|150017114|ref|YP_001309368.1|	0050342	2-124	3.7e-42	52172	CheY-like	0.00019	52173	CheY-related	1mvo A:
03	gi|150017114|ref|YP_001309368.1|	0051385	128-227	5.1e-30	46894	C-terminal effector domain of the bipartite response regulators	0.0014	46895	PhoB-like	1p2f A:121-217
03	gi|150017117|ref|YP_001309371.1|	0051385	134-228	3.61e-29	46894	C-terminal effector domain of the bipartite response regulators	0.0014	46895	PhoB-like	1p2f A:121-217
03	gi|150017117|ref|YP_001309371.1|	0043525	4-177	2.42e-25	52172	CheY-like	0.0015	52173	CheY-related	1mvo A:
03	gi|150017343|ref|YP_001309597.1|	0050342	2-125	7.68e-40	52172	CheY-like	0.00033	52173	CheY-related	1nxo A:
03	gi|150017343|ref|YP_001309597.1|	0051385	131-217	1.47e-22	46894	C-terminal effector domain of the bipartite response regulators	0.0015	46895	PhoB-like	1p2f A:121-217
03	gi|150017695|ref|YP_001309949.1|	0050342	4-126	1.18e-34	52172	CheY-like	0.00013	52173	CheY-related	1nxo A:
03	gi|150017695|ref|YP_001309949.1|	0049014	135-236	5.95e-28	46894	C-terminal effector domain of the bipartite response regulators	0.002	46895	PhoB-like	1opc A:
03	gi|150017764|ref|YP_001310018.1|	0050342	1-123	2.13e-40	52172	CheY-like	0.00026	52173	CheY-related	1kgs A:2-123
03	gi|150017764|ref|YP_001310018.1|	0051385	129-230	5.95e-28	46894	C-terminal effector domain of the bipartite response regulators	0.00099	46895	PhoB-like	1p2f A:121-217
03	gi|150017794|ref|YP_001310048.1|	0050342	2-125	2.56e-41	52172	CheY-like	0.0001	52173	CheY-related	1nxo A:
03	gi|150017794|ref|YP_001310048.1|	0048619	135-230	5.1e-27	46894	C-terminal effector domain of the bipartite response regulators	0.0014	46895	PhoB-like	1opc A:
03	gi|150017826|ref|YP_001310080.1|	0050342	2-131	7.68e-38	52172	CheY-like	0.0000814	52173	CheY-related	1nxo A:
03	gi|150017826|ref|YP_001310080.1|	0051385	132-223	8.22e-29	46894	C-terminal effector domain of the bipartite response regulators	0.0026	46895	PhoB-like	1p2f A:121-217
03	gi|150017893|ref|YP_001310147.1|	0050342	2-123	2.13e-39	52172	CheY-like	0.00011	52173	CheY-related	1nxo A:
03	gi|150017893|ref|YP_001310147.1|	0048619	137-229	5.67e-26	46894	C-terminal effector domain of the bipartite response regulators	0.0016	46895	PhoB-like	1opc A:
03	gi|150018187|ref|YP_001310441.1|	0050342	2-125	4.41e-39	52172	CheY-like	0.00022	52173	CheY-related	1nxo A:
03	gi|150018187|ref|YP_001310441.1|	0051385	117-217	1.86e-26	46894	C-terminal effector domain of the bipartite response regulators	0.0024	46895	PhoB-like	1ys7 A:128-233
03	gi|150018489|ref|YP_001310743.1|	0050342	2-125	7.26e-35	52172	CheY-like	0.00034	52173	CheY-related	1nxo A:
03	gi|150018489|ref|YP_001310743.1|	0051385	125-225	7.94e-28	46894	C-terminal effector domain of the bipartite response regulators	0.0028	46895	PhoB-like	1qqi A:
03	gi|150018666|ref|YP_001310920.1|	0050342	1-125	1.71e-33	52172	CheY-like	0.00055	52173	CheY-related	1mvo A:
03	gi|150018666|ref|YP_001310920.1|	0049014	125-222	1.76e-26	46894	C-terminal effector domain of the bipartite response regulators	0.0024	46895	PhoB-like	1qqi A:
03	gi|150018981|ref|YP_001311235.1|	0050342	1-128	1.11e-34	52172	CheY-like	0.00032	52173	CheY-related	1mvo A:
03	gi|150018981|ref|YP_001311235.1|	0051385	126-222	4.54e-27	46894	C-terminal effector domain of the bipartite response regulators	0.001	46895	PhoB-like	1qqi A:
03	gi|150019307|ref|YP_001311561.1|	0050342	7-129	4.55e-41	52172	CheY-like	0.00015	52173	CheY-related	1nxo A:
03	gi|150019307|ref|YP_001311561.1|	0051385	131-227	8.5e-26	46894	C-terminal effector domain of the bipartite response regulators	0.0012	46895	PhoB-like	1ys7 A:128-233
03	gi|150019401|ref|YP_001311655.1|	0050342	1-130	2.28e-37	52172	CheY-like	0.00037	52173	CheY-related	1mvo A:
03	gi|150019401|ref|YP_001311655.1|	0051385	130-227	8.5e-31	46894	C-terminal effector domain of the bipartite response regulators	0.00092	46895	PhoB-like	1p2f A:121-217
03	gi|150019435|ref|YP_001311689.1|	0050342	3-120	7.12e-37	52172	CheY-like	0.00013	52173	CheY-related	1nxo A:
03	gi|150019435|ref|YP_001311689.1|	0051385	145-241	8.22e-30	46894	C-terminal effector domain of the bipartite response regulators	0.0012	46895	PhoB-like	1ys7 A:128-233
03	gi|150019834|ref|YP_001312088.1|	0050342	2-125	2.28e-39	52172	CheY-like	0.0001	52173	CheY-related	1nxo A:
03	gi|150019834|ref|YP_001312088.1|	0051385	138-226	7.65e-25	46894	C-terminal effector domain of the bipartite response regulators	0.0014	46895	PhoB-like	1kgs A:124-225
03	gi|150014927|ref|YP_001307181.1|	0046409	3-63	0.000000000166	47413	lambda repressor-like DNA-binding domains	0.035	47432	SinR domain-like	1b0n A:1-68
03	gi|150014927|ref|YP_001307181.1|	0039545	125-196	0.0000000523	51306	LexA/Signal peptidase	0.0096	51307	LexA-related	1jhf A:73-198
03	gi|150015531|ref|YP_001307785.1|	0042932	178-343	7.59e-16	48452	TPR-like	0.016	48453	Tetratricopeptide repeat (TPR)	1w3b A:
03	gi|150015531|ref|YP_001307785.1|	0050823	4-68	0.0000000000000194	47413	lambda repressor-like DNA-binding domains	0.036	47432	SinR domain-like	1b0n A:1-68
03	gi|150015531|ref|YP_001307785.1|	0054057	76-219	0.0000000228	48452	TPR-like	0.024	48453	Tetratricopeptide repeat (TPR)	1elr A:
03	gi|150015590|ref|YP_001307844.1|	0049999	2-63	2.41e-18	47413	lambda repressor-like DNA-binding domains	0.0084	47432	SinR domain-like	1utx A:
03	gi|150015603|ref|YP_001307857.1|	0054369	20-82	0.0000000000929	47413	lambda repressor-like DNA-binding domains	0.036	47432	SinR domain-like	1b0n A:1-68
03	gi|150015774|ref|YP_001308028.1|	0054537	11-64	0.000000201	47413	lambda repressor-like DNA-binding domains	0.033	47432	SinR domain-like	1utx A:
03	gi|150015818|ref|YP_001308072.1|	0051249	3-60	0.0000000000000563	47413	lambda repressor-like DNA-binding domains	0.062	47432	SinR domain-like	1utx A:
03	gi|150016223|ref|YP_001308477.1|	0054323	69-134	0.000000000296	47413	lambda repressor-like DNA-binding domains	0.034	47432	SinR domain-like	2b5a A:1-77
03	gi|150016371|ref|YP_001308625.1|	0051249	19-70	0.000000000144	47413	lambda repressor-like DNA-binding domains	0.041	47432	SinR domain-like	1utx A:
03	gi|150016553|ref|YP_001308807.1|	0054323	3-70	0.000000000000622	47413	lambda repressor-like DNA-binding domains	0.048	47432	SinR domain-like	1b0n A:1-68
03	gi|150017031|ref|YP_001309285.1|	0051249	7-74	1.83e-17	47413	lambda repressor-like DNA-binding domains	0.067	47432	SinR domain-like	1b0n A:1-68
03	gi|150018283|ref|YP_001310537.1|	0051249	5-67	1.34e-18	47413	lambda repressor-like DNA-binding domains	0.0099	47432	SinR domain-like	1utx A:
03	gi|150018305|ref|YP_001310559.1|	0051249	5-67	5.36e-18	47413	lambda repressor-like DNA-binding domains	0.015	47432	SinR domain-like	1utx A:
03	gi|150018309|ref|YP_001310563.1|	0049999	2-63	3.22e-16	47413	lambda repressor-like DNA-binding domains	0.0076	47432	SinR domain-like	1utx A:
03	gi|150018373|ref|YP_001310627.1|	0049999	2-64	9.12e-20	47413	lambda repressor-like DNA-binding domains	0.0045	47432	SinR domain-like	1utx A:
03	gi|150018480|ref|YP_001310734.1|	0054369	8-84	0.000000188	47413	lambda repressor-like DNA-binding domains	0.049	47432	SinR domain-like	1b0n A:1-68
03	gi|150018645|ref|YP_001310899.1|	0050823	3-69	4.9e-18	47413	lambda repressor-like DNA-binding domains	0.062	47432	SinR domain-like	1b0n A:1-68
03	gi|150018771|ref|YP_001311025.1|	0051249	2-67	3.33e-18	47413	lambda repressor-like DNA-binding domains	0.06	47432	SinR domain-like	1utx A:
03	gi|150019804|ref|YP_001312058.1|	0050823	1-65	7.78e-17	47413	lambda repressor-like DNA-binding domains	0.07	47432	SinR domain-like	1utx A:
03	gi|150014911|ref|YP_001307165.1|	0049523	3-73	2.67e-18	46689	Homeodomain-like	0.0039	46764	Tetracyclin repressor-like, N-terminal domain	1z77 A:1-75
03	gi|150014911|ref|YP_001307165.1|	0050189	76-187	2.22e-16	48498	Tetracyclin repressor-like, C-terminal domain	0.004	48499	Tetracyclin repressor-like, C-terminal domain	1vi0 A:78-194
03	gi|150015150|ref|YP_001307404.1|	0049195	10-79	9.48e-18	46689	Homeodomain-like	0.0055	46764	Tetracyclin repressor-like, N-terminal domain	1jt6 A:2-72
03	gi|150015161|ref|YP_001307415.1|	0054157	8-73	6.67e-17	46689	Homeodomain-like	0.0072	46764	Tetracyclin repressor-like, N-terminal domain	2iu5 A:1-71
03	gi|150015476|ref|YP_001307730.1|	0054157	14-76	0.00000000000000133	46689	Homeodomain-like	0.0054	46764	Tetracyclin repressor-like, N-terminal domain	1vi0 A:6-77
03	gi|150015626|ref|YP_001307880.1|	0052743	78-190	2.85e-27	48498	Tetracyclin repressor-like, C-terminal domain	0.0000124	48499	Tetracyclin repressor-like, C-terminal domain	2fq4 A:78-192
03	gi|150015626|ref|YP_001307880.1|	0054341	7-66	9.48e-16	46689	Homeodomain-like	0.00058	46764	Tetracyclin repressor-like, N-terminal domain	2fq4 A:9-77
03	gi|150016136|ref|YP_001308390.1|	0049195	1-74	2.03e-16	46689	Homeodomain-like	0.0046	46764	Tetracyclin repressor-like, N-terminal domain	1vi0 A:6-77
03	gi|150016399|ref|YP_001308653.1|	0049195	7-79	0.00000000000272	46689	Homeodomain-like	0.0067	46764	Tetracyclin repressor-like, N-terminal domain	1rkt A:2-82
03	gi|150016510|ref|YP_001308764.1|	0054226	8-79	0.000000735	46689	Homeodomain-like	0.075	46764	Tetracyclin repressor-like, N-terminal domain	2np5 A:9-77
03	gi|150016848|ref|YP_001309102.1|	0050079	2-66	0.00000000000298	46689	Homeodomain-like	0.007	46764	Tetracyclin repressor-like, N-terminal domain	2hyj A:8-82
03	gi|150016934|ref|YP_001309188.1|	0054157	31-91	7.48e-17	46689	Homeodomain-like	0.0065	46764	Tetracyclin repressor-like, N-terminal domain	1vi0 A:6-77
03	gi|150016934|ref|YP_001309188.1|	0051515	105-212	0.0000178	48498	Tetracyclin repressor-like, C-terminal domain	0.02	48499	Tetracyclin repressor-like, C-terminal domain	2fq4 A:78-192
03	gi|150016935|ref|YP_001309189.1|	0049195	1-74	2.84e-18	46689	Homeodomain-like	0.0039	46764	Tetracyclin repressor-like, N-terminal domain	3c07 A:15-89
03	gi|150016935|ref|YP_001309189.1|	0050189	87-198	0.0000163	48498	Tetracyclin repressor-like, C-terminal domain	0.019	48499	Tetracyclin repressor-like, C-terminal domain	1vi0 A:78-194
03	gi|150017073|ref|YP_001309327.1|	0054341	7-69	0.0000000000103	46689	Homeodomain-like	0.006	46764	Tetracyclin repressor-like, N-terminal domain	2fq4 A:9-77
03	gi|150017334|ref|YP_001309588.1|	0049523	6-76	4.04e-17	46689	Homeodomain-like	0.0034	46764	Tetracyclin repressor-like, N-terminal domain	1z77 A:1-75
03	gi|150017334|ref|YP_001309588.1|	0050189	79-201	0.0000000534	48498	Tetracyclin repressor-like, C-terminal domain	0.0035	48499	Tetracyclin repressor-like, C-terminal domain	1vi0 A:78-194
03	gi|150017338|ref|YP_001309592.1|	0049523	3-67	0.00000000000000113	46689	Homeodomain-like	0.01	46764	Tetracyclin repressor-like, N-terminal domain	2fbq A:2-80
03	gi|150017338|ref|YP_001309592.1|	0050189	117-197	0.0000000117	48498	Tetracyclin repressor-like, C-terminal domain	0.0048	48499	Tetracyclin repressor-like, C-terminal domain	1vi0 A:78-194
03	gi|150017685|ref|YP_001309939.1|	0054157	2-68	1.74e-17	46689	Homeodomain-like	0.01	46764	Tetracyclin repressor-like, N-terminal domain	1ui5 A:5-75
03	gi|150017703|ref|YP_001309957.1|	0051586	76-183	6.37e-19	48498	Tetracyclin repressor-like, C-terminal domain	0.0039	48499	Tetracyclin repressor-like, C-terminal domain	1zk8 A:78-182
03	gi|150017703|ref|YP_001309957.1|	0051585	5-70	0.00000000000748	46689	Homeodomain-like	0.0051	46764	Tetracyclin repressor-like, N-terminal domain	1zk8 A:6-77
03	gi|150017715|ref|YP_001309969.1|	0054157	9-73	0.0000000000000052	46689	Homeodomain-like	0.0081	46764	Tetracyclin repressor-like, N-terminal domain	2iu5 A:1-71
03	gi|150017725|ref|YP_001309979.1|	0054157	9-69	0.000000000000614	46689	Homeodomain-like	0.014	46764	Tetracyclin repressor-like, N-terminal domain	1rkt A:2-82
03	gi|150017776|ref|YP_001310030.1|	0054157	12-75	0.0000000000000485	46689	Homeodomain-like	0.0092	46764	Tetracyclin repressor-like, N-terminal domain	2iu5 A:1-71
03	gi|150017916|ref|YP_001310170.1|	0049195	4-69	1.25e-17	46689	Homeodomain-like	0.0045	46764	Tetracyclin repressor-like, N-terminal domain	3c07 A:15-89
03	gi|150017946|ref|YP_001310200.1|	0054157	7-75	0.0000000000000145	46689	Homeodomain-like	0.014	46764	Tetracyclin repressor-like, N-terminal domain	2iu5 A:1-71
03	gi|150017981|ref|YP_001310235.1|	0049195	2-75	1.7e-18	46689	Homeodomain-like	0.0046	46764	Tetracyclin repressor-like, N-terminal domain	2i10 A:10-78
03	gi|150018007|ref|YP_001310261.1|	0054157	3-59	0.0000000000105	46689	Homeodomain-like	0.0082	46764	Tetracyclin repressor-like, N-terminal domain	2iu5 A:1-71
03	gi|150018147|ref|YP_001310401.1|	0051586	78-184	5.11e-19	48498	Tetracyclin repressor-like, C-terminal domain	0.0024	48499	Tetracyclin repressor-like, C-terminal domain	1zk8 A:78-182
03	gi|150018147|ref|YP_001310401.1|	0051585	6-72	0.0000000000019	46689	Homeodomain-like	0.0032	46764	Tetracyclin repressor-like, N-terminal domain	1zk8 A:6-77
03	gi|150018164|ref|YP_001310418.1|	0049523	7-74	7.7e-17	46689	Homeodomain-like	0.0064	46764	Tetracyclin repressor-like, N-terminal domain	1z77 A:1-75
03	gi|150018239|ref|YP_001310493.1|	0046275	250-300	0.00000000000309	46689	Homeodomain-like	0.02	46759	AraC type transcriptional activator	1d5y A:57-121
03	gi|150018239|ref|YP_001310493.1|	0036286	197-248	0.000000000112	46689	Homeodomain-like	0.063	46764	Tetracyclin repressor-like, N-terminal domain	1v7b A:1-74
03	gi|150018239|ref|YP_001310493.1|	0051818	36-173	0.00000000034	51215	Regulatory protein AraC	0.02	51216	Regulatory protein AraC	2arc A:
03	gi|150018401|ref|YP_001310655.1|	0054157	6-69	0.00000000000159	46689	Homeodomain-like	0.011	46764	Tetracyclin repressor-like, N-terminal domain	2iu5 A:1-71
03	gi|150018403|ref|YP_001310657.1|	0036286	208-257	0.000000000171	46689	Homeodomain-like	0.05	46764	Tetracyclin repressor-like, N-terminal domain	1jt6 A:2-72
03	gi|150018403|ref|YP_001310657.1|	0045977	260-306	0.0000228	46689	Homeodomain-like	0.041	46759	AraC type transcriptional activator	1bl0 A:63-124
03	gi|150018416|ref|YP_001310670.1|	0054157	6-70	0.00000000000185	46689	Homeodomain-like	0.0079	46764	Tetracyclin repressor-like, N-terminal domain	2iu5 A:1-71
03	gi|150018423|ref|YP_001310677.1|	0049195	6-73	0.000000000000214	46689	Homeodomain-like	0.02	46764	Tetracyclin repressor-like, N-terminal domain	2fx0 A:4-76
03	gi|150018440|ref|YP_001310694.1|	0054157	12-71	0.00000000000378	46689	Homeodomain-like	0.024	46764	Tetracyclin repressor-like, N-terminal domain	2iu5 A:1-71
03	gi|150018465|ref|YP_001310719.1|	0053066	78-190	8.9e-21	48498	Tetracyclin repressor-like, C-terminal domain	0.0054	48499	Tetracyclin repressor-like, C-terminal domain	2i10 A:79-194
03	gi|150018465|ref|YP_001310719.1|	0049195	1-72	0.00000000000000549	46689	Homeodomain-like	0.0016	46764	Tetracyclin repressor-like, N-terminal domain	2i10 A:10-78
03	gi|150018467|ref|YP_001310721.1|	0054157	9-73	0.00000000000923	46689	Homeodomain-like	0.012	46764	Tetracyclin repressor-like, N-terminal domain	1ui5 A:5-75
03	gi|150018471|ref|YP_001310725.1|	0054073	78-192	1.92e-24	48498	Tetracyclin repressor-like, C-terminal domain	0.0037	48499	Tetracyclin repressor-like, C-terminal domain	1vi0 A:78-194
03	gi|150018471|ref|YP_001310725.1|	0049523	3-82	0.00000000000000298	46689	Homeodomain-like	0.0038	46764	Tetracyclin repressor-like, N-terminal domain	1ui5 A:5-75
03	gi|150018675|ref|YP_001310929.1|	0054157	10-70	0.00000000000000105	46689	Homeodomain-like	0.0077	46764	Tetracyclin repressor-like, N-terminal domain	2iu5 A:1-71
03	gi|150018678|ref|YP_001310932.1|	0051515	83-207	1.07e-24	48498	Tetracyclin repressor-like, C-terminal domain	0.011	48499	Tetracyclin repressor-like, C-terminal domain	1vi0 A:78-194
03	gi|150018678|ref|YP_001310932.1|	0049523	8-75	3.94e-19	46689	Homeodomain-like	0.0021	46764	Tetracyclin repressor-like, N-terminal domain	1z77 A:1-75
03	gi|150018702|ref|YP_001310956.1|	0054157	3-70	0.000000000000599	46689	Homeodomain-like	0.013	46764	Tetracyclin repressor-like, N-terminal domain	2g3b A:2-73
03	gi|150019170|ref|YP_001311424.1|	0051818	15-143	2.48e-28	51215	Regulatory protein AraC	0.0061	51216	Regulatory protein AraC	2arc A:
03	gi|150019170|ref|YP_001311424.1|	0046275	221-271	0.0000000000000403	46689	Homeodomain-like	0.013	46759	AraC type transcriptional activator	1d5y A:57-121
03	gi|150019170|ref|YP_001311424.1|	0036286	171-217	0.000000173	46689	Homeodomain-like	0.062	46764	Tetracyclin repressor-like, N-terminal domain	1t56 A:22-94
03	gi|150019341|ref|YP_001311595.1|	0045977	209-259	0.000000000116	46689	Homeodomain-like	0.022	46759	AraC type transcriptional activator	1bl0 A:9-62
03	gi|150019341|ref|YP_001311595.1|	0036286	156-207	0.00000627	46689	Homeodomain-like	0.069	46764	Tetracyclin repressor-like, N-terminal domain	1a6i A:2-67
03	gi|150019502|ref|YP_001311756.1|	0051585	3-65	4.85e-17	46689	Homeodomain-like	0.0068	46764	Tetracyclin repressor-like, N-terminal domain	2i10 A:10-78
03	gi|150019728|ref|YP_001311982.1|	0051466	30-87	0.0000000133	46689	Homeodomain-like	0.013	46764	Tetracyclin repressor-like, N-terminal domain	2fbq A:2-80
03	gi|150015840|ref|YP_001308094.1|	0041617	105-351	3.79e-45	52540	P-loop containing nucleoside triphosphate hydrolases	0.00015	81269	Extended AAA-ATPase domain	1ny5 A:138-384
03	gi|150015840|ref|YP_001308094.1|	0042268	565-686	0.0000000000000235	53062	PTS system fructose IIA component-like	0.056	159618	DhaM-like	3ct6 A:1-123
03	gi|150015840|ref|YP_001308094.1|	0038492	820-914	0.0000000000157	63520	PTS-regulatory domain, PRD	0.0078	63521	PTS-regulatory domain, PRD	1h99 A:54-168
03	gi|150015840|ref|YP_001308094.1|	0042770	18-65	0.0000000374	46785	Winged helix DNA-binding domain	0.05	109680	TrmB-like	2d1h A:1-109
03	gi|150015840|ref|YP_001308094.1|	0038493	457-553	0.00000589	63520	PTS-regulatory domain, PRD	0.0058	63521	PTS-regulatory domain, PRD	1h99 A:169-275
03	gi|150017846|ref|YP_001310100.1|	0049498	81-377	8.48e-39	53067	Actin-like ATPase domain	0.00071	110636	ROK	1z05 A:209-405
03	gi|150017846|ref|YP_001310100.1|	0051455	15-73	0.000000000552	46785	Winged helix DNA-binding domain	0.085	109680	TrmB-like	2d1h A:1-109
03	gi|150019496|ref|YP_001311750.1|	0041617	96-318	2.06e-35	52540	P-loop containing nucleoside triphosphate hydrolases	0.00076	81269	Extended AAA-ATPase domain	1ny5 A:138-384
03	gi|150019496|ref|YP_001311750.1|	0038492	430-530	5.75e-22	63520	PTS-regulatory domain, PRD	0.00066	63521	PTS-regulatory domain, PRD	1h99 A:54-168
03	gi|150019496|ref|YP_001311750.1|	0054904	544-659	0.0000000000000523	53062	PTS system fructose IIA component-like	0.019	53063	EIIA-man component-like	1pdo A:
03	gi|150019496|ref|YP_001311750.1|	0038492	800-891	0.000000000000562	63520	PTS-regulatory domain, PRD	0.012	63521	PTS-regulatory domain, PRD	1h99 A:169-275
03	gi|150019496|ref|YP_001311750.1|	0042079	13-61	0.00000806	46785	Winged helix DNA-binding domain	0.077	109680	TrmB-like	2d1h A:1-109
