# Supplementary material for: Abundance, diversity and domain architecture variability in prokaryotic DNA-binding transcription factors
Source: PLoS One. 2018 Apr 3;13(4):e0195332. doi: 10.1371/journal.pone.0195332 (PMC5882156; doi:10.1371/journal.pone.0195332)
Supplement: S1 Dataset — The information of genomes and transcription factors is organized in a tabular format. The file S1_Dataset.zip contains 761 files, one per genome. The information is organized as follows: Genome ID, identifier from NCBI database; Supfam ID; physical position of the Domain; E-value; Supfam model assignment; Supfam description; E-value associated to the family; Family ID; Family ID; representative PDB associated to each assignment. (ZIP) [file pone.0195332.s005.zip › Genomes_assignments/Clostridium_botulinum_B_str._Eklund_17B_B.TFs]

97	gi|187933017|ref|YP_001884741.1|	0046275	293-341	0.0000000000318	46689	Homeodomain-like	0.021	46759	AraC type transcriptional activator	1bl0 A:63-124
97	gi|187933017|ref|YP_001884741.1|	0036286	245-289	0.0000185	46689	Homeodomain-like	0.024	46759	AraC type transcriptional activator	1bl0 A:9-62
97	gi|187935476|ref|YP_001884892.1|	0050404	337-692	3.4e-67	51445	(Trans)glycosidases	0.00000272	51487	beta-glycanases	1w91 A:14-360
97	gi|187935476|ref|YP_001884892.1|	0050403	683-835	2.63e-28	51011	Glycosyl hydrolase domain	0.0071	89388	Composite domain of glycosyl hydrolase families 5, 30, 39 and 51	1w91 A:4-13,A:361-502
97	gi|187935476|ref|YP_001884892.1|	0045977	221-271	0.00000000278	46689	Homeodomain-like	0.0066	46759	AraC type transcriptional activator	1bl0 A:63-124
97	gi|187935476|ref|YP_001884892.1|	0036286	168-219	0.00000206	46689	Homeodomain-like	0.023	46759	AraC type transcriptional activator	1bl0 A:9-62
97	gi|187935476|ref|YP_001884892.1|	0049912	27-85	0.0000978	51182	RmlC-like cupins	0.047	89406	Hypothetical protein TM1112	1lkn A:
97	gi|187934608|ref|YP_001884904.1|	0039814	127-282	9.16e-28	55136	Probable bacterial effector-binding domain	0.069	55140	Rob transcription factor, C-terminal domain	1d5y A:122-294
97	gi|187934608|ref|YP_001884904.1|	0046275	57-108	0.000000000309	46689	Homeodomain-like	0.011	46759	AraC type transcriptional activator	1d5y A:57-121
97	gi|187934608|ref|YP_001884904.1|	0036286	6-55	0.000000108	46689	Homeodomain-like	0.0087	46759	AraC type transcriptional activator	1bl0 A:9-62
97	gi|187932497|ref|YP_001885761.1|	0051818	26-165	1.7e-16	51215	Regulatory protein AraC	0.013	51216	Regulatory protein AraC	2arc A:
97	gi|187932497|ref|YP_001885761.1|	0036286	182-233	0.0000000564	46689	Homeodomain-like	0.0061	46759	AraC type transcriptional activator	1bl0 A:9-62
97	gi|187932497|ref|YP_001885761.1|	0046275	236-279	0.00000028	46689	Homeodomain-like	0.045	46759	AraC type transcriptional activator	1bl0 A:63-124
97	gi|187933420|ref|YP_001886035.1|	0043525	1-126	3.56e-27	52172	CheY-like	0.0065	52173	CheY-related	1a04 A:5-142
97	gi|187933420|ref|YP_001886035.1|	0046275	188-237	0.000000000000193	46689	Homeodomain-like	0.019	46759	AraC type transcriptional activator	1d5y A:57-121
97	gi|187933420|ref|YP_001886035.1|	0035607	135-186	0.00000000112	46689	Homeodomain-like	0.0097	46759	AraC type transcriptional activator	1bl0 A:9-62
97	gi|187934892|ref|YP_001886189.1|	0051818	14-169	8.11e-19	51215	Regulatory protein AraC	0.0071	51216	Regulatory protein AraC	2arc A:
97	gi|187934892|ref|YP_001886189.1|	0046275	241-290	0.00000000000349	46689	Homeodomain-like	0.017	46759	AraC type transcriptional activator	1d5y A:57-121
97	gi|187934892|ref|YP_001886189.1|	0036286	189-239	0.000000000294	46689	Homeodomain-like	0.011	46759	AraC type transcriptional activator	1bl0 A:9-62
97	gi|187933831|ref|YP_001886227.1|	0054448	3-196	9.1e-72	51621	Phosphoenolpyruvate/pyruvate domain	0.00000669	159416	Mll9387-like	2p10 A:8-204
97	gi|187933831|ref|YP_001886227.1|	0046275	345-394	0.0000000000426	46689	Homeodomain-like	0.017	46759	AraC type transcriptional activator	1d5y A:57-121
97	gi|187933831|ref|YP_001886227.1|	0036286	292-343	0.000000358	46689	Homeodomain-like	0.017	46759	AraC type transcriptional activator	1bl0 A:9-62
97	gi|187935468|ref|YP_001886242.1|	0051818	14-165	2.48e-18	51215	Regulatory protein AraC	0.023	51216	Regulatory protein AraC	2arc A:
97	gi|187935468|ref|YP_001886242.1|	0046275	237-286	0.00000000000000717	46689	Homeodomain-like	0.015	46759	AraC type transcriptional activator	1d5y A:57-121
97	gi|187935468|ref|YP_001886242.1|	0036286	185-234	0.0000000278	46689	Homeodomain-like	0.02	46759	AraC type transcriptional activator	1bl0 A:9-62
97	gi|187933561|ref|YP_001886295.1|	0043525	1-120	2.42e-34	52172	CheY-like	0.0017	52173	CheY-related	1u0s Y:
97	gi|187933561|ref|YP_001886295.1|	0046275	193-240	0.000000000000399	46689	Homeodomain-like	0.01	46759	AraC type transcriptional activator	1d5y A:57-121
97	gi|187933561|ref|YP_001886295.1|	0036286	142-190	0.000000000681	46689	Homeodomain-like	0.02	46759	AraC type transcriptional activator	1bl0 A:9-62
97	gi|187934421|ref|YP_001887680.1|	0046275	250-301	0.000000000000026	46689	Homeodomain-like	0.011	46759	AraC type transcriptional activator	1d5y A:57-121
97	gi|187934421|ref|YP_001887680.1|	0036286	198-248	0.000000000538	46689	Homeodomain-like	0.041	46759	AraC type transcriptional activator	1d5y A:57-121
97	gi|187934421|ref|YP_001887680.1|	0049374	31-91	0.0000845	51182	RmlC-like cupins	0.054	101976	TM1459-like	1vj2 A:
97	gi|187932857|ref|YP_001886587.1|	0037456	2-75	1.41e-20	46785	Winged helix DNA-binding domain	0.001	46792	Arginine repressor (ArgR), N-terminal DNA-binding domain	1f9n A:3-78
97	gi|187932857|ref|YP_001886587.1|	0037457	79-146	2.75e-16	55252	C-terminal domain of arginine repressor	0.0014	55253	C-terminal domain of arginine repressor	1f9n A:79-149
97	gi|187933468|ref|YP_001884605.1|	0049777	23-114	1.72e-28	46785	Winged helix DNA-binding domain	0.0014	46801	ArsR-like transcriptional regulators	1smt A:
97	gi|187934453|ref|YP_001885239.1|	0049530	130-251	1.02e-34	53146	Nitrogenase accessory factor-like	0.002	53147	MTH1175-like	1t3v A:
97	gi|187934453|ref|YP_001885239.1|	0049944	2-80	1.51e-20	46785	Winged helix DNA-binding domain	0.024	46801	ArsR-like transcriptional regulators	1r1u A:
97	gi|187934463|ref|YP_001886379.1|	0049944	4-85	4.91e-28	46785	Winged helix DNA-binding domain	0.051	46801	ArsR-like transcriptional regulators	1r1u A:
97	gi|187934741|ref|YP_001886482.1|	0049777	5-89	4.3e-24	46785	Winged helix DNA-binding domain	0.01	46801	ArsR-like transcriptional regulators	1r1u A:
97	gi|187934116|ref|YP_001884274.1|	0039385	66-169	9.55e-32	75500	Putative transcriptional regulator TM1602, C-terminal domain	0.00016	75501	Putative transcriptional regulator TM1602, C-terminal domain	1j5y A:68-174
97	gi|187934116|ref|YP_001884274.1|	0039384	1-61	0.00000000372	46785	Winged helix DNA-binding domain	0.0027	46786	Biotin repressor-like	1j5y A:3-67
97	gi|187932709|ref|YP_001885110.1|	0054707	69-206	8.53e-20	54631	CBS-domain pair	0.0011	54632	CBS-domain pair	2yzi A:4-135
97	gi|187932709|ref|YP_001885110.1|	0043758	2-74	0.00000000000606	46785	Winged helix DNA-binding domain	0.039	46786	Biotin repressor-like	1j5y A:3-67
97	gi|187935145|ref|YP_001885705.1|	0040524	74-236	8.12e-22	100950	NagB/RpiA/CoA transferase-like	0.062	75176	D-ribose-5-phosphate isomerase (RpiA), catalytic domain	1lk5 A:1-130,A:211-229
97	gi|187935145|ref|YP_001885705.1|	0043758	4-70	0.00000000000616	46785	Winged helix DNA-binding domain	0.059	46786	Biotin repressor-like	1j5y A:3-67
97	gi|187935435|ref|YP_001886756.1|	0035568	67-266	1.24e-54	55681	Class II aaRS and biotin synthetases	0.0000329	55707	Biotin holoenzyme synthetase	1wqw A:1-188
97	gi|187935435|ref|YP_001886756.1|	0045968	4-56	0.00000000281	46785	Winged helix DNA-binding domain	0.015	46786	Biotin repressor-like	1bia A:1-63
97	gi|187935435|ref|YP_001886756.1|	0050688	282-321	0.000087	50037	C-terminal domain of transcriptional repressors	0.0068	50038	Biotin repressor (BirA)	1wqw A:189-235
97	gi|187933247|ref|YP_001887570.1|	0045968	3-59	0.0000000000948	46785	Winged helix DNA-binding domain	0.04	46786	Biotin repressor-like	1j5y A:3-67
97	gi|187932851|ref|YP_001884574.1|	0046856	7-142	6.94e-21	51206	cAMP-binding domain-like	0.02	51210	cAMP-binding domain	1hw5 A:1-137
97	gi|187932851|ref|YP_001884574.1|	0048601	164-217	0.00000000487	46785	Winged helix DNA-binding domain	0.031	46796	CAP C-terminal domain-like	1hw5 A:138-208
97	gi|187933066|ref|YP_001884906.1|	0048600	18-143	5.5e-30	51206	cAMP-binding domain-like	0.0062	51210	cAMP-binding domain	1hw5 A:1-137
97	gi|187933066|ref|YP_001884906.1|	0048601	148-224	0.000000000000215	46785	Winged helix DNA-binding domain	0.011	46796	CAP C-terminal domain-like	2coh A:118-199
97	gi|187933917|ref|YP_001884933.1|	0051666	1-146	7.33e-35	51206	cAMP-binding domain-like	0.0027	51210	cAMP-binding domain	1o5l A:1-129
97	gi|187933917|ref|YP_001884933.1|	0051665	148-221	0.00000000000204	46785	Winged helix DNA-binding domain	0.02	46796	CAP C-terminal domain-like	1zyb A:148-220
97	gi|187932781|ref|YP_001885754.1|	0048600	21-138	1.44e-27	51206	cAMP-binding domain-like	0.073	51210	cAMP-binding domain	1o5l A:1-129
97	gi|187932781|ref|YP_001885754.1|	0054945	151-221	0.000000000643	46785	Winged helix DNA-binding domain	0.028	46796	CAP C-terminal domain-like	1ft9 A:134-213
97	gi|187933494|ref|YP_001886169.1|	0048600	31-153	1.57e-20	51206	cAMP-binding domain-like	0.0079	51210	cAMP-binding domain	1o5l A:1-129
97	gi|187933494|ref|YP_001886169.1|	0052198	162-219	0.00000000327	46785	Winged helix DNA-binding domain	0.023	46796	CAP C-terminal domain-like	2coh A:118-199
97	gi|187934626|ref|YP_001886230.1|	0054946	19-156	8.77e-34	51206	cAMP-binding domain-like	0.0059	51210	cAMP-binding domain	1hw5 A:1-137
97	gi|187934626|ref|YP_001886230.1|	0048601	158-237	2.59e-20	46785	Winged helix DNA-binding domain	0.0087	46796	CAP C-terminal domain-like	1hw5 A:138-208
97	gi|187933353|ref|YP_001887229.1|	0054946	9-143	1.7e-26	51206	cAMP-binding domain-like	0.014	51210	cAMP-binding domain	1o7f A:322-445
97	gi|187933353|ref|YP_001887229.1|	0048601	150-227	2.12e-17	46785	Winged helix DNA-binding domain	0.02	46796	CAP C-terminal domain-like	1hw5 A:138-208
97	gi|187933710|ref|YP_001884360.1|	0041617	133-374	1.49e-72	52540	P-loop containing nucleoside triphosphate hydrolases	0.000000528	81269	Extended AAA-ATPase domain	1ny5 A:138-384
97	gi|187933710|ref|YP_001884360.1|	0046907	409-459	0.000000255	46689	Homeodomain-like	0.027	100918	FIS-like	1g2h A:
97	gi|187933847|ref|YP_001884865.1|	0041617	336-575	1.23e-66	52540	P-loop containing nucleoside triphosphate hydrolases	0.00000103	81269	Extended AAA-ATPase domain	1ny5 A:138-384
97	gi|187933847|ref|YP_001884865.1|	0048440	546-648	0.0000000000043	46689	Homeodomain-like	0.027	100918	FIS-like	1ntc A:
97	gi|187933847|ref|YP_001884865.1|	0037219	197-310	0.0000000181	55785	PYP-like sensor domain (PAS domain)	0.047	55789	Heme-binding PAS domain	1v9y A:
97	gi|187933349|ref|YP_001885175.1|	0049952	253-284	0.0000609	46689	Homeodomain-like	0.018	100918	FIS-like	1umq A:
97	gi|187934277|ref|YP_001885989.1|	0041617	323-555	3.85e-67	52540	P-loop containing nucleoside triphosphate hydrolases	0.00000147	81269	Extended AAA-ATPase domain	1ny5 A:138-384
97	gi|187934277|ref|YP_001885989.1|	0048459	189-299	0.000000000000011	55785	PYP-like sensor domain (PAS domain)	0.081	55786	PYP-like	1otd A:
97	gi|187934277|ref|YP_001885989.1|	0048440	536-629	0.00000000000922	46689	Homeodomain-like	0.028	100918	FIS-like	1eto B:
97	gi|187935526|ref|YP_001887402.1|	0041617	317-547	2.88e-65	52540	P-loop containing nucleoside triphosphate hydrolases	0.00000148	81269	Extended AAA-ATPase domain	1ny5 A:138-384
97	gi|187935526|ref|YP_001887402.1|	0037176	532-636	0.00000000000301	46689	Homeodomain-like	0.05	100918	FIS-like	1eto B:
97	gi|187935526|ref|YP_001887402.1|	0048459	185-248	0.00000362	55785	PYP-like sensor domain (PAS domain)	0.029	55789	Heme-binding PAS domain	1ew0 A:
97	gi|187933979|ref|YP_001884972.1|	0041150	2-131	3.03e-31	46785	Winged helix DNA-binding domain	0.004	101027	FUR-like	1mzb A:
97	gi|187934378|ref|YP_001885376.1|	0041150	12-145	2.81e-39	46785	Winged helix DNA-binding domain	0.0013	101027	FUR-like	1mzb A:
97	gi|187932536|ref|YP_001887069.1|	0041150	12-138	1.25e-36	46785	Winged helix DNA-binding domain	0.0083	101027	FUR-like	1mzb A:
97	gi|187935410|ref|YP_001884348.1|	0036339	61-331	4.52e-81	53822	Periplasmic binding protein-like I	0.00000219	53823	L-arabinose binding protein-like	2nzu G:58-332
97	gi|187935410|ref|YP_001884348.1|	0051985	3-60	1.78e-18	47413	lambda repressor-like DNA-binding domains	0.0016	47438	GalR/LacI-like bacterial regulator	2hsg A:2-58
97	gi|187932768|ref|YP_001884388.1|	0036339	61-331	7.07e-81	53822	Periplasmic binding protein-like I	0.00000264	53823	L-arabinose binding protein-like	2nzu G:58-332
97	gi|187932768|ref|YP_001884388.1|	0051985	3-60	8.63e-16	47413	lambda repressor-like DNA-binding domains	0.003	47438	GalR/LacI-like bacterial regulator	2hsg A:2-58
97	gi|187933806|ref|YP_001884564.1|	0035780	59-325	1.26e-55	53822	Periplasmic binding protein-like I	0.0000557	53823	L-arabinose binding protein-like	2nzu G:58-332
97	gi|187933806|ref|YP_001884564.1|	0051985	2-60	1.79e-18	47413	lambda repressor-like DNA-binding domains	0.0025	47438	GalR/LacI-like bacterial regulator	1pru A:
97	gi|187933454|ref|YP_001885176.1|	0036339	60-334	7.57e-65	53822	Periplasmic binding protein-like I	0.0000495	53823	L-arabinose binding protein-like	1dbq A:
97	gi|187933454|ref|YP_001885176.1|	0051985	2-58	1.75e-17	47413	lambda repressor-like DNA-binding domains	0.003	47438	GalR/LacI-like bacterial regulator	2hsg A:2-58
97	gi|187934787|ref|YP_001885726.1|	0036339	64-331	4.93e-69	53822	Periplasmic binding protein-like I	0.0000165	53823	L-arabinose binding protein-like	2nzu G:58-332
97	gi|187934787|ref|YP_001885726.1|	0051985	1-62	5.33e-18	47413	lambda repressor-like DNA-binding domains	0.0029	47438	GalR/LacI-like bacterial regulator	1vpw A:3-58
97	gi|187933654|ref|YP_001886219.1|	0051985	4-65	8.34e-17	47413	lambda repressor-like DNA-binding domains	0.0041	47438	GalR/LacI-like bacterial regulator	2bjc A:1-62
97	gi|187935729|ref|YP_001886249.1|	0036339	75-342	7.92e-46	53822	Periplasmic binding protein-like I	0.0003	53823	L-arabinose binding protein-like	1dbq A:
97	gi|187935729|ref|YP_001886249.1|	0051985	2-48	0.000000000035	47413	lambda repressor-like DNA-binding domains	0.0069	47438	GalR/LacI-like bacterial regulator	2hsg A:2-58
97	gi|187933738|ref|YP_001887143.1|	0036339	69-358	1.31e-51	53822	Periplasmic binding protein-like I	0.0000511	53823	L-arabinose binding protein-like	2nzu G:58-332
97	gi|187933738|ref|YP_001887143.1|	0051985	5-56	0.00000000000479	47413	lambda repressor-like DNA-binding domains	0.01	47438	GalR/LacI-like bacterial regulator	2hsg A:2-58
97	gi|187933813|ref|YP_001887161.1|	0036339	62-334	6.6e-59	53822	Periplasmic binding protein-like I	0.0000299	53823	L-arabinose binding protein-like	2nzu G:58-332
97	gi|187933813|ref|YP_001887161.1|	0051985	3-60	1.85e-18	47413	lambda repressor-like DNA-binding domains	0.0013	47438	GalR/LacI-like bacterial regulator	1pru A:
97	gi|187934038|ref|YP_001887630.1|	0035780	61-312	4.85e-61	53822	Periplasmic binding protein-like I	0.0001	53823	L-arabinose binding protein-like	2nzu G:58-332
97	gi|187934038|ref|YP_001887630.1|	0051985	3-61	0.000000000000186	47413	lambda repressor-like DNA-binding domains	0.01	47438	GalR/LacI-like bacterial regulator	2hsg A:2-58
97	gi|187933087|ref|YP_001884458.1|	0039240	8-99	3.4e-23	88946	Sigma2 domain of RNA polymerase sigma factors	0.004	88947	Sigma2 domain of RNA polymerase sigma factors	1or7 A:-1-111
97	gi|187933087|ref|YP_001884458.1|	0048694	143-200	0.0000000138	46894	C-terminal effector domain of the bipartite response regulators	0.022	46900	GerE-like (LuxR/UhpA family of transcriptional regulators)	1p4w A:
97	gi|187933177|ref|YP_001885914.1|	0048694	175-239	2.86e-19	46894	C-terminal effector domain of the bipartite response regulators	0.0016	46900	GerE-like (LuxR/UhpA family of transcriptional regulators)	1a04 A:150-216
97	gi|187933533|ref|YP_001884595.1|	0054060	95-226	2.62e-22	48008	GntR ligand-binding domain-like	0.021	48009	GntR ligand-binding domain-like	2hs5 A:94-231
97	gi|187933533|ref|YP_001884595.1|	0050048	1-75	3.45e-21	46785	Winged helix DNA-binding domain	0.028	46804	GntR-like transcriptional regulators	1v4r A:1-100
97	gi|187934180|ref|YP_001884884.1|	0050048	5-76	4.4e-19	46785	Winged helix DNA-binding domain	0.014	46804	GntR-like transcriptional regulators	3bwg A:5-82
97	gi|187934910|ref|YP_001884916.1|	0054662	63-243	1.57e-41	64288	Chorismate lyase-like	0.0032	143473	UTRA domain	3ddv A:3-145
97	gi|187934910|ref|YP_001884916.1|	0050048	8-78	4.31e-18	46785	Winged helix DNA-binding domain	0.019	46804	GntR-like transcriptional regulators	2hs5 A:25-93
97	gi|187934935|ref|YP_001885205.1|	0050768	88-469	2.21e-78	53383	PLP-dependent transferases	0.00000742	53384	AAT-like	1x0m A:26-428
97	gi|187934935|ref|YP_001885205.1|	0050048	13-86	0.00000000000389	46785	Winged helix DNA-binding domain	0.018	46804	GntR-like transcriptional regulators	3bwg A:5-82
97	gi|187934785|ref|YP_001885497.1|	0040524	73-234	3.03e-32	100950	NagB/RpiA/CoA transferase-like	0.071	75176	D-ribose-5-phosphate isomerase (RpiA), catalytic domain	1lk5 A:1-130,A:211-229
97	gi|187934785|ref|YP_001885497.1|	0043758	5-64	0.000000000181	46785	Winged helix DNA-binding domain	0.062	46804	GntR-like transcriptional regulators	3bwg A:5-82
97	gi|187934272|ref|YP_001885773.1|	0050048	12-81	3.68e-20	46785	Winged helix DNA-binding domain	0.014	46804	GntR-like transcriptional regulators	2hs5 A:25-93
97	gi|187934272|ref|YP_001885773.1|	0054662	65-232	0.0000331	64288	Chorismate lyase-like	0.051	143473	UTRA domain	2ra5 A:66-245
97	gi|187934164|ref|YP_001885866.1|	0050048	5-77	1.12e-20	46785	Winged helix DNA-binding domain	0.016	46804	GntR-like transcriptional regulators	3bwg A:5-82
97	gi|187933880|ref|YP_001886012.1|	0054396	73-233	5.34e-44	64288	Chorismate lyase-like	0.00000813	143473	UTRA domain	2ogg A:95-238
97	gi|187933880|ref|YP_001886012.1|	0050048	3-76	0.00000000000000326	46785	Winged helix DNA-binding domain	0.025	46804	GntR-like transcriptional regulators	3bwg A:5-82
97	gi|187933279|ref|YP_001887114.1|	0050142	134-206	2.09e-16	116726	TrkA C-terminal domain-like	0.0034	116727	TrkA C-terminal domain-like	2fy8 A:245-336
97	gi|187933279|ref|YP_001887114.1|	0050048	10-83	0.000000000000408	46785	Winged helix DNA-binding domain	0.017	46804	GntR-like transcriptional regulators	3bwg A:5-82
97	gi|187933736|ref|YP_001887316.1|	0054662	63-240	1.57e-48	64288	Chorismate lyase-like	0.00083	143473	UTRA domain	3ddv A:3-145
97	gi|187933736|ref|YP_001887316.1|	0050048	5-84	5.33e-18	46785	Winged helix DNA-binding domain	0.026	46804	GntR-like transcriptional regulators	1hw1 A:5-78
97	gi|187932965|ref|YP_001887493.1|	0050048	6-80	6.4e-22	46785	Winged helix DNA-binding domain	0.016	46804	GntR-like transcriptional regulators	3bwg A:5-82
97	gi|187932361|ref|YP_001886007.1|	0039545	79-199	1.05e-34	51306	LexA/Signal peptidase	0.00018	51307	LexA-related	1jhf A:73-198
97	gi|187932361|ref|YP_001886007.1|	0047587	6-70	1.82e-22	46785	Winged helix DNA-binding domain	0.029	46789	LexA repressor, N-terminal DNA-binding domain	1jhf A:2-72
97	gi|187932504|ref|YP_001886896.1|	0047587	2-45	0.000000000381	46785	Winged helix DNA-binding domain	0.011	46789	LexA repressor, N-terminal DNA-binding domain	1jhf A:2-72
97	gi|187934450|ref|YP_001886429.1|	0047587	2-45	0.000000000381	46785	Winged helix DNA-binding domain	0.011	46789	LexA repressor, N-terminal DNA-binding domain	1jhf A:2-72
97	gi|187933702|ref|YP_001884934.1|	0040524	81-240	2.2e-24	100950	NagB/RpiA/CoA transferase-like	0.063	159545	SorC sugar-binding domain-like	2okg A:89-338
97	gi|187933702|ref|YP_001884934.1|	0043758	6-61	0.00000000169	46785	Winged helix DNA-binding domain	0.082	68967	Lrp/AsnC-like transcriptional regulator N-terminal domain	1i1g A:2-61
97	gi|187932887|ref|YP_001885768.1|	0050768	116-477	7.75e-82	53383	PLP-dependent transferases	0.00000813	53384	AAT-like	1x0m A:26-428
97	gi|187932887|ref|YP_001885768.1|	0050048	7-79	1.46e-17	46785	Winged helix DNA-binding domain	0.087	68967	Lrp/AsnC-like transcriptional regulator N-terminal domain	2cfx A:1-63
97	gi|187932514|ref|YP_001886427.1|	0037861	8-88	0.000000712	46785	Winged helix DNA-binding domain	0.065	68967	Lrp/AsnC-like transcriptional regulator N-terminal domain	1i1g A:2-61
97	gi|187933937|ref|YP_001886487.1|	0040524	76-230	1.67e-28	100950	NagB/RpiA/CoA transferase-like	0.085	74657	CoA transferase beta subunit-like	1poi B:
97	gi|187933937|ref|YP_001886487.1|	0043758	4-68	0.0000000000000851	46785	Winged helix DNA-binding domain	0.052	68967	Lrp/AsnC-like transcriptional regulator N-terminal domain	1i1g A:2-61
97	gi|187935062|ref|YP_001886739.1|	0052162	70-152	6.97e-20	54909	Dimeric alpha+beta barrel	0.00064	69733	Lrp/AsnC-like transcriptional regulator C-terminal domain	2cg4 A:67-152
97	gi|187935062|ref|YP_001886739.1|	0052161	8-69	4.19e-18	46785	Winged helix DNA-binding domain	0.0042	68967	Lrp/AsnC-like transcriptional regulator N-terminal domain	2cg4 A:4-66
97	gi|187935044|ref|YP_001887185.1|	0040524	75-236	6.7e-17	100950	NagB/RpiA/CoA transferase-like	0.042	75176	D-ribose-5-phosphate isomerase (RpiA), catalytic domain	1lk5 A:1-130,A:211-229
97	gi|187935044|ref|YP_001887185.1|	0043758	3-59	0.00000000000315	46785	Winged helix DNA-binding domain	0.03	68967	Lrp/AsnC-like transcriptional regulator N-terminal domain	1i1g A:2-61
97	gi|187933127|ref|YP_001887187.1|	0052784	60-345	2.29e-38	53613	Ribokinase-like	0.0017	53614	Ribokinase-like	1rkd A:
97	gi|187933127|ref|YP_001887187.1|	0049173	1-54	0.00000000711	46785	Winged helix DNA-binding domain	0.091	68967	Lrp/AsnC-like transcriptional regulator N-terminal domain	1i1g A:2-61
97	gi|187933554|ref|YP_001887454.1|	0040524	85-240	1.67e-24	100950	NagB/RpiA/CoA transferase-like	0.032	110513	IF2B-like	1t9k A:
97	gi|187933554|ref|YP_001887454.1|	0043758	9-72	0.0000000000000357	46785	Winged helix DNA-binding domain	0.091	68967	Lrp/AsnC-like transcriptional regulator N-terminal domain	1i1g A:2-61
97	gi|187933488|ref|YP_001886069.1|	0047461	1-88	9.52e-25	46785	Winged helix DNA-binding domain	0.001	88979	LysR-like transcriptional regulators	1ixc A:1-89
97	gi|187933488|ref|YP_001886069.1|	0045790	88-293	2.5e-23	53850	Periplasmic binding protein-like II	0.0029	53851	Phosphate binding protein-like	1al3 A:
97	gi|187934200|ref|YP_001886202.1|	0052509	92-289	4.19e-24	53850	Periplasmic binding protein-like II	0.0016	53851	Phosphate binding protein-like	1al3 A:
97	gi|187934200|ref|YP_001886202.1|	0047461	1-85	1.41e-18	46785	Winged helix DNA-binding domain	0.0043	88979	LysR-like transcriptional regulators	1ixc A:1-89
97	gi|187934802|ref|YP_001886210.1|	0052806	93-292	1.3e-35	53850	Periplasmic binding protein-like II	0.00076	53851	Phosphate binding protein-like	2fyi A:88-307
97	gi|187934802|ref|YP_001886210.1|	0045910	4-113	4.14e-20	46785	Winged helix DNA-binding domain	0.012	88979	LysR-like transcriptional regulators	1ixc A:1-89
97	gi|187933908|ref|YP_001886839.1|	0052806	89-288	3.53e-35	53850	Periplasmic binding protein-like II	0.001	53851	Phosphate binding protein-like	1i6a A:
97	gi|187933908|ref|YP_001886839.1|	0045910	1-111	1.4e-19	46785	Winged helix DNA-binding domain	0.0049	88979	LysR-like transcriptional regulators	1ixc A:1-89
97	gi|187934037|ref|YP_001884568.1|	0052801	41-160	2.34e-25	46785	Winged helix DNA-binding domain	0.0066	63379	MarR-like transcriptional regulators	2eth A:1-140
97	gi|187933764|ref|YP_001885337.1|	0052801	8-130	2.52e-20	46785	Winged helix DNA-binding domain	0.01	63379	MarR-like transcriptional regulators	1s3j A:
97	gi|187933290|ref|YP_001885343.1|	0040517	11-144	3.64e-27	46785	Winged helix DNA-binding domain	0.025	63379	MarR-like transcriptional regulators	2eth A:1-140
97	gi|187933180|ref|YP_001885569.1|	0052801	26-147	4.93e-22	46785	Winged helix DNA-binding domain	0.013	63379	MarR-like transcriptional regulators	2a61 A:5-143
97	gi|187935349|ref|YP_001885609.1|	0054842	12-141	5.85e-31	46785	Winged helix DNA-binding domain	0.002	63379	MarR-like transcriptional regulators	1lj9 A:
97	gi|187934818|ref|YP_001885737.1|	0040517	8-146	2.68e-26	46785	Winged helix DNA-binding domain	0.0051	63379	MarR-like transcriptional regulators	1lj9 A:
97	gi|187932423|ref|YP_001886180.1|	0052644	2-137	6.83e-34	46785	Winged helix DNA-binding domain	0.0019	63379	MarR-like transcriptional regulators	1z91 A:8-144
97	gi|187934996|ref|YP_001886688.1|	0043164	11-88	0.000000069	46785	Winged helix DNA-binding domain	0.044	63379	MarR-like transcriptional regulators	1lj9 A:
97	gi|187933374|ref|YP_001887140.1|	0052801	32-145	1.2e-21	46785	Winged helix DNA-binding domain	0.012	63379	MarR-like transcriptional regulators	2eth A:1-140
97	gi|187933046|ref|YP_001887385.1|	0041592	341-615	1.53e-44	56112	Protein kinase-like (PK-like)	0.057	64411	APH phosphotransferases	1nd4 A:
97	gi|187933046|ref|YP_001887385.1|	0047707	92-309	1.71e-25	53448	Nucleotide-diphospho-sugar transferases	0.0058	68901	Cytidylytransferase	1jyk A:
97	gi|187933046|ref|YP_001887385.1|	0054905	6-71	0.00000000724	46785	Winged helix DNA-binding domain	0.039	63379	MarR-like transcriptional regulators	3cta A:5-89
97	gi|187932991|ref|YP_001887575.1|	0052801	3-140	1.53e-34	46785	Winged helix DNA-binding domain	0.0036	63379	MarR-like transcriptional regulators	2fbh A:8-144
97	gi|187932597|ref|YP_001887666.1|	0052801	3-142	5e-33	46785	Winged helix DNA-binding domain	0.0000449	63379	MarR-like transcriptional regulators	1z91 A:8-144
97	gi|187932936|ref|YP_001887671.1|	0052801	6-140	8.69e-28	46785	Winged helix DNA-binding domain	0.027	63379	MarR-like transcriptional regulators	2bv6 A:5-140
97	gi|187934991|ref|YP_001884341.1|	0050342	1-121	5.55e-31	52172	CheY-like	0.00061	52173	CheY-related	1kgs A:2-123
97	gi|187934991|ref|YP_001884341.1|	0049014	124-222	2.75e-23	46894	C-terminal effector domain of the bipartite response regulators	0.0012	46895	PhoB-like	1kgs A:124-225
97	gi|187935754|ref|YP_001884404.1|	0050342	7-129	2.56e-29	52172	CheY-like	0.00029	52173	CheY-related	1nxo A:
97	gi|187935754|ref|YP_001884404.1|	0051385	128-226	4.25e-28	46894	C-terminal effector domain of the bipartite response regulators	0.00087	46895	PhoB-like	1qqi A:
97	gi|187934520|ref|YP_001884517.1|	0050342	1-126	1.71e-39	52172	CheY-like	0.00021	52173	CheY-related	1nxo A:
97	gi|187934520|ref|YP_001884517.1|	0051385	127-227	5.67e-28	46894	C-terminal effector domain of the bipartite response regulators	0.0018	46895	PhoB-like	1p2f A:121-217
97	gi|187933916|ref|YP_001884616.1|	0054521	1-118	1.71e-38	52172	CheY-like	0.0000708	52173	CheY-related	1nxo A:
97	gi|187933916|ref|YP_001884616.1|	0051385	134-230	2.83e-24	46894	C-terminal effector domain of the bipartite response regulators	0.0014	46895	PhoB-like	1ys7 A:128-233
97	gi|187933155|ref|YP_001884657.1|	0050342	2-126	2.56e-39	52172	CheY-like	0.00013	52173	CheY-related	1mvo A:
97	gi|187933155|ref|YP_001884657.1|	0051385	131-227	1.22e-27	46894	C-terminal effector domain of the bipartite response regulators	0.00077	46895	PhoB-like	1opc A:
97	gi|187935627|ref|YP_001885324.1|	0050342	1-124	1.29e-33	52172	CheY-like	0.0003	52173	CheY-related	1nxo A:
97	gi|187935627|ref|YP_001885324.1|	0051385	122-221	9.64e-28	46894	C-terminal effector domain of the bipartite response regulators	0.0022	46895	PhoB-like	1qqi A:
97	gi|187934305|ref|YP_001885328.1|	0054521	1-118	1.42e-37	52172	CheY-like	0.0000762	52173	CheY-related	1nxo A:
97	gi|187934305|ref|YP_001885328.1|	0051385	124-223	8.22e-25	46894	C-terminal effector domain of the bipartite response regulators	0.0015	46895	PhoB-like	1p2f A:121-217
97	gi|187932998|ref|YP_001885393.1|	0050342	2-128	1.99e-41	52172	CheY-like	0.0000611	52173	CheY-related	1mvo A:
97	gi|187932998|ref|YP_001885393.1|	0051385	129-230	4.54e-33	46894	C-terminal effector domain of the bipartite response regulators	0.00085	46895	PhoB-like	1ys7 A:128-233
97	gi|187934136|ref|YP_001885585.1|	0050342	1-126	7.26e-40	52172	CheY-like	0.00035	52173	CheY-related	1mvo A:
97	gi|187934136|ref|YP_001885585.1|	0051385	132-230	3.12e-28	46894	C-terminal effector domain of the bipartite response regulators	0.0018	46895	PhoB-like	1p2f A:121-217
97	gi|187934340|ref|YP_001885676.1|	0050342	2-129	5.12e-40	52172	CheY-like	0.00015	52173	CheY-related	1mvo A:
97	gi|187934340|ref|YP_001885676.1|	0051385	128-228	4.25e-29	46894	C-terminal effector domain of the bipartite response regulators	0.0028	46895	PhoB-like	1qqi A:
97	gi|187933115|ref|YP_001885875.1|	0050342	2-131	7.26e-41	52172	CheY-like	0.00029	52173	CheY-related	1mvo A:
97	gi|187933115|ref|YP_001885875.1|	0051385	129-228	5.39e-29	46894	C-terminal effector domain of the bipartite response regulators	0.0016	46895	PhoB-like	1qqi A:
97	gi|187932341|ref|YP_001885950.1|	0050342	4-131	1.71e-40	52172	CheY-like	0.00013	52173	CheY-related	1mvo A:
97	gi|187932341|ref|YP_001885950.1|	0051385	132-231	1.79e-28	46894	C-terminal effector domain of the bipartite response regulators	0.0017	46895	PhoB-like	1p2f A:121-217
97	gi|187934770|ref|YP_001885970.1|	0050342	2-131	2.28e-36	52172	CheY-like	0.0000959	52173	CheY-related	1mvo A:
97	gi|187934770|ref|YP_001885970.1|	0051385	131-233	5.39e-31	46894	C-terminal effector domain of the bipartite response regulators	0.0018	46895	PhoB-like	1kgs A:124-225
97	gi|187933594|ref|YP_001887202.1|	0050342	2-124	2.42e-38	52172	CheY-like	0.00021	52173	CheY-related	1nxo A:
97	gi|187933594|ref|YP_001887202.1|	0051385	117-217	5.26e-28	46894	C-terminal effector domain of the bipartite response regulators	0.0027	46895	PhoB-like	1ys7 A:128-233
97	gi|187932476|ref|YP_001887260.1|	0050342	3-128	7.97e-43	52172	CheY-like	0.00012	52173	CheY-related	1mvo A:
97	gi|187932476|ref|YP_001887260.1|	0051385	134-234	2.47e-30	46894	C-terminal effector domain of the bipartite response regulators	0.0015	46895	PhoB-like	1p2f A:121-217
97	gi|187933023|ref|YP_001887285.1|	0050342	1-128	2.85e-32	52172	CheY-like	0.00077	52173	CheY-related	1nxo A:
97	gi|187933023|ref|YP_001887285.1|	0051385	123-221	9.64e-26	46894	C-terminal effector domain of the bipartite response regulators	0.0024	46895	PhoB-like	1kgs A:124-225
97	gi|187935582|ref|YP_001887366.1|	0050342	3-119	5.69e-38	52172	CheY-like	0.00017	52173	CheY-related	1nxo A:
97	gi|187935582|ref|YP_001887366.1|	0051385	145-241	7.37e-30	46894	C-terminal effector domain of the bipartite response regulators	0.0012	46895	PhoB-like	1qqi A:
97	gi|187933844|ref|YP_001884286.1|	0050823	2-67	3.66e-17	47413	lambda repressor-like DNA-binding domains	0.011	47432	SinR domain-like	1b0n A:1-68
97	gi|187933619|ref|YP_001884331.1|	0050823	2-66	0.0000000000228	47413	lambda repressor-like DNA-binding domains	0.032	47432	SinR domain-like	1b0n A:1-68
97	gi|187933619|ref|YP_001884331.1|	0039545	122-197	0.000000000523	51306	LexA/Signal peptidase	0.012	51307	LexA-related	1jhf A:73-198
97	gi|187933688|ref|YP_001884800.1|	0054127	4-61	0.0000000000536	47413	lambda repressor-like DNA-binding domains	0.02	47432	SinR domain-like	1utx A:
97	gi|187933142|ref|YP_001884801.1|	0054369	8-64	0.000000000000788	47413	lambda repressor-like DNA-binding domains	0.012	47432	SinR domain-like	1b0n A:1-68
97	gi|187935004|ref|YP_001884950.1|	0042932	131-346	5.18e-21	48452	TPR-like	0.012	48453	Tetratricopeptide repeat (TPR)	1elr A:
97	gi|187935004|ref|YP_001884950.1|	0050823	1-50	0.000000116	47413	lambda repressor-like DNA-binding domains	0.024	47432	SinR domain-like	1b0n A:1-68
97	gi|187933000|ref|YP_001885196.1|	0049374	54-179	1.36e-31	51182	RmlC-like cupins	0.051	51187	Germin/Seed storage 7S protein	1fi2 A:
97	gi|187933000|ref|YP_001885196.1|	0051249	1-67	2.22e-18	47413	lambda repressor-like DNA-binding domains	0.054	47432	SinR domain-like	1b0n A:1-68
97	gi|187932452|ref|YP_001885847.1|	0051249	4-68	0.000000000000957	47413	lambda repressor-like DNA-binding domains	0.017	47432	SinR domain-like	1b0n A:1-68
97	gi|187934870|ref|YP_001886072.1|	0051249	2-61	0.000000104	47413	lambda repressor-like DNA-binding domains	0.067	47432	SinR domain-like	1b0n A:1-68
97	gi|187934446|ref|YP_001886145.1|	0051249	1-64	6.7e-18	47413	lambda repressor-like DNA-binding domains	0.01	47432	SinR domain-like	1b0n A:1-68
97	gi|187932951|ref|YP_001886148.1|	0050823	1-68	0.0000000000978	47413	lambda repressor-like DNA-binding domains	0.041	47432	SinR domain-like	1utx A:
97	gi|187934570|ref|YP_001886346.1|	0051249	7-68	5.9e-19	47413	lambda repressor-like DNA-binding domains	0.027	47432	SinR domain-like	1utx A:
97	gi|187932496|ref|YP_001886375.1|	0049999	2-63	2.41e-17	47413	lambda repressor-like DNA-binding domains	0.0094	47432	SinR domain-like	1utx A:
97	gi|187932386|ref|YP_001886578.1|	0050823	3-49	0.00000000366	47413	lambda repressor-like DNA-binding domains	0.048	47432	SinR domain-like	1b0n A:1-68
97	gi|187932677|ref|YP_001886786.1|	0049999	7-65	1.9e-16	47413	lambda repressor-like DNA-binding domains	0.0075	47432	SinR domain-like	1utx A:
97	gi|187935228|ref|YP_001886792.1|	0051249	5-63	1.37e-17	47413	lambda repressor-like DNA-binding domains	0.014	47432	SinR domain-like	1utx A:
97	gi|187935802|ref|YP_001893671.1|	0051249	2-65	0.000000000000141	47413	lambda repressor-like DNA-binding domains	0.02	47432	SinR domain-like	1utx A:
97	gi|187935844|ref|YP_001893672.1|	0050823	6-70	0.00000000000000536	47413	lambda repressor-like DNA-binding domains	0.035	47432	SinR domain-like	1utx A:
97	gi|187935844|ref|YP_001893672.1|	0050823	95-157	0.00000000000000676	47413	lambda repressor-like DNA-binding domains	0.043	47432	SinR domain-like	1utx A:
97	gi|187934009|ref|YP_001884305.1|	0050189	75-188	1.01e-18	48498	Tetracyclin repressor-like, C-terminal domain	0.0026	48499	Tetracyclin repressor-like, C-terminal domain	1vi0 A:78-194
97	gi|187934009|ref|YP_001884305.1|	0049523	3-79	7.98e-16	46689	Homeodomain-like	0.0043	46764	Tetracyclin repressor-like, N-terminal domain	1z77 A:1-75
97	gi|187934023|ref|YP_001884860.1|	0049195	8-68	3.8e-17	46689	Homeodomain-like	0.004	46764	Tetracyclin repressor-like, N-terminal domain	1ui5 A:5-75
97	gi|187933557|ref|YP_001884966.1|	0054157	14-76	1.74e-16	46689	Homeodomain-like	0.0041	46764	Tetracyclin repressor-like, N-terminal domain	1vi0 A:6-77
97	gi|187933365|ref|YP_001885318.1|	0054157	14-76	0.000000000000821	46689	Homeodomain-like	0.011	46764	Tetracyclin repressor-like, N-terminal domain	2iu5 A:1-71
97	gi|187935329|ref|YP_001886170.1|	0054157	10-75	4.98e-17	46689	Homeodomain-like	0.0067	46764	Tetracyclin repressor-like, N-terminal domain	1z77 A:1-75
97	gi|187935329|ref|YP_001886170.1|	0050189	84-191	0.00000000000456	48498	Tetracyclin repressor-like, C-terminal domain	0.0087	48499	Tetracyclin repressor-like, C-terminal domain	1vi0 A:78-194
97	gi|187932925|ref|YP_001886185.1|	0054157	9-70	0.00000000000777	46689	Homeodomain-like	0.0079	46764	Tetracyclin repressor-like, N-terminal domain	2iu5 A:1-71
97	gi|187934716|ref|YP_001886451.1|	0054226	13-52	0.0000233	46689	Homeodomain-like	0.073	46764	Tetracyclin repressor-like, N-terminal domain	1a6i A:2-67
97	gi|187933610|ref|YP_001886881.1|	0049195	3-68	7.7e-17	46689	Homeodomain-like	0.0038	46764	Tetracyclin repressor-like, N-terminal domain	1ui5 A:5-75
97	gi|187934285|ref|YP_001884630.1|	0050986	510-651	4.71e-27	55804	Phoshotransferase/anion transport protein	0.0042	55805	IIA domain of mannitol-specific and ntr phosphotransferase EII	1xiz A:
97	gi|187934285|ref|YP_001884630.1|	0038492	299-402	6.28e-24	63520	PTS-regulatory domain, PRD	0.0017	63521	PTS-regulatory domain, PRD	1h99 A:54-168
97	gi|187934285|ref|YP_001884630.1|	0038493	197-284	0.000000131	63520	PTS-regulatory domain, PRD	0.0099	63521	PTS-regulatory domain, PRD	1h99 A:169-275
97	gi|187934285|ref|YP_001884630.1|	0039384	95-157	0.0000109	46785	Winged helix DNA-binding domain	0.028	109680	TrmB-like	2d1h A:1-109
97	gi|187934285|ref|YP_001884630.1|	0050231	412-489	0.00000507	52794	PTS system IIB component-like	0.037	52795	PTS system, Lactose/Cellobiose specific IIB subunit	1vkr A:
97	gi|187932472|ref|YP_001887194.1|	0049498	94-275	0.000000000013	53067	Actin-like ATPase domain	0.013	110636	ROK	2hoe A:200-368
97	gi|187932472|ref|YP_001887194.1|	0051455	6-68	0.0000000000282	46785	Winged helix DNA-binding domain	0.078	109680	TrmB-like	2d1h A:1-109
