# Supplementary material for: Abundance, diversity and domain architecture variability in prokaryotic DNA-binding transcription factors
Source: PLoS One. 2018 Apr 3;13(4):e0195332. doi: 10.1371/journal.pone.0195332 (PMC5882156; doi:10.1371/journal.pone.0195332)
Supplement: S1 Dataset — The information of genomes and transcription factors is organized in a tabular format. The file S1_Dataset.zip contains 761 files, one per genome. The information is organized as follows: Genome ID, identifier from NCBI database; Supfam ID; physical position of the Domain; E-value; Supfam model assignment; Supfam description; E-value associated to the family; Family ID; Family ID; representative PDB associated to each assignment. (ZIP) [file pone.0195332.s005.zip › Genomes_assignments/Clostridium_botulinum_Ba4_str._657_B.TFs]

4O	gi|237793621|ref|YP_002861173.1|	0046275	292-339	0.000000000000202	46689	Homeodomain-like	0.014	46759	AraC type transcriptional activator	1d5y A:57-121
4O	gi|237793626|ref|YP_002861178.1|	0046275	272-321	0.00000000000034	46689	Homeodomain-like	0.019	46759	AraC type transcriptional activator	1d5y A:57-121
4O	gi|237793628|ref|YP_002861180.1|	0046275	272-320	0.000000000108	46689	Homeodomain-like	0.054	46759	AraC type transcriptional activator	1bl0 A:63-124
4O	gi|237793900|ref|YP_002861452.1|	0049912	17-100	0.0000000000703	51182	RmlC-like cupins	0.066	51187	Germin/Seed storage 7S protein	1uik A:148-350
4O	gi|237793900|ref|YP_002861452.1|	0046275	238-287	0.000000000345	46689	Homeodomain-like	0.036	46759	AraC type transcriptional activator	1d5y A:57-121
4O	gi|237793900|ref|YP_002861452.1|	0036286	184-236	0.0000000394	46689	Homeodomain-like	0.0089	46759	AraC type transcriptional activator	1bl0 A:9-62
4O	gi|237793955|ref|YP_002861507.1|	0046275	184-234	0.000000000193	46689	Homeodomain-like	0.023	46759	AraC type transcriptional activator	1bl0 A:63-124
4O	gi|237793955|ref|YP_002861507.1|	0051818	13-70	0.0000000209	51215	Regulatory protein AraC	0.02	51216	Regulatory protein AraC	2arc A:
4O	gi|237793955|ref|YP_002861507.1|	0036286	136-182	0.00000202	46689	Homeodomain-like	0.057	46759	AraC type transcriptional activator	1bl0 A:9-62
4O	gi|237794005|ref|YP_002861557.1|	0046275	220-270	0.0000000000000358	46689	Homeodomain-like	0.017	46759	AraC type transcriptional activator	1d5y A:57-121
4O	gi|237794077|ref|YP_002861629.1|	0036288	131-285	1.31e-23	55136	Probable bacterial effector-binding domain	0.063	55140	Rob transcription factor, C-terminal domain	1d5y A:122-294
4O	gi|237794077|ref|YP_002861629.1|	0046275	57-108	0.00000000000448	46689	Homeodomain-like	0.0089	46759	AraC type transcriptional activator	1d5y A:57-121
4O	gi|237794077|ref|YP_002861629.1|	0036286	7-56	0.000000493	46689	Homeodomain-like	0.014	46759	AraC type transcriptional activator	1bl0 A:9-62
4O	gi|237794173|ref|YP_002861725.1|	0046275	56-108	0.00000000000851	46689	Homeodomain-like	0.0054	46759	AraC type transcriptional activator	1d5y A:57-121
4O	gi|237794173|ref|YP_002861725.1|	0036286	5-54	0.000000179	46689	Homeodomain-like	0.016	46759	AraC type transcriptional activator	1bl0 A:9-62
4O	gi|237794268|ref|YP_002861820.1|	0046275	293-341	0.0000000000224	46689	Homeodomain-like	0.045	46759	AraC type transcriptional activator	1bl0 A:63-124
4O	gi|237794268|ref|YP_002861820.1|	0036286	241-289	0.00000000717	46689	Homeodomain-like	0.037	46759	AraC type transcriptional activator	1bl0 A:9-62
4O	gi|237794340|ref|YP_002861892.1|	0046275	158-208	0.000000000000493	46689	Homeodomain-like	0.018	46759	AraC type transcriptional activator	1d5y A:57-121
4O	gi|237794340|ref|YP_002861892.1|	0035607	105-154	0.0000006	46689	Homeodomain-like	0.035	46759	AraC type transcriptional activator	1bl0 A:9-62
4O	gi|237794346|ref|YP_002861898.1|	0046275	282-330	0.0000000000493	46689	Homeodomain-like	0.045	46759	AraC type transcriptional activator	1bl0 A:9-62
4O	gi|237794483|ref|YP_002862035.1|	0051818	16-161	4.32e-21	51215	Regulatory protein AraC	0.01	51216	Regulatory protein AraC	2arc A:
4O	gi|237794483|ref|YP_002862035.1|	0045977	243-290	0.000000000332	46689	Homeodomain-like	0.025	46759	AraC type transcriptional activator	1bl0 A:9-62
4O	gi|237794703|ref|YP_002862255.1|	0039814	127-283	1.44e-23	55136	Probable bacterial effector-binding domain	0.029	55140	Rob transcription factor, C-terminal domain	1d5y A:122-294
4O	gi|237794703|ref|YP_002862255.1|	0046275	57-113	0.00000000538	46689	Homeodomain-like	0.0056	46759	AraC type transcriptional activator	1d5y A:57-121
4O	gi|237794703|ref|YP_002862255.1|	0036286	5-55	0.0000188	46689	Homeodomain-like	0.0071	46759	AraC type transcriptional activator	1bl0 A:9-62
4O	gi|237794869|ref|YP_002862421.1|	0054448	11-205	1.66e-72	51621	Phosphoenolpyruvate/pyruvate domain	0.00000711	159416	Mll9387-like	2p10 A:8-204
4O	gi|237794869|ref|YP_002862421.1|	0045977	355-403	0.00000000206	46689	Homeodomain-like	0.026	46759	AraC type transcriptional activator	1bl0 A:63-124
4O	gi|237794869|ref|YP_002862421.1|	0036286	302-353	0.0000000403	46689	Homeodomain-like	0.038	46759	AraC type transcriptional activator	1bl0 A:9-62
4O	gi|237794877|ref|YP_002862429.1|	0046275	272-320	0.000000000000278	46689	Homeodomain-like	0.013	46759	AraC type transcriptional activator	1d5y A:57-121
4O	gi|237794877|ref|YP_002862429.1|	0036286	220-270	0.000000287	46689	Homeodomain-like	0.036	46759	AraC type transcriptional activator	1d5y A:3-56
4O	gi|237794940|ref|YP_002862492.1|	0045977	277-324	0.00000000000103	46689	Homeodomain-like	0.012	46759	AraC type transcriptional activator	1bl0 A:63-124
4O	gi|237794940|ref|YP_002862492.1|	0036286	225-274	0.0000052	46689	Homeodomain-like	0.013	46759	AraC type transcriptional activator	1bl0 A:9-62
4O	gi|237795587|ref|YP_002863139.1|	0039814	127-293	0.00000000000000419	55136	Probable bacterial effector-binding domain	0.097	55137	Multidrug-binding domain of transcription activator BmrR	1bow A:
4O	gi|237795587|ref|YP_002863139.1|	0046275	59-108	0.000000000385	46689	Homeodomain-like	0.0066	46759	AraC type transcriptional activator	1d5y A:57-121
4O	gi|237795587|ref|YP_002863139.1|	0036286	7-55	0.0000000043	46689	Homeodomain-like	0.0069	46759	AraC type transcriptional activator	1bl0 A:9-62
4O	gi|237795800|ref|YP_002863352.1|	0046275	268-318	0.00000000000291	46689	Homeodomain-like	0.011	46759	AraC type transcriptional activator	1bl0 A:63-124
4O	gi|237796218|ref|YP_002863770.1|	0044371	539-687	4.32e-21	51011	Glycosyl hydrolase domain	0.022	89388	Composite domain of glycosyl hydrolase families 5, 30, 39 and 51	1uhv A:1-13,A:360-500
4O	gi|237796218|ref|YP_002863770.1|	0046275	225-275	0.000000000000139	46689	Homeodomain-like	0.018	46759	AraC type transcriptional activator	1d5y A:57-121
4O	gi|237796218|ref|YP_002863770.1|	0050404	331-551	0.00000000000257	51445	(Trans)glycosidases	0.018	51487	beta-glycanases	1uhv A:14-359
4O	gi|237796218|ref|YP_002863770.1|	0048019	23-98	0.000000000167	51182	RmlC-like cupins	0.061	89406	Hypothetical protein TM1112	1lkn A:
4O	gi|237796804|ref|YP_002864356.1|	0046275	11-47	0.00000496	46689	Homeodomain-like	0.038	46759	AraC type transcriptional activator	1d5y A:57-121
4O	gi|237797034|ref|YP_002864586.1|	0046275	56-108	0.00000000000108	46689	Homeodomain-like	0.0041	46759	AraC type transcriptional activator	1d5y A:57-121
4O	gi|237797034|ref|YP_002864586.1|	0036286	5-53	0.000000573	46689	Homeodomain-like	0.01	46759	AraC type transcriptional activator	1bl0 A:9-62
4O	gi|229587285|ref|YP_002860323.1|	0046275	51-103	0.0000000493	46689	Homeodomain-like	0.013	46759	AraC type transcriptional activator	1d5y A:57-121
4O	gi|237795293|ref|YP_002862845.1|	0037456	2-74	2.2e-21	46785	Winged helix DNA-binding domain	0.0013	46792	Arginine repressor (ArgR), N-terminal DNA-binding domain	1b4a A:4-78
4O	gi|237795293|ref|YP_002862845.1|	0037457	79-146	0.0000000000000017	55252	C-terminal domain of arginine repressor	0.0015	55253	C-terminal domain of arginine repressor	1f9n A:79-149
4O	gi|237793802|ref|YP_002861354.1|	0049777	25-117	9.4e-29	46785	Winged helix DNA-binding domain	0.00092	46801	ArsR-like transcriptional regulators	1smt A:
4O	gi|237793500|ref|YP_002861052.1|	0049777	3-92	1.61e-23	46785	Winged helix DNA-binding domain	0.04	46801	ArsR-like transcriptional regulators	1r1u A:
4O	gi|237793949|ref|YP_002861501.1|	0049944	263-338	3.17e-17	46785	Winged helix DNA-binding domain	0.052	46801	ArsR-like transcriptional regulators	1smt A:
4O	gi|237794059|ref|YP_002861611.1|	0049777	4-87	2.52e-24	46785	Winged helix DNA-binding domain	0.012	46801	ArsR-like transcriptional regulators	1u2w A:12-119
4O	gi|237794139|ref|YP_002861691.1|	0049944	21-98	9.82e-18	46785	Winged helix DNA-binding domain	0.012	46801	ArsR-like transcriptional regulators	1smt A:
4O	gi|237793329|ref|YP_002860881.1|	0039385	68-170	1.83e-33	75500	Putative transcriptional regulator TM1602, C-terminal domain	0.0000919	75501	Putative transcriptional regulator TM1602, C-terminal domain	1j5y A:68-174
4O	gi|237793329|ref|YP_002860881.1|	0039384	1-61	0.00000000019	46785	Winged helix DNA-binding domain	0.0027	46786	Biotin repressor-like	1j5y A:3-67
4O	gi|237794036|ref|YP_002861588.1|	0039384	2-59	0.00000001	46785	Winged helix DNA-binding domain	0.052	46786	Biotin repressor-like	1j5y A:3-67
4O	gi|237794156|ref|YP_002861708.1|	0039384	2-61	0.0000000045	46785	Winged helix DNA-binding domain	0.026	46786	Biotin repressor-like	1j5y A:3-67
4O	gi|237794411|ref|YP_002861963.1|	0035568	68-257	7.37e-54	55681	Class II aaRS and biotin synthetases	0.0000501	55707	Biotin holoenzyme synthetase	1wqw A:1-188
4O	gi|237794411|ref|YP_002861963.1|	0045968	5-57	0.00000000527	46785	Winged helix DNA-binding domain	0.026	46786	Biotin repressor-like	1bia A:1-63
4O	gi|237794411|ref|YP_002861963.1|	0050688	276-322	0.000000142	50037	C-terminal domain of transcriptional repressors	0.0032	50038	Biotin repressor (BirA)	1bia A:271-317
4O	gi|237794893|ref|YP_002862445.1|	0039384	2-52	0.000000015	46785	Winged helix DNA-binding domain	0.062	46786	Biotin repressor-like	1j5y A:3-67
4O	gi|237796396|ref|YP_002863948.1|	0054707	71-208	1.48e-22	54631	CBS-domain pair	0.0014	54632	CBS-domain pair	1pbj A:2-121
4O	gi|237796396|ref|YP_002863948.1|	0043758	5-81	0.00000000000457	46785	Winged helix DNA-binding domain	0.04	46786	Biotin repressor-like	1j5y A:3-67
4O	gi|237793978|ref|YP_002861530.1|	0054946	15-154	5.5e-37	51206	cAMP-binding domain-like	0.0028	51210	cAMP-binding domain	1hw5 A:1-137
4O	gi|237793978|ref|YP_002861530.1|	0048601	158-235	3.3e-17	46785	Winged helix DNA-binding domain	0.025	46796	CAP C-terminal domain-like	1hw5 A:138-208
4O	gi|237794252|ref|YP_002861804.1|	0054946	9-143	5.24e-30	51206	cAMP-binding domain-like	0.0074	51210	cAMP-binding domain	2gau A:10-151
4O	gi|237794252|ref|YP_002861804.1|	0048601	149-226	7.59e-21	46785	Winged helix DNA-binding domain	0.01	46796	CAP C-terminal domain-like	1hw5 A:138-208
4O	gi|237794317|ref|YP_002861869.1|	0048600	25-139	2.75e-25	51206	cAMP-binding domain-like	0.043	51210	cAMP-binding domain	1hw5 A:1-137
4O	gi|237794317|ref|YP_002861869.1|	0048601	152-222	0.00000000000653	46785	Winged helix DNA-binding domain	0.049	46796	CAP C-terminal domain-like	1zyb A:148-220
4O	gi|237794692|ref|YP_002862244.1|	0048600	16-143	4.84e-30	51206	cAMP-binding domain-like	0.0065	51210	cAMP-binding domain	1hw5 A:1-137
4O	gi|237794692|ref|YP_002862244.1|	0048601	147-224	0.00000000000000248	46785	Winged helix DNA-binding domain	0.0064	46796	CAP C-terminal domain-like	2coh A:118-199
4O	gi|237794887|ref|YP_002862439.1|	0048600	21-139	6.42e-27	51206	cAMP-binding domain-like	0.025	51210	cAMP-binding domain	2gau A:10-151
4O	gi|237794887|ref|YP_002862439.1|	0048601	151-227	0.00000000169	46785	Winged helix DNA-binding domain	0.037	46796	CAP C-terminal domain-like	2coh A:118-199
4O	gi|237796374|ref|YP_002863926.1|	0051666	1-147	2.09e-33	51206	cAMP-binding domain-like	0.0036	51210	cAMP-binding domain	1o5l A:1-129
4O	gi|237796374|ref|YP_002863926.1|	0054945	152-223	0.00000000000187	46785	Winged helix DNA-binding domain	0.015	46796	CAP C-terminal domain-like	3e5u A:148-227
4O	gi|237793931|ref|YP_002861483.1|	0041617	151-394	1.07e-67	52540	P-loop containing nucleoside triphosphate hydrolases	0.00000121	81269	Extended AAA-ATPase domain	1ny5 A:138-384
4O	gi|237793931|ref|YP_002861483.1|	0037176	366-460	0.00000000000000762	46689	Homeodomain-like	0.038	100918	FIS-like	1eto B:
4O	gi|237793931|ref|YP_002861483.1|	0050109	28-129	0.0000144	55785	PYP-like sensor domain (PAS domain)	0.045	88853	Flavin-binding PAS domain	1byw A:
4O	gi|237794969|ref|YP_002862521.1|	0041617	333-578	4.31e-69	52540	P-loop containing nucleoside triphosphate hydrolases	0.00000113	81269	Extended AAA-ATPase domain	1ny5 A:138-384
4O	gi|237794969|ref|YP_002862521.1|	0037176	547-642	0.00000000000000341	46689	Homeodomain-like	0.014	100918	FIS-like	1eto B:
4O	gi|237794969|ref|YP_002862521.1|	0049608	62-199	0.00000222	55781	GAF domain-like	0.015	75513	IclR ligand-binding domain-like	1tf1 A:
4O	gi|237794983|ref|YP_002862535.1|	0041617	325-569	2.72e-68	52540	P-loop containing nucleoside triphosphate hydrolases	0.00000143	81269	Extended AAA-ATPase domain	1ny5 A:138-384
4O	gi|237794983|ref|YP_002862535.1|	0037176	540-636	0.000000000000215	46689	Homeodomain-like	0.026	100918	FIS-like	1eto B:
4O	gi|237794983|ref|YP_002862535.1|	0048459	192-301	0.000000000000663	55785	PYP-like sensor domain (PAS domain)	0.087	55786	PYP-like	1otd A:
4O	gi|237794983|ref|YP_002862535.1|	0049608	49-187	0.0000314	55781	GAF domain-like	0.042	75513	IclR ligand-binding domain-like	1tf1 A:
4O	gi|237794987|ref|YP_002862539.1|	0041617	335-577	8.13e-67	52540	P-loop containing nucleoside triphosphate hydrolases	0.000000671	81269	Extended AAA-ATPase domain	1ny5 A:138-384
4O	gi|237794987|ref|YP_002862539.1|	0037176	549-642	5.97e-16	46689	Homeodomain-like	0.018	100918	FIS-like	1eto B:
4O	gi|237794987|ref|YP_002862539.1|	0048459	201-311	0.00000000266	55785	PYP-like sensor domain (PAS domain)	0.065	55789	Heme-binding PAS domain	1v9y A:
4O	gi|237794987|ref|YP_002862539.1|	0049608	62-202	0.0000124	55781	GAF domain-like	0.014	75513	IclR ligand-binding domain-like	1tf1 A:
4O	gi|237795369|ref|YP_002862921.1|	0041617	327-558	1.75e-64	52540	P-loop containing nucleoside triphosphate hydrolases	0.00000174	81269	Extended AAA-ATPase domain	1ny5 A:138-384
4O	gi|237795369|ref|YP_002862921.1|	0037176	541-630	0.0000000000000056	46689	Homeodomain-like	0.029	100918	FIS-like	1umq A:
4O	gi|237795369|ref|YP_002862921.1|	0037219	187-304	0.0000000106	55785	PYP-like sensor domain (PAS domain)	0.057	82764	N-terminal PAS domain of Pas kinase	1ll8 A:
4O	gi|237795928|ref|YP_002863480.1|	0041617	275-518	1.22e-67	52540	P-loop containing nucleoside triphosphate hydrolases	0.00000128	81269	Extended AAA-ATPase domain	1ny5 A:138-384
4O	gi|237795928|ref|YP_002863480.1|	0054402	10-138	3.28e-23	54631	CBS-domain pair	0.00081	54632	CBS-domain pair	2ef7 A:1-127
4O	gi|237795928|ref|YP_002863480.1|	0037176	488-583	0.00000000000000666	46689	Homeodomain-like	0.025	100918	FIS-like	1eto B:
4O	gi|237795928|ref|YP_002863480.1|	0048459	132-232	0.00000000000147	55785	PYP-like sensor domain (PAS domain)	0.036	55789	Heme-binding PAS domain	1v9y A:
4O	gi|237796651|ref|YP_002864203.1|	0041617	231-474	1.3e-68	52540	P-loop containing nucleoside triphosphate hydrolases	0.00000137	81269	Extended AAA-ATPase domain	1ny5 A:138-384
4O	gi|237796651|ref|YP_002864203.1|	0037176	446-541	0.00000000000296	46689	Homeodomain-like	0.018	100918	FIS-like	1ntc A:
4O	gi|237796900|ref|YP_002864452.1|	0041617	355-599	2.32e-72	52540	P-loop containing nucleoside triphosphate hydrolases	0.000000869	81269	Extended AAA-ATPase domain	1ny5 A:138-384
4O	gi|237796900|ref|YP_002864452.1|	0037219	107-210	0.000000000000572	55785	PYP-like sensor domain (PAS domain)	0.062	55786	PYP-like	1otd A:
4O	gi|237796900|ref|YP_002864452.1|	0048459	215-313	0.000000000000785	55785	PYP-like sensor domain (PAS domain)	0.089	55786	PYP-like	1otd A:
4O	gi|237796900|ref|YP_002864452.1|	0046907	610-664	0.000000108	46689	Homeodomain-like	0.027	100918	FIS-like	1g2h A:
4O	gi|237796900|ref|YP_002864452.1|	0053228	4-90	0.000000118	55594	HPr-like	0.0033	55595	HPr-like	1k1c A:
4O	gi|237796265|ref|YP_002863817.1|	0041150	10-147	5.14e-27	46785	Winged helix DNA-binding domain	0.0079	101027	FUR-like	1mzb A:
4O	gi|237793717|ref|YP_002861269.1|	0041150	4-132	2.56e-27	46785	Winged helix DNA-binding domain	0.007	101027	FUR-like	1mzb A:
4O	gi|237794725|ref|YP_002862277.1|	0041150	8-141	1.3e-24	46785	Winged helix DNA-binding domain	0.0075	101027	FUR-like	1mzb A:
4O	gi|237795998|ref|YP_002863550.1|	0041150	10-145	1.52e-42	46785	Winged helix DNA-binding domain	0.0011	101027	FUR-like	1mzb A:
4O	gi|237796278|ref|YP_002863830.1|	0041150	10-152	7.14e-26	46785	Winged helix DNA-binding domain	0.0091	101027	FUR-like	1mzb A:
4O	gi|237796675|ref|YP_002864227.1|	0041150	4-132	2.27e-36	46785	Winged helix DNA-binding domain	0.0058	101027	FUR-like	1mzb A:
4O	gi|237793418|ref|YP_002860970.1|	0036339	61-331	1.53e-83	53822	Periplasmic binding protein-like I	0.00000111	53823	L-arabinose binding protein-like	2nzu G:58-332
4O	gi|237793418|ref|YP_002860970.1|	0051985	3-60	8.25e-19	47413	lambda repressor-like DNA-binding domains	0.0014	47438	GalR/LacI-like bacterial regulator	2hsg A:2-58
4O	gi|237794051|ref|YP_002861603.1|	0051711	6-55	0.000000000257	47413	lambda repressor-like DNA-binding domains	0.078	47438	GalR/LacI-like bacterial regulator	2hsg A:2-58
4O	gi|237794943|ref|YP_002862495.1|	0036339	63-332	5.57e-54	53822	Periplasmic binding protein-like I	0.0000504	53823	L-arabinose binding protein-like	2nzu G:58-332
4O	gi|237794943|ref|YP_002862495.1|	0051985	2-60	3.34e-19	47413	lambda repressor-like DNA-binding domains	0.002	47438	GalR/LacI-like bacterial regulator	2hsg A:2-58
4O	gi|237794731|ref|YP_002862283.1|	0045682	3-133	2.13e-32	52172	CheY-like	0.0015	52173	CheY-related	1a04 A:5-142
4O	gi|237794731|ref|YP_002862283.1|	0048694	149-215	1.46e-18	46894	C-terminal effector domain of the bipartite response regulators	0.0034	46900	GerE-like (LuxR/UhpA family of transcriptional regulators)	1a04 A:150-216
4O	gi|237794891|ref|YP_002862443.1|	0048694	793-861	3.27e-19	46894	C-terminal effector domain of the bipartite response regulators	0.0035	46900	GerE-like (LuxR/UhpA family of transcriptional regulators)	1a04 A:150-216
4O	gi|237794891|ref|YP_002862443.1|	0052726	16-272	2.18e-16	52540	P-loop containing nucleoside triphosphate hydrolases	0.048	81269	Extended AAA-ATPase domain	2fna A:1-283
4O	gi|237794891|ref|YP_002862443.1|	0054057	465-570	0.0000746	48452	TPR-like	0.05	48453	Tetratricopeptide repeat (TPR)	1w3b A:
4O	gi|237794891|ref|YP_002862443.1|	0047272	681-776	0.000091	48452	TPR-like	0.025	69094	Transcription factor MalT domain III	1hz4 A:
4O	gi|229587304|ref|YP_002860342.1|	0048694	150-206	0.0000000000000884	46894	C-terminal effector domain of the bipartite response regulators	0.0046	46900	GerE-like (LuxR/UhpA family of transcriptional regulators)	1fse A:
4O	gi|237793842|ref|YP_002861394.1|	0050142	123-203	4.05e-18	116726	TrkA C-terminal domain-like	0.0016	116727	TrkA C-terminal domain-like	2fy8 A:245-336
4O	gi|237793842|ref|YP_002861394.1|	0050048	4-83	0.000000000000221	46785	Winged helix DNA-binding domain	0.019	46804	GntR-like transcriptional regulators	3bwg A:5-82
4O	gi|237794385|ref|YP_002861937.1|	0054060	96-227	2.04e-23	48008	GntR ligand-binding domain-like	0.01	48009	GntR ligand-binding domain-like	2hs5 A:94-231
4O	gi|237794385|ref|YP_002861937.1|	0050048	4-77	6.42e-22	46785	Winged helix DNA-binding domain	0.017	46804	GntR-like transcriptional regulators	3bwg A:5-82
4O	gi|237794678|ref|YP_002862230.1|	0050048	6-78	1.07e-18	46785	Winged helix DNA-binding domain	0.019	46804	GntR-like transcriptional regulators	1v4r A:1-100
4O	gi|237793891|ref|YP_002861443.1|	0050048	4-84	4.62e-20	46785	Winged helix DNA-binding domain	0.019	46804	GntR-like transcriptional regulators	3bwg A:5-82
4O	gi|237794424|ref|YP_002861976.1|	0050142	134-203	2.62e-16	116726	TrkA C-terminal domain-like	0.0028	116727	TrkA C-terminal domain-like	1vct A:108-201
4O	gi|237794424|ref|YP_002861976.1|	0050048	5-82	0.00000000000573	46785	Winged helix DNA-binding domain	0.021	46804	GntR-like transcriptional regulators	3bwg A:5-82
4O	gi|237796270|ref|YP_002863822.1|	0054662	64-243	1.88e-45	64288	Chorismate lyase-like	0.00097	143473	UTRA domain	2ra5 A:66-245
4O	gi|237796270|ref|YP_002863822.1|	0050048	6-85	1.81e-23	46785	Winged helix DNA-binding domain	0.015	46804	GntR-like transcriptional regulators	1hw1 A:5-78
4O	gi|237796371|ref|YP_002863923.1|	0050048	6-80	4.79e-23	46785	Winged helix DNA-binding domain	0.015	46804	GntR-like transcriptional regulators	3bwg A:5-82
4O	gi|237793788|ref|YP_002861340.1|	0050696	114-480	1.99e-86	53383	PLP-dependent transferases	0.00000643	53384	AAT-like	1x0m A:26-428
4O	gi|237793788|ref|YP_002861340.1|	0050048	7-84	2.23e-21	46785	Winged helix DNA-binding domain	0.015	46804	GntR-like transcriptional regulators	3bwg A:5-82
4O	gi|237794166|ref|YP_002861718.1|	0050696	108-477	5.71e-74	53383	PLP-dependent transferases	0.00034	53384	AAT-like	1wst A:13-415
4O	gi|237794166|ref|YP_002861718.1|	0050048	8-82	2.99e-16	46785	Winged helix DNA-binding domain	0.02	46804	GntR-like transcriptional regulators	1v4r A:1-100
4O	gi|237794489|ref|YP_002862041.1|	0050048	4-78	0.00000000000000386	46785	Winged helix DNA-binding domain	0.018	46804	GntR-like transcriptional regulators	3bwg A:5-82
4O	gi|237794853|ref|YP_002862405.1|	0050048	1-76	4.43e-23	46785	Winged helix DNA-binding domain	0.026	46804	GntR-like transcriptional regulators	2hs5 A:25-93
4O	gi|237794853|ref|YP_002862405.1|	0054060	95-228	2.62e-22	48008	GntR ligand-binding domain-like	0.014	48009	GntR ligand-binding domain-like	1hw1 A:79-230
4O	gi|237795422|ref|YP_002862974.1|	0054396	73-232	1.04e-42	64288	Chorismate lyase-like	0.00000826	143473	UTRA domain	2ogg A:95-238
4O	gi|237795422|ref|YP_002862974.1|	0050048	3-71	6.29e-19	46785	Winged helix DNA-binding domain	0.0085	46804	GntR-like transcriptional regulators	3bwg A:5-82
4O	gi|237795443|ref|YP_002862995.1|	0050768	63-437	1.24e-66	53383	PLP-dependent transferases	0.0000574	53384	AAT-like	1x0m A:26-428
4O	gi|237795443|ref|YP_002862995.1|	0050048	3-70	0.00000000000000872	46785	Winged helix DNA-binding domain	0.0068	46804	GntR-like transcriptional regulators	3bwg A:5-82
4O	gi|237795552|ref|YP_002863104.1|	0054060	91-226	4.45e-27	48008	GntR ligand-binding domain-like	0.0082	48009	GntR ligand-binding domain-like	2hs5 A:94-231
4O	gi|237795552|ref|YP_002863104.1|	0050048	4-110	7e-21	46785	Winged helix DNA-binding domain	0.012	46804	GntR-like transcriptional regulators	3bwg A:5-82
4O	gi|237795605|ref|YP_002863157.1|	0050768	97-481	2.67e-84	53383	PLP-dependent transferases	0.00000823	53384	AAT-like	1x0m A:26-428
4O	gi|237795605|ref|YP_002863157.1|	0050048	9-80	5.88e-20	46785	Winged helix DNA-binding domain	0.023	46804	GntR-like transcriptional regulators	3bwg A:5-82
4O	gi|237796225|ref|YP_002863777.1|	0050048	5-79	4.33e-21	46785	Winged helix DNA-binding domain	0.033	46804	GntR-like transcriptional regulators	3bwg A:5-82
4O	gi|237796532|ref|YP_002864084.1|	0050768	92-469	1.09e-83	53383	PLP-dependent transferases	0.0000145	53384	AAT-like	1x0m A:26-428
4O	gi|237796532|ref|YP_002864084.1|	0050048	11-82	0.000000000000193	46785	Winged helix DNA-binding domain	0.021	46804	GntR-like transcriptional regulators	3bwg A:5-82
4O	gi|237794454|ref|YP_002862006.1|	0052553	61-360	5.92e-60	53613	Ribokinase-like	0.0015	53614	Ribokinase-like	1rkd A:
4O	gi|237794454|ref|YP_002862006.1|	0047283	1-54	0.0000000659	46785	Winged helix DNA-binding domain	0.072	74676	Transcriptional regulator IclR, N-terminal domain	1mkm A:1-75
4O	gi|237794959|ref|YP_002862511.1|	0040524	75-233	1.36e-24	100950	NagB/RpiA/CoA transferase-like	0.06	75176	D-ribose-5-phosphate isomerase (RpiA), catalytic domain	1m0s A:1-126,A:199-219
4O	gi|237794959|ref|YP_002862511.1|	0043758	4-78	1.68e-16	46785	Winged helix DNA-binding domain	0.083	74676	Transcriptional regulator IclR, N-terminal domain	1mkm A:1-75
4O	gi|237795204|ref|YP_002862756.1|	0039545	79-199	6.98e-36	51306	LexA/Signal peptidase	0.00024	51307	LexA-related	1jhf A:73-198
4O	gi|237795204|ref|YP_002862756.1|	0047587	7-71	6.62e-21	46785	Winged helix DNA-binding domain	0.023	46789	LexA repressor, N-terminal DNA-binding domain	1jhf A:2-72
4O	gi|237793854|ref|YP_002861406.1|	0052162	69-151	3.89e-20	54909	Dimeric alpha+beta barrel	0.00036	69733	Lrp/AsnC-like transcriptional regulator C-terminal domain	2cg4 A:67-152
4O	gi|237793854|ref|YP_002861406.1|	0052161	8-68	5.17e-18	46785	Winged helix DNA-binding domain	0.0043	68967	Lrp/AsnC-like transcriptional regulator N-terminal domain	1i1g A:2-61
4O	gi|237794154|ref|YP_002861706.1|	0045968	3-58	0.0000000107	46785	Winged helix DNA-binding domain	0.067	68967	Lrp/AsnC-like transcriptional regulator N-terminal domain	2cg4 A:4-66
4O	gi|237795602|ref|YP_002863154.1|	0052161	2-62	4.23e-18	46785	Winged helix DNA-binding domain	0.0007	68967	Lrp/AsnC-like transcriptional regulator N-terminal domain	2cfx A:1-63
4O	gi|237795602|ref|YP_002863154.1|	0052160	65-137	0.00000000000161	54909	Dimeric alpha+beta barrel	0.00047	69733	Lrp/AsnC-like transcriptional regulator C-terminal domain	2cfx A:64-140
4O	gi|237795633|ref|YP_002863185.1|	0040524	75-233	1.88e-32	100950	NagB/RpiA/CoA transferase-like	0.095	75176	D-ribose-5-phosphate isomerase (RpiA), catalytic domain	1lk5 A:1-130,A:211-229
4O	gi|237795633|ref|YP_002863185.1|	0043758	5-78	0.00000000000000284	46785	Winged helix DNA-binding domain	0.077	68967	Lrp/AsnC-like transcriptional regulator N-terminal domain	1i1g A:2-61
4O	gi|237796880|ref|YP_002864432.1|	0053957	56-315	2.43e-71	100950	NagB/RpiA/CoA transferase-like	0.00000452	159545	SorC sugar-binding domain-like	3efb A:11-265
4O	gi|237796880|ref|YP_002864432.1|	0048601	15-52	0.0000258	46785	Winged helix DNA-binding domain	0.083	68967	Lrp/AsnC-like transcriptional regulator N-terminal domain	1i1g A:2-61
4O	gi|237793968|ref|YP_002861520.1|	0047462	92-291	2.96e-31	53850	Periplasmic binding protein-like II	0.00094	53851	Phosphate binding protein-like	2fyi A:88-307
4O	gi|237793968|ref|YP_002861520.1|	0045910	4-112	1.39e-20	46785	Winged helix DNA-binding domain	0.012	88979	LysR-like transcriptional regulators	1ixc A:1-89
4O	gi|237794151|ref|YP_002861703.1|	0045790	93-294	7.9e-31	53850	Periplasmic binding protein-like II	0.001	53851	Phosphate binding protein-like	2fyi A:88-307
4O	gi|237794151|ref|YP_002861703.1|	0045910	1-112	6.53e-21	46785	Winged helix DNA-binding domain	0.011	88979	LysR-like transcriptional regulators	1ixc A:1-89
4O	gi|237794319|ref|YP_002861871.1|	0045790	88-293	1.76e-29	53850	Periplasmic binding protein-like II	0.0027	53851	Phosphate binding protein-like	1i6a A:
4O	gi|237794319|ref|YP_002861871.1|	0047461	1-83	1.13e-20	46785	Winged helix DNA-binding domain	0.007	88979	LysR-like transcriptional regulators	1ixc A:1-89
4O	gi|237794918|ref|YP_002862470.1|	0045790	89-293	1.63e-25	53850	Periplasmic binding protein-like II	0.0042	53851	Phosphate binding protein-like	1i6a A:
4O	gi|237794918|ref|YP_002862470.1|	0047461	1-86	4.45e-21	46785	Winged helix DNA-binding domain	0.0072	88979	LysR-like transcriptional regulators	1ixc A:1-89
4O	gi|237797048|ref|YP_002864600.1|	0045790	91-295	1.09e-29	53850	Periplasmic binding protein-like II	0.0011	53851	Phosphate binding protein-like	2fyi A:88-307
4O	gi|237797048|ref|YP_002864600.1|	0047461	1-87	6.47e-22	46785	Winged helix DNA-binding domain	0.0039	88979	LysR-like transcriptional regulators	1ixc A:1-89
4O	gi|237797050|ref|YP_002864602.1|	0045790	90-291	1.63e-39	53850	Periplasmic binding protein-like II	0.00081	53851	Phosphate binding protein-like	1i6a A:
4O	gi|237797050|ref|YP_002864602.1|	0045910	1-111	4.04e-23	46785	Winged helix DNA-binding domain	0.0031	88979	LysR-like transcriptional regulators	1ixc A:1-89
4O	gi|237795674|ref|YP_002863226.1|	0052801	7-140	4.36e-30	46785	Winged helix DNA-binding domain	0.0051	63379	MarR-like transcriptional regulators	2fbi A:5-140
4O	gi|237793392|ref|YP_002860944.1|	0051528	5-140	1.92e-20	46785	Winged helix DNA-binding domain	0.0048	63379	MarR-like transcriptional regulators	1z91 A:8-144
4O	gi|237793965|ref|YP_002861517.1|	0052801	8-139	6.69e-26	46785	Winged helix DNA-binding domain	0.0038	63379	MarR-like transcriptional regulators	1lj9 A:
4O	gi|237794303|ref|YP_002861855.1|	0040517	37-151	2.9e-19	46785	Winged helix DNA-binding domain	0.047	63379	MarR-like transcriptional regulators	2bv6 A:5-140
4O	gi|237794307|ref|YP_002861859.1|	0040517	62-172	3.56e-17	46785	Winged helix DNA-binding domain	0.015	63379	MarR-like transcriptional regulators	2fbi A:5-140
4O	gi|237794396|ref|YP_002861948.1|	0054842	7-134	1.77e-31	46785	Winged helix DNA-binding domain	0.0019	63379	MarR-like transcriptional regulators	1lj9 A:
4O	gi|237795364|ref|YP_002862916.1|	0052801	15-142	2.98e-24	46785	Winged helix DNA-binding domain	0.0056	63379	MarR-like transcriptional regulators	1s3j A:
4O	gi|237795665|ref|YP_002863217.1|	0040517	7-141	1.66e-24	46785	Winged helix DNA-binding domain	0.0000522	63379	MarR-like transcriptional regulators	1lj9 A:
4O	gi|237796259|ref|YP_002863811.1|	0052801	27-137	2.78e-23	46785	Winged helix DNA-binding domain	0.014	63379	MarR-like transcriptional regulators	2a61 A:5-143
4O	gi|237797063|ref|YP_002864615.1|	0040517	8-145	1.69e-27	46785	Winged helix DNA-binding domain	0.0073	63379	MarR-like transcriptional regulators	2eth A:1-140
4O	gi|237795352|ref|YP_002862904.1|	0050342	2-127	1.71e-38	52172	CheY-like	0.00028	52173	CheY-related	1mvo A:
4O	gi|237795352|ref|YP_002862904.1|	0051385	135-231	1.5e-29	46894	C-terminal effector domain of the bipartite response regulators	0.0024	46895	PhoB-like	1p2f A:121-217
4O	gi|237795967|ref|YP_002863519.1|	0050342	2-126	5.12e-47	52172	CheY-like	0.0000332	52173	CheY-related	1mvo A:
4O	gi|237795967|ref|YP_002863519.1|	0051385	128-229	6.24e-33	46894	C-terminal effector domain of the bipartite response regulators	0.001	46895	PhoB-like	1ys7 A:128-233
4O	gi|237793561|ref|YP_002861113.1|	0050342	3-129	2.99e-35	52172	CheY-like	0.00052	52173	CheY-related	1nxo A:
4O	gi|237793561|ref|YP_002861113.1|	0051385	127-226	5.1e-24	46894	C-terminal effector domain of the bipartite response regulators	0.0031	46895	PhoB-like	1kgs A:124-225
4O	gi|237793594|ref|YP_002861146.1|	0054521	6-121	2.7e-32	52172	CheY-like	0.00029	52173	CheY-related	1mvo A:
4O	gi|237793594|ref|YP_002861146.1|	0051385	128-228	6.8e-26	46894	C-terminal effector domain of the bipartite response regulators	0.0018	46895	PhoB-like	1p2f A:121-217
4O	gi|237793617|ref|YP_002861169.1|	0054521	4-119	1.31e-32	52172	CheY-like	0.00024	52173	CheY-related	1nxo A:
4O	gi|237793617|ref|YP_002861169.1|	0051385	131-222	6.24e-25	46894	C-terminal effector domain of the bipartite response regulators	0.0016	46895	PhoB-like	1qqi A:
4O	gi|237793637|ref|YP_002861189.1|	0050342	2-124	8.11e-35	52172	CheY-like	0.00036	52173	CheY-related	1nxo A:
4O	gi|237793637|ref|YP_002861189.1|	0049014	129-227	1.3e-22	46894	C-terminal effector domain of the bipartite response regulators	0.0021	46895	PhoB-like	1qqi A:
4O	gi|237793685|ref|YP_002861237.1|	0050342	4-126	1.07e-42	52172	CheY-like	0.00011	52173	CheY-related	1nxo A:
4O	gi|237793685|ref|YP_002861237.1|	0051385	131-232	2.44e-31	46894	C-terminal effector domain of the bipartite response regulators	0.0022	46895	PhoB-like	1p2f A:121-217
4O	gi|237794084|ref|YP_002861636.1|	0050342	1-125	4.55e-38	52172	CheY-like	0.00018	52173	CheY-related	1mvo A:
4O	gi|237794084|ref|YP_002861636.1|	0051385	132-235	1.19e-27	46894	C-terminal effector domain of the bipartite response regulators	0.00092	46895	PhoB-like	1kgs A:124-225
4O	gi|237794261|ref|YP_002861813.1|	0050342	4-137	4.41e-38	52172	CheY-like	0.0001	52173	CheY-related	1mvo A:
4O	gi|237794261|ref|YP_002861813.1|	0051385	135-235	2.32e-27	46894	C-terminal effector domain of the bipartite response regulators	0.0013	46895	PhoB-like	1opc A:
4O	gi|237794328|ref|YP_002861880.1|	0054521	3-118	5.12e-37	52172	CheY-like	0.00014	52173	CheY-related	1nxo A:
4O	gi|237794328|ref|YP_002861880.1|	0051385	128-224	3.4e-30	46894	C-terminal effector domain of the bipartite response regulators	0.0022	46895	PhoB-like	1p2f A:121-217
4O	gi|237794337|ref|YP_002861889.1|	0050342	5-124	8.11e-42	52172	CheY-like	0.00013	52173	CheY-related	1nxo A:
4O	gi|237794337|ref|YP_002861889.1|	0051385	134-229	8.22e-29	46894	C-terminal effector domain of the bipartite response regulators	0.00062	46895	PhoB-like	1p2f A:121-217
4O	gi|237794746|ref|YP_002862298.1|	0050342	2-127	3.84e-34	52172	CheY-like	0.00025	52173	CheY-related	1mvo A:
4O	gi|237794746|ref|YP_002862298.1|	0051385	131-228	4.25e-24	46894	C-terminal effector domain of the bipartite response regulators	0.0018	46895	PhoB-like	1qqi A:
4O	gi|237794925|ref|YP_002862477.1|	0050342	2-127	1.99e-34	52172	CheY-like	0.00031	52173	CheY-related	1mvo A:
4O	gi|237794925|ref|YP_002862477.1|	0051385	118-218	7.94e-23	46894	C-terminal effector domain of the bipartite response regulators	0.0013	46895	PhoB-like	1kgs A:124-225
4O	gi|237794954|ref|YP_002862506.1|	0050342	4-127	2.42e-41	52172	CheY-like	0.00028	52173	CheY-related	1nxo A:
4O	gi|237794954|ref|YP_002862506.1|	0051385	129-228	5.67e-28	46894	C-terminal effector domain of the bipartite response regulators	0.0031	46895	PhoB-like	1p2f A:121-217
4O	gi|237795567|ref|YP_002863119.1|	0050342	2-125	2.7e-34	52172	CheY-like	0.00033	52173	CheY-related	1nxo A:
4O	gi|237795567|ref|YP_002863119.1|	0049014	125-222	1.08e-26	46894	C-terminal effector domain of the bipartite response regulators	0.0022	46895	PhoB-like	1kgs A:124-225
4O	gi|237795806|ref|YP_002863358.1|	0050342	2-130	1.07e-39	52172	CheY-like	0.00016	52173	CheY-related	1nxo A:
4O	gi|237795806|ref|YP_002863358.1|	0051385	132-231	2.07e-31	46894	C-terminal effector domain of the bipartite response regulators	0.00087	46895	PhoB-like	1p2f A:121-217
4O	gi|237793796|ref|YP_002861348.1|	0054323	2-70	7.32e-18	47413	lambda repressor-like DNA-binding domains	0.067	47432	SinR domain-like	1utx A:
4O	gi|237794524|ref|YP_002862076.1|	0051249	1-67	3.94e-17	47413	lambda repressor-like DNA-binding domains	0.014	47432	SinR domain-like	1b0n A:1-68
4O	gi|237794524|ref|YP_002862076.1|	0049374	54-174	7.79e-17	51182	RmlC-like cupins	0.055	159304	EutQ-like	2pyt A:100-227
4O	gi|237795101|ref|YP_002862653.1|	0051249	2-63	0.0000000000000295	47413	lambda repressor-like DNA-binding domains	0.037	47432	SinR domain-like	1utx A:
4O	gi|237793726|ref|YP_002861278.1|	0042932	176-351	3.03e-21	48452	TPR-like	0.019	48453	Tetratricopeptide repeat (TPR)	1w3b A:
4O	gi|237793726|ref|YP_002861278.1|	0042932	71-219	0.0000000000000239	48452	TPR-like	0.035	48453	Tetratricopeptide repeat (TPR)	1elr A:
4O	gi|237793726|ref|YP_002861278.1|	0050823	4-68	0.00000000000011	47413	lambda repressor-like DNA-binding domains	0.03	47432	SinR domain-like	1b0n A:1-68
4O	gi|237793726|ref|YP_002861278.1|	0042932	346-429	0.00000195	48452	TPR-like	0.084	69094	Transcription factor MalT domain III	1hz4 A:
4O	gi|237794757|ref|YP_002862309.1|	0051908	3-70	0.0000000657	47413	lambda repressor-like DNA-binding domains	0.038	47432	SinR domain-like	1b0n A:1-68
4O	gi|237793727|ref|YP_002861279.1|	0042932	259-416	0.00000000000000612	48452	TPR-like	0.022	48453	Tetratricopeptide repeat (TPR)	1elr A:
4O	gi|237793727|ref|YP_002861279.1|	0051844	5-63	0.0000000000657	47413	lambda repressor-like DNA-binding domains	0.017	47432	SinR domain-like	1b0n A:1-68
4O	gi|237793727|ref|YP_002861279.1|	0054057	143-222,258-298	0.000000006	48452	TPR-like	0.03	48453	Tetratricopeptide repeat (TPR)	1kt1 A:254-421
4O	gi|237793769|ref|YP_002861321.1|	0049999	4-63	9.01e-18	47413	lambda repressor-like DNA-binding domains	0.012	47432	SinR domain-like	1utx A:
4O	gi|237794050|ref|YP_002861602.1|	0051249	1-64	4.02e-16	47413	lambda repressor-like DNA-binding domains	0.03	47432	SinR domain-like	2b5a A:1-77
4O	gi|237794132|ref|YP_002861684.1|	0050823	3-69	5.63e-18	47413	lambda repressor-like DNA-binding domains	0.076	47432	SinR domain-like	1b0n A:1-68
4O	gi|237794535|ref|YP_002862087.1|	0050823	1-66	0.000000000322	47413	lambda repressor-like DNA-binding domains	0.041	47432	SinR domain-like	1utx A:
4O	gi|237794603|ref|YP_002862155.1|	0050823	1-66	5.09e-18	47413	lambda repressor-like DNA-binding domains	0.086	47432	SinR domain-like	1b0n A:1-68
4O	gi|237794604|ref|YP_002862156.1|	0051249	2-65	0.00000000375	47413	lambda repressor-like DNA-binding domains	0.031	47432	SinR domain-like	1utx A:
4O	gi|237794872|ref|YP_002862424.1|	0050823	4-68	1.91e-17	47413	lambda repressor-like DNA-binding domains	0.069	47432	SinR domain-like	1b0n A:1-68
4O	gi|237794872|ref|YP_002862424.1|	0042932	150-301	0.00000379	48452	TPR-like	0.016	48453	Tetratricopeptide repeat (TPR)	1elr A:
4O	gi|237794998|ref|YP_002862550.1|	0050823	1-65	1.01e-17	47413	lambda repressor-like DNA-binding domains	0.09	47432	SinR domain-like	1b0n A:1-68
4O	gi|237795100|ref|YP_002862652.1|	0054323	2-58	0.0000000000000375	47413	lambda repressor-like DNA-binding domains	0.044	47432	SinR domain-like	1y7y A:5-73
4O	gi|237795561|ref|YP_002863113.1|	0054323	1-67	6.82e-16	47413	lambda repressor-like DNA-binding domains	0.064	47432	SinR domain-like	1utx A:
4O	gi|237795705|ref|YP_002863257.1|	0052016	57-111	0.00000000131	47413	lambda repressor-like DNA-binding domains	0.089	47432	SinR domain-like	2bnm A:6-76
4O	gi|237795710|ref|YP_002863262.1|	0051249	3-65	0.00000000000456	47413	lambda repressor-like DNA-binding domains	0.016	47432	SinR domain-like	1utx A:
4O	gi|237795788|ref|YP_002863340.1|	0038966	8-53	0.000077	47413	lambda repressor-like DNA-binding domains	0.029	47432	SinR domain-like	1utx A:
4O	gi|237795789|ref|YP_002863341.1|	0051249	5-72	3.1e-16	47413	lambda repressor-like DNA-binding domains	0.027	47432	SinR domain-like	1b0n A:1-68
4O	gi|237795812|ref|YP_002863364.1|	0050823	3-66	1.34e-17	47413	lambda repressor-like DNA-binding domains	0.015	47432	SinR domain-like	1utx A:
4O	gi|237796498|ref|YP_002864050.1|	0051249	7-64	0.0000000000479	47413	lambda repressor-like DNA-binding domains	0.013	47432	SinR domain-like	1b0n A:1-68
4O	gi|237796499|ref|YP_002864051.1|	0051249	2-64	0.000000000000211	47413	lambda repressor-like DNA-binding domains	0.055	47432	SinR domain-like	1utx A:
4O	gi|237796640|ref|YP_002864192.1|	0049374	56-184	5.2e-23	51182	RmlC-like cupins	0.054	89409	TM1287-like	1v70 A:
4O	gi|237796640|ref|YP_002864192.1|	0051249	3-67	5.91e-16	47413	lambda repressor-like DNA-binding domains	0.051	47432	SinR domain-like	1b0n A:1-68
4O	gi|237795482|ref|YP_002863034.1|	0054157	4-68	0.0000000000000534	46689	Homeodomain-like	0.0056	46764	Tetracyclin repressor-like, N-terminal domain	2iu5 A:1-71
4O	gi|237795173|ref|YP_002862725.1|	0050189	76-182	0.000000000292	48498	Tetracyclin repressor-like, C-terminal domain	0.0074	48499	Tetracyclin repressor-like, C-terminal domain	1vi0 A:78-194
4O	gi|237795173|ref|YP_002862725.1|	0054157	2-57	0.000000000254	46689	Homeodomain-like	0.023	46764	Tetracyclin repressor-like, N-terminal domain	2fq4 A:9-77
4O	gi|237796277|ref|YP_002863829.1|	0054157	7-72	0.000000000000477	46689	Homeodomain-like	0.011	46764	Tetracyclin repressor-like, N-terminal domain	2iu5 A:1-71
4O	gi|237793754|ref|YP_002861306.1|	0049195	7-64	2.82e-18	46689	Homeodomain-like	0.0032	46764	Tetracyclin repressor-like, N-terminal domain	1z77 A:1-75
4O	gi|237793952|ref|YP_002861504.1|	0049523	8-65	0.0000000000000344	46689	Homeodomain-like	0.0047	46764	Tetracyclin repressor-like, N-terminal domain	1rkt A:2-82
4O	gi|237793952|ref|YP_002861504.1|	0049196	91-194	0.00000000623	48498	Tetracyclin repressor-like, C-terminal domain	0.0023	48499	Tetracyclin repressor-like, C-terminal domain	1rkt A:83-205
4O	gi|237794314|ref|YP_002861866.1|	0054374	6-78	7.56e-17	46689	Homeodomain-like	0.0059	46764	Tetracyclin repressor-like, N-terminal domain	1vi0 A:6-77
4O	gi|237794314|ref|YP_002861866.1|	0048726	85-203	0.0000000000351	48498	Tetracyclin repressor-like, C-terminal domain	0.0083	48499	Tetracyclin repressor-like, C-terminal domain	2fq4 A:78-192
4O	gi|237794527|ref|YP_002862079.1|	0049195	10-83	0.00000000000667	46689	Homeodomain-like	0.0072	46764	Tetracyclin repressor-like, N-terminal domain	2i10 A:10-78
4O	gi|237794636|ref|YP_002862188.1|	0048742	11-87	0.000000627	46689	Homeodomain-like	0.096	46764	Tetracyclin repressor-like, N-terminal domain	2fq4 A:9-77
4O	gi|237795638|ref|YP_002863190.1|	0054374	6-76	0.00000000000077	46689	Homeodomain-like	0.0087	46764	Tetracyclin repressor-like, N-terminal domain	2o7o A:2-67
4O	gi|237795638|ref|YP_002863190.1|	0051586	82-192	0.00000000178	48498	Tetracyclin repressor-like, C-terminal domain	0.011	48499	Tetracyclin repressor-like, C-terminal domain	1zk8 A:78-182
4O	gi|237796313|ref|YP_002863865.1|	0049523	3-65	0.0000000000000139	46689	Homeodomain-like	0.0069	46764	Tetracyclin repressor-like, N-terminal domain	3c07 A:15-89
4O	gi|237796721|ref|YP_002864273.1|	0054157	19-73	2.79e-16	46689	Homeodomain-like	0.0057	46764	Tetracyclin repressor-like, N-terminal domain	1vi0 A:6-77
4O	gi|237797033|ref|YP_002864585.1|	0052743	78-189	1.95e-26	48498	Tetracyclin repressor-like, C-terminal domain	0.00000982	48499	Tetracyclin repressor-like, C-terminal domain	2fq4 A:78-192
4O	gi|237797033|ref|YP_002864585.1|	0054341	7-66	3.34e-16	46689	Homeodomain-like	0.00045	46764	Tetracyclin repressor-like, N-terminal domain	2fq4 A:9-77
