# Supplementary material for: Abundance, diversity and domain architecture variability in prokaryotic DNA-binding transcription factors
Source: PLoS One. 2018 Apr 3;13(4):e0195332. doi: 10.1371/journal.pone.0195332 (PMC5882156; doi:10.1371/journal.pone.0195332)
Supplement: S1 Dataset — The information of genomes and transcription factors is organized in a tabular format. The file S1_Dataset.zip contains 761 files, one per genome. The information is organized as follows: Genome ID, identifier from NCBI database; Supfam ID; physical position of the Domain; E-value; Supfam model assignment; Supfam description; E-value associated to the family; Family ID; Family ID; representative PDB associated to each assignment. (ZIP) [file pone.0195332.s005.zip › Genomes_assignments/Clostridium_cellulolyticum_H10_B.TFs]

0Z	gi|220927584|ref|YP_002504493.1|	0046275	245-295	0.000000000000017	46689	Homeodomain-like	0.0081	46759	AraC type transcriptional activator	1d5y A:57-121
0Z	gi|220927584|ref|YP_002504493.1|	0051818	32-174	0.00000000000000392	51215	Regulatory protein AraC	0.02	51216	Regulatory protein AraC	2arc A:
0Z	gi|220927584|ref|YP_002504493.1|	0036286	193-243	0.000000000148	46689	Homeodomain-like	0.022	46759	AraC type transcriptional activator	1bl0 A:9-62
0Z	gi|220927601|ref|YP_002504510.1|	0046275	708-756	0.000000000000108	46689	Homeodomain-like	0.01	46759	AraC type transcriptional activator	1d5y A:57-121
0Z	gi|220927601|ref|YP_002504510.1|	0036286	657-706	0.00000555	46689	Homeodomain-like	0.012	46759	AraC type transcriptional activator	1bl0 A:9-62
0Z	gi|220927606|ref|YP_002504515.1|	0043525	1-131	6.55e-32	52172	CheY-like	0.0046	52173	CheY-related	1a04 A:5-142
0Z	gi|220927606|ref|YP_002504515.1|	0046275	473-521	0.000000000986	46689	Homeodomain-like	0.046	46759	AraC type transcriptional activator	1bl0 A:63-124
0Z	gi|220927606|ref|YP_002504515.1|	0035607	422-471	0.0000103	46689	Homeodomain-like	0.032	46759	AraC type transcriptional activator	1bl0 A:9-62
0Z	gi|220927608|ref|YP_002504517.1|	0043525	1-122	2.28e-33	52172	CheY-like	0.0056	52173	CheY-related	1u0s Y:
0Z	gi|220927608|ref|YP_002504517.1|	0045977	471-518	0.000000000237	46689	Homeodomain-like	0.019	46759	AraC type transcriptional activator	1bl0 A:63-124
0Z	gi|220927644|ref|YP_002504553.1|	0039814	139-291	0.0000000000124	55136	Probable bacterial effector-binding domain	0.013	75462	Gyrase inhibitory protein GyrI (SbmC, YeeB)	1jyh A:
0Z	gi|220927644|ref|YP_002504553.1|	0046275	57-107	0.00000000148	46689	Homeodomain-like	0.0058	46759	AraC type transcriptional activator	1d5y A:57-121
0Z	gi|220927644|ref|YP_002504553.1|	0036286	4-55	0.000000179	46689	Homeodomain-like	0.019	46759	AraC type transcriptional activator	1bl0 A:9-62
0Z	gi|220927644|ref|YP_002504553.1|	0039814	328-451	0.00000209	55136	Probable bacterial effector-binding domain	0.02	75462	Gyrase inhibitory protein GyrI (SbmC, YeeB)	1jyh A:
0Z	gi|220927656|ref|YP_002504565.1|	0043525	4-156	2.13e-36	52172	CheY-like	0.0022	52173	CheY-related	1u0s Y:
0Z	gi|220927656|ref|YP_002504565.1|	0035607	431-481	0.00000788	46689	Homeodomain-like	0.017	46759	AraC type transcriptional activator	1bl0 A:9-62
0Z	gi|220927656|ref|YP_002504565.1|	0045977	483-530	0.0000242	46689	Homeodomain-like	0.038	46759	AraC type transcriptional activator	1bl0 A:9-62
0Z	gi|220928288|ref|YP_002505197.1|	0046275	242-292	0.000000000000538	46689	Homeodomain-like	0.027	46759	AraC type transcriptional activator	1d5y A:57-121
0Z	gi|220928288|ref|YP_002505197.1|	0051818	10-168	0.000000000955	51215	Regulatory protein AraC	0.0092	51216	Regulatory protein AraC	2arc A:
0Z	gi|220928288|ref|YP_002505197.1|	0036286	189-239	0.0000000986	46689	Homeodomain-like	0.026	46759	AraC type transcriptional activator	1bl0 A:9-62
0Z	gi|220928378|ref|YP_002505287.1|	0043525	1-154	1.01e-32	52172	CheY-like	0.0044	52173	CheY-related	1ny5 A:1-137
0Z	gi|220928378|ref|YP_002505287.1|	0046275	484-531	0.000000000000358	46689	Homeodomain-like	0.035	46759	AraC type transcriptional activator	1d5y A:57-121
0Z	gi|220928378|ref|YP_002505287.1|	0036286	430-480	0.00000125	46689	Homeodomain-like	0.037	46759	AraC type transcriptional activator	1d5y A:3-56
0Z	gi|220928423|ref|YP_002505332.1|	0046275	728-777	0.000000000179	46689	Homeodomain-like	0.0077	46759	AraC type transcriptional activator	1d5y A:57-121
0Z	gi|220928424|ref|YP_002505333.1|	0051818	5-152	9.15e-24	51215	Regulatory protein AraC	0.0046	51216	Regulatory protein AraC	2arc A:
0Z	gi|220928424|ref|YP_002505333.1|	0036286	169-219	0.000000000314	46689	Homeodomain-like	0.011	46759	AraC type transcriptional activator	1bl0 A:9-62
0Z	gi|220928424|ref|YP_002505333.1|	0046275	222-270	0.000000017	46689	Homeodomain-like	0.038	46759	AraC type transcriptional activator	1bl0 A:63-124
0Z	gi|220928428|ref|YP_002505337.1|	0043525	1-152	4.41e-32	52172	CheY-like	0.0032	52173	CheY-related	1u0s Y:
0Z	gi|220928428|ref|YP_002505337.1|	0046275	489-539	0.00000000139	46689	Homeodomain-like	0.024	46759	AraC type transcriptional activator	1bl0 A:63-124
0Z	gi|220928428|ref|YP_002505337.1|	0036286	436-487	0.0000394	46689	Homeodomain-like	0.015	46759	AraC type transcriptional activator	1bl0 A:9-62
0Z	gi|220928434|ref|YP_002505343.1|	0046275	225-273	0.000000000000399	46689	Homeodomain-like	0.013	46759	AraC type transcriptional activator	1d5y A:57-121
0Z	gi|220928434|ref|YP_002505343.1|	0048019	25-85	0.000000000151	51182	RmlC-like cupins	0.068	89409	TM1287-like	1o4t A:
0Z	gi|220928434|ref|YP_002505343.1|	0035607	173-223	0.0000000254	46689	Homeodomain-like	0.089	46759	AraC type transcriptional activator	1bl0 A:9-62
0Z	gi|220928436|ref|YP_002505345.1|	0051818	14-165	0.000000000000222	51215	Regulatory protein AraC	0.0098	51216	Regulatory protein AraC	2arc A:
0Z	gi|220928436|ref|YP_002505345.1|	0045977	235-282	0.000000000538	46689	Homeodomain-like	0.021	46759	AraC type transcriptional activator	1bl0 A:63-124
0Z	gi|220928436|ref|YP_002505345.1|	0036286	183-232	0.0000000197	46689	Homeodomain-like	0.031	46759	AraC type transcriptional activator	1d5y A:3-56
0Z	gi|220928445|ref|YP_002505354.1|	0036286	174-223	0.00000000672	46689	Homeodomain-like	0.035	46759	AraC type transcriptional activator	1d5y A:3-56
0Z	gi|220928445|ref|YP_002505354.1|	0051818	19-140	0.00000000131	51215	Regulatory protein AraC	0.026	51216	Regulatory protein AraC	2arc A:
0Z	gi|220928445|ref|YP_002505354.1|	0045977	226-272	0.0000000582	46689	Homeodomain-like	0.041	46759	AraC type transcriptional activator	1bl0 A:9-62
0Z	gi|220928482|ref|YP_002505391.1|	0036286	7-55	0.0000000000538	46689	Homeodomain-like	0.0069	46759	AraC type transcriptional activator	1d5y A:3-56
0Z	gi|220928482|ref|YP_002505391.1|	0046275	59-110	0.0000000000538	46689	Homeodomain-like	0.0067	46759	AraC type transcriptional activator	1d5y A:57-121
0Z	gi|220928482|ref|YP_002505391.1|	0054076	135-269	0.0000000000252	55729	Acyl-CoA N-acyltransferases (Nat)	0.034	55730	N-acetyl transferase, NAT	1mk4 A:
0Z	gi|220928566|ref|YP_002505475.1|	0043525	1-133	3.27e-31	52172	CheY-like	0.0078	52173	CheY-related	1ny5 A:1-137
0Z	gi|220928566|ref|YP_002505475.1|	0046275	466-514	0.000000000000896	46689	Homeodomain-like	0.024	46759	AraC type transcriptional activator	1d5y A:57-121
0Z	gi|220928566|ref|YP_002505475.1|	0036286	412-463	0.00000314	46689	Homeodomain-like	0.027	46759	AraC type transcriptional activator	1bl0 A:9-62
0Z	gi|220928600|ref|YP_002505509.1|	0051818	26-163	0.000000000000144	51215	Regulatory protein AraC	0.012	51216	Regulatory protein AraC	2arc A:
0Z	gi|220928600|ref|YP_002505509.1|	0046275	234-283	0.0000000582	46689	Homeodomain-like	0.032	46759	AraC type transcriptional activator	1d5y A:57-121
0Z	gi|220928600|ref|YP_002505509.1|	0036286	180-231	0.000000269	46689	Homeodomain-like	0.0081	46759	AraC type transcriptional activator	1bl0 A:9-62
0Z	gi|220928655|ref|YP_002505564.1|	0043525	1-149	4.27e-31	52172	CheY-like	0.002	52173	CheY-related	1u0s Y:
0Z	gi|220928655|ref|YP_002505564.1|	0046275	482-531	0.000000000000806	46689	Homeodomain-like	0.025	46759	AraC type transcriptional activator	1d5y A:57-121
0Z	gi|220928655|ref|YP_002505564.1|	0036286	428-480	0.00000582	46689	Homeodomain-like	0.021	46759	AraC type transcriptional activator	1bl0 A:9-62
0Z	gi|220928678|ref|YP_002505587.1|	0043525	1-134	1.32e-30	52172	CheY-like	0.0022	52173	CheY-related	1dz3 A:
0Z	gi|220928678|ref|YP_002505587.1|	0046275	513-561	0.0000000000183	46689	Homeodomain-like	0.021	46759	AraC type transcriptional activator	1bl0 A:63-124
0Z	gi|220928678|ref|YP_002505587.1|	0036286	460-509	0.00000203	46689	Homeodomain-like	0.024	46759	AraC type transcriptional activator	1bl0 A:9-62
0Z	gi|220928853|ref|YP_002505762.1|	0051818	18-153	0.000000000000196	51215	Regulatory protein AraC	0.02	51216	Regulatory protein AraC	2arc A:
0Z	gi|220928853|ref|YP_002505762.1|	0045977	230-279	0.0000000000184	46689	Homeodomain-like	0.01	46759	AraC type transcriptional activator	1bl0 A:63-124
0Z	gi|220928853|ref|YP_002505762.1|	0036286	178-227	0.0000052	46689	Homeodomain-like	0.017	46759	AraC type transcriptional activator	1bl0 A:9-62
0Z	gi|220928971|ref|YP_002505880.1|	0046275	217-267	0.0000000000000896	46689	Homeodomain-like	0.018	46759	AraC type transcriptional activator	1d5y A:57-121
0Z	gi|220928971|ref|YP_002505880.1|	0051818	22-149	0.00000000000301	51215	Regulatory protein AraC	0.015	51216	Regulatory protein AraC	2arc A:
0Z	gi|220928971|ref|YP_002505880.1|	0036286	165-214	0.00000376	46689	Homeodomain-like	0.018	46759	AraC type transcriptional activator	1bl0 A:9-62
0Z	gi|220929067|ref|YP_002505976.1|	0043525	1-133	1.57e-31	52172	CheY-like	0.0037	52173	CheY-related	1krw A:
0Z	gi|220929067|ref|YP_002505976.1|	0046275	474-523	0.0000000000493	46689	Homeodomain-like	0.024	46759	AraC type transcriptional activator	1d5y A:57-121
0Z	gi|220929401|ref|YP_002506310.1|	0043525	1-152	1.85e-35	52172	CheY-like	0.00082	52173	CheY-related	1srr A:
0Z	gi|220929401|ref|YP_002506310.1|	0046275	491-541	0.000000000000717	46689	Homeodomain-like	0.026	46759	AraC type transcriptional activator	1bl0 A:63-124
0Z	gi|220929401|ref|YP_002506310.1|	0036286	439-489	0.0000237	46689	Homeodomain-like	0.059	46759	AraC type transcriptional activator	1bl0 A:9-62
0Z	gi|220929529|ref|YP_002506438.1|	0043525	1-156	1.12e-36	52172	CheY-like	0.0045	52173	CheY-related	1u0s Y:
0Z	gi|220929529|ref|YP_002506438.1|	0046275	487-536	0.000000000017	46689	Homeodomain-like	0.023	46759	AraC type transcriptional activator	1bl0 A:63-124
0Z	gi|220929529|ref|YP_002506438.1|	0036286	437-485	0.000000000874	46689	Homeodomain-like	0.017	46759	AraC type transcriptional activator	1bl0 A:9-62
0Z	gi|220929852|ref|YP_002506761.1|	0043525	1-128	1.57e-32	52172	CheY-like	0.0011	52173	CheY-related	1a04 A:5-142
0Z	gi|220929852|ref|YP_002506761.1|	0046275	444-494	0.000000000627	46689	Homeodomain-like	0.078	46759	AraC type transcriptional activator	1bl0 A:63-124
0Z	gi|220929852|ref|YP_002506761.1|	0036286	391-441	0.000000582	46689	Homeodomain-like	0.015	46759	AraC type transcriptional activator	1d5y A:3-56
0Z	gi|220930049|ref|YP_002506958.1|	0046275	62-111	0.00000000000103	46689	Homeodomain-like	0.0091	46759	AraC type transcriptional activator	1d5y A:57-121
0Z	gi|220930049|ref|YP_002506958.1|	0036286	10-60	0.000000000627	46689	Homeodomain-like	0.0062	46759	AraC type transcriptional activator	1bl0 A:9-62
0Z	gi|220930049|ref|YP_002506958.1|	0039814	155-293	0.000000889	55136	Probable bacterial effector-binding domain	0.039	75462	Gyrase inhibitory protein GyrI (SbmC, YeeB)	1jyh A:
0Z	gi|220930065|ref|YP_002506974.1|	0046275	211-261	0.00000000345	46689	Homeodomain-like	0.031	46759	AraC type transcriptional activator	1bl0 A:63-124
0Z	gi|220930069|ref|YP_002506978.1|	0039814	128-284	4.19e-16	55136	Probable bacterial effector-binding domain	0.044	55140	Rob transcription factor, C-terminal domain	1d5y A:122-294
0Z	gi|220930069|ref|YP_002506978.1|	0046275	57-105	0.0000000000139	46689	Homeodomain-like	0.0069	46759	AraC type transcriptional activator	1d5y A:57-121
0Z	gi|220930069|ref|YP_002506978.1|	0036286	5-55	0.00000000444	46689	Homeodomain-like	0.0099	46759	AraC type transcriptional activator	1bl0 A:9-62
0Z	gi|220930609|ref|YP_002507518.1|	0043525	1-149	3.84e-29	52172	CheY-like	0.0035	52173	CheY-related	1ny5 A:1-137
0Z	gi|220930609|ref|YP_002507518.1|	0046275	482-530	0.000000000851	46689	Homeodomain-like	0.047	46759	AraC type transcriptional activator	1bl0 A:63-124
0Z	gi|220930609|ref|YP_002507518.1|	0035607	432-476	0.00000484	46689	Homeodomain-like	0.014	46759	AraC type transcriptional activator	1bl0 A:9-62
0Z	gi|220930624|ref|YP_002507533.1|	0039814	128-283	1.74e-17	55136	Probable bacterial effector-binding domain	0.059	75462	Gyrase inhibitory protein GyrI (SbmC, YeeB)	1jyh A:
0Z	gi|220930624|ref|YP_002507533.1|	0046275	57-110	0.00000000358	46689	Homeodomain-like	0.012	46759	AraC type transcriptional activator	1d5y A:57-121
0Z	gi|220930624|ref|YP_002507533.1|	0036286	5-55	0.00000000493	46689	Homeodomain-like	0.015	46759	AraC type transcriptional activator	1bl0 A:9-62
0Z	gi|220930787|ref|YP_002507696.1|	0051818	13-150	1.27e-27	51215	Regulatory protein AraC	0.0055	51216	Regulatory protein AraC	2arc A:
0Z	gi|220930787|ref|YP_002507696.1|	0046275	215-264	0.000000000161	46689	Homeodomain-like	0.02	46759	AraC type transcriptional activator	1d5y A:57-121
0Z	gi|220930787|ref|YP_002507696.1|	0035607	164-212	0.000000000582	46689	Homeodomain-like	0.029	46759	AraC type transcriptional activator	1bl0 A:9-62
0Z	gi|220929316|ref|YP_002506225.1|	0037456	2-74	7.7e-21	46785	Winged helix DNA-binding domain	0.00096	46792	Arginine repressor (ArgR), N-terminal DNA-binding domain	1f9n A:3-78
0Z	gi|220929316|ref|YP_002506225.1|	0037457	79-147	1.83e-19	55252	C-terminal domain of arginine repressor	0.0004	55253	C-terminal domain of arginine repressor	1f9n A:79-149
0Z	gi|220927694|ref|YP_002504603.1|	0049777	24-116	1.2e-27	46785	Winged helix DNA-binding domain	0.003	46801	ArsR-like transcriptional regulators	1smt A:
0Z	gi|220928495|ref|YP_002505404.1|	0049944	9-91	1.45e-24	46785	Winged helix DNA-binding domain	0.0082	46801	ArsR-like transcriptional regulators	1u2w A:12-119
0Z	gi|220928571|ref|YP_002505480.1|	0049777	4-89	3.68e-22	46785	Winged helix DNA-binding domain	0.038	46801	ArsR-like transcriptional regulators	1r1u A:
0Z	gi|220928649|ref|YP_002505558.1|	0049944	1-229	4.93e-29	46785	Winged helix DNA-binding domain	0.089	46801	ArsR-like transcriptional regulators	1r1u A:
0Z	gi|220928979|ref|YP_002505888.1|	0049777	3-101	0.0000000000000187	46785	Winged helix DNA-binding domain	0.017	46801	ArsR-like transcriptional regulators	1smt A:
0Z	gi|220927593|ref|YP_002504502.1|	0035568	71-271	1.82e-57	55681	Class II aaRS and biotin synthetases	0.0000727	55707	Biotin holoenzyme synthetase	1wqw A:1-188
0Z	gi|220927593|ref|YP_002504502.1|	0045968	4-56	0.0000000000074	46785	Winged helix DNA-binding domain	0.043	46786	Biotin repressor-like	1bia A:1-63
0Z	gi|220927593|ref|YP_002504502.1|	0050688	275-321	0.00000311	50037	C-terminal domain of transcriptional repressors	0.0034	50038	Biotin repressor (BirA)	1bia A:271-317
0Z	gi|220928785|ref|YP_002505694.1|	0051666	7-156	3.4e-28	51206	cAMP-binding domain-like	0.0037	51210	cAMP-binding domain	1o5l A:1-129
0Z	gi|220928785|ref|YP_002505694.1|	0054016	161-232	0.000000000000332	46785	Winged helix DNA-binding domain	0.014	46796	CAP C-terminal domain-like	1zyb A:148-220
0Z	gi|220928848|ref|YP_002505757.1|	0051666	1-148	4.84e-27	51206	cAMP-binding domain-like	0.0047	51210	cAMP-binding domain	2oz6 A:9-142
0Z	gi|220928848|ref|YP_002505757.1|	0054016	156-219	0.0000000000142	46785	Winged helix DNA-binding domain	0.022	46796	CAP C-terminal domain-like	3e5u A:148-227
0Z	gi|220929100|ref|YP_002506009.1|	0052861	21-153	1.27e-36	51206	cAMP-binding domain-like	0.006	51210	cAMP-binding domain	2gau A:10-151
0Z	gi|220929100|ref|YP_002506009.1|	0052198	161-232	0.000000000000145	46785	Winged helix DNA-binding domain	0.023	46796	CAP C-terminal domain-like	2coh A:118-199
0Z	gi|220930273|ref|YP_002507182.1|	0049952	291-327	0.000000394	46689	Homeodomain-like	0.015	100918	FIS-like	1umq A:
0Z	gi|220929414|ref|YP_002506323.1|	0041150	10-142	7.26e-36	46785	Winged helix DNA-binding domain	0.001	101027	FUR-like	1mzb A:
0Z	gi|220930372|ref|YP_002507281.1|	0041150	4-130	1.9e-32	46785	Winged helix DNA-binding domain	0.0037	101027	FUR-like	1mzb A:
0Z	gi|220928438|ref|YP_002505347.1|	0036339	60-331	1.63e-77	53822	Periplasmic binding protein-like I	0.00000691	53823	L-arabinose binding protein-like	2nzu G:58-332
0Z	gi|220928438|ref|YP_002505347.1|	0051985	2-59	0.000000000134	47413	lambda repressor-like DNA-binding domains	0.005	47438	GalR/LacI-like bacterial regulator	2hsg A:2-58
0Z	gi|220928863|ref|YP_002505772.1|	0036339	61-334	1.27e-69	53822	Periplasmic binding protein-like I	0.0000257	53823	L-arabinose binding protein-like	2nzu G:58-332
0Z	gi|220928863|ref|YP_002505772.1|	0051985	2-59	1.91e-19	47413	lambda repressor-like DNA-binding domains	0.0021	47438	GalR/LacI-like bacterial regulator	2hsg A:2-58
0Z	gi|220930364|ref|YP_002507273.1|	0036339	65-332	9.85e-53	53822	Periplasmic binding protein-like I	0.0001	53823	L-arabinose binding protein-like	2nzu G:58-332
0Z	gi|220930364|ref|YP_002507273.1|	0051985	5-60	0.00000000000012	47413	lambda repressor-like DNA-binding domains	0.015	47438	GalR/LacI-like bacterial regulator	2hsg A:2-58
0Z	gi|220930365|ref|YP_002507274.1|	0036339	77-337	1.37e-53	53822	Periplasmic binding protein-like I	0.00018	53823	L-arabinose binding protein-like	1dbq A:
0Z	gi|220930365|ref|YP_002507274.1|	0051985	3-55	0.00000000000458	47413	lambda repressor-like DNA-binding domains	0.01	47438	GalR/LacI-like bacterial regulator	2hsg A:2-58
0Z	gi|220930823|ref|YP_002507732.1|	0053227	69-337	4.5e-58	53822	Periplasmic binding protein-like I	0.00038	53823	L-arabinose binding protein-like	1dbq A:
0Z	gi|220930823|ref|YP_002507732.1|	0044558	5-61	0.00000000000422	47413	lambda repressor-like DNA-binding domains	0.0072	47438	GalR/LacI-like bacterial regulator	1pru A:
0Z	gi|220929282|ref|YP_002506191.1|	0045682	3-134	5.27e-36	52172	CheY-like	0.00052	52173	CheY-related	1a04 A:5-142
0Z	gi|220929282|ref|YP_002506191.1|	0048694	145-214	2.07e-24	46894	C-terminal effector domain of the bipartite response regulators	0.002	46900	GerE-like (LuxR/UhpA family of transcriptional regulators)	1fse A:
0Z	gi|220929922|ref|YP_002506831.1|	0048694	108-174	0.00000000000000748	46894	C-terminal effector domain of the bipartite response regulators	0.0045	46900	GerE-like (LuxR/UhpA family of transcriptional regulators)	1a04 A:150-216
0Z	gi|220927482|ref|YP_002504391.1|	0054060	84-219	4.18e-29	48008	GntR ligand-binding domain-like	0.007	48009	GntR ligand-binding domain-like	2hs5 A:94-231
0Z	gi|220927482|ref|YP_002504391.1|	0050048	10-82	3.07e-21	46785	Winged helix DNA-binding domain	0.035	46804	GntR-like transcriptional regulators	2hs5 A:25-93
0Z	gi|220927680|ref|YP_002504589.1|	0050048	6-84	3.46e-21	46785	Winged helix DNA-binding domain	0.021	46804	GntR-like transcriptional regulators	3bwg A:5-82
0Z	gi|220928174|ref|YP_002505083.1|	0054662	61-241	3.77e-25	64288	Chorismate lyase-like	0.002	143473	UTRA domain	2ikk A:86-238
0Z	gi|220928174|ref|YP_002505083.1|	0050048	1-80	7.26e-22	46785	Winged helix DNA-binding domain	0.0067	46804	GntR-like transcriptional regulators	1hw1 A:5-78
0Z	gi|220928504|ref|YP_002505413.1|	0054662	58-237	5.97e-46	64288	Chorismate lyase-like	0.0011	143473	UTRA domain	3ddv A:3-145
0Z	gi|220928504|ref|YP_002505413.1|	0050048	5-76	8.93e-19	46785	Winged helix DNA-binding domain	0.012	46804	GntR-like transcriptional regulators	1hw1 A:5-78
0Z	gi|220928690|ref|YP_002505599.1|	0050048	5-77	5.47e-22	46785	Winged helix DNA-binding domain	0.025	46804	GntR-like transcriptional regulators	1hw1 A:5-78
0Z	gi|220928690|ref|YP_002505599.1|	0054060	96-225	5.23e-22	48008	GntR ligand-binding domain-like	0.0087	48009	GntR ligand-binding domain-like	2hs5 A:94-231
0Z	gi|220929276|ref|YP_002506185.1|	0050696	73-466	7.56e-94	53383	PLP-dependent transferases	0.00000719	53384	AAT-like	1x0m A:26-428
0Z	gi|220929276|ref|YP_002506185.1|	0050048	11-85	1.08e-20	46785	Winged helix DNA-binding domain	0.014	46804	GntR-like transcriptional regulators	3bwg A:5-82
0Z	gi|220929338|ref|YP_002506247.1|	0050048	4-78	1.07e-19	46785	Winged helix DNA-binding domain	0.024	46804	GntR-like transcriptional regulators	3bwg A:5-82
0Z	gi|220929588|ref|YP_002506497.1|	0054060	84-217	1.1e-30	48008	GntR ligand-binding domain-like	0.016	48009	GntR ligand-binding domain-like	2hs5 A:94-231
0Z	gi|220929588|ref|YP_002506497.1|	0050048	16-106	1.4e-19	46785	Winged helix DNA-binding domain	0.035	46804	GntR-like transcriptional regulators	2hs5 A:25-93
0Z	gi|220930003|ref|YP_002506912.1|	0050048	5-79	2.5e-20	46785	Winged helix DNA-binding domain	0.038	46804	GntR-like transcriptional regulators	3bwg A:5-82
0Z	gi|220930008|ref|YP_002506917.1|	0050048	4-83	0.00000000000000959	46785	Winged helix DNA-binding domain	0.017	46804	GntR-like transcriptional regulators	3bwg A:5-82
0Z	gi|220930076|ref|YP_002506985.1|	0040524	79-222	0.00000000000000126	100950	NagB/RpiA/CoA transferase-like	0.03	110513	IF2B-like	1vb5 A:
0Z	gi|220930076|ref|YP_002506985.1|	0043758	6-58	0.0000000000000222	46785	Winged helix DNA-binding domain	0.077	46804	GntR-like transcriptional regulators	1hw1 A:5-78
0Z	gi|220930554|ref|YP_002507463.1|	0054060	81-211	1.78e-17	48008	GntR ligand-binding domain-like	0.023	48009	GntR ligand-binding domain-like	2hs5 A:94-231
0Z	gi|220930554|ref|YP_002507463.1|	0050048	9-77	7.26e-16	46785	Winged helix DNA-binding domain	0.011	46804	GntR-like transcriptional regulators	1hw1 A:5-78
0Z	gi|220930695|ref|YP_002507604.1|	0050142	134-206	0.00000000000000432	116726	TrkA C-terminal domain-like	0.0051	116727	TrkA C-terminal domain-like	2fy8 A:245-336
0Z	gi|220930695|ref|YP_002507604.1|	0050048	10-83	0.000000000000091	46785	Winged helix DNA-binding domain	0.024	46804	GntR-like transcriptional regulators	3bwg A:5-82
0Z	gi|220930829|ref|YP_002507738.1|	0036339	84-362	1.3e-60	53822	Periplasmic binding protein-like I	0.00016	53823	L-arabinose binding protein-like	1dbq A:
0Z	gi|220930829|ref|YP_002507738.1|	0050048	3-76	3.85e-20	46785	Winged helix DNA-binding domain	0.021	46804	GntR-like transcriptional regulators	1hw1 A:5-78
0Z	gi|220929115|ref|YP_002506024.1|	0039545	93-213	2.79e-36	51306	LexA/Signal peptidase	0.00031	51307	LexA-related	1jhf A:73-198
0Z	gi|220929115|ref|YP_002506024.1|	0047587	6-71	2.5e-20	46785	Winged helix DNA-binding domain	0.029	46789	LexA repressor, N-terminal DNA-binding domain	1jhf A:2-72
0Z	gi|220929085|ref|YP_002505994.1|	0051731	96-191	0.000000000000734	53067	Actin-like ATPase domain	0.01	110636	ROK	1xc3 A:1-118
0Z	gi|220929085|ref|YP_002505994.1|	0051455	8-72	0.0000000894	46785	Winged helix DNA-binding domain	0.064	68967	Lrp/AsnC-like transcriptional regulator N-terminal domain	1ri7 A:25-84
0Z	gi|220929352|ref|YP_002506261.1|	0051337	2-136	6.22e-37	46785	Winged helix DNA-binding domain	0.086	68967	Lrp/AsnC-like transcriptional regulator N-terminal domain	1ri7 A:25-84
0Z	gi|220929382|ref|YP_002506291.1|	0049174	65-153	2.68e-19	54909	Dimeric alpha+beta barrel	0.0018	69733	Lrp/AsnC-like transcriptional regulator C-terminal domain	1ri7 A:85-170
0Z	gi|220929382|ref|YP_002506291.1|	0052161	4-65	4.25e-16	46785	Winged helix DNA-binding domain	0.0072	68967	Lrp/AsnC-like transcriptional regulator N-terminal domain	1ri7 A:25-84
0Z	gi|220927951|ref|YP_002504860.1|	0045790	92-291	1.67e-38	53850	Periplasmic binding protein-like II	0.0012	53851	Phosphate binding protein-like	2fyi A:88-307
0Z	gi|220927951|ref|YP_002504860.1|	0045910	3-113	1.4e-23	46785	Winged helix DNA-binding domain	0.01	88979	LysR-like transcriptional regulators	1ixc A:1-89
0Z	gi|220928082|ref|YP_002504991.1|	0045790	93-294	4.18e-33	53850	Periplasmic binding protein-like II	0.00099	53851	Phosphate binding protein-like	1i6a A:
0Z	gi|220928082|ref|YP_002504991.1|	0047461	6-75	6.72e-19	46785	Winged helix DNA-binding domain	0.028	88979	LysR-like transcriptional regulators	1ixc A:1-89
0Z	gi|220928190|ref|YP_002505099.1|	0047462	90-310	7.72e-20	53850	Periplasmic binding protein-like II	0.0034	53851	Phosphate binding protein-like	1i6a A:
0Z	gi|220928190|ref|YP_002505099.1|	0047461	1-84	1.29e-18	46785	Winged helix DNA-binding domain	0.0045	88979	LysR-like transcriptional regulators	1ixc A:1-89
0Z	gi|220927496|ref|YP_002504405.1|	0054842	6-136	1.66e-27	46785	Winged helix DNA-binding domain	0.017	63379	MarR-like transcriptional regulators	3bro A:3-137
0Z	gi|220927865|ref|YP_002504774.1|	0052801	11-146	4.69e-25	46785	Winged helix DNA-binding domain	0.0049	63379	MarR-like transcriptional regulators	2a61 A:5-143
0Z	gi|220928618|ref|YP_002505527.1|	0052801	28-144	6.59e-24	46785	Winged helix DNA-binding domain	0.0076	63379	MarR-like transcriptional regulators	2fbi A:5-140
0Z	gi|220929032|ref|YP_002505941.1|	0052801	13-142	1.04e-25	46785	Winged helix DNA-binding domain	0.0058	63379	MarR-like transcriptional regulators	2eth A:1-140
0Z	gi|220929378|ref|YP_002506287.1|	0052801	31-151	1.46e-25	46785	Winged helix DNA-binding domain	0.0067	63379	MarR-like transcriptional regulators	2eth A:1-140
0Z	gi|220930117|ref|YP_002507026.1|	0040266	11-73	0.0000036	46785	Winged helix DNA-binding domain	0.081	63379	MarR-like transcriptional regulators	3cta A:5-89
0Z	gi|220927704|ref|YP_002504613.1|	0050342	1-127	1.21e-39	52172	CheY-like	0.00024	52173	CheY-related	1nxo A:
0Z	gi|220927704|ref|YP_002504613.1|	0051385	126-224	1.53e-28	46894	C-terminal effector domain of the bipartite response regulators	0.001	46895	PhoB-like	1qqi A:
0Z	gi|220928585|ref|YP_002505494.1|	0050342	3-127	4.55e-36	52172	CheY-like	0.00019	52173	CheY-related	1nxo A:
0Z	gi|220928585|ref|YP_002505494.1|	0051385	132-231	1.53e-30	46894	C-terminal effector domain of the bipartite response regulators	0.0013	46895	PhoB-like	1opc A:
0Z	gi|220929080|ref|YP_002505989.1|	0050342	2-123	7.97e-40	52172	CheY-like	0.0001	52173	CheY-related	1mvo A:
0Z	gi|220929080|ref|YP_002505989.1|	0051385	126-226	1.19e-29	46894	C-terminal effector domain of the bipartite response regulators	0.0011	46895	PhoB-like	1p2f A:121-217
0Z	gi|220929136|ref|YP_002506045.1|	0050342	5-127	3.42e-40	52172	CheY-like	0.000086	52173	CheY-related	1nxo A:
0Z	gi|220929136|ref|YP_002506045.1|	0051385	136-232	2.55e-26	46894	C-terminal effector domain of the bipartite response regulators	0.0016	46895	PhoB-like	1opc A:
0Z	gi|220929311|ref|YP_002506220.1|	0050342	3-125	8.97e-44	52172	CheY-like	0.0000428	52173	CheY-related	1nxo A:
0Z	gi|220929311|ref|YP_002506220.1|	0051385	126-226	2.27e-31	46894	C-terminal effector domain of the bipartite response regulators	0.00053	46895	PhoB-like	1p2f A:121-217
0Z	gi|220929522|ref|YP_002506431.1|	0050342	2-132	2.28e-41	52172	CheY-like	0.0000487	52173	CheY-related	1mvo A:
0Z	gi|220929522|ref|YP_002506431.1|	0051385	133-230	6.8e-32	46894	C-terminal effector domain of the bipartite response regulators	0.00057	46895	PhoB-like	1qqi A:
0Z	gi|220929662|ref|YP_002506571.1|	0054521	4-120	6.4e-38	52172	CheY-like	0.00015	52173	CheY-related	1mvo A:
0Z	gi|220929662|ref|YP_002506571.1|	0051385	129-229	2.01e-28	46894	C-terminal effector domain of the bipartite response regulators	0.00086	46895	PhoB-like	1opc A:
0Z	gi|220930052|ref|YP_002506961.1|	0050342	2-129	3.7e-39	52172	CheY-like	0.00013	52173	CheY-related	1nxo A:
0Z	gi|220930052|ref|YP_002506961.1|	0051385	132-232	5.1e-28	46894	C-terminal effector domain of the bipartite response regulators	0.0015	46895	PhoB-like	1p2f A:121-217
0Z	gi|220930753|ref|YP_002507662.1|	0050342	2-126	3.27e-44	52172	CheY-like	0.0000167	52173	CheY-related	1mvo A:
0Z	gi|220930753|ref|YP_002507662.1|	0051385	128-228	1.02e-30	46894	C-terminal effector domain of the bipartite response regulators	0.00087	46895	PhoB-like	1p2f A:121-217
0Z	gi|220927517|ref|YP_002504426.1|	0051249	10-76	5.63e-19	47413	lambda repressor-like DNA-binding domains	0.042	47432	SinR domain-like	1y7y A:5-73
0Z	gi|220927649|ref|YP_002504558.1|	0038610	3-165	3.36e-56	52949	Macro domain-like	0.000034	89724	Macro domain	1spv A:
0Z	gi|220927649|ref|YP_002504558.1|	0054369	229-291	0.0000972	47413	lambda repressor-like DNA-binding domains	0.075	47432	SinR domain-like	1utx A:
0Z	gi|220928331|ref|YP_002505240.1|	0049374	54-179	2.6e-28	51182	RmlC-like cupins	0.093	51187	Germin/Seed storage 7S protein	1j58 A:
0Z	gi|220928331|ref|YP_002505240.1|	0051249	1-65	3.66e-17	47413	lambda repressor-like DNA-binding domains	0.067	47432	SinR domain-like	1b0n A:1-68
0Z	gi|220928988|ref|YP_002505897.1|	0050823	1-64	2.95e-17	47413	lambda repressor-like DNA-binding domains	0.018	47432	SinR domain-like	1utx A:
0Z	gi|220928999|ref|YP_002505908.1|	0050823	1-64	2.95e-17	47413	lambda repressor-like DNA-binding domains	0.018	47432	SinR domain-like	1utx A:
0Z	gi|220929010|ref|YP_002505919.1|	0050823	1-64	2.95e-17	47413	lambda repressor-like DNA-binding domains	0.018	47432	SinR domain-like	1utx A:
0Z	gi|220930162|ref|YP_002507071.1|	0051249	2-71	3.38e-17	47413	lambda repressor-like DNA-binding domains	0.074	47432	SinR domain-like	1y7y A:5-73
0Z	gi|220930229|ref|YP_002507138.1|	0051908	509-572	0.000000273	47413	lambda repressor-like DNA-binding domains	0.027	47432	SinR domain-like	1utx A:
0Z	gi|220930230|ref|YP_002507139.1|	0051908	5-64	0.00000000563	47413	lambda repressor-like DNA-binding domains	0.052	47432	SinR domain-like	2b5a A:1-77
0Z	gi|220930438|ref|YP_002507347.1|	0051249	3-61	0.0000000338	47413	lambda repressor-like DNA-binding domains	0.04	47432	SinR domain-like	1b0n A:1-68
0Z	gi|220930477|ref|YP_002507386.1|	0054369	4-64	0.0000000000000251	47413	lambda repressor-like DNA-binding domains	0.063	47432	SinR domain-like	1b0n A:1-68
0Z	gi|220930677|ref|YP_002507586.1|	0039545	153-276	8.02e-25	51306	LexA/Signal peptidase	0.0014	51307	LexA-related	1jhf A:73-198
0Z	gi|220930677|ref|YP_002507586.1|	0051249	1-64	1.66e-17	47413	lambda repressor-like DNA-binding domains	0.058	47432	SinR domain-like	1b0n A:1-68
0Z	gi|220927678|ref|YP_002504587.1|	0045929	162-335	1.07e-25	53098	Ribonuclease H-like	0.013	53107	Retroviral integrase, catalytic domain	1c6v A:
0Z	gi|220927678|ref|YP_002504587.1|	0048742	14-112	0.000000000538	46689	Homeodomain-like	0.061	46764	Tetracyclin repressor-like, N-terminal domain	2iu5 A:1-71
0Z	gi|220927795|ref|YP_002504704.1|	0045929	162-335	1.07e-25	53098	Ribonuclease H-like	0.013	53107	Retroviral integrase, catalytic domain	1c6v A:
0Z	gi|220927795|ref|YP_002504704.1|	0048742	14-112	0.000000000538	46689	Homeodomain-like	0.061	46764	Tetracyclin repressor-like, N-terminal domain	2iu5 A:1-71
0Z	gi|220927864|ref|YP_002504773.1|	0045929	162-335	1.07e-25	53098	Ribonuclease H-like	0.013	53107	Retroviral integrase, catalytic domain	1c6v A:
0Z	gi|220927864|ref|YP_002504773.1|	0048742	14-112	0.000000000538	46689	Homeodomain-like	0.061	46764	Tetracyclin repressor-like, N-terminal domain	2iu5 A:1-71
0Z	gi|220928038|ref|YP_002504947.1|	0045929	162-335	1.07e-25	53098	Ribonuclease H-like	0.013	53107	Retroviral integrase, catalytic domain	1c6v A:
0Z	gi|220928038|ref|YP_002504947.1|	0048742	14-112	0.000000000538	46689	Homeodomain-like	0.061	46764	Tetracyclin repressor-like, N-terminal domain	2iu5 A:1-71
0Z	gi|220928041|ref|YP_002504950.1|	0045929	162-335	1.07e-25	53098	Ribonuclease H-like	0.013	53107	Retroviral integrase, catalytic domain	1c6v A:
0Z	gi|220928041|ref|YP_002504950.1|	0048742	14-112	0.000000000538	46689	Homeodomain-like	0.061	46764	Tetracyclin repressor-like, N-terminal domain	2iu5 A:1-71
0Z	gi|220928272|ref|YP_002505181.1|	0045929	162-335	1.07e-25	53098	Ribonuclease H-like	0.013	53107	Retroviral integrase, catalytic domain	1c6v A:
0Z	gi|220928272|ref|YP_002505181.1|	0048742	14-112	0.000000000538	46689	Homeodomain-like	0.061	46764	Tetracyclin repressor-like, N-terminal domain	2iu5 A:1-71
0Z	gi|220928358|ref|YP_002505267.1|	0045929	162-335	1.07e-25	53098	Ribonuclease H-like	0.013	53107	Retroviral integrase, catalytic domain	1c6v A:
0Z	gi|220928358|ref|YP_002505267.1|	0048742	14-112	0.000000000538	46689	Homeodomain-like	0.061	46764	Tetracyclin repressor-like, N-terminal domain	2iu5 A:1-71
0Z	gi|220928647|ref|YP_002505556.1|	0045929	162-335	1.07e-25	53098	Ribonuclease H-like	0.013	53107	Retroviral integrase, catalytic domain	1c6v A:
0Z	gi|220928647|ref|YP_002505556.1|	0048742	14-112	0.000000000538	46689	Homeodomain-like	0.061	46764	Tetracyclin repressor-like, N-terminal domain	2iu5 A:1-71
0Z	gi|220928825|ref|YP_002505734.1|	0045929	162-335	1.07e-25	53098	Ribonuclease H-like	0.013	53107	Retroviral integrase, catalytic domain	1c6v A:
0Z	gi|220928825|ref|YP_002505734.1|	0048742	14-112	0.000000000538	46689	Homeodomain-like	0.061	46764	Tetracyclin repressor-like, N-terminal domain	2iu5 A:1-71
0Z	gi|220928903|ref|YP_002505812.1|	0045929	162-335	1.07e-25	53098	Ribonuclease H-like	0.013	53107	Retroviral integrase, catalytic domain	1c6v A:
0Z	gi|220928903|ref|YP_002505812.1|	0048742	14-112	0.000000000538	46689	Homeodomain-like	0.061	46764	Tetracyclin repressor-like, N-terminal domain	2iu5 A:1-71
0Z	gi|220929241|ref|YP_002506150.1|	0045929	162-335	1.07e-25	53098	Ribonuclease H-like	0.013	53107	Retroviral integrase, catalytic domain	1c6v A:
0Z	gi|220929241|ref|YP_002506150.1|	0048742	14-112	0.000000000538	46689	Homeodomain-like	0.061	46764	Tetracyclin repressor-like, N-terminal domain	2iu5 A:1-71
0Z	gi|220929252|ref|YP_002506161.1|	0045929	162-335	1.07e-25	53098	Ribonuclease H-like	0.013	53107	Retroviral integrase, catalytic domain	1c6v A:
0Z	gi|220929252|ref|YP_002506161.1|	0048742	14-112	0.000000000538	46689	Homeodomain-like	0.061	46764	Tetracyclin repressor-like, N-terminal domain	2iu5 A:1-71
0Z	gi|220929257|ref|YP_002506166.1|	0045929	162-335	1.07e-25	53098	Ribonuclease H-like	0.013	53107	Retroviral integrase, catalytic domain	1c6v A:
0Z	gi|220929257|ref|YP_002506166.1|	0048742	14-112	0.000000000538	46689	Homeodomain-like	0.061	46764	Tetracyclin repressor-like, N-terminal domain	2iu5 A:1-71
0Z	gi|220929269|ref|YP_002506178.1|	0045929	162-335	1.07e-25	53098	Ribonuclease H-like	0.013	53107	Retroviral integrase, catalytic domain	1c6v A:
0Z	gi|220929269|ref|YP_002506178.1|	0048742	14-112	0.000000000538	46689	Homeodomain-like	0.061	46764	Tetracyclin repressor-like, N-terminal domain	2iu5 A:1-71
0Z	gi|220929950|ref|YP_002506859.1|	0045929	162-335	1.07e-25	53098	Ribonuclease H-like	0.013	53107	Retroviral integrase, catalytic domain	1c6v A:
0Z	gi|220929950|ref|YP_002506859.1|	0048742	14-112	0.000000000538	46689	Homeodomain-like	0.061	46764	Tetracyclin repressor-like, N-terminal domain	2iu5 A:1-71
0Z	gi|220929952|ref|YP_002506861.1|	0045929	162-335	1.07e-25	53098	Ribonuclease H-like	0.013	53107	Retroviral integrase, catalytic domain	1c6v A:
0Z	gi|220929952|ref|YP_002506861.1|	0048742	14-112	0.000000000538	46689	Homeodomain-like	0.061	46764	Tetracyclin repressor-like, N-terminal domain	2iu5 A:1-71
0Z	gi|220930068|ref|YP_002506977.1|	0045929	162-335	1.07e-25	53098	Ribonuclease H-like	0.013	53107	Retroviral integrase, catalytic domain	1c6v A:
0Z	gi|220930068|ref|YP_002506977.1|	0048742	14-112	0.000000000538	46689	Homeodomain-like	0.061	46764	Tetracyclin repressor-like, N-terminal domain	2iu5 A:1-71
0Z	gi|220930073|ref|YP_002506982.1|	0045929	162-335	1.07e-25	53098	Ribonuclease H-like	0.013	53107	Retroviral integrase, catalytic domain	1c6v A:
0Z	gi|220930073|ref|YP_002506982.1|	0048742	14-112	0.000000000538	46689	Homeodomain-like	0.061	46764	Tetracyclin repressor-like, N-terminal domain	2iu5 A:1-71
0Z	gi|220930078|ref|YP_002506987.1|	0045929	162-335	1.07e-25	53098	Ribonuclease H-like	0.013	53107	Retroviral integrase, catalytic domain	1c6v A:
0Z	gi|220930078|ref|YP_002506987.1|	0048742	14-112	0.000000000538	46689	Homeodomain-like	0.061	46764	Tetracyclin repressor-like, N-terminal domain	2iu5 A:1-71
0Z	gi|220930079|ref|YP_002506988.1|	0045929	162-335	1.07e-25	53098	Ribonuclease H-like	0.013	53107	Retroviral integrase, catalytic domain	1c6v A:
0Z	gi|220930079|ref|YP_002506988.1|	0048742	14-112	0.000000000538	46689	Homeodomain-like	0.061	46764	Tetracyclin repressor-like, N-terminal domain	2iu5 A:1-71
0Z	gi|220930090|ref|YP_002506999.1|	0045929	162-335	1.07e-25	53098	Ribonuclease H-like	0.013	53107	Retroviral integrase, catalytic domain	1c6v A:
0Z	gi|220930090|ref|YP_002506999.1|	0048742	14-112	0.000000000538	46689	Homeodomain-like	0.061	46764	Tetracyclin repressor-like, N-terminal domain	2iu5 A:1-71
0Z	gi|220930254|ref|YP_002507163.1|	0045929	162-335	1.07e-25	53098	Ribonuclease H-like	0.013	53107	Retroviral integrase, catalytic domain	1c6v A:
0Z	gi|220930254|ref|YP_002507163.1|	0048742	14-112	0.000000000538	46689	Homeodomain-like	0.061	46764	Tetracyclin repressor-like, N-terminal domain	2iu5 A:1-71
0Z	gi|220930326|ref|YP_002507235.1|	0045929	162-335	1.07e-25	53098	Ribonuclease H-like	0.013	53107	Retroviral integrase, catalytic domain	1c6v A:
0Z	gi|220930326|ref|YP_002507235.1|	0048742	14-112	0.000000000538	46689	Homeodomain-like	0.061	46764	Tetracyclin repressor-like, N-terminal domain	2iu5 A:1-71
0Z	gi|220930337|ref|YP_002507246.1|	0045929	162-335	1.07e-25	53098	Ribonuclease H-like	0.013	53107	Retroviral integrase, catalytic domain	1c6v A:
0Z	gi|220930337|ref|YP_002507246.1|	0048742	14-112	0.000000000538	46689	Homeodomain-like	0.061	46764	Tetracyclin repressor-like, N-terminal domain	2iu5 A:1-71
0Z	gi|220930342|ref|YP_002507251.1|	0045929	162-335	1.07e-25	53098	Ribonuclease H-like	0.013	53107	Retroviral integrase, catalytic domain	1c6v A:
0Z	gi|220930342|ref|YP_002507251.1|	0048742	14-112	0.000000000538	46689	Homeodomain-like	0.061	46764	Tetracyclin repressor-like, N-terminal domain	2iu5 A:1-71
0Z	gi|220928490|ref|YP_002505399.1|	0049195	2-75	1.75e-16	46689	Homeodomain-like	0.0071	46764	Tetracyclin repressor-like, N-terminal domain	1vi0 A:6-77
0Z	gi|220928490|ref|YP_002505399.1|	0050189	84-186	0.00000000000389	48498	Tetracyclin repressor-like, C-terminal domain	0.0039	48499	Tetracyclin repressor-like, C-terminal domain	1vi0 A:78-194
0Z	gi|220928727|ref|YP_002505636.1|	0054157	7-68	0.000000000016	46689	Homeodomain-like	0.024	46764	Tetracyclin repressor-like, N-terminal domain	2iu5 A:1-71
0Z	gi|220929563|ref|YP_002506472.1|	0045929	162-335	1.52e-25	53098	Ribonuclease H-like	0.013	53107	Retroviral integrase, catalytic domain	1c6v A:
0Z	gi|220929563|ref|YP_002506472.1|	0048742	14-112	0.000000000538	46689	Homeodomain-like	0.061	46764	Tetracyclin repressor-like, N-terminal domain	2iu5 A:1-71
0Z	gi|220929574|ref|YP_002506483.1|	0051515	82-199	1.8e-23	48498	Tetracyclin repressor-like, C-terminal domain	0.0076	48499	Tetracyclin repressor-like, C-terminal domain	1vi0 A:78-194
0Z	gi|220929574|ref|YP_002506483.1|	0049523	7-78	8.72e-20	46689	Homeodomain-like	0.0047	46764	Tetracyclin repressor-like, N-terminal domain	1z77 A:1-75
0Z	gi|220929762|ref|YP_002506671.1|	0054157	7-71	0.000000000000222	46689	Homeodomain-like	0.014	46764	Tetracyclin repressor-like, N-terminal domain	2iu5 A:1-71
0Z	gi|220929926|ref|YP_002506835.1|	0054157	7-67	0.00000000135	46689	Homeodomain-like	0.017	46764	Tetracyclin repressor-like, N-terminal domain	2iu5 A:1-71
0Z	gi|220930220|ref|YP_002507129.1|	0053205	79-197	1.04e-22	48498	Tetracyclin repressor-like, C-terminal domain	0.0032	48499	Tetracyclin repressor-like, C-terminal domain	2np5 A:78-195
0Z	gi|220930220|ref|YP_002507129.1|	0054374	3-67	0.00000000000000402	46689	Homeodomain-like	0.0025	46764	Tetracyclin repressor-like, N-terminal domain	2gfn A:4-80
0Z	gi|220930541|ref|YP_002507450.1|	0054157	5-44	0.00000000564	46689	Homeodomain-like	0.014	46764	Tetracyclin repressor-like, N-terminal domain	2iu5 A:1-71
0Z	gi|220929603|ref|YP_002506512.1|	0049498	82-368	9.18e-35	53067	Actin-like ATPase domain	0.0018	110636	ROK	2aa4 A:120-289
0Z	gi|220929603|ref|YP_002506512.1|	0051455	10-72	0.0000000000000307	46785	Winged helix DNA-binding domain	0.064	109680	TrmB-like	2d1h A:1-109
