# Supplementary material for: Abundance, diversity and domain architecture variability in prokaryotic DNA-binding transcription factors
Source: PLoS One. 2018 Apr 3;13(4):e0195332. doi: 10.1371/journal.pone.0195332 (PMC5882156; doi:10.1371/journal.pone.0195332)
Supplement: S1 Dataset — The information of genomes and transcription factors is organized in a tabular format. The file S1_Dataset.zip contains 761 files, one per genome. The information is organized as follows: Genome ID, identifier from NCBI database; Supfam ID; physical position of the Domain; E-value; Supfam model assignment; Supfam description; E-value associated to the family; Family ID; Family ID; representative PDB associated to each assignment. (ZIP) [file pone.0195332.s005.zip › Genomes_assignments/Clostridium_cellulovorans_743B_B.TFs]

aV	gi|302872949|ref|YP_003841582.1|	0046275	236-284	0.000000000000121	46689	Homeodomain-like	0.009	46759	AraC type transcriptional activator	1d5y A:57-121
aV	gi|302872949|ref|YP_003841582.1|	0048019	28-90	0.000000000000712	51182	RmlC-like cupins	0.08	75035	Quercetin 2,3-dioxygenase-like	1y3t A:5-334
aV	gi|302872949|ref|YP_003841582.1|	0036286	186-233	0.00000000112	46689	Homeodomain-like	0.031	46759	AraC type transcriptional activator	1d5y A:3-56
aV	gi|302872957|ref|YP_003841590.1|	0043525	1-123	1.71e-33	52172	CheY-like	0.00085	52173	CheY-related	1a04 A:5-142
aV	gi|302872957|ref|YP_003841590.1|	0045977	458-506	0.0000000000179	46689	Homeodomain-like	0.033	46759	AraC type transcriptional activator	1bl0 A:9-62
aV	gi|302872957|ref|YP_003841590.1|	0036286	405-455	0.00000242	46689	Homeodomain-like	0.013	46759	AraC type transcriptional activator	1bl0 A:9-62
aV	gi|302873073|ref|YP_003841706.1|	0051239	177-367	2.28e-30	53335	S-adenosyl-L-methionine-dependent methyltransferases	0.062	117688	CAC2371-like	1y8c A:
aV	gi|302873073|ref|YP_003841706.1|	0046275	57-108	0.0000000251	46689	Homeodomain-like	0.007	46759	AraC type transcriptional activator	1d5y A:57-121
aV	gi|302873091|ref|YP_003841724.1|	0046275	63-115	0.0000000000125	46689	Homeodomain-like	0.0068	46759	AraC type transcriptional activator	1d5y A:57-121
aV	gi|302873102|ref|YP_003841735.1|	0039814	128-289	4.45e-24	55136	Probable bacterial effector-binding domain	0.013	75462	Gyrase inhibitory protein GyrI (SbmC, YeeB)	1jyh A:
aV	gi|302873102|ref|YP_003841735.1|	0046275	57-110	0.000000000022	46689	Homeodomain-like	0.0063	46759	AraC type transcriptional activator	1bl0 A:63-124
aV	gi|302873102|ref|YP_003841735.1|	0036286	5-55	0.0000116	46689	Homeodomain-like	0.013	46759	AraC type transcriptional activator	1bl0 A:9-62
aV	gi|302873125|ref|YP_003841758.1|	0039814	128-285	1.12e-25	55136	Probable bacterial effector-binding domain	0.046	55140	Rob transcription factor, C-terminal domain	1d5y A:122-294
aV	gi|302873125|ref|YP_003841758.1|	0046275	57-108	0.0000000000108	46689	Homeodomain-like	0.01	46759	AraC type transcriptional activator	1d5y A:57-121
aV	gi|302873125|ref|YP_003841758.1|	0036286	7-56	0.00000157	46689	Homeodomain-like	0.013	46759	AraC type transcriptional activator	1bl0 A:9-62
aV	gi|302873207|ref|YP_003841840.1|	0051818	15-168	3.4e-17	51215	Regulatory protein AraC	0.0066	51216	Regulatory protein AraC	2arc A:
aV	gi|302873207|ref|YP_003841840.1|	0046275	236-286	0.000000000112	46689	Homeodomain-like	0.036	46759	AraC type transcriptional activator	1d5y A:57-121
aV	gi|302873207|ref|YP_003841840.1|	0036286	184-233	0.0000000251	46689	Homeodomain-like	0.011	46759	AraC type transcriptional activator	1bl0 A:9-62
aV	gi|302873314|ref|YP_003841947.1|	0046275	207-251	0.00000228	46689	Homeodomain-like	0.039	46759	AraC type transcriptional activator	1bl0 A:63-124
aV	gi|302873315|ref|YP_003841948.1|	0046275	208-255	0.00000000000291	46689	Homeodomain-like	0.029	46759	AraC type transcriptional activator	1d5y A:57-121
aV	gi|302873315|ref|YP_003841948.1|	0051818	36-138	0.0000497	51215	Regulatory protein AraC	0.011	51216	Regulatory protein AraC	2arc A:
aV	gi|302873463|ref|YP_003842096.1|	0051818	11-157	8.37e-29	51215	Regulatory protein AraC	0.006	51216	Regulatory protein AraC	2arc A:
aV	gi|302873463|ref|YP_003842096.1|	0035607	172-223	0.000000000018	46689	Homeodomain-like	0.027	46759	AraC type transcriptional activator	1bl0 A:9-62
aV	gi|302873463|ref|YP_003842096.1|	0046275	225-272	0.000000000412	46689	Homeodomain-like	0.031	46759	AraC type transcriptional activator	1bl0 A:63-124
aV	gi|302873505|ref|YP_003842138.1|	0044371	543-694	7.19e-23	51011	Glycosyl hydrolase domain	0.0089	89388	Composite domain of glycosyl hydrolase families 5, 30, 39 and 51	1uhv A:1-13,A:360-500
aV	gi|302873505|ref|YP_003842138.1|	0046275	226-276	0.0000000000851	46689	Homeodomain-like	0.021	46759	AraC type transcriptional activator	1bl0 A:63-124
aV	gi|302873505|ref|YP_003842138.1|	0048019	17-84	0.00000000236	51182	RmlC-like cupins	0.021	51187	Germin/Seed storage 7S protein	1lrh A:
aV	gi|302873505|ref|YP_003842138.1|	0050404	330-554	0.00000274	51445	(Trans)glycosidases	0.02	51487	beta-glycanases	1w91 A:14-360
aV	gi|302873601|ref|YP_003842234.1|	0046275	208-255	0.00000000000385	46689	Homeodomain-like	0.023	46759	AraC type transcriptional activator	1bl0 A:9-62
aV	gi|302873601|ref|YP_003842234.1|	0051818	6-137	0.0000000628	51215	Regulatory protein AraC	0.0066	51216	Regulatory protein AraC	2arc A:
aV	gi|302873817|ref|YP_003842450.1|	0049374	20-98	0.000000000000129	51182	RmlC-like cupins	0.038	89409	TM1287-like	1o4t A:
aV	gi|302873817|ref|YP_003842450.1|	0046275	243-289	0.0000000000026	46689	Homeodomain-like	0.028	46759	AraC type transcriptional activator	1d5y A:57-121
aV	gi|302873817|ref|YP_003842450.1|	0036286	190-240	0.0000000134	46689	Homeodomain-like	0.091	46759	AraC type transcriptional activator	1bl0 A:9-62
aV	gi|302873903|ref|YP_003842536.1|	0046275	228-276	0.000000269	46689	Homeodomain-like	0.067	46759	AraC type transcriptional activator	1d5y A:57-121
aV	gi|302873943|ref|YP_003842576.1|	0039814	128-285	0.000000000000105	55136	Probable bacterial effector-binding domain	0.042	55140	Rob transcription factor, C-terminal domain	1d5y A:122-294
aV	gi|302873943|ref|YP_003842576.1|	0046275	58-113	0.000000000421	46689	Homeodomain-like	0.0082	46759	AraC type transcriptional activator	1d5y A:57-121
aV	gi|302873943|ref|YP_003842576.1|	0036286	6-55	0.00000211	46689	Homeodomain-like	0.016	46759	AraC type transcriptional activator	1bl0 A:9-62
aV	gi|302873959|ref|YP_003842592.1|	0039814	128-284	5.23e-30	55136	Probable bacterial effector-binding domain	0.072	75462	Gyrase inhibitory protein GyrI (SbmC, YeeB)	1jyh A:
aV	gi|302873959|ref|YP_003842592.1|	0046275	57-111	0.00000000000851	46689	Homeodomain-like	0.0095	46759	AraC type transcriptional activator	1d5y A:57-121
aV	gi|302873959|ref|YP_003842592.1|	0036286	7-55	0.000000493	46689	Homeodomain-like	0.0092	46759	AraC type transcriptional activator	1bl0 A:9-62
aV	gi|302874315|ref|YP_003842948.1|	0050404	346-678	5.45e-69	51445	(Trans)glycosidases	0.00000015	51487	beta-glycanases	1uhv A:14-359
aV	gi|302874315|ref|YP_003842948.1|	0044371	668-820	1.58e-16	51011	Glycosyl hydrolase domain	0.018	89388	Composite domain of glycosyl hydrolase families 5, 30, 39 and 51	1w91 A:4-13,A:361-502
aV	gi|302874315|ref|YP_003842948.1|	0046275	226-276	0.000000000188	46689	Homeodomain-like	0.063	46759	AraC type transcriptional activator	1d5y A:57-121
aV	gi|302874315|ref|YP_003842948.1|	0036286	174-224	0.0000000197	46689	Homeodomain-like	0.0099	46759	AraC type transcriptional activator	1bl0 A:9-62
aV	gi|302874315|ref|YP_003842948.1|	0046334	23-83	0.000000135	51182	RmlC-like cupins	0.088	89406	Hypothetical protein TM1112	1lkn A:
aV	gi|302874379|ref|YP_003843012.1|	0046275	233-284	0.0000000000000627	46689	Homeodomain-like	0.024	46759	AraC type transcriptional activator	1bl0 A:63-124
aV	gi|302874379|ref|YP_003843012.1|	0051818	17-162	0.0000000000000034	51215	Regulatory protein AraC	0.014	51216	Regulatory protein AraC	2arc A:
aV	gi|302874379|ref|YP_003843012.1|	0036286	182-230	0.0000000744	46689	Homeodomain-like	0.039	46759	AraC type transcriptional activator	1bl0 A:9-62
aV	gi|302874693|ref|YP_003843326.1|	0043525	10-126	7.12e-30	52172	CheY-like	0.0031	52173	CheY-related	1ny5 A:1-137
aV	gi|302874693|ref|YP_003843326.1|	0045977	201-251	0.00000000627	46689	Homeodomain-like	0.027	46759	AraC type transcriptional activator	1bl0 A:9-62
aV	gi|302874693|ref|YP_003843326.1|	0035607	157-199	0.000017	46689	Homeodomain-like	0.025	46759	AraC type transcriptional activator	1bl0 A:9-62
aV	gi|302874864|ref|YP_003843497.1|	0046275	293-341	0.0000000000116	46689	Homeodomain-like	0.023	46759	AraC type transcriptional activator	1bl0 A:63-124
aV	gi|302874864|ref|YP_003843497.1|	0036286	241-289	0.0000000137	46689	Homeodomain-like	0.042	46759	AraC type transcriptional activator	1bl0 A:9-62
aV	gi|302875351|ref|YP_003843984.1|	0051818	6-153	7.19e-19	51215	Regulatory protein AraC	0.0085	51216	Regulatory protein AraC	2arc A:
aV	gi|302875351|ref|YP_003843984.1|	0046275	223-271	0.00000000291	46689	Homeodomain-like	0.03	46759	AraC type transcriptional activator	1bl0 A:63-124
aV	gi|302875351|ref|YP_003843984.1|	0036286	170-220	0.00000448	46689	Homeodomain-like	0.015	46759	AraC type transcriptional activator	1bl0 A:9-62
aV	gi|302875367|ref|YP_003844000.1|	0036286	8-58	0.00000000242	46689	Homeodomain-like	0.0082	46759	AraC type transcriptional activator	1bl0 A:9-62
aV	gi|302875367|ref|YP_003844000.1|	0046275	60-111	0.00000000627	46689	Homeodomain-like	0.0047	46759	AraC type transcriptional activator	1d5y A:57-121
aV	gi|302875411|ref|YP_003844044.1|	0051818	16-158	1.57e-28	51215	Regulatory protein AraC	0.0053	51216	Regulatory protein AraC	2arc A:
aV	gi|302875411|ref|YP_003844044.1|	0046275	227-277	0.000000000000582	46689	Homeodomain-like	0.015	46759	AraC type transcriptional activator	1bl0 A:63-124
aV	gi|302875411|ref|YP_003844044.1|	0035607	174-225	0.000000206	46689	Homeodomain-like	0.038	46759	AraC type transcriptional activator	1bl0 A:9-62
aV	gi|302875455|ref|YP_003844088.1|	0045977	210-260	0.000000000000282	46689	Homeodomain-like	0.017	46759	AraC type transcriptional activator	1bl0 A:9-62
aV	gi|302875455|ref|YP_003844088.1|	0051818	11-142	0.00000000000719	51215	Regulatory protein AraC	0.0093	51216	Regulatory protein AraC	2arc A:
aV	gi|302875477|ref|YP_003844110.1|	0051818	24-161	9.68e-18	51215	Regulatory protein AraC	0.015	51216	Regulatory protein AraC	2arc A:
aV	gi|302875477|ref|YP_003844110.1|	0045977	231-278	0.0000000000148	46689	Homeodomain-like	0.013	46759	AraC type transcriptional activator	1bl0 A:63-124
aV	gi|302875477|ref|YP_003844110.1|	0036286	178-227	0.00000532	46689	Homeodomain-like	0.013	46759	AraC type transcriptional activator	1bl0 A:9-62
aV	gi|302875551|ref|YP_003844184.1|	0043525	1-128	5.69e-35	52172	CheY-like	0.0015	52173	CheY-related	1mvo A:
aV	gi|302875551|ref|YP_003844184.1|	0046275	483-530	0.0000000000851	46689	Homeodomain-like	0.022	46759	AraC type transcriptional activator	1bl0 A:9-62
aV	gi|302875551|ref|YP_003844184.1|	0036286	429-480	0.0000000116	46689	Homeodomain-like	0.019	46759	AraC type transcriptional activator	1bl0 A:9-62
aV	gi|302875614|ref|YP_003844247.1|	0046275	237-288	0.000000000000538	46689	Homeodomain-like	0.0096	46759	AraC type transcriptional activator	1d5y A:57-121
aV	gi|302875614|ref|YP_003844247.1|	0050297	22-95	0.000000000000356	51182	RmlC-like cupins	0.029	82191	Acireductone dioxygenase	1vr3 A:1-179
aV	gi|302875614|ref|YP_003844247.1|	0035607	184-234	0.0000000143	46689	Homeodomain-like	0.011	46759	AraC type transcriptional activator	1bl0 A:9-62
aV	gi|302875802|ref|YP_003844435.1|	0050343	138-258	0.00000000000000863	55073	Nucleotide cyclase	0.0051	117984	GGDEF domain	1w25 A:294-455
aV	gi|302875802|ref|YP_003844435.1|	0046275	57-109	0.0000000000247	46689	Homeodomain-like	0.0087	46759	AraC type transcriptional activator	1d5y A:57-121
aV	gi|302875802|ref|YP_003844435.1|	0036286	5-55	0.00000349	46689	Homeodomain-like	0.022	46759	AraC type transcriptional activator	1bl0 A:9-62
aV	gi|302875897|ref|YP_003844530.1|	0051818	8-168	0.0000000000000017	51215	Regulatory protein AraC	0.0062	51216	Regulatory protein AraC	2arc A:
aV	gi|302875897|ref|YP_003844530.1|	0046275	239-289	0.0000000000233	46689	Homeodomain-like	0.019	46759	AraC type transcriptional activator	1bl0 A:63-124
aV	gi|302875897|ref|YP_003844530.1|	0036286	187-236	0.0000000278	46689	Homeodomain-like	0.006	46759	AraC type transcriptional activator	1bl0 A:9-62
aV	gi|302875931|ref|YP_003844564.1|	0051818	17-170	3.14e-18	51215	Regulatory protein AraC	0.015	51216	Regulatory protein AraC	2arc A:
aV	gi|302875931|ref|YP_003844564.1|	0046275	236-285	0.000000000000003	46689	Homeodomain-like	0.0099	46759	AraC type transcriptional activator	1d5y A:57-121
aV	gi|302875931|ref|YP_003844564.1|	0036286	186-234	0.00000000305	46689	Homeodomain-like	0.04	46759	AraC type transcriptional activator	1bl0 A:9-62
aV	gi|302876019|ref|YP_003844652.1|	0043525	1-153	5.41e-32	52172	CheY-like	0.0033	52173	CheY-related	1u0s Y:
aV	gi|302876019|ref|YP_003844652.1|	0046275	479-526	0.000000000202	46689	Homeodomain-like	0.02	46759	AraC type transcriptional activator	1bl0 A:9-62
aV	gi|302876019|ref|YP_003844652.1|	0036286	426-476	0.0000000102	46689	Homeodomain-like	0.023	46759	AraC type transcriptional activator	1bl0 A:9-62
aV	gi|302876081|ref|YP_003844714.1|	0054536	124-407	1.5e-34	56112	Protein kinase-like (PK-like)	0.037	64411	APH phosphotransferases	2ppq A:5-320
aV	gi|302876081|ref|YP_003844714.1|	0046275	61-107	0.00000039	46689	Homeodomain-like	0.01	46759	AraC type transcriptional activator	1d5y A:57-121
aV	gi|302876081|ref|YP_003844714.1|	0036286	6-55	0.00000986	46689	Homeodomain-like	0.0087	46759	AraC type transcriptional activator	1bl0 A:9-62
aV	gi|302876105|ref|YP_003844738.1|	0039814	128-290	8.63e-20	55136	Probable bacterial effector-binding domain	0.044	55140	Rob transcription factor, C-terminal domain	1d5y A:122-294
aV	gi|302876105|ref|YP_003844738.1|	0046275	57-108	0.0000000000896	46689	Homeodomain-like	0.01	46759	AraC type transcriptional activator	1d5y A:57-121
aV	gi|302876105|ref|YP_003844738.1|	0036286	5-55	0.0000000538	46689	Homeodomain-like	0.0099	46759	AraC type transcriptional activator	1bl0 A:9-62
aV	gi|302876150|ref|YP_003844783.1|	0051818	27-166	4.84e-17	51215	Regulatory protein AraC	0.0062	51216	Regulatory protein AraC	2arc A:
aV	gi|302876150|ref|YP_003844783.1|	0045977	238-288	0.000000000538	46689	Homeodomain-like	0.031	46759	AraC type transcriptional activator	1bl0 A:63-124
aV	gi|302876150|ref|YP_003844783.1|	0036286	187-235	0.0000000538	46689	Homeodomain-like	0.092	46764	Tetracyclin repressor-like, N-terminal domain	1v7b A:1-74
aV	gi|302876156|ref|YP_003844789.1|	0039814	128-283	6.54e-20	55136	Probable bacterial effector-binding domain	0.039	75462	Gyrase inhibitory protein GyrI (SbmC, YeeB)	1jyh A:
aV	gi|302876156|ref|YP_003844789.1|	0046275	58-104	0.00000000103	46689	Homeodomain-like	0.0098	46759	AraC type transcriptional activator	1bl0 A:63-124
aV	gi|302876156|ref|YP_003844789.1|	0036286	5-55	0.00000000627	46689	Homeodomain-like	0.0098	46759	AraC type transcriptional activator	1bl0 A:9-62
aV	gi|302876294|ref|YP_003844927.1|	0043525	1-120	5.98e-29	52172	CheY-like	0.0069	52173	CheY-related	1krw A:
aV	gi|302876294|ref|YP_003844927.1|	0046275	313-362	0.00000000000381	46689	Homeodomain-like	0.017	46759	AraC type transcriptional activator	1d5y A:57-121
aV	gi|302876443|ref|YP_003845076.1|	0051818	20-165	0.00000000000000772	51215	Regulatory protein AraC	0.0089	51216	Regulatory protein AraC	2arc A:
aV	gi|302876443|ref|YP_003845076.1|	0046275	229-280	0.00000000000039	46689	Homeodomain-like	0.024	46759	AraC type transcriptional activator	1d5y A:57-121
aV	gi|302876443|ref|YP_003845076.1|	0036286	178-227	0.000000363	46689	Homeodomain-like	0.025	46759	AraC type transcriptional activator	1bl0 A:9-62
aV	gi|302876452|ref|YP_003845085.1|	0051818	12-156	1.44e-30	51215	Regulatory protein AraC	0.0042	51216	Regulatory protein AraC	2arc A:
aV	gi|302876452|ref|YP_003845085.1|	0046275	227-276	0.0000000000043	46689	Homeodomain-like	0.028	46759	AraC type transcriptional activator	1d5y A:57-121
aV	gi|302876452|ref|YP_003845085.1|	0035607	174-225	0.0000000233	46689	Homeodomain-like	0.043	46759	AraC type transcriptional activator	1bl0 A:9-62
aV	gi|302876453|ref|YP_003845086.1|	0051818	38-178	2.48e-21	51215	Regulatory protein AraC	0.024	51216	Regulatory protein AraC	2arc A:
aV	gi|302876453|ref|YP_003845086.1|	0046275	248-298	0.0000000000186	46689	Homeodomain-like	0.034	46759	AraC type transcriptional activator	1d5y A:57-121
aV	gi|302876453|ref|YP_003845086.1|	0036286	197-245	0.000000000603	46689	Homeodomain-like	0.047	46759	AraC type transcriptional activator	1bl0 A:9-62
aV	gi|302876643|ref|YP_003845276.1|	0043525	1-138	2.28e-33	52172	CheY-like	0.0015	52173	CheY-related	1s8n A:
aV	gi|302876643|ref|YP_003845276.1|	0046275	488-537	0.00000000000017	46689	Homeodomain-like	0.012	46759	AraC type transcriptional activator	1bl0 A:63-124
aV	gi|302876643|ref|YP_003845276.1|	0035607	436-486	0.000000364	46689	Homeodomain-like	0.06	46759	AraC type transcriptional activator	1bl0 A:9-62
aV	gi|302876704|ref|YP_003845337.1|	0051818	29-156	0.00000000000000693	51215	Regulatory protein AraC	0.01	51216	Regulatory protein AraC	2arc A:
aV	gi|302876704|ref|YP_003845337.1|	0046275	230-277	0.0000000000538	46689	Homeodomain-like	0.018	46759	AraC type transcriptional activator	1bl0 A:63-124
aV	gi|302876704|ref|YP_003845337.1|	0036286	178-228	0.000000104	46689	Homeodomain-like	0.014	46759	AraC type transcriptional activator	1bl0 A:9-62
aV	gi|302876734|ref|YP_003845367.1|	0046275	35-90	0.000000000000986	46689	Homeodomain-like	0.0089	46759	AraC type transcriptional activator	1d5y A:57-121
aV	gi|302876734|ref|YP_003845367.1|	0048964	121-214	0.0000000867	54593	Glyoxalase/Bleomycin resistance protein/Dihydroxybiphenyl dioxygenase	0.076	64257	Methylmalonyl-CoA epimerase	1jc4 A:
aV	gi|302876849|ref|YP_003845482.1|	0046275	241-289	0.000000000000193	46689	Homeodomain-like	0.011	46759	AraC type transcriptional activator	1d5y A:57-121
aV	gi|302876849|ref|YP_003845482.1|	0036286	191-239	0.000000000448	46689	Homeodomain-like	0.033	46759	AraC type transcriptional activator	1bl0 A:9-62
aV	gi|302876859|ref|YP_003845492.1|	0043525	1-157	1.71e-28	52172	CheY-like	0.001	52173	CheY-related	1u0s Y:
aV	gi|302876859|ref|YP_003845492.1|	0046275	489-538	0.00000000115	46689	Homeodomain-like	0.059	46759	AraC type transcriptional activator	1d5y A:3-56
aV	gi|302876859|ref|YP_003845492.1|	0050343	181-308	0.0000432	55073	Nucleotide cyclase	0.011	117984	GGDEF domain	1w25 A:294-455
aV	gi|302876875|ref|YP_003845508.1|	0043525	6-126	3.13e-36	52172	CheY-like	0.0012	52173	CheY-related	1u0s Y:
aV	gi|302876875|ref|YP_003845508.1|	0046275	462-510	0.00000000000582	46689	Homeodomain-like	0.027	46759	AraC type transcriptional activator	1d5y A:57-121
aV	gi|302877106|ref|YP_003845739.1|	0039814	135-278	1.29e-21	55136	Probable bacterial effector-binding domain	0.03	75462	Gyrase inhibitory protein GyrI (SbmC, YeeB)	1jyh A:
aV	gi|302877106|ref|YP_003845739.1|	0036286	7-56	0.000000000000424	46689	Homeodomain-like	0.0087	46759	AraC type transcriptional activator	1bl0 A:9-62
aV	gi|302877115|ref|YP_003845748.1|	0046275	247-290	0.0000000000224	46689	Homeodomain-like	0.014	46759	AraC type transcriptional activator	1d5y A:57-121
aV	gi|302877115|ref|YP_003845748.1|	0036286	194-245	0.000000744	46689	Homeodomain-like	0.029	46759	AraC type transcriptional activator	1bl0 A:9-62
aV	gi|302874815|ref|YP_003843448.1|	0037456	2-73	7.47e-22	46785	Winged helix DNA-binding domain	0.0012	46792	Arginine repressor (ArgR), N-terminal DNA-binding domain	1f9n A:3-78
aV	gi|302874815|ref|YP_003843448.1|	0035348	79-147	3.27e-18	55252	C-terminal domain of arginine repressor	0.0017	55253	C-terminal domain of arginine repressor	1b4b A:
aV	gi|302873158|ref|YP_003841791.1|	0049777	4-89	4.93e-26	46785	Winged helix DNA-binding domain	0.011	46801	ArsR-like transcriptional regulators	1u2w A:12-119
aV	gi|302873257|ref|YP_003841890.1|	0049777	20-116	3.22e-29	46785	Winged helix DNA-binding domain	0.00085	46801	ArsR-like transcriptional regulators	1smt A:
aV	gi|302873578|ref|YP_003842211.1|	0049777	6-91	2.36e-24	46785	Winged helix DNA-binding domain	0.011	46801	ArsR-like transcriptional regulators	1r1u A:
aV	gi|302873922|ref|YP_003842555.1|	0049777	4-89	3.56e-26	46785	Winged helix DNA-binding domain	0.014	46801	ArsR-like transcriptional regulators	1u2w A:12-119
aV	gi|302873924|ref|YP_003842557.1|	0049777	24-113	3.79e-29	46785	Winged helix DNA-binding domain	0.0017	46801	ArsR-like transcriptional regulators	1smt A:
aV	gi|302873974|ref|YP_003842607.1|	0049944	1-110	1.18e-24	46785	Winged helix DNA-binding domain	0.044	46801	ArsR-like transcriptional regulators	1r1u A:
aV	gi|302877029|ref|YP_003845662.1|	0049944	279-358	0.0000000000000166	46785	Winged helix DNA-binding domain	0.054	46801	ArsR-like transcriptional regulators	1r1u A:
aV	gi|302872931|ref|YP_003841564.1|	0039385	67-167	1.31e-29	75500	Putative transcriptional regulator TM1602, C-terminal domain	0.00015	75501	Putative transcriptional regulator TM1602, C-terminal domain	1j5y A:68-174
aV	gi|302872931|ref|YP_003841564.1|	0039384	1-60	0.000000000363	46785	Winged helix DNA-binding domain	0.0028	46786	Biotin repressor-like	1j5y A:3-67
aV	gi|302872994|ref|YP_003841627.1|	0040524	87-242	9.1e-34	100950	NagB/RpiA/CoA transferase-like	0.06	75176	D-ribose-5-phosphate isomerase (RpiA), catalytic domain	1lk5 A:1-130,A:211-229
aV	gi|302872994|ref|YP_003841627.1|	0043758	16-84	0.000000000000108	46785	Winged helix DNA-binding domain	0.071	46786	Biotin repressor-like	1j5y A:3-67
aV	gi|302874337|ref|YP_003842970.1|	0054707	72-205	6.3e-21	54631	CBS-domain pair	0.0019	54632	CBS-domain pair	1pvm A:1-142
aV	gi|302874337|ref|YP_003842970.1|	0043758	3-74	0.000000000113	46785	Winged helix DNA-binding domain	0.018	46786	Biotin repressor-like	1j5y A:3-67
aV	gi|302877060|ref|YP_003845693.1|	0039384	2-62	0.000000000186	46785	Winged helix DNA-binding domain	0.08	46786	Biotin repressor-like	1j5y A:3-67
aV	gi|302873146|ref|YP_003841779.1|	0054946	19-151	9.17e-22	51206	cAMP-binding domain-like	0.024	51210	cAMP-binding domain	1o5l A:1-129
aV	gi|302873146|ref|YP_003841779.1|	0052198	162-218	0.00000000643	46785	Winged helix DNA-binding domain	0.014	46796	CAP C-terminal domain-like	2coh A:118-199
aV	gi|302873895|ref|YP_003842528.1|	0054017	16-141	8.25e-30	51206	cAMP-binding domain-like	0.011	51210	cAMP-binding domain	2oz6 A:9-142
aV	gi|302873895|ref|YP_003842528.1|	0048601	148-222	2.11e-18	46785	Winged helix DNA-binding domain	0.019	46796	CAP C-terminal domain-like	1ft9 A:134-213
aV	gi|302874087|ref|YP_003842720.1|	0054946	19-156	4.32e-36	51206	cAMP-binding domain-like	0.0048	51210	cAMP-binding domain	2oz6 A:9-142
aV	gi|302874087|ref|YP_003842720.1|	0048601	158-237	4.82e-20	46785	Winged helix DNA-binding domain	0.0097	46796	CAP C-terminal domain-like	1hw5 A:138-208
aV	gi|302874247|ref|YP_003842880.1|	0051666	1-147	3.54e-33	51206	cAMP-binding domain-like	0.0028	51210	cAMP-binding domain	1o5l A:1-129
aV	gi|302874247|ref|YP_003842880.1|	0054945	151-223	0.00000000000213	46785	Winged helix DNA-binding domain	0.021	46796	CAP C-terminal domain-like	3e5u A:148-227
aV	gi|302876655|ref|YP_003845288.1|	0049952	257-286	0.00000512	46689	Homeodomain-like	0.026	100918	FIS-like	1umq A:
aV	gi|302874455|ref|YP_003843088.1|	0041150	3-132	1.09e-34	46785	Winged helix DNA-binding domain	0.0053	101027	FUR-like	1mzb A:
aV	gi|302874709|ref|YP_003843342.1|	0041150	2-138	2.44e-40	46785	Winged helix DNA-binding domain	0.0019	101027	FUR-like	1mzb A:
aV	gi|302875745|ref|YP_003844378.1|	0041150	2-131	1.76e-29	46785	Winged helix DNA-binding domain	0.016	101027	FUR-like	1mzb A:
aV	gi|302873265|ref|YP_003841898.1|	0036339	61-334	3.81e-84	53822	Periplasmic binding protein-like I	0.00000071	53823	L-arabinose binding protein-like	2nzu G:58-332
aV	gi|302873265|ref|YP_003841898.1|	0051985	3-60	1.59e-19	47413	lambda repressor-like DNA-binding domains	0.0015	47438	GalR/LacI-like bacterial regulator	2hsg A:2-58
aV	gi|302873289|ref|YP_003841922.1|	0036339	63-332	7.26e-86	53822	Periplasmic binding protein-like I	0.00000109	53823	L-arabinose binding protein-like	2nzu G:58-332
aV	gi|302873289|ref|YP_003841922.1|	0051985	4-62	8.44e-17	47413	lambda repressor-like DNA-binding domains	0.0036	47438	GalR/LacI-like bacterial regulator	1pru A:
aV	gi|302873423|ref|YP_003842056.1|	0036339	63-340	1.16e-61	53822	Periplasmic binding protein-like I	0.0000478	53823	L-arabinose binding protein-like	1dbq A:
aV	gi|302873423|ref|YP_003842056.1|	0051985	3-60	2.39e-16	47413	lambda repressor-like DNA-binding domains	0.0047	47438	GalR/LacI-like bacterial regulator	2hsg A:2-58
aV	gi|302873424|ref|YP_003842057.1|	0036339	71-327	6.89e-62	53822	Periplasmic binding protein-like I	0.0000644	53823	L-arabinose binding protein-like	2nzu G:58-332
aV	gi|302873424|ref|YP_003842057.1|	0051985	1-51	0.0000000000264	47413	lambda repressor-like DNA-binding domains	0.01	47438	GalR/LacI-like bacterial regulator	1pru A:
aV	gi|302873657|ref|YP_003842290.1|	0051908	6-59	0.00000000248	47413	lambda repressor-like DNA-binding domains	0.048	47438	GalR/LacI-like bacterial regulator	1uxd A:
aV	gi|302874060|ref|YP_003842693.1|	0036339	83-344	2.02e-62	53822	Periplasmic binding protein-like I	0.0000565	53823	L-arabinose binding protein-like	1dbq A:
aV	gi|302874060|ref|YP_003842693.1|	0051985	2-56	3.66e-17	47413	lambda repressor-like DNA-binding domains	0.0031	47438	GalR/LacI-like bacterial regulator	2hsg A:2-58
aV	gi|302874393|ref|YP_003843026.1|	0036339	60-327	6.48e-73	53822	Periplasmic binding protein-like I	0.000028	53823	L-arabinose binding protein-like	2nzu G:58-332
aV	gi|302874393|ref|YP_003843026.1|	0051985	1-59	8.13e-20	47413	lambda repressor-like DNA-binding domains	0.0026	47438	GalR/LacI-like bacterial regulator	2bjc A:1-62
aV	gi|302876023|ref|YP_003844656.1|	0035780	67-321	3.64e-34	53822	Periplasmic binding protein-like I	0.00045	53823	L-arabinose binding protein-like	2nzu G:58-332
aV	gi|302876023|ref|YP_003844656.1|	0051985	1-48	0.0000000000134	47413	lambda repressor-like DNA-binding domains	0.012	47438	GalR/LacI-like bacterial regulator	2hsg A:2-58
aV	gi|302876846|ref|YP_003845479.1|	0036339	79-335	8.35e-51	53822	Periplasmic binding protein-like I	0.00032	53823	L-arabinose binding protein-like	1dbq A:
aV	gi|302876846|ref|YP_003845479.1|	0051985	3-62	0.000000000000291	47413	lambda repressor-like DNA-binding domains	0.014	47438	GalR/LacI-like bacterial regulator	1pru A:
aV	gi|302876870|ref|YP_003845503.1|	0036339	74-332	2.75e-51	53822	Periplasmic binding protein-like I	0.00011	53823	L-arabinose binding protein-like	1dbq A:
aV	gi|302876870|ref|YP_003845503.1|	0044558	3-51	0.0000000000263	47413	lambda repressor-like DNA-binding domains	0.0067	47438	GalR/LacI-like bacterial regulator	2bjc A:1-62
aV	gi|302876879|ref|YP_003845512.1|	0036339	74-330	5.1e-53	53822	Periplasmic binding protein-like I	0.0000695	53823	L-arabinose binding protein-like	1dbq A:
aV	gi|302876879|ref|YP_003845512.1|	0044558	3-49	0.0000000000263	47413	lambda repressor-like DNA-binding domains	0.006	47438	GalR/LacI-like bacterial regulator	2hsg A:2-58
aV	gi|302873358|ref|YP_003841991.1|	0048694	828-895	1.22e-18	46894	C-terminal effector domain of the bipartite response regulators	0.0034	46900	GerE-like (LuxR/UhpA family of transcriptional regulators)	1fse A:
aV	gi|302873358|ref|YP_003841991.1|	0047272	483-803	0.00000000000000417	48452	TPR-like	0.079	48453	Tetratricopeptide repeat (TPR)	1elr A:
aV	gi|302873358|ref|YP_003841991.1|	0052726	14-237	0.00000000000317	52540	P-loop containing nucleoside triphosphate hydrolases	0.058	81268	Tandem AAA-ATPase domain	1vec A:
aV	gi|302873825|ref|YP_003842458.1|	0043525	4-132	3.42e-37	52172	CheY-like	0.0004	52173	CheY-related	1a04 A:5-142
aV	gi|302873825|ref|YP_003842458.1|	0048694	153-217	3.3e-19	46894	C-terminal effector domain of the bipartite response regulators	0.0037	46900	GerE-like (LuxR/UhpA family of transcriptional regulators)	1fse A:
aV	gi|302874384|ref|YP_003843017.1|	0045682	1-128	1.85e-25	52172	CheY-like	0.0021	52173	CheY-related	1a04 A:5-142
aV	gi|302874384|ref|YP_003843017.1|	0048694	136-198	2.52e-19	46894	C-terminal effector domain of the bipartite response regulators	0.002	46900	GerE-like (LuxR/UhpA family of transcriptional regulators)	1a04 A:150-216
aV	gi|302875540|ref|YP_003844173.1|	0045682	1-129	1.01e-34	52172	CheY-like	0.00046	52173	CheY-related	1a04 A:5-142
aV	gi|302875540|ref|YP_003844173.1|	0048694	153-219	1.12e-19	46894	C-terminal effector domain of the bipartite response regulators	0.0013	46900	GerE-like (LuxR/UhpA family of transcriptional regulators)	1a04 A:150-216
aV	gi|302875621|ref|YP_003844254.1|	0045682	1-132	8.54e-30	52172	CheY-like	0.001	52173	CheY-related	1u0s Y:
aV	gi|302875621|ref|YP_003844254.1|	0048694	144-203	0.0000000000000442	46894	C-terminal effector domain of the bipartite response regulators	0.0057	46900	GerE-like (LuxR/UhpA family of transcriptional regulators)	1a04 A:150-216
aV	gi|302876066|ref|YP_003844699.1|	0048694	731-804	5.1e-19	46894	C-terminal effector domain of the bipartite response regulators	0.0033	46900	GerE-like (LuxR/UhpA family of transcriptional regulators)	1a04 A:150-216
aV	gi|302876066|ref|YP_003844699.1|	0053686	5-201	0.000003	52540	P-loop containing nucleoside triphosphate hydrolases	0.069	52592	G proteins	1g16 A:
aV	gi|302876077|ref|YP_003844710.1|	0048694	732-800	0.0000000000258	46894	C-terminal effector domain of the bipartite response regulators	0.0059	46900	GerE-like (LuxR/UhpA family of transcriptional regulators)	1yio A:131-200
aV	gi|302876077|ref|YP_003844710.1|	0052726	30-206	0.00000000107	52540	P-loop containing nucleoside triphosphate hydrolases	0.09	52592	G proteins	1vg8 A:
aV	gi|302876077|ref|YP_003844710.1|	0047272	577-707	0.0000373	48452	TPR-like	0.055	69094	Transcription factor MalT domain III	1hz4 A:
aV	gi|302876949|ref|YP_003845582.1|	0048694	67-125	0.00000000105	46894	C-terminal effector domain of the bipartite response regulators	0.0058	46900	GerE-like (LuxR/UhpA family of transcriptional regulators)	1yio A:131-200
aV	gi|302872975|ref|YP_003841608.1|	0050048	5-79	5.66e-21	46785	Winged helix DNA-binding domain	0.015	46804	GntR-like transcriptional regulators	3bwg A:5-82
aV	gi|302873204|ref|YP_003841837.1|	0050048	6-80	2.38e-18	46785	Winged helix DNA-binding domain	0.015	46804	GntR-like transcriptional regulators	1v4r A:1-100
aV	gi|302873400|ref|YP_003842033.1|	0054060	93-221	2.22e-23	48008	GntR ligand-binding domain-like	0.012	48009	GntR ligand-binding domain-like	2hs5 A:94-231
aV	gi|302873400|ref|YP_003842033.1|	0050048	4-76	4.08e-16	46785	Winged helix DNA-binding domain	0.01	46804	GntR-like transcriptional regulators	1hw1 A:5-78
aV	gi|302873483|ref|YP_003842116.1|	0050048	6-78	6.71e-22	46785	Winged helix DNA-binding domain	0.02	46804	GntR-like transcriptional regulators	3bwg A:5-82
aV	gi|302874102|ref|YP_003842735.1|	0050696	112-479	1.32e-83	53383	PLP-dependent transferases	0.00000423	53384	AAT-like	1x0m A:26-428
aV	gi|302874102|ref|YP_003842735.1|	0050048	7-81	3.89e-17	46785	Winged helix DNA-binding domain	0.0097	46804	GntR-like transcriptional regulators	3bwg A:5-82
aV	gi|302874139|ref|YP_003842772.1|	0053227	86-360	1.41e-42	53822	Periplasmic binding protein-like I	0.00018	53823	L-arabinose binding protein-like	2nzu G:58-332
aV	gi|302874139|ref|YP_003842772.1|	0050048	10-81	0.00000000000000136	46785	Winged helix DNA-binding domain	0.028	46804	GntR-like transcriptional regulators	1hw1 A:5-78
aV	gi|302875123|ref|YP_003843756.1|	0050048	5-83	2.05e-17	46785	Winged helix DNA-binding domain	0.019	46804	GntR-like transcriptional regulators	1hw1 A:5-78
aV	gi|302875123|ref|YP_003843756.1|	0054060	82-214	0.000000000523	48008	GntR ligand-binding domain-like	0.032	48009	GntR ligand-binding domain-like	2hs5 A:94-231
aV	gi|302875520|ref|YP_003844153.1|	0050696	95-464	1.57e-69	53383	PLP-dependent transferases	0.0000502	53384	AAT-like	1wst A:13-415
aV	gi|302875520|ref|YP_003844153.1|	0050048	9-86	1.96e-18	46785	Winged helix DNA-binding domain	0.036	46804	GntR-like transcriptional regulators	1hw1 A:5-78
aV	gi|302877104|ref|YP_003845737.1|	0050048	15-86	5e-18	46785	Winged helix DNA-binding domain	0.019	46804	GntR-like transcriptional regulators	2hs5 A:25-93
aV	gi|302875133|ref|YP_003843766.1|	0049608	70-251	7.19e-50	55781	GAF domain-like	0.0000375	75513	IclR ligand-binding domain-like	1mkm A:76-246
aV	gi|302875133|ref|YP_003843766.1|	0048177	5-78	3.8e-19	46785	Winged helix DNA-binding domain	0.02	74676	Transcriptional regulator IclR, N-terminal domain	1mkm A:1-75
aV	gi|302874911|ref|YP_003843544.1|	0039545	77-197	3.31e-35	51306	LexA/Signal peptidase	0.00023	51307	LexA-related	1jhf A:73-198
aV	gi|302874911|ref|YP_003843544.1|	0047587	6-70	1.83e-22	46785	Winged helix DNA-binding domain	0.027	46789	LexA repressor, N-terminal DNA-binding domain	1jhf A:2-72
aV	gi|302874137|ref|YP_003842770.1|	0049944	8-230	8.93e-26	46785	Winged helix DNA-binding domain	0.088	68967	Lrp/AsnC-like transcriptional regulator N-terminal domain	2cfx A:1-63
aV	gi|302874472|ref|YP_003843105.1|	0052162	69-151	1.47e-18	54909	Dimeric alpha+beta barrel	0.00031	69733	Lrp/AsnC-like transcriptional regulator C-terminal domain	2cg4 A:67-152
aV	gi|302874472|ref|YP_003843105.1|	0052161	8-68	9.24e-19	46785	Winged helix DNA-binding domain	0.0051	68967	Lrp/AsnC-like transcriptional regulator N-terminal domain	2cg4 A:4-66
aV	gi|302875792|ref|YP_003844425.1|	0040524	82-233	6.11e-21	100950	NagB/RpiA/CoA transferase-like	0.057	74656	CoA transferase alpha subunit-like	1poi A:
aV	gi|302875792|ref|YP_003844425.1|	0043758	4-60	0.000000000000423	46785	Winged helix DNA-binding domain	0.025	68967	Lrp/AsnC-like transcriptional regulator N-terminal domain	1i1g A:2-61
aV	gi|302877040|ref|YP_003845673.1|	0052161	1-59	0.0000000000000119	46785	Winged helix DNA-binding domain	0.0084	68967	Lrp/AsnC-like transcriptional regulator N-terminal domain	1i1g A:2-61
aV	gi|302877040|ref|YP_003845673.1|	0052160	63-135	0.0000000000228	54909	Dimeric alpha+beta barrel	0.0088	69733	Lrp/AsnC-like transcriptional regulator C-terminal domain	2cfx A:64-140
aV	gi|302873106|ref|YP_003841739.1|	0045790	87-293	7.36e-33	53850	Periplasmic binding protein-like II	0.0019	53851	Phosphate binding protein-like	2fyi A:88-307
aV	gi|302873106|ref|YP_003841739.1|	0045910	1-109	8.62e-20	46785	Winged helix DNA-binding domain	0.0072	88979	LysR-like transcriptional regulators	1ixc A:1-89
aV	gi|302873406|ref|YP_003842039.1|	0052509	88-294	2.17e-19	53850	Periplasmic binding protein-like II	0.0082	53851	Phosphate binding protein-like	2fyi A:88-307
aV	gi|302873406|ref|YP_003842039.1|	0047461	1-82	4.86e-18	46785	Winged helix DNA-binding domain	0.002	88979	LysR-like transcriptional regulators	1ixc A:1-89
aV	gi|302873973|ref|YP_003842606.1|	0052806	95-295	2.39e-27	53850	Periplasmic binding protein-like II	0.0038	53851	Phosphate binding protein-like	2fyi A:88-307
aV	gi|302873973|ref|YP_003842606.1|	0045910	5-116	1.18e-22	46785	Winged helix DNA-binding domain	0.0085	88979	LysR-like transcriptional regulators	1ixc A:1-89
aV	gi|302874288|ref|YP_003842921.1|	0047461	1-85	1.34e-20	46785	Winged helix DNA-binding domain	0.0065	88979	LysR-like transcriptional regulators	1ixc A:1-89
aV	gi|302874288|ref|YP_003842921.1|	0052509	87-276	1.14e-18	53850	Periplasmic binding protein-like II	0.01	53851	Phosphate binding protein-like	1z7m E:1-204
aV	gi|302874368|ref|YP_003843001.1|	0045790	88-281	6.36e-33	53850	Periplasmic binding protein-like II	0.0011	53851	Phosphate binding protein-like	1al3 A:
aV	gi|302874368|ref|YP_003843001.1|	0047461	1-87	3.72e-24	46785	Winged helix DNA-binding domain	0.0023	88979	LysR-like transcriptional regulators	1ixc A:1-89
aV	gi|302876419|ref|YP_003845052.1|	0045790	91-316	3.26e-29	53850	Periplasmic binding protein-like II	0.0028	53851	Phosphate binding protein-like	1i6a A:
aV	gi|302876419|ref|YP_003845052.1|	0047461	1-86	9.4e-20	46785	Winged helix DNA-binding domain	0.0033	88979	LysR-like transcriptional regulators	1ixc A:1-89
aV	gi|302876988|ref|YP_003845621.1|	0045790	90-296	3.34e-26	53850	Periplasmic binding protein-like II	0.001	53851	Phosphate binding protein-like	2fyi A:88-307
aV	gi|302876988|ref|YP_003845621.1|	0045910	1-110	3.05e-21	46785	Winged helix DNA-binding domain	0.0032	88979	LysR-like transcriptional regulators	1ixc A:1-89
aV	gi|302873435|ref|YP_003842068.1|	0052801	10-141	2.02e-29	46785	Winged helix DNA-binding domain	0.003	63379	MarR-like transcriptional regulators	2eth A:1-140
aV	gi|302873984|ref|YP_003842617.1|	0054842	11-139	2.78e-29	46785	Winged helix DNA-binding domain	0.013	63379	MarR-like transcriptional regulators	1lj9 A:
aV	gi|302874411|ref|YP_003843044.1|	0053759	7-137	8.19e-35	46785	Winged helix DNA-binding domain	0.0000343	63379	MarR-like transcriptional regulators	1z91 A:8-144
aV	gi|302875714|ref|YP_003844347.1|	0040266	53-164	2.91e-23	46785	Winged helix DNA-binding domain	0.013	63379	MarR-like transcriptional regulators	1s3j A:
aV	gi|302875977|ref|YP_003844610.1|	0052801	7-144	2.73e-20	46785	Winged helix DNA-binding domain	0.021	63379	MarR-like transcriptional regulators	2fxa A:6-167
aV	gi|302876098|ref|YP_003844731.1|	0052801	26-147	1.45e-23	46785	Winged helix DNA-binding domain	0.0086	63379	MarR-like transcriptional regulators	2eth A:1-140
aV	gi|302876632|ref|YP_003845265.1|	0054842	10-137	7.16e-26	46785	Winged helix DNA-binding domain	0.0026	63379	MarR-like transcriptional regulators	3bro A:3-137
aV	gi|302876937|ref|YP_003845570.1|	0052801	7-145	2.25e-27	46785	Winged helix DNA-binding domain	0.0068	63379	MarR-like transcriptional regulators	2eth A:1-140
aV	gi|302873161|ref|YP_003841794.1|	0050342	2-127	1.1e-40	52172	CheY-like	0.00011	52173	CheY-related	1mvo A:
aV	gi|302873161|ref|YP_003841794.1|	0051385	129-226	1.29e-27	46894	C-terminal effector domain of the bipartite response regulators	0.0012	46895	PhoB-like	1p2f A:121-217
aV	gi|302873565|ref|YP_003842198.1|	0050342	1-124	1.37e-38	52172	CheY-like	0.00018	52173	CheY-related	1mvo A:
aV	gi|302873565|ref|YP_003842198.1|	0051385	130-230	4.25e-31	46894	C-terminal effector domain of the bipartite response regulators	0.00067	46895	PhoB-like	1p2f A:121-217
aV	gi|302873802|ref|YP_003842435.1|	0050342	1-124	4.7e-33	52172	CheY-like	0.00081	52173	CheY-related	1nxo A:
aV	gi|302873802|ref|YP_003842435.1|	0051385	127-222	1.93e-24	46894	C-terminal effector domain of the bipartite response regulators	0.0029	46895	PhoB-like	1qqi A:
aV	gi|302873819|ref|YP_003842452.1|	0050342	2-125	2.13e-40	52172	CheY-like	0.00019	52173	CheY-related	1nxo A:
aV	gi|302873819|ref|YP_003842452.1|	0051385	117-217	1.85e-26	46894	C-terminal effector domain of the bipartite response regulators	0.0037	46895	PhoB-like	1ys7 A:128-233
aV	gi|302874066|ref|YP_003842699.1|	0043525	1-116	7.97e-29	52172	CheY-like	0.0023	52173	CheY-related	1u0s Y:
aV	gi|302874066|ref|YP_003842699.1|	0052669	130-221	0.00000000105	46894	C-terminal effector domain of the bipartite response regulators	0.01	46895	PhoB-like	2ff4 A:10-104
aV	gi|302874066|ref|YP_003842699.1|	0052670	249-358	0.0000152	48452	TPR-like	0.027	48453	Tetratricopeptide repeat (TPR)	1kt1 A:254-421
aV	gi|302874199|ref|YP_003842832.1|	0050342	2-125	1.39e-42	52172	CheY-like	0.00015	52173	CheY-related	1mvo A:
aV	gi|302874199|ref|YP_003842832.1|	0051385	127-225	1.13e-31	46894	C-terminal effector domain of the bipartite response regulators	0.00027	46895	PhoB-like	1ys7 A:128-233
aV	gi|302874361|ref|YP_003842994.1|	0050342	1-121	1.41e-33	52172	CheY-like	0.00057	52173	CheY-related	1nxo A:
aV	gi|302874361|ref|YP_003842994.1|	0049014	124-223	2.81e-22	46894	C-terminal effector domain of the bipartite response regulators	0.0011	46895	PhoB-like	1kgs A:124-225
aV	gi|302874388|ref|YP_003843021.1|	0050342	2-124	1.27e-39	52172	CheY-like	0.00015	52173	CheY-related	1nxo A:
aV	gi|302874388|ref|YP_003843021.1|	0051385	131-231	4.82e-28	46894	C-terminal effector domain of the bipartite response regulators	0.0029	46895	PhoB-like	1qqi A:
aV	gi|302874399|ref|YP_003843032.1|	0050342	4-125	2.7e-36	52172	CheY-like	0.00021	52173	CheY-related	1nxo A:
aV	gi|302874399|ref|YP_003843032.1|	0051385	130-223	2.49e-27	46894	C-terminal effector domain of the bipartite response regulators	0.0036	46895	PhoB-like	1p2f A:121-217
aV	gi|302874727|ref|YP_003843360.1|	0050342	3-126	1.57e-43	52172	CheY-like	0.0000332	52173	CheY-related	1mvo A:
aV	gi|302874727|ref|YP_003843360.1|	0048619	134-228	2.83e-32	46894	C-terminal effector domain of the bipartite response regulators	0.00078	46895	PhoB-like	1ys7 A:128-233
aV	gi|302876257|ref|YP_003844890.1|	0050342	1-120	7.83e-35	52172	CheY-like	0.00018	52173	CheY-related	1kgs A:2-123
aV	gi|302876257|ref|YP_003844890.1|	0051385	121-221	2.81e-27	46894	C-terminal effector domain of the bipartite response regulators	0.0012	46895	PhoB-like	1kgs A:124-225
aV	gi|302876607|ref|YP_003845240.1|	0050342	2-126	1.24e-43	52172	CheY-like	0.0001	52173	CheY-related	1nxo A:
aV	gi|302876607|ref|YP_003845240.1|	0051385	127-222	5.95e-31	46894	C-terminal effector domain of the bipartite response regulators	0.00046	46895	PhoB-like	1qqi A:
aV	gi|302876960|ref|YP_003845593.1|	0050342	1-125	5.55e-35	52172	CheY-like	0.00035	52173	CheY-related	1nxo A:
aV	gi|302876960|ref|YP_003845593.1|	0051385	127-222	9.64e-24	46894	C-terminal effector domain of the bipartite response regulators	0.0024	46895	PhoB-like	1qqi A:
aV	gi|302877112|ref|YP_003845745.1|	0050342	2-124	9.82e-31	52172	CheY-like	0.00052	52173	CheY-related	1mvo A:
aV	gi|302877112|ref|YP_003845745.1|	0051385	123-221	2.18e-25	46894	C-terminal effector domain of the bipartite response regulators	0.0018	46895	PhoB-like	1qqi A:
aV	gi|302873056|ref|YP_003841689.1|	0051908	4-65	5.35e-19	47413	lambda repressor-like DNA-binding domains	0.01	47432	SinR domain-like	1utx A:
aV	gi|302873084|ref|YP_003841717.1|	0050823	2-66	0.0000000000000131	47413	lambda repressor-like DNA-binding domains	0.026	47432	SinR domain-like	1b0n A:1-68
aV	gi|302873374|ref|YP_003842007.1|	0049999	2-62	9.12e-18	47413	lambda repressor-like DNA-binding domains	0.0049	47432	SinR domain-like	1utx A:
aV	gi|302873538|ref|YP_003842171.1|	0050823	2-69	7.24e-18	47413	lambda repressor-like DNA-binding domains	0.051	47432	SinR domain-like	1b0n A:1-68
aV	gi|302873538|ref|YP_003842171.1|	0051084	162-280	4.87e-18	52242	Cobalamin (vitamin B12)-binding domain	0.0038	52243	Cobalamin (vitamin B12)-binding domain	1bmt A:741-896
aV	gi|302873656|ref|YP_003842289.1|	0051908	1-64	0.00000000000000148	47413	lambda repressor-like DNA-binding domains	0.028	47432	SinR domain-like	2b5a A:1-77
aV	gi|302873658|ref|YP_003842291.1|	0054127	7-55	0.000000000657	47413	lambda repressor-like DNA-binding domains	0.097	47432	SinR domain-like	1utx A:
aV	gi|302873667|ref|YP_003842300.1|	0045765	1-70	3.38e-16	47413	lambda repressor-like DNA-binding domains	0.014	47432	SinR domain-like	2b5a A:1-77
aV	gi|302873884|ref|YP_003842517.1|	0054323	1-68	2.14e-17	47413	lambda repressor-like DNA-binding domains	0.03	47432	SinR domain-like	1b0n A:1-68
aV	gi|302873902|ref|YP_003842535.1|	0049999	4-65	1.07e-19	47413	lambda repressor-like DNA-binding domains	0.0084	47432	SinR domain-like	1utx A:
aV	gi|302875205|ref|YP_003843838.1|	0050823	3-77	0.000000000349	47413	lambda repressor-like DNA-binding domains	0.059	47432	SinR domain-like	1b0n A:1-68
aV	gi|302875482|ref|YP_003844115.1|	0051249	1-66	1.72e-17	47413	lambda repressor-like DNA-binding domains	0.025	47432	SinR domain-like	1b0n A:1-68
aV	gi|302875486|ref|YP_003844119.1|	0054323	7-68	0.000000192	47413	lambda repressor-like DNA-binding domains	0.04	47432	SinR domain-like	2b5a A:1-77
aV	gi|302875736|ref|YP_003844369.1|	0051844	5-64	0.0000000000741	47413	lambda repressor-like DNA-binding domains	0.066	47432	SinR domain-like	1b0n A:1-68
aV	gi|302875736|ref|YP_003844369.1|	0042932	347-418	0.00000000673	48452	TPR-like	0.016	48453	Tetratricopeptide repeat (TPR)	1elr A:
aV	gi|302875736|ref|YP_003844369.1|	0042932	95-296	0.000000759	48452	TPR-like	0.019	48453	Tetratricopeptide repeat (TPR)	1elr A:
aV	gi|302875737|ref|YP_003844370.1|	0042932	199-353,392-427	0.00000000000000678	48452	TPR-like	0.013	48453	Tetratricopeptide repeat (TPR)	1w3b A:
aV	gi|302875737|ref|YP_003844370.1|	0042932	71-219	0.0000000000000488	48452	TPR-like	0.038	48453	Tetratricopeptide repeat (TPR)	1qqe A:
aV	gi|302875737|ref|YP_003844370.1|	0050823	4-68	0.000000000000104	47413	lambda repressor-like DNA-binding domains	0.015	47432	SinR domain-like	1b0n A:1-68
aV	gi|302876358|ref|YP_003844991.1|	0051908	5-62	0.0000208	47413	lambda repressor-like DNA-binding domains	0.03	47432	SinR domain-like	1utx A:
aV	gi|302876393|ref|YP_003845026.1|	0050823	2-67	0.0000000000000263	47413	lambda repressor-like DNA-binding domains	0.023	47432	SinR domain-like	1b0n A:1-68
aV	gi|302876490|ref|YP_003845123.1|	0051249	6-68	6.17e-18	47413	lambda repressor-like DNA-binding domains	0.0076	47432	SinR domain-like	1utx A:
aV	gi|302873094|ref|YP_003841727.1|	0054157	13-72	0.000000000431	46689	Homeodomain-like	0.012	46764	Tetracyclin repressor-like, N-terminal domain	1t56 A:22-94
aV	gi|302873308|ref|YP_003841941.1|	0054157	14-74	0.00000000000218	46689	Homeodomain-like	0.0096	46764	Tetracyclin repressor-like, N-terminal domain	2iu5 A:1-71
aV	gi|302873379|ref|YP_003842012.1|	0051515	83-201	4e-22	48498	Tetracyclin repressor-like, C-terminal domain	0.0053	48499	Tetracyclin repressor-like, C-terminal domain	1z77 A:76-200
aV	gi|302873379|ref|YP_003842012.1|	0049523	7-73	3.75e-16	46689	Homeodomain-like	0.0028	46764	Tetracyclin repressor-like, N-terminal domain	1z77 A:1-75
aV	gi|302874105|ref|YP_003842738.1|	0054157	3-67	0.0000000000975	46689	Homeodomain-like	0.0041	46764	Tetracyclin repressor-like, N-terminal domain	2iu5 A:1-71
aV	gi|302875681|ref|YP_003844314.1|	0049523	4-76	1.15e-16	46689	Homeodomain-like	0.0037	46764	Tetracyclin repressor-like, N-terminal domain	1z77 A:1-75
aV	gi|302875681|ref|YP_003844314.1|	0050189	75-192	0.0000000000000171	48498	Tetracyclin repressor-like, C-terminal domain	0.003	48499	Tetracyclin repressor-like, C-terminal domain	1vi0 A:78-194
aV	gi|302875832|ref|YP_003844465.1|	0049195	3-75	9.23e-18	46689	Homeodomain-like	0.0021	46764	Tetracyclin repressor-like, N-terminal domain	1ui5 A:5-75
aV	gi|302875832|ref|YP_003844465.1|	0043601	97-182	0.00000000256	48498	Tetracyclin repressor-like, C-terminal domain	0.0057	48499	Tetracyclin repressor-like, C-terminal domain	1sgm A:78-188
aV	gi|302876150|ref|YP_003844783.1|	0051818	27-166	4.84e-17	51215	Regulatory protein AraC	0.0062	51216	Regulatory protein AraC	2arc A:
aV	gi|302876150|ref|YP_003844783.1|	0045977	238-288	0.000000000538	46689	Homeodomain-like	0.031	46759	AraC type transcriptional activator	1bl0 A:63-124
aV	gi|302876150|ref|YP_003844783.1|	0036286	187-235	0.0000000538	46689	Homeodomain-like	0.092	46764	Tetracyclin repressor-like, N-terminal domain	1v7b A:1-74
aV	gi|302876224|ref|YP_003844857.1|	0054157	6-61	0.0000000000222	46689	Homeodomain-like	0.0075	46764	Tetracyclin repressor-like, N-terminal domain	2iu5 A:1-71
aV	gi|302876415|ref|YP_003845048.1|	0054157	10-75	0.0000000000000169	46689	Homeodomain-like	0.01	46764	Tetracyclin repressor-like, N-terminal domain	2iu5 A:1-71
aV	gi|302876878|ref|YP_003845511.1|	0049195	4-66	4.99e-18	46689	Homeodomain-like	0.0049	46764	Tetracyclin repressor-like, N-terminal domain	1z77 A:1-75
aV	gi|302876924|ref|YP_003845557.1|	0049523	2-73	0.0000000000000133	46689	Homeodomain-like	0.0055	46764	Tetracyclin repressor-like, N-terminal domain	3c07 A:15-89
aV	gi|302876962|ref|YP_003845595.1|	0054157	7-69	0.00000000000000499	46689	Homeodomain-like	0.0091	46764	Tetracyclin repressor-like, N-terminal domain	2iu5 A:1-71
aV	gi|302877074|ref|YP_003845707.1|	0051466	9-65	0.00000000154	46689	Homeodomain-like	0.013	46764	Tetracyclin repressor-like, N-terminal domain	3c07 A:15-89
aV	gi|302877036|ref|YP_003845669.1|	0052644	27-138	8.49e-16	46785	Winged helix DNA-binding domain	0.086	109680	TrmB-like	1sfx A:
