# Supplementary material for: Abundance, diversity and domain architecture variability in prokaryotic DNA-binding transcription factors
Source: PLoS One. 2018 Apr 3;13(4):e0195332. doi: 10.1371/journal.pone.0195332 (PMC5882156; doi:10.1371/journal.pone.0195332)
Supplement: S1 Dataset — The information of genomes and transcription factors is organized in a tabular format. The file S1_Dataset.zip contains 761 files, one per genome. The information is organized as follows: Genome ID, identifier from NCBI database; Supfam ID; physical position of the Domain; E-value; Supfam model assignment; Supfam description; E-value associated to the family; Family ID; Family ID; representative PDB associated to each assignment. (ZIP) [file pone.0195332.s005.zip › Genomes_assignments/Clostridium_difficile_630_B.TFs]

3x	gi|126697597|ref|YP_001086494.1|	0048019	27-89	0.0000000000255	51182	RmlC-like cupins	0.044	89409	TM1287-like	1o4t A:
3x	gi|126697597|ref|YP_001086494.1|	0045977	230-279	0.000000108	46689	Homeodomain-like	0.019	46759	AraC type transcriptional activator	1bl0 A:63-124
3x	gi|126697597|ref|YP_001086494.1|	0036286	181-228	0.0000143	46689	Homeodomain-like	0.034	46759	AraC type transcriptional activator	1bl0 A:9-62
3x	gi|126697848|ref|YP_001086745.1|	0046275	57-111	0.00000000000417	46689	Homeodomain-like	0.0036	46759	AraC type transcriptional activator	1d5y A:57-121
3x	gi|126697848|ref|YP_001086745.1|	0036286	6-54	0.0000000412	46689	Homeodomain-like	0.014	46759	AraC type transcriptional activator	1bl0 A:9-62
3x	gi|126698030|ref|YP_001086927.1|	0046275	59-109	0.0000000000251	46689	Homeodomain-like	0.0049	46759	AraC type transcriptional activator	1d5y A:57-121
3x	gi|126698030|ref|YP_001086927.1|	0036286	9-56	0.00000000125	46689	Homeodomain-like	0.018	46759	AraC type transcriptional activator	1bl0 A:9-62
3x	gi|126698030|ref|YP_001086927.1|	0054076	135-272	0.00000000266	55729	Acyl-CoA N-acyltransferases (Nat)	0.092	55748	N-myristoyl transferase, NMT	1nmt A:60-224
3x	gi|126698719|ref|YP_001087616.1|	0039814	128-286	3.92e-25	55136	Probable bacterial effector-binding domain	0.047	55140	Rob transcription factor, C-terminal domain	1d5y A:122-294
3x	gi|126698719|ref|YP_001087616.1|	0046275	57-111	0.000000000188	46689	Homeodomain-like	0.0045	46759	AraC type transcriptional activator	1bl0 A:63-124
3x	gi|126698719|ref|YP_001087616.1|	0036286	5-55	0.000000762	46689	Homeodomain-like	0.01	46759	AraC type transcriptional activator	1bl0 A:9-62
3x	gi|126698890|ref|YP_001087787.1|	0051818	14-153	3.01e-24	51215	Regulatory protein AraC	0.0066	51216	Regulatory protein AraC	2arc A:
3x	gi|126698890|ref|YP_001087787.1|	0045977	220-268	0.00000000538	46689	Homeodomain-like	0.028	46759	AraC type transcriptional activator	1d5y A:57-121
3x	gi|126698890|ref|YP_001087787.1|	0036286	170-217	0.0000000896	46689	Homeodomain-like	0.028	46759	AraC type transcriptional activator	1bl0 A:9-62
3x	gi|126699331|ref|YP_001088228.1|	0045977	209-259	0.0000000941	46689	Homeodomain-like	0.027	46759	AraC type transcriptional activator	1bl0 A:63-124
3x	gi|126699459|ref|YP_001088356.1|	0039814	127-285	1.62e-29	55136	Probable bacterial effector-binding domain	0.019	75462	Gyrase inhibitory protein GyrI (SbmC, YeeB)	1jyh A:
3x	gi|126699459|ref|YP_001088356.1|	0046275	57-104	0.0000000000627	46689	Homeodomain-like	0.0079	46759	AraC type transcriptional activator	1d5y A:57-121
3x	gi|126699494|ref|YP_001088391.1|	0039814	129-284	9.42e-25	55136	Probable bacterial effector-binding domain	0.036	55140	Rob transcription factor, C-terminal domain	1d5y A:122-294
3x	gi|126699494|ref|YP_001088391.1|	0046275	57-107	0.000000000013	46689	Homeodomain-like	0.0071	46759	AraC type transcriptional activator	1d5y A:57-121
3x	gi|126699494|ref|YP_001088391.1|	0036286	4-55	0.0000000327	46689	Homeodomain-like	0.013	46759	AraC type transcriptional activator	1bl0 A:9-62
3x	gi|126699555|ref|YP_001088452.1|	0046275	217-268	0.00000000219	46689	Homeodomain-like	0.064	46759	AraC type transcriptional activator	1bl0 A:63-124
3x	gi|126699607|ref|YP_001088504.1|	0053799	9-163	8.19e-22	51182	RmlC-like cupins	0.064	89409	TM1287-like	1o4t A:
3x	gi|126699607|ref|YP_001088504.1|	0046275	496-547	0.00000000000134	46689	Homeodomain-like	0.028	46759	AraC type transcriptional activator	1d5y A:57-121
3x	gi|126699635|ref|YP_001088532.1|	0046275	235-287	8.51e-16	46689	Homeodomain-like	0.014	46759	AraC type transcriptional activator	1d5y A:57-121
3x	gi|126699635|ref|YP_001088532.1|	0051818	26-163	0.0000000000000327	51215	Regulatory protein AraC	0.017	51216	Regulatory protein AraC	2arc A:
3x	gi|126699635|ref|YP_001088532.1|	0036286	184-232	0.0000000493	46689	Homeodomain-like	0.028	46759	AraC type transcriptional activator	1bl0 A:9-62
3x	gi|126700034|ref|YP_001088931.1|	0039814	134-289	1.01e-22	55136	Probable bacterial effector-binding domain	0.072	75462	Gyrase inhibitory protein GyrI (SbmC, YeeB)	1jyh A:
3x	gi|126700034|ref|YP_001088931.1|	0036286	5-55	0.0000000000282	46689	Homeodomain-like	0.0066	46759	AraC type transcriptional activator	1d5y A:3-56
3x	gi|126700034|ref|YP_001088931.1|	0046275	57-109	0.0000000000896	46689	Homeodomain-like	0.0061	46759	AraC type transcriptional activator	1d5y A:57-121
3x	gi|126700279|ref|YP_001089176.1|	0051818	21-160	0.000000000000235	51215	Regulatory protein AraC	0.015	51216	Regulatory protein AraC	2arc A:
3x	gi|126700279|ref|YP_001089176.1|	0046275	231-278	0.00000000125	46689	Homeodomain-like	0.028	46759	AraC type transcriptional activator	1d5y A:57-121
3x	gi|126700279|ref|YP_001089176.1|	0036286	177-228	0.0000000115	46689	Homeodomain-like	0.0074	46759	AraC type transcriptional activator	1bl0 A:9-62
3x	gi|126700454|ref|YP_001089351.1|	0043525	1-153	5.27e-29	52172	CheY-like	0.0018	52173	CheY-related	1dz3 A:
3x	gi|126700454|ref|YP_001089351.1|	0046275	180-227	0.000000000363	46689	Homeodomain-like	0.016	46759	AraC type transcriptional activator	1d5y A:57-121
3x	gi|126700749|ref|YP_001089646.1|	0045977	234-284	0.0000000000242	46689	Homeodomain-like	0.022	46759	AraC type transcriptional activator	1bl0 A:63-124
3x	gi|126700749|ref|YP_001089646.1|	0051818	27-92	0.00000000017	51215	Regulatory protein AraC	0.016	51216	Regulatory protein AraC	2arc A:
3x	gi|126700749|ref|YP_001089646.1|	0036286	182-232	0.00000000762	46689	Homeodomain-like	0.01	46759	AraC type transcriptional activator	1bl0 A:9-62
3x	gi|126700813|ref|YP_001089710.1|	0039814	146-305	2.62e-32	55136	Probable bacterial effector-binding domain	0.0018	75462	Gyrase inhibitory protein GyrI (SbmC, YeeB)	1jyh A:
3x	gi|126700813|ref|YP_001089710.1|	0036286	12-62	0.000000000043	46689	Homeodomain-like	0.0079	46759	AraC type transcriptional activator	1bl0 A:9-62
3x	gi|126700813|ref|YP_001089710.1|	0046275	68-116	0.0000000000296	46689	Homeodomain-like	0.011	46759	AraC type transcriptional activator	1bl0 A:63-124
3x	gi|126700833|ref|YP_001089730.1|	0039814	133-288	0.00000000000000506	55136	Probable bacterial effector-binding domain	0.049	55140	Rob transcription factor, C-terminal domain	1d5y A:122-294
3x	gi|126700833|ref|YP_001089730.1|	0046275	59-112	0.0000000000116	46689	Homeodomain-like	0.0027	46759	AraC type transcriptional activator	1d5y A:57-121
3x	gi|126700833|ref|YP_001089730.1|	0036286	8-57	0.0000026	46689	Homeodomain-like	0.0062	46759	AraC type transcriptional activator	1bl0 A:9-62
3x	gi|126700972|ref|YP_001089869.1|	0036286	6-56	0.000000000000549	46689	Homeodomain-like	0.0051	46759	AraC type transcriptional activator	1bl0 A:9-62
3x	gi|126700972|ref|YP_001089869.1|	0046275	58-107	0.000000000103	46689	Homeodomain-like	0.008	46759	AraC type transcriptional activator	1d5y A:57-121
3x	gi|400927269|ref|YP_001086896.2|	0046275	274-320	0.00000000305	46689	Homeodomain-like	0.023	46759	AraC type transcriptional activator	1bl0 A:63-124
3x	gi|126697884|ref|YP_001086781.1|	0049777	23-116	3.49e-29	46785	Winged helix DNA-binding domain	0.0015	46801	ArsR-like transcriptional regulators	1smt A:
3x	gi|126699298|ref|YP_001088195.1|	0049944	1-96	5.11e-24	46785	Winged helix DNA-binding domain	0.031	46801	ArsR-like transcriptional regulators	1smt A:
3x	gi|126700740|ref|YP_001089637.1|	0049777	17-92	3.75e-19	46785	Winged helix DNA-binding domain	0.036	46801	ArsR-like transcriptional regulators	1r1u A:
3x	gi|126697578|ref|YP_001086475.1|	0039385	83-174	3.01e-27	75500	Putative transcriptional regulator TM1602, C-terminal domain	0.00037	75501	Putative transcriptional regulator TM1602, C-terminal domain	1j5y A:68-174
3x	gi|126697578|ref|YP_001086475.1|	0039384	6-67	0.0000000000356	46785	Winged helix DNA-binding domain	0.002	46786	Biotin repressor-like	1j5y A:3-67
3x	gi|126698110|ref|YP_001087007.1|	0045968	3-58	0.000000000119	46785	Winged helix DNA-binding domain	0.087	46786	Biotin repressor-like	1bia A:1-63
3x	gi|126698323|ref|YP_001087220.1|	0040524	75-233	1.12e-32	100950	NagB/RpiA/CoA transferase-like	0.039	110513	IF2B-like	1vb5 A:
3x	gi|126698323|ref|YP_001087220.1|	0043758	5-59	0.00000000000367	46785	Winged helix DNA-binding domain	0.079	46786	Biotin repressor-like	1j5y A:3-67
3x	gi|126699092|ref|YP_001087989.1|	0039384	1-62	0.00000000251	46785	Winged helix DNA-binding domain	0.022	46786	Biotin repressor-like	1j5y A:3-67
3x	gi|126700027|ref|YP_001088924.1|	0054707	71-208	2.9e-22	54631	CBS-domain pair	0.0014	54632	CBS-domain pair	2ef7 A:1-127
3x	gi|126700027|ref|YP_001088924.1|	0043758	6-67	0.00000000000189	46785	Winged helix DNA-binding domain	0.076	46786	Biotin repressor-like	1j5y A:3-67
3x	gi|126700636|ref|YP_001089533.1|	0050986	514-653	8.24e-28	55804	Phoshotransferase/anion transport protein	0.0023	55805	IIA domain of mannitol-specific and ntr phosphotransferase EII	1a3a A:
3x	gi|126700636|ref|YP_001089533.1|	0038492	320-412	1.83e-18	63520	PTS-regulatory domain, PRD	0.004	63521	PTS-regulatory domain, PRD	1h99 A:54-168
3x	gi|126700636|ref|YP_001089533.1|	0038492	201-294	0.00000000000000249	63520	PTS-regulatory domain, PRD	0.0036	63521	PTS-regulatory domain, PRD	1h99 A:54-168
3x	gi|126700636|ref|YP_001089533.1|	0050231	419-500	0.0000000000994	52794	PTS system IIB component-like	0.026	52795	PTS system, Lactose/Cellobiose specific IIB subunit	1vkr A:
3x	gi|126700636|ref|YP_001089533.1|	0039384	90-151	0.000000665	46785	Winged helix DNA-binding domain	0.028	46786	Biotin repressor-like	1j5y A:3-67
3x	gi|126700636|ref|YP_001089533.1|	0047283	9-49	0.0000388	46785	Winged helix DNA-binding domain	0.068	109680	TrmB-like	1sfx A:
3x	gi|126700724|ref|YP_001089621.1|	0038492	311-414	1.03e-20	63520	PTS-regulatory domain, PRD	0.0017	63521	PTS-regulatory domain, PRD	1h99 A:54-168
3x	gi|126700724|ref|YP_001089621.1|	0038493	205-296	0.00000000000615	63520	PTS-regulatory domain, PRD	0.0078	63521	PTS-regulatory domain, PRD	1h99 A:169-275
3x	gi|126700724|ref|YP_001089621.1|	0039384	2-45	0.00000093	46785	Winged helix DNA-binding domain	0.081	46786	Biotin repressor-like	1j5y A:3-67
3x	gi|126700761|ref|YP_001089658.1|	0039384	3-63	0.0000000408	46785	Winged helix DNA-binding domain	0.056	46786	Biotin repressor-like	1j5y A:3-67
3x	gi|126701184|ref|YP_001090081.1|	0035568	70-257	5.11e-53	55681	Class II aaRS and biotin synthetases	0.0000792	55707	Biotin holoenzyme synthetase	1wqw A:1-188
3x	gi|126701184|ref|YP_001090081.1|	0045968	4-58	0.00000000000127	46785	Winged helix DNA-binding domain	0.012	46786	Biotin repressor-like	1bia A:1-63
3x	gi|126701184|ref|YP_001090081.1|	0050688	283-319	0.00000961	50037	C-terminal domain of transcriptional repressors	0.0042	50038	Biotin repressor (BirA)	1wqw A:189-235
3x	gi|126697601|ref|YP_001086498.1|	0054958	63-314	4.88e-67	100950	NagB/RpiA/CoA transferase-like	0.0000937	159545	SorC sugar-binding domain-like	2r5f A:59-316
3x	gi|126697601|ref|YP_001086498.1|	0048601	18-54	0.0000408	46785	Winged helix DNA-binding domain	0.066	46796	CAP C-terminal domain-like	2oz6 A:143-213
3x	gi|126698207|ref|YP_001087104.1|	0046856	13-152	3.27e-28	51206	cAMP-binding domain-like	0.062	51207	CO-sensing protein CooA, N-terminal domain	1ft9 A:2-133
3x	gi|126698207|ref|YP_001087104.1|	0052198	154-223	0.00000000000000101	46785	Winged helix DNA-binding domain	0.011	46796	CAP C-terminal domain-like	1ft9 A:134-213
3x	gi|126699837|ref|YP_001088734.1|	0048600	6-130	1.22e-25	51206	cAMP-binding domain-like	0.033	51210	cAMP-binding domain	2coh A:6-117
3x	gi|126699837|ref|YP_001088734.1|	0048601	135-199	0.0000152	46785	Winged helix DNA-binding domain	0.05	46796	CAP C-terminal domain-like	2gau A:152-232
3x	gi|126699851|ref|YP_001088748.1|	0054946	9-144	9.82e-30	51206	cAMP-binding domain-like	0.014	51210	cAMP-binding domain	2oz6 A:9-142
3x	gi|126699851|ref|YP_001088748.1|	0048601	150-221	3.63e-18	46785	Winged helix DNA-binding domain	0.028	46796	CAP C-terminal domain-like	1hw5 A:138-208
3x	gi|400927414|ref|YP_001088683.2|	0051666	6-153	2.75e-29	51206	cAMP-binding domain-like	0.0056	51210	cAMP-binding domain	1hw5 A:1-137
3x	gi|400927414|ref|YP_001088683.2|	0054016	161-223	0.0000000000322	46785	Winged helix DNA-binding domain	0.029	46796	CAP C-terminal domain-like	3e5u A:148-227
3x	gi|126698015|ref|YP_001086912.1|	0041617	148-383	2.72e-62	52540	P-loop containing nucleoside triphosphate hydrolases	0.00000234	81269	Extended AAA-ATPase domain	1ny5 A:138-384
3x	gi|126698015|ref|YP_001086912.1|	0037176	361-463	0.0000000000246	46689	Homeodomain-like	0.033	100918	FIS-like	1eto B:
3x	gi|126698015|ref|YP_001086912.1|	0048644	13-113	0.0000000558	55785	PYP-like sensor domain (PAS domain)	0.092	55789	Heme-binding PAS domain	1v9y A:
3x	gi|126698386|ref|YP_001087283.1|	0041617	148-388	4.85e-63	52540	P-loop containing nucleoside triphosphate hydrolases	0.00000184	81269	Extended AAA-ATPase domain	1ny5 A:138-384
3x	gi|126698386|ref|YP_001087283.1|	0046907	400-455	0.0000000000806	46689	Homeodomain-like	0.032	100918	FIS-like	1eto B:
3x	gi|126698386|ref|YP_001087283.1|	0048248	7-107	0.0000000000227	55785	PYP-like sensor domain (PAS domain)	0.077	55789	Heme-binding PAS domain	1ew0 A:
3x	gi|126699015|ref|YP_001087912.1|	0041617	155-393	7.93e-68	52540	P-loop containing nucleoside triphosphate hydrolases	0.00000332	81269	Extended AAA-ATPase domain	1ny5 A:138-384
3x	gi|126699015|ref|YP_001087912.1|	0048459	6-105	0.0000000000000262	55785	PYP-like sensor domain (PAS domain)	0.042	55789	Heme-binding PAS domain	1ew0 A:
3x	gi|126699015|ref|YP_001087912.1|	0046907	427-473	0.0000717	46689	Homeodomain-like	0.022	100918	FIS-like	1g2h A:
3x	gi|126699346|ref|YP_001088243.1|	0041617	143-375	5.45e-62	52540	P-loop containing nucleoside triphosphate hydrolases	0.00000191	81269	Extended AAA-ATPase domain	1ny5 A:138-384
3x	gi|126699346|ref|YP_001088243.1|	0043525	1-178	7.97e-35	52172	CheY-like	0.001	52173	CheY-related	1srr A:
3x	gi|126699346|ref|YP_001088243.1|	0037176	348-439	0.000000000000672	46689	Homeodomain-like	0.014	100918	FIS-like	1umq A:
3x	gi|126700853|ref|YP_001089750.1|	0041617	279-524	1.04e-68	52540	P-loop containing nucleoside triphosphate hydrolases	0.00000174	81269	Extended AAA-ATPase domain	1ny5 A:138-384
3x	gi|126700853|ref|YP_001089750.1|	0037176	494-589	0.000000000179	46689	Homeodomain-like	0.06	100918	FIS-like	1eto B:
3x	gi|126700853|ref|YP_001089750.1|	0048459	152-204	0.0000795	55785	PYP-like sensor domain (PAS domain)	0.049	55786	PYP-like	1otd A:
3x	gi|126700864|ref|YP_001089761.1|	0041617	274-516	2.2e-67	52540	P-loop containing nucleoside triphosphate hydrolases	0.00000143	81269	Extended AAA-ATPase domain	1ny5 A:138-384
3x	gi|126700864|ref|YP_001089761.1|	0054751	9-128	4.17e-26	54631	CBS-domain pair	0.0015	54632	CBS-domain pair	2rc3 A:23-149
3x	gi|126700864|ref|YP_001089761.1|	0037176	486-582	0.0000000000000512	46689	Homeodomain-like	0.057	100918	FIS-like	1ntc A:
3x	gi|126700864|ref|YP_001089761.1|	0048248	140-233	0.0000000082	55785	PYP-like sensor domain (PAS domain)	0.051	55789	Heme-binding PAS domain	1v9y A:
3x	gi|400927486|ref|YP_001089382.2|	0041617	320-563	7.72e-61	52540	P-loop containing nucleoside triphosphate hydrolases	0.00000141	81269	Extended AAA-ATPase domain	1ny5 A:138-384
3x	gi|400927486|ref|YP_001089382.2|	0054514	3-185	2.88e-46	159800	PrpR receptor domain-like	0.002	159801	PrpR receptor domain-like	2pju A:11-196
3x	gi|400927486|ref|YP_001089382.2|	0048459	183-290	0.0000000000000895	55785	PYP-like sensor domain (PAS domain)	0.017	55789	Heme-binding PAS domain	1v9y A:
3x	gi|400927486|ref|YP_001089382.2|	0037176	536-625	0.00000000672	46689	Homeodomain-like	0.035	100918	FIS-like	1umq A:
3x	gi|126698406|ref|YP_001087303.1|	0041150	1-121	2.37e-30	46785	Winged helix DNA-binding domain	0.018	101027	FUR-like	1mzb A:
3x	gi|126698884|ref|YP_001087781.1|	0041150	9-142	6.87e-39	46785	Winged helix DNA-binding domain	0.0011	101027	FUR-like	1mzb A:
3x	gi|126698262|ref|YP_001087159.1|	0036339	73-339	7.25e-58	53822	Periplasmic binding protein-like I	0.0000403	53823	L-arabinose binding protein-like	1dbq A:
3x	gi|126698262|ref|YP_001087159.1|	0051985	11-72	0.0000000000000213	47413	lambda repressor-like DNA-binding domains	0.0049	47438	GalR/LacI-like bacterial regulator	2hsg A:2-58
3x	gi|126698356|ref|YP_001087253.1|	0036339	62-335	5.5e-49	53822	Periplasmic binding protein-like I	0.0000602	53823	L-arabinose binding protein-like	2nzu G:58-332
3x	gi|126698356|ref|YP_001087253.1|	0051985	1-59	5.25e-17	47413	lambda repressor-like DNA-binding domains	0.0021	47438	GalR/LacI-like bacterial regulator	2hsg A:2-58
3x	gi|126698376|ref|YP_001087273.1|	0053227	61-327	4.71e-37	53822	Periplasmic binding protein-like I	0.00046	53823	L-arabinose binding protein-like	1byk A:
3x	gi|126698376|ref|YP_001087273.1|	0044558	3-51	0.0000000375	47413	lambda repressor-like DNA-binding domains	0.0091	47438	GalR/LacI-like bacterial regulator	2hsg A:2-58
3x	gi|126698651|ref|YP_001087548.1|	0036339	64-334	6.71e-79	53822	Periplasmic binding protein-like I	0.00000168	53823	L-arabinose binding protein-like	2nzu G:58-332
3x	gi|126698651|ref|YP_001087548.1|	0051985	4-62	3.27e-19	47413	lambda repressor-like DNA-binding domains	0.0031	47438	GalR/LacI-like bacterial regulator	2hsg A:2-58
3x	gi|126699413|ref|YP_001088310.1|	0035780	59-310	8.05e-56	53822	Periplasmic binding protein-like I	0.0000955	53823	L-arabinose binding protein-like	2nzu G:58-332
3x	gi|126699413|ref|YP_001088310.1|	0051985	1-60	8.45e-17	47413	lambda repressor-like DNA-binding domains	0.0043	47438	GalR/LacI-like bacterial regulator	2bjc A:1-62
3x	gi|400927253|ref|YP_001086767.2|	0036339	63-334	1.14e-82	53822	Periplasmic binding protein-like I	0.00000472	53823	L-arabinose binding protein-like	2nzu G:58-332
3x	gi|400927253|ref|YP_001086767.2|	0051985	3-62	1.38e-16	47413	lambda repressor-like DNA-binding domains	0.0037	47438	GalR/LacI-like bacterial regulator	2bjc A:1-62
3x	gi|126698866|ref|YP_001087763.1|	0045682	3-133	1.17e-29	52172	CheY-like	0.00095	52173	CheY-related	1a04 A:5-142
3x	gi|126698866|ref|YP_001087763.1|	0048694	148-212	1.22e-18	46894	C-terminal effector domain of the bipartite response regulators	0.0032	46900	GerE-like (LuxR/UhpA family of transcriptional regulators)	1a04 A:150-216
3x	gi|126700644|ref|YP_001089541.1|	0048694	69-118	0.00000638	46894	C-terminal effector domain of the bipartite response regulators	0.0096	46900	GerE-like (LuxR/UhpA family of transcriptional regulators)	1fse A:
3x	gi|126697930|ref|YP_001086827.1|	0050048	9-83	0.000000000000214	46785	Winged helix DNA-binding domain	0.017	46804	GntR-like transcriptional regulators	3bwg A:5-82
3x	gi|126698163|ref|YP_001087060.1|	0050048	254-323	0.0000000000000948	46785	Winged helix DNA-binding domain	0.022	46804	GntR-like transcriptional regulators	3bwg A:5-82
3x	gi|126698163|ref|YP_001087060.1|	0050048	2-73	0.0000000000672	46785	Winged helix DNA-binding domain	0.059	46804	GntR-like transcriptional regulators	3bwg A:5-82
3x	gi|126698226|ref|YP_001087123.1|	0054060	80-215	1.62e-17	48008	GntR ligand-binding domain-like	0.0097	48009	GntR ligand-binding domain-like	2hs5 A:94-231
3x	gi|126698226|ref|YP_001087123.1|	0050048	9-76	0.00000000000721	46785	Winged helix DNA-binding domain	0.028	46804	GntR-like transcriptional regulators	2hs5 A:25-93
3x	gi|126698230|ref|YP_001087127.1|	0050048	5-84	1.85e-20	46785	Winged helix DNA-binding domain	0.017	46804	GntR-like transcriptional regulators	3bwg A:5-82
3x	gi|126698394|ref|YP_001087291.1|	0050048	3-73	0.00000000000000175	46785	Winged helix DNA-binding domain	0.026	46804	GntR-like transcriptional regulators	1hw1 A:5-78
3x	gi|126698394|ref|YP_001087291.1|	0054060	93-226	0.000000000000288	48008	GntR ligand-binding domain-like	0.018	48009	GntR ligand-binding domain-like	1hw1 A:79-230
3x	gi|126698464|ref|YP_001087361.1|	0050048	5-72	9.67e-18	46785	Winged helix DNA-binding domain	0.023	46804	GntR-like transcriptional regulators	2hs5 A:25-93
3x	gi|126698464|ref|YP_001087361.1|	0054060	75-204	0.00000000000288	48008	GntR ligand-binding domain-like	0.026	48009	GntR ligand-binding domain-like	2hs5 A:94-231
3x	gi|126698593|ref|YP_001087490.1|	0054662	63-242	2.83e-49	64288	Chorismate lyase-like	0.0011	143473	UTRA domain	2ra5 A:66-245
3x	gi|126698593|ref|YP_001087490.1|	0050048	4-84	4.31e-19	46785	Winged helix DNA-binding domain	0.017	46804	GntR-like transcriptional regulators	3bwg A:5-82
3x	gi|126698657|ref|YP_001087554.1|	0050696	76-466	7e-85	53383	PLP-dependent transferases	0.0000139	53384	AAT-like	1wst A:13-415
3x	gi|126698657|ref|YP_001087554.1|	0050048	15-91	1.98e-17	46785	Winged helix DNA-binding domain	0.0097	46804	GntR-like transcriptional regulators	3bwg A:5-82
3x	gi|126698660|ref|YP_001087557.1|	0054662	64-237	7.69e-35	64288	Chorismate lyase-like	0.0019	143473	UTRA domain	2ikk A:86-238
3x	gi|126698660|ref|YP_001087557.1|	0050048	6-85	3.15e-23	46785	Winged helix DNA-binding domain	0.0092	46804	GntR-like transcriptional regulators	2hs5 A:25-93
3x	gi|126698764|ref|YP_001087661.1|	0050048	1-75	3.54e-22	46785	Winged helix DNA-binding domain	0.063	46804	GntR-like transcriptional regulators	3bwg A:5-82
3x	gi|126698764|ref|YP_001087661.1|	0054060	96-233	5.49e-18	48008	GntR ligand-binding domain-like	0.014	48009	GntR ligand-binding domain-like	2hs5 A:94-231
3x	gi|126698986|ref|YP_001087883.1|	0050142	125-197	4.84e-17	116726	TrkA C-terminal domain-like	0.0032	116727	TrkA C-terminal domain-like	2fy8 A:245-336
3x	gi|126698986|ref|YP_001087883.1|	0050048	2-76	0.0000000000000096	46785	Winged helix DNA-binding domain	0.03	46804	GntR-like transcriptional regulators	3bwg A:5-82
3x	gi|126699010|ref|YP_001087907.1|	0050696	73-480	3.99e-82	53383	PLP-dependent transferases	0.00000433	53384	AAT-like	1wst A:13-415
3x	gi|126699010|ref|YP_001087907.1|	0050048	8-87	2.04e-17	46785	Winged helix DNA-binding domain	0.023	46804	GntR-like transcriptional regulators	3bwg A:5-82
3x	gi|126699066|ref|YP_001087963.1|	0050048	6-80	6.77e-18	46785	Winged helix DNA-binding domain	0.018	46804	GntR-like transcriptional regulators	1v4r A:1-100
3x	gi|126699106|ref|YP_001088003.1|	0050048	7-82	0.0000000000000136	46785	Winged helix DNA-binding domain	0.013	46804	GntR-like transcriptional regulators	3bwg A:5-82
3x	gi|126699210|ref|YP_001088107.1|	0050048	5-76	0.00000000000000499	46785	Winged helix DNA-binding domain	0.021	46804	GntR-like transcriptional regulators	1v4r A:1-100
3x	gi|126699221|ref|YP_001088118.1|	0050048	5-84	5.93e-19	46785	Winged helix DNA-binding domain	0.024	46804	GntR-like transcriptional regulators	3bwg A:5-82
3x	gi|126699640|ref|YP_001088537.1|	0050048	6-80	6.07e-21	46785	Winged helix DNA-binding domain	0.016	46804	GntR-like transcriptional regulators	3bwg A:5-82
3x	gi|126699871|ref|YP_001088768.1|	0050696	97-459	1.45e-68	53383	PLP-dependent transferases	0.0003	53384	AAT-like	1x0m A:26-428
3x	gi|126699871|ref|YP_001088768.1|	0050048	20-89	0.00000000000000328	46785	Winged helix DNA-binding domain	0.014	46804	GntR-like transcriptional regulators	3bwg A:5-82
3x	gi|126699900|ref|YP_001088797.1|	0050768	105-459	4.84e-63	53383	PLP-dependent transferases	0.0007	53384	AAT-like	1x0m A:26-428
3x	gi|126699900|ref|YP_001088797.1|	0050048	20-91	6.93e-17	46785	Winged helix DNA-binding domain	0.015	46804	GntR-like transcriptional regulators	3bwg A:5-82
3x	gi|126700184|ref|YP_001089081.1|	0050986	498-640	9.55e-30	55804	Phoshotransferase/anion transport protein	0.0022	55805	IIA domain of mannitol-specific and ntr phosphotransferase EII	1xiz A:
3x	gi|126700184|ref|YP_001089081.1|	0038493	295-393	1.01e-16	63520	PTS-regulatory domain, PRD	0.0033	63521	PTS-regulatory domain, PRD	1h99 A:54-168
3x	gi|126700184|ref|YP_001089081.1|	0038492	197-282	0.00000000115	63520	PTS-regulatory domain, PRD	0.013	63521	PTS-regulatory domain, PRD	1h99 A:169-275
3x	gi|126700184|ref|YP_001089081.1|	0050231	404-487	0.000000173	52794	PTS system IIB component-like	0.015	52795	PTS system, Lactose/Cellobiose specific IIB subunit	1vkr A:
3x	gi|126700184|ref|YP_001089081.1|	0039384	2-63	0.00000241	46785	Winged helix DNA-binding domain	0.062	46804	GntR-like transcriptional regulators	3bwg A:5-82
3x	gi|126700184|ref|YP_001089081.1|	0039384	92-148	0.0000859	46785	Winged helix DNA-binding domain	0.072	109680	TrmB-like	2d1h A:1-109
3x	gi|126700501|ref|YP_001089398.1|	0054662	56-229	3.45e-42	64288	Chorismate lyase-like	0.0012	143473	UTRA domain	3bwg A:89-233
3x	gi|126700501|ref|YP_001089398.1|	0050048	3-74	3.58e-19	46785	Winged helix DNA-binding domain	0.018	46804	GntR-like transcriptional regulators	1hw1 A:5-78
3x	gi|126700707|ref|YP_001089604.1|	0054370	100-239	4.24e-36	64288	Chorismate lyase-like	0.00059	143473	UTRA domain	2ogg A:95-238
3x	gi|126700707|ref|YP_001089604.1|	0050048	5-72	3.46e-18	46785	Winged helix DNA-binding domain	0.04	46804	GntR-like transcriptional regulators	1hw1 A:5-78
3x	gi|126700973|ref|YP_001089870.1|	0050696	99-465	3.37e-76	53383	PLP-dependent transferases	0.0000242	53384	AAT-like	1x0m A:26-428
3x	gi|126700973|ref|YP_001089870.1|	0050048	6-78	5.35e-20	46785	Winged helix DNA-binding domain	0.025	46804	GntR-like transcriptional regulators	2hs5 A:25-93
3x	gi|126701075|ref|YP_001089972.1|	0054662	60-238	2.36e-50	64288	Chorismate lyase-like	0.0012	143473	UTRA domain	2p19 A:2-149
3x	gi|126701075|ref|YP_001089972.1|	0050048	1-76	2.4e-21	46785	Winged helix DNA-binding domain	0.05	46804	GntR-like transcriptional regulators	1v4r A:1-100
3x	gi|126701191|ref|YP_001090088.1|	0054060	75-209	2.41e-33	48008	GntR ligand-binding domain-like	0.005	48009	GntR ligand-binding domain-like	2hs5 A:94-231
3x	gi|126701191|ref|YP_001090088.1|	0050048	4-73	1.41e-22	46785	Winged helix DNA-binding domain	0.019	46804	GntR-like transcriptional regulators	2hs5 A:25-93
3x	gi|126701273|ref|YP_001090170.1|	0054662	58-230	9.89e-25	64288	Chorismate lyase-like	0.023	143473	UTRA domain	2p19 A:2-149
3x	gi|126701273|ref|YP_001090170.1|	0050048	3-75	3.34e-21	46785	Winged helix DNA-binding domain	0.019	46804	GntR-like transcriptional regulators	1hw1 A:5-78
3x	gi|400927480|ref|YP_001089327.2|	0054060	75-208	5.75e-16	48008	GntR ligand-binding domain-like	0.017	48009	GntR ligand-binding domain-like	2hs5 A:94-231
3x	gi|400927480|ref|YP_001089327.2|	0050048	6-73	0.00000000000000613	46785	Winged helix DNA-binding domain	0.019	46804	GntR-like transcriptional regulators	1hw1 A:5-78
3x	gi|126700046|ref|YP_001088943.1|	0049608	70-254	3.27e-35	55781	GAF domain-like	0.00036	75513	IclR ligand-binding domain-like	1td5 A:
3x	gi|126700046|ref|YP_001088943.1|	0048177	5-78	1.67e-17	46785	Winged helix DNA-binding domain	0.024	74676	Transcriptional regulator IclR, N-terminal domain	1mkm A:1-75
3x	gi|126700174|ref|YP_001089071.1|	0050986	495-637	9.16e-29	55804	Phoshotransferase/anion transport protein	0.0036	55805	IIA domain of mannitol-specific and ntr phosphotransferase EII	1a3a A:
3x	gi|126700174|ref|YP_001089071.1|	0038492	238-356	0.0000000000034	63520	PTS-regulatory domain, PRD	0.0066	63521	PTS-regulatory domain, PRD	1h99 A:54-168
3x	gi|126700174|ref|YP_001089071.1|	0039384	2-43	0.0000211	46785	Winged helix DNA-binding domain	0.028	74676	Transcriptional regulator IclR, N-terminal domain	1mkm A:1-75
3x	gi|126700174|ref|YP_001089071.1|	0050231	366-445	0.0000575	52794	PTS system IIB component-like	0.076	159584	PTS system, Fructose specific IIB subunit-like	2r48 A:2-104
3x	gi|126700626|ref|YP_001089523.1|	0049608	71-248	5.69e-36	55781	GAF domain-like	0.00065	75513	IclR ligand-binding domain-like	1tf1 A:
3x	gi|126700626|ref|YP_001089523.1|	0048177	10-79	0.000000000000203	46785	Winged helix DNA-binding domain	0.068	74676	Transcriptional regulator IclR, N-terminal domain	1mkm A:1-75
3x	gi|400927368|ref|YP_001088437.2|	0039545	86-208	2.96e-34	51306	LexA/Signal peptidase	0.00016	51307	LexA-related	1jhf A:73-198
3x	gi|400927368|ref|YP_001088437.2|	0047587	4-71	1.93e-21	46785	Winged helix DNA-binding domain	0.043	46789	LexA repressor, N-terminal DNA-binding domain	1jhf A:2-72
3x	gi|126699728|ref|YP_001088625.1|	0040524	75-236	8.79e-23	100950	NagB/RpiA/CoA transferase-like	0.029	75176	D-ribose-5-phosphate isomerase (RpiA), catalytic domain	1lk5 A:1-130,A:211-229
3x	gi|126699728|ref|YP_001088625.1|	0043758	4-60	0.000000000259	46785	Winged helix DNA-binding domain	0.023	68967	Lrp/AsnC-like transcriptional regulator N-terminal domain	1i1g A:2-61
3x	gi|126700652|ref|YP_001089549.1|	0049384	2-66	0.0000013	46785	Winged helix DNA-binding domain	0.045	68967	Lrp/AsnC-like transcriptional regulator N-terminal domain	1ri7 A:25-84
3x	gi|126701168|ref|YP_001090065.1|	0052160	64-136	3.04e-18	54909	Dimeric alpha+beta barrel	0.0024	69733	Lrp/AsnC-like transcriptional regulator C-terminal domain	1ri7 A:85-170
3x	gi|126701168|ref|YP_001090065.1|	0052161	1-60	1.12e-17	46785	Winged helix DNA-binding domain	0.0028	68967	Lrp/AsnC-like transcriptional regulator N-terminal domain	1ri7 A:25-84
3x	gi|126697762|ref|YP_001086659.1|	0052806	90-288	2.26e-31	53850	Periplasmic binding protein-like II	0.0024	53851	Phosphate binding protein-like	1i6a A:
3x	gi|126697762|ref|YP_001086659.1|	0045910	4-111	3.31e-19	46785	Winged helix DNA-binding domain	0.0084	88979	LysR-like transcriptional regulators	1ixc A:1-89
3x	gi|126698666|ref|YP_001087563.1|	0052509	89-296	2.72e-29	53850	Periplasmic binding protein-like II	0.0014	53851	Phosphate binding protein-like	2fyi A:88-307
3x	gi|126698666|ref|YP_001087563.1|	0047461	1-87	2.88e-22	46785	Winged helix DNA-binding domain	0.0052	88979	LysR-like transcriptional regulators	1ixc A:1-89
3x	gi|126699407|ref|YP_001088304.1|	0045790	90-293	4.03e-36	53850	Periplasmic binding protein-like II	0.0018	53851	Phosphate binding protein-like	1al3 A:
3x	gi|126699407|ref|YP_001088304.1|	0045910	1-107	1.04e-19	46785	Winged helix DNA-binding domain	0.02	88979	LysR-like transcriptional regulators	1ixc A:1-89
3x	gi|126699561|ref|YP_001088458.1|	0047313	93-292	4.27e-34	53850	Periplasmic binding protein-like II	0.00058	53851	Phosphate binding protein-like	2fyi A:88-307
3x	gi|126699561|ref|YP_001088458.1|	0045910	3-112	2.89e-21	46785	Winged helix DNA-binding domain	0.01	88979	LysR-like transcriptional regulators	1ixc A:1-89
3x	gi|126699963|ref|YP_001088860.1|	0045790	92-286	3.41e-26	53850	Periplasmic binding protein-like II	0.0043	53851	Phosphate binding protein-like	1al3 A:
3x	gi|126699963|ref|YP_001088860.1|	0047461	1-84	2.35e-20	46785	Winged helix DNA-binding domain	0.0044	88979	LysR-like transcriptional regulators	1ixc A:1-89
3x	gi|126700289|ref|YP_001089186.1|	0045790	91-297	1.99e-22	53850	Periplasmic binding protein-like II	0.0074	53851	Phosphate binding protein-like	1i6a A:
3x	gi|126700289|ref|YP_001089186.1|	0045910	1-111	0.00000000000000299	46785	Winged helix DNA-binding domain	0.0031	88979	LysR-like transcriptional regulators	1ixc A:1-89
3x	gi|126700325|ref|YP_001089222.1|	0045790	89-291	1.32e-34	53850	Periplasmic binding protein-like II	0.00089	53851	Phosphate binding protein-like	1al3 A:
3x	gi|126700325|ref|YP_001089222.1|	0052508	1-79	3.54e-19	46785	Winged helix DNA-binding domain	0.004	88979	LysR-like transcriptional regulators	1ixc A:1-89
3x	gi|126700351|ref|YP_001089248.1|	0045790	91-288	1.86e-22	53850	Periplasmic binding protein-like II	0.002	53851	Phosphate binding protein-like	1al3 A:
3x	gi|126700351|ref|YP_001089248.1|	0047461	1-84	6.43e-20	46785	Winged helix DNA-binding domain	0.0045	88979	LysR-like transcriptional regulators	1ixc A:1-89
3x	gi|126701266|ref|YP_001090163.1|	0045790	91-292	1.86e-29	53850	Periplasmic binding protein-like II	0.0016	53851	Phosphate binding protein-like	1al3 A:
3x	gi|126701266|ref|YP_001090163.1|	0047461	1-87	1.15e-22	46785	Winged helix DNA-binding domain	0.0032	88979	LysR-like transcriptional regulators	1ixc A:1-89
3x	gi|126698049|ref|YP_001086946.1|	0052801	11-139	1.05e-27	46785	Winged helix DNA-binding domain	0.0072	63379	MarR-like transcriptional regulators	1lnw A:
3x	gi|126698415|ref|YP_001087312.1|	0040517	9-145	1.91e-27	46785	Winged helix DNA-binding domain	0.00021	63379	MarR-like transcriptional regulators	1lj9 A:
3x	gi|126698896|ref|YP_001087793.1|	0052801	6-143	5.73e-19	46785	Winged helix DNA-binding domain	0.01	63379	MarR-like transcriptional regulators	2a61 A:5-143
3x	gi|126698934|ref|YP_001087831.1|	0052801	23-145	1.43e-23	46785	Winged helix DNA-binding domain	0.0044	63379	MarR-like transcriptional regulators	2eth A:1-140
3x	gi|126699172|ref|YP_001088069.1|	0052801	11-149	1.08e-24	46785	Winged helix DNA-binding domain	0.017	63379	MarR-like transcriptional regulators	2a61 A:5-143
3x	gi|126699435|ref|YP_001088332.1|	0052801	4-139	6.72e-23	46785	Winged helix DNA-binding domain	0.016	63379	MarR-like transcriptional regulators	1s3j A:
3x	gi|126699616|ref|YP_001088513.1|	0052801	14-138	9.01e-24	46785	Winged helix DNA-binding domain	0.009	63379	MarR-like transcriptional regulators	2fbi A:5-140
3x	gi|126699825|ref|YP_001088722.1|	0052801	10-152	4.12e-17	46785	Winged helix DNA-binding domain	0.043	63379	MarR-like transcriptional regulators	2eth A:1-140
3x	gi|126699829|ref|YP_001088726.1|	0052801	7-142	6.58e-32	46785	Winged helix DNA-binding domain	0.0077	63379	MarR-like transcriptional regulators	1lj9 A:
3x	gi|126700020|ref|YP_001088917.1|	0052801	38-158	9.11e-26	46785	Winged helix DNA-binding domain	0.0046	63379	MarR-like transcriptional regulators	2eth A:1-140
3x	gi|126700106|ref|YP_001089003.1|	0050986	491-628	7.72e-27	55804	Phoshotransferase/anion transport protein	0.0025	55805	IIA domain of mannitol-specific and ntr phosphotransferase EII	1a3a A:
3x	gi|126700106|ref|YP_001089003.1|	0038493	293-389	1.18e-19	63520	PTS-regulatory domain, PRD	0.0038	63521	PTS-regulatory domain, PRD	1h99 A:54-168
3x	gi|126700106|ref|YP_001089003.1|	0050231	400-483	0.0000000011	52794	PTS system IIB component-like	0.02	52795	PTS system, Lactose/Cellobiose specific IIB subunit	1vkr A:
3x	gi|126700106|ref|YP_001089003.1|	0039384	4-65	0.0000778	46785	Winged helix DNA-binding domain	0.086	63379	MarR-like transcriptional regulators	3cta A:5-89
3x	gi|126700443|ref|YP_001089340.1|	0054842	10-138	8.44e-26	46785	Winged helix DNA-binding domain	0.0099	63379	MarR-like transcriptional regulators	2bv6 A:5-140
3x	gi|126700460|ref|YP_001089357.1|	0052801	6-143	1.29e-25	46785	Winged helix DNA-binding domain	0.015	63379	MarR-like transcriptional regulators	2bv6 A:5-140
3x	gi|126700827|ref|YP_001089724.1|	0054842	4-131	4.78e-28	46785	Winged helix DNA-binding domain	0.0033	63379	MarR-like transcriptional regulators	1lj9 A:
3x	gi|400927307|ref|YP_001087329.2|	0052801	9-141	1.01e-26	46785	Winged helix DNA-binding domain	0.01	63379	MarR-like transcriptional regulators	2fbi A:5-140
3x	gi|126698038|ref|YP_001086935.1|	0050342	1-129	2.56e-31	52172	CheY-like	0.00047	52173	CheY-related	1nxo A:
3x	gi|126698038|ref|YP_001086935.1|	0051385	117-218	1.59e-24	46894	C-terminal effector domain of the bipartite response regulators	0.0016	46895	PhoB-like	1kgs A:124-225
3x	gi|126698221|ref|YP_001087118.1|	0050342	2-130	3.42e-38	52172	CheY-like	0.00011	52173	CheY-related	1nxo A:
3x	gi|126698221|ref|YP_001087118.1|	0051385	126-227	1.62e-27	46894	C-terminal effector domain of the bipartite response regulators	0.0019	46895	PhoB-like	1p2f A:121-217
3x	gi|126698247|ref|YP_001087144.1|	0050342	5-132	2.56e-36	52172	CheY-like	0.00036	52173	CheY-related	1mvo A:
3x	gi|126698247|ref|YP_001087144.1|	0048619	144-235	1.36e-25	46894	C-terminal effector domain of the bipartite response regulators	0.0023	46895	PhoB-like	1kgs A:124-225
3x	gi|126698400|ref|YP_001087297.1|	0050342	2-130	1.32e-36	52172	CheY-like	0.00033	52173	CheY-related	1nxo A:
3x	gi|126698400|ref|YP_001087297.1|	0051385	126-227	3.68e-28	46894	C-terminal effector domain of the bipartite response regulators	0.00065	46895	PhoB-like	1p2f A:121-217
3x	gi|126698597|ref|YP_001087494.1|	0050342	2-125	3.84e-35	52172	CheY-like	0.00027	52173	CheY-related	1mvo A:
3x	gi|126698597|ref|YP_001087494.1|	0051385	138-231	1.02e-24	46894	C-terminal effector domain of the bipartite response regulators	0.0022	46895	PhoB-like	1p2f A:121-217
3x	gi|126699068|ref|YP_001087965.1|	0054521	3-118	1.17e-34	52172	CheY-like	0.00032	52173	CheY-related	1mvo A:
3x	gi|126699068|ref|YP_001087965.1|	0051385	124-226	2.27e-28	46894	C-terminal effector domain of the bipartite response regulators	0.0015	46895	PhoB-like	1kgs A:124-225
3x	gi|126699135|ref|YP_001088032.1|	0054521	3-118	9.11e-35	52172	CheY-like	0.00032	52173	CheY-related	1nxo A:
3x	gi|126699135|ref|YP_001088032.1|	0051385	124-223	2.69e-26	46894	C-terminal effector domain of the bipartite response regulators	0.0022	46895	PhoB-like	1qqi A:
3x	gi|126699228|ref|YP_001088125.1|	0050342	2-133	1.25e-39	52172	CheY-like	0.0001	52173	CheY-related	1mvo A:
3x	gi|126699228|ref|YP_001088125.1|	0051385	137-231	7.09e-27	46894	C-terminal effector domain of the bipartite response regulators	0.0013	46895	PhoB-like	1p2f A:121-217
3x	gi|126699276|ref|YP_001088173.1|	0050342	3-130	1.85e-35	52172	CheY-like	0.00016	52173	CheY-related	1nxo A:
3x	gi|126699276|ref|YP_001088173.1|	0051385	136-237	2.78e-28	46894	C-terminal effector domain of the bipartite response regulators	0.0022	46895	PhoB-like	1opc A:
3x	gi|126699294|ref|YP_001088191.1|	0050342	1-120	3.98e-36	52172	CheY-like	0.00022	52173	CheY-related	1kgs A:2-123
3x	gi|126699294|ref|YP_001088191.1|	0051385	124-221	3.97e-25	46894	C-terminal effector domain of the bipartite response regulators	0.00087	46895	PhoB-like	1kgs A:124-225
3x	gi|126699488|ref|YP_001088385.1|	0043525	1-127	1.27e-32	52172	CheY-like	0.00079	52173	CheY-related	1nxo A:
3x	gi|126699488|ref|YP_001088385.1|	0051385	123-215	2.83e-22	46894	C-terminal effector domain of the bipartite response regulators	0.002	46895	PhoB-like	1p2f A:121-217
3x	gi|126699566|ref|YP_001088463.1|	0050342	1-119	1.85e-35	52172	CheY-like	0.00027	52173	CheY-related	1nxo A:
3x	gi|126699566|ref|YP_001088463.1|	0051385	118-220	1.08e-24	46894	C-terminal effector domain of the bipartite response regulators	0.00084	46895	PhoB-like	1p2f A:121-217
3x	gi|126699664|ref|YP_001088561.1|	0043525	3-165	6.83e-28	52172	CheY-like	0.00095	52173	CheY-related	1zh2 A:2-120
3x	gi|126699664|ref|YP_001088561.1|	0049014	137-224	1.62e-19	46894	C-terminal effector domain of the bipartite response regulators	0.0053	46895	PhoB-like	1qqi A:
3x	gi|126699904|ref|YP_001088801.1|	0050342	1-125	2.28e-39	52172	CheY-like	0.0002	52173	CheY-related	1nxo A:
3x	gi|126699904|ref|YP_001088801.1|	0051385	130-227	3.4e-27	46894	C-terminal effector domain of the bipartite response regulators	0.003	46895	PhoB-like	1p2f A:121-217
3x	gi|126699934|ref|YP_001088831.1|	0050342	2-124	1.41e-39	52172	CheY-like	0.00021	52173	CheY-related	1nxo A:
3x	gi|126699934|ref|YP_001088831.1|	0051385	133-233	1.64e-27	46894	C-terminal effector domain of the bipartite response regulators	0.0018	46895	PhoB-like	1p2f A:121-217
3x	gi|126700190|ref|YP_001089087.1|	0050342	2-127	1.99e-38	52172	CheY-like	0.00018	52173	CheY-related	1mvo A:
3x	gi|126700190|ref|YP_001089087.1|	0051385	136-235	2.69e-27	46894	C-terminal effector domain of the bipartite response regulators	0.0011	46895	PhoB-like	1p2f A:121-217
3x	gi|126700252|ref|YP_001089149.1|	0050342	2-126	1.71e-41	52172	CheY-like	0.0000551	52173	CheY-related	1mvo A:
3x	gi|126700252|ref|YP_001089149.1|	0051385	129-229	6.8e-33	46894	C-terminal effector domain of the bipartite response regulators	0.001	46895	PhoB-like	1qqi A:
3x	gi|126700609|ref|YP_001089506.1|	0050342	2-126	3.27e-34	52172	CheY-like	0.0003	52173	CheY-related	1mvo A:
3x	gi|126700609|ref|YP_001089506.1|	0049014	129-227	2.58e-22	46894	C-terminal effector domain of the bipartite response regulators	0.0018	46895	PhoB-like	1qqi A:
3x	gi|126700671|ref|YP_001089568.1|	0050342	1-125	6.4e-34	52172	CheY-like	0.00033	52173	CheY-related	1nxo A:
3x	gi|126700671|ref|YP_001089568.1|	0051385	123-224	5.95e-23	46894	C-terminal effector domain of the bipartite response regulators	0.0017	46895	PhoB-like	1kgs A:124-225
3x	gi|126700884|ref|YP_001089781.1|	0043525	3-160	3.27e-31	52172	CheY-like	0.0014	52173	CheY-related	1kgs A:2-123
3x	gi|126700884|ref|YP_001089781.1|	0051385	136-224	3.12e-20	46894	C-terminal effector domain of the bipartite response regulators	0.0024	46895	PhoB-like	1qqi A:
3x	gi|126700980|ref|YP_001089877.1|	0050342	6-128	8.11e-35	52172	CheY-like	0.0000977	52173	CheY-related	1mvo A:
3x	gi|126700980|ref|YP_001089877.1|	0051385	133-233	1.47e-26	46894	C-terminal effector domain of the bipartite response regulators	0.0015	46895	PhoB-like	1kgs A:124-225
3x	gi|126701214|ref|YP_001090111.1|	0050342	1-125	4.13e-37	52172	CheY-like	0.00058	52173	CheY-related	1b00 A:
3x	gi|126701214|ref|YP_001090111.1|	0049014	124-221	8.79e-25	46894	C-terminal effector domain of the bipartite response regulators	0.0016	46895	PhoB-like	1qqi A:
3x	gi|126701227|ref|YP_001090124.1|	0050342	2-125	6.26e-42	52172	CheY-like	0.0000907	52173	CheY-related	1mvo A:
3x	gi|126701227|ref|YP_001090124.1|	0051385	128-228	1.87e-28	46894	C-terminal effector domain of the bipartite response regulators	0.0031	46895	PhoB-like	1ys7 A:128-233
3x	gi|400927538|ref|YP_001089896.2|	0051385	66-164	2.3e-29	46894	C-terminal effector domain of the bipartite response regulators	0.00061	46895	PhoB-like	1p2f A:121-217
3x	gi|400927454|ref|YP_001089050.2|	0050342	2-130	2.85e-33	52172	CheY-like	0.00022	52173	CheY-related	1nxo A:
3x	gi|400927454|ref|YP_001089050.2|	0048684	148-227	1.76e-22	46894	C-terminal effector domain of the bipartite response regulators	0.001	46895	PhoB-like	1p2f A:121-217
3x	gi|126697940|ref|YP_001086837.1|	0049999	2-62	1.53e-17	47413	lambda repressor-like DNA-binding domains	0.02	47432	SinR domain-like	1utx A:
3x	gi|126697998|ref|YP_001086895.1|	0051249	4-68	7.32e-17	47413	lambda repressor-like DNA-binding domains	0.025	47432	SinR domain-like	1utx A:
3x	gi|126698076|ref|YP_001086973.1|	0051249	11-64	0.0000000000349	47413	lambda repressor-like DNA-binding domains	0.06	47432	SinR domain-like	1y7y A:5-73
3x	gi|126698088|ref|YP_001086985.1|	0051249	10-76	0.00000000000000507	47413	lambda repressor-like DNA-binding domains	0.038	47432	SinR domain-like	1b0n A:1-68
3x	gi|126698220|ref|YP_001087117.1|	0049999	5-65	0.00000000000000129	47413	lambda repressor-like DNA-binding domains	0.01	47432	SinR domain-like	1utx A:
3x	gi|126698483|ref|YP_001087380.1|	0050823	2-63	6.97e-16	47413	lambda repressor-like DNA-binding domains	0.086	47432	SinR domain-like	1b0n A:1-68
3x	gi|126698484|ref|YP_001087381.1|	0050823	4-51	0.00000000000126	47413	lambda repressor-like DNA-binding domains	0.013	47432	SinR domain-like	1b0n A:1-68
3x	gi|126698607|ref|YP_001087504.1|	0049374	54-179	2.3e-30	51182	RmlC-like cupins	0.079	89409	TM1287-like	1v70 A:
3x	gi|126698607|ref|YP_001087504.1|	0051249	1-68	2.51e-18	47413	lambda repressor-like DNA-binding domains	0.029	47432	SinR domain-like	1b0n A:1-68
3x	gi|126698687|ref|YP_001087584.1|	0051249	10-77	0.0000000000394	47413	lambda repressor-like DNA-binding domains	0.024	47432	SinR domain-like	1b0n A:1-68
3x	gi|126698720|ref|YP_001087617.1|	0049999	2-64	5.63e-20	47413	lambda repressor-like DNA-binding domains	0.0072	47432	SinR domain-like	1utx A:
3x	gi|126698960|ref|YP_001087857.1|	0050823	2-62	6.17e-17	47413	lambda repressor-like DNA-binding domains	0.017	47432	SinR domain-like	1b0n A:1-68
3x	gi|126699343|ref|YP_001088240.1|	0043706	49-178	1.17e-26	51182	RmlC-like cupins	0.089	89409	TM1287-like	1v70 A:
3x	gi|126699343|ref|YP_001088240.1|	0051249	3-68	3.38e-16	47413	lambda repressor-like DNA-binding domains	0.051	47432	SinR domain-like	1b0n A:1-68
3x	gi|126699363|ref|YP_001088260.1|	0050823	3-66	2.35e-16	47413	lambda repressor-like DNA-binding domains	0.01	47432	SinR domain-like	1utx A:
3x	gi|126699511|ref|YP_001088408.1|	0050823	2-66	8.31e-18	47413	lambda repressor-like DNA-binding domains	0.044	47432	SinR domain-like	1b0n A:1-68
3x	gi|126699613|ref|YP_001088510.1|	0050823	14-79	0.000000000591	47413	lambda repressor-like DNA-binding domains	0.038	47432	SinR domain-like	1b0n A:1-68
3x	gi|126699748|ref|YP_001088645.1|	0054323	7-65	0.0000000191	47413	lambda repressor-like DNA-binding domains	0.057	47432	SinR domain-like	2b5a A:1-77
3x	gi|126699781|ref|YP_001088678.1|	0051249	3-70	0.0000000076	47413	lambda repressor-like DNA-binding domains	0.04	47432	SinR domain-like	1utx A:
3x	gi|126699831|ref|YP_001088728.1|	0051249	4-68	1.45e-17	47413	lambda repressor-like DNA-binding domains	0.01	47432	SinR domain-like	2b5a A:1-77
3x	gi|126699832|ref|YP_001088729.1|	0050823	1-66	4.93e-18	47413	lambda repressor-like DNA-binding domains	0.037	47432	SinR domain-like	1b0n A:1-68
3x	gi|126699906|ref|YP_001088803.1|	0049999	2-62	6.44e-16	47413	lambda repressor-like DNA-binding domains	0.01	47432	SinR domain-like	1utx A:
3x	gi|126699926|ref|YP_001088823.1|	0049999	7-65	1.8e-17	47413	lambda repressor-like DNA-binding domains	0.0075	47432	SinR domain-like	1utx A:
3x	gi|126700757|ref|YP_001089654.1|	0049999	2-61	1.05e-17	47413	lambda repressor-like DNA-binding domains	0.0089	47432	SinR domain-like	1utx A:
3x	gi|126700770|ref|YP_001089667.1|	0051249	2-64	8.58e-18	47413	lambda repressor-like DNA-binding domains	0.027	47432	SinR domain-like	1b0n A:1-68
3x	gi|126700771|ref|YP_001089668.1|	0051249	1-67	3.22e-18	47413	lambda repressor-like DNA-binding domains	0.044	47432	SinR domain-like	2b5a A:1-77
3x	gi|126700772|ref|YP_001089669.1|	0050823	1-71	2.95e-18	47413	lambda repressor-like DNA-binding domains	0.017	47432	SinR domain-like	1b0n A:1-68
3x	gi|126700949|ref|YP_001089846.1|	0051249	10-75	0.00000000000000422	47413	lambda repressor-like DNA-binding domains	0.03	47432	SinR domain-like	1b0n A:1-68
3x	gi|126701010|ref|YP_001089907.1|	0051249	7-59	0.000000000724	47413	lambda repressor-like DNA-binding domains	0.048	47432	SinR domain-like	1y7y A:5-73
3x	gi|126701296|ref|YP_001090193.1|	0042932	92-339	7.08e-26	48452	TPR-like	0.0089	48453	Tetratricopeptide repeat (TPR)	1elr A:
3x	gi|126701296|ref|YP_001090193.1|	0051844	5-64	0.000000000000704	47413	lambda repressor-like DNA-binding domains	0.0087	47432	SinR domain-like	1b0n A:1-68
3x	gi|126701296|ref|YP_001090193.1|	0042932	323-427	0.00000000000392	48452	TPR-like	0.032	48453	Tetratricopeptide repeat (TPR)	1qqe A:
3x	gi|400927508|ref|YP_001089634.2|	0050823	2-66	2.53e-18	47413	lambda repressor-like DNA-binding domains	0.036	47432	SinR domain-like	1utx A:
3x	gi|400927508|ref|YP_001089634.2|	0053927	80-116	0.00000000331	89447	AbrB/MazE/MraZ-like	0.025	54743	AbrB N-terminal domain-like	1yfb A:3-53
3x	gi|400927408|ref|YP_001088657.2|	0051908	9-70	0.00000000000076	47413	lambda repressor-like DNA-binding domains	0.014	47432	SinR domain-like	1b0n A:1-68
3x	gi|400927342|ref|YP_001087995.2|	0052017	69-179	3.06e-22	51182	RmlC-like cupins	0.042	89409	TM1287-like	1v70 A:
3x	gi|400927342|ref|YP_001087995.2|	0051249	2-69	0.00000000000000394	47413	lambda repressor-like DNA-binding domains	0.036	47432	SinR domain-like	1b0n A:1-68
3x	gi|126698039|ref|YP_001086936.1|	0049195	6-75	5.13e-17	46689	Homeodomain-like	0.007	46764	Tetracyclin repressor-like, N-terminal domain	1rkt A:2-82
3x	gi|126698157|ref|YP_001087054.1|	0049195	9-83	0.00000000000103	46689	Homeodomain-like	0.0073	46764	Tetracyclin repressor-like, N-terminal domain	1z77 A:1-75
3x	gi|126698193|ref|YP_001087090.1|	0051466	5-67	0.0000000000426	46689	Homeodomain-like	0.0068	46764	Tetracyclin repressor-like, N-terminal domain	2fbq A:2-80
3x	gi|126698273|ref|YP_001087170.1|	0051466	8-71	0.0000000000018	46689	Homeodomain-like	0.0045	46764	Tetracyclin repressor-like, N-terminal domain	2np5 A:9-77
3x	gi|126698984|ref|YP_001087881.1|	0049195	6-70	0.00000000000000922	46689	Homeodomain-like	0.013	46764	Tetracyclin repressor-like, N-terminal domain	1vi0 A:6-77
3x	gi|126699287|ref|YP_001088184.1|	0049195	5-81	0.0000000000000389	46689	Homeodomain-like	0.0065	46764	Tetracyclin repressor-like, N-terminal domain	1vi0 A:6-77
3x	gi|126699359|ref|YP_001088256.1|	0049195	5-75	0.00000000000139	46689	Homeodomain-like	0.013	46764	Tetracyclin repressor-like, N-terminal domain	1z77 A:1-75
3x	gi|126699573|ref|YP_001088470.1|	0054072	6-73	0.0000000236	46689	Homeodomain-like	0.014	46764	Tetracyclin repressor-like, N-terminal domain	1a6i A:2-67
3x	gi|126699609|ref|YP_001088506.1|	0049195	3-77	9.23e-19	46689	Homeodomain-like	0.0035	46764	Tetracyclin repressor-like, N-terminal domain	1ui5 A:5-75
3x	gi|126699630|ref|YP_001088527.1|	0049523	2-79	2.05e-17	46689	Homeodomain-like	0.0033	46764	Tetracyclin repressor-like, N-terminal domain	1jt6 A:2-72
3x	gi|126699659|ref|YP_001088556.1|	0051586	76-180	0.00000000000307	48498	Tetracyclin repressor-like, C-terminal domain	0.005	48499	Tetracyclin repressor-like, C-terminal domain	1zk8 A:78-182
3x	gi|126699659|ref|YP_001088556.1|	0051585	2-68	0.0000000000474	46689	Homeodomain-like	0.0038	46764	Tetracyclin repressor-like, N-terminal domain	1zk8 A:6-77
3x	gi|126699820|ref|YP_001088717.1|	0049523	3-76	1.49e-17	46689	Homeodomain-like	0.0046	46764	Tetracyclin repressor-like, N-terminal domain	3c07 A:15-89
3x	gi|126700121|ref|YP_001089018.1|	0049195	3-69	0.00000000000000564	46689	Homeodomain-like	0.005	46764	Tetracyclin repressor-like, N-terminal domain	1jt6 A:2-72
3x	gi|126700229|ref|YP_001089126.1|	0049195	3-72	6.62e-17	46689	Homeodomain-like	0.0071	46764	Tetracyclin repressor-like, N-terminal domain	1ui5 A:5-75
3x	gi|126700229|ref|YP_001089126.1|	0052886	84-189	0.00000000376	48498	Tetracyclin repressor-like, C-terminal domain	0.0043	48499	Tetracyclin repressor-like, C-terminal domain	2gfn A:81-199
3x	gi|400927531|ref|YP_001089848.2|	0051586	74-179	0.00000000000000208	48498	Tetracyclin repressor-like, C-terminal domain	0.0049	48499	Tetracyclin repressor-like, C-terminal domain	1zk8 A:78-182
3x	gi|400927531|ref|YP_001089848.2|	0051585	2-67	0.00000000000349	46689	Homeodomain-like	0.0022	46764	Tetracyclin repressor-like, N-terminal domain	1zk8 A:6-77
3x	gi|400927513|ref|YP_001089702.2|	0041617	271-514	2.3e-69	52540	P-loop containing nucleoside triphosphate hydrolases	0.00000104	81269	Extended AAA-ATPase domain	1ny5 A:138-384
3x	gi|400927513|ref|YP_001089702.2|	0037176	486-599	0.00000941	46689	Homeodomain-like	0.077	46764	Tetracyclin repressor-like, N-terminal domain	2o7t A:1-78
3x	gi|400927452|ref|YP_001089041.2|	0049195	3-67	0.0000000000000108	46689	Homeodomain-like	0.0038	46764	Tetracyclin repressor-like, N-terminal domain	2fbq A:2-80
3x	gi|400927452|ref|YP_001089041.2|	0050189	83-177	0.0000208	48498	Tetracyclin repressor-like, C-terminal domain	0.015	48499	Tetracyclin repressor-like, C-terminal domain	1vi0 A:78-194
3x	gi|400927284|ref|YP_001087056.2|	0050189	86-197	5.72e-18	48498	Tetracyclin repressor-like, C-terminal domain	0.0073	48499	Tetracyclin repressor-like, C-terminal domain	1vi0 A:78-194
3x	gi|400927284|ref|YP_001087056.2|	0049523	9-90	1.57e-17	46689	Homeodomain-like	0.0096	46764	Tetracyclin repressor-like, N-terminal domain	1jt6 A:2-72
3x	gi|126699713|ref|YP_001088610.1|	0039384	3-64	0.0000000262	46785	Winged helix DNA-binding domain	0.058	109680	TrmB-like	2d1h A:1-109
3x	gi|126700184|ref|YP_001089081.1|	0050986	498-640	9.55e-30	55804	Phoshotransferase/anion transport protein	0.0022	55805	IIA domain of mannitol-specific and ntr phosphotransferase EII	1xiz A:
3x	gi|126700184|ref|YP_001089081.1|	0038493	295-393	1.01e-16	63520	PTS-regulatory domain, PRD	0.0033	63521	PTS-regulatory domain, PRD	1h99 A:54-168
3x	gi|126700184|ref|YP_001089081.1|	0038492	197-282	0.00000000115	63520	PTS-regulatory domain, PRD	0.013	63521	PTS-regulatory domain, PRD	1h99 A:169-275
3x	gi|126700184|ref|YP_001089081.1|	0050231	404-487	0.000000173	52794	PTS system IIB component-like	0.015	52795	PTS system, Lactose/Cellobiose specific IIB subunit	1vkr A:
3x	gi|126700184|ref|YP_001089081.1|	0039384	2-63	0.00000241	46785	Winged helix DNA-binding domain	0.062	46804	GntR-like transcriptional regulators	3bwg A:5-82
3x	gi|126700184|ref|YP_001089081.1|	0039384	92-148	0.0000859	46785	Winged helix DNA-binding domain	0.072	109680	TrmB-like	2d1h A:1-109
3x	gi|126700636|ref|YP_001089533.1|	0050986	514-653	8.24e-28	55804	Phoshotransferase/anion transport protein	0.0023	55805	IIA domain of mannitol-specific and ntr phosphotransferase EII	1a3a A:
3x	gi|126700636|ref|YP_001089533.1|	0038492	320-412	1.83e-18	63520	PTS-regulatory domain, PRD	0.004	63521	PTS-regulatory domain, PRD	1h99 A:54-168
3x	gi|126700636|ref|YP_001089533.1|	0038492	201-294	0.00000000000000249	63520	PTS-regulatory domain, PRD	0.0036	63521	PTS-regulatory domain, PRD	1h99 A:54-168
3x	gi|126700636|ref|YP_001089533.1|	0050231	419-500	0.0000000000994	52794	PTS system IIB component-like	0.026	52795	PTS system, Lactose/Cellobiose specific IIB subunit	1vkr A:
3x	gi|126700636|ref|YP_001089533.1|	0039384	90-151	0.000000665	46785	Winged helix DNA-binding domain	0.028	46786	Biotin repressor-like	1j5y A:3-67
3x	gi|126700636|ref|YP_001089533.1|	0047283	9-49	0.0000388	46785	Winged helix DNA-binding domain	0.068	109680	TrmB-like	1sfx A:
