# Supplementary material for: Abundance, diversity and domain architecture variability in prokaryotic DNA-binding transcription factors
Source: PLoS One. 2018 Apr 3;13(4):e0195332. doi: 10.1371/journal.pone.0195332 (PMC5882156; doi:10.1371/journal.pone.0195332)
Supplement: S1 Dataset — The information of genomes and transcription factors is organized in a tabular format. The file S1_Dataset.zip contains 761 files, one per genome. The information is organized as follows: Genome ID, identifier from NCBI database; Supfam ID; physical position of the Domain; E-value; Supfam model assignment; Supfam description; E-value associated to the family; Family ID; Family ID; representative PDB associated to each assignment. (ZIP) [file pone.0195332.s005.zip › Genomes_assignments/Clostridium_kluyveri_DSM_555_B.TFs]

16	gi|153952907|ref|YP_001393672.1|	0046275	245-294	0.00000000000000161	46689	Homeodomain-like	0.011	46759	AraC type transcriptional activator	1d5y A:57-121
16	gi|153952907|ref|YP_001393672.1|	0051818	34-171	3.01e-16	51215	Regulatory protein AraC	0.021	51216	Regulatory protein AraC	2arc A:
16	gi|153952907|ref|YP_001393672.1|	0036286	193-243	0.00000412	46689	Homeodomain-like	0.063	46764	Tetracyclin repressor-like, N-terminal domain	1v7b A:1-74
16	gi|153953003|ref|YP_001393768.1|	0046275	279-329	0.0000000000034	46689	Homeodomain-like	0.017	46759	AraC type transcriptional activator	1bl0 A:63-124
16	gi|153953074|ref|YP_001393839.1|	0051818	26-165	0.00000000000824	51215	Regulatory protein AraC	0.011	51216	Regulatory protein AraC	2arc A:
16	gi|153953074|ref|YP_001393839.1|	0046275	241-284	0.00000000148	46689	Homeodomain-like	0.027	46759	AraC type transcriptional activator	1d5y A:57-121
16	gi|153953074|ref|YP_001393839.1|	0036286	182-233	0.00000000582	46689	Homeodomain-like	0.0043	46759	AraC type transcriptional activator	1d5y A:3-56
16	gi|153953216|ref|YP_001393981.1|	0051818	14-153	2.35e-26	51215	Regulatory protein AraC	0.0059	51216	Regulatory protein AraC	2arc A:
16	gi|153953216|ref|YP_001393981.1|	0046275	220-267	0.000000000582	46689	Homeodomain-like	0.023	46759	AraC type transcriptional activator	1d5y A:57-121
16	gi|153953216|ref|YP_001393981.1|	0036286	172-217	0.000000242	46689	Homeodomain-like	0.021	46759	AraC type transcriptional activator	1bl0 A:9-62
16	gi|153953562|ref|YP_001394327.1|	0046275	184-234	0.0000000000282	46689	Homeodomain-like	0.023	46759	AraC type transcriptional activator	1bl0 A:63-124
16	gi|153953562|ref|YP_001394327.1|	0052595	16-76	0.000000593	51182	RmlC-like cupins	0.068	89409	TM1287-like	2f4p A:2-135
16	gi|153953562|ref|YP_001394327.1|	0036286	136-182	0.0000125	46689	Homeodomain-like	0.079	46756	Centromere-binding	1iuf A:-2-75
16	gi|153953695|ref|YP_001394460.1|	0043525	1-126	9.11e-30	52172	CheY-like	0.00085	52173	CheY-related	1u0s Y:
16	gi|153953695|ref|YP_001394460.1|	0046275	197-244	0.0000000000941	46689	Homeodomain-like	0.028	46759	AraC type transcriptional activator	1d5y A:57-121
16	gi|153953695|ref|YP_001394460.1|	0036286	146-195	0.00000000851	46689	Homeodomain-like	0.031	46759	AraC type transcriptional activator	1bl0 A:9-62
16	gi|153953710|ref|YP_001394475.1|	0046275	268-318	0.0000000000017	46689	Homeodomain-like	0.016	46759	AraC type transcriptional activator	1d5y A:57-121
16	gi|153954774|ref|YP_001395539.1|	0046275	267-316	0.00000000000158	46689	Homeodomain-like	0.015	46759	AraC type transcriptional activator	1bl0 A:63-124
16	gi|153954774|ref|YP_001395539.1|	0036286	215-265	0.0000699	46689	Homeodomain-like	0.029	46759	AraC type transcriptional activator	1d5y A:3-56
16	gi|153954863|ref|YP_001395628.1|	0046275	3-46	0.00000000000336	46689	Homeodomain-like	0.02	46759	AraC type transcriptional activator	1d5y A:57-121
16	gi|153955065|ref|YP_001395830.1|	0046275	272-321	0.0000000000148	46689	Homeodomain-like	0.024	46759	AraC type transcriptional activator	1d5y A:57-121
16	gi|153955080|ref|YP_001395845.1|	0046275	219-274	0.0000000000039	46689	Homeodomain-like	0.02	46759	AraC type transcriptional activator	1d5y A:57-121
16	gi|153955080|ref|YP_001395845.1|	0035607	168-217	0.0000421	46689	Homeodomain-like	0.075	46759	AraC type transcriptional activator	1bl0 A:9-62
16	gi|153955080|ref|YP_001395845.1|	0051818	17-152	0.0000157	51215	Regulatory protein AraC	0.034	51216	Regulatory protein AraC	2arc A:
16	gi|153956324|ref|YP_001397089.1|	0046275	292-341	0.000000000215	46689	Homeodomain-like	0.024	46759	AraC type transcriptional activator	1bl0 A:9-62
16	gi|153956324|ref|YP_001397089.1|	0036286	240-288	0.00000986	46689	Homeodomain-like	0.077	46759	AraC type transcriptional activator	1bl0 A:63-124
16	gi|153953859|ref|YP_001394624.1|	0037456	2-69	1.01e-21	46785	Winged helix DNA-binding domain	0.00082	46792	Arginine repressor (ArgR), N-terminal DNA-binding domain	1b4a A:4-78
16	gi|153953859|ref|YP_001394624.1|	0037457	79-147	3.14e-17	55252	C-terminal domain of arginine repressor	0.0015	55253	C-terminal domain of arginine repressor	1f9n A:79-149
16	gi|153953070|ref|YP_001393835.1|	0049777	3-90	5.12e-21	46785	Winged helix DNA-binding domain	0.037	46801	ArsR-like transcriptional regulators	1r1u A:
16	gi|153954336|ref|YP_001395101.1|	0049944	1-90	2e-23	46785	Winged helix DNA-binding domain	0.02	46801	ArsR-like transcriptional regulators	1smt A:
16	gi|153955153|ref|YP_001395918.1|	0049944	2-85	1.04e-24	46785	Winged helix DNA-binding domain	0.0078	46801	ArsR-like transcriptional regulators	1u2w A:12-119
16	gi|153956231|ref|YP_001396996.1|	0049944	8-91	6.16e-23	46785	Winged helix DNA-binding domain	0.03	46801	ArsR-like transcriptional regulators	1u2w A:12-119
16	gi|153956323|ref|YP_001397088.1|	0049777	20-115	8.06e-29	46785	Winged helix DNA-binding domain	0.00075	46801	ArsR-like transcriptional regulators	1smt A:
16	gi|153956346|ref|YP_001397111.1|	0049777	22-119	7.18e-28	46785	Winged helix DNA-binding domain	0.0018	46801	ArsR-like transcriptional regulators	1smt A:
16	gi|153952679|ref|YP_001393444.1|	0039385	68-169	1.96e-30	75500	Putative transcriptional regulator TM1602, C-terminal domain	0.0001	75501	Putative transcriptional regulator TM1602, C-terminal domain	1j5y A:68-174
16	gi|153952679|ref|YP_001393444.1|	0039384	1-60	0.00000019	46785	Winged helix DNA-binding domain	0.0043	46786	Biotin repressor-like	1j5y A:3-67
16	gi|153952992|ref|YP_001393757.1|	0039384	2-60	0.00000000923	46785	Winged helix DNA-binding domain	0.072	46786	Biotin repressor-like	1j5y A:3-67
16	gi|153953553|ref|YP_001394318.1|	0054707	70-209	8.18e-22	54631	CBS-domain pair	0.0019	54632	CBS-domain pair	1pbj A:2-121
16	gi|153953553|ref|YP_001394318.1|	0043758	5-77	0.00000000000189	46785	Winged helix DNA-binding domain	0.083	46786	Biotin repressor-like	1j5y A:3-67
16	gi|153955035|ref|YP_001395800.1|	0035568	68-258	8.52e-57	55681	Class II aaRS and biotin synthetases	0.0000435	55707	Biotin holoenzyme synthetase	1wqw A:1-188
16	gi|153955035|ref|YP_001395800.1|	0045968	5-58	0.00000000109	46785	Winged helix DNA-binding domain	0.071	46786	Biotin repressor-like	1bia A:1-63
16	gi|153955035|ref|YP_001395800.1|	0050688	279-323	0.00000266	50037	C-terminal domain of transcriptional repressors	0.004	50038	Biotin repressor (BirA)	1bia A:271-317
16	gi|153953568|ref|YP_001394333.1|	0051666	3-151	1.09e-31	51206	cAMP-binding domain-like	0.0038	51210	cAMP-binding domain	1hw5 A:1-137
16	gi|153953568|ref|YP_001394333.1|	0054945	156-229	0.000000000000113	46785	Winged helix DNA-binding domain	0.023	46796	CAP C-terminal domain-like	1zyb A:148-220
16	gi|153953709|ref|YP_001394474.1|	0043062	2-45	0.0000628	46785	Winged helix DNA-binding domain	0.082	46796	CAP C-terminal domain-like	1ft9 A:134-213
16	gi|153955038|ref|YP_001395803.1|	0051666	1-146	4.19e-31	51206	cAMP-binding domain-like	0.0056	51210	cAMP-binding domain	1o5l A:1-129
16	gi|153955038|ref|YP_001395803.1|	0054945	152-223	0.000000000000258	46785	Winged helix DNA-binding domain	0.016	46796	CAP C-terminal domain-like	3e5u A:148-227
16	gi|153956120|ref|YP_001396885.1|	0051666	4-145	4.19e-23	51206	cAMP-binding domain-like	0.0075	51210	cAMP-binding domain	1o5l A:1-129
16	gi|153956120|ref|YP_001396885.1|	0054016	155-217	0.000000000787	46785	Winged helix DNA-binding domain	0.02	46796	CAP C-terminal domain-like	3e5u A:148-227
16	gi|153953179|ref|YP_001393944.1|	0041617	323-559	6.25e-67	52540	P-loop containing nucleoside triphosphate hydrolases	0.00000112	81269	Extended AAA-ATPase domain	1ny5 A:138-384
16	gi|153953179|ref|YP_001393944.1|	0037176	538-630	0.000000000000435	46689	Homeodomain-like	0.032	100918	FIS-like	1eto B:
16	gi|153953179|ref|YP_001393944.1|	0048459	188-299	0.000000000000286	55785	PYP-like sensor domain (PAS domain)	0.044	55786	PYP-like	1otd A:
16	gi|153954890|ref|YP_001395655.1|	0041617	334-577	5.32e-67	52540	P-loop containing nucleoside triphosphate hydrolases	0.00000145	81269	Extended AAA-ATPase domain	1ny5 A:138-384
16	gi|153954890|ref|YP_001395655.1|	0037176	548-651	0.000000000000184	46689	Homeodomain-like	0.021	100918	FIS-like	1eto B:
16	gi|153954890|ref|YP_001395655.1|	0037219	202-308	0.00000129	55785	PYP-like sensor domain (PAS domain)	0.086	82764	N-terminal PAS domain of Pas kinase	1ll8 A:
16	gi|153955635|ref|YP_001396400.1|	0041617	165-408	7.28e-72	52540	P-loop containing nucleoside triphosphate hydrolases	0.000000558	81269	Extended AAA-ATPase domain	1ny5 A:138-384
16	gi|153955635|ref|YP_001396400.1|	0048459	24-124	0.00000000000000209	55785	PYP-like sensor domain (PAS domain)	0.053	55789	Heme-binding PAS domain	1v9y A:
16	gi|153955635|ref|YP_001396400.1|	0037176	379-472	0.00000000041	46689	Homeodomain-like	0.032	100918	FIS-like	1ntc A:
16	gi|153956046|ref|YP_001396811.1|	0041617	357-591	3.38e-61	52540	P-loop containing nucleoside triphosphate hydrolases	0.00000479	81269	Extended AAA-ATPase domain	1ny5 A:138-384
16	gi|153956046|ref|YP_001396811.1|	0037176	561-657	0.00000000000000164	46689	Homeodomain-like	0.029	100918	FIS-like	1umq A:
16	gi|153956046|ref|YP_001396811.1|	0049608	76-212	0.000000863	55781	GAF domain-like	0.067	75513	IclR ligand-binding domain-like	1mkm A:76-246
16	gi|153956046|ref|YP_001396811.1|	0048248	237-278	0.000000615	55785	PYP-like sensor domain (PAS domain)	0.044	160669	BphP N-terminal domain-like	2vea A:4-130
16	gi|153952978|ref|YP_001393743.1|	0041150	2-133	5.19e-30	46785	Winged helix DNA-binding domain	0.0095	101027	FUR-like	1mzb A:
16	gi|153953267|ref|YP_001394032.1|	0041150	3-136	1.42e-23	46785	Winged helix DNA-binding domain	0.0091	101027	FUR-like	1mzb A:
16	gi|153953953|ref|YP_001394718.1|	0041150	11-145	2.57e-40	46785	Winged helix DNA-binding domain	0.0017	101027	FUR-like	1mzb A:
16	gi|153954807|ref|YP_001395572.1|	0041150	9-147	2.15e-31	46785	Winged helix DNA-binding domain	0.0033	101027	FUR-like	1mzb A:
16	gi|153955343|ref|YP_001396108.1|	0041150	2-133	2.3e-27	46785	Winged helix DNA-binding domain	0.0084	101027	FUR-like	1mzb A:
16	gi|153955951|ref|YP_001396716.1|	0041150	3-133	3.81e-35	46785	Winged helix DNA-binding domain	0.012	101027	FUR-like	1mzb A:
16	gi|153956042|ref|YP_001396807.1|	0041150	10-142	6.95e-33	46785	Winged helix DNA-binding domain	0.0059	101027	FUR-like	1mzb A:
16	gi|153956241|ref|YP_001397006.1|	0041150	8-141	5.99e-23	46785	Winged helix DNA-binding domain	0.0045	101027	FUR-like	1mzb A:
16	gi|153956342|ref|YP_001397107.1|	0036339	61-331	1.14e-86	53822	Periplasmic binding protein-like I	0.000000792	53823	L-arabinose binding protein-like	2nzu G:58-332
16	gi|153956342|ref|YP_001397107.1|	0051985	3-60	1.03e-19	47413	lambda repressor-like DNA-binding domains	0.0017	47438	GalR/LacI-like bacterial regulator	2hsg A:2-58
16	gi|153954500|ref|YP_001395265.1|	0048694	9-55	0.000000197	46894	C-terminal effector domain of the bipartite response regulators	0.039	46900	GerE-like (LuxR/UhpA family of transcriptional regulators)	1a04 A:150-216
16	gi|153954592|ref|YP_001395357.1|	0048694	9-55	0.000000197	46894	C-terminal effector domain of the bipartite response regulators	0.039	46900	GerE-like (LuxR/UhpA family of transcriptional regulators)	1a04 A:150-216
16	gi|153955896|ref|YP_001396661.1|	0048694	9-55	0.000000197	46894	C-terminal effector domain of the bipartite response regulators	0.039	46900	GerE-like (LuxR/UhpA family of transcriptional regulators)	1a04 A:150-216
16	gi|153955211|ref|YP_001395976.1|	0048694	70-120	0.000000000794	46894	C-terminal effector domain of the bipartite response regulators	0.0093	46900	GerE-like (LuxR/UhpA family of transcriptional regulators)	1a04 A:150-216
16	gi|153952938|ref|YP_001393703.1|	0050048	9-80	2.07e-20	46785	Winged helix DNA-binding domain	0.015	46804	GntR-like transcriptional regulators	3bwg A:5-82
16	gi|153953022|ref|YP_001393787.1|	0050048	8-82	1.2e-21	46785	Winged helix DNA-binding domain	0.0087	46804	GntR-like transcriptional regulators	3bwg A:5-82
16	gi|153954319|ref|YP_001395084.1|	0054060	94-221	8.63e-23	48008	GntR ligand-binding domain-like	0.014	48009	GntR ligand-binding domain-like	2hs5 A:94-231
16	gi|153954319|ref|YP_001395084.1|	0050048	4-76	2.6e-17	46785	Winged helix DNA-binding domain	0.0082	46804	GntR-like transcriptional regulators	1hw1 A:5-78
16	gi|153954688|ref|YP_001395453.1|	0054060	90-217	7.06e-19	48008	GntR ligand-binding domain-like	0.015	48009	GntR ligand-binding domain-like	1hw1 A:79-230
16	gi|153954688|ref|YP_001395453.1|	0050048	5-72	4.5e-18	46785	Winged helix DNA-binding domain	0.02	46804	GntR-like transcriptional regulators	2hs5 A:25-93
16	gi|153954842|ref|YP_001395607.1|	0050768	109-481	2.23e-92	53383	PLP-dependent transferases	0.00000372	53384	AAT-like	1x0m A:26-428
16	gi|153954842|ref|YP_001395607.1|	0050048	9-83	5.74e-19	46785	Winged helix DNA-binding domain	0.017	46804	GntR-like transcriptional regulators	1hw1 A:5-78
16	gi|153954981|ref|YP_001395746.1|	0050048	6-76	9.99e-19	46785	Winged helix DNA-binding domain	0.015	46804	GntR-like transcriptional regulators	3bwg A:5-82
16	gi|153955142|ref|YP_001395907.1|	0050048	1-77	8.65e-23	46785	Winged helix DNA-binding domain	0.025	46804	GntR-like transcriptional regulators	1v4r A:1-100
16	gi|153955142|ref|YP_001395907.1|	0054060	97-175	0.00000000366	48008	GntR ligand-binding domain-like	0.019	48009	GntR ligand-binding domain-like	2hs5 A:94-231
16	gi|153955416|ref|YP_001396181.1|	0050048	8-77	0.0000000000000126	46785	Winged helix DNA-binding domain	0.016	46804	GntR-like transcriptional regulators	3bwg A:5-82
16	gi|153955416|ref|YP_001396181.1|	0050142	125-204	0.00000000000000183	116726	TrkA C-terminal domain-like	0.0038	116727	TrkA C-terminal domain-like	1vct A:108-201
16	gi|153955529|ref|YP_001396294.1|	0050696	71-477	1.01e-82	53383	PLP-dependent transferases	0.0000044	53384	AAT-like	1x0m A:26-428
16	gi|153955529|ref|YP_001396294.1|	0050048	8-84	4.3e-20	46785	Winged helix DNA-binding domain	0.014	46804	GntR-like transcriptional regulators	3bwg A:5-82
16	gi|153955764|ref|YP_001396529.1|	0050768	107-472	6.93e-79	53383	PLP-dependent transferases	0.00000547	53384	AAT-like	1x0m A:26-428
16	gi|153955764|ref|YP_001396529.1|	0050048	16-88	0.000000000000193	46785	Winged helix DNA-binding domain	0.027	46804	GntR-like transcriptional regulators	3bwg A:5-82
16	gi|153956158|ref|YP_001396923.1|	0053801	180-303	4.93e-31	54631	CBS-domain pair	0.00079	54632	CBS-domain pair	2o16 A:20-158
16	gi|153956158|ref|YP_001396923.1|	0054151	71-184	3.27e-29	75138	HprK N-terminal domain-like	0.0096	159447	DRTGG domain	2ioj A:206-325
16	gi|153956158|ref|YP_001396923.1|	0051338	328-418	0.000000126	54637	Thioesterase/thiol ester dehydrase-isomerase	0.041	54638	4HBT-like	1vpm A:
16	gi|153956158|ref|YP_001396923.1|	0050048	7-58	0.0000136	46785	Winged helix DNA-binding domain	0.064	46804	GntR-like transcriptional regulators	1v4r A:1-100
16	gi|153956429|ref|YP_001397194.1|	0050048	1-76	1.09e-17	46785	Winged helix DNA-binding domain	0.007	46804	GntR-like transcriptional regulators	1v4r A:1-100
16	gi|153954204|ref|YP_001394969.1|	0039545	79-199	9.77e-37	51306	LexA/Signal peptidase	0.00024	51307	LexA-related	1jhf A:73-198
16	gi|153954204|ref|YP_001394969.1|	0047587	7-71	5.82e-22	46785	Winged helix DNA-binding domain	0.021	46789	LexA repressor, N-terminal DNA-binding domain	1jhf A:2-72
16	gi|153953296|ref|YP_001394061.1|	0052162	63-143	1.88e-18	54909	Dimeric alpha+beta barrel	0.0037	69733	Lrp/AsnC-like transcriptional regulator C-terminal domain	1ri7 A:85-170
16	gi|153953296|ref|YP_001394061.1|	0052161	1-59	0.000000000000126	46785	Winged helix DNA-binding domain	0.0063	68967	Lrp/AsnC-like transcriptional regulator N-terminal domain	2cfx A:1-63
16	gi|153953609|ref|YP_001394374.1|	0052162	69-150	2.28e-18	54909	Dimeric alpha+beta barrel	0.00029	69733	Lrp/AsnC-like transcriptional regulator C-terminal domain	2cg4 A:67-152
16	gi|153953609|ref|YP_001394374.1|	0052161	8-68	3.34e-17	46785	Winged helix DNA-binding domain	0.0057	68967	Lrp/AsnC-like transcriptional regulator N-terminal domain	2cg4 A:4-66
16	gi|153955046|ref|YP_001395811.1|	0040517	16-148	2.78e-24	46785	Winged helix DNA-binding domain	0.07	68967	Lrp/AsnC-like transcriptional regulator N-terminal domain	1i1g A:2-61
16	gi|153955669|ref|YP_001396434.1|	0049498	82-396	1.19e-41	53067	Actin-like ATPase domain	0.00039	110636	ROK	1z05 A:209-405
16	gi|153955669|ref|YP_001396434.1|	0051455	16-74	0.0000000738	46785	Winged helix DNA-binding domain	0.071	68967	Lrp/AsnC-like transcriptional regulator N-terminal domain	1ri7 A:25-84
16	gi|153952705|ref|YP_001393470.1|	0045790	88-292	5.57e-41	53850	Periplasmic binding protein-like II	0.00091	53851	Phosphate binding protein-like	1i6a A:
16	gi|153952705|ref|YP_001393470.1|	0045910	1-110	3.97e-21	46785	Winged helix DNA-binding domain	0.012	88979	LysR-like transcriptional regulators	1ixc A:1-89
16	gi|153953227|ref|YP_001393992.1|	0045790	90-294	1.24e-27	53850	Periplasmic binding protein-like II	0.0063	53851	Phosphate binding protein-like	1i6a A:
16	gi|153953227|ref|YP_001393992.1|	0047461	1-86	1.96e-19	46785	Winged helix DNA-binding domain	0.0027	88979	LysR-like transcriptional regulators	1ixc A:1-89
16	gi|153953557|ref|YP_001394322.1|	0045790	90-280	2.17e-29	53850	Periplasmic binding protein-like II	0.00091	53851	Phosphate binding protein-like	1i6a A:
16	gi|153953557|ref|YP_001394322.1|	0045910	1-111	5.22e-20	46785	Winged helix DNA-binding domain	0.01	88979	LysR-like transcriptional regulators	1ixc A:1-89
16	gi|153953631|ref|YP_001394396.1|	0045790	90-291	1.98e-31	53850	Periplasmic binding protein-like II	0.00065	53851	Phosphate binding protein-like	1al3 A:
16	gi|153953631|ref|YP_001394396.1|	0047461	1-85	4.08e-21	46785	Winged helix DNA-binding domain	0.012	88979	LysR-like transcriptional regulators	1ixc A:1-89
16	gi|153953642|ref|YP_001394407.1|	0045790	89-291	2.44e-31	53850	Periplasmic binding protein-like II	0.001	53851	Phosphate binding protein-like	1al3 A:
16	gi|153953642|ref|YP_001394407.1|	0052508	1-80	3.54e-18	46785	Winged helix DNA-binding domain	0.005	88979	LysR-like transcriptional regulators	1ixc A:1-89
16	gi|153954804|ref|YP_001395569.1|	0052509	92-294	2.17e-22	53850	Periplasmic binding protein-like II	0.0038	53851	Phosphate binding protein-like	1i6a A:
16	gi|153954804|ref|YP_001395569.1|	0047461	1-83	7.62e-18	46785	Winged helix DNA-binding domain	0.002	88979	LysR-like transcriptional regulators	1ixc A:1-89
16	gi|153954999|ref|YP_001395764.1|	0045790	86-289	8.36e-45	53850	Periplasmic binding protein-like II	0.0013	53851	Phosphate binding protein-like	1i6a A:
16	gi|153954999|ref|YP_001395764.1|	0045910	1-109	2e-22	46785	Winged helix DNA-binding domain	0.0054	88979	LysR-like transcriptional regulators	1ixc A:1-89
16	gi|153955983|ref|YP_001396748.1|	0045790	88-290	4.95e-41	53850	Periplasmic binding protein-like II	0.00035	53851	Phosphate binding protein-like	1al3 A:
16	gi|153955983|ref|YP_001396748.1|	0045910	1-110	3.71e-20	46785	Winged helix DNA-binding domain	0.0042	88979	LysR-like transcriptional regulators	1ixc A:1-89
16	gi|153956253|ref|YP_001397018.1|	0045910	1-82	4.3e-18	46785	Winged helix DNA-binding domain	0.0023	88979	LysR-like transcriptional regulators	1ixc A:1-89
16	gi|153956253|ref|YP_001397018.1|	0052509	87-286	1.76e-17	53850	Periplasmic binding protein-like II	0.011	53851	Phosphate binding protein-like	2fyi A:88-307
16	gi|153952740|ref|YP_001393505.1|	0052801	5-140	2.44e-26	46785	Winged helix DNA-binding domain	0.0027	63379	MarR-like transcriptional regulators	1lj9 A:
16	gi|153952754|ref|YP_001393519.1|	0052801	19-145	3.05e-26	46785	Winged helix DNA-binding domain	0.0036	63379	MarR-like transcriptional regulators	2eth A:1-140
16	gi|153952977|ref|YP_001393742.1|	0052801	7-142	4.5e-30	46785	Winged helix DNA-binding domain	0.0044	63379	MarR-like transcriptional regulators	1s3j A:
16	gi|153953024|ref|YP_001393789.1|	0052801	6-140	1.26e-30	46785	Winged helix DNA-binding domain	0.0054	63379	MarR-like transcriptional regulators	2fbh A:8-144
16	gi|153953048|ref|YP_001393813.1|	0040517	47-161	2.06e-17	46785	Winged helix DNA-binding domain	0.068	63379	MarR-like transcriptional regulators	2bv6 A:5-140
16	gi|153953280|ref|YP_001394045.1|	0052801	16-155	5.92e-23	46785	Winged helix DNA-binding domain	0.024	63379	MarR-like transcriptional regulators	1z91 A:8-144
16	gi|153953719|ref|YP_001394484.1|	0052801	36-154	8.83e-21	46785	Winged helix DNA-binding domain	0.0051	63379	MarR-like transcriptional regulators	1s3j A:
16	gi|153954085|ref|YP_001394850.1|	0052801	13-146	1.02e-23	46785	Winged helix DNA-binding domain	0.0094	63379	MarR-like transcriptional regulators	1s3j A:
16	gi|153954088|ref|YP_001394853.1|	0052801	2-137	8.32e-28	46785	Winged helix DNA-binding domain	0.006	63379	MarR-like transcriptional regulators	3deu A:2-141
16	gi|153954276|ref|YP_001395041.1|	0054842	8-138	5.85e-26	46785	Winged helix DNA-binding domain	0.0031	63379	MarR-like transcriptional regulators	1lj9 A:
16	gi|153954278|ref|YP_001395043.1|	0052644	12-61	0.00000182	46785	Winged helix DNA-binding domain	0.045	63379	MarR-like transcriptional regulators	2fxa A:6-167
16	gi|153954410|ref|YP_001395175.1|	0049308	16-142	5.91e-26	46785	Winged helix DNA-binding domain	0.005	63379	MarR-like transcriptional regulators	2fbi A:5-140
16	gi|153954924|ref|YP_001395689.1|	0052801	32-147	3.01e-26	46785	Winged helix DNA-binding domain	0.012	63379	MarR-like transcriptional regulators	1lnw A:
16	gi|153954984|ref|YP_001395749.1|	0052801	8-117	0.0000000000000273	46785	Winged helix DNA-binding domain	0.047	63379	MarR-like transcriptional regulators	2eth A:1-140
16	gi|153955059|ref|YP_001395824.1|	0052801	5-142	9.91e-26	46785	Winged helix DNA-binding domain	0.018	63379	MarR-like transcriptional regulators	1z91 A:8-144
16	gi|153955139|ref|YP_001395904.1|	0045896	162-292	0.00000000000000312	55729	Acyl-CoA N-acyltransferases (Nat)	0.024	55730	N-acetyl transferase, NAT	1wwz A:1-157
16	gi|153955139|ref|YP_001395904.1|	0052514	23-113	0.000000000000257	46785	Winged helix DNA-binding domain	0.034	63379	MarR-like transcriptional regulators	2bv6 A:5-140
16	gi|153955167|ref|YP_001395932.1|	0052801	3-134	5.3e-22	46785	Winged helix DNA-binding domain	0.014	63379	MarR-like transcriptional regulators	3deu A:2-141
16	gi|153955204|ref|YP_001395969.1|	0052801	24-152	6.4e-22	46785	Winged helix DNA-binding domain	0.013	63379	MarR-like transcriptional regulators	2eth A:1-140
16	gi|153955348|ref|YP_001396113.1|	0040517	28-144	2.34e-22	46785	Winged helix DNA-binding domain	0.0076	63379	MarR-like transcriptional regulators	2eth A:1-140
16	gi|153955499|ref|YP_001396264.1|	0052644	32-137	4.32e-20	46785	Winged helix DNA-binding domain	0.014	63379	MarR-like transcriptional regulators	2eth A:1-140
16	gi|153955604|ref|YP_001396369.1|	0052801	4-140	4.92e-29	46785	Winged helix DNA-binding domain	0.004	63379	MarR-like transcriptional regulators	2a61 A:5-143
16	gi|153956010|ref|YP_001396775.1|	0052801	9-145	5.38e-23	46785	Winged helix DNA-binding domain	0.0079	63379	MarR-like transcriptional regulators	2eth A:1-140
16	gi|153956101|ref|YP_001396866.1|	0054842	14-144	1.22e-27	46785	Winged helix DNA-binding domain	0.0057	63379	MarR-like transcriptional regulators	2fbh A:8-144
16	gi|153956443|ref|YP_001397208.1|	0037767	19-70	0.00000108	46785	Winged helix DNA-binding domain	0.048	63379	MarR-like transcriptional regulators	3cta A:5-89
16	gi|153952685|ref|YP_001393450.1|	0050342	2-129	5.12e-40	52172	CheY-like	0.00011	52173	CheY-related	1nxo A:
16	gi|153952685|ref|YP_001393450.1|	0051385	129-230	1.36e-29	46894	C-terminal effector domain of the bipartite response regulators	0.0021	46895	PhoB-like	1qqi A:
16	gi|153952801|ref|YP_001393566.1|	0050342	7-134	1.34e-43	52172	CheY-like	0.0000557	52173	CheY-related	1mvo A:
16	gi|153952801|ref|YP_001393566.1|	0051385	127-226	3.64e-32	46894	C-terminal effector domain of the bipartite response regulators	0.00057	46895	PhoB-like	1p2f A:121-217
16	gi|153952997|ref|YP_001393762.1|	0050342	1-123	3.7e-34	52172	CheY-like	0.0005	52173	CheY-related	1nxo A:
16	gi|153952997|ref|YP_001393762.1|	0051385	125-223	1.62e-24	46894	C-terminal effector domain of the bipartite response regulators	0.0024	46895	PhoB-like	1qqi A:
16	gi|153953290|ref|YP_001394055.1|	0054521	1-118	1.42e-38	52172	CheY-like	0.00011	52173	CheY-related	1kgs A:2-123
16	gi|153953290|ref|YP_001394055.1|	0049014	126-222	9.35e-25	46894	C-terminal effector domain of the bipartite response regulators	0.0029	46895	PhoB-like	1ys7 A:128-233
16	gi|153953324|ref|YP_001394089.1|	0054521	4-119	4.41e-32	52172	CheY-like	0.00022	52173	CheY-related	1mvo A:
16	gi|153953324|ref|YP_001394089.1|	0051385	128-222	7.65e-25	46894	C-terminal effector domain of the bipartite response regulators	0.0017	46895	PhoB-like	1p2f A:121-217
16	gi|153953595|ref|YP_001394360.1|	0050342	4-129	3.7e-39	52172	CheY-like	0.0000756	52173	CheY-related	1nxo A:
16	gi|153953595|ref|YP_001394360.1|	0051385	129-228	3.97e-31	46894	C-terminal effector domain of the bipartite response regulators	0.0014	46895	PhoB-like	1p2f A:121-217
16	gi|153953680|ref|YP_001394445.1|	0050342	8-129	2.42e-40	52172	CheY-like	0.0000997	52173	CheY-related	1nxo A:
16	gi|153953680|ref|YP_001394445.1|	0048619	142-234	9.35e-25	46894	C-terminal effector domain of the bipartite response regulators	0.0023	46895	PhoB-like	1p2f A:121-217
16	gi|153953971|ref|YP_001394736.1|	0050342	2-126	1.32e-44	52172	CheY-like	0.0000387	52173	CheY-related	1mvo A:
16	gi|153953971|ref|YP_001394736.1|	0051385	130-228	3.68e-33	46894	C-terminal effector domain of the bipartite response regulators	0.00085	46895	PhoB-like	1p2f A:121-217
16	gi|153953984|ref|YP_001394749.1|	0054521	4-119	7.97e-34	52172	CheY-like	0.00015	52173	CheY-related	1mvo A:
16	gi|153953984|ref|YP_001394749.1|	0051385	125-222	3.97e-26	46894	C-terminal effector domain of the bipartite response regulators	0.002	46895	PhoB-like	1p2f A:121-217
16	gi|153954118|ref|YP_001394883.1|	0050342	2-123	7.97e-41	52172	CheY-like	0.00013	52173	CheY-related	1nxo A:
16	gi|153954118|ref|YP_001394883.1|	0048619	136-229	1.08e-25	46894	C-terminal effector domain of the bipartite response regulators	0.0013	46895	PhoB-like	1opc A:
16	gi|153954268|ref|YP_001395033.1|	0054521	3-118	4.98e-36	52172	CheY-like	0.00011	52173	CheY-related	1nxo A:
16	gi|153954268|ref|YP_001395033.1|	0051385	122-225	1.08e-24	46894	C-terminal effector domain of the bipartite response regulators	0.0016	46895	PhoB-like	1p2f A:121-217
16	gi|153954764|ref|YP_001395529.1|	0054521	5-119	2.28e-38	52172	CheY-like	0.0001	52173	CheY-related	1mvo A:
16	gi|153954764|ref|YP_001395529.1|	0051385	129-226	2.83e-30	46894	C-terminal effector domain of the bipartite response regulators	0.00034	46895	PhoB-like	1ys7 A:128-233
16	gi|153954968|ref|YP_001395733.1|	0050342	2-122	3.84e-42	52172	CheY-like	0.00016	52173	CheY-related	1mvo A:
16	gi|153954968|ref|YP_001395733.1|	0051385	132-223	2.17e-28	46894	C-terminal effector domain of the bipartite response regulators	0.0015	46895	PhoB-like	1qqi A:
16	gi|153955055|ref|YP_001395820.1|	0051385	58-160	8.34e-30	46894	C-terminal effector domain of the bipartite response regulators	0.0011	46895	PhoB-like	1p2f A:121-217
16	gi|153955055|ref|YP_001395820.1|	0050342	5-60	7.12e-16	52172	CheY-like	0.0018	52173	CheY-related	1b00 A:
16	gi|153955619|ref|YP_001396384.1|	0050342	1-122	7.83e-39	52172	CheY-like	0.0000679	52173	CheY-related	1kgs A:2-123
16	gi|153955619|ref|YP_001396384.1|	0049014	123-221	5.67e-26	46894	C-terminal effector domain of the bipartite response regulators	0.0045	46895	PhoB-like	1kgs A:124-225
16	gi|153955660|ref|YP_001396425.1|	0050342	7-133	3.56e-39	52172	CheY-like	0.00012	52173	CheY-related	1mvo A:
16	gi|153955660|ref|YP_001396425.1|	0051385	135-235	1.53e-30	46894	C-terminal effector domain of the bipartite response regulators	0.0011	46895	PhoB-like	1kgs A:124-225
16	gi|153956151|ref|YP_001396916.1|	0054521	3-118	8.4e-34	52172	CheY-like	0.00029	52173	CheY-related	1nxo A:
16	gi|153956151|ref|YP_001396916.1|	0051385	123-225	3.97e-26	46894	C-terminal effector domain of the bipartite response regulators	0.0013	46895	PhoB-like	1qqi A:
16	gi|153955287|ref|YP_001396052.1|	0051908	5-64	0.00000000563	47413	lambda repressor-like DNA-binding domains	0.052	47432	SinR domain-like	2b5a A:1-77
16	gi|153952717|ref|YP_001393482.1|	0049999	2-63	4.79e-19	47413	lambda repressor-like DNA-binding domains	0.0059	47432	SinR domain-like	1utx A:
16	gi|153952737|ref|YP_001393502.1|	0054323	1-69	7.04e-17	47413	lambda repressor-like DNA-binding domains	0.036	47432	SinR domain-like	2ofy A:3-84
16	gi|153952958|ref|YP_001393723.1|	0052017	65-174	1.78e-19	51182	RmlC-like cupins	0.046	117315	Probable transcriptional regulator VC1968, C-terminal domain	1y9q A:83-181
16	gi|153952958|ref|YP_001393723.1|	0051249	1-67	4.56e-16	47413	lambda repressor-like DNA-binding domains	0.028	47432	SinR domain-like	1b0n A:1-68
16	gi|153953129|ref|YP_001393894.1|	0049999	2-61	9.65e-19	47413	lambda repressor-like DNA-binding domains	0.0059	47432	SinR domain-like	1utx A:
16	gi|153953935|ref|YP_001394700.1|	0049374	54-179	1.48e-34	51182	RmlC-like cupins	0.063	101976	TM1459-like	2bnm A:77-198
16	gi|153953935|ref|YP_001394700.1|	0051249	1-69	2.45e-19	47413	lambda repressor-like DNA-binding domains	0.054	47432	SinR domain-like	1b0n A:1-68
16	gi|153954232|ref|YP_001394997.1|	0051249	8-73	0.00000000000957	47413	lambda repressor-like DNA-binding domains	0.083	47432	SinR domain-like	1y7y A:5-73
16	gi|153954375|ref|YP_001395140.1|	0046409	2-66	0.000000000204	47413	lambda repressor-like DNA-binding domains	0.059	47432	SinR domain-like	1y7y A:5-73
16	gi|153954442|ref|YP_001395207.1|	0050823	31-84	0.00000000131	47413	lambda repressor-like DNA-binding domains	0.095	47432	SinR domain-like	1utx A:
16	gi|153954446|ref|YP_001395211.1|	0051249	5-73	0.00000000000000118	47413	lambda repressor-like DNA-binding domains	0.048	47432	SinR domain-like	1utx A:
16	gi|153954541|ref|YP_001395306.1|	0051249	5-73	0.00000000000000118	47413	lambda repressor-like DNA-binding domains	0.048	47432	SinR domain-like	1utx A:
16	gi|153954473|ref|YP_001395238.1|	0051249	6-68	0.0000000000000479	47413	lambda repressor-like DNA-binding domains	0.074	47432	SinR domain-like	2ofy A:3-84
16	gi|153954530|ref|YP_001395295.1|	0051249	1-67	1.29e-18	47413	lambda repressor-like DNA-binding domains	0.029	47432	SinR domain-like	1b0n A:1-68
16	gi|153954538|ref|YP_001395303.1|	0051249	27-89	0.000000000000031	47413	lambda repressor-like DNA-binding domains	0.028	47432	SinR domain-like	1b0n A:1-68
16	gi|153954548|ref|YP_001395313.1|	0049999	2-62	5.9e-19	47413	lambda repressor-like DNA-binding domains	0.0061	47432	SinR domain-like	1utx A:
16	gi|153954565|ref|YP_001395330.1|	0050823	1-66	2.04e-21	47413	lambda repressor-like DNA-binding domains	0.042	47432	SinR domain-like	1b0n A:1-68
16	gi|153954623|ref|YP_001395388.1|	0050823	1-65	0.0000000000000206	47413	lambda repressor-like DNA-binding domains	0.013	47432	SinR domain-like	2b5a A:1-77
16	gi|153954624|ref|YP_001395389.1|	0051249	1-68	2.08e-19	47413	lambda repressor-like DNA-binding domains	0.034	47432	SinR domain-like	2b5a A:1-77
16	gi|153954625|ref|YP_001395390.1|	0051249	2-69	6.7e-17	47413	lambda repressor-like DNA-binding domains	0.067	47432	SinR domain-like	1b0n A:1-68
16	gi|153954630|ref|YP_001395395.1|	0051249	2-66	1.49e-17	47413	lambda repressor-like DNA-binding domains	0.028	47432	SinR domain-like	1b0n A:1-68
16	gi|153954631|ref|YP_001395396.1|	0051711	1-64	0.0000000000000648	47413	lambda repressor-like DNA-binding domains	0.035	47432	SinR domain-like	1y7y A:5-73
16	gi|153954897|ref|YP_001395662.1|	0051249	2-70	3.38e-18	47413	lambda repressor-like DNA-binding domains	0.014	47432	SinR domain-like	1utx A:
16	gi|153955030|ref|YP_001395795.1|	0054369	3-70	0.000000000652	47413	lambda repressor-like DNA-binding domains	0.057	47432	SinR domain-like	1b0n A:1-68
16	gi|153955107|ref|YP_001395872.1|	0050823	5-69	1.35e-17	47413	lambda repressor-like DNA-binding domains	0.083	47432	SinR domain-like	1b0n A:1-68
16	gi|153955286|ref|YP_001396051.1|	0051908	509-572	0.000000273	47413	lambda repressor-like DNA-binding domains	0.027	47432	SinR domain-like	1utx A:
16	gi|153955321|ref|YP_001396086.1|	0054057	263-299,333-416	0.0000000000118	48452	TPR-like	0.024	48453	Tetratricopeptide repeat (TPR)	2fbn A:22-174
16	gi|153955321|ref|YP_001396086.1|	0042932	103-236	0.000000000332	48452	TPR-like	0.023	48453	Tetratricopeptide repeat (TPR)	1elr A:
16	gi|153955321|ref|YP_001396086.1|	0051844	5-63	0.000000000593	47413	lambda repressor-like DNA-binding domains	0.028	47432	SinR domain-like	1b0n A:1-68
16	gi|153955322|ref|YP_001396087.1|	0042932	149-348	1.58e-23	48452	TPR-like	0.021	48453	Tetratricopeptide repeat (TPR)	1w3b A:
16	gi|153955322|ref|YP_001396087.1|	0050823	4-68	0.00000000000394	47413	lambda repressor-like DNA-binding domains	0.029	47432	SinR domain-like	1b0n A:1-68
16	gi|153955322|ref|YP_001396087.1|	0054057	77-184	0.0000175	48452	TPR-like	0.025	48453	Tetratricopeptide repeat (TPR)	1a17 A:
16	gi|153955364|ref|YP_001396129.1|	0049999	2-62	9.92e-17	47413	lambda repressor-like DNA-binding domains	0.012	47432	SinR domain-like	1utx A:
16	gi|153955491|ref|YP_001396256.1|	0054323	6-71	0.00000000000163	47413	lambda repressor-like DNA-binding domains	0.024	47432	SinR domain-like	1b0n A:1-68
16	gi|153955561|ref|YP_001396326.1|	0050823	3-67	9.65e-18	47413	lambda repressor-like DNA-binding domains	0.028	47432	SinR domain-like	1utx A:
16	gi|153955570|ref|YP_001396335.1|	0051908	3-69	0.00000000158	47413	lambda repressor-like DNA-binding domains	0.049	47432	SinR domain-like	1utx A:
16	gi|153955830|ref|YP_001396595.1|	0051711	3-51	0.0000000000456	47413	lambda repressor-like DNA-binding domains	0.063	47432	SinR domain-like	1b0n A:1-68
16	gi|153955847|ref|YP_001396612.1|	0051908	5-67	0.000000000593	47413	lambda repressor-like DNA-binding domains	0.044	47432	SinR domain-like	2b5a A:1-77
16	gi|153955922|ref|YP_001396687.1|	0051249	2-65	3.22e-20	47413	lambda repressor-like DNA-binding domains	0.026	47432	SinR domain-like	1b0n A:1-68
16	gi|153955923|ref|YP_001396688.1|	0051249	2-70	2.73e-17	47413	lambda repressor-like DNA-binding domains	0.029	47432	SinR domain-like	1utx A:
16	gi|153956225|ref|YP_001396990.1|	0051908	4-68	0.00000000000000228	47413	lambda repressor-like DNA-binding domains	0.015	47432	SinR domain-like	2b5a A:1-77
16	gi|153956442|ref|YP_001397207.1|	0050823	6-71	8.58e-18	47413	lambda repressor-like DNA-binding domains	0.048	47432	SinR domain-like	2b5a A:1-77
16	gi|148245140|ref|YP_001219833.1|	0050823	4-60	0.00000000000225	47413	lambda repressor-like DNA-binding domains	0.024	47432	SinR domain-like	1b0n A:1-68
16	gi|148245110|ref|YP_001219803.1|	0054323	53-123	0.0000209	47413	lambda repressor-like DNA-binding domains	0.073	47432	SinR domain-like	2bnm A:6-76
16	gi|153952712|ref|YP_001393477.1|	0050189	75-188	2.09e-20	48498	Tetracyclin repressor-like, C-terminal domain	0.002	48499	Tetracyclin repressor-like, C-terminal domain	1vi0 A:78-194
16	gi|153952712|ref|YP_001393477.1|	0049523	3-71	1.02e-17	46689	Homeodomain-like	0.0042	46764	Tetracyclin repressor-like, N-terminal domain	1vi0 A:6-77
16	gi|153952727|ref|YP_001393492.1|	0051515	82-202	1.11e-25	48498	Tetracyclin repressor-like, C-terminal domain	0.006	48499	Tetracyclin repressor-like, C-terminal domain	1z77 A:76-200
16	gi|153952727|ref|YP_001393492.1|	0049523	10-79	1.74e-17	46689	Homeodomain-like	0.0034	46764	Tetracyclin repressor-like, N-terminal domain	1z77 A:1-75
16	gi|153952907|ref|YP_001393672.1|	0046275	245-294	0.00000000000000161	46689	Homeodomain-like	0.011	46759	AraC type transcriptional activator	1d5y A:57-121
16	gi|153952907|ref|YP_001393672.1|	0051818	34-171	3.01e-16	51215	Regulatory protein AraC	0.021	51216	Regulatory protein AraC	2arc A:
16	gi|153952907|ref|YP_001393672.1|	0036286	193-243	0.00000412	46689	Homeodomain-like	0.063	46764	Tetracyclin repressor-like, N-terminal domain	1v7b A:1-74
16	gi|153952910|ref|YP_001393675.1|	0049523	7-80	2.67e-18	46689	Homeodomain-like	0.0046	46764	Tetracyclin repressor-like, N-terminal domain	1z77 A:1-75
16	gi|153953143|ref|YP_001393908.1|	0049195	4-75	0.00000000000000164	46689	Homeodomain-like	0.0027	46764	Tetracyclin repressor-like, N-terminal domain	1sgm A:5-77
16	gi|153953143|ref|YP_001393908.1|	0043601	84-188	0.00000000000222	48498	Tetracyclin repressor-like, C-terminal domain	0.007	48499	Tetracyclin repressor-like, C-terminal domain	1sgm A:78-188
16	gi|153953448|ref|YP_001394213.1|	0049195	11-81	0.00000000011	46689	Homeodomain-like	0.016	46764	Tetracyclin repressor-like, N-terminal domain	1vi0 A:6-77
16	gi|153954160|ref|YP_001394925.1|	0054374	8-70	0.00000000000000534	46689	Homeodomain-like	0.0073	46764	Tetracyclin repressor-like, N-terminal domain	2fq4 A:9-77
16	gi|153954160|ref|YP_001394925.1|	0053097	79-197	0.000000267	48498	Tetracyclin repressor-like, C-terminal domain	0.016	48499	Tetracyclin repressor-like, C-terminal domain	2fq4 A:78-192
16	gi|153954346|ref|YP_001395111.1|	0049392	6-73	0.0000000000000103	46689	Homeodomain-like	0.00055	46764	Tetracyclin repressor-like, N-terminal domain	1sgm A:5-77
16	gi|153954346|ref|YP_001395111.1|	0043601	79-187	0.00000000000534	48498	Tetracyclin repressor-like, C-terminal domain	0.00023	48499	Tetracyclin repressor-like, C-terminal domain	1sgm A:78-188
16	gi|153954834|ref|YP_001395599.1|	0049195	11-77	0.0000000000000313	46689	Homeodomain-like	0.0093	46764	Tetracyclin repressor-like, N-terminal domain	1sgm A:5-77
16	gi|153954908|ref|YP_001395673.1|	0049523	8-72	0.00000000000000459	46689	Homeodomain-like	0.0085	46764	Tetracyclin repressor-like, N-terminal domain	1z77 A:1-75
16	gi|153955005|ref|YP_001395770.1|	0054157	7-73	0.00000000000021	46689	Homeodomain-like	0.02	46764	Tetracyclin repressor-like, N-terminal domain	2iu5 A:1-71
16	gi|153955110|ref|YP_001395875.1|	0051586	77-170	0.0000000000000216	48498	Tetracyclin repressor-like, C-terminal domain	0.0049	48499	Tetracyclin repressor-like, C-terminal domain	1zk8 A:78-182
16	gi|153955110|ref|YP_001395875.1|	0051585	7-72	0.000000472	46689	Homeodomain-like	0.02	46764	Tetracyclin repressor-like, N-terminal domain	1z0x A:4-71
16	gi|153955112|ref|YP_001395877.1|	0051586	77-182	9.12e-20	48498	Tetracyclin repressor-like, C-terminal domain	0.0025	48499	Tetracyclin repressor-like, C-terminal domain	1zk8 A:78-182
16	gi|153955112|ref|YP_001395877.1|	0051585	5-66	0.00000000000105	46689	Homeodomain-like	0.0032	46764	Tetracyclin repressor-like, N-terminal domain	1zk8 A:6-77
16	gi|153955134|ref|YP_001395899.1|	0054157	3-57	0.0000000000000185	46689	Homeodomain-like	0.0066	46764	Tetracyclin repressor-like, N-terminal domain	1z77 A:1-75
16	gi|153955148|ref|YP_001395913.1|	0049523	3-59	0.00000000000015	46689	Homeodomain-like	0.0062	46764	Tetracyclin repressor-like, N-terminal domain	3c07 A:15-89
16	gi|153955190|ref|YP_001395955.1|	0054157	13-74	0.000000000000155	46689	Homeodomain-like	0.011	46764	Tetracyclin repressor-like, N-terminal domain	2iu5 A:1-71
16	gi|153955218|ref|YP_001395983.1|	0054341	18-88	0.000000000184	46689	Homeodomain-like	0.02	46764	Tetracyclin repressor-like, N-terminal domain	2id3 A:13-80
16	gi|153955218|ref|YP_001395983.1|	0049196	95-201	0.00000473	48498	Tetracyclin repressor-like, C-terminal domain	0.013	48499	Tetracyclin repressor-like, C-terminal domain	2fq4 A:78-192
16	gi|153955467|ref|YP_001396232.1|	0043601	80-188	2.67e-16	48498	Tetracyclin repressor-like, C-terminal domain	0.00019	48499	Tetracyclin repressor-like, C-terminal domain	1sgm A:78-188
16	gi|153955467|ref|YP_001396232.1|	0049392	7-75	0.00000000000000272	46689	Homeodomain-like	0.00043	46764	Tetracyclin repressor-like, N-terminal domain	1sgm A:5-77
16	gi|153955490|ref|YP_001396255.1|	0054157	5-71	0.0000000000000205	46689	Homeodomain-like	0.0098	46764	Tetracyclin repressor-like, N-terminal domain	2iu5 A:1-71
16	gi|153955653|ref|YP_001396418.1|	0052647	4-73	0.0000000000000344	46689	Homeodomain-like	0.011	46764	Tetracyclin repressor-like, N-terminal domain	2fbq A:2-80
16	gi|153956078|ref|YP_001396843.1|	0049523	11-85	0.00000000000000599	46689	Homeodomain-like	0.007	46764	Tetracyclin repressor-like, N-terminal domain	2fbq A:2-80
16	gi|153956106|ref|YP_001396871.1|	0049195	23-88	0.0000000000000975	46689	Homeodomain-like	0.0026	46764	Tetracyclin repressor-like, N-terminal domain	1vi0 A:6-77
16	gi|153956339|ref|YP_001397104.1|	0051515	82-200	2.07e-25	48498	Tetracyclin repressor-like, C-terminal domain	0.0071	48499	Tetracyclin repressor-like, C-terminal domain	1vi0 A:78-194
16	gi|153956339|ref|YP_001397104.1|	0049523	10-75	4.16e-16	46689	Homeodomain-like	0.0062	46764	Tetracyclin repressor-like, N-terminal domain	1z77 A:1-75
