# Supplementary material for: Abundance, diversity and domain architecture variability in prokaryotic DNA-binding transcription factors
Source: PLoS One. 2018 Apr 3;13(4):e0195332. doi: 10.1371/journal.pone.0195332 (PMC5882156; doi:10.1371/journal.pone.0195332)
Supplement: S1 Dataset — The information of genomes and transcription factors is organized in a tabular format. The file S1_Dataset.zip contains 761 files, one per genome. The information is organized as follows: Genome ID, identifier from NCBI database; Supfam ID; physical position of the Domain; E-value; Supfam model assignment; Supfam description; E-value associated to the family; Family ID; Family ID; representative PDB associated to each assignment. (ZIP) [file pone.0195332.s005.zip › Genomes_assignments/Clostridium_ljungdahlii_DSM_13528_B.TFs]

cF	gi|300853289|ref|YP_003778273.1|	0039814	130-290	1.44e-23	55136	Probable bacterial effector-binding domain	0.046	75462	Gyrase inhibitory protein GyrI (SbmC, YeeB)	1jyh A:
cF	gi|300853289|ref|YP_003778273.1|	0046275	57-106	0.0000000000148	46689	Homeodomain-like	0.0053	46759	AraC type transcriptional activator	1d5y A:57-121
cF	gi|300853289|ref|YP_003778273.1|	0036286	5-55	0.00000000762	46689	Homeodomain-like	0.0047	46759	AraC type transcriptional activator	1bl0 A:9-62
cF	gi|300853629|ref|YP_003778613.1|	0051818	29-165	0.000000000000589	51215	Regulatory protein AraC	0.011	51216	Regulatory protein AraC	2arc A:
cF	gi|300853629|ref|YP_003778613.1|	0046275	239-282	0.0000000188	46689	Homeodomain-like	0.028	46759	AraC type transcriptional activator	1d5y A:57-121
cF	gi|300853629|ref|YP_003778613.1|	0036286	183-233	0.000000287	46689	Homeodomain-like	0.0089	46759	AraC type transcriptional activator	1bl0 A:9-62
cF	gi|300854371|ref|YP_003779355.1|	0043525	1-127	3.7e-32	52172	CheY-like	0.00054	52173	CheY-related	1u0s Y:
cF	gi|300854371|ref|YP_003779355.1|	0046275	194-243	0.0000000000493	46689	Homeodomain-like	0.032	46759	AraC type transcriptional activator	1d5y A:57-121
cF	gi|300854371|ref|YP_003779355.1|	0036286	143-192	0.00000000143	46689	Homeodomain-like	0.043	46759	AraC type transcriptional activator	1bl0 A:9-62
cF	gi|300854540|ref|YP_003779524.1|	0051818	4-170	0.000000000000196	51215	Regulatory protein AraC	0.0083	51216	Regulatory protein AraC	2arc A:
cF	gi|300854540|ref|YP_003779524.1|	0036286	186-236	0.000000000454	46689	Homeodomain-like	0.012	46759	AraC type transcriptional activator	1bl0 A:9-62
cF	gi|300854540|ref|YP_003779524.1|	0046275	239-290	0.000000000538	46689	Homeodomain-like	0.025	46759	AraC type transcriptional activator	1d5y A:57-121
cF	gi|300854706|ref|YP_003779690.1|	0044371	539-688	4.68e-29	51011	Glycosyl hydrolase domain	0.013	89388	Composite domain of glycosyl hydrolase families 5, 30, 39 and 51	1uhv A:1-13,A:360-500
cF	gi|300854706|ref|YP_003779690.1|	0046275	226-276	0.00000000000345	46689	Homeodomain-like	0.021	46759	AraC type transcriptional activator	1d5y A:57-121
cF	gi|300854706|ref|YP_003779690.1|	0048019	24-95	0.00000000102	51182	RmlC-like cupins	0.061	75035	Quercetin 2,3-dioxygenase-like	1y3t A:5-334
cF	gi|300854706|ref|YP_003779690.1|	0050404	330-412	0.0000181	51445	(Trans)glycosidases	0.0076	51487	beta-glycanases	1w91 A:14-360
cF	gi|300855164|ref|YP_003780148.1|	0046275	223-274	0.00000278	46689	Homeodomain-like	0.038	46759	AraC type transcriptional activator	1bl0 A:63-124
cF	gi|300855478|ref|YP_003780462.1|	0054448	13-208	6.59e-72	51621	Phosphoenolpyruvate/pyruvate domain	0.00000669	159416	Mll9387-like	2p10 A:8-204
cF	gi|300855478|ref|YP_003780462.1|	0045977	358-405	0.00000000394	46689	Homeodomain-like	0.027	46759	AraC type transcriptional activator	1bl0 A:63-124
cF	gi|300855478|ref|YP_003780462.1|	0036286	305-356	0.000000454	46689	Homeodomain-like	0.041	46759	AraC type transcriptional activator	1bl0 A:9-62
cF	gi|300855763|ref|YP_003780747.1|	0045977	475-525	0.00000000000332	46689	Homeodomain-like	0.015	46759	AraC type transcriptional activator	1bl0 A:63-124
cF	gi|300855763|ref|YP_003780747.1|	0036286	423-473	0.00000475	46689	Homeodomain-like	0.028	46759	AraC type transcriptional activator	1bl0 A:9-62
cF	gi|300856099|ref|YP_003781083.1|	0046275	216-263	0.000000000255	46689	Homeodomain-like	0.023	46759	AraC type transcriptional activator	1d5y A:57-121
cF	gi|300856099|ref|YP_003781083.1|	0051818	25-96	0.0000000000471	51215	Regulatory protein AraC	0.013	51216	Regulatory protein AraC	2arc A:
cF	gi|300856099|ref|YP_003781083.1|	0036286	166-214	0.0000000627	46689	Homeodomain-like	0.034	46759	AraC type transcriptional activator	1bl0 A:9-62
cF	gi|300856459|ref|YP_003781443.1|	0046275	57-107	0.00000000000017	46689	Homeodomain-like	0.0029	46759	AraC type transcriptional activator	1d5y A:57-121
cF	gi|300856459|ref|YP_003781443.1|	0036286	5-55	0.00000000215	46689	Homeodomain-like	0.0066	46759	AraC type transcriptional activator	1bl0 A:9-62
cF	gi|300856661|ref|YP_003781645.1|	0051818	31-166	2.35e-16	51215	Regulatory protein AraC	0.014	51216	Regulatory protein AraC	2arc A:
cF	gi|300856661|ref|YP_003781645.1|	0046275	238-289	0.0000000000000806	46689	Homeodomain-like	0.032	46759	AraC type transcriptional activator	1d5y A:57-121
cF	gi|300856661|ref|YP_003781645.1|	0036286	186-236	0.00000000323	46689	Homeodomain-like	0.011	46759	AraC type transcriptional activator	1bl0 A:9-62
cF	gi|300857111|ref|YP_003782095.1|	0043525	4-121	1.85e-27	52172	CheY-like	0.0058	52173	CheY-related	1u0s Y:
cF	gi|300857111|ref|YP_003782095.1|	0046275	199-249	0.000000000000851	46689	Homeodomain-like	0.025	46759	AraC type transcriptional activator	1d5y A:57-121
cF	gi|300857111|ref|YP_003782095.1|	0035607	147-196	0.0000000582	46689	Homeodomain-like	0.02	46759	AraC type transcriptional activator	1bl0 A:9-62
cF	gi|300854111|ref|YP_003779095.1|	0045802	2-67	2.12e-20	46785	Winged helix DNA-binding domain	0.0012	46792	Arginine repressor (ArgR), N-terminal DNA-binding domain	1b4a A:4-78
cF	gi|300854111|ref|YP_003779095.1|	0035348	79-147	0.00000000000000127	55252	C-terminal domain of arginine repressor	0.0025	55253	C-terminal domain of arginine repressor	1b4b A:
cF	gi|300854305|ref|YP_003779289.1|	0037456	2-68	8.79e-22	46785	Winged helix DNA-binding domain	0.00088	46792	Arginine repressor (ArgR), N-terminal DNA-binding domain	1b4a A:4-78
cF	gi|300854305|ref|YP_003779289.1|	0037457	79-147	4.05e-16	55252	C-terminal domain of arginine repressor	0.0024	55253	C-terminal domain of arginine repressor	1f9n A:79-149
cF	gi|300854759|ref|YP_003779743.1|	0040524	72-231	3.45e-32	100950	NagB/RpiA/CoA transferase-like	0.066	74656	CoA transferase alpha subunit-like	1k6d A:
cF	gi|300854759|ref|YP_003779743.1|	0043758	2-58	0.000000000157	46785	Winged helix DNA-binding domain	0.059	46792	Arginine repressor (ArgR), N-terminal DNA-binding domain	1b4a A:4-78
cF	gi|300853394|ref|YP_003778378.1|	0049777	22-119	8.5e-29	46785	Winged helix DNA-binding domain	0.0024	46801	ArsR-like transcriptional regulators	1smt A:
cF	gi|300854746|ref|YP_003779730.1|	0049777	5-89	7.71e-27	46785	Winged helix DNA-binding domain	0.0089	46801	ArsR-like transcriptional regulators	1u2w A:12-119
cF	gi|300855357|ref|YP_003780341.1|	0049777	3-90	6.72e-20	46785	Winged helix DNA-binding domain	0.037	46801	ArsR-like transcriptional regulators	1smt A:
cF	gi|300856119|ref|YP_003781103.1|	0049777	7-94	1.5e-18	46785	Winged helix DNA-binding domain	0.073	46801	ArsR-like transcriptional regulators	1smt A:
cF	gi|300856122|ref|YP_003781106.1|	0049944	8-94	2.62e-24	46785	Winged helix DNA-binding domain	0.03	46801	ArsR-like transcriptional regulators	1r1u A:
cF	gi|300853241|ref|YP_003778225.1|	0039385	68-170	2.48e-33	75500	Putative transcriptional regulator TM1602, C-terminal domain	0.0000779	75501	Putative transcriptional regulator TM1602, C-terminal domain	1j5y A:68-174
cF	gi|300853241|ref|YP_003778225.1|	0039384	3-60	0.00000000333	46785	Winged helix DNA-binding domain	0.0041	46786	Biotin repressor-like	1j5y A:3-67
cF	gi|300853999|ref|YP_003778983.1|	0054707	70-209	2.21e-24	54631	CBS-domain pair	0.0016	54632	CBS-domain pair	2yzi A:4-135
cF	gi|300853999|ref|YP_003778983.1|	0043758	5-75	0.00000000000288	46785	Winged helix DNA-binding domain	0.03	46786	Biotin repressor-like	1j5y A:3-67
cF	gi|300854703|ref|YP_003779687.1|	0039384	2-61	0.00000000626	46785	Winged helix DNA-binding domain	0.057	46786	Biotin repressor-like	1j5y A:3-67
cF	gi|300855842|ref|YP_003780826.1|	0035568	70-261	2.18e-58	55681	Class II aaRS and biotin synthetases	0.0000587	55707	Biotin holoenzyme synthetase	1wqw A:1-188
cF	gi|300855842|ref|YP_003780826.1|	0045968	5-58	0.000000000215	46785	Winged helix DNA-binding domain	0.039	46786	Biotin repressor-like	1bia A:1-63
cF	gi|300855842|ref|YP_003780826.1|	0050688	278-324	0.0000032	50037	C-terminal domain of transcriptional repressors	0.004	50038	Biotin repressor (BirA)	1wqw A:189-235
cF	gi|300853958|ref|YP_003778942.1|	0051666	3-151	3.54e-30	51206	cAMP-binding domain-like	0.0081	51210	cAMP-binding domain	2oz6 A:9-142
cF	gi|300853958|ref|YP_003778942.1|	0054016	157-227	0.0000000000000964	46785	Winged helix DNA-binding domain	0.021	46796	CAP C-terminal domain-like	1zyb A:148-220
cF	gi|300854269|ref|YP_003779253.1|	0048492	29-142	1.83e-28	51206	cAMP-binding domain-like	0.0035	51210	cAMP-binding domain	1hw5 A:1-137
cF	gi|300854269|ref|YP_003779253.1|	0048601	145-214	0.0000000000000907	46785	Winged helix DNA-binding domain	0.016	46796	CAP C-terminal domain-like	1hw5 A:138-208
cF	gi|300855554|ref|YP_003780538.1|	0054946	10-143	1.57e-30	51206	cAMP-binding domain-like	0.012	51210	cAMP-binding domain	3e5u A:9-147
cF	gi|300855554|ref|YP_003780538.1|	0048601	150-223	3.93e-19	46785	Winged helix DNA-binding domain	0.018	46796	CAP C-terminal domain-like	2coh A:118-199
cF	gi|300856123|ref|YP_003781107.1|	0048600	38-152	4.19e-18	51206	cAMP-binding domain-like	0.011	51210	cAMP-binding domain	1o5l A:1-129
cF	gi|300856123|ref|YP_003781107.1|	0052198	162-219	0.0000000006	46785	Winged helix DNA-binding domain	0.016	46796	CAP C-terminal domain-like	2coh A:118-199
cF	gi|300853581|ref|YP_003778565.1|	0054514	5-183	1.44e-48	159800	PrpR receptor domain-like	0.0015	159801	PrpR receptor domain-like	2pju A:11-196
cF	gi|300853581|ref|YP_003778565.1|	0041617	322-528	3.36e-20	52540	P-loop containing nucleoside triphosphate hydrolases	0.0027	81269	Extended AAA-ATPase domain	1ny5 A:138-384
cF	gi|300853581|ref|YP_003778565.1|	0049952	547-593	0.0000000282	46689	Homeodomain-like	0.034	100918	FIS-like	1eto B:
cF	gi|300853897|ref|YP_003778881.1|	0041617	153-396	2.22e-68	52540	P-loop containing nucleoside triphosphate hydrolases	0.00000141	81269	Extended AAA-ATPase domain	1ny5 A:138-384
cF	gi|300853897|ref|YP_003778881.1|	0048440	415-461	0.000000000175	46689	Homeodomain-like	0.026	100918	FIS-like	1eto B:
cF	gi|300853897|ref|YP_003778881.1|	0048248	31-127	0.0000000796	55785	PYP-like sensor domain (PAS domain)	0.056	88853	Flavin-binding PAS domain	1byw A:
cF	gi|300855192|ref|YP_003780176.1|	0041617	136-372	4.85e-67	52540	P-loop containing nucleoside triphosphate hydrolases	0.00000107	81269	Extended AAA-ATPase domain	1ny5 A:138-384
cF	gi|300855192|ref|YP_003780176.1|	0037176	350-445	0.00000000000021	46689	Homeodomain-like	0.014	100918	FIS-like	1eto B:
cF	gi|300855192|ref|YP_003780176.1|	0048459	8-60	0.0000000103	55785	PYP-like sensor domain (PAS domain)	0.036	55789	Heme-binding PAS domain	1v9y A:
cF	gi|300855193|ref|YP_003780177.1|	0041617	329-558	3.24e-68	52540	P-loop containing nucleoside triphosphate hydrolases	0.00000158	81269	Extended AAA-ATPase domain	1ny5 A:138-384
cF	gi|300855193|ref|YP_003780177.1|	0037176	543-630	0.0000000000717	46689	Homeodomain-like	0.021	100918	FIS-like	1eto B:
cF	gi|300855193|ref|YP_003780177.1|	0048248	207-259	0.00000324	55785	PYP-like sensor domain (PAS domain)	0.044	55789	Heme-binding PAS domain	1ew0 A:
cF	gi|300855200|ref|YP_003780184.1|	0041617	28-257	4.6e-67	52540	P-loop containing nucleoside triphosphate hydrolases	0.00000121	81269	Extended AAA-ATPase domain	1ny5 A:138-384
cF	gi|300855200|ref|YP_003780184.1|	0037176	242-334	0.0000000000000173	46689	Homeodomain-like	0.023	100918	FIS-like	1eto B:
cF	gi|300855204|ref|YP_003780188.1|	0041617	342-572	1.57e-67	52540	P-loop containing nucleoside triphosphate hydrolases	0.00000192	81269	Extended AAA-ATPase domain	1ny5 A:138-384
cF	gi|300855204|ref|YP_003780188.1|	0037176	557-644	0.00000000000762	46689	Homeodomain-like	0.023	100918	FIS-like	1eto B:
cF	gi|300855204|ref|YP_003780188.1|	0048248	222-314	0.00000971	55785	PYP-like sensor domain (PAS domain)	0.07	55789	Heme-binding PAS domain	1ew0 A:
cF	gi|300855446|ref|YP_003780430.1|	0041617	153-396	1.93e-66	52540	P-loop containing nucleoside triphosphate hydrolases	0.00000139	81269	Extended AAA-ATPase domain	1ny5 A:138-384
cF	gi|300855446|ref|YP_003780430.1|	0048440	415-461	0.000000000086	46689	Homeodomain-like	0.019	100918	FIS-like	1eto B:
cF	gi|300855446|ref|YP_003780430.1|	0048248	31-126	0.00000837	55785	PYP-like sensor domain (PAS domain)	0.061	55789	Heme-binding PAS domain	1ew0 A:
cF	gi|300855499|ref|YP_003780483.1|	0041617	336-579	2.85e-68	52540	P-loop containing nucleoside triphosphate hydrolases	0.00000068	81269	Extended AAA-ATPase domain	1ny5 A:138-384
cF	gi|300855499|ref|YP_003780483.1|	0037176	550-641	0.00000000000000209	46689	Homeodomain-like	0.035	100918	FIS-like	1eto B:
cF	gi|300855499|ref|YP_003780483.1|	0048248	208-310	0.0000000819	55785	PYP-like sensor domain (PAS domain)	0.07	82764	N-terminal PAS domain of Pas kinase	1ll8 A:
cF	gi|300855499|ref|YP_003780483.1|	0049608	58-200	0.00000647	55781	GAF domain-like	0.019	75513	IclR ligand-binding domain-like	1tf1 A:
cF	gi|300855573|ref|YP_003780557.1|	0041617	339-568	1.18e-67	52540	P-loop containing nucleoside triphosphate hydrolases	0.00000143	81269	Extended AAA-ATPase domain	1ny5 A:138-384
cF	gi|300855573|ref|YP_003780557.1|	0037176	553-640	0.0000000000336	46689	Homeodomain-like	0.018	100918	FIS-like	1eto B:
cF	gi|300855573|ref|YP_003780557.1|	0037219	217-315	0.0000324	55785	PYP-like sensor domain (PAS domain)	0.058	55789	Heme-binding PAS domain	1ew0 A:
cF	gi|300855582|ref|YP_003780566.1|	0041617	329-558	7.58e-68	52540	P-loop containing nucleoside triphosphate hydrolases	0.00000158	81269	Extended AAA-ATPase domain	1ny5 A:138-384
cF	gi|300855582|ref|YP_003780566.1|	0037176	543-630	0.00000000000287	46689	Homeodomain-like	0.021	100918	FIS-like	1eto B:
cF	gi|300855582|ref|YP_003780566.1|	0048459	205-277	0.00000305	55785	PYP-like sensor domain (PAS domain)	0.044	55789	Heme-binding PAS domain	1ew0 A:
cF	gi|300855590|ref|YP_003780574.1|	0041617	329-558	3.07e-68	52540	P-loop containing nucleoside triphosphate hydrolases	0.00000158	81269	Extended AAA-ATPase domain	1ny5 A:138-384
cF	gi|300855590|ref|YP_003780574.1|	0037176	543-630	0.000000000282	46689	Homeodomain-like	0.031	100918	FIS-like	1eto B:
cF	gi|300855590|ref|YP_003780574.1|	0048459	205-277	0.00000305	55785	PYP-like sensor domain (PAS domain)	0.044	55789	Heme-binding PAS domain	1ew0 A:
cF	gi|300855661|ref|YP_003780645.1|	0041617	323-559	1.04e-66	52540	P-loop containing nucleoside triphosphate hydrolases	0.00000153	81269	Extended AAA-ATPase domain	1ny5 A:138-384
cF	gi|300855661|ref|YP_003780645.1|	0037176	538-630	0.0000000000000426	46689	Homeodomain-like	0.032	100918	FIS-like	1eto B:
cF	gi|300855661|ref|YP_003780645.1|	0048459	189-299	0.0000000000000704	55785	PYP-like sensor domain (PAS domain)	0.035	55786	PYP-like	1otd A:
cF	gi|300855663|ref|YP_003780647.1|	0041617	323-560	7.9e-68	52540	P-loop containing nucleoside triphosphate hydrolases	0.00000142	81269	Extended AAA-ATPase domain	1ny5 A:138-384
cF	gi|300855663|ref|YP_003780647.1|	0048459	189-299	0.000000000000011	55785	PYP-like sensor domain (PAS domain)	0.052	55786	PYP-like	1otd A:
cF	gi|300855663|ref|YP_003780647.1|	0037176	538-630	0.000000000000239	46689	Homeodomain-like	0.034	100918	FIS-like	1eto B:
cF	gi|300856452|ref|YP_003781436.1|	0041617	239-483	3.03e-64	52540	P-loop containing nucleoside triphosphate hydrolases	0.000002	81269	Extended AAA-ATPase domain	1ny5 A:138-384
cF	gi|300856452|ref|YP_003781436.1|	0037176	452-547	2.01e-16	46689	Homeodomain-like	0.032	100918	FIS-like	1g2h A:
cF	gi|300856452|ref|YP_003781436.1|	0037219	85-198	0.000000000112	55785	PYP-like sensor domain (PAS domain)	0.058	55789	Heme-binding PAS domain	1v9y A:
cF	gi|300856789|ref|YP_003781773.1|	0041617	209-450	9.38e-69	52540	P-loop containing nucleoside triphosphate hydrolases	0.00000114	81269	Extended AAA-ATPase domain	1ny5 A:138-384
cF	gi|300856789|ref|YP_003781773.1|	0048459	80-184	0.000000000000133	55785	PYP-like sensor domain (PAS domain)	0.026	55789	Heme-binding PAS domain	1v9y A:
cF	gi|300856789|ref|YP_003781773.1|	0046907	466-521	0.000000000133	46689	Homeodomain-like	0.012	100918	FIS-like	1g2h A:
cF	gi|300857180|ref|YP_003782164.1|	0048440	22-75	0.0000000000157	46689	Homeodomain-like	0.058	100918	FIS-like	1eto B:
cF	gi|300857183|ref|YP_003782167.1|	0041617	273-517	4.28e-69	52540	P-loop containing nucleoside triphosphate hydrolases	0.00000143	81269	Extended AAA-ATPase domain	1ny5 A:138-384
cF	gi|300857183|ref|YP_003782167.1|	0037176	488-598	0.0000000000279	46689	Homeodomain-like	0.06	100918	FIS-like	1eto B:
cF	gi|300857183|ref|YP_003782167.1|	0048459	141-203	0.00000000322	55785	PYP-like sensor domain (PAS domain)	0.05	55789	Heme-binding PAS domain	1ew0 A:
cF	gi|300857371|ref|YP_003782355.1|	0041617	129-372	1.05e-65	52540	P-loop containing nucleoside triphosphate hydrolases	0.00000144	81269	Extended AAA-ATPase domain	1ny5 A:138-384
cF	gi|300857371|ref|YP_003782355.1|	0037176	343-436	0.0000000435	46689	Homeodomain-like	0.075	100918	FIS-like	1eto B:
cF	gi|300857372|ref|YP_003782356.1|	0041617	129-373	1.81e-65	52540	P-loop containing nucleoside triphosphate hydrolases	0.00000157	81269	Extended AAA-ATPase domain	1ny5 A:138-384
cF	gi|300857372|ref|YP_003782356.1|	0037176	343-436	0.0000000403	46689	Homeodomain-like	0.037	100918	FIS-like	1eto B:
cF	gi|300853807|ref|YP_003778791.1|	0041150	2-133	2.58e-26	46785	Winged helix DNA-binding domain	0.03	101027	FUR-like	1mzb A:
cF	gi|300854405|ref|YP_003779389.1|	0041150	11-145	2.32e-41	46785	Winged helix DNA-binding domain	0.0015	101027	FUR-like	1mzb A:
cF	gi|300854810|ref|YP_003779794.1|	0041150	7-140	2.35e-35	46785	Winged helix DNA-binding domain	0.0039	101027	FUR-like	1mzb A:
cF	gi|300855121|ref|YP_003780105.1|	0041150	9-147	2.61e-24	46785	Winged helix DNA-binding domain	0.0018	101027	FUR-like	1mzb A:
cF	gi|300856714|ref|YP_003781698.1|	0041150	3-133	3.27e-34	46785	Winged helix DNA-binding domain	0.014	101027	FUR-like	1mzb A:
cF	gi|300856915|ref|YP_003781899.1|	0041150	7-141	1.14e-25	46785	Winged helix DNA-binding domain	0.0061	101027	FUR-like	1mzb A:
cF	gi|300853398|ref|YP_003778382.1|	0036339	61-331	3.08e-84	53822	Periplasmic binding protein-like I	0.00000127	53823	L-arabinose binding protein-like	2nzu G:58-332
cF	gi|300853398|ref|YP_003778382.1|	0051985	3-60	1.22e-19	47413	lambda repressor-like DNA-binding domains	0.0014	47438	GalR/LacI-like bacterial regulator	2hsg A:2-58
cF	gi|300854927|ref|YP_003779911.1|	0048694	237-297	1.53e-17	46894	C-terminal effector domain of the bipartite response regulators	0.0037	46900	GerE-like (LuxR/UhpA family of transcriptional regulators)	1fse A:
cF	gi|300855110|ref|YP_003780094.1|	0048694	819-885	5.44e-18	46894	C-terminal effector domain of the bipartite response regulators	0.0023	46900	GerE-like (LuxR/UhpA family of transcriptional regulators)	1fse A:
cF	gi|300855110|ref|YP_003780094.1|	0053686	13-235	0.00000000457	52540	P-loop containing nucleoside triphosphate hydrolases	0.06	81269	Extended AAA-ATPase domain	1sxj B:7-230
cF	gi|300855110|ref|YP_003780094.1|	0042932	596-821	0.000000705	48452	TPR-like	0.04	48453	Tetratricopeptide repeat (TPR)	1e96 B:
cF	gi|300855506|ref|YP_003780490.1|	0048694	761-824	5.1e-17	46894	C-terminal effector domain of the bipartite response regulators	0.0043	46900	GerE-like (LuxR/UhpA family of transcriptional regulators)	1yio A:131-200
cF	gi|300855506|ref|YP_003780490.1|	0052726	12-211	0.000000000407	52540	P-loop containing nucleoside triphosphate hydrolases	0.079	81269	Extended AAA-ATPase domain	2fna A:1-283
cF	gi|300856053|ref|YP_003781037.1|	0045682	6-136	2.28e-32	52172	CheY-like	0.00085	52173	CheY-related	1a04 A:5-142
cF	gi|300856053|ref|YP_003781037.1|	0048694	148-214	5.78e-20	46894	C-terminal effector domain of the bipartite response regulators	0.0039	46900	GerE-like (LuxR/UhpA family of transcriptional regulators)	1fse A:
cF	gi|300853335|ref|YP_003778319.1|	0036339	82-359	5.3e-61	53822	Periplasmic binding protein-like I	0.000035	53823	L-arabinose binding protein-like	2nzu G:58-332
cF	gi|300853335|ref|YP_003778319.1|	0050048	3-71	1.62e-17	46785	Winged helix DNA-binding domain	0.017	46804	GntR-like transcriptional regulators	3bwg A:5-82
cF	gi|300853663|ref|YP_003778647.1|	0050048	6-79	2.2e-18	46785	Winged helix DNA-binding domain	0.017	46804	GntR-like transcriptional regulators	1v4r A:1-100
cF	gi|300853864|ref|YP_003778848.1|	0054662	56-229	6.91e-24	64288	Chorismate lyase-like	0.011	143473	UTRA domain	2ra5 A:66-245
cF	gi|300853864|ref|YP_003778848.1|	0050048	4-78	1.54e-20	46785	Winged helix DNA-binding domain	0.017	46804	GntR-like transcriptional regulators	3bwg A:5-82
cF	gi|300854071|ref|YP_003779055.1|	0050768	64-440	7.23e-67	53383	PLP-dependent transferases	0.00012	53384	AAT-like	1x0m A:26-428
cF	gi|300854071|ref|YP_003779055.1|	0050048	2-69	0.0000000000000136	46785	Winged helix DNA-binding domain	0.011	46804	GntR-like transcriptional regulators	3bwg A:5-82
cF	gi|300854577|ref|YP_003779561.1|	0054060	95-223	1.23e-20	48008	GntR ligand-binding domain-like	0.019	48009	GntR ligand-binding domain-like	2hs5 A:94-231
cF	gi|300854577|ref|YP_003779561.1|	0050048	2-75	4.3e-17	46785	Winged helix DNA-binding domain	0.025	46804	GntR-like transcriptional regulators	1hw1 A:5-78
cF	gi|300854966|ref|YP_003779950.1|	0050768	110-473	3.38e-73	53383	PLP-dependent transferases	0.00014	53384	AAT-like	1x0m A:26-428
cF	gi|300854966|ref|YP_003779950.1|	0050048	7-82	1.74e-17	46785	Winged helix DNA-binding domain	0.035	46804	GntR-like transcriptional regulators	2hs5 A:25-93
cF	gi|300854987|ref|YP_003779971.1|	0050048	7-83	0.0000000000000088	46785	Winged helix DNA-binding domain	0.012	46804	GntR-like transcriptional regulators	3bwg A:5-82
cF	gi|300854987|ref|YP_003779971.1|	0050142	132-205	0.0000000000000034	116726	TrkA C-terminal domain-like	0.0032	116727	TrkA C-terminal domain-like	2fy8 A:245-336
cF	gi|300855140|ref|YP_003780124.1|	0050768	96-487	7.12e-99	53383	PLP-dependent transferases	0.000000482	53384	AAT-like	1x0m A:26-428
cF	gi|300855140|ref|YP_003780124.1|	0050048	6-80	5.93e-21	46785	Winged helix DNA-binding domain	0.024	46804	GntR-like transcriptional regulators	1v4r A:1-100
cF	gi|300855168|ref|YP_003780152.1|	0050048	5-75	0.0000000000000251	46785	Winged helix DNA-binding domain	0.058	46804	GntR-like transcriptional regulators	1hw1 A:5-78
cF	gi|300855168|ref|YP_003780152.1|	0054060	77-200	0.000000000149	48008	GntR ligand-binding domain-like	0.014	48009	GntR ligand-binding domain-like	2hs5 A:94-231
cF	gi|300855340|ref|YP_003780324.1|	0054060	97-231	3.4e-21	48008	GntR ligand-binding domain-like	0.019	48009	GntR ligand-binding domain-like	2hs5 A:94-231
cF	gi|300855340|ref|YP_003780324.1|	0050048	2-76	2.18e-20	46785	Winged helix DNA-binding domain	0.017	46804	GntR-like transcriptional regulators	3bwg A:5-82
cF	gi|300855689|ref|YP_003780673.1|	0050048	4-79	3.82e-18	46785	Winged helix DNA-binding domain	0.029	46804	GntR-like transcriptional regulators	3bwg A:5-82
cF	gi|300855802|ref|YP_003780786.1|	0040524	74-235	5.56e-29	100950	NagB/RpiA/CoA transferase-like	0.063	75176	D-ribose-5-phosphate isomerase (RpiA), catalytic domain	1lk5 A:1-130,A:211-229
cF	gi|300855802|ref|YP_003780786.1|	0043758	4-73	7.32e-16	46785	Winged helix DNA-binding domain	0.056	46804	GntR-like transcriptional regulators	3bwg A:5-82
cF	gi|300856109|ref|YP_003781093.1|	0050768	109-477	2.42e-95	53383	PLP-dependent transferases	0.000000283	53384	AAT-like	1x0m A:26-428
cF	gi|300856109|ref|YP_003781093.1|	0050048	6-80	6.52e-18	46785	Winged helix DNA-binding domain	0.037	46804	GntR-like transcriptional regulators	1hw1 A:5-78
cF	gi|300856217|ref|YP_003781201.1|	0054060	84-217	4.97e-26	48008	GntR ligand-binding domain-like	0.01	48009	GntR ligand-binding domain-like	2hs5 A:94-231
cF	gi|300856217|ref|YP_003781201.1|	0050048	14-82	5.9e-19	46785	Winged helix DNA-binding domain	0.017	46804	GntR-like transcriptional regulators	2hs5 A:25-93
cF	gi|300856371|ref|YP_003781355.1|	0050696	71-475	1.83e-80	53383	PLP-dependent transferases	0.00000399	53384	AAT-like	1x0m A:26-428
cF	gi|300856371|ref|YP_003781355.1|	0050048	8-84	1.69e-19	46785	Winged helix DNA-binding domain	0.018	46804	GntR-like transcriptional regulators	2hs5 A:25-93
cF	gi|300856552|ref|YP_003781536.1|	0050768	92-471	1.47e-81	53383	PLP-dependent transferases	0.00000654	53384	AAT-like	1x0m A:26-428
cF	gi|300856552|ref|YP_003781536.1|	0050048	19-88	0.0000000000000149	46785	Winged helix DNA-binding domain	0.02	46804	GntR-like transcriptional regulators	3bwg A:5-82
cF	gi|300856688|ref|YP_003781672.1|	0050048	6-93	1.02e-20	46785	Winged helix DNA-binding domain	0.022	46804	GntR-like transcriptional regulators	3bwg A:5-82
cF	gi|300857133|ref|YP_003782117.1|	0050768	107-479	3.85e-88	53383	PLP-dependent transferases	0.00000354	53384	AAT-like	1x0m A:26-428
cF	gi|300857133|ref|YP_003782117.1|	0050048	12-87	1.5e-20	46785	Winged helix DNA-binding domain	0.015	46804	GntR-like transcriptional regulators	1hw1 A:5-78
cF	gi|300857207|ref|YP_003782191.1|	0050048	9-83	4.12e-21	46785	Winged helix DNA-binding domain	0.025	46804	GntR-like transcriptional regulators	3bwg A:5-82
cF	gi|300853284|ref|YP_003778268.1|	0049608	68-245	1.77e-37	55781	GAF domain-like	0.00044	75513	IclR ligand-binding domain-like	1mkm A:76-246
cF	gi|300853284|ref|YP_003778268.1|	0048177	6-76	0.00000000000294	46785	Winged helix DNA-binding domain	0.048	74676	Transcriptional regulator IclR, N-terminal domain	1mkm A:1-75
cF	gi|300856104|ref|YP_003781088.1|	0049608	68-251	3.47e-34	55781	GAF domain-like	0.00032	75513	IclR ligand-binding domain-like	1mkm A:76-246
cF	gi|300856104|ref|YP_003781088.1|	0048177	11-80	0.0000000000000945	46785	Winged helix DNA-binding domain	0.057	74676	Transcriptional regulator IclR, N-terminal domain	1mkm A:1-75
cF	gi|300855281|ref|YP_003780265.1|	0039545	84-203	1.66e-35	51306	LexA/Signal peptidase	0.00023	51307	LexA-related	1jhf A:73-198
cF	gi|300855281|ref|YP_003780265.1|	0047587	7-71	7.81e-23	46785	Winged helix DNA-binding domain	0.02	46789	LexA repressor, N-terminal DNA-binding domain	1jhf A:2-72
cF	gi|300853615|ref|YP_003778599.1|	0052161	1-60	0.00000000000000141	46785	Winged helix DNA-binding domain	0.0074	68967	Lrp/AsnC-like transcriptional regulator N-terminal domain	1ri7 A:25-84
cF	gi|300853615|ref|YP_003778599.1|	0052160	63-137	0.0000000000000201	54909	Dimeric alpha+beta barrel	0.0023	69733	Lrp/AsnC-like transcriptional regulator C-terminal domain	1ri7 A:85-170
cF	gi|300853861|ref|YP_003778845.1|	0052162	69-150	4.16e-18	54909	Dimeric alpha+beta barrel	0.00028	69733	Lrp/AsnC-like transcriptional regulator C-terminal domain	2cg4 A:67-152
cF	gi|300853861|ref|YP_003778845.1|	0052161	8-68	8.56e-18	46785	Winged helix DNA-binding domain	0.0055	68967	Lrp/AsnC-like transcriptional regulator N-terminal domain	2cg4 A:4-66
cF	gi|300854585|ref|YP_003779569.1|	0051033	2-63	0.0000000838	46785	Winged helix DNA-binding domain	0.066	68967	Lrp/AsnC-like transcriptional regulator N-terminal domain	1ri7 A:25-84
cF	gi|300855241|ref|YP_003780225.1|	0040524	74-227	4.29e-32	100950	NagB/RpiA/CoA transferase-like	0.068	110513	IF2B-like	1vb5 A:
cF	gi|300855241|ref|YP_003780225.1|	0043758	4-77	3.74e-16	46785	Winged helix DNA-binding domain	0.054	68967	Lrp/AsnC-like transcriptional regulator N-terminal domain	1i1g A:2-61
cF	gi|300855283|ref|YP_003780267.1|	0052162	62-146	4.29e-20	54909	Dimeric alpha+beta barrel	0.0036	69733	Lrp/AsnC-like transcriptional regulator C-terminal domain	1ri7 A:85-170
cF	gi|300855283|ref|YP_003780267.1|	0052161	1-59	0.000000000000232	46785	Winged helix DNA-binding domain	0.0045	68967	Lrp/AsnC-like transcriptional regulator N-terminal domain	2cfx A:1-63
cF	gi|300855784|ref|YP_003780768.1|	0040524	76-237	1.99e-20	100950	NagB/RpiA/CoA transferase-like	0.075	75176	D-ribose-5-phosphate isomerase (RpiA), catalytic domain	1lk5 A:1-130,A:211-229
cF	gi|300855784|ref|YP_003780768.1|	0043758	4-61	0.0000000000259	46785	Winged helix DNA-binding domain	0.036	68967	Lrp/AsnC-like transcriptional regulator N-terminal domain	1i1g A:2-61
cF	gi|300855797|ref|YP_003780781.1|	0052160	64-137	0.000000000000115	54909	Dimeric alpha+beta barrel	0.0072	69733	Lrp/AsnC-like transcriptional regulator C-terminal domain	2cfx A:64-140
cF	gi|300855797|ref|YP_003780781.1|	0052161	1-60	0.000000000000257	46785	Winged helix DNA-binding domain	0.0088	68967	Lrp/AsnC-like transcriptional regulator N-terminal domain	2cfx A:1-63
cF	gi|300857382|ref|YP_003782366.1|	0040524	75-234	1.47e-30	100950	NagB/RpiA/CoA transferase-like	0.039	110513	IF2B-like	1vb5 A:
cF	gi|300857382|ref|YP_003782366.1|	0043758	5-61	0.00000000000511	46785	Winged helix DNA-binding domain	0.064	68967	Lrp/AsnC-like transcriptional regulator N-terminal domain	1ri7 A:25-84
cF	gi|300854799|ref|YP_003779783.1|	0045790	90-294	7.74e-27	53850	Periplasmic binding protein-like II	0.0089	53851	Phosphate binding protein-like	1al3 A:
cF	gi|300854799|ref|YP_003779783.1|	0047461	1-86	2.33e-18	46785	Winged helix DNA-binding domain	0.0037	88979	LysR-like transcriptional regulators	1ixc A:1-89
cF	gi|300854937|ref|YP_003779921.1|	0045790	90-282	1.29e-24	53850	Periplasmic binding protein-like II	0.0035	53851	Phosphate binding protein-like	2fyi A:88-307
cF	gi|300854937|ref|YP_003779921.1|	0045910	1-111	0.00000000000000127	46785	Winged helix DNA-binding domain	0.012	88979	LysR-like transcriptional regulators	1ixc A:1-89
cF	gi|300854951|ref|YP_003779935.1|	0045790	88-290	2.48e-30	53850	Periplasmic binding protein-like II	0.0016	53851	Phosphate binding protein-like	1i6a A:
cF	gi|300854951|ref|YP_003779935.1|	0045910	1-109	9.72e-21	46785	Winged helix DNA-binding domain	0.0049	88979	LysR-like transcriptional regulators	1ixc A:1-89
cF	gi|300854953|ref|YP_003779937.1|	0052806	88-287	1.21e-31	53850	Periplasmic binding protein-like II	0.00064	53851	Phosphate binding protein-like	1i6a A:
cF	gi|300854953|ref|YP_003779937.1|	0045910	1-110	2.32e-23	46785	Winged helix DNA-binding domain	0.0032	88979	LysR-like transcriptional regulators	1ixc A:1-89
cF	gi|300855159|ref|YP_003780143.1|	0045790	89-290	1.49e-40	53850	Periplasmic binding protein-like II	0.00053	53851	Phosphate binding protein-like	1al3 A:
cF	gi|300855159|ref|YP_003780143.1|	0045910	1-110	4.16e-22	46785	Winged helix DNA-binding domain	0.0042	88979	LysR-like transcriptional regulators	1ixc A:1-89
cF	gi|300855719|ref|YP_003780703.1|	0045790	90-295	1.16e-21	53850	Periplasmic binding protein-like II	0.0016	53851	Phosphate binding protein-like	1i6a A:
cF	gi|300855719|ref|YP_003780703.1|	0047461	1-86	3.31e-21	46785	Winged helix DNA-binding domain	0.0025	88979	LysR-like transcriptional regulators	1ixc A:1-89
cF	gi|300855742|ref|YP_003780726.1|	0045790	79-302	9.96e-31	53850	Periplasmic binding protein-like II	0.0059	53851	Phosphate binding protein-like	1i6a A:
cF	gi|300855742|ref|YP_003780726.1|	0045910	4-98	0.0000000000000259	46785	Winged helix DNA-binding domain	0.01	88979	LysR-like transcriptional regulators	1ixc A:1-89
cF	gi|300855946|ref|YP_003780930.1|	0045790	89-294	9.05e-35	53850	Periplasmic binding protein-like II	0.0018	53851	Phosphate binding protein-like	2fyi A:88-307
cF	gi|300855946|ref|YP_003780930.1|	0047461	1-86	2.08e-22	46785	Winged helix DNA-binding domain	0.0042	88979	LysR-like transcriptional regulators	1ixc A:1-89
cF	gi|300856043|ref|YP_003781027.1|	0045790	88-290	4.14e-31	53850	Periplasmic binding protein-like II	0.001	53851	Phosphate binding protein-like	1ixc A:90-294
cF	gi|300856043|ref|YP_003781027.1|	0047461	1-86	9.53e-22	46785	Winged helix DNA-binding domain	0.0036	88979	LysR-like transcriptional regulators	1ixc A:1-89
cF	gi|300856208|ref|YP_003781192.1|	0045790	51-219	2.53e-19	53850	Periplasmic binding protein-like II	0.0045	53851	Phosphate binding protein-like	1i6a A:
cF	gi|300856208|ref|YP_003781192.1|	0047461	1-67	7.62e-18	46785	Winged helix DNA-binding domain	0.0031	88979	LysR-like transcriptional regulators	1ixc A:1-89
cF	gi|300856252|ref|YP_003781236.1|	0052806	90-275	3.26e-20	53850	Periplasmic binding protein-like II	0.012	53851	Phosphate binding protein-like	1i6a A:
cF	gi|300856252|ref|YP_003781236.1|	0047461	1-84	9.8e-17	46785	Winged helix DNA-binding domain	0.011	88979	LysR-like transcriptional regulators	1ixc A:1-89
cF	gi|300856476|ref|YP_003781460.1|	0045790	90-315	4.62e-20	53850	Periplasmic binding protein-like II	0.0029	53851	Phosphate binding protein-like	1i6a A:
cF	gi|300856476|ref|YP_003781460.1|	0047461	4-85	1.52e-19	46785	Winged helix DNA-binding domain	0.0086	88979	LysR-like transcriptional regulators	1ixc A:1-89
cF	gi|300856494|ref|YP_003781478.1|	0049998	84-285	1.45e-31	53850	Periplasmic binding protein-like II	0.0012	53851	Phosphate binding protein-like	1i6a A:
cF	gi|300856494|ref|YP_003781478.1|	0045910	1-110	6.62e-22	46785	Winged helix DNA-binding domain	0.0017	88979	LysR-like transcriptional regulators	1ixc A:1-89
cF	gi|300856634|ref|YP_003781618.1|	0045790	89-307	4.01e-28	53850	Periplasmic binding protein-like II	0.001	53851	Phosphate binding protein-like	1i6a A:
cF	gi|300856634|ref|YP_003781618.1|	0047461	3-87	9.75e-19	46785	Winged helix DNA-binding domain	0.0055	88979	LysR-like transcriptional regulators	1ixc A:1-89
cF	gi|300856924|ref|YP_003781908.1|	0045790	89-287	1.08e-39	53850	Periplasmic binding protein-like II	0.0012	53851	Phosphate binding protein-like	2fyi A:88-307
cF	gi|300856924|ref|YP_003781908.1|	0045910	1-108	2.1e-22	46785	Winged helix DNA-binding domain	0.0057	88979	LysR-like transcriptional regulators	1ixc A:1-89
cF	gi|300856935|ref|YP_003781919.1|	0052806	85-288	2.72e-30	53850	Periplasmic binding protein-like II	0.001	53851	Phosphate binding protein-like	1i6a A:
cF	gi|300856935|ref|YP_003781919.1|	0045910	1-108	2.2e-22	46785	Winged helix DNA-binding domain	0.0043	88979	LysR-like transcriptional regulators	1ixc A:1-89
cF	gi|300856999|ref|YP_003781983.1|	0047461	1-86	4.99e-22	46785	Winged helix DNA-binding domain	0.0024	88979	LysR-like transcriptional regulators	1ixc A:1-89
cF	gi|300856999|ref|YP_003781983.1|	0045790	90-292	1.61e-19	53850	Periplasmic binding protein-like II	0.0032	53851	Phosphate binding protein-like	1i6a A:
cF	gi|300857037|ref|YP_003782021.1|	0045790	90-314	4.71e-30	53850	Periplasmic binding protein-like II	0.0013	53851	Phosphate binding protein-like	1i6a A:
cF	gi|300857037|ref|YP_003782021.1|	0045910	3-111	0.00000000000000324	46785	Winged helix DNA-binding domain	0.0064	88979	LysR-like transcriptional regulators	1ixc A:1-89
cF	gi|300857079|ref|YP_003782063.1|	0045790	90-291	3.62e-26	53850	Periplasmic binding protein-like II	0.0019	53851	Phosphate binding protein-like	1i6a A:
cF	gi|300857079|ref|YP_003782063.1|	0047461	1-84	2.18e-20	46785	Winged helix DNA-binding domain	0.01	88979	LysR-like transcriptional regulators	1ixc A:1-89
cF	gi|300857334|ref|YP_003782318.1|	0045790	89-295	3.37e-32	53850	Periplasmic binding protein-like II	0.0033	53851	Phosphate binding protein-like	2fyi A:88-307
cF	gi|300857334|ref|YP_003782318.1|	0047461	1-87	1.26e-20	46785	Winged helix DNA-binding domain	0.0039	88979	LysR-like transcriptional regulators	1ixc A:1-89
cF	gi|300857364|ref|YP_003782348.1|	0052806	88-285	1.46e-28	53850	Periplasmic binding protein-like II	0.0012	53851	Phosphate binding protein-like	1i6a A:
cF	gi|300857364|ref|YP_003782348.1|	0045910	1-110	1.79e-23	46785	Winged helix DNA-binding domain	0.002	88979	LysR-like transcriptional regulators	1ixc A:1-89
cF	gi|300853283|ref|YP_003778267.1|	0052858	149-294	1.16e-25	55729	Acyl-CoA N-acyltransferases (Nat)	0.0082	55730	N-acetyl transferase, NAT	1wwz A:1-157
cF	gi|300853283|ref|YP_003778267.1|	0052801	13-143	9.63e-20	46785	Winged helix DNA-binding domain	0.016	63379	MarR-like transcriptional regulators	2bv6 A:5-140
cF	gi|300853636|ref|YP_003778620.1|	0052801	20-161	5.79e-24	46785	Winged helix DNA-binding domain	0.018	63379	MarR-like transcriptional regulators	2a61 A:5-143
cF	gi|300853669|ref|YP_003778653.1|	0052801	3-139	7.49e-33	46785	Winged helix DNA-binding domain	0.0048	63379	MarR-like transcriptional regulators	3deu A:2-141
cF	gi|300854030|ref|YP_003779014.1|	0052801	12-145	5.18e-33	46785	Winged helix DNA-binding domain	0.0075	63379	MarR-like transcriptional regulators	1lj9 A:
cF	gi|300854599|ref|YP_003779583.1|	0040517	21-150	5.64e-25	46785	Winged helix DNA-binding domain	0.05	63379	MarR-like transcriptional regulators	2fbi A:5-140
cF	gi|300854659|ref|YP_003779643.1|	0052801	6-145	5.55e-26	46785	Winged helix DNA-binding domain	0.011	63379	MarR-like transcriptional regulators	2eth A:1-140
cF	gi|300854698|ref|YP_003779682.1|	0054842	9-140	6.21e-29	46785	Winged helix DNA-binding domain	0.0032	63379	MarR-like transcriptional regulators	3bro A:3-137
cF	gi|300854724|ref|YP_003779708.1|	0052801	12-155	3.35e-28	46785	Winged helix DNA-binding domain	0.0042	63379	MarR-like transcriptional regulators	2eth A:1-140
cF	gi|300854727|ref|YP_003779711.1|	0052801	11-142	1.01e-27	46785	Winged helix DNA-binding domain	0.01	63379	MarR-like transcriptional regulators	2eth A:1-140
cF	gi|300854807|ref|YP_003779791.1|	0052801	11-148	3.81e-24	46785	Winged helix DNA-binding domain	0.01	63379	MarR-like transcriptional regulators	1z91 A:8-144
cF	gi|300854812|ref|YP_003779796.1|	0040517	38-158	1.87e-16	46785	Winged helix DNA-binding domain	0.051	63379	MarR-like transcriptional regulators	2bv6 A:5-140
cF	gi|300854814|ref|YP_003779798.1|	0040517	29-149	1.71e-22	46785	Winged helix DNA-binding domain	0.013	63379	MarR-like transcriptional regulators	2eth A:1-140
cF	gi|300854923|ref|YP_003779907.1|	0040517	27-144	5.89e-19	46785	Winged helix DNA-binding domain	0.036	63379	MarR-like transcriptional regulators	2fbi A:5-140
cF	gi|300854929|ref|YP_003779913.1|	0052801	3-144	5.19e-23	46785	Winged helix DNA-binding domain	0.012	63379	MarR-like transcriptional regulators	2a61 A:5-143
cF	gi|300854947|ref|YP_003779931.1|	0040517	26-148	4.23e-24	46785	Winged helix DNA-binding domain	0.011	63379	MarR-like transcriptional regulators	1s3j A:
cF	gi|300855069|ref|YP_003780053.1|	0049308	7-139	4.5e-27	46785	Winged helix DNA-binding domain	0.0041	63379	MarR-like transcriptional regulators	2fbi A:5-140
cF	gi|300855120|ref|YP_003780104.1|	0052801	6-142	8.96e-26	46785	Winged helix DNA-binding domain	0.0064	63379	MarR-like transcriptional regulators	1s3j A:
cF	gi|300855459|ref|YP_003780443.1|	0040517	29-145	1.41e-24	46785	Winged helix DNA-binding domain	0.0096	63379	MarR-like transcriptional regulators	2eth A:1-140
cF	gi|300855505|ref|YP_003780489.1|	0052801	17-147	5.37e-25	46785	Winged helix DNA-binding domain	0.0071	63379	MarR-like transcriptional regulators	1s3j A:
cF	gi|300855727|ref|YP_003780711.1|	0054842	4-134	5.61e-30	46785	Winged helix DNA-binding domain	0.0015	63379	MarR-like transcriptional regulators	1lj9 A:
cF	gi|300855814|ref|YP_003780798.1|	0052801	6-139	2.04e-23	46785	Winged helix DNA-binding domain	0.012	63379	MarR-like transcriptional regulators	3deu A:2-141
cF	gi|300855888|ref|YP_003780872.1|	0054842	13-141	1.27e-27	46785	Winged helix DNA-binding domain	0.0049	63379	MarR-like transcriptional regulators	2fbh A:8-144
cF	gi|300856441|ref|YP_003781425.1|	0040517	1-119	1.03e-21	46785	Winged helix DNA-binding domain	0.019	63379	MarR-like transcriptional regulators	3deu A:2-141
cF	gi|300856475|ref|YP_003781459.1|	0040517	33-158	2.46e-20	46785	Winged helix DNA-binding domain	0.019	63379	MarR-like transcriptional regulators	2eth A:1-140
cF	gi|300857043|ref|YP_003782027.1|	0040517	7-146	8.69e-26	46785	Winged helix DNA-binding domain	0.00016	63379	MarR-like transcriptional regulators	1lj9 A:
cF	gi|300857347|ref|YP_003782331.1|	0040517	12-143	6.65e-27	46785	Winged helix DNA-binding domain	0.0091	63379	MarR-like transcriptional regulators	2a61 A:5-143
cF	gi|300853321|ref|YP_003778305.1|	0054521	3-118	2.13e-33	52172	CheY-like	0.00035	52173	CheY-related	1nxo A:
cF	gi|300853321|ref|YP_003778305.1|	0051385	121-224	3.12e-27	46894	C-terminal effector domain of the bipartite response regulators	0.001	46895	PhoB-like	1p2f A:121-217
cF	gi|300853644|ref|YP_003778628.1|	0054521	1-118	2.28e-39	52172	CheY-like	0.0000563	52173	CheY-related	1kgs A:2-123
cF	gi|300853644|ref|YP_003778628.1|	0049014	124-222	1.13e-24	46894	C-terminal effector domain of the bipartite response regulators	0.0029	46895	PhoB-like	1ys7 A:128-233
cF	gi|300853845|ref|YP_003778829.1|	0054521	5-119	2.56e-37	52172	CheY-like	0.0000876	52173	CheY-related	1nxo A:
cF	gi|300853845|ref|YP_003778829.1|	0051385	127-227	1.42e-31	46894	C-terminal effector domain of the bipartite response regulators	0.0011	46895	PhoB-like	1qqi A:
cF	gi|300853883|ref|YP_003778867.1|	0050342	1-127	1.22e-36	52172	CheY-like	0.00014	52173	CheY-related	1mvo A:
cF	gi|300853883|ref|YP_003778867.1|	0051385	125-226	3.68e-29	46894	C-terminal effector domain of the bipartite response regulators	0.00068	46895	PhoB-like	1opc A:
cF	gi|300853956|ref|YP_003778940.1|	0050342	2-122	2.56e-36	52172	CheY-like	0.00016	52173	CheY-related	1mvo A:
cF	gi|300853956|ref|YP_003778940.1|	0051385	122-226	3.12e-23	46894	C-terminal effector domain of the bipartite response regulators	0.0021	46895	PhoB-like	1qqi A:
cF	gi|300853968|ref|YP_003778952.1|	0050342	2-131	1.35e-39	52172	CheY-like	0.00016	52173	CheY-related	1nxo A:
cF	gi|300853968|ref|YP_003778952.1|	0048619	138-230	2.07e-26	46894	C-terminal effector domain of the bipartite response regulators	0.0015	46895	PhoB-like	1p2f A:121-217
cF	gi|300854069|ref|YP_003779053.1|	0054521	3-118	5.83e-36	52172	CheY-like	0.00019	52173	CheY-related	1nxo A:
cF	gi|300854069|ref|YP_003779053.1|	0051385	132-223	5.41e-29	46894	C-terminal effector domain of the bipartite response regulators	0.0027	46895	PhoB-like	1p2f A:121-217
cF	gi|300854363|ref|YP_003779347.1|	0050342	3-125	1.11e-41	52172	CheY-like	0.00016	52173	CheY-related	1mvo A:
cF	gi|300854363|ref|YP_003779347.1|	0051385	129-229	6.8e-30	46894	C-terminal effector domain of the bipartite response regulators	0.0015	46895	PhoB-like	1p2f A:121-217
cF	gi|300854423|ref|YP_003779407.1|	0050342	4-126	8.25e-45	52172	CheY-like	0.0000367	52173	CheY-related	1mvo A:
cF	gi|300854423|ref|YP_003779407.1|	0048619	133-228	4.54e-33	46894	C-terminal effector domain of the bipartite response regulators	0.001	46895	PhoB-like	1p2f A:121-217
cF	gi|300854603|ref|YP_003779587.1|	0050342	1-124	1.17e-32	52172	CheY-like	0.001	52173	CheY-related	1nxo A:
cF	gi|300854603|ref|YP_003779587.1|	0051385	127-222	1.98e-25	46894	C-terminal effector domain of the bipartite response regulators	0.0022	46895	PhoB-like	1qqi A:
cF	gi|300854624|ref|YP_003779608.1|	0054521	4-119	6.26e-40	52172	CheY-like	0.00011	52173	CheY-related	1mvo A:
cF	gi|300854624|ref|YP_003779608.1|	0051385	128-230	2.3e-29	46894	C-terminal effector domain of the bipartite response regulators	0.0013	46895	PhoB-like	1qqi A:
cF	gi|300854625|ref|YP_003779609.1|	0050342	1-124	1.02e-31	52172	CheY-like	0.00072	52173	CheY-related	1nxo A:
cF	gi|300854625|ref|YP_003779609.1|	0051385	127-223	2.55e-25	46894	C-terminal effector domain of the bipartite response regulators	0.0022	46895	PhoB-like	1qqi A:
cF	gi|300854679|ref|YP_003779663.1|	0050342	1-122	7.54e-41	52172	CheY-like	0.00015	52173	CheY-related	1mvo A:
cF	gi|300854679|ref|YP_003779663.1|	0051385	128-228	1.25e-29	46894	C-terminal effector domain of the bipartite response regulators	0.0009	46895	PhoB-like	1qqi A:
cF	gi|300854728|ref|YP_003779712.1|	0054521	1-117	2.99e-37	52172	CheY-like	0.00013	52173	CheY-related	1kgs A:2-123
cF	gi|300854728|ref|YP_003779712.1|	0049014	122-221	4.82e-25	46894	C-terminal effector domain of the bipartite response regulators	0.0012	46895	PhoB-like	1ys7 A:128-233
cF	gi|300854912|ref|YP_003779896.1|	0050342	3-126	5.83e-41	52172	CheY-like	0.00011	52173	CheY-related	1mvo A:
cF	gi|300854912|ref|YP_003779896.1|	0051385	125-225	8.5e-32	46894	C-terminal effector domain of the bipartite response regulators	0.00034	46895	PhoB-like	1ys7 A:128-233
cF	gi|300855125|ref|YP_003780109.1|	0050342	2-123	2.28e-38	52172	CheY-like	0.0000742	52173	CheY-related	1mvo A:
cF	gi|300855125|ref|YP_003780109.1|	0051385	130-223	2.78e-29	46894	C-terminal effector domain of the bipartite response regulators	0.001	46895	PhoB-like	1qqi A:
cF	gi|300855161|ref|YP_003780145.1|	0050342	1-125	7.4e-38	52172	CheY-like	0.000096	52173	CheY-related	1nxo A:
cF	gi|300855161|ref|YP_003780145.1|	0051385	116-216	6.8e-28	46894	C-terminal effector domain of the bipartite response regulators	0.0021	46895	PhoB-like	1ys7 A:128-233
cF	gi|300855471|ref|YP_003780455.1|	0050342	1-122	1.22e-33	52172	CheY-like	0.00042	52173	CheY-related	1mvo A:
cF	gi|300855471|ref|YP_003780455.1|	0051385	121-219	2.69e-21	46894	C-terminal effector domain of the bipartite response regulators	0.0018	46895	PhoB-like	1kgs A:124-225
cF	gi|300855751|ref|YP_003780735.1|	0054521	2-118	3.84e-33	52172	CheY-like	0.00029	52173	CheY-related	1nxo A:
cF	gi|300855751|ref|YP_003780735.1|	0049014	130-227	5.67e-24	46894	C-terminal effector domain of the bipartite response regulators	0.0013	46895	PhoB-like	1qqi A:
cF	gi|300856126|ref|YP_003781110.1|	0050342	2-128	4.55e-42	52172	CheY-like	0.0000907	52173	CheY-related	1mvo A:
cF	gi|300856126|ref|YP_003781110.1|	0051385	129-226	1.3e-27	46894	C-terminal effector domain of the bipartite response regulators	0.00087	46895	PhoB-like	1p2f A:121-217
cF	gi|300856180|ref|YP_003781164.1|	0050342	5-129	2.99e-36	52172	CheY-like	0.0000889	52173	CheY-related	1nxo A:
cF	gi|300856180|ref|YP_003781164.1|	0051385	138-238	1.05e-30	46894	C-terminal effector domain of the bipartite response regulators	0.0011	46895	PhoB-like	1kgs A:124-225
cF	gi|300856229|ref|YP_003781213.1|	0050342	1-128	1.85e-38	52172	CheY-like	0.0000876	52173	CheY-related	1kgs A:2-123
cF	gi|300856229|ref|YP_003781213.1|	0051385	118-221	6.52e-20	46894	C-terminal effector domain of the bipartite response regulators	0.003	46895	PhoB-like	1ys7 A:128-233
cF	gi|300857008|ref|YP_003781992.1|	0050342	1-124	1.34e-33	52172	CheY-like	0.00036	52173	CheY-related	1nxo A:
cF	gi|300857008|ref|YP_003781992.1|	0051385	133-225	1.28e-25	46894	C-terminal effector domain of the bipartite response regulators	0.0021	46895	PhoB-like	1qqi A:
cF	gi|300857011|ref|YP_003781995.1|	0050342	3-109	9.11e-35	52172	CheY-like	0.00056	52173	CheY-related	1nxo A:
cF	gi|300857011|ref|YP_003781995.1|	0051385	113-214	1.59e-27	46894	C-terminal effector domain of the bipartite response regulators	0.0017	46895	PhoB-like	1p2f A:121-217
cF	gi|300857140|ref|YP_003782124.1|	0050342	16-140	2.85e-34	52172	CheY-like	0.00045	52173	CheY-related	1nxo A:
cF	gi|300857140|ref|YP_003782124.1|	0049014	140-237	1.81e-26	46894	C-terminal effector domain of the bipartite response regulators	0.0017	46895	PhoB-like	1kgs A:124-225
cF	gi|300857169|ref|YP_003782153.1|	0054521	3-118	4.13e-36	52172	CheY-like	0.00017	52173	CheY-related	1nxo A:
cF	gi|300857169|ref|YP_003782153.1|	0051385	131-223	1.11e-28	46894	C-terminal effector domain of the bipartite response regulators	0.0025	46895	PhoB-like	1p2f A:121-217
cF	gi|300857304|ref|YP_003782288.1|	0050342	7-136	1.85e-42	52172	CheY-like	0.0000783	52173	CheY-related	1mvo A:
cF	gi|300857304|ref|YP_003782288.1|	0051385	127-226	2.83e-32	46894	C-terminal effector domain of the bipartite response regulators	0.00054	46895	PhoB-like	1p2f A:121-217
cF	gi|300853247|ref|YP_003778231.1|	0045855	1-62	0.000000000000139	47413	lambda repressor-like DNA-binding domains	0.01	47432	SinR domain-like	1b0n A:1-68
cF	gi|300853248|ref|YP_003778232.1|	0051908	2-66	0.00000000000000295	47413	lambda repressor-like DNA-binding domains	0.029	47432	SinR domain-like	1b0n A:1-68
cF	gi|300853272|ref|YP_003778256.1|	0050823	2-64	0.00000000000159	47413	lambda repressor-like DNA-binding domains	0.037	47432	SinR domain-like	1utx A:
cF	gi|300853815|ref|YP_003778799.1|	0042932	150-363	6.64e-20	48452	TPR-like	0.034	48453	Tetratricopeptide repeat (TPR)	1w3b A:
cF	gi|300853815|ref|YP_003778799.1|	0050823	2-69	0.000000000000236	47413	lambda repressor-like DNA-binding domains	0.028	47432	SinR domain-like	1b0n A:1-68
cF	gi|300853815|ref|YP_003778799.1|	0042932	73-191	0.000000000325	48452	TPR-like	0.034	48453	Tetratricopeptide repeat (TPR)	1elr A:
cF	gi|300853815|ref|YP_003778799.1|	0042932	367-431	0.0000797	48452	TPR-like	0.049	48453	Tetratricopeptide repeat (TPR)	1qqe A:
cF	gi|300853816|ref|YP_003778800.1|	0052100	148-231,271-298,344-417	0.0000000000003	48452	TPR-like	0.014	48453	Tetratricopeptide repeat (TPR)	1elr A:
cF	gi|300853816|ref|YP_003778800.1|	0051844	5-63	0.00000000662	47413	lambda repressor-like DNA-binding domains	0.021	47432	SinR domain-like	1b0n A:1-68
cF	gi|300854654|ref|YP_003779638.1|	0050823	2-65	0.000000000000198	47413	lambda repressor-like DNA-binding domains	0.071	47432	SinR domain-like	1b0n A:1-68
cF	gi|300854843|ref|YP_003779827.1|	0050823	4-64	0.0000000000215	47413	lambda repressor-like DNA-binding domains	0.058	47432	SinR domain-like	1utx A:
cF	gi|300854856|ref|YP_003779840.1|	0038966	4-48	0.0000000000231	47413	lambda repressor-like DNA-binding domains	0.062	47432	SinR domain-like	2b5a A:1-77
cF	gi|300854943|ref|YP_003779927.1|	0049999	2-61	3.49e-19	47413	lambda repressor-like DNA-binding domains	0.0051	47432	SinR domain-like	1utx A:
cF	gi|300855029|ref|YP_003780013.1|	0049999	6-68	8.73e-21	47413	lambda repressor-like DNA-binding domains	0.0059	47432	SinR domain-like	1utx A:
cF	gi|300855118|ref|YP_003780102.1|	0049999	4-66	5.63e-19	47413	lambda repressor-like DNA-binding domains	0.0089	47432	SinR domain-like	1utx A:
cF	gi|300855656|ref|YP_003780640.1|	0054323	1-67	6.48e-17	47413	lambda repressor-like DNA-binding domains	0.068	47432	SinR domain-like	1utx A:
cF	gi|300855841|ref|YP_003780825.1|	0054369	3-70	0.0000000000284	47413	lambda repressor-like DNA-binding domains	0.065	47432	SinR domain-like	1b0n A:1-68
cF	gi|300855914|ref|YP_003780898.1|	0051249	2-70	1.38e-16	47413	lambda repressor-like DNA-binding domains	0.044	47432	SinR domain-like	1b0n A:1-68
cF	gi|300856321|ref|YP_003781305.1|	0051249	2-70	5.35e-19	47413	lambda repressor-like DNA-binding domains	0.014	47432	SinR domain-like	1utx A:
cF	gi|300856338|ref|YP_003781322.1|	0051249	2-68	8.58e-19	47413	lambda repressor-like DNA-binding domains	0.023	47432	SinR domain-like	1b0n A:1-68
cF	gi|300856415|ref|YP_003781399.1|	0049999	4-63	0.00000000000704	47413	lambda repressor-like DNA-binding domains	0.017	47432	SinR domain-like	1utx A:
cF	gi|300856445|ref|YP_003781429.1|	0049999	2-63	6.44e-21	47413	lambda repressor-like DNA-binding domains	0.0067	47432	SinR domain-like	1utx A:
cF	gi|300856825|ref|YP_003781809.1|	0051249	6-62	0.000000000422	47413	lambda repressor-like DNA-binding domains	0.054	47432	SinR domain-like	1utx A:
cF	gi|300856826|ref|YP_003781810.1|	0039545	186-309	5.06e-26	51306	LexA/Signal peptidase	0.00054	51307	LexA-related	1jhf A:73-198
cF	gi|300856826|ref|YP_003781810.1|	0051249	2-65	1.42e-16	47413	lambda repressor-like DNA-binding domains	0.085	47419	Phage repressors	1adr A:
cF	gi|300856826|ref|YP_003781810.1|	0050823	67-130	0.000000000000912	47413	lambda repressor-like DNA-binding domains	0.051	47432	SinR domain-like	2b5a A:1-77
cF	gi|300857312|ref|YP_003782296.1|	0050823	4-71	1.31e-17	47413	lambda repressor-like DNA-binding domains	0.054	47432	SinR domain-like	1b0n A:1-68
cF	gi|300853295|ref|YP_003778279.1|	0049523	3-79	5.99e-20	46689	Homeodomain-like	0.0037	46764	Tetracyclin repressor-like, N-terminal domain	1z77 A:1-75
cF	gi|300853295|ref|YP_003778279.1|	0050189	75-187	2.54e-17	48498	Tetracyclin repressor-like, C-terminal domain	0.0054	48499	Tetracyclin repressor-like, C-terminal domain	1vi0 A:78-194
cF	gi|300853607|ref|YP_003778591.1|	0049195	11-77	0.00000000000436	46689	Homeodomain-like	0.013	46764	Tetracyclin repressor-like, N-terminal domain	1vi0 A:6-77
cF	gi|300853946|ref|YP_003778930.1|	0054157	7-74	0.000000000000185	46689	Homeodomain-like	0.017	46764	Tetracyclin repressor-like, N-terminal domain	2iu5 A:1-71
cF	gi|300854001|ref|YP_003778985.1|	0051586	76-184	8.45e-19	48498	Tetracyclin repressor-like, C-terminal domain	0.0022	48499	Tetracyclin repressor-like, C-terminal domain	1zk8 A:78-182
cF	gi|300854001|ref|YP_003778985.1|	0051585	5-70	0.000000000000748	46689	Homeodomain-like	0.0036	46764	Tetracyclin repressor-like, N-terminal domain	1zk8 A:6-77
cF	gi|300854237|ref|YP_003779221.1|	0049523	10-86	0.0000000000000872	46689	Homeodomain-like	0.0045	46764	Tetracyclin repressor-like, N-terminal domain	2fbq A:2-80
cF	gi|300854596|ref|YP_003779580.1|	0049523	7-69	0.0000000000304	46689	Homeodomain-like	0.016	46764	Tetracyclin repressor-like, N-terminal domain	2g7s A:3-76
cF	gi|300854619|ref|YP_003779603.1|	0054341	13-83	3.99e-17	46689	Homeodomain-like	0.0056	46764	Tetracyclin repressor-like, N-terminal domain	1z77 A:1-75
cF	gi|300854619|ref|YP_003779603.1|	0050189	90-201	0.00000000000445	48498	Tetracyclin repressor-like, C-terminal domain	0.0084	48499	Tetracyclin repressor-like, C-terminal domain	1vi0 A:78-194
cF	gi|300855569|ref|YP_003780553.1|	0050079	3-66	0.00000000000144	46689	Homeodomain-like	0.0049	46764	Tetracyclin repressor-like, N-terminal domain	1pb6 A:14-85
cF	gi|300855569|ref|YP_003780553.1|	0052886	78-188	0.000000258	48498	Tetracyclin repressor-like, C-terminal domain	0.0064	48499	Tetracyclin repressor-like, C-terminal domain	1rkt A:83-205
cF	gi|300855738|ref|YP_003780722.1|	0049195	2-75	1.74e-18	46689	Homeodomain-like	0.0022	46764	Tetracyclin repressor-like, N-terminal domain	1rkt A:2-82
cF	gi|300855795|ref|YP_003780779.1|	0049523	6-82	0.0000000000000498	46689	Homeodomain-like	0.0081	46764	Tetracyclin repressor-like, N-terminal domain	1vi0 A:6-77
cF	gi|300855795|ref|YP_003780779.1|	0049196	129-214	0.0000791	48498	Tetracyclin repressor-like, C-terminal domain	0.0099	48499	Tetracyclin repressor-like, C-terminal domain	1vi0 A:78-194
cF	gi|300855957|ref|YP_003780941.1|	0054374	6-71	0.00000000000298	46689	Homeodomain-like	0.012	46764	Tetracyclin repressor-like, N-terminal domain	1vi0 A:6-77
cF	gi|300856108|ref|YP_003781092.1|	0049523	4-64	7.18e-16	46689	Homeodomain-like	0.006	46764	Tetracyclin repressor-like, N-terminal domain	1z77 A:1-75
cF	gi|300856112|ref|YP_003781096.1|	0049523	9-84	3.19e-16	46689	Homeodomain-like	0.0038	46764	Tetracyclin repressor-like, N-terminal domain	1vi0 A:6-77
cF	gi|300856649|ref|YP_003781633.1|	0051466	8-66	0.0000000000798	46689	Homeodomain-like	0.019	46764	Tetracyclin repressor-like, N-terminal domain	1zk8 A:6-77
cF	gi|300856745|ref|YP_003781729.1|	0054374	6-77	0.000000000000379	46689	Homeodomain-like	0.01	46764	Tetracyclin repressor-like, N-terminal domain	1a6i A:2-67
cF	gi|300856745|ref|YP_003781729.1|	0051586	83-195	0.00000000000211	48498	Tetracyclin repressor-like, C-terminal domain	0.0096	48499	Tetracyclin repressor-like, C-terminal domain	1zk8 A:78-182
cF	gi|300856807|ref|YP_003781791.1|	0038534	4-43	0.0000418	46689	Homeodomain-like	0.059	46764	Tetracyclin repressor-like, N-terminal domain	2i10 A:10-78
cF	gi|300857004|ref|YP_003781988.1|	0051515	82-200	3.41e-26	48498	Tetracyclin repressor-like, C-terminal domain	0.0069	48499	Tetracyclin repressor-like, C-terminal domain	1vi0 A:78-194
cF	gi|300857004|ref|YP_003781988.1|	0049523	8-79	7.18e-18	46689	Homeodomain-like	0.0039	46764	Tetracyclin repressor-like, N-terminal domain	1z77 A:1-75
cF	gi|300857136|ref|YP_003782120.1|	0051585	2-58	0.00000000000175	46689	Homeodomain-like	0.011	46764	Tetracyclin repressor-like, N-terminal domain	1t56 A:22-94
cF	gi|300857136|ref|YP_003782120.1|	0050189	81-181	0.000000000256	48498	Tetracyclin repressor-like, C-terminal domain	0.0043	48499	Tetracyclin repressor-like, C-terminal domain	1vi0 A:78-194
cF	gi|300854118|ref|YP_003779102.1|	0049384	4-99	0.000000074	46785	Winged helix DNA-binding domain	0.069	109680	TrmB-like	1sfx A:
cF	gi|300854118|ref|YP_003779102.1|	0035785	110-165	0.0000068	56024	Phospholipase D/nuclease	0.036	56025	Nuclease	1byr A:
