# Supplementary material for: Abundance, diversity and domain architecture variability in prokaryotic DNA-binding transcription factors
Source: PLoS One. 2018 Apr 3;13(4):e0195332. doi: 10.1371/journal.pone.0195332 (PMC5882156; doi:10.1371/journal.pone.0195332)
Supplement: S1 Dataset — The information of genomes and transcription factors is organized in a tabular format. The file S1_Dataset.zip contains 761 files, one per genome. The information is organized as follows: Genome ID, identifier from NCBI database; Supfam ID; physical position of the Domain; E-value; Supfam model assignment; Supfam description; E-value associated to the family; Family ID; Family ID; representative PDB associated to each assignment. (ZIP) [file pone.0195332.s005.zip › Genomes_assignments/Clostridium_novyi_NT_B.TFs]

12	gi|118443647|ref|YP_877301.1|	0043525	1-121	0.00000000000000527	52172	CheY-like	0.0073	52173	CheY-related	1a04 A:5-142
12	gi|118443647|ref|YP_877301.1|	0046275	300-349	0.00000000000148	46689	Homeodomain-like	0.0099	46759	AraC type transcriptional activator	1d5y A:57-121
12	gi|118443647|ref|YP_877301.1|	0036286	249-297	0.000000278	46689	Homeodomain-like	0.016	46759	AraC type transcriptional activator	1bl0 A:9-62
12	gi|118444843|ref|YP_878720.1|	0054448	2-192	1.44e-67	51621	Phosphoenolpyruvate/pyruvate domain	0.00000553	159416	Mll9387-like	2p10 A:8-204
12	gi|118444843|ref|YP_878720.1|	0046275	341-390	0.00000000000435	46689	Homeodomain-like	0.024	46759	AraC type transcriptional activator	1d5y A:57-121
12	gi|118444843|ref|YP_878720.1|	0035607	291-338	0.0000269	46689	Homeodomain-like	0.023	46759	AraC type transcriptional activator	1bl0 A:9-62
12	gi|118444930|ref|YP_878878.1|	0043525	6-128	6.12e-26	52172	CheY-like	0.0036	52173	CheY-related	1a04 A:5-142
12	gi|118444930|ref|YP_878878.1|	0046275	194-243	0.00000000000000672	46689	Homeodomain-like	0.022	46759	AraC type transcriptional activator	1d5y A:57-121
12	gi|118444930|ref|YP_878878.1|	0035607	144-192	0.00000000188	46689	Homeodomain-like	0.0094	46759	AraC type transcriptional activator	1bl0 A:9-62
12	gi|118442922|ref|YP_878967.1|	0043525	1-130	6.69e-34	52172	CheY-like	0.00066	52173	CheY-related	1u0s Y:
12	gi|118442922|ref|YP_878967.1|	0036286	143-192	0.0000000000599	46689	Homeodomain-like	0.022	46759	AraC type transcriptional activator	1bl0 A:9-62
12	gi|118442922|ref|YP_878967.1|	0046275	194-244	0.000000000582	46689	Homeodomain-like	0.018	46759	AraC type transcriptional activator	1d5y A:57-121
12	gi|118444192|ref|YP_878059.1|	0037456	2-68	7.72e-22	46785	Winged helix DNA-binding domain	0.001	46792	Arginine repressor (ArgR), N-terminal DNA-binding domain	1b4a A:4-78
12	gi|118444192|ref|YP_878059.1|	0037457	79-148	7.98e-18	55252	C-terminal domain of arginine repressor	0.0017	55253	C-terminal domain of arginine repressor	1f9n A:79-149
12	gi|118443001|ref|YP_877281.1|	0049777	26-120	2.56e-29	46785	Winged helix DNA-binding domain	0.0015	46801	ArsR-like transcriptional regulators	1smt A:
12	gi|118444008|ref|YP_877003.1|	0035568	68-259	3.05e-57	55681	Class II aaRS and biotin synthetases	0.0000478	55707	Biotin holoenzyme synthetase	1wqw A:1-188
12	gi|118444008|ref|YP_877003.1|	0045968	4-57	0.000000000337	46785	Winged helix DNA-binding domain	0.014	46786	Biotin repressor-like	1bia A:1-63
12	gi|118444008|ref|YP_877003.1|	0050688	278-323	0.000000325	50037	C-terminal domain of transcriptional repressors	0.0032	50038	Biotin repressor (BirA)	1bia A:271-317
12	gi|118444748|ref|YP_878549.1|	0054707	56-193	2.87e-20	54631	CBS-domain pair	0.0014	54632	CBS-domain pair	1pbj A:2-121
12	gi|118444748|ref|YP_878549.1|	0043758	2-65	0.0000000185	46785	Winged helix DNA-binding domain	0.058	46786	Biotin repressor-like	1j5y A:3-67
12	gi|118445172|ref|YP_879289.1|	0039385	67-169	1.44e-34	75500	Putative transcriptional regulator TM1602, C-terminal domain	0.0000674	75501	Putative transcriptional regulator TM1602, C-terminal domain	1j5y A:68-174
12	gi|118445172|ref|YP_879289.1|	0039384	1-60	0.0000000332	46785	Winged helix DNA-binding domain	0.0032	46786	Biotin repressor-like	1j5y A:3-67
12	gi|118444323|ref|YP_877542.1|	0040524	78-234	4.71e-22	100950	NagB/RpiA/CoA transferase-like	0.062	75176	D-ribose-5-phosphate isomerase (RpiA), catalytic domain	1lk5 A:1-130,A:211-229
12	gi|118444323|ref|YP_877542.1|	0043758	4-62	0.00000000000188	46785	Winged helix DNA-binding domain	0.093	46796	CAP C-terminal domain-like	1hw5 A:138-208
12	gi|118444863|ref|YP_878759.1|	0054946	10-141	2.88e-30	51206	cAMP-binding domain-like	0.0097	51210	cAMP-binding domain	1hw5 A:1-137
12	gi|118444863|ref|YP_878759.1|	0048601	147-223	7.52e-18	46785	Winged helix DNA-binding domain	0.011	46796	CAP C-terminal domain-like	1hw5 A:138-208
12	gi|118445045|ref|YP_879056.1|	0051666	1-145	1.44e-33	51206	cAMP-binding domain-like	0.0021	51210	cAMP-binding domain	1o5l A:1-129
12	gi|118445045|ref|YP_879056.1|	0048601	153-224	0.0000000000000554	46785	Winged helix DNA-binding domain	0.036	46796	CAP C-terminal domain-like	3e5u A:148-227
12	gi|118443606|ref|YP_877332.1|	0041617	39-282	2.1e-57	52540	P-loop containing nucleoside triphosphate hydrolases	0.00000833	81269	Extended AAA-ATPase domain	1ny5 A:138-384
12	gi|118443606|ref|YP_877332.1|	0037176	252-352	2.23e-16	46689	Homeodomain-like	0.014	100918	FIS-like	1eto B:
12	gi|118444809|ref|YP_878659.1|	0041617	207-450	4.75e-69	52540	P-loop containing nucleoside triphosphate hydrolases	0.00000109	81269	Extended AAA-ATPase domain	1ny5 A:138-384
12	gi|118444809|ref|YP_878659.1|	0048459	78-183	0.000000000000286	55785	PYP-like sensor domain (PAS domain)	0.029	55789	Heme-binding PAS domain	1v9y A:
12	gi|118444809|ref|YP_878659.1|	0037176	422-517	0.0000000000179	46689	Homeodomain-like	0.015	100918	FIS-like	1g2h A:
12	gi|118444809|ref|YP_878659.1|	0051230	6-70	0.0000208	55021	ACT-like	0.076	143381	SP0238-like	1zpv A:1-83
12	gi|118444906|ref|YP_878840.1|	0041617	353-585	2.21e-65	52540	P-loop containing nucleoside triphosphate hydrolases	0.000000799	81269	Extended AAA-ATPase domain	1ny5 A:138-384
12	gi|118444906|ref|YP_878840.1|	0048440	611-656	0.000000000000307	46689	Homeodomain-like	0.03	100918	FIS-like	1eto B:
12	gi|118444906|ref|YP_878840.1|	0049608	61-202	0.00000425	55781	GAF domain-like	0.05	75513	IclR ligand-binding domain-like	1mkm A:76-246
12	gi|118444906|ref|YP_878840.1|	0048459	203-266	0.0000228	55785	PYP-like sensor domain (PAS domain)	0.081	55786	PYP-like	1otd A:
12	gi|118442857|ref|YP_878940.1|	0041617	324-560	2.87e-70	52540	P-loop containing nucleoside triphosphate hydrolases	0.00000145	81269	Extended AAA-ATPase domain	1ny5 A:138-384
12	gi|118442857|ref|YP_878940.1|	0037176	539-629	0.00000000000000359	46689	Homeodomain-like	0.027	100918	FIS-like	1eto B:
12	gi|118442857|ref|YP_878940.1|	0048459	191-299	0.00000000000733	55785	PYP-like sensor domain (PAS domain)	0.036	55789	Heme-binding PAS domain	1ew0 A:
12	gi|118442944|ref|YP_877643.1|	0041150	3-131	2.07e-26	46785	Winged helix DNA-binding domain	0.027	101027	FUR-like	1mzb A:
12	gi|118444023|ref|YP_878349.1|	0041150	11-145	2.43e-40	46785	Winged helix DNA-binding domain	0.0011	101027	FUR-like	1mzb A:
12	gi|118444681|ref|YP_878855.1|	0041150	4-133	2.2e-36	46785	Winged helix DNA-binding domain	0.0055	101027	FUR-like	1mzb A:
12	gi|118443686|ref|YP_877060.1|	0036339	62-337	2.51e-72	53822	Periplasmic binding protein-like I	0.0000143	53823	L-arabinose binding protein-like	1dbq A:
12	gi|118443686|ref|YP_877060.1|	0051985	3-61	1.21e-17	47413	lambda repressor-like DNA-binding domains	0.002	47438	GalR/LacI-like bacterial regulator	2hsg A:2-58
12	gi|118444047|ref|YP_877576.1|	0036339	62-334	8.44e-72	53822	Periplasmic binding protein-like I	0.000013	53823	L-arabinose binding protein-like	2nzu G:58-332
12	gi|118444047|ref|YP_877576.1|	0051985	2-61	4.31e-19	47413	lambda repressor-like DNA-binding domains	0.0014	47438	GalR/LacI-like bacterial regulator	1pru A:
12	gi|118444814|ref|YP_878665.1|	0036339	63-332	1.53e-78	53822	Periplasmic binding protein-like I	0.00000782	53823	L-arabinose binding protein-like	2nzu G:58-332
12	gi|118444814|ref|YP_878665.1|	0051985	1-62	5.2e-18	47413	lambda repressor-like DNA-binding domains	0.0036	47438	GalR/LacI-like bacterial regulator	1vpw A:3-58
12	gi|118445068|ref|YP_879109.1|	0036339	61-334	2.54e-84	53822	Periplasmic binding protein-like I	0.00000232	53823	L-arabinose binding protein-like	2nzu G:58-332
12	gi|118445068|ref|YP_879109.1|	0051985	3-60	4.59e-19	47413	lambda repressor-like DNA-binding domains	0.0014	47438	GalR/LacI-like bacterial regulator	2hsg A:2-58
12	gi|118443997|ref|YP_877397.1|	0045682	4-132	2.13e-32	52172	CheY-like	0.0015	52173	CheY-related	1a04 A:5-142
12	gi|118443997|ref|YP_877397.1|	0048694	149-207	1.09e-18	46894	C-terminal effector domain of the bipartite response regulators	0.0049	46900	GerE-like (LuxR/UhpA family of transcriptional regulators)	1fse A:
12	gi|118443227|ref|YP_877560.1|	0054060	90-220	5.75e-23	48008	GntR ligand-binding domain-like	0.017	48009	GntR ligand-binding domain-like	2hs5 A:94-231
12	gi|118443227|ref|YP_877560.1|	0050048	5-72	4.19e-18	46785	Winged helix DNA-binding domain	0.011	46804	GntR-like transcriptional regulators	2hs5 A:25-93
12	gi|118444549|ref|YP_877689.1|	0050048	1-77	5.66e-23	46785	Winged helix DNA-binding domain	0.014	46804	GntR-like transcriptional regulators	3bwg A:5-82
12	gi|118444549|ref|YP_877689.1|	0054060	96-226	6.8e-23	48008	GntR ligand-binding domain-like	0.02	48009	GntR ligand-binding domain-like	2hs5 A:94-231
12	gi|118443318|ref|YP_877889.1|	0050768	98-467	5.46e-88	53383	PLP-dependent transferases	0.0000168	53384	AAT-like	1x0m A:26-428
12	gi|118443318|ref|YP_877889.1|	0050048	7-86	3.22e-16	46785	Winged helix DNA-binding domain	0.011	46804	GntR-like transcriptional regulators	3bwg A:5-82
12	gi|118443421|ref|YP_878508.1|	0050048	6-80	2.3e-22	46785	Winged helix DNA-binding domain	0.0098	46804	GntR-like transcriptional regulators	3bwg A:5-82
12	gi|118444856|ref|YP_878748.1|	0050048	5-83	6.36e-21	46785	Winged helix DNA-binding domain	0.016	46804	GntR-like transcriptional regulators	1v4r A:1-100
12	gi|118443452|ref|YP_878791.1|	0054662	65-243	7e-53	64288	Chorismate lyase-like	0.0014	143473	UTRA domain	2ikk A:86-238
12	gi|118443452|ref|YP_878791.1|	0050048	9-86	1.41e-22	46785	Winged helix DNA-binding domain	0.017	46804	GntR-like transcriptional regulators	3bwg A:5-82
12	gi|118443913|ref|YP_878800.1|	0054662	61-241	7.38e-41	64288	Chorismate lyase-like	0.0014	143473	UTRA domain	2ikk A:86-238
12	gi|118443913|ref|YP_878800.1|	0050048	1-77	1.21e-22	46785	Winged helix DNA-binding domain	0.0088	46804	GntR-like transcriptional regulators	3bwg A:5-82
12	gi|118444886|ref|YP_878804.1|	0050142	131-204	3.27e-18	116726	TrkA C-terminal domain-like	0.0022	116727	TrkA C-terminal domain-like	2fy8 A:245-336
12	gi|118444886|ref|YP_878804.1|	0050048	3-82	0.00000000176	46785	Winged helix DNA-binding domain	0.018	46804	GntR-like transcriptional regulators	3bwg A:5-82
12	gi|118445147|ref|YP_879245.1|	0050048	4-76	8.24e-21	46785	Winged helix DNA-binding domain	0.042	46804	GntR-like transcriptional regulators	1v4r A:1-100
12	gi|118444383|ref|YP_877557.1|	0049608	70-252	1.5e-51	55781	GAF domain-like	0.000023	75513	IclR ligand-binding domain-like	1mkm A:76-246
12	gi|118444383|ref|YP_877557.1|	0048177	5-78	4.48e-19	46785	Winged helix DNA-binding domain	0.039	74676	Transcriptional regulator IclR, N-terminal domain	1mkm A:1-75
12	gi|118443690|ref|YP_878184.1|	0039545	80-202	7.32e-36	51306	LexA/Signal peptidase	0.00019	51307	LexA-related	1jhf A:73-198
12	gi|118443690|ref|YP_878184.1|	0047587	7-71	5.92e-22	46785	Winged helix DNA-binding domain	0.02	46789	LexA repressor, N-terminal DNA-binding domain	1jhf A:2-72
12	gi|118444404|ref|YP_877537.1|	0047284	60-141	0.0000000000000174	54909	Dimeric alpha+beta barrel	0.0064	69733	Lrp/AsnC-like transcriptional regulator C-terminal domain	1ri7 A:85-170
12	gi|118444404|ref|YP_877537.1|	0049173	3-54	0.0000118	46785	Winged helix DNA-binding domain	0.015	68967	Lrp/AsnC-like transcriptional regulator N-terminal domain	1i1g A:2-61
12	gi|118444539|ref|YP_878263.1|	0039384	50-96	0.00000717	46785	Winged helix DNA-binding domain	0.049	68967	Lrp/AsnC-like transcriptional regulator N-terminal domain	1i1g A:2-61
12	gi|118444799|ref|YP_878639.1|	0052162	69-151	3.49e-19	54909	Dimeric alpha+beta barrel	0.00025	69733	Lrp/AsnC-like transcriptional regulator C-terminal domain	2cg4 A:67-152
12	gi|118444799|ref|YP_878639.1|	0052161	8-68	7.23e-19	46785	Winged helix DNA-binding domain	0.0042	68967	Lrp/AsnC-like transcriptional regulator N-terminal domain	2cg4 A:4-66
12	gi|118444230|ref|YP_879103.1|	0040524	74-233	2.85e-32	100950	NagB/RpiA/CoA transferase-like	0.016	110513	IF2B-like	1vb5 A:
12	gi|118444230|ref|YP_879103.1|	0043758	5-76	0.0000000000000277	46785	Winged helix DNA-binding domain	0.06	68967	Lrp/AsnC-like transcriptional regulator N-terminal domain	1i1g A:2-61
12	gi|118443209|ref|YP_878417.1|	0045790	88-295	5.5e-37	53850	Periplasmic binding protein-like II	0.0014	53851	Phosphate binding protein-like	2fyi A:88-307
12	gi|118443209|ref|YP_878417.1|	0045910	4-112	2.25e-19	46785	Winged helix DNA-binding domain	0.0083	88979	LysR-like transcriptional regulators	1ixc A:1-89
12	gi|118442997|ref|YP_878474.1|	0045790	91-295	2.61e-27	53850	Periplasmic binding protein-like II	0.0023	53851	Phosphate binding protein-like	1i6a A:
12	gi|118442997|ref|YP_878474.1|	0047461	1-81	3.27e-17	46785	Winged helix DNA-binding domain	0.021	88979	LysR-like transcriptional regulators	1ixc A:1-89
12	gi|118444826|ref|YP_878686.1|	0045790	93-297	1.78e-33	53850	Periplasmic binding protein-like II	0.00083	53851	Phosphate binding protein-like	1i6a A:
12	gi|118444826|ref|YP_878686.1|	0047461	4-80	3.56e-17	46785	Winged helix DNA-binding domain	0.022	88979	LysR-like transcriptional regulators	1ixc A:1-89
12	gi|118443981|ref|YP_878808.1|	0045790	87-294	3.18e-31	53850	Periplasmic binding protein-like II	0.0047	53851	Phosphate binding protein-like	2fyi A:88-307
12	gi|118443981|ref|YP_878808.1|	0047461	1-87	5.17e-22	46785	Winged helix DNA-binding domain	0.0032	88979	LysR-like transcriptional regulators	1ixc A:1-89
12	gi|118443025|ref|YP_877017.1|	0052801	11-147	5.12e-28	46785	Winged helix DNA-binding domain	0.0068	63379	MarR-like transcriptional regulators	2eth A:1-140
12	gi|118443188|ref|YP_877296.1|	0052801	2-102	1.72e-26	46785	Winged helix DNA-binding domain	0.0068	63379	MarR-like transcriptional regulators	1lj9 A:
12	gi|118444005|ref|YP_878139.1|	0052801	9-141	3.96e-28	46785	Winged helix DNA-binding domain	0.0066	63379	MarR-like transcriptional regulators	1z91 A:8-144
12	gi|118443679|ref|YP_877073.1|	0050342	1-125	9.39e-40	52172	CheY-like	0.00017	52173	CheY-related	1mvo A:
12	gi|118443679|ref|YP_877073.1|	0051385	129-229	1.84e-30	46894	C-terminal effector domain of the bipartite response regulators	0.0014	46895	PhoB-like	1kgs A:124-225
12	gi|118443576|ref|YP_877112.1|	0050342	7-130	2.56e-44	52172	CheY-like	0.0000547	52173	CheY-related	1mvo A:
12	gi|118443576|ref|YP_877112.1|	0051385	127-226	6.8e-32	46894	C-terminal effector domain of the bipartite response regulators	0.00052	46895	PhoB-like	1p2f A:121-217
12	gi|118443810|ref|YP_877372.1|	0054521	1-118	1.08e-38	52172	CheY-like	0.000082	52173	CheY-related	1nxo A:
12	gi|118443810|ref|YP_877372.1|	0051385	129-226	8.22e-25	46894	C-terminal effector domain of the bipartite response regulators	0.0016	46895	PhoB-like	1p2f A:121-217
12	gi|118443185|ref|YP_877407.1|	0054521	4-119	3.13e-37	52172	CheY-like	0.0000997	52173	CheY-related	1nxo A:
12	gi|118443185|ref|YP_877407.1|	0051385	134-229	2.69e-27	46894	C-terminal effector domain of the bipartite response regulators	0.0019	46895	PhoB-like	1p2f A:121-217
12	gi|118443624|ref|YP_877546.1|	0050342	2-131	1.05e-42	52172	CheY-like	0.00031	52173	CheY-related	1nxo A:
12	gi|118443624|ref|YP_877546.1|	0051385	127-228	8.79e-29	46894	C-terminal effector domain of the bipartite response regulators	0.0016	46895	PhoB-like	1p2f A:121-217
12	gi|118443383|ref|YP_877594.1|	0050342	1-125	3.56e-39	52172	CheY-like	0.0001	52173	CheY-related	1mvo A:
12	gi|118443383|ref|YP_877594.1|	0051385	124-221	1.84e-28	46894	C-terminal effector domain of the bipartite response regulators	0.002	46895	PhoB-like	1qqi A:
12	gi|118445101|ref|YP_879164.1|	0050342	3-128	1.42e-37	52172	CheY-like	0.00017	52173	CheY-related	1mvo A:
12	gi|118445101|ref|YP_879164.1|	0051385	127-229	2.69e-29	46894	C-terminal effector domain of the bipartite response regulators	0.00039	46895	PhoB-like	1opc A:
12	gi|118443560|ref|YP_877058.1|	0051908	7-72	0.000000000000295	47413	lambda repressor-like DNA-binding domains	0.017	47432	SinR domain-like	1b0n A:1-68
12	gi|118443253|ref|YP_877090.1|	0054369	3-71	0.0000000385	47413	lambda repressor-like DNA-binding domains	0.047	47432	SinR domain-like	1b0n A:1-68
12	gi|118444657|ref|YP_877308.1|	0049374	60-185	2.24e-28	51182	RmlC-like cupins	0.064	101976	TM1459-like	2bnm A:77-198
12	gi|118444657|ref|YP_877308.1|	0051249	6-74	4.22e-18	47413	lambda repressor-like DNA-binding domains	0.093	47432	SinR domain-like	1b0n A:1-68
12	gi|118443100|ref|YP_877653.1|	0042932	180-343	1.6e-17	48452	TPR-like	0.019	48453	Tetratricopeptide repeat (TPR)	1w3b A:
12	gi|118443100|ref|YP_877653.1|	0050823	1-50	0.000000276	47413	lambda repressor-like DNA-binding domains	0.048	47432	SinR domain-like	1b0n A:1-68
12	gi|118443100|ref|YP_877653.1|	0042932	58-172	0.00000317	48452	TPR-like	0.058	48453	Tetratricopeptide repeat (TPR)	1zu2 A:1-145
12	gi|118443036|ref|YP_877654.1|	0042932	282-413	0.0000000000000105	48452	TPR-like	0.034	48453	Tetratricopeptide repeat (TPR)	1w3b A:
12	gi|118443036|ref|YP_877654.1|	0051844	5-63	0.00000000219	47413	lambda repressor-like DNA-binding domains	0.018	47432	SinR domain-like	1b0n A:1-68
12	gi|118443036|ref|YP_877654.1|	0054057	148-225,258-297	0.000000091	48452	TPR-like	0.032	48453	Tetratricopeptide repeat (TPR)	1p5q A:258-427
12	gi|118444682|ref|YP_877798.1|	0050823	3-67	0.000000000000563	47413	lambda repressor-like DNA-binding domains	0.027	47432	SinR domain-like	1b0n A:1-68
12	gi|118444009|ref|YP_878227.1|	0050823	2-44	0.00000000121	47413	lambda repressor-like DNA-binding domains	0.086	47432	SinR domain-like	2ppx A:30-91
12	gi|118443353|ref|YP_878274.1|	0051249	4-64	5.35e-18	47413	lambda repressor-like DNA-binding domains	0.041	47432	SinR domain-like	2b5a A:1-77
12	gi|118445169|ref|YP_879281.1|	0050823	1-66	6.17e-20	47413	lambda repressor-like DNA-binding domains	0.032	47432	SinR domain-like	1b0n A:1-68
12	gi|118444554|ref|YP_877628.1|	0049523	7-82	0.00000000000000354	46689	Homeodomain-like	0.011	46764	Tetracyclin repressor-like, N-terminal domain	1vi0 A:6-77
12	gi|118443070|ref|YP_877688.1|	0054157	7-69	0.00000000000126	46689	Homeodomain-like	0.012	46764	Tetracyclin repressor-like, N-terminal domain	1jt6 A:2-72
12	gi|118444738|ref|YP_878534.1|	0049195	5-78	1.16e-19	46689	Homeodomain-like	0.0058	46764	Tetracyclin repressor-like, N-terminal domain	1z77 A:1-75
12	gi|118444738|ref|YP_878534.1|	0050189	86-192	7.79e-16	48498	Tetracyclin repressor-like, C-terminal domain	0.0032	48499	Tetracyclin repressor-like, C-terminal domain	1vi0 A:78-194
