# Supplementary material for: Abundance, diversity and domain architecture variability in prokaryotic DNA-binding transcription factors
Source: PLoS One. 2018 Apr 3;13(4):e0195332. doi: 10.1371/journal.pone.0195332 (PMC5882156; doi:10.1371/journal.pone.0195332)
Supplement: S1 Dataset — The information of genomes and transcription factors is organized in a tabular format. The file S1_Dataset.zip contains 761 files, one per genome. The information is organized as follows: Genome ID, identifier from NCBI database; Supfam ID; physical position of the Domain; E-value; Supfam model assignment; Supfam description; E-value associated to the family; Family ID; Family ID; representative PDB associated to each assignment. (ZIP) [file pone.0195332.s005.zip › Genomes_assignments/Clostridium_perfringens_ATCC_13124_B.TFs]

2f	gi|110800732|ref|YP_695618.1|	0043525	1-122	1.42e-33	52172	CheY-like	0.0013	52173	CheY-related	1u0s Y:
2f	gi|110800732|ref|YP_695618.1|	0046275	202-249	0.00000000000538	46689	Homeodomain-like	0.018	46759	AraC type transcriptional activator	1d5y A:57-121
2f	gi|110800732|ref|YP_695618.1|	0036286	150-199	0.0000000116	46689	Homeodomain-like	0.012	46759	AraC type transcriptional activator	1bl0 A:9-62
2f	gi|110800462|ref|YP_696136.1|	0044371	537-686	1.87e-31	51011	Glycosyl hydrolase domain	0.016	89388	Composite domain of glycosyl hydrolase families 5, 30, 39 and 51	1uhv A:1-13,A:360-500
2f	gi|110800462|ref|YP_696136.1|	0050404	329-550	0.00000000000905	51445	(Trans)glycosidases	0.013	51487	beta-glycanases	1w91 A:14-360
2f	gi|110800462|ref|YP_696136.1|	0046275	225-275	0.00000000000538	46689	Homeodomain-like	0.026	46759	AraC type transcriptional activator	1d5y A:57-121
2f	gi|110800462|ref|YP_696136.1|	0049912	24-90	0.00000000178	51182	RmlC-like cupins	0.068	89406	Hypothetical protein TM1112	1lkn A:
2f	gi|110800482|ref|YP_696767.1|	0043525	1-129	1.71e-34	52172	CheY-like	0.0028	52173	CheY-related	1u0s Y:
2f	gi|110800482|ref|YP_696767.1|	0046275	458-503	0.0000000000824	46689	Homeodomain-like	0.084	46759	AraC type transcriptional activator	1bl0 A:63-124
2f	gi|110800482|ref|YP_696767.1|	0035607	403-453	0.000000986	46689	Homeodomain-like	0.021	46759	AraC type transcriptional activator	1bl0 A:9-62
2f	gi|110800803|ref|YP_694672.1|	0046275	197-247	0.000000000000512	46689	Homeodomain-like	0.019	46759	AraC type transcriptional activator	1d5y A:57-121
2f	gi|110800803|ref|YP_694672.1|	0036286	144-195	0.0000000311	46689	Homeodomain-like	0.051	46759	AraC type transcriptional activator	1bl0 A:9-62
2f	gi|110799222|ref|YP_694907.1|	0046275	230-274	0.000000000197	46689	Homeodomain-like	0.02	46759	AraC type transcriptional activator	1d5y A:57-121
2f	gi|110799222|ref|YP_694907.1|	0036286	177-227	0.00000000627	46689	Homeodomain-like	0.06	46759	AraC type transcriptional activator	1d5y A:57-121
2f	gi|110799418|ref|YP_695009.1|	0043525	1-136	5.12e-27	52172	CheY-like	0.0014	52173	CheY-related	1a04 A:5-142
2f	gi|110799418|ref|YP_695009.1|	0046275	474-523	0.000000000448	46689	Homeodomain-like	0.018	46759	AraC type transcriptional activator	1bl0 A:63-124
2f	gi|110799418|ref|YP_695009.1|	0036286	423-470	0.0000134	46689	Homeodomain-like	0.023	46759	AraC type transcriptional activator	1bl0 A:9-62
2f	gi|110799290|ref|YP_695216.1|	0051818	1-157	5.36e-28	51215	Regulatory protein AraC	0.0049	51216	Regulatory protein AraC	2arc A:
2f	gi|110799290|ref|YP_695216.1|	0046275	223-273	0.0000000000215	46689	Homeodomain-like	0.01	46759	AraC type transcriptional activator	1d5y A:57-121
2f	gi|110799290|ref|YP_695216.1|	0035607	171-221	0.00000000164	46689	Homeodomain-like	0.042	46759	AraC type transcriptional activator	1bl0 A:9-62
2f	gi|110799496|ref|YP_695493.1|	0046275	233-282	0.0000000000000806	46689	Homeodomain-like	0.03	46759	AraC type transcriptional activator	1d5y A:57-121
2f	gi|110799496|ref|YP_695493.1|	0051818	15-162	0.00000000000017	51215	Regulatory protein AraC	0.024	51216	Regulatory protein AraC	2arc A:
2f	gi|110799496|ref|YP_695493.1|	0036286	183-230	0.0000000152	46689	Homeodomain-like	0.03	46759	AraC type transcriptional activator	1bl0 A:9-62
2f	gi|110801096|ref|YP_695557.1|	0043525	1-136	2.56e-32	52172	CheY-like	0.0033	52173	CheY-related	1srr A:
2f	gi|110801096|ref|YP_695557.1|	0046275	455-504	0.000000000000188	46689	Homeodomain-like	0.0069	46759	AraC type transcriptional activator	1bl0 A:63-124
2f	gi|110801096|ref|YP_695557.1|	0035607	406-453	0.0000116	46689	Homeodomain-like	0.013	46759	AraC type transcriptional activator	1bl0 A:9-62
2f	gi|110799001|ref|YP_695683.1|	0051818	31-152	0.000000000000209	51215	Regulatory protein AraC	0.025	51216	Regulatory protein AraC	2arc A:
2f	gi|110799001|ref|YP_695683.1|	0036286	173-221	0.0000000896	46689	Homeodomain-like	0.01	46759	AraC type transcriptional activator	1d5y A:3-56
2f	gi|110799001|ref|YP_695683.1|	0045977	224-270	0.0000000941	46689	Homeodomain-like	0.073	46764	Tetracyclin repressor-like, N-terminal domain	2g7s A:3-76
2f	gi|110799118|ref|YP_694629.1|	0045802	4-72	8.16e-18	46785	Winged helix DNA-binding domain	0.0031	46792	Arginine repressor (ArgR), N-terminal DNA-binding domain	1b4a A:4-78
2f	gi|110799118|ref|YP_694629.1|	0037457	81-147	0.0000000000000196	55252	C-terminal domain of arginine repressor	0.0035	55253	C-terminal domain of arginine repressor	1f9n A:79-149
2f	gi|110798913|ref|YP_696499.1|	0045802	2-68	9.17e-21	46785	Winged helix DNA-binding domain	0.0012	46792	Arginine repressor (ArgR), N-terminal DNA-binding domain	1f9n A:3-78
2f	gi|110798913|ref|YP_696499.1|	0037457	79-147	1.7e-18	55252	C-terminal domain of arginine repressor	0.001	55253	C-terminal domain of arginine repressor	1f9n A:79-149
2f	gi|110800612|ref|YP_695284.1|	0049777	5-81	5.9e-26	46785	Winged helix DNA-binding domain	0.0068	46801	ArsR-like transcriptional regulators	1r1u A:
2f	gi|110798688|ref|YP_696978.1|	0049777	24-115	4.52e-31	46785	Winged helix DNA-binding domain	0.0014	46801	ArsR-like transcriptional regulators	1smt A:
2f	gi|110800373|ref|YP_695732.1|	0049530	123-244	2.75e-34	53146	Nitrogenase accessory factor-like	0.0038	53147	MTH1175-like	1t3v A:
2f	gi|110800373|ref|YP_695732.1|	0053261	1-114	3.38e-21	46785	Winged helix DNA-binding domain	0.022	46801	ArsR-like transcriptional regulators	1r1u A:
2f	gi|110801046|ref|YP_695117.1|	0035568	73-266	1.21e-50	55681	Class II aaRS and biotin synthetases	0.00037	55707	Biotin holoenzyme synthetase	1bia A:64-270
2f	gi|110801046|ref|YP_695117.1|	0045968	6-60	0.000000000257	46785	Winged helix DNA-binding domain	0.018	46786	Biotin repressor-like	1j5y A:3-67
2f	gi|110801046|ref|YP_695117.1|	0050688	279-324	0.00000011	50037	C-terminal domain of transcriptional repressors	0.004	50038	Biotin repressor (BirA)	1wqw A:189-235
2f	gi|110799102|ref|YP_696692.1|	0054707	68-206	2.71e-20	54631	CBS-domain pair	0.0016	54632	CBS-domain pair	2yzi A:4-135
2f	gi|110799102|ref|YP_696692.1|	0043758	2-78	0.00000000000471	46785	Winged helix DNA-binding domain	0.043	46786	Biotin repressor-like	1j5y A:3-67
2f	gi|110800616|ref|YP_696132.1|	0054946	8-144	7.86e-30	51206	cAMP-binding domain-like	0.0044	51210	cAMP-binding domain	1o5l A:1-129
2f	gi|110800616|ref|YP_696132.1|	0048601	150-226	4.14e-20	46785	Winged helix DNA-binding domain	0.011	46796	CAP C-terminal domain-like	1hw5 A:138-208
2f	gi|110799857|ref|YP_697209.1|	0051666	6-145	7.73e-32	51206	cAMP-binding domain-like	0.0054	51210	cAMP-binding domain	1o5l A:1-129
2f	gi|110799857|ref|YP_697209.1|	0054945	153-223	0.0000000000128	46785	Winged helix DNA-binding domain	0.062	46796	CAP C-terminal domain-like	3e5u A:148-227
2f	gi|110801091|ref|YP_694796.1|	0048600	23-139	4.06e-28	51206	cAMP-binding domain-like	0.0083	51210	cAMP-binding domain	1o5l A:1-129
2f	gi|110801091|ref|YP_694796.1|	0048601	153-220	0.000000000473	46785	Winged helix DNA-binding domain	0.095	46796	CAP C-terminal domain-like	3e5u A:148-227
2f	gi|110801018|ref|YP_694845.1|	0048492	15-131	4.58e-21	51206	cAMP-binding domain-like	0.01	51210	cAMP-binding domain	1hw5 A:1-137
2f	gi|110801018|ref|YP_694845.1|	0048601	136-210	0.0000000000868	46785	Winged helix DNA-binding domain	0.023	46796	CAP C-terminal domain-like	2coh A:118-199
2f	gi|110799775|ref|YP_695229.1|	0054946	14-154	2.36e-37	51206	cAMP-binding domain-like	0.0047	51210	cAMP-binding domain	1hw5 A:1-137
2f	gi|110799775|ref|YP_695229.1|	0048601	156-235	2.61e-20	46785	Winged helix DNA-binding domain	0.016	46796	CAP C-terminal domain-like	1ft9 A:134-213
2f	gi|110799348|ref|YP_695232.1|	0054946	14-154	1.7e-35	51206	cAMP-binding domain-like	0.0025	51210	cAMP-binding domain	1hw5 A:1-137
2f	gi|110799348|ref|YP_695232.1|	0048601	156-235	3.99e-20	46785	Winged helix DNA-binding domain	0.013	46796	CAP C-terminal domain-like	1ft9 A:134-213
2f	gi|110801364|ref|YP_695696.1|	0054946	16-149	3.01e-33	51206	cAMP-binding domain-like	0.0055	51210	cAMP-binding domain	1hw5 A:1-137
2f	gi|110801364|ref|YP_695696.1|	0048601	156-235	1.13e-17	46785	Winged helix DNA-binding domain	0.038	46796	CAP C-terminal domain-like	1ft9 A:134-213
2f	gi|110799354|ref|YP_697033.1|	0049952	241-282	0.00000589	46689	Homeodomain-like	0.04	100918	FIS-like	1umq A:
2f	gi|110798683|ref|YP_697047.1|	0041617	357-601	8.34e-74	52540	P-loop containing nucleoside triphosphate hydrolases	0.000000522	81269	Extended AAA-ATPase domain	1ny5 A:138-384
2f	gi|110798683|ref|YP_697047.1|	0037219	115-212	0.0000000000855	55785	PYP-like sensor domain (PAS domain)	0.065	55786	PYP-like	1otd A:
2f	gi|110798683|ref|YP_697047.1|	0048644	227-317	0.000000000366	55785	PYP-like sensor domain (PAS domain)	0.061	55789	Heme-binding PAS domain	1v9y A:
2f	gi|110798683|ref|YP_697047.1|	0039990	1-93	0.00000000275	55594	HPr-like	0.0028	55595	HPr-like	1ka5 A:
2f	gi|110798683|ref|YP_697047.1|	0046907	614-665	0.0000000986	46689	Homeodomain-like	0.024	100918	FIS-like	1g2h A:
2f	gi|110799565|ref|YP_696149.1|	0041150	2-128	3.38e-28	46785	Winged helix DNA-binding domain	0.0077	101027	FUR-like	1mzb A:
2f	gi|110800648|ref|YP_696462.1|	0041150	12-146	3.67e-42	46785	Winged helix DNA-binding domain	0.00087	101027	FUR-like	1mzb A:
2f	gi|110800367|ref|YP_695865.1|	0041150	3-132	5.83e-36	46785	Winged helix DNA-binding domain	0.007	101027	FUR-like	1mzb A:
2f	gi|110801133|ref|YP_695990.1|	0036339	72-335	8.83e-54	53822	Periplasmic binding protein-like I	0.0000593	53823	L-arabinose binding protein-like	1dbq A:
2f	gi|110801133|ref|YP_695990.1|	0044558	3-49	0.000000000000131	47413	lambda repressor-like DNA-binding domains	0.0039	47438	GalR/LacI-like bacterial regulator	2bjc A:1-62
2f	gi|110799237|ref|YP_697227.1|	0036339	61-332	1.09e-84	53822	Periplasmic binding protein-like I	0.00000129	53823	L-arabinose binding protein-like	2nzu G:58-332
2f	gi|110799237|ref|YP_697227.1|	0051985	3-60	9e-20	47413	lambda repressor-like DNA-binding domains	0.0013	47438	GalR/LacI-like bacterial regulator	2hsg A:2-58
2f	gi|110801218|ref|YP_694864.1|	0035780	65-318	2.94e-47	53822	Periplasmic binding protein-like I	0.00022	53823	L-arabinose binding protein-like	2nzu G:58-332
2f	gi|110801218|ref|YP_694864.1|	0051985	7-66	0.00000000000000474	47413	lambda repressor-like DNA-binding domains	0.0051	47438	GalR/LacI-like bacterial regulator	2hsg A:2-58
2f	gi|110799161|ref|YP_694877.1|	0035780	59-318	6.28e-56	53822	Periplasmic binding protein-like I	0.00018	53823	L-arabinose binding protein-like	2nzu G:58-332
2f	gi|110799161|ref|YP_694877.1|	0051985	2-60	4.1e-18	47413	lambda repressor-like DNA-binding domains	0.0045	47438	GalR/LacI-like bacterial regulator	2hsg A:2-58
2f	gi|110799640|ref|YP_696220.1|	0035780	48-305	9.74e-59	53822	Periplasmic binding protein-like I	0.000064	53823	L-arabinose binding protein-like	2nzu G:58-332
2f	gi|110799640|ref|YP_696220.1|	0051985	2-49	0.0000000422	47413	lambda repressor-like DNA-binding domains	0.015	47438	GalR/LacI-like bacterial regulator	2hsg A:2-58
2f	gi|110800760|ref|YP_696313.1|	0035780	61-176	5.35e-26	53822	Periplasmic binding protein-like I	0.00066	53823	L-arabinose binding protein-like	2nzu G:58-332
2f	gi|110800760|ref|YP_696313.1|	0051985	2-62	7.39e-18	47413	lambda repressor-like DNA-binding domains	0.0039	47438	GalR/LacI-like bacterial regulator	2bjc A:1-62
2f	gi|110799674|ref|YP_697029.1|	0036339	61-334	7.79e-64	53822	Periplasmic binding protein-like I	0.0000362	53823	L-arabinose binding protein-like	1dbq A:
2f	gi|110799674|ref|YP_697029.1|	0051985	2-59	3.43e-18	47413	lambda repressor-like DNA-binding domains	0.0036	47438	GalR/LacI-like bacterial regulator	2hsg A:2-58
2f	gi|110799864|ref|YP_697181.1|	0036339	62-334	1.73e-72	53822	Periplasmic binding protein-like I	0.0000129	53823	L-arabinose binding protein-like	2nzu G:58-332
2f	gi|110799864|ref|YP_697181.1|	0051985	2-59	7.74e-18	47413	lambda repressor-like DNA-binding domains	0.0019	47438	GalR/LacI-like bacterial regulator	2hsg A:2-58
2f	gi|110798736|ref|YP_697111.1|	0039240	13-108	1.26e-22	88946	Sigma2 domain of RNA polymerase sigma factors	0.0059	88947	Sigma2 domain of RNA polymerase sigma factors	1ku2 A:93-272
2f	gi|110798736|ref|YP_697111.1|	0048694	155-209	0.0000000425	46894	C-terminal effector domain of the bipartite response regulators	0.024	46900	GerE-like (LuxR/UhpA family of transcriptional regulators)	1p4w A:
2f	gi|261876163|ref|YP_694766.2|	0050048	1-76	7.55e-22	46785	Winged helix DNA-binding domain	0.015	46804	GntR-like transcriptional regulators	3bwg A:5-82
2f	gi|261876163|ref|YP_694766.2|	0054060	97-226	4.45e-19	48008	GntR ligand-binding domain-like	0.017	48009	GntR ligand-binding domain-like	2hs5 A:94-231
2f	gi|110800849|ref|YP_696058.1|	0050142	133-204	2.09e-16	116726	TrkA C-terminal domain-like	0.0021	116727	TrkA C-terminal domain-like	2fy8 A:245-336
2f	gi|110800849|ref|YP_696058.1|	0050048	5-76	0.0000000626	46785	Winged helix DNA-binding domain	0.025	46804	GntR-like transcriptional regulators	3bwg A:5-82
2f	gi|110800256|ref|YP_696979.1|	0050142	123-204	5.75e-18	116726	TrkA C-terminal domain-like	0.0032	116727	TrkA C-terminal domain-like	2fy8 A:245-336
2f	gi|110800256|ref|YP_696979.1|	0050048	6-83	0.0000000000000628	46785	Winged helix DNA-binding domain	0.014	46804	GntR-like transcriptional regulators	3bwg A:5-82
2f	gi|110799512|ref|YP_697317.1|	0054662	62-239	5.5e-49	64288	Chorismate lyase-like	0.0015	143473	UTRA domain	2ikk A:86-238
2f	gi|110799512|ref|YP_697317.1|	0050048	1-75	1.68e-22	46785	Winged helix DNA-binding domain	0.01	46804	GntR-like transcriptional regulators	3bwg A:5-82
2f	gi|110799326|ref|YP_694543.1|	0040524	73-232	3.85e-31	100950	NagB/RpiA/CoA transferase-like	0.061	75176	D-ribose-5-phosphate isomerase (RpiA), catalytic domain	1lk5 A:1-130,A:211-229
2f	gi|110799326|ref|YP_694543.1|	0043758	3-58	0.00000000000349	46785	Winged helix DNA-binding domain	0.043	46804	GntR-like transcriptional regulators	3bwg A:5-82
2f	gi|110800292|ref|YP_694813.1|	0050696	131-516	2.34e-76	53383	PLP-dependent transferases	0.00000902	53384	AAT-like	1x0m A:26-428
2f	gi|110800292|ref|YP_694813.1|	0050048	7-78	1.91e-18	46785	Winged helix DNA-binding domain	0.01	46804	GntR-like transcriptional regulators	1v4r A:1-100
2f	gi|110801281|ref|YP_694831.1|	0050048	12-80	1.24e-19	46785	Winged helix DNA-binding domain	0.018	46804	GntR-like transcriptional regulators	2hs5 A:25-93
2f	gi|110801406|ref|YP_694902.1|	0050048	6-85	2.15e-21	46785	Winged helix DNA-binding domain	0.018	46804	GntR-like transcriptional regulators	3bwg A:5-82
2f	gi|110799925|ref|YP_694997.1|	0054396	73-233	1.57e-43	64288	Chorismate lyase-like	0.00000798	143473	UTRA domain	2ogg A:95-238
2f	gi|110799925|ref|YP_694997.1|	0050048	3-71	2.61e-19	46785	Winged helix DNA-binding domain	0.021	46804	GntR-like transcriptional regulators	3bwg A:5-82
2f	gi|110800255|ref|YP_695934.1|	0050048	11-82	2.81e-21	46785	Winged helix DNA-binding domain	0.028	46804	GntR-like transcriptional regulators	2hs5 A:25-93
2f	gi|110798608|ref|YP_696636.1|	0050768	99-466	3.03e-81	53383	PLP-dependent transferases	0.00000754	53384	AAT-like	1x0m A:26-428
2f	gi|110798608|ref|YP_696636.1|	0050048	13-86	2.29e-16	46785	Winged helix DNA-binding domain	0.02	46804	GntR-like transcriptional regulators	3bwg A:5-82
2f	gi|110800187|ref|YP_696708.1|	0050048	4-78	2.13e-19	46785	Winged helix DNA-binding domain	0.051	46804	GntR-like transcriptional regulators	1v4r A:1-100
2f	gi|110800141|ref|YP_697123.1|	0054662	61-232	1.73e-37	64288	Chorismate lyase-like	0.0013	143473	UTRA domain	2ra5 A:66-245
2f	gi|110800141|ref|YP_697123.1|	0050048	1-77	1.05e-24	46785	Winged helix DNA-binding domain	0.021	46804	GntR-like transcriptional regulators	2hs5 A:25-93
2f	gi|110801397|ref|YP_695810.1|	0039545	82-201	1.06e-36	51306	LexA/Signal peptidase	0.00021	51307	LexA-related	1jhf A:73-198
2f	gi|110801397|ref|YP_695810.1|	0047587	7-72	4.61e-22	46785	Winged helix DNA-binding domain	0.041	46789	LexA repressor, N-terminal DNA-binding domain	1jhf A:2-72
2f	gi|110799175|ref|YP_695020.1|	0040524	76-222	9.42e-33	100950	NagB/RpiA/CoA transferase-like	0.025	110513	IF2B-like	1t5o A:
2f	gi|110799175|ref|YP_695020.1|	0043758	4-71	0.000000000000219	46785	Winged helix DNA-binding domain	0.079	68967	Lrp/AsnC-like transcriptional regulator N-terminal domain	1i1g A:2-61
2f	gi|110801383|ref|YP_695158.1|	0047284	60-141	0.0000000000000523	54909	Dimeric alpha+beta barrel	0.0054	69733	Lrp/AsnC-like transcriptional regulator C-terminal domain	1ri7 A:85-170
2f	gi|110801383|ref|YP_695158.1|	0052161	3-56	0.0000254	46785	Winged helix DNA-binding domain	0.011	68967	Lrp/AsnC-like transcriptional regulator N-terminal domain	1i1g A:2-61
2f	gi|110800536|ref|YP_696339.1|	0052162	71-153	4.96e-19	54909	Dimeric alpha+beta barrel	0.00085	69733	Lrp/AsnC-like transcriptional regulator C-terminal domain	2cg4 A:67-152
2f	gi|110800536|ref|YP_696339.1|	0052161	9-70	2.73e-18	46785	Winged helix DNA-binding domain	0.0048	68967	Lrp/AsnC-like transcriptional regulator N-terminal domain	2cg4 A:4-66
2f	gi|261876170|ref|YP_695170.2|	0040524	73-237	1.05e-22	100950	NagB/RpiA/CoA transferase-like	0.07	75176	D-ribose-5-phosphate isomerase (RpiA), catalytic domain	1lk5 A:1-130,A:211-229
2f	gi|261876170|ref|YP_695170.2|	0043758	3-69	0.00000000000355	46785	Winged helix DNA-binding domain	0.034	68967	Lrp/AsnC-like transcriptional regulator N-terminal domain	1i1g A:2-61
2f	gi|110798937|ref|YP_695183.1|	0049498	81-366	5.94e-34	53067	Actin-like ATPase domain	0.0014	110636	ROK	2aa4 A:120-289
2f	gi|110798937|ref|YP_695183.1|	0051455	9-72	0.000000000011	46785	Winged helix DNA-binding domain	0.064	68967	Lrp/AsnC-like transcriptional regulator N-terminal domain	1i1g A:2-61
2f	gi|110799066|ref|YP_695389.1|	0039384	50-96	0.0000051	46785	Winged helix DNA-binding domain	0.04	68967	Lrp/AsnC-like transcriptional regulator N-terminal domain	1i1g A:2-61
2f	gi|110799011|ref|YP_695574.1|	0051033	1-63	0.0000000431	46785	Winged helix DNA-binding domain	0.086	68967	Lrp/AsnC-like transcriptional regulator N-terminal domain	1i1g A:2-61
2f	gi|110800821|ref|YP_695179.1|	0045790	90-292	1.93e-27	53850	Periplasmic binding protein-like II	0.0021	53851	Phosphate binding protein-like	2fyi A:88-307
2f	gi|110800821|ref|YP_695179.1|	0047461	1-86	6.35e-21	46785	Winged helix DNA-binding domain	0.0034	88979	LysR-like transcriptional regulators	1ixc A:1-89
2f	gi|110799268|ref|YP_696162.1|	0045790	88-291	6.91e-43	53850	Periplasmic binding protein-like II	0.0012	53851	Phosphate binding protein-like	2fyi A:88-307
2f	gi|110799268|ref|YP_696162.1|	0045910	1-111	1.45e-20	46785	Winged helix DNA-binding domain	0.0033	88979	LysR-like transcriptional regulators	1ixc A:1-89
2f	gi|110799246|ref|YP_694975.1|	0040517	16-147	2.14e-22	46785	Winged helix DNA-binding domain	0.018	63379	MarR-like transcriptional regulators	2eth A:1-140
2f	gi|110799506|ref|YP_695240.1|	0040517	8-139	9.11e-25	46785	Winged helix DNA-binding domain	0.013	63379	MarR-like transcriptional regulators	1s3j A:
2f	gi|110799024|ref|YP_696771.1|	0045981	2-99	8.4e-26	46785	Winged helix DNA-binding domain	0.063	63379	MarR-like transcriptional regulators	1z91 A:8-144
2f	gi|110799252|ref|YP_694959.1|	0052801	13-145	6.12e-29	46785	Winged helix DNA-binding domain	0.0064	63379	MarR-like transcriptional regulators	2a61 A:5-143
2f	gi|110798829|ref|YP_695061.1|	0041592	333-615	4.67e-54	56112	Protein kinase-like (PK-like)	0.055	90040	Choline kinase	1nw1 A:
2f	gi|110798829|ref|YP_695061.1|	0047707	92-313	7.27e-23	53448	Nucleotide-diphospho-sugar transferases	0.012	68901	Cytidylytransferase	1jyk A:
2f	gi|110798829|ref|YP_695061.1|	0043935	5-75	0.0000000000474	46785	Winged helix DNA-binding domain	0.027	63379	MarR-like transcriptional regulators	1jgs A:
2f	gi|110800673|ref|YP_695242.1|	0052801	11-146	4.07e-31	46785	Winged helix DNA-binding domain	0.0036	63379	MarR-like transcriptional regulators	2a61 A:5-143
2f	gi|110798575|ref|YP_695475.1|	0040517	6-148	7.8e-24	46785	Winged helix DNA-binding domain	0.044	63379	MarR-like transcriptional regulators	1s3j A:
2f	gi|110800772|ref|YP_695528.1|	0054842	10-138	1.39e-28	46785	Winged helix DNA-binding domain	0.0063	63379	MarR-like transcriptional regulators	2fbh A:8-144
2f	gi|110798563|ref|YP_695552.1|	0052801	6-139	1.49e-28	46785	Winged helix DNA-binding domain	0.0055	63379	MarR-like transcriptional regulators	2fbi A:5-140
2f	gi|110798588|ref|YP_695654.1|	0052801	2-142	2.16e-33	46785	Winged helix DNA-binding domain	0.0000373	63379	MarR-like transcriptional regulators	1z91 A:8-144
2f	gi|110800518|ref|YP_695769.1|	0040517	11-144	4.4e-27	46785	Winged helix DNA-binding domain	0.02	63379	MarR-like transcriptional regulators	2eth A:1-140
2f	gi|110800452|ref|YP_695937.1|	0052801	10-141	1.07e-30	46785	Winged helix DNA-binding domain	0.002	63379	MarR-like transcriptional regulators	2fbh A:8-144
2f	gi|110798875|ref|YP_695287.1|	0050342	1-128	7.4e-38	52172	CheY-like	0.0005	52173	CheY-related	1nxo A:
2f	gi|110798875|ref|YP_695287.1|	0049014	124-221	1.47e-27	46894	C-terminal effector domain of the bipartite response regulators	0.0017	46895	PhoB-like	1kgs A:124-225
2f	gi|110800369|ref|YP_695848.1|	0050342	1-126	4.7e-39	52172	CheY-like	0.00019	52173	CheY-related	1nxo A:
2f	gi|110800369|ref|YP_695848.1|	0051385	122-223	4.25e-31	46894	C-terminal effector domain of the bipartite response regulators	0.0018	46895	PhoB-like	1p2f A:121-217
2f	gi|110799262|ref|YP_697054.1|	0050342	4-132	5.41e-40	52172	CheY-like	0.00019	52173	CheY-related	1nxo A:
2f	gi|110799262|ref|YP_697054.1|	0051385	130-230	1.47e-28	46894	C-terminal effector domain of the bipartite response regulators	0.0026	46895	PhoB-like	1p2f A:121-217
2f	gi|110800417|ref|YP_694579.1|	0050342	2-123	2.85e-32	52172	CheY-like	0.00033	52173	CheY-related	1mvo A:
2f	gi|110800417|ref|YP_694579.1|	0051385	128-225	2.38e-24	46894	C-terminal effector domain of the bipartite response regulators	0.0039	46895	PhoB-like	1qqi A:
2f	gi|110799947|ref|YP_694916.1|	0050342	2-127	1.15e-38	52172	CheY-like	0.00016	52173	CheY-related	1mvo A:
2f	gi|110799947|ref|YP_694916.1|	0051385	132-232	1.16e-26	46894	C-terminal effector domain of the bipartite response regulators	0.0012	46895	PhoB-like	1p2f A:121-217
2f	gi|110801119|ref|YP_695076.1|	0050342	2-130	5.41e-47	52172	CheY-like	0.0000269	52173	CheY-related	1nxo A:
2f	gi|110801119|ref|YP_695076.1|	0051385	127-228	2.47e-33	46894	C-terminal effector domain of the bipartite response regulators	0.0015	46895	PhoB-like	1ys7 A:128-233
2f	gi|110799121|ref|YP_695585.1|	0050342	1-122	3.27e-32	52172	CheY-like	0.00067	52173	CheY-related	1kgs A:2-123
2f	gi|110799121|ref|YP_695585.1|	0051385	124-221	7.94e-24	46894	C-terminal effector domain of the bipartite response regulators	0.0014	46895	PhoB-like	1kgs A:124-225
2f	gi|110800218|ref|YP_696604.1|	0050342	2-125	9.53e-42	52172	CheY-like	0.00011	52173	CheY-related	1mvo A:
2f	gi|110800218|ref|YP_696604.1|	0051385	124-221	5.1e-28	46894	C-terminal effector domain of the bipartite response regulators	0.00094	46895	PhoB-like	1qqi A:
2f	gi|110800300|ref|YP_696779.1|	0054521	4-118	1.04e-36	52172	CheY-like	0.00011	52173	CheY-related	1nxo A:
2f	gi|110800300|ref|YP_696779.1|	0051385	132-226	1.55e-27	46894	C-terminal effector domain of the bipartite response regulators	0.00097	46895	PhoB-like	1qqi A:
2f	gi|110799600|ref|YP_696918.1|	0050342	1-124	2.13e-38	52172	CheY-like	0.00012	52173	CheY-related	1mvo A:
2f	gi|110799600|ref|YP_696918.1|	0051385	125-225	1.19e-29	46894	C-terminal effector domain of the bipartite response regulators	0.00069	46895	PhoB-like	1opc A:
2f	gi|110799967|ref|YP_697175.1|	0050342	7-128	1.18e-40	52172	CheY-like	0.000077	52173	CheY-related	1nxo A:
2f	gi|110799967|ref|YP_697175.1|	0051385	128-226	1.53e-30	46894	C-terminal effector domain of the bipartite response regulators	0.00044	46895	PhoB-like	1qqi A:
2f	gi|110800489|ref|YP_695467.1|	0051249	1-65	2.95e-19	47413	lambda repressor-like DNA-binding domains	0.051	47432	SinR domain-like	1b0n A:1-68
2f	gi|110799647|ref|YP_695478.1|	0049999	2-62	5.63e-18	47413	lambda repressor-like DNA-binding domains	0.01	47432	SinR domain-like	1utx A:
2f	gi|110800541|ref|YP_696046.1|	0051249	3-60	0.000000000000164	47413	lambda repressor-like DNA-binding domains	0.023	47432	SinR domain-like	1b0n A:1-68
2f	gi|110800172|ref|YP_696137.1|	0051844	5-64	0.000000000741	47413	lambda repressor-like DNA-binding domains	0.076	47432	SinR domain-like	1b0n A:1-68
2f	gi|110800172|ref|YP_696137.1|	0042932	277-414	0.0000152	48452	TPR-like	0.05	48453	Tetratricopeptide repeat (TPR)	1elr A:
2f	gi|110800172|ref|YP_696137.1|	0042932	94-266	0.0000187	48452	TPR-like	0.029	48453	Tetratricopeptide repeat (TPR)	1elr A:
2f	gi|110800378|ref|YP_696991.1|	0051249	5-70	0.00000000000000535	47413	lambda repressor-like DNA-binding domains	0.022	47432	SinR domain-like	1b0n A:1-68
2f	gi|110801421|ref|YP_694502.1|	0050189	76-186	7.12e-18	48498	Tetracyclin repressor-like, C-terminal domain	0.0043	48499	Tetracyclin repressor-like, C-terminal domain	1vi0 A:78-194
2f	gi|110801421|ref|YP_694502.1|	0049523	3-79	8.25e-18	46689	Homeodomain-like	0.0033	46764	Tetracyclin repressor-like, N-terminal domain	1z77 A:1-75
2f	gi|110799907|ref|YP_694537.1|	0054157	7-66	0.0000000000184	46689	Homeodomain-like	0.0085	46764	Tetracyclin repressor-like, N-terminal domain	2iu5 A:1-71
2f	gi|261876160|ref|YP_694821.2|	0054157	4-68	0.00000000000000185	46689	Homeodomain-like	0.0058	46764	Tetracyclin repressor-like, N-terminal domain	2iu5 A:1-71
2f	gi|110801323|ref|YP_695195.1|	0054157	8-75	0.00000000000000375	46689	Homeodomain-like	0.0054	46764	Tetracyclin repressor-like, N-terminal domain	2iu5 A:1-71
2f	gi|110799001|ref|YP_695683.1|	0051818	31-152	0.000000000000209	51215	Regulatory protein AraC	0.025	51216	Regulatory protein AraC	2arc A:
2f	gi|110799001|ref|YP_695683.1|	0036286	173-221	0.0000000896	46689	Homeodomain-like	0.01	46759	AraC type transcriptional activator	1d5y A:3-56
2f	gi|110799001|ref|YP_695683.1|	0045977	224-270	0.0000000941	46689	Homeodomain-like	0.073	46764	Tetracyclin repressor-like, N-terminal domain	2g7s A:3-76
