# Supplementary material for: Abundance, diversity and domain architecture variability in prokaryotic DNA-binding transcription factors
Source: PLoS One. 2018 Apr 3;13(4):e0195332. doi: 10.1371/journal.pone.0195332 (PMC5882156; doi:10.1371/journal.pone.0195332)
Supplement: S1 Dataset — The information of genomes and transcription factors is organized in a tabular format. The file S1_Dataset.zip contains 761 files, one per genome. The information is organized as follows: Genome ID, identifier from NCBI database; Supfam ID; physical position of the Domain; E-value; Supfam model assignment; Supfam description; E-value associated to the family; Family ID; Family ID; representative PDB associated to each assignment. (ZIP) [file pone.0195332.s005.zip › Genomes_assignments/Clostridium_phytofermentans_ISDg_B.TFs]

5z	gi|160878325|ref|YP_001557293.1|	0039814	127-296	8.11e-18	55136	Probable bacterial effector-binding domain	0.044	75462	Gyrase inhibitory protein GyrI (SbmC, YeeB)	1jyh A:
5z	gi|160878325|ref|YP_001557293.1|	0036286	11-59	0.000000000851	46689	Homeodomain-like	0.011	46759	AraC type transcriptional activator	1bl0 A:9-62
5z	gi|160878325|ref|YP_001557293.1|	0046275	61-111	0.000000039	46689	Homeodomain-like	0.0081	46759	AraC type transcriptional activator	1d5y A:57-121
5z	gi|160878329|ref|YP_001557297.1|	0050343	564-711	9.42e-22	55073	Nucleotide cyclase	0.001	117984	GGDEF domain	1w25 A:294-455
5z	gi|160878329|ref|YP_001557297.1|	0046275	364-415	0.00000000000582	46689	Homeodomain-like	0.01	46759	AraC type transcriptional activator	1bl0 A:63-124
5z	gi|160878451|ref|YP_001557419.1|	0043525	1-122	1.57e-29	52172	CheY-like	0.00081	52173	CheY-related	1a04 A:5-142
5z	gi|160878451|ref|YP_001557419.1|	0046275	480-529	0.00000000000941	46689	Homeodomain-like	0.032	46759	AraC type transcriptional activator	1bl0 A:9-62
5z	gi|160878451|ref|YP_001557419.1|	0036286	427-477	0.00000269	46689	Homeodomain-like	0.023	46759	AraC type transcriptional activator	1bl0 A:9-62
5z	gi|160878500|ref|YP_001557468.1|	0046275	726-772	0.000000000184	46689	Homeodomain-like	0.021	46759	AraC type transcriptional activator	1d5y A:57-121
5z	gi|160878543|ref|YP_001557511.1|	0046275	712-763	0.000000000354	46689	Homeodomain-like	0.016	46759	AraC type transcriptional activator	1d5y A:57-121
5z	gi|160878622|ref|YP_001557590.1|	0046275	208-258	0.0000000000000278	46689	Homeodomain-like	0.022	46759	AraC type transcriptional activator	1d5y A:57-121
5z	gi|160878622|ref|YP_001557590.1|	0051818	19-141	0.0000000000000628	51215	Regulatory protein AraC	0.014	51216	Regulatory protein AraC	2arc A:
5z	gi|160878622|ref|YP_001557590.1|	0036286	158-206	0.00000188	46689	Homeodomain-like	0.052	46759	AraC type transcriptional activator	1bl0 A:9-62
5z	gi|160878654|ref|YP_001557622.1|	0043525	1-128	2.99e-32	52172	CheY-like	0.0023	52173	CheY-related	1u0s Y:
5z	gi|160878654|ref|YP_001557622.1|	0046275	491-540	0.000000000000121	46689	Homeodomain-like	0.011	46759	AraC type transcriptional activator	1d5y A:57-121
5z	gi|160878683|ref|YP_001557651.1|	0043525	1-148	1.57e-27	52172	CheY-like	0.001	52173	CheY-related	1u0s Y:
5z	gi|160878683|ref|YP_001557651.1|	0046275	473-520	0.00000000000403	46689	Homeodomain-like	0.031	46759	AraC type transcriptional activator	1bl0 A:63-124
5z	gi|160878683|ref|YP_001557651.1|	0036286	421-470	0.000000139	46689	Homeodomain-like	0.021	46759	AraC type transcriptional activator	1d5y A:3-56
5z	gi|160878730|ref|YP_001557698.1|	0051818	41-177	7.59e-20	51215	Regulatory protein AraC	0.02	51216	Regulatory protein AraC	2arc A:
5z	gi|160878730|ref|YP_001557698.1|	0046275	245-293	0.000000000000582	46689	Homeodomain-like	0.03	46759	AraC type transcriptional activator	1d5y A:57-121
5z	gi|160878730|ref|YP_001557698.1|	0036286	196-243	0.00000000493	46689	Homeodomain-like	0.027	46759	AraC type transcriptional activator	1bl0 A:9-62
5z	gi|160878737|ref|YP_001557705.1|	0043525	1-129	8.25e-31	52172	CheY-like	0.0027	52173	CheY-related	1srr A:
5z	gi|160878737|ref|YP_001557705.1|	0046275	468-518	0.00000000000197	46689	Homeodomain-like	0.026	46759	AraC type transcriptional activator	1bl0 A:63-124
5z	gi|160878737|ref|YP_001557705.1|	0036286	417-466	0.0000403	46689	Homeodomain-like	0.011	46759	AraC type transcriptional activator	1bl0 A:9-62
5z	gi|160878776|ref|YP_001557744.1|	0043525	2-122	2.42e-30	52172	CheY-like	0.0048	52173	CheY-related	1krw A:
5z	gi|160878776|ref|YP_001557744.1|	0046275	192-241	0.000000000000363	46689	Homeodomain-like	0.011	46759	AraC type transcriptional activator	1d5y A:57-121
5z	gi|160878832|ref|YP_001557800.1|	0053079	143-262	0.00000000000026	54593	Glyoxalase/Bleomycin resistance protein/Dihydroxybiphenyl dioxygenase	0.035	54598	Antibiotic resistance proteins	1byl A:
5z	gi|160878832|ref|YP_001557800.1|	0046275	58-109	0.0000000000152	46689	Homeodomain-like	0.0068	46759	AraC type transcriptional activator	1bl0 A:63-124
5z	gi|160878832|ref|YP_001557800.1|	0036286	7-56	0.00000318	46689	Homeodomain-like	0.0099	46759	AraC type transcriptional activator	1bl0 A:9-62
5z	gi|160878867|ref|YP_001557835.1|	0051818	23-166	7.19e-17	51215	Regulatory protein AraC	0.018	51216	Regulatory protein AraC	2arc A:
5z	gi|160878867|ref|YP_001557835.1|	0045977	238-288	0.00000000139	46689	Homeodomain-like	0.033	46759	AraC type transcriptional activator	1bl0 A:63-124
5z	gi|160878867|ref|YP_001557835.1|	0036286	187-235	0.0000000726	46689	Homeodomain-like	0.021	46759	AraC type transcriptional activator	1d5y A:3-56
5z	gi|160878888|ref|YP_001557856.1|	0035607	163-213	0.000000833	46689	Homeodomain-like	0.053	46759	AraC type transcriptional activator	1bl0 A:9-62
5z	gi|160878888|ref|YP_001557856.1|	0045977	216-264	0.000000627	46689	Homeodomain-like	0.024	46759	AraC type transcriptional activator	1bl0 A:63-124
5z	gi|160878926|ref|YP_001557894.1|	0051818	3-140	9.55e-28	51215	Regulatory protein AraC	0.004	51216	Regulatory protein AraC	2arc A:
5z	gi|160878926|ref|YP_001557894.1|	0046275	207-256	0.000000000367	46689	Homeodomain-like	0.083	46690	Homeodomain	1mh3 A:472-526
5z	gi|160878926|ref|YP_001557894.1|	0036286	155-206	0.000000367	46689	Homeodomain-like	0.058	46759	AraC type transcriptional activator	1bl0 A:9-62
5z	gi|160878929|ref|YP_001557897.1|	0043525	1-132	2.7e-32	52172	CheY-like	0.0036	52173	CheY-related	1qkk A:
5z	gi|160878929|ref|YP_001557897.1|	0046275	298-347	0.0000000000000071	46689	Homeodomain-like	0.017	46759	AraC type transcriptional activator	1d5y A:57-121
5z	gi|160878929|ref|YP_001557897.1|	0035607	245-296	0.00000000148	46689	Homeodomain-like	0.027	46759	AraC type transcriptional activator	1d5y A:3-56
5z	gi|160879021|ref|YP_001557989.1|	0043525	1-141	1.57e-28	52172	CheY-like	0.0053	52173	CheY-related	1u0s Y:
5z	gi|160879021|ref|YP_001557989.1|	0046275	444-494	0.00000000000215	46689	Homeodomain-like	0.018	46759	AraC type transcriptional activator	1bl0 A:63-124
5z	gi|160879021|ref|YP_001557989.1|	0035607	391-442	0.0000188	46689	Homeodomain-like	0.085	46759	AraC type transcriptional activator	1bl0 A:9-62
5z	gi|160879083|ref|YP_001558051.1|	0046275	717-766	0.0000000000158	46689	Homeodomain-like	0.031	46759	AraC type transcriptional activator	1d5y A:57-121
5z	gi|160879083|ref|YP_001558051.1|	0036286	665-714	0.000000717	46689	Homeodomain-like	0.014	46759	AraC type transcriptional activator	1d5y A:3-56
5z	gi|160879124|ref|YP_001558092.1|	0046275	55-105	0.0000000000000293	46689	Homeodomain-like	0.0038	46759	AraC type transcriptional activator	1d5y A:57-121
5z	gi|160879124|ref|YP_001558092.1|	0036286	5-52	0.00000000017	46689	Homeodomain-like	0.0076	46759	AraC type transcriptional activator	1bl0 A:9-62
5z	gi|160879297|ref|YP_001558265.1|	0046275	270-320	0.00000000000146	46689	Homeodomain-like	0.038	46759	AraC type transcriptional activator	1bl0 A:63-124
5z	gi|160879297|ref|YP_001558265.1|	0049374	50-125	0.000000000000197	51182	RmlC-like cupins	0.041	89409	TM1287-like	1o4t A:
5z	gi|160879314|ref|YP_001558282.1|	0051818	20-158	3.66e-29	51215	Regulatory protein AraC	0.0075	51216	Regulatory protein AraC	2arc A:
5z	gi|160879314|ref|YP_001558282.1|	0036286	175-224	0.000000000131	46689	Homeodomain-like	0.016	46759	AraC type transcriptional activator	1d5y A:3-56
5z	gi|160879314|ref|YP_001558282.1|	0045977	227-275	0.000000000053	46689	Homeodomain-like	0.028	46759	AraC type transcriptional activator	1bl0 A:63-124
5z	gi|160879317|ref|YP_001558285.1|	0046275	208-257	0.0000000000269	46689	Homeodomain-like	0.03	46759	AraC type transcriptional activator	1bl0 A:9-62
5z	gi|160879317|ref|YP_001558285.1|	0051818	7-138	0.0000000000654	51215	Regulatory protein AraC	0.0024	51216	Regulatory protein AraC	2arc A:
5z	gi|160879540|ref|YP_001558508.1|	0043525	1-148	1.71e-27	52172	CheY-like	0.0018	52173	CheY-related	1u0s Y:
5z	gi|160879540|ref|YP_001558508.1|	0046275	475-520	0.00000000986	46689	Homeodomain-like	0.021	46759	AraC type transcriptional activator	1bl0 A:9-62
5z	gi|160879540|ref|YP_001558508.1|	0036286	425-473	0.00000228	46689	Homeodomain-like	0.0074	46759	AraC type transcriptional activator	1bl0 A:9-62
5z	gi|160879617|ref|YP_001558585.1|	0036286	7-57	0.00000000069	46689	Homeodomain-like	0.009	46759	AraC type transcriptional activator	1d5y A:3-56
5z	gi|160879617|ref|YP_001558585.1|	0046275	60-113	0.00000000367	46689	Homeodomain-like	0.0073	46759	AraC type transcriptional activator	1d5y A:57-121
5z	gi|160879617|ref|YP_001558585.1|	0039814	138-293	0.0000000201	55136	Probable bacterial effector-binding domain	0.057	55140	Rob transcription factor, C-terminal domain	1d5y A:122-294
5z	gi|160879673|ref|YP_001558641.1|	0046275	233-279	0.0000000000157	46689	Homeodomain-like	0.063	46759	AraC type transcriptional activator	1d5y A:57-121
5z	gi|160879673|ref|YP_001558641.1|	0036286	180-230	0.0000000000186	46689	Homeodomain-like	0.013	46759	AraC type transcriptional activator	1bl0 A:9-62
5z	gi|160879673|ref|YP_001558641.1|	0051818	30-87	0.00000458	51215	Regulatory protein AraC	0.0098	51216	Regulatory protein AraC	2arc A:
5z	gi|160879691|ref|YP_001558659.1|	0046275	222-270	0.000000000986	46689	Homeodomain-like	0.035	46759	AraC type transcriptional activator	1bl0 A:9-62
5z	gi|160879691|ref|YP_001558659.1|	0051818	39-136	0.0000000405	51215	Regulatory protein AraC	0.0089	51216	Regulatory protein AraC	2arc A:
5z	gi|160879691|ref|YP_001558659.1|	0035607	169-219	0.00000672	46689	Homeodomain-like	0.055	46759	AraC type transcriptional activator	1d5y A:57-121
5z	gi|160879728|ref|YP_001558696.1|	0043525	1-165	2.56e-32	52172	CheY-like	0.0037	52173	CheY-related	1u0s Y:
5z	gi|160879728|ref|YP_001558696.1|	0046275	481-530	0.000000000000627	46689	Homeodomain-like	0.022	46759	AraC type transcriptional activator	1d5y A:57-121
5z	gi|160879728|ref|YP_001558696.1|	0036286	430-479	0.000000000986	46689	Homeodomain-like	0.01	46759	AraC type transcriptional activator	1bl0 A:9-62
5z	gi|160879826|ref|YP_001558794.1|	0036286	10-58	0.0000000103	46689	Homeodomain-like	0.0093	46759	AraC type transcriptional activator	1d5y A:3-56
5z	gi|160879826|ref|YP_001558794.1|	0046275	60-108	0.0000000161	46689	Homeodomain-like	0.0033	46759	AraC type transcriptional activator	1d5y A:57-121
5z	gi|160879849|ref|YP_001558817.1|	0046275	723-770	0.00000000000314	46689	Homeodomain-like	0.022	46759	AraC type transcriptional activator	1d5y A:57-121
5z	gi|160879865|ref|YP_001558833.1|	0043525	1-128	8.11e-34	52172	CheY-like	0.0055	52173	CheY-related	1dz3 A:
5z	gi|160879865|ref|YP_001558833.1|	0046275	458-504	0.000000000108	46689	Homeodomain-like	0.034	46759	AraC type transcriptional activator	1d5y A:57-121
5z	gi|160879865|ref|YP_001558833.1|	0036286	404-454	0.0000237	46689	Homeodomain-like	0.025	46759	AraC type transcriptional activator	1bl0 A:9-62
5z	gi|160880055|ref|YP_001559023.1|	0046275	724-773	0.0000000000161	46689	Homeodomain-like	0.021	46759	AraC type transcriptional activator	1bl0 A:63-124
5z	gi|160880146|ref|YP_001559114.1|	0043525	1-145	2.56e-31	52172	CheY-like	0.031	52173	CheY-related	1ny5 A:1-137
5z	gi|160880146|ref|YP_001559114.1|	0046275	478-527	0.00000000000318	46689	Homeodomain-like	0.016	46759	AraC type transcriptional activator	1d5y A:57-121
5z	gi|160880244|ref|YP_001559212.1|	0039814	147-306	7.85e-16	55136	Probable bacterial effector-binding domain	0.04	75462	Gyrase inhibitory protein GyrI (SbmC, YeeB)	1jyh A:
5z	gi|160880244|ref|YP_001559212.1|	0046275	77-125	0.00000000986	46689	Homeodomain-like	0.022	46759	AraC type transcriptional activator	1d5y A:57-121
5z	gi|160880244|ref|YP_001559212.1|	0036286	24-74	0.000000941	46689	Homeodomain-like	0.013	46759	AraC type transcriptional activator	1bl0 A:9-62
5z	gi|160880278|ref|YP_001559246.1|	0043525	1-139	6.83e-35	52172	CheY-like	0.0012	52173	CheY-related	1u0s Y:
5z	gi|160880278|ref|YP_001559246.1|	0046275	205-254	0.00000000358	46689	Homeodomain-like	0.046	46759	AraC type transcriptional activator	1bl0 A:9-62
5z	gi|160880278|ref|YP_001559246.1|	0036286	152-202	0.000000287	46689	Homeodomain-like	0.024	46759	AraC type transcriptional activator	1bl0 A:9-62
5z	gi|160880324|ref|YP_001559292.1|	0046275	701-747	0.00000000394	46689	Homeodomain-like	0.023	46759	AraC type transcriptional activator	1d5y A:57-121
5z	gi|160880366|ref|YP_001559334.1|	0046275	227-280	0.00000000242	46689	Homeodomain-like	0.06	46759	AraC type transcriptional activator	1d5y A:57-121
5z	gi|160880366|ref|YP_001559334.1|	0036286	176-224	0.0000717	46689	Homeodomain-like	0.033	46759	AraC type transcriptional activator	1bl0 A:9-62
5z	gi|160880375|ref|YP_001559343.1|	0046275	243-292	0.00000000000538	46689	Homeodomain-like	0.066	46759	AraC type transcriptional activator	1d5y A:57-121
5z	gi|160880375|ref|YP_001559343.1|	0051818	26-168	0.00000000000288	51215	Regulatory protein AraC	0.019	51216	Regulatory protein AraC	2arc A:
5z	gi|160880375|ref|YP_001559343.1|	0036286	190-241	0.0000287	46689	Homeodomain-like	0.016	46759	AraC type transcriptional activator	1bl0 A:9-62
5z	gi|160880387|ref|YP_001559355.1|	0043525	1-124	1.85e-32	52172	CheY-like	0.0046	52173	CheY-related	1s8n A:
5z	gi|160880387|ref|YP_001559355.1|	0046275	476-525	0.00000000000417	46689	Homeodomain-like	0.034	46759	AraC type transcriptional activator	1bl0 A:9-62
5z	gi|160880470|ref|YP_001559438.1|	0051818	27-162	0.00000000000418	51215	Regulatory protein AraC	0.014	51216	Regulatory protein AraC	2arc A:
5z	gi|160880470|ref|YP_001559438.1|	0046275	233-279	0.00000000986	46689	Homeodomain-like	0.013	46759	AraC type transcriptional activator	1d5y A:57-121
5z	gi|160880470|ref|YP_001559438.1|	0036286	180-230	0.00000017	46689	Homeodomain-like	0.016	46759	AraC type transcriptional activator	1bl0 A:9-62
5z	gi|160880593|ref|YP_001559561.1|	0051818	16-152	8.89e-18	51215	Regulatory protein AraC	0.015	51216	Regulatory protein AraC	2arc A:
5z	gi|160880593|ref|YP_001559561.1|	0046275	224-273	0.000000000000372	46689	Homeodomain-like	0.016	46759	AraC type transcriptional activator	1d5y A:57-121
5z	gi|160880593|ref|YP_001559561.1|	0036286	171-221	0.000000000896	46689	Homeodomain-like	0.024	46759	AraC type transcriptional activator	1bl0 A:9-62
5z	gi|160880688|ref|YP_001559656.1|	0039814	128-286	0.0000000000000034	55136	Probable bacterial effector-binding domain	0.058	55140	Rob transcription factor, C-terminal domain	1d5y A:122-294
5z	gi|160880688|ref|YP_001559656.1|	0046275	57-105	0.0000000000672	46689	Homeodomain-like	0.0087	46759	AraC type transcriptional activator	1d5y A:57-121
5z	gi|160880688|ref|YP_001559656.1|	0036286	7-55	0.0000000282	46689	Homeodomain-like	0.0076	46759	AraC type transcriptional activator	1bl0 A:9-62
5z	gi|160880785|ref|YP_001559753.1|	0046275	18-65	0.0000000000000103	46689	Homeodomain-like	0.013	46759	AraC type transcriptional activator	1d5y A:57-121
5z	gi|160880866|ref|YP_001559834.1|	0046275	708-758	0.000000000278	46689	Homeodomain-like	0.02	46759	AraC type transcriptional activator	1d5y A:57-121
5z	gi|160880866|ref|YP_001559834.1|	0035607	654-705	0.0000806	46689	Homeodomain-like	0.01	46759	AraC type transcriptional activator	1bl0 A:9-62
5z	gi|160881162|ref|YP_001560130.1|	0043525	1-128	1.42e-31	52172	CheY-like	0.0023	52173	CheY-related	1krw A:
5z	gi|160881162|ref|YP_001560130.1|	0046275	483-530	0.000000000112	46689	Homeodomain-like	0.021	46759	AraC type transcriptional activator	1d5y A:57-121
5z	gi|160881258|ref|YP_001560226.1|	0046275	57-105	0.000000762	46689	Homeodomain-like	0.0079	46759	AraC type transcriptional activator	1d5y A:57-121
5z	gi|160881258|ref|YP_001560226.1|	0036286	9-55	0.0000103	46689	Homeodomain-like	0.03	46759	AraC type transcriptional activator	1bl0 A:9-62
5z	gi|160881264|ref|YP_001560232.1|	0039814	128-280	5.23e-21	55136	Probable bacterial effector-binding domain	0.055	55140	Rob transcription factor, C-terminal domain	1d5y A:122-294
5z	gi|160881264|ref|YP_001560232.1|	0046275	57-111	0.000000000291	46689	Homeodomain-like	0.0069	46759	AraC type transcriptional activator	1d5y A:57-121
5z	gi|160881264|ref|YP_001560232.1|	0035607	4-55	0.0000287	46689	Homeodomain-like	0.018	46759	AraC type transcriptional activator	1bl0 A:9-62
5z	gi|160881268|ref|YP_001560236.1|	0039814	128-295	0.00000000000000225	55136	Probable bacterial effector-binding domain	0.029	75462	Gyrase inhibitory protein GyrI (SbmC, YeeB)	1jyh A:
5z	gi|160881268|ref|YP_001560236.1|	0046275	57-113	0.0000000000228	46689	Homeodomain-like	0.0067	46759	AraC type transcriptional activator	1d5y A:57-121
5z	gi|160881268|ref|YP_001560236.1|	0036286	6-55	0.000000627	46689	Homeodomain-like	0.011	46759	AraC type transcriptional activator	1bl0 A:9-62
5z	gi|160881282|ref|YP_001560250.1|	0046275	231-278	0.00000000000104	46689	Homeodomain-like	0.021	46759	AraC type transcriptional activator	1bl0 A:63-124
5z	gi|160881282|ref|YP_001560250.1|	0051818	27-160	0.0000000000012	51215	Regulatory protein AraC	0.014	51216	Regulatory protein AraC	2arc A:
5z	gi|160881282|ref|YP_001560250.1|	0036286	179-228	0.00000000222	46689	Homeodomain-like	0.044	46759	AraC type transcriptional activator	1bl0 A:9-62
5z	gi|160881285|ref|YP_001560253.1|	0046275	235-283	0.00000000000103	46689	Homeodomain-like	0.013	46759	AraC type transcriptional activator	1d5y A:57-121
5z	gi|160881285|ref|YP_001560253.1|	0036286	183-232	0.0000000000493	46689	Homeodomain-like	0.013	46759	AraC type transcriptional activator	1d5y A:3-56
5z	gi|160881285|ref|YP_001560253.1|	0051818	29-160	0.00000000000353	51215	Regulatory protein AraC	0.01	51216	Regulatory protein AraC	2arc A:
5z	gi|160881300|ref|YP_001560268.1|	0039814	128-280	1.05e-30	55136	Probable bacterial effector-binding domain	0.03	75462	Gyrase inhibitory protein GyrI (SbmC, YeeB)	1jyh A:
5z	gi|160881300|ref|YP_001560268.1|	0046275	57-111	0.0000000000851	46689	Homeodomain-like	0.0071	46759	AraC type transcriptional activator	1bl0 A:63-124
5z	gi|160881300|ref|YP_001560268.1|	0036286	7-55	0.00000251	46689	Homeodomain-like	0.0063	46759	AraC type transcriptional activator	1bl0 A:9-62
5z	gi|160881307|ref|YP_001560275.1|	0039814	128-289	1.12e-23	55136	Probable bacterial effector-binding domain	0.015	75462	Gyrase inhibitory protein GyrI (SbmC, YeeB)	1jyh A:
5z	gi|160881307|ref|YP_001560275.1|	0046275	57-111	0.0000000000806	46689	Homeodomain-like	0.0091	46759	AraC type transcriptional activator	1d5y A:57-121
5z	gi|160881307|ref|YP_001560275.1|	0036286	5-55	0.0000108	46689	Homeodomain-like	0.0092	46759	AraC type transcriptional activator	1bl0 A:9-62
5z	gi|160881336|ref|YP_001560304.1|	0043525	22-163	4.13e-37	52172	CheY-like	0.0015	52173	CheY-related	1u0s Y:
5z	gi|160881336|ref|YP_001560304.1|	0045977	498-546	0.000000000363	46689	Homeodomain-like	0.034	46759	AraC type transcriptional activator	1bl0 A:63-124
5z	gi|160881381|ref|YP_001560349.1|	0051818	28-159	0.00000000000000183	51215	Regulatory protein AraC	0.018	51216	Regulatory protein AraC	2arc A:
5z	gi|160881381|ref|YP_001560349.1|	0046275	232-283	0.00000000000851	46689	Homeodomain-like	0.015	46759	AraC type transcriptional activator	1d5y A:57-121
5z	gi|160881381|ref|YP_001560349.1|	0035607	180-230	0.00000000878	46689	Homeodomain-like	0.011	46759	AraC type transcriptional activator	1bl0 A:9-62
5z	gi|160881407|ref|YP_001560375.1|	0043525	1-139	1.05e-33	52172	CheY-like	0.0023	52173	CheY-related	1dz3 A:
5z	gi|160881407|ref|YP_001560375.1|	0045977	484-532	0.00000000000493	46689	Homeodomain-like	0.016	46759	AraC type transcriptional activator	1bl0 A:63-124
5z	gi|160881407|ref|YP_001560375.1|	0036286	432-481	0.00000000627	46689	Homeodomain-like	0.013	46759	AraC type transcriptional activator	1bl0 A:9-62
5z	gi|160881451|ref|YP_001560419.1|	0046275	85-136	0.000000000000806	46689	Homeodomain-like	0.025	46759	AraC type transcriptional activator	1bl0 A:9-62
5z	gi|160881451|ref|YP_001560419.1|	0036286	35-83	0.00000000968	46689	Homeodomain-like	0.031	46759	AraC type transcriptional activator	1bl0 A:9-62
5z	gi|160881521|ref|YP_001560489.1|	0051818	29-157	6.67e-16	51215	Regulatory protein AraC	0.018	51216	Regulatory protein AraC	2arc A:
5z	gi|160881521|ref|YP_001560489.1|	0046275	233-283	0.0000000000026	46689	Homeodomain-like	0.015	46759	AraC type transcriptional activator	1d5y A:57-121
5z	gi|160881521|ref|YP_001560489.1|	0036286	179-229	0.0000000672	46689	Homeodomain-like	0.0077	46759	AraC type transcriptional activator	1bl0 A:9-62
5z	gi|160881529|ref|YP_001560497.1|	0043525	3-128	3.42e-30	52172	CheY-like	0.0022	52173	CheY-related	1a04 A:5-142
5z	gi|160881529|ref|YP_001560497.1|	0046275	193-243	0.000000000000125	46689	Homeodomain-like	0.024	46759	AraC type transcriptional activator	1d5y A:57-121
5z	gi|160881529|ref|YP_001560497.1|	0035607	141-191	0.0000484	46689	Homeodomain-like	0.062	46759	AraC type transcriptional activator	1bl0 A:9-62
5z	gi|160881815|ref|YP_001560783.1|	0043525	1-129	4.27e-16	52172	CheY-like	0.0061	52173	CheY-related	1s8n A:
5z	gi|160881815|ref|YP_001560783.1|	0046275	464-513	0.000000000000538	46689	Homeodomain-like	0.036	46759	AraC type transcriptional activator	1d5y A:57-121
5z	gi|160881815|ref|YP_001560783.1|	0036286	413-462	0.00000000143	46689	Homeodomain-like	0.022	46759	AraC type transcriptional activator	1d5y A:3-56
5z	gi|160881979|ref|YP_001560947.1|	0043525	1-122	5.55e-32	52172	CheY-like	0.0021	52173	CheY-related	1dz3 A:
5z	gi|160881979|ref|YP_001560947.1|	0046275	206-255	0.0000000000158	46689	Homeodomain-like	0.028	46759	AraC type transcriptional activator	1bl0 A:9-62
5z	gi|160881979|ref|YP_001560947.1|	0036286	156-201	0.0000334	46689	Homeodomain-like	0.011	46759	AraC type transcriptional activator	1bl0 A:9-62
5z	gi|160882005|ref|YP_001560973.1|	0043525	1-131	1.28e-33	52172	CheY-like	0.0014	52173	CheY-related	1a04 A:5-142
5z	gi|160882005|ref|YP_001560973.1|	0046275	200-249	0.00000000000538	46689	Homeodomain-like	0.012	46759	AraC type transcriptional activator	1bl0 A:63-124
5z	gi|160880640|ref|YP_001559608.1|	0045802	2-67	1.04e-19	46785	Winged helix DNA-binding domain	0.0011	46792	Arginine repressor (ArgR), N-terminal DNA-binding domain	1f9n A:3-78
5z	gi|160880640|ref|YP_001559608.1|	0035348	79-147	0.00000000000000196	55252	C-terminal domain of arginine repressor	0.00077	55253	C-terminal domain of arginine repressor	1f9n A:79-149
5z	gi|160878276|ref|YP_001557244.1|	0049777	29-117	9.09e-24	46785	Winged helix DNA-binding domain	0.0058	46801	ArsR-like transcriptional regulators	1smt A:
5z	gi|160878337|ref|YP_001557305.1|	0049944	3-84	2.41e-26	46785	Winged helix DNA-binding domain	0.02	46801	ArsR-like transcriptional regulators	1smt A:
5z	gi|160879505|ref|YP_001558473.1|	0049777	15-99	2.3e-19	46785	Winged helix DNA-binding domain	0.042	46801	ArsR-like transcriptional regulators	1r1u A:
5z	gi|160880266|ref|YP_001559234.1|	0049777	20-115	7.12e-27	46785	Winged helix DNA-binding domain	0.0015	46801	ArsR-like transcriptional regulators	1smt A:
5z	gi|160880288|ref|YP_001559256.1|	0049777	4-88	3.53e-25	46785	Winged helix DNA-binding domain	0.0065	46801	ArsR-like transcriptional regulators	1u2w A:12-119
5z	gi|160880317|ref|YP_001559285.1|	0053261	14-185	2.31e-23	46785	Winged helix DNA-binding domain	0.01	46801	ArsR-like transcriptional regulators	1smt A:
5z	gi|160880760|ref|YP_001559728.1|	0049944	11-133	1.6e-24	46785	Winged helix DNA-binding domain	0.045	46801	ArsR-like transcriptional regulators	1u2w A:12-119
5z	gi|160881196|ref|YP_001560164.1|	0049944	267-350	5.79e-17	46785	Winged helix DNA-binding domain	0.037	46801	ArsR-like transcriptional regulators	1smt A:
5z	gi|160879142|ref|YP_001558110.1|	0045968	3-56	0.0000000136	46785	Winged helix DNA-binding domain	0.074	46786	Biotin repressor-like	1j5y A:3-67
5z	gi|160879790|ref|YP_001558758.1|	0045968	3-58	0.0000000000749	46785	Winged helix DNA-binding domain	0.075	46786	Biotin repressor-like	1j5y A:3-67
5z	gi|160880910|ref|YP_001559878.1|	0035568	75-268	2.65e-44	55681	Class II aaRS and biotin synthetases	0.00076	55707	Biotin holoenzyme synthetase	1wqw A:1-188
5z	gi|160880910|ref|YP_001559878.1|	0045968	13-59	0.000000000176	46785	Winged helix DNA-binding domain	0.017	46786	Biotin repressor-like	1bia A:1-63
5z	gi|160880910|ref|YP_001559878.1|	0050688	279-323	0.0000732	50037	C-terminal domain of transcriptional repressors	0.007	50038	Biotin repressor (BirA)	1wqw A:189-235
5z	gi|160881465|ref|YP_001560433.1|	0039384	2-56	0.00000000109	46785	Winged helix DNA-binding domain	0.053	46786	Biotin repressor-like	1j5y A:3-67
5z	gi|160881848|ref|YP_001560816.1|	0039385	68-169	7.32e-29	75500	Putative transcriptional regulator TM1602, C-terminal domain	0.0001	75501	Putative transcriptional regulator TM1602, C-terminal domain	1j5y A:68-174
5z	gi|160881848|ref|YP_001560816.1|	0039384	4-60	0.0000000000905	46785	Winged helix DNA-binding domain	0.0028	46786	Biotin repressor-like	1j5y A:3-67
5z	gi|160878898|ref|YP_001557866.1|	0046856	13-152	3.14e-28	51206	cAMP-binding domain-like	0.031	51210	cAMP-binding domain	1o5l A:1-129
5z	gi|160878898|ref|YP_001557866.1|	0052198	154-223	9.31e-16	46785	Winged helix DNA-binding domain	0.018	46796	CAP C-terminal domain-like	2coh A:118-199
5z	gi|160879448|ref|YP_001558416.1|	0048600	25-140	1.24e-23	51206	cAMP-binding domain-like	0.0092	51210	cAMP-binding domain	1hw5 A:1-137
5z	gi|160879448|ref|YP_001558416.1|	0048601	149-215	0.0000163	46785	Winged helix DNA-binding domain	0.084	46796	CAP C-terminal domain-like	2h6c A:148-226
5z	gi|160881728|ref|YP_001560696.1|	0049952	280-327	0.00000717	46689	Homeodomain-like	0.026	100918	FIS-like	1umq A:
5z	gi|160878595|ref|YP_001557563.1|	0041150	25-148	1.54e-18	46785	Winged helix DNA-binding domain	0.013	101027	FUR-like	1mzb A:
5z	gi|160879344|ref|YP_001558312.1|	0041150	7-75	0.00000000000489	46785	Winged helix DNA-binding domain	0.012	101027	FUR-like	1mzb A:
5z	gi|160880427|ref|YP_001559395.1|	0041150	6-144	1.09e-40	46785	Winged helix DNA-binding domain	0.00052	101027	FUR-like	1mzb A:
5z	gi|160881933|ref|YP_001560901.1|	0041150	4-124	1.54e-28	46785	Winged helix DNA-binding domain	0.023	101027	FUR-like	1mzb A:
5z	gi|160878642|ref|YP_001557610.1|	0035780	66-316	6.85e-44	53822	Periplasmic binding protein-like I	0.00015	53823	L-arabinose binding protein-like	2nzu G:58-332
5z	gi|160878642|ref|YP_001557610.1|	0051985	5-61	0.000000000041	47413	lambda repressor-like DNA-binding domains	0.0072	47438	GalR/LacI-like bacterial regulator	2hsg A:2-58
5z	gi|160878726|ref|YP_001557694.1|	0036339	80-339	2.17e-56	53822	Periplasmic binding protein-like I	0.0000535	53823	L-arabinose binding protein-like	1dbq A:
5z	gi|160878726|ref|YP_001557694.1|	0044558	3-49	0.00000000000263	47413	lambda repressor-like DNA-binding domains	0.0059	47438	GalR/LacI-like bacterial regulator	1pru A:
5z	gi|160878748|ref|YP_001557716.1|	0036339	60-341	2.5e-60	53822	Periplasmic binding protein-like I	0.0000256	53823	L-arabinose binding protein-like	2nzu G:58-332
5z	gi|160878748|ref|YP_001557716.1|	0051985	1-59	1.46e-17	47413	lambda repressor-like DNA-binding domains	0.0057	47438	GalR/LacI-like bacterial regulator	1uxd A:
5z	gi|160878753|ref|YP_001557721.1|	0036339	66-338	2.69e-56	53822	Periplasmic binding protein-like I	0.0001	53823	L-arabinose binding protein-like	1dbq A:
5z	gi|160878753|ref|YP_001557721.1|	0051985	4-63	0.000000000000666	47413	lambda repressor-like DNA-binding domains	0.0027	47438	GalR/LacI-like bacterial regulator	1pru A:
5z	gi|160878856|ref|YP_001557824.1|	0036339	63-341	5.07e-60	53822	Periplasmic binding protein-like I	0.0000415	53823	L-arabinose binding protein-like	2nzu G:58-332
5z	gi|160878856|ref|YP_001557824.1|	0051985	3-61	9.57e-17	47413	lambda repressor-like DNA-binding domains	0.003	47438	GalR/LacI-like bacterial regulator	2bjc A:1-62
5z	gi|160879211|ref|YP_001558179.1|	0046959	61-343	6.52e-52	53822	Periplasmic binding protein-like I	0.00035	53823	L-arabinose binding protein-like	2dri A:
5z	gi|160879211|ref|YP_001558179.1|	0051985	3-62	0.0000000000000638	47413	lambda repressor-like DNA-binding domains	0.0062	47438	GalR/LacI-like bacterial regulator	2hsg A:2-58
5z	gi|160879226|ref|YP_001558194.1|	0036339	62-342	3.93e-63	53822	Periplasmic binding protein-like I	0.000035	53823	L-arabinose binding protein-like	1dbq A:
5z	gi|160879226|ref|YP_001558194.1|	0051985	2-57	0.00000000000000159	47413	lambda repressor-like DNA-binding domains	0.0038	47438	GalR/LacI-like bacterial regulator	2hsg A:2-58
5z	gi|160879599|ref|YP_001558567.1|	0035780	71-306	1.43e-34	53822	Periplasmic binding protein-like I	0.00047	53823	L-arabinose binding protein-like	2nzu G:58-332
5z	gi|160879599|ref|YP_001558567.1|	0051985	1-49	0.000000000225	47413	lambda repressor-like DNA-binding domains	0.0098	47438	GalR/LacI-like bacterial regulator	2hsg A:2-58
5z	gi|160879961|ref|YP_001558929.1|	0036339	63-334	1.45e-71	53822	Periplasmic binding protein-like I	0.0000162	53823	L-arabinose binding protein-like	2nzu G:58-332
5z	gi|160879961|ref|YP_001558929.1|	0051985	2-62	0.00000000000000272	47413	lambda repressor-like DNA-binding domains	0.0043	47438	GalR/LacI-like bacterial regulator	2hsg A:2-58
5z	gi|160880016|ref|YP_001558984.1|	0036339	84-341	2.36e-67	53822	Periplasmic binding protein-like I	0.0000244	53823	L-arabinose binding protein-like	1dbq A:
5z	gi|160880016|ref|YP_001558984.1|	0051985	4-62	7.29e-17	47413	lambda repressor-like DNA-binding domains	0.0028	47438	GalR/LacI-like bacterial regulator	2hsg A:2-58
5z	gi|160880023|ref|YP_001558991.1|	0036339	82-341	8.48e-71	53822	Periplasmic binding protein-like I	0.0000304	53823	L-arabinose binding protein-like	1dbq A:
5z	gi|160880023|ref|YP_001558991.1|	0051985	3-62	5.63e-17	47413	lambda repressor-like DNA-binding domains	0.0029	47438	GalR/LacI-like bacterial regulator	2hsg A:2-58
5z	gi|160880410|ref|YP_001559378.1|	0036339	68-341	1.43e-40	53822	Periplasmic binding protein-like I	0.00093	53823	L-arabinose binding protein-like	1dbq A:
5z	gi|160880410|ref|YP_001559378.1|	0051985	1-48	0.00000000319	47413	lambda repressor-like DNA-binding domains	0.011	47438	GalR/LacI-like bacterial regulator	1pru A:
5z	gi|160880483|ref|YP_001559451.1|	0043335	77-318	5.78e-27	53822	Periplasmic binding protein-like I	0.002	53823	L-arabinose binding protein-like	1dbq A:
5z	gi|160880483|ref|YP_001559451.1|	0036955	1-55	2.82e-17	47413	lambda repressor-like DNA-binding domains	0.0046	47438	GalR/LacI-like bacterial regulator	1efa A:2-60
5z	gi|160880485|ref|YP_001559453.1|	0036339	70-327	3.37e-58	53822	Periplasmic binding protein-like I	0.0000761	53823	L-arabinose binding protein-like	1dbq A:
5z	gi|160880485|ref|YP_001559453.1|	0051985	1-47	0.000000000985	47413	lambda repressor-like DNA-binding domains	0.013	47438	GalR/LacI-like bacterial regulator	2hsg A:2-58
5z	gi|160880599|ref|YP_001559567.1|	0036339	72-334	5.98e-53	53822	Periplasmic binding protein-like I	0.0001	53823	L-arabinose binding protein-like	1dbq A:
5z	gi|160880599|ref|YP_001559567.1|	0051985	1-59	0.00000000000000622	47413	lambda repressor-like DNA-binding domains	0.0038	47438	GalR/LacI-like bacterial regulator	1pru A:
5z	gi|160880874|ref|YP_001559842.1|	0036339	59-332	1.69e-53	53822	Periplasmic binding protein-like I	0.00015	53823	L-arabinose binding protein-like	2nzu G:58-332
5z	gi|160880874|ref|YP_001559842.1|	0036955	2-54	1.32e-17	47413	lambda repressor-like DNA-binding domains	0.001	47438	GalR/LacI-like bacterial regulator	2hsg A:2-58
5z	gi|160881437|ref|YP_001560405.1|	0036339	78-333	1.96e-64	53822	Periplasmic binding protein-like I	0.0000415	53823	L-arabinose binding protein-like	1dbq A:
5z	gi|160881437|ref|YP_001560405.1|	0051985	1-60	1.15e-16	47413	lambda repressor-like DNA-binding domains	0.0048	47438	GalR/LacI-like bacterial regulator	2bjc A:1-62
5z	gi|160881705|ref|YP_001560673.1|	0035780	70-331	4.12e-43	53822	Periplasmic binding protein-like I	0.00031	53823	L-arabinose binding protein-like	2nzu G:58-332
5z	gi|160881705|ref|YP_001560673.1|	0051985	12-71	6.19e-16	47413	lambda repressor-like DNA-binding domains	0.0044	47438	GalR/LacI-like bacterial regulator	2hsg A:2-58
5z	gi|160881818|ref|YP_001560786.1|	0036339	84-346	4.12e-55	53822	Periplasmic binding protein-like I	0.0000504	53823	L-arabinose binding protein-like	1dbq A:
5z	gi|160881818|ref|YP_001560786.1|	0051985	13-72	2.63e-16	47413	lambda repressor-like DNA-binding domains	0.0027	47438	GalR/LacI-like bacterial regulator	1pru A:
5z	gi|160878241|ref|YP_001557209.1|	0045700	1-132	5.69e-31	52172	CheY-like	0.00057	52173	CheY-related	1a04 A:5-142
5z	gi|160878241|ref|YP_001557209.1|	0048694	150-205	1.73e-17	46894	C-terminal effector domain of the bipartite response regulators	0.004	46900	GerE-like (LuxR/UhpA family of transcriptional regulators)	1a04 A:150-216
5z	gi|160879008|ref|YP_001557976.1|	0045682	1-131	5.69e-34	52172	CheY-like	0.00091	52173	CheY-related	1a04 A:5-142
5z	gi|160879008|ref|YP_001557976.1|	0048694	159-214	0.00000000000112	46894	C-terminal effector domain of the bipartite response regulators	0.0038	46900	GerE-like (LuxR/UhpA family of transcriptional regulators)	1fse A:
5z	gi|160879389|ref|YP_001558357.1|	0043525	1-116	2.99e-26	52172	CheY-like	0.0015	52173	CheY-related	1u0s Y:
5z	gi|160879389|ref|YP_001558357.1|	0048694	141-204	2.72e-20	46894	C-terminal effector domain of the bipartite response regulators	0.0034	46900	GerE-like (LuxR/UhpA family of transcriptional regulators)	1fse A:
5z	gi|160879749|ref|YP_001558717.1|	0048694	31-90	1.73e-16	46894	C-terminal effector domain of the bipartite response regulators	0.0044	46900	GerE-like (LuxR/UhpA family of transcriptional regulators)	1fse A:
5z	gi|160881748|ref|YP_001560716.1|	0045682	4-135	2.13e-28	52172	CheY-like	0.00074	52173	CheY-related	1a04 A:5-142
5z	gi|160881748|ref|YP_001560716.1|	0048694	162-228	1.26e-19	46894	C-terminal effector domain of the bipartite response regulators	0.0052	46900	GerE-like (LuxR/UhpA family of transcriptional regulators)	1fse A:
5z	gi|160881834|ref|YP_001560802.1|	0048694	375-437	1.53e-16	46894	C-terminal effector domain of the bipartite response regulators	0.0045	46900	GerE-like (LuxR/UhpA family of transcriptional regulators)	1a04 A:150-216
5z	gi|160882054|ref|YP_001561022.1|	0045682	3-132	1.99e-34	52172	CheY-like	0.00022	52173	CheY-related	1a04 A:5-142
5z	gi|160882054|ref|YP_001561022.1|	0048694	141-211	1.46e-23	46894	C-terminal effector domain of the bipartite response regulators	0.0022	46900	GerE-like (LuxR/UhpA family of transcriptional regulators)	1a04 A:150-216
5z	gi|160878234|ref|YP_001557202.1|	0050048	6-80	7.89e-20	46785	Winged helix DNA-binding domain	0.015	46804	GntR-like transcriptional regulators	1v4r A:1-100
5z	gi|160878277|ref|YP_001557245.1|	0050142	136-203	6.41e-17	116726	TrkA C-terminal domain-like	0.0027	116727	TrkA C-terminal domain-like	1vct A:108-201
5z	gi|160878277|ref|YP_001557245.1|	0050048	9-86	0.000000000000113	46785	Winged helix DNA-binding domain	0.019	46804	GntR-like transcriptional regulators	3bwg A:5-82
5z	gi|160878343|ref|YP_001557311.1|	0050048	4-78	1.56e-16	46785	Winged helix DNA-binding domain	0.014	46804	GntR-like transcriptional regulators	3bwg A:5-82
5z	gi|160878813|ref|YP_001557781.1|	0050048	20-90	0.0000000000118	46785	Winged helix DNA-binding domain	0.023	46804	GntR-like transcriptional regulators	2hs5 A:25-93
5z	gi|160878813|ref|YP_001557781.1|	0054060	86-216	0.000000000000732	48008	GntR ligand-binding domain-like	0.023	48009	GntR ligand-binding domain-like	2hs5 A:94-231
5z	gi|160879140|ref|YP_001558108.1|	0050696	104-466	1.85e-66	53383	PLP-dependent transferases	0.00014	53384	AAT-like	1x0m A:26-428
5z	gi|160879140|ref|YP_001558108.1|	0050048	5-86	3.74e-18	46785	Winged helix DNA-binding domain	0.038	46804	GntR-like transcriptional regulators	1v4r A:1-100
5z	gi|160879163|ref|YP_001558131.1|	0035780	101-368	3.85e-35	53822	Periplasmic binding protein-like I	0.00023	53823	L-arabinose binding protein-like	2nzu G:58-332
5z	gi|160879163|ref|YP_001558131.1|	0050048	4-74	0.00000000000000268	46785	Winged helix DNA-binding domain	0.025	46804	GntR-like transcriptional regulators	3bwg A:5-82
5z	gi|160879428|ref|YP_001558396.1|	0050048	2-76	0.00000000000000622	46785	Winged helix DNA-binding domain	0.029	46804	GntR-like transcriptional regulators	1v4r A:1-100
5z	gi|160879446|ref|YP_001558414.1|	0050696	107-475	1.61e-72	53383	PLP-dependent transferases	0.0000665	53384	AAT-like	1x0m A:26-428
5z	gi|160879446|ref|YP_001558414.1|	0050048	14-87	5.26e-21	46785	Winged helix DNA-binding domain	0.034	46804	GntR-like transcriptional regulators	1v4r A:1-100
5z	gi|160879461|ref|YP_001558429.1|	0050048	9-76	4.52e-19	46785	Winged helix DNA-binding domain	0.015	46804	GntR-like transcriptional regulators	1hw1 A:5-78
5z	gi|160879461|ref|YP_001558429.1|	0054060	97-223	0.00000000000418	48008	GntR ligand-binding domain-like	0.016	48009	GntR ligand-binding domain-like	1hw1 A:79-230
5z	gi|160879591|ref|YP_001558559.1|	0050768	80-446	2.09e-67	53383	PLP-dependent transferases	0.0000917	53384	AAT-like	1x0m A:26-428
5z	gi|160879591|ref|YP_001558559.1|	0050048	3-72	0.00000000000000126	46785	Winged helix DNA-binding domain	0.0088	46804	GntR-like transcriptional regulators	3bwg A:5-82
5z	gi|160879706|ref|YP_001558674.1|	0050048	7-78	1.6e-16	46785	Winged helix DNA-binding domain	0.022	46804	GntR-like transcriptional regulators	1hw1 A:5-78
5z	gi|160879706|ref|YP_001558674.1|	0054060	101-225	0.0000000000259	48008	GntR ligand-binding domain-like	0.0098	48009	GntR ligand-binding domain-like	1hw1 A:79-230
5z	gi|160880364|ref|YP_001559332.1|	0050768	64-437	6.95e-68	53383	PLP-dependent transferases	0.0000893	53384	AAT-like	1x0m A:26-428
5z	gi|160880364|ref|YP_001559332.1|	0050048	3-70	0.000000000000132	46785	Winged helix DNA-binding domain	0.0068	46804	GntR-like transcriptional regulators	3bwg A:5-82
5z	gi|160880371|ref|YP_001559339.1|	0050048	2-76	1.85e-19	46785	Winged helix DNA-binding domain	0.01	46804	GntR-like transcriptional regulators	1v4r A:1-100
5z	gi|160880451|ref|YP_001559419.1|	0050048	5-79	2.73e-20	46785	Winged helix DNA-binding domain	0.026	46804	GntR-like transcriptional regulators	3bwg A:5-82
5z	gi|160880900|ref|YP_001559868.1|	0050696	71-460	8.18e-70	53383	PLP-dependent transferases	0.0000644	53384	AAT-like	1x0m A:26-428
5z	gi|160880900|ref|YP_001559868.1|	0050048	8-84	1.53e-20	46785	Winged helix DNA-binding domain	0.029	46804	GntR-like transcriptional regulators	1hw1 A:5-78
5z	gi|160881222|ref|YP_001560190.1|	0054060	84-217	7.06e-30	48008	GntR ligand-binding domain-like	0.014	48009	GntR ligand-binding domain-like	2hs5 A:94-231
5z	gi|160881222|ref|YP_001560190.1|	0050048	10-106	3.63e-19	46785	Winged helix DNA-binding domain	0.063	46804	GntR-like transcriptional regulators	2hs5 A:25-93
5z	gi|160881586|ref|YP_001560554.1|	0050048	6-78	1.17e-16	46785	Winged helix DNA-binding domain	0.018	46804	GntR-like transcriptional regulators	1v4r A:1-100
5z	gi|160881882|ref|YP_001560850.1|	0054060	76-212	1.96e-18	48008	GntR ligand-binding domain-like	0.024	48009	GntR ligand-binding domain-like	2hs5 A:94-231
5z	gi|160881882|ref|YP_001560850.1|	0050048	8-84	3.78e-17	46785	Winged helix DNA-binding domain	0.025	46804	GntR-like transcriptional regulators	1hw1 A:5-78
5z	gi|160881947|ref|YP_001560915.1|	0054060	99-227	2.35e-20	48008	GntR ligand-binding domain-like	0.018	48009	GntR ligand-binding domain-like	2hs5 A:94-231
5z	gi|160881947|ref|YP_001560915.1|	0050048	7-79	2.37e-19	46785	Winged helix DNA-binding domain	0.0083	46804	GntR-like transcriptional regulators	3bwg A:5-82
5z	gi|160882021|ref|YP_001560989.1|	0050048	7-86	1.53e-21	46785	Winged helix DNA-binding domain	0.013	46804	GntR-like transcriptional regulators	3bwg A:5-82
5z	gi|160880675|ref|YP_001559643.1|	0039545	83-202	2.09e-35	51306	LexA/Signal peptidase	0.00026	51307	LexA-related	1jhf A:73-198
5z	gi|160880675|ref|YP_001559643.1|	0047587	5-72	2.57e-22	46785	Winged helix DNA-binding domain	0.025	46789	LexA repressor, N-terminal DNA-binding domain	1jhf A:2-72
5z	gi|160878309|ref|YP_001557277.1|	0047284	61-141	1.47e-17	54909	Dimeric alpha+beta barrel	0.0059	69733	Lrp/AsnC-like transcriptional regulator C-terminal domain	1ri7 A:85-170
5z	gi|160878309|ref|YP_001557277.1|	0049173	2-55	0.00000147	46785	Winged helix DNA-binding domain	0.019	68967	Lrp/AsnC-like transcriptional regulator N-terminal domain	1i1g A:2-61
5z	gi|160879336|ref|YP_001558304.1|	0040524	74-234	1.99e-29	100950	NagB/RpiA/CoA transferase-like	0.032	110513	IF2B-like	1vb5 A:
5z	gi|160879336|ref|YP_001558304.1|	0043758	5-60	0.0000000000649	46785	Winged helix DNA-binding domain	0.079	68967	Lrp/AsnC-like transcriptional regulator N-terminal domain	1i1g A:2-61
5z	gi|160879951|ref|YP_001558919.1|	0052161	6-64	0.0000000000000317	46785	Winged helix DNA-binding domain	0.003	68967	Lrp/AsnC-like transcriptional regulator N-terminal domain	1i1g A:2-61
5z	gi|160879951|ref|YP_001558919.1|	0047284	70-145	0.000000000000965	54909	Dimeric alpha+beta barrel	0.0074	69733	Lrp/AsnC-like transcriptional regulator C-terminal domain	1i1g A:62-141
5z	gi|160880169|ref|YP_001559137.1|	0040524	75-234	1.36e-25	100950	NagB/RpiA/CoA transferase-like	0.056	75176	D-ribose-5-phosphate isomerase (RpiA), catalytic domain	1uj6 A:3-131,A:206-227
5z	gi|160880169|ref|YP_001559137.1|	0043758	5-59	0.0000000000000541	46785	Winged helix DNA-binding domain	0.059	68967	Lrp/AsnC-like transcriptional regulator N-terminal domain	1ri7 A:25-84
5z	gi|160880181|ref|YP_001559149.1|	0045968	3-57	0.0000000152	46785	Winged helix DNA-binding domain	0.058	68967	Lrp/AsnC-like transcriptional regulator N-terminal domain	2cg4 A:4-66
5z	gi|160881371|ref|YP_001560339.1|	0051457	79-199	0.00000000000000648	53067	Actin-like ATPase domain	0.015	110636	ROK	2hoe A:72-199
5z	gi|160881371|ref|YP_001560339.1|	0051507	13-76	0.0000000883	46785	Winged helix DNA-binding domain	0.068	68967	Lrp/AsnC-like transcriptional regulator N-terminal domain	1ri7 A:25-84
5z	gi|160879251|ref|YP_001558219.1|	0052509	86-288	1.96e-23	53850	Periplasmic binding protein-like II	0.018	53851	Phosphate binding protein-like	1al3 A:
5z	gi|160879251|ref|YP_001558219.1|	0047461	1-84	1.31e-17	46785	Winged helix DNA-binding domain	0.0094	88979	LysR-like transcriptional regulators	1ixc A:1-89
5z	gi|160879378|ref|YP_001558346.1|	0052509	87-294	3.26e-21	53850	Periplasmic binding protein-like II	0.0033	53851	Phosphate binding protein-like	1i6a A:
5z	gi|160879378|ref|YP_001558346.1|	0045910	1-88	1.53e-19	46785	Winged helix DNA-binding domain	0.0025	88979	LysR-like transcriptional regulators	1ixc A:1-89
5z	gi|160879442|ref|YP_001558410.1|	0045790	88-287	2.95e-37	53850	Periplasmic binding protein-like II	0.0012	53851	Phosphate binding protein-like	1al3 A:
5z	gi|160879442|ref|YP_001558410.1|	0045910	1-110	1.19e-20	46785	Winged helix DNA-binding domain	0.0057	88979	LysR-like transcriptional regulators	1ixc A:1-89
5z	gi|160879622|ref|YP_001558590.1|	0045790	89-296	6.22e-28	53850	Periplasmic binding protein-like II	0.002	53851	Phosphate binding protein-like	2fyi A:88-307
5z	gi|160879622|ref|YP_001558590.1|	0047461	1-81	1.85e-21	46785	Winged helix DNA-binding domain	0.0053	88979	LysR-like transcriptional regulators	1ixc A:1-89
5z	gi|160879900|ref|YP_001558868.1|	0052806	86-291	1.93e-34	53850	Periplasmic binding protein-like II	0.00076	53851	Phosphate binding protein-like	2fyi A:88-307
5z	gi|160879900|ref|YP_001558868.1|	0045910	1-111	2.99e-20	46785	Winged helix DNA-binding domain	0.0054	88979	LysR-like transcriptional regulators	1ixc A:1-89
5z	gi|160879924|ref|YP_001558892.1|	0045790	90-292	1.58e-36	53850	Periplasmic binding protein-like II	0.001	53851	Phosphate binding protein-like	1i6a A:
5z	gi|160879924|ref|YP_001558892.1|	0047461	1-82	5.46e-20	46785	Winged helix DNA-binding domain	0.0052	88979	LysR-like transcriptional regulators	1ixc A:1-89
5z	gi|160880042|ref|YP_001559010.1|	0045790	89-291	3.62e-42	53850	Periplasmic binding protein-like II	0.0013	53851	Phosphate binding protein-like	1i6a A:
5z	gi|160880042|ref|YP_001559010.1|	0045910	1-109	9.85e-24	46785	Winged helix DNA-binding domain	0.0033	88979	LysR-like transcriptional regulators	1ixc A:1-89
5z	gi|160880293|ref|YP_001559261.1|	0052806	85-288	1.86e-36	53850	Periplasmic binding protein-like II	0.0014	53851	Phosphate binding protein-like	1i6a A:
5z	gi|160880293|ref|YP_001559261.1|	0045910	1-109	4.71e-23	46785	Winged helix DNA-binding domain	0.0035	88979	LysR-like transcriptional regulators	1ixc A:1-89
5z	gi|160880563|ref|YP_001559531.1|	0047462	91-294	9.77e-26	53850	Periplasmic binding protein-like II	0.0037	53851	Phosphate binding protein-like	1i6a A:
5z	gi|160880563|ref|YP_001559531.1|	0047461	1-82	6.96e-23	46785	Winged helix DNA-binding domain	0.0012	88979	LysR-like transcriptional regulators	1ixc A:1-89
5z	gi|160881168|ref|YP_001560136.1|	0052806	93-295	2.66e-36	53850	Periplasmic binding protein-like II	0.0011	53851	Phosphate binding protein-like	2fyi A:88-307
5z	gi|160881168|ref|YP_001560136.1|	0045910	5-114	3.56e-23	46785	Winged helix DNA-binding domain	0.011	88979	LysR-like transcriptional regulators	1ixc A:1-89
5z	gi|160881476|ref|YP_001560444.1|	0045790	94-295	7.6e-33	53850	Periplasmic binding protein-like II	0.0011	53851	Phosphate binding protein-like	1al3 A:
5z	gi|160881476|ref|YP_001560444.1|	0045910	3-113	4.27e-22	46785	Winged helix DNA-binding domain	0.027	88979	LysR-like transcriptional regulators	1ixc A:1-89
5z	gi|160881485|ref|YP_001560453.1|	0045790	95-302	2.44e-33	53850	Periplasmic binding protein-like II	0.0057	53851	Phosphate binding protein-like	2fyi A:88-307
5z	gi|160881485|ref|YP_001560453.1|	0045910	5-115	4.09e-23	46785	Winged helix DNA-binding domain	0.0083	88979	LysR-like transcriptional regulators	1ixc A:1-89
5z	gi|160878565|ref|YP_001557533.1|	0052506	9-96	0.0000272	46785	Winged helix DNA-binding domain	0.072	63379	MarR-like transcriptional regulators	3cta A:5-89
5z	gi|160879011|ref|YP_001557979.1|	0040517	17-145	3.11e-23	46785	Winged helix DNA-binding domain	0.014	63379	MarR-like transcriptional regulators	1lj9 A:
5z	gi|160879340|ref|YP_001558308.1|	0046915	64-119	1.96e-16	47979	Iron-dependent repressor protein, dimerization domain	0.003	47980	Iron-dependent repressor protein, dimerization domain	1on2 A:63-136
5z	gi|160879340|ref|YP_001558308.1|	0046914	4-63	0.0000000000187	46785	Winged helix DNA-binding domain	0.095	63379	MarR-like transcriptional regulators	2a61 A:5-143
5z	gi|160879839|ref|YP_001558807.1|	0052801	36-148	2.07e-24	46785	Winged helix DNA-binding domain	0.005	63379	MarR-like transcriptional regulators	2eth A:1-140
5z	gi|160879898|ref|YP_001558866.1|	0040517	9-142	4.74e-21	46785	Winged helix DNA-binding domain	0.056	63379	MarR-like transcriptional regulators	2a61 A:5-143
5z	gi|160879984|ref|YP_001558952.1|	0042156	1-122	9.48e-31	46785	Winged helix DNA-binding domain	0.011	63379	MarR-like transcriptional regulators	2fbh A:8-144
5z	gi|160880118|ref|YP_001559086.1|	0052801	27-136	1.45e-23	46785	Winged helix DNA-binding domain	0.0075	63379	MarR-like transcriptional regulators	2a61 A:5-143
5z	gi|160880275|ref|YP_001559243.1|	0052801	6-135	7.08e-22	46785	Winged helix DNA-binding domain	0.011	63379	MarR-like transcriptional regulators	1lj9 A:
5z	gi|160880687|ref|YP_001559655.1|	0052644	11-145	8.56e-24	46785	Winged helix DNA-binding domain	0.017	63379	MarR-like transcriptional regulators	2eth A:1-140
5z	gi|160880693|ref|YP_001559661.1|	0052801	10-146	4.74e-30	46785	Winged helix DNA-binding domain	0.0055	63379	MarR-like transcriptional regulators	3deu A:2-141
5z	gi|160880793|ref|YP_001559761.1|	0042156	10-118	1.08e-30	46785	Winged helix DNA-binding domain	0.000079	63379	MarR-like transcriptional regulators	1z91 A:8-144
5z	gi|160881443|ref|YP_001560411.1|	0040517	6-140	6.3e-19	46785	Winged helix DNA-binding domain	0.04	63379	MarR-like transcriptional regulators	2fbh A:8-144
5z	gi|160881953|ref|YP_001560921.1|	0052644	9-141	1.31e-20	46785	Winged helix DNA-binding domain	0.015	63379	MarR-like transcriptional regulators	2a61 A:5-143
5z	gi|160878177|ref|YP_001557145.1|	0050342	1-123	1.57e-41	52172	CheY-like	0.00013	52173	CheY-related	1mvo A:
5z	gi|160878177|ref|YP_001557145.1|	0051385	125-225	1.02e-30	46894	C-terminal effector domain of the bipartite response regulators	0.00045	46895	PhoB-like	1ys7 A:128-233
5z	gi|160878314|ref|YP_001557282.1|	0050342	3-131	1.85e-42	52172	CheY-like	0.0000678	52173	CheY-related	1nxo A:
5z	gi|160878314|ref|YP_001557282.1|	0051385	139-234	1.02e-28	46894	C-terminal effector domain of the bipartite response regulators	0.00086	46895	PhoB-like	1qqi A:
5z	gi|160878702|ref|YP_001557670.1|	0051385	67-164	1.81e-29	46894	C-terminal effector domain of the bipartite response regulators	0.00078	46895	PhoB-like	1p2f A:121-217
5z	gi|160878862|ref|YP_001557830.1|	0050342	1-124	4.55e-39	52172	CheY-like	0.00014	52173	CheY-related	1nxo A:
5z	gi|160878862|ref|YP_001557830.1|	0051385	134-227	5.67e-24	46894	C-terminal effector domain of the bipartite response regulators	0.00086	46895	PhoB-like	1qqi A:
5z	gi|160879024|ref|YP_001557992.1|	0050342	2-128	1.99e-40	52172	CheY-like	0.00017	52173	CheY-related	1mvo A:
5z	gi|160879024|ref|YP_001557992.1|	0051385	134-233	3.4e-28	46894	C-terminal effector domain of the bipartite response regulators	0.0013	46895	PhoB-like	1p2f A:121-217
5z	gi|160879116|ref|YP_001558084.1|	0050342	2-126	6.12e-44	52172	CheY-like	0.00012	52173	CheY-related	1nxo A:
5z	gi|160879116|ref|YP_001558084.1|	0051385	125-225	8.79e-30	46894	C-terminal effector domain of the bipartite response regulators	0.0022	46895	PhoB-like	1p2f A:121-217
5z	gi|160879390|ref|YP_001558358.1|	0043525	2-150	3.7e-34	52172	CheY-like	0.00039	52173	CheY-related	1zh2 A:2-120
5z	gi|160879390|ref|YP_001558358.1|	0051385	117-217	7.65e-19	46894	C-terminal effector domain of the bipartite response regulators	0.0039	46895	PhoB-like	1kgs A:124-225
5z	gi|160879612|ref|YP_001558580.1|	0050342	2-124	7.54e-37	52172	CheY-like	0.00023	52173	CheY-related	1mvo A:
5z	gi|160879612|ref|YP_001558580.1|	0051385	132-227	3.4e-30	46894	C-terminal effector domain of the bipartite response regulators	0.00092	46895	PhoB-like	1ys7 A:128-233
5z	gi|160879763|ref|YP_001558731.1|	0050342	1-120	8.11e-39	52172	CheY-like	0.0000686	52173	CheY-related	1kgs A:2-123
5z	gi|160879763|ref|YP_001558731.1|	0051385	123-221	1.79e-26	46894	C-terminal effector domain of the bipartite response regulators	0.0015	46895	PhoB-like	1kgs A:124-225
5z	gi|160880093|ref|YP_001559061.1|	0050342	2-125	9.11e-43	52172	CheY-like	0.0000907	52173	CheY-related	1mvo A:
5z	gi|160880093|ref|YP_001559061.1|	0051385	128-227	2.47e-33	46894	C-terminal effector domain of the bipartite response regulators	0.00043	46895	PhoB-like	1p2f A:121-217
5z	gi|160880215|ref|YP_001559183.1|	0050342	2-127	1.35e-37	52172	CheY-like	0.00026	52173	CheY-related	1mvo A:
5z	gi|160880215|ref|YP_001559183.1|	0051385	122-220	1.3e-25	46894	C-terminal effector domain of the bipartite response regulators	0.0012	46895	PhoB-like	1p2f A:121-217
5z	gi|160880258|ref|YP_001559226.1|	0050342	2-122	1.85e-40	52172	CheY-like	0.0001	52173	CheY-related	1nxo A:
5z	gi|160880258|ref|YP_001559226.1|	0048619	136-228	5.67e-26	46894	C-terminal effector domain of the bipartite response regulators	0.0011	46895	PhoB-like	1opc A:
5z	gi|160880958|ref|YP_001559926.1|	0050342	7-130	4.84e-37	52172	CheY-like	0.00021	52173	CheY-related	1nxo A:
5z	gi|160880958|ref|YP_001559926.1|	0051385	133-228	1.56e-29	46894	C-terminal effector domain of the bipartite response regulators	0.0012	46895	PhoB-like	1ys7 A:128-233
5z	gi|160881458|ref|YP_001560426.1|	0050342	1-128	3.42e-32	52172	CheY-like	0.0012	52173	CheY-related	1nxo A:
5z	gi|160881458|ref|YP_001560426.1|	0049014	128-222	7.09e-26	46894	C-terminal effector domain of the bipartite response regulators	0.0018	46895	PhoB-like	1qqi A:
5z	gi|160881553|ref|YP_001560521.1|	0050342	1-129	1.42e-40	52172	CheY-like	0.00017	52173	CheY-related	1mvo A:
5z	gi|160881553|ref|YP_001560521.1|	0051385	125-228	1.5e-29	46894	C-terminal effector domain of the bipartite response regulators	0.0013	46895	PhoB-like	1p2f A:121-217
5z	gi|160881638|ref|YP_001560606.1|	0050342	3-129	6.4e-40	52172	CheY-like	0.00011	52173	CheY-related	1nxo A:
5z	gi|160881638|ref|YP_001560606.1|	0051385	133-232	2.27e-29	46894	C-terminal effector domain of the bipartite response regulators	0.0038	46895	PhoB-like	1qqi A:
5z	gi|160881990|ref|YP_001560958.1|	0050342	3-123	9.96e-39	52172	CheY-like	0.00028	52173	CheY-related	1mvo A:
5z	gi|160881990|ref|YP_001560958.1|	0051385	129-228	4.54e-29	46894	C-terminal effector domain of the bipartite response regulators	0.00074	46895	PhoB-like	1p2f A:121-217
5z	gi|160878940|ref|YP_001557908.1|	0051711	4-61	0.00000000884	47413	lambda repressor-like DNA-binding domains	0.027	47432	SinR domain-like	1b0n A:1-68
5z	gi|160879054|ref|YP_001558022.1|	0049374	54-179	6.9e-34	51182	RmlC-like cupins	0.039	51187	Germin/Seed storage 7S protein	1fi2 A:
5z	gi|160879054|ref|YP_001558022.1|	0051249	1-66	2.53e-17	47413	lambda repressor-like DNA-binding domains	0.057	47432	SinR domain-like	2b5a A:1-77
5z	gi|160879107|ref|YP_001558075.1|	0051249	5-62	1.98e-18	47413	lambda repressor-like DNA-binding domains	0.016	47432	SinR domain-like	1utx A:
5z	gi|160879945|ref|YP_001558913.1|	0051908	13-80	0.0000000000509	47413	lambda repressor-like DNA-binding domains	0.029	47432	SinR domain-like	1b0n A:1-68
5z	gi|160879999|ref|YP_001558967.1|	0054323	2-69	9.01e-17	47413	lambda repressor-like DNA-binding domains	0.078	47432	SinR domain-like	2b5a A:1-77
5z	gi|160880248|ref|YP_001559216.1|	0050823	2-69	1.79e-16	47413	lambda repressor-like DNA-binding domains	0.062	47432	SinR domain-like	1utx A:
5z	gi|160880248|ref|YP_001559216.1|	0052100	137-294	0.0000806	48452	TPR-like	0.079	140845	BTAD-like	2ff4 A:105-283
5z	gi|160880556|ref|YP_001559524.1|	0049999	2-64	2.06e-19	47413	lambda repressor-like DNA-binding domains	0.0044	47432	SinR domain-like	1utx A:
5z	gi|160878334|ref|YP_001557302.1|	0054157	3-68	0.0000000000000975	46689	Homeodomain-like	0.007	46764	Tetracyclin repressor-like, N-terminal domain	2iu5 A:1-71
5z	gi|160878619|ref|YP_001557587.1|	0054157	8-68	0.000000000147	46689	Homeodomain-like	0.014	46764	Tetracyclin repressor-like, N-terminal domain	1t56 A:22-94
5z	gi|160878768|ref|YP_001557736.1|	0054157	4-59	0.0000000000000102	46689	Homeodomain-like	0.0027	46764	Tetracyclin repressor-like, N-terminal domain	2iu5 A:1-71
5z	gi|160878815|ref|YP_001557783.1|	0054157	18-81	0.0000000000000549	46689	Homeodomain-like	0.009	46764	Tetracyclin repressor-like, N-terminal domain	1rkt A:2-82
5z	gi|160878825|ref|YP_001557793.1|	0049523	11-80	0.00000000000000236	46689	Homeodomain-like	0.0074	46764	Tetracyclin repressor-like, N-terminal domain	1z77 A:1-75
5z	gi|160878830|ref|YP_001557798.1|	0054072	6-72	0.000000000128	46689	Homeodomain-like	0.021	46764	Tetracyclin repressor-like, N-terminal domain	3c07 A:15-89
5z	gi|160878830|ref|YP_001557798.1|	0051586	79-169	0.000000156	48498	Tetracyclin repressor-like, C-terminal domain	0.0099	48499	Tetracyclin repressor-like, C-terminal domain	1zk8 A:78-182
5z	gi|160879510|ref|YP_001558478.1|	0054157	9-76	0.0000000000014	46689	Homeodomain-like	0.014	46764	Tetracyclin repressor-like, N-terminal domain	1a6i A:2-67
5z	gi|160879513|ref|YP_001558481.1|	0054157	2-67	3.44e-16	46689	Homeodomain-like	0.0067	46764	Tetracyclin repressor-like, N-terminal domain	2iu5 A:1-71
5z	gi|160879658|ref|YP_001558626.1|	0049523	8-66	0.0000000000426	46689	Homeodomain-like	0.011	46764	Tetracyclin repressor-like, N-terminal domain	2fbq A:2-80
5z	gi|160879776|ref|YP_001558744.1|	0051515	83-202	1.73e-23	48498	Tetracyclin repressor-like, C-terminal domain	0.0049	48499	Tetracyclin repressor-like, C-terminal domain	1z77 A:76-200
5z	gi|160879776|ref|YP_001558744.1|	0049523	7-76	0.00000000000000431	46689	Homeodomain-like	0.0023	46764	Tetracyclin repressor-like, N-terminal domain	1z77 A:1-75
5z	gi|160879905|ref|YP_001558873.1|	0054072	4-70	0.000000000748	46689	Homeodomain-like	0.013	46764	Tetracyclin repressor-like, N-terminal domain	2o7o A:2-67
5z	gi|160879905|ref|YP_001558873.1|	0051586	76-172	0.0000347	48498	Tetracyclin repressor-like, C-terminal domain	0.0087	48499	Tetracyclin repressor-like, C-terminal domain	1zk8 A:78-182
5z	gi|160879977|ref|YP_001558945.1|	0051515	82-201	1.14e-28	48498	Tetracyclin repressor-like, C-terminal domain	0.0062	48499	Tetracyclin repressor-like, C-terminal domain	1z77 A:76-200
5z	gi|160879977|ref|YP_001558945.1|	0049523	8-79	2.72e-17	46689	Homeodomain-like	0.0038	46764	Tetracyclin repressor-like, N-terminal domain	1z77 A:1-75
5z	gi|160879978|ref|YP_001558946.1|	0049195	7-81	3.75e-16	46689	Homeodomain-like	0.005	46764	Tetracyclin repressor-like, N-terminal domain	2o7o A:2-67
5z	gi|160879978|ref|YP_001558946.1|	0049196	124-193	0.000000272	48498	Tetracyclin repressor-like, C-terminal domain	0.011	48499	Tetracyclin repressor-like, C-terminal domain	2hyj A:83-200
5z	gi|160879996|ref|YP_001558964.1|	0049195	7-68	0.0000000000303	46689	Homeodomain-like	0.015	46764	Tetracyclin repressor-like, N-terminal domain	3c07 A:15-89
5z	gi|160880004|ref|YP_001558972.1|	0049523	3-71	9.48e-18	46689	Homeodomain-like	0.005	46764	Tetracyclin repressor-like, N-terminal domain	3c07 A:15-89
5z	gi|160880050|ref|YP_001559018.1|	0054157	7-67	0.00000000000000308	46689	Homeodomain-like	0.0069	46764	Tetracyclin repressor-like, N-terminal domain	1vi0 A:6-77
5z	gi|160880799|ref|YP_001559767.1|	0049195	8-79	0.000000000000718	46689	Homeodomain-like	0.011	46764	Tetracyclin repressor-like, N-terminal domain	1sgm A:5-77
5z	gi|160881519|ref|YP_001560487.1|	0049195	4-76	0.00000000000000294	46689	Homeodomain-like	0.01	46764	Tetracyclin repressor-like, N-terminal domain	1t56 A:22-94
5z	gi|160881739|ref|YP_001560707.1|	0051515	81-199	1.56e-19	48498	Tetracyclin repressor-like, C-terminal domain	0.008	48499	Tetracyclin repressor-like, C-terminal domain	1z77 A:76-200
5z	gi|160881739|ref|YP_001560707.1|	0049523	3-74	1.28e-16	46689	Homeodomain-like	0.0055	46764	Tetracyclin repressor-like, N-terminal domain	1z77 A:1-75
5z	gi|160881275|ref|YP_001560243.1|	0051666	17-151	2.09e-26	51206	cAMP-binding domain-like	0.0094	51210	cAMP-binding domain	2oz6 A:9-142
5z	gi|160881275|ref|YP_001560243.1|	0054016	170-234	0.00000000000504	46785	Winged helix DNA-binding domain	0.07	109680	TrmB-like	2d1h A:1-109
