# Supplementary material for: Abundance, diversity and domain architecture variability in prokaryotic DNA-binding transcription factors
Source: PLoS One. 2018 Apr 3;13(4):e0195332. doi: 10.1371/journal.pone.0195332 (PMC5882156; doi:10.1371/journal.pone.0195332)
Supplement: S1 Dataset — The information of genomes and transcription factors is organized in a tabular format. The file S1_Dataset.zip contains 761 files, one per genome. The information is organized as follows: Genome ID, identifier from NCBI database; Supfam ID; physical position of the Domain; E-value; Supfam model assignment; Supfam description; E-value associated to the family; Family ID; Family ID; representative PDB associated to each assignment. (ZIP) [file pone.0195332.s005.zip › Genomes_assignments/Clostridium_saccharolyticum_Clostridium_cf._saccharolyticum_K10_B.TFs]

Z6q	gi|479338335|ref|YP_007849553.1|	0043525	1-137	1.22e-20	52172	CheY-like	0.01	52173	CheY-related	1zh2 A:2-120
Z6q	gi|479338335|ref|YP_007849553.1|	0046275	277-325	0.00000000022	46689	Homeodomain-like	0.042	46759	AraC type transcriptional activator	1bl0 A:63-124
Z6q	gi|479338335|ref|YP_007849553.1|	0036286	223-273	0.000000115	46689	Homeodomain-like	0.025	46759	AraC type transcriptional activator	1bl0 A:9-62
Z6q	gi|479337065|ref|YP_007848283.1|	0046275	266-315	0.0000000000125	46689	Homeodomain-like	0.023	46759	AraC type transcriptional activator	1bl0 A:63-124
Z6q	gi|479337065|ref|YP_007848283.1|	0036286	217-264	0.0000000866	46689	Homeodomain-like	0.05	46759	AraC type transcriptional activator	1d5y A:3-56
Z6q	gi|479337202|ref|YP_007848420.1|	0046275	271-318	0.00000000000278	46689	Homeodomain-like	0.048	46759	AraC type transcriptional activator	1bl0 A:9-62
Z6q	gi|479337525|ref|YP_007848743.1|	0046275	81-132	0.00000000000582	46689	Homeodomain-like	0.02	46759	AraC type transcriptional activator	1d5y A:57-121
Z6q	gi|479337525|ref|YP_007848743.1|	0035607	29-78	0.00000472	46689	Homeodomain-like	0.014	46759	AraC type transcriptional activator	1bl0 A:9-62
Z6q	gi|479337639|ref|YP_007848857.1|	0046275	267-315	0.00000000000237	46689	Homeodomain-like	0.023	46759	AraC type transcriptional activator	1d5y A:57-121
Z6q	gi|479337639|ref|YP_007848857.1|	0047686	52-168	0.00000000000089	51182	RmlC-like cupins	0.043	89409	TM1287-like	1o4t A:
Z6q	gi|479337639|ref|YP_007848857.1|	0035607	211-262	0.000000717	46689	Homeodomain-like	0.06	46759	AraC type transcriptional activator	1d5y A:3-56
Z6q	gi|479337787|ref|YP_007849005.1|	0046275	104-152	0.0000000000582	46689	Homeodomain-like	0.0052	46759	AraC type transcriptional activator	1d5y A:57-121
Z6q	gi|479337787|ref|YP_007849005.1|	0036286	50-100	0.0000000112	46689	Homeodomain-like	0.0062	46759	AraC type transcriptional activator	1bl0 A:9-62
Z6q	gi|479337787|ref|YP_007849005.1|	0052704	177-307	0.000000000591	55729	Acyl-CoA N-acyltransferases (Nat)	0.035	55730	N-acetyl transferase, NAT	1yx0 A:1-151
Z6q	gi|479338259|ref|YP_007849477.1|	0043525	1-127	1.71e-33	52172	CheY-like	0.0029	52173	CheY-related	1dz3 A:
Z6q	gi|479338259|ref|YP_007849477.1|	0045977	475-524	0.0000000000000979	46689	Homeodomain-like	0.012	46759	AraC type transcriptional activator	1bl0 A:63-124
Z6q	gi|479338259|ref|YP_007849477.1|	0036286	423-473	0.0000000000413	46689	Homeodomain-like	0.01	46759	AraC type transcriptional activator	1bl0 A:9-62
Z6q	gi|479338356|ref|YP_007849574.1|	0043525	1-128	6.26e-31	52172	CheY-like	0.0044	52173	CheY-related	1dz3 A:
Z6q	gi|479338356|ref|YP_007849574.1|	0046275	478-527	0.0000000000022	46689	Homeodomain-like	0.023	46759	AraC type transcriptional activator	1d5y A:57-121
Z6q	gi|479338570|ref|YP_007849788.1|	0043525	1-120	6.55e-22	52172	CheY-like	0.013	52173	CheY-related	1ny5 A:1-137
Z6q	gi|479338570|ref|YP_007849788.1|	0046275	283-331	0.00000000143	46689	Homeodomain-like	0.019	46759	AraC type transcriptional activator	1bl0 A:9-62
Z6q	gi|479338570|ref|YP_007849788.1|	0036286	230-279	0.000006	46689	Homeodomain-like	0.0081	46759	AraC type transcriptional activator	1bl0 A:9-62
Z6q	gi|479339256|ref|YP_007850474.1|	0051818	12-133	6.41e-21	51215	Regulatory protein AraC	0.0048	51216	Regulatory protein AraC	2arc A:
Z6q	gi|479339256|ref|YP_007850474.1|	0046275	194-243	0.0000000000538	46689	Homeodomain-like	0.022	46759	AraC type transcriptional activator	1bl0 A:9-62
Z6q	gi|479339256|ref|YP_007850474.1|	0036286	142-192	0.000000000345	46689	Homeodomain-like	0.037	46759	AraC type transcriptional activator	1bl0 A:9-62
Z6q	gi|479339265|ref|YP_007850483.1|	0046275	249-300	0.00000000000627	46689	Homeodomain-like	0.088	46690	Homeodomain	1x41 A:8-54
Z6q	gi|479339265|ref|YP_007850483.1|	0047686	37-108	0.0000000134	51182	RmlC-like cupins	0.073	75035	Quercetin 2,3-dioxygenase-like	1juh A:
Z6q	gi|479339265|ref|YP_007850483.1|	0036286	198-247	0.00000139	46689	Homeodomain-like	0.066	46759	AraC type transcriptional activator	1d5y A:3-56
Z6q	gi|479337760|ref|YP_007848978.1|	0045802	2-66	1.56e-19	46785	Winged helix DNA-binding domain	0.0011	46792	Arginine repressor (ArgR), N-terminal DNA-binding domain	1b4a A:4-78
Z6q	gi|479337760|ref|YP_007848978.1|	0035348	79-147	1.31e-16	55252	C-terminal domain of arginine repressor	0.00087	55253	C-terminal domain of arginine repressor	1f9n A:79-149
Z6q	gi|479338174|ref|YP_007849392.1|	0049944	391-449	0.000000000119	46785	Winged helix DNA-binding domain	0.073	46801	ArsR-like transcriptional regulators	1y0u A:
Z6q	gi|479339582|ref|YP_007850800.1|	0049777	55-149	1.98e-28	46785	Winged helix DNA-binding domain	0.0019	46801	ArsR-like transcriptional regulators	1r1u A:
Z6q	gi|479338075|ref|YP_007849293.1|	0035568	68-256	2.24e-58	55681	Class II aaRS and biotin synthetases	0.00014	55707	Biotin holoenzyme synthetase	1wqw A:1-188
Z6q	gi|479338075|ref|YP_007849293.1|	0045968	4-56	0.00000000000697	46785	Winged helix DNA-binding domain	0.046	46786	Biotin repressor-like	1j5y A:3-67
Z6q	gi|479338075|ref|YP_007849293.1|	0050688	275-321	0.0000000961	50037	C-terminal domain of transcriptional repressors	0.0031	50038	Biotin repressor (BirA)	1bia A:271-317
Z6q	gi|479337841|ref|YP_007849059.1|	0051666	24-154	5.11e-28	51206	cAMP-binding domain-like	0.0052	51210	cAMP-binding domain	1vp6 A:
Z6q	gi|479337841|ref|YP_007849059.1|	0054016	174-240	0.0000000000959	46785	Winged helix DNA-binding domain	0.046	46796	CAP C-terminal domain-like	2h6c A:148-226
Z6q	gi|479336730|ref|YP_007847948.1|	0041617	334-573	2.48e-67	52540	P-loop containing nucleoside triphosphate hydrolases	0.00000279	81269	Extended AAA-ATPase domain	1ny5 A:138-384
Z6q	gi|479336730|ref|YP_007847948.1|	0054514	13-197	3.92e-32	159800	PrpR receptor domain-like	0.0053	159801	PrpR receptor domain-like	2pju A:11-196
Z6q	gi|479336730|ref|YP_007847948.1|	0037176	545-635	0.0000000000000687	46689	Homeodomain-like	0.018	100918	FIS-like	1eto B:
Z6q	gi|479337772|ref|YP_007848990.1|	0054514	7-186	4.05e-52	159800	PrpR receptor domain-like	0.004	159801	PrpR receptor domain-like	2pju A:11-196
Z6q	gi|479337772|ref|YP_007848990.1|	0041617	321-528	7.75e-21	52540	P-loop containing nucleoside triphosphate hydrolases	0.00074	81269	Extended AAA-ATPase domain	1ny5 A:138-384
Z6q	gi|479337772|ref|YP_007848990.1|	0049952	547-593	0.00000000246	46689	Homeodomain-like	0.066	100918	FIS-like	1eto B:
Z6q	gi|479337913|ref|YP_007849131.1|	0049952	291-327	0.0000114	46689	Homeodomain-like	0.026	100918	FIS-like	1umq A:
Z6q	gi|479337960|ref|YP_007849178.1|	0041617	326-567	1.87e-69	52540	P-loop containing nucleoside triphosphate hydrolases	0.00000216	81269	Extended AAA-ATPase domain	1ny5 A:138-384
Z6q	gi|479337960|ref|YP_007849178.1|	0054514	3-190	1.15e-32	159800	PrpR receptor domain-like	0.0061	159801	PrpR receptor domain-like	2pju A:11-196
Z6q	gi|479337960|ref|YP_007849178.1|	0048440	591-644	0.00000000000448	46689	Homeodomain-like	0.065	100918	FIS-like	1eto B:
Z6q	gi|479338135|ref|YP_007849353.1|	0041617	2-140	3.12e-31	52540	P-loop containing nucleoside triphosphate hydrolases	0.0000453	81269	Extended AAA-ATPase domain	1ny5 A:138-384
Z6q	gi|479338135|ref|YP_007849353.1|	0046907	156-211	0.00000000269	46689	Homeodomain-like	0.054	100918	FIS-like	1g2h A:
Z6q	gi|479339470|ref|YP_007850688.1|	0041617	136-373	1.74e-62	52540	P-loop containing nucleoside triphosphate hydrolases	0.00000131	81269	Extended AAA-ATPase domain	1ny5 A:138-384
Z6q	gi|479339470|ref|YP_007850688.1|	0043525	2-182	1.57e-35	52172	CheY-like	0.00031	52173	CheY-related	1ny5 A:1-137
Z6q	gi|479339470|ref|YP_007850688.1|	0037176	349-448	0.00000000161	46689	Homeodomain-like	0.011	100918	FIS-like	1eto B:
Z6q	gi|479337717|ref|YP_007848935.1|	0041150	3-123	1.17e-29	46785	Winged helix DNA-binding domain	0.019	101027	FUR-like	1mzb A:
Z6q	gi|479338150|ref|YP_007849368.1|	0041150	7-72	0.0000000000000892	46785	Winged helix DNA-binding domain	0.018	101027	FUR-like	1mzb A:
Z6q	gi|479337514|ref|YP_007848732.1|	0036339	61-340	1.65e-59	53822	Periplasmic binding protein-like I	0.0000824	53823	L-arabinose binding protein-like	2nzu G:58-332
Z6q	gi|479337514|ref|YP_007848732.1|	0051985	2-60	7.5e-16	47413	lambda repressor-like DNA-binding domains	0.0045	47438	GalR/LacI-like bacterial regulator	2hsg A:2-58
Z6q	gi|479338868|ref|YP_007850086.1|	0036339	72-327	7.28e-52	53822	Periplasmic binding protein-like I	0.0000742	53823	L-arabinose binding protein-like	1dbq A:
Z6q	gi|479338868|ref|YP_007850086.1|	0051985	1-50	0.0000000000516	47413	lambda repressor-like DNA-binding domains	0.0061	47438	GalR/LacI-like bacterial regulator	2hsg A:2-58
Z6q	gi|479338064|ref|YP_007849282.1|	0050696	89-466	3.06e-54	53383	PLP-dependent transferases	0.00052	53384	AAT-like	1x0m A:26-428
Z6q	gi|479338064|ref|YP_007849282.1|	0050048	31-98	1.19e-19	46785	Winged helix DNA-binding domain	0.0085	46804	GntR-like transcriptional regulators	1v4r A:1-100
Z6q	gi|479339100|ref|YP_007850318.1|	0054060	86-215	1.7e-25	48008	GntR ligand-binding domain-like	0.0098	48009	GntR ligand-binding domain-like	2hs5 A:94-231
Z6q	gi|479339100|ref|YP_007850318.1|	0050048	12-83	2.85e-18	46785	Winged helix DNA-binding domain	0.022	46804	GntR-like transcriptional regulators	1hw1 A:5-78
Z6q	gi|479338487|ref|YP_007849705.1|	0050048	6-86	4.53e-17	46785	Winged helix DNA-binding domain	0.013	46804	GntR-like transcriptional regulators	1v4r A:1-100
Z6q	gi|479336928|ref|YP_007848146.1|	0054396	78-234	2.67e-38	64288	Chorismate lyase-like	0.00041	143473	UTRA domain	2ogg A:95-238
Z6q	gi|479336928|ref|YP_007848146.1|	0050048	4-78	1.09e-16	46785	Winged helix DNA-binding domain	0.028	46804	GntR-like transcriptional regulators	1hw1 A:5-78
Z6q	gi|479336856|ref|YP_007848074.1|	0054060	78-213	1.7e-26	48008	GntR ligand-binding domain-like	0.011	48009	GntR ligand-binding domain-like	2hs5 A:94-231
Z6q	gi|479336856|ref|YP_007848074.1|	0050048	5-85	3.47e-18	46785	Winged helix DNA-binding domain	0.0038	46804	GntR-like transcriptional regulators	1hw1 A:5-78
Z6q	gi|479336735|ref|YP_007847953.1|	0054396	74-231	1.57e-35	64288	Chorismate lyase-like	0.0000438	143473	UTRA domain	2ogg A:95-238
Z6q	gi|479336735|ref|YP_007847953.1|	0050048	3-71	1.89e-17	46785	Winged helix DNA-binding domain	0.025	46804	GntR-like transcriptional regulators	3bwg A:5-82
Z6q	gi|479339184|ref|YP_007850402.1|	0050048	17-89	7.02e-18	46785	Winged helix DNA-binding domain	0.015	46804	GntR-like transcriptional regulators	1v4r A:1-100
Z6q	gi|479339340|ref|YP_007850558.1|	0054662	61-237	7.69e-45	64288	Chorismate lyase-like	0.00067	143473	UTRA domain	2ra5 A:66-245
Z6q	gi|479339340|ref|YP_007850558.1|	0050048	6-77	2.94e-21	46785	Winged helix DNA-binding domain	0.032	46804	GntR-like transcriptional regulators	2hs5 A:25-93
Z6q	gi|479339508|ref|YP_007850726.1|	0054060	86-219	1.8e-31	48008	GntR ligand-binding domain-like	0.0084	48009	GntR ligand-binding domain-like	1hw1 A:79-230
Z6q	gi|479339508|ref|YP_007850726.1|	0050048	12-110	7.1e-22	46785	Winged helix DNA-binding domain	0.044	46804	GntR-like transcriptional regulators	2hs5 A:25-93
Z6q	gi|479337984|ref|YP_007849202.1|	0049608	62-248	1.18e-35	55781	GAF domain-like	0.00086	75513	IclR ligand-binding domain-like	1mkm A:76-246
Z6q	gi|479337984|ref|YP_007849202.1|	0048177	2-75	2.07e-17	46785	Winged helix DNA-binding domain	0.066	74676	Transcriptional regulator IclR, N-terminal domain	1mkm A:1-75
Z6q	gi|479338747|ref|YP_007849965.1|	0039545	83-202	1.96e-38	51306	LexA/Signal peptidase	0.00019	51307	LexA-related	1jhf A:73-198
Z6q	gi|479338747|ref|YP_007849965.1|	0047587	5-72	9.52e-24	46785	Winged helix DNA-binding domain	0.021	46789	LexA repressor, N-terminal DNA-binding domain	1jhf A:2-72
Z6q	gi|479337877|ref|YP_007849095.1|	0040524	73-232	3.81e-34	100950	NagB/RpiA/CoA transferase-like	0.059	75176	D-ribose-5-phosphate isomerase (RpiA), catalytic domain	1ks2 A:2-126,A:199-219
Z6q	gi|479337877|ref|YP_007849095.1|	0043758	1-78	0.00000000000000106	46785	Winged helix DNA-binding domain	0.069	68967	Lrp/AsnC-like transcriptional regulator N-terminal domain	2cg4 A:4-66
Z6q	gi|479339189|ref|YP_007850407.1|	0052161	6-64	0.0000000000000246	46785	Winged helix DNA-binding domain	0.0044	68967	Lrp/AsnC-like transcriptional regulator N-terminal domain	1i1g A:2-61
Z6q	gi|479339189|ref|YP_007850407.1|	0049174	68-148	0.0000000000778	54909	Dimeric alpha+beta barrel	0.0098	69733	Lrp/AsnC-like transcriptional regulator C-terminal domain	1ri7 A:85-170
Z6q	gi|479339382|ref|YP_007850600.1|	0047284	61-141	3.08e-17	54909	Dimeric alpha+beta barrel	0.0045	69733	Lrp/AsnC-like transcriptional regulator C-terminal domain	1ri7 A:85-170
Z6q	gi|479339382|ref|YP_007850600.1|	0049173	2-55	0.0000000288	46785	Winged helix DNA-binding domain	0.018	68967	Lrp/AsnC-like transcriptional regulator N-terminal domain	1i1g A:2-61
Z6q	gi|479338248|ref|YP_007849466.1|	0045790	93-295	4.34e-31	53850	Periplasmic binding protein-like II	0.0024	53851	Phosphate binding protein-like	1al3 A:
Z6q	gi|479338248|ref|YP_007849466.1|	0045910	4-113	1.93e-24	46785	Winged helix DNA-binding domain	0.0032	88979	LysR-like transcriptional regulators	1ixc A:1-89
Z6q	gi|479338498|ref|YP_007849716.1|	0052806	93-295	2.86e-35	53850	Periplasmic binding protein-like II	0.0028	53851	Phosphate binding protein-like	2fyi A:88-307
Z6q	gi|479338498|ref|YP_007849716.1|	0045910	3-113	1.22e-23	46785	Winged helix DNA-binding domain	0.024	88979	LysR-like transcriptional regulators	1ixc A:1-89
Z6q	gi|479339655|ref|YP_007850873.1|	0045790	93-285	3.08e-22	53850	Periplasmic binding protein-like II	0.0024	53851	Phosphate binding protein-like	1i6a A:
Z6q	gi|479339655|ref|YP_007850873.1|	0047461	1-83	1.65e-20	46785	Winged helix DNA-binding domain	0.0059	88979	LysR-like transcriptional regulators	1ixc A:1-89
Z6q	gi|479337584|ref|YP_007848802.1|	0045790	90-310	2.53e-28	53850	Periplasmic binding protein-like II	0.0035	53851	Phosphate binding protein-like	2fyi A:88-307
Z6q	gi|479337584|ref|YP_007848802.1|	0047461	1-85	6.41e-18	46785	Winged helix DNA-binding domain	0.0034	88979	LysR-like transcriptional regulators	1ixc A:1-89
Z6q	gi|479336981|ref|YP_007848199.1|	0047461	1-86	2.07e-19	46785	Winged helix DNA-binding domain	0.0056	88979	LysR-like transcriptional regulators	1ixc A:1-89
Z6q	gi|479339770|ref|YP_007850988.1|	0045790	87-311	1.01e-18	53850	Periplasmic binding protein-like II	0.0043	53851	Phosphate binding protein-like	1i6a A:
Z6q	gi|479339770|ref|YP_007850988.1|	0045910	5-108	0.00000000000000891	46785	Winged helix DNA-binding domain	0.013	88979	LysR-like transcriptional regulators	1ixc A:1-89
Z6q	gi|479337005|ref|YP_007848223.1|	0045790	92-294	2.86e-33	53850	Periplasmic binding protein-like II	0.0026	53851	Phosphate binding protein-like	1al3 A:
Z6q	gi|479337005|ref|YP_007848223.1|	0045910	3-113	3.05e-20	46785	Winged helix DNA-binding domain	0.012	88979	LysR-like transcriptional regulators	1ixc A:1-89
Z6q	gi|479337462|ref|YP_007848680.1|	0045790	92-311	7.24e-29	53850	Periplasmic binding protein-like II	0.0017	53851	Phosphate binding protein-like	1i6a A:
Z6q	gi|479337462|ref|YP_007848680.1|	0045910	5-110	8.56e-19	46785	Winged helix DNA-binding domain	0.0068	88979	LysR-like transcriptional regulators	1ixc A:1-89
Z6q	gi|479337473|ref|YP_007848691.1|	0047461	1-81	3.22e-19	46785	Winged helix DNA-binding domain	0.0023	88979	LysR-like transcriptional regulators	1ixc A:1-89
Z6q	gi|479337561|ref|YP_007848779.1|	0049998	82-307	4.84e-27	53850	Periplasmic binding protein-like II	0.0031	53851	Phosphate binding protein-like	2fyi A:88-307
Z6q	gi|479337561|ref|YP_007848779.1|	0045910	6-110	2.63e-17	46785	Winged helix DNA-binding domain	0.012	88979	LysR-like transcriptional regulators	1ixc A:1-89
Z6q	gi|479337952|ref|YP_007849170.1|	0047461	3-87	2.33e-18	46785	Winged helix DNA-binding domain	0.0044	88979	LysR-like transcriptional regulators	1ixc A:1-89
Z6q	gi|479337952|ref|YP_007849170.1|	0052509	90-267	0.00000000000000869	53850	Periplasmic binding protein-like II	0.0066	53851	Phosphate binding protein-like	1i6a A:
Z6q	gi|479337992|ref|YP_007849210.1|	0045790	88-281	1.5e-35	53850	Periplasmic binding protein-like II	0.001	53851	Phosphate binding protein-like	1i6a A:
Z6q	gi|479337992|ref|YP_007849210.1|	0047461	4-84	0.0000000000000013	46785	Winged helix DNA-binding domain	0.035	88979	LysR-like transcriptional regulators	1ixc A:1-89
Z6q	gi|479338058|ref|YP_007849276.1|	0045790	88-302	1.5e-34	53850	Periplasmic binding protein-like II	0.0023	53851	Phosphate binding protein-like	1i6a A:
Z6q	gi|479338058|ref|YP_007849276.1|	0047461	1-86	1.69e-19	46785	Winged helix DNA-binding domain	0.0037	88979	LysR-like transcriptional regulators	1ixc A:1-89
Z6q	gi|479338103|ref|YP_007849321.1|	0045790	89-292	1.72e-25	53850	Periplasmic binding protein-like II	0.0018	53851	Phosphate binding protein-like	2fyi A:88-307
Z6q	gi|479338103|ref|YP_007849321.1|	0047461	1-83	2.5e-24	46785	Winged helix DNA-binding domain	0.0031	88979	LysR-like transcriptional regulators	1ixc A:1-89
Z6q	gi|479338125|ref|YP_007849343.1|	0045910	5-91	6.56e-22	46785	Winged helix DNA-binding domain	0.0038	88979	LysR-like transcriptional regulators	1ixc A:1-89
Z6q	gi|479338125|ref|YP_007849343.1|	0045790	121-310	0.000000000109	53850	Periplasmic binding protein-like II	0.0092	53851	Phosphate binding protein-like	1al3 A:
Z6q	gi|479338466|ref|YP_007849684.1|	0045790	91-310	1.1e-31	53850	Periplasmic binding protein-like II	0.0029	53851	Phosphate binding protein-like	1i6a A:
Z6q	gi|479338466|ref|YP_007849684.1|	0047461	1-86	1.8e-18	46785	Winged helix DNA-binding domain	0.0067	88979	LysR-like transcriptional regulators	1ixc A:1-89
Z6q	gi|479339080|ref|YP_007850298.1|	0045790	89-307	3.26e-27	53850	Periplasmic binding protein-like II	0.0024	53851	Phosphate binding protein-like	2fyi A:88-307
Z6q	gi|479339080|ref|YP_007850298.1|	0045910	5-110	4.79e-16	46785	Winged helix DNA-binding domain	0.0092	88979	LysR-like transcriptional regulators	1ixc A:1-89
Z6q	gi|479338187|ref|YP_007849405.1|	0052801	3-140	3.32e-29	46785	Winged helix DNA-binding domain	0.0031	63379	MarR-like transcriptional regulators	1lnw A:
Z6q	gi|479339164|ref|YP_007850382.1|	0052801	21-153	9.6e-20	46785	Winged helix DNA-binding domain	0.013	63379	MarR-like transcriptional regulators	2fbi A:5-140
Z6q	gi|479338934|ref|YP_007850152.1|	0052644	4-137	6.67e-31	46785	Winged helix DNA-binding domain	0.0056	63379	MarR-like transcriptional regulators	2fbh A:8-144
Z6q	gi|479337685|ref|YP_007848903.1|	0052801	11-143	4.14e-30	46785	Winged helix DNA-binding domain	0.0038	63379	MarR-like transcriptional regulators	1lj9 A:
Z6q	gi|479336924|ref|YP_007848142.1|	0054842	18-149	3.61e-24	46785	Winged helix DNA-binding domain	0.0024	63379	MarR-like transcriptional regulators	3bro A:3-137
Z6q	gi|479337059|ref|YP_007848277.1|	0046915	64-119	0.0000000000000327	47979	Iron-dependent repressor protein, dimerization domain	0.0044	47980	Iron-dependent repressor protein, dimerization domain	1fx7 A:65-144
Z6q	gi|479337059|ref|YP_007848277.1|	0046914	4-62	0.0000000000356	46785	Winged helix DNA-binding domain	0.029	63379	MarR-like transcriptional regulators	2a61 A:5-143
Z6q	gi|479337177|ref|YP_007848395.1|	0052801	16-147	1.54e-23	46785	Winged helix DNA-binding domain	0.015	63379	MarR-like transcriptional regulators	1s3j A:
Z6q	gi|479339132|ref|YP_007850350.1|	0052644	10-138	5.06e-20	46785	Winged helix DNA-binding domain	0.036	63379	MarR-like transcriptional regulators	1lj9 A:
Z6q	gi|479339298|ref|YP_007850516.1|	0050342	1-124	2.13e-42	52172	CheY-like	0.0000959	52173	CheY-related	1mvo A:
Z6q	gi|479339298|ref|YP_007850516.1|	0051385	126-231	1.59e-30	46894	C-terminal effector domain of the bipartite response regulators	0.00068	46895	PhoB-like	1ys7 A:128-233
Z6q	gi|479337346|ref|YP_007848564.1|	0050342	3-129	1.21e-42	52172	CheY-like	0.00012	52173	CheY-related	1nxo A:
Z6q	gi|479337346|ref|YP_007848564.1|	0051385	134-232	3.4e-29	46894	C-terminal effector domain of the bipartite response regulators	0.0019	46895	PhoB-like	1qqi A:
Z6q	gi|479337527|ref|YP_007848745.1|	0050342	2-122	5.27e-40	52172	CheY-like	0.00021	52173	CheY-related	1mvo A:
Z6q	gi|479337527|ref|YP_007848745.1|	0051385	128-227	2.55e-29	46894	C-terminal effector domain of the bipartite response regulators	0.00076	46895	PhoB-like	1p2f A:121-217
Z6q	gi|479337537|ref|YP_007848755.1|	0050342	3-130	3.7e-43	52172	CheY-like	0.0000907	52173	CheY-related	1mvo A:
Z6q	gi|479337537|ref|YP_007848755.1|	0051385	135-234	6.52e-31	46894	C-terminal effector domain of the bipartite response regulators	0.00081	46895	PhoB-like	1qqi A:
Z6q	gi|479336832|ref|YP_007848050.1|	0050342	1-127	2.56e-39	52172	CheY-like	0.00021	52173	CheY-related	1nxo A:
Z6q	gi|479336832|ref|YP_007848050.1|	0051385	127-229	3.68e-29	46894	C-terminal effector domain of the bipartite response regulators	0.002	46895	PhoB-like	1p2f A:121-217
Z6q	gi|479337070|ref|YP_007848288.1|	0050342	4-126	8.82e-40	52172	CheY-like	0.00014	52173	CheY-related	1mvo A:
Z6q	gi|479337070|ref|YP_007848288.1|	0051385	126-228	1.53e-28	46894	C-terminal effector domain of the bipartite response regulators	0.0038	46895	PhoB-like	1qqi A:
Z6q	gi|479337209|ref|YP_007848427.1|	0051385	30-132	2.75e-23	46894	C-terminal effector domain of the bipartite response regulators	0.0017	46895	PhoB-like	1opc A:
Z6q	gi|479337252|ref|YP_007848470.1|	0051385	31-133	6.8e-24	46894	C-terminal effector domain of the bipartite response regulators	0.0017	46895	PhoB-like	1p2f A:121-217
Z6q	gi|479337269|ref|YP_007848487.1|	0051385	31-133	1.81e-23	46894	C-terminal effector domain of the bipartite response regulators	0.0018	46895	PhoB-like	1p2f A:121-217
Z6q	gi|479337270|ref|YP_007848488.1|	0050342	3-128	1.17e-38	52172	CheY-like	0.00026	52173	CheY-related	1mvo A:
Z6q	gi|479337270|ref|YP_007848488.1|	0051385	125-221	8.22e-30	46894	C-terminal effector domain of the bipartite response regulators	0.0023	46895	PhoB-like	1qqi A:
Z6q	gi|479337278|ref|YP_007848496.1|	0054521	12-127	5.55e-32	52172	CheY-like	0.00042	52173	CheY-related	1mvo A:
Z6q	gi|479337278|ref|YP_007848496.1|	0051385	131-232	6.24e-23	46894	C-terminal effector domain of the bipartite response regulators	0.0011	46895	PhoB-like	1qqi A:
Z6q	gi|479337300|ref|YP_007848518.1|	0051385	31-131	2.32e-23	46894	C-terminal effector domain of the bipartite response regulators	0.0016	46895	PhoB-like	1p2f A:121-217
Z6q	gi|479337303|ref|YP_007848521.1|	0051385	34-133	1.79e-22	46894	C-terminal effector domain of the bipartite response regulators	0.0024	46895	PhoB-like	1p2f A:121-217
Z6q	gi|479337307|ref|YP_007848525.1|	0051385	31-133	3.4e-23	46894	C-terminal effector domain of the bipartite response regulators	0.002	46895	PhoB-like	1p2f A:121-217
Z6q	gi|479337534|ref|YP_007848752.1|	0050342	9-135	9.82e-40	52172	CheY-like	0.00021	52173	CheY-related	1mvo A:
Z6q	gi|479337534|ref|YP_007848752.1|	0051385	144-244	4.25e-28	46894	C-terminal effector domain of the bipartite response regulators	0.0015	46895	PhoB-like	1p2f A:121-217
Z6q	gi|479338425|ref|YP_007849643.1|	0054521	3-120	2.28e-33	52172	CheY-like	0.00023	52173	CheY-related	1mvo A:
Z6q	gi|479338425|ref|YP_007849643.1|	0051385	126-227	3.68e-28	46894	C-terminal effector domain of the bipartite response regulators	0.001	46895	PhoB-like	1qqi A:
Z6q	gi|479338856|ref|YP_007850074.1|	0050342	2-127	2.13e-33	52172	CheY-like	0.00015	52173	CheY-related	1b00 A:
Z6q	gi|479338856|ref|YP_007850074.1|	0051385	130-227	8.79e-32	46894	C-terminal effector domain of the bipartite response regulators	0.00064	46895	PhoB-like	1ys7 A:128-233
Z6q	gi|479339018|ref|YP_007850236.1|	0050342	2-123	4.7e-37	52172	CheY-like	0.00028	52173	CheY-related	1kgs A:2-123
Z6q	gi|479339018|ref|YP_007850236.1|	0051385	131-227	8.79e-27	46894	C-terminal effector domain of the bipartite response regulators	0.00097	46895	PhoB-like	1p2f A:121-217
Z6q	gi|479339346|ref|YP_007850564.1|	0052670	134-279	0.000000000000209	48452	TPR-like	0.041	48453	Tetratricopeptide repeat (TPR)	1w3b A:
Z6q	gi|479339346|ref|YP_007850564.1|	0052669	39-115	0.00000765	46894	C-terminal effector domain of the bipartite response regulators	0.019	46895	PhoB-like	1opc A:
Z6q	gi|479338452|ref|YP_007849670.1|	0051908	8-68	0.0000000202	47413	lambda repressor-like DNA-binding domains	0.045	47432	SinR domain-like	2b5a A:1-77
Z6q	gi|479338681|ref|YP_007849899.1|	0051908	8-62	0.00000000326	47413	lambda repressor-like DNA-binding domains	0.027	47432	SinR domain-like	2b5a A:1-77
Z6q	gi|479338660|ref|YP_007849878.1|	0054369	7-66	0.000000193	47413	lambda repressor-like DNA-binding domains	0.027	47432	SinR domain-like	2ofy A:3-84
Z6q	gi|479337072|ref|YP_007848290.1|	0051249	3-72	9.57e-17	47413	lambda repressor-like DNA-binding domains	0.026	47432	SinR domain-like	1b0n A:1-68
Z6q	gi|479337184|ref|YP_007848402.1|	0051249	3-67	0.00000000000177	47413	lambda repressor-like DNA-binding domains	0.023	47432	SinR domain-like	1y7y A:5-73
Z6q	gi|479337198|ref|YP_007848416.1|	0051249	2-69	0.0000000000000016	47413	lambda repressor-like DNA-binding domains	0.033	47432	SinR domain-like	2ofy A:3-84
Z6q	gi|479337282|ref|YP_007848500.1|	0050823	1-39	0.0000000000322	47413	lambda repressor-like DNA-binding domains	0.051	47432	SinR domain-like	1utx A:
Z6q	gi|479337310|ref|YP_007848528.1|	0050823	2-65	5.63e-17	47413	lambda repressor-like DNA-binding domains	0.054	47432	SinR domain-like	1b0n A:1-68
Z6q	gi|479337329|ref|YP_007848547.1|	0051249	5-71	0.0000000000322	47413	lambda repressor-like DNA-binding domains	0.065	47432	SinR domain-like	2bnm A:6-76
Z6q	gi|479337424|ref|YP_007848642.1|	0051249	4-65	0.0000000000000732	47413	lambda repressor-like DNA-binding domains	0.024	47432	SinR domain-like	1b0n A:1-68
Z6q	gi|479337858|ref|YP_007849076.1|	0051908	2-56	0.000000741	47413	lambda repressor-like DNA-binding domains	0.062	47432	SinR domain-like	1utx A:
Z6q	gi|479338112|ref|YP_007849330.1|	0054369	5-67	0.00000000000235	47413	lambda repressor-like DNA-binding domains	0.036	47432	SinR domain-like	2b5a A:1-77
Z6q	gi|479338400|ref|YP_007849618.1|	0051249	2-60	0.0000000000619	47413	lambda repressor-like DNA-binding domains	0.045	47432	SinR domain-like	1utx A:
Z6q	gi|479338427|ref|YP_007849645.1|	0051249	11-79	0.0000000000535	47413	lambda repressor-like DNA-binding domains	0.013	47432	SinR domain-like	1b0n A:1-68
Z6q	gi|479338528|ref|YP_007849746.1|	0051249	5-67	0.00000000000208	47413	lambda repressor-like DNA-binding domains	0.044	47432	SinR domain-like	1y7y A:5-73
Z6q	gi|479339143|ref|YP_007850361.1|	0051908	5-65	0.0000000175	47413	lambda repressor-like DNA-binding domains	0.028	47432	SinR domain-like	2bnm A:6-76
Z6q	gi|479338316|ref|YP_007849534.1|	0054157	7-75	9.23e-16	46689	Homeodomain-like	0.01	46764	Tetracyclin repressor-like, N-terminal domain	2o7o A:2-67
Z6q	gi|479339404|ref|YP_007850622.1|	0051515	85-204	2.78e-17	48498	Tetracyclin repressor-like, C-terminal domain	0.0017	48499	Tetracyclin repressor-like, C-terminal domain	1z77 A:76-200
Z6q	gi|479339404|ref|YP_007850622.1|	0049195	2-74	0.00000000000002	46689	Homeodomain-like	0.003	46764	Tetracyclin repressor-like, N-terminal domain	1z77 A:1-75
Z6q	gi|479339606|ref|YP_007850824.1|	0054157	3-59	0.00000000000068	46689	Homeodomain-like	0.0077	46764	Tetracyclin repressor-like, N-terminal domain	2iu5 A:1-71
Z6q	gi|479336803|ref|YP_007848021.1|	0049523	5-64	0.0000000279	46689	Homeodomain-like	0.012	46764	Tetracyclin repressor-like, N-terminal domain	1t56 A:22-94
Z6q	gi|479337060|ref|YP_007848278.1|	0049195	3-70	4.46e-16	46689	Homeodomain-like	0.0036	46764	Tetracyclin repressor-like, N-terminal domain	1ui5 A:5-75
Z6q	gi|479338657|ref|YP_007849875.1|	0049523	7-77	2.79e-18	46689	Homeodomain-like	0.0082	46764	Tetracyclin repressor-like, N-terminal domain	3c07 A:15-89
Z6q	gi|479338657|ref|YP_007849875.1|	0051515	82-196	4.31e-16	48498	Tetracyclin repressor-like, C-terminal domain	0.0098	48499	Tetracyclin repressor-like, C-terminal domain	1z77 A:76-200
Z6q	gi|479339510|ref|YP_007850728.1|	0054157	11-71	0.0000000000000165	46689	Homeodomain-like	0.0079	46764	Tetracyclin repressor-like, N-terminal domain	1z77 A:1-75
Z6q	gi|479338676|ref|YP_007849894.1|	0052364	60-107	0.0000000293	46785	Winged helix DNA-binding domain	0.023	109680	TrmB-like	2d1h A:1-109
Z6q	gi|479338446|ref|YP_007849664.1|	0052364	60-104	0.000000854	46785	Winged helix DNA-binding domain	0.078	109680	TrmB-like	2d1h A:1-109
