# Supplementary material for: Abundance, diversity and domain architecture variability in prokaryotic DNA-binding transcription factors
Source: PLoS One. 2018 Apr 3;13(4):e0195332. doi: 10.1371/journal.pone.0195332 (PMC5882156; doi:10.1371/journal.pone.0195332)
Supplement: S1 Dataset — The information of genomes and transcription factors is organized in a tabular format. The file S1_Dataset.zip contains 761 files, one per genome. The information is organized as follows: Genome ID, identifier from NCBI database; Supfam ID; physical position of the Domain; E-value; Supfam model assignment; Supfam description; E-value associated to the family; Family ID; Family ID; representative PDB associated to each assignment. (ZIP) [file pone.0195332.s005.zip › Genomes_assignments/Clostridium_sticklandii_DSM_519_B.TFs]

eO	gi|310657850|ref|YP_003935571.1|	0043525	1-125	1.71e-34	52172	CheY-like	0.0025	52173	CheY-related	1u0s Y:
eO	gi|310657850|ref|YP_003935571.1|	0046275	463-511	0.000000000017	46689	Homeodomain-like	0.014	46759	AraC type transcriptional activator	1d5y A:57-121
eO	gi|310657850|ref|YP_003935571.1|	0036286	413-461	0.0000000204	46689	Homeodomain-like	0.026	46759	AraC type transcriptional activator	1d5y A:3-56
eO	gi|310658025|ref|YP_003935746.1|	0039814	128-290	1.05e-27	55136	Probable bacterial effector-binding domain	0.077	75462	Gyrase inhibitory protein GyrI (SbmC, YeeB)	1jyh A:
eO	gi|310658025|ref|YP_003935746.1|	0046275	57-111	0.0000000000627	46689	Homeodomain-like	0.01	46759	AraC type transcriptional activator	1bl0 A:63-124
eO	gi|310658025|ref|YP_003935746.1|	0036286	7-55	0.000000211	46689	Homeodomain-like	0.0081	46759	AraC type transcriptional activator	1bl0 A:9-62
eO	gi|310658645|ref|YP_003936366.1|	0037456	2-76	8.55e-20	46785	Winged helix DNA-binding domain	0.00085	46792	Arginine repressor (ArgR), N-terminal DNA-binding domain	1b4a A:4-78
eO	gi|310658645|ref|YP_003936366.1|	0037457	79-147	4.84e-16	55252	C-terminal domain of arginine repressor	0.00095	55253	C-terminal domain of arginine repressor	1xxa A:
eO	gi|310657878|ref|YP_003935599.1|	0049777	24-113	1.43e-29	46785	Winged helix DNA-binding domain	0.0012	46801	ArsR-like transcriptional regulators	1smt A:
eO	gi|310657881|ref|YP_003935602.1|	0049777	4-93	3.96e-24	46785	Winged helix DNA-binding domain	0.013	46801	ArsR-like transcriptional regulators	1r1u A:
eO	gi|310658074|ref|YP_003935795.1|	0049944	1-79	2.14e-23	46785	Winged helix DNA-binding domain	0.016	46801	ArsR-like transcriptional regulators	1smt A:
eO	gi|310658077|ref|YP_003935798.1|	0049944	1-89	5.05e-25	46785	Winged helix DNA-binding domain	0.0091	46801	ArsR-like transcriptional regulators	1u2w A:12-119
eO	gi|310658356|ref|YP_003936077.1|	0043095	273-353	0.0000000000000706	46785	Winged helix DNA-binding domain	0.033	46801	ArsR-like transcriptional regulators	1r1u A:
eO	gi|310659073|ref|YP_003936794.1|	0054707	73-209	2.99e-20	54631	CBS-domain pair	0.0013	54632	CBS-domain pair	2yzi A:4-135
eO	gi|310659073|ref|YP_003936794.1|	0043758	8-80	0.000000000000113	46785	Winged helix DNA-binding domain	0.092	46786	Biotin repressor-like	1j5y A:3-67
eO	gi|310659306|ref|YP_003937027.1|	0039385	67-171	3.79e-30	75500	Putative transcriptional regulator TM1602, C-terminal domain	0.00011	75501	Putative transcriptional regulator TM1602, C-terminal domain	1j5y A:68-174
eO	gi|310659306|ref|YP_003937027.1|	0039384	2-60	0.0000000000846	46785	Winged helix DNA-binding domain	0.005	46786	Biotin repressor-like	1j5y A:3-67
eO	gi|310658255|ref|YP_003935976.1|	0035568	69-264	2.13e-50	55681	Class II aaRS and biotin synthetases	0.0000784	55707	Biotin holoenzyme synthetase	1wqw A:1-188
eO	gi|310658255|ref|YP_003935976.1|	0045968	4-57	0.00000000937	46785	Winged helix DNA-binding domain	0.017	46786	Biotin repressor-like	1bia A:1-63
eO	gi|310658255|ref|YP_003935976.1|	0050688	272-317	0.000000366	50037	C-terminal domain of transcriptional repressors	0.0034	50038	Biotin repressor (BirA)	1wqw A:189-235
eO	gi|310657435|ref|YP_003935156.1|	0048600	17-141	1.19e-20	51206	cAMP-binding domain-like	0.026	51210	cAMP-binding domain	1hw5 A:1-137
eO	gi|310657435|ref|YP_003935156.1|	0048601	144-221	1.04e-16	46785	Winged helix DNA-binding domain	0.013	46796	CAP C-terminal domain-like	1hw5 A:138-208
eO	gi|310658762|ref|YP_003936483.1|	0051666	5-146	4.98e-31	51206	cAMP-binding domain-like	0.0073	51210	cAMP-binding domain	1o5l A:1-129
eO	gi|310658762|ref|YP_003936483.1|	0048601	153-216	0.00000021	46785	Winged helix DNA-binding domain	0.03	46796	CAP C-terminal domain-like	1hw5 A:138-208
eO	gi|310659335|ref|YP_003937056.1|	0054946	12-142	7.86e-22	51206	cAMP-binding domain-like	0.012	51210	cAMP-binding domain	1hw5 A:1-137
eO	gi|310659335|ref|YP_003937056.1|	0048601	148-223	3.29e-20	46785	Winged helix DNA-binding domain	0.01	46796	CAP C-terminal domain-like	1hw5 A:138-208
eO	gi|310657688|ref|YP_003935409.1|	0048600	23-137	8.25e-25	51206	cAMP-binding domain-like	0.0087	51210	cAMP-binding domain	1o5l A:1-129
eO	gi|310657688|ref|YP_003935409.1|	0051665	144-215	0.0000000348	46785	Winged helix DNA-binding domain	0.051	46796	CAP C-terminal domain-like	1zyb A:148-220
eO	gi|310659694|ref|YP_003937415.1|	0054946	20-157	4.98e-34	51206	cAMP-binding domain-like	0.0076	51210	cAMP-binding domain	1hw5 A:1-137
eO	gi|310659694|ref|YP_003937415.1|	0048601	162-239	0.00000000000000192	46785	Winged helix DNA-binding domain	0.012	46796	CAP C-terminal domain-like	1hw5 A:138-208
eO	gi|310657940|ref|YP_003935661.1|	0051666	5-148	8.51e-22	51206	cAMP-binding domain-like	0.0018	51210	cAMP-binding domain	1o5l A:1-129
eO	gi|310657940|ref|YP_003935661.1|	0048601	169-221	0.000000013	46785	Winged helix DNA-binding domain	0.027	46796	CAP C-terminal domain-like	3e5u A:148-227
eO	gi|310658270|ref|YP_003935991.1|	0052861	12-133	2.09e-21	51206	cAMP-binding domain-like	0.022	51210	cAMP-binding domain	2gau A:10-151
eO	gi|310658270|ref|YP_003935991.1|	0048601	144-220	9.74e-17	46785	Winged helix DNA-binding domain	0.016	46796	CAP C-terminal domain-like	2coh A:118-199
eO	gi|310659539|ref|YP_003937260.1|	0041617	272-518	6.48e-71	52540	P-loop containing nucleoside triphosphate hydrolases	0.00000143	81269	Extended AAA-ATPase domain	1ny5 A:138-384
eO	gi|310659539|ref|YP_003937260.1|	0054316	9-129	4.72e-19	54631	CBS-domain pair	0.002	54632	CBS-domain pair	1vr9 A:1-121
eO	gi|310659539|ref|YP_003937260.1|	0037176	486-581	0.000000000000174	46689	Homeodomain-like	0.083	100918	FIS-like	1eto B:
eO	gi|310659539|ref|YP_003937260.1|	0048248	135-230	0.000000000000436	55785	PYP-like sensor domain (PAS domain)	0.031	55789	Heme-binding PAS domain	1v9y A:
eO	gi|310659344|ref|YP_003937065.1|	0041617	209-452	1.2e-68	52540	P-loop containing nucleoside triphosphate hydrolases	0.000000932	81269	Extended AAA-ATPase domain	1ny5 A:138-384
eO	gi|310659344|ref|YP_003937065.1|	0048459	79-185	0.0000000000174	55785	PYP-like sensor domain (PAS domain)	0.018	55789	Heme-binding PAS domain	1v9y A:
eO	gi|310659344|ref|YP_003937065.1|	0046907	472-521	0.00000000478	46689	Homeodomain-like	0.015	100918	FIS-like	1g2h A:
eO	gi|310657514|ref|YP_003935235.1|	0041617	202-445	6.94e-68	52540	P-loop containing nucleoside triphosphate hydrolases	0.000000695	81269	Extended AAA-ATPase domain	1ny5 A:138-384
eO	gi|310657514|ref|YP_003935235.1|	0048459	20-76	0.0000000000192	55785	PYP-like sensor domain (PAS domain)	0.092	55786	PYP-like	1otd A:
eO	gi|310657514|ref|YP_003935235.1|	0046907	458-510	0.000000000986	46689	Homeodomain-like	0.023	100918	FIS-like	1ntc A:
eO	gi|310658387|ref|YP_003936108.1|	0041617	155-393	2.25e-68	52540	P-loop containing nucleoside triphosphate hydrolases	0.00000112	81269	Extended AAA-ATPase domain	1ny5 A:138-384
eO	gi|310658387|ref|YP_003936108.1|	0037176	370-465	0.0000000000206	46689	Homeodomain-like	0.021	100918	FIS-like	1ntc A:
eO	gi|310658387|ref|YP_003936108.1|	0048459	17-112	0.000046	55785	PYP-like sensor domain (PAS domain)	0.048	55789	Heme-binding PAS domain	1dp6 A:
eO	gi|310658599|ref|YP_003936320.1|	0041617	151-388	3.24e-62	52540	P-loop containing nucleoside triphosphate hydrolases	0.0000027	81269	Extended AAA-ATPase domain	1ny5 A:138-384
eO	gi|310658599|ref|YP_003936320.1|	0037176	364-463	0.0000000000348	46689	Homeodomain-like	0.042	100918	FIS-like	1eto B:
eO	gi|310658599|ref|YP_003936320.1|	0048644	13-113	0.00000000723	55785	PYP-like sensor domain (PAS domain)	0.084	55789	Heme-binding PAS domain	1ew0 A:
eO	gi|310658789|ref|YP_003936510.1|	0041150	7-140	4.68e-38	46785	Winged helix DNA-binding domain	0.00097	101027	FUR-like	1mzb A:
eO	gi|310659576|ref|YP_003937297.1|	0041150	19-153	6.96e-25	46785	Winged helix DNA-binding domain	0.0058	101027	FUR-like	1mzb A:
eO	gi|310657917|ref|YP_003935638.1|	0041150	5-130	1.44e-25	46785	Winged helix DNA-binding domain	0.081	101027	FUR-like	1mzb A:
eO	gi|310658452|ref|YP_003936173.1|	0041150	10-135	4.82e-30	46785	Winged helix DNA-binding domain	0.0063	101027	FUR-like	1mzb A:
eO	gi|310659238|ref|YP_003936959.1|	0036339	62-330	1.76e-76	53822	Periplasmic binding protein-like I	0.000000944	53823	L-arabinose binding protein-like	2nzu G:58-332
eO	gi|310659238|ref|YP_003936959.1|	0051985	2-61	8.26e-20	47413	lambda repressor-like DNA-binding domains	0.0024	47438	GalR/LacI-like bacterial regulator	2bjc A:1-62
eO	gi|310659715|ref|YP_003937436.1|	0036339	63-334	1.85e-89	53822	Periplasmic binding protein-like I	0.000007	53823	L-arabinose binding protein-like	2nzu G:58-332
eO	gi|310659715|ref|YP_003937436.1|	0051985	2-61	9.6e-17	47413	lambda repressor-like DNA-binding domains	0.0024	47438	GalR/LacI-like bacterial regulator	2hsg A:2-58
eO	gi|310658080|ref|YP_003935801.1|	0036339	60-324	3.85e-64	53822	Periplasmic binding protein-like I	0.0000917	53823	L-arabinose binding protein-like	2nzu G:58-332
eO	gi|310658080|ref|YP_003935801.1|	0051985	1-59	9.28e-17	47413	lambda repressor-like DNA-binding domains	0.0029	47438	GalR/LacI-like bacterial regulator	1pru A:
eO	gi|310658518|ref|YP_003936239.1|	0036339	64-335	5.18e-51	53822	Periplasmic binding protein-like I	0.00013	53823	L-arabinose binding protein-like	1dbq A:
eO	gi|310658518|ref|YP_003936239.1|	0051985	4-63	3.48e-17	47413	lambda repressor-like DNA-binding domains	0.0033	47438	GalR/LacI-like bacterial regulator	2hsg A:2-58
eO	gi|310659232|ref|YP_003936953.1|	0045682	1-127	5.69e-37	52172	CheY-like	0.00033	52173	CheY-related	1a04 A:5-142
eO	gi|310659232|ref|YP_003936953.1|	0048694	138-209	8.5e-23	46894	C-terminal effector domain of the bipartite response regulators	0.0028	46900	GerE-like (LuxR/UhpA family of transcriptional regulators)	1a04 A:150-216
eO	gi|310659524|ref|YP_003937245.1|	0039240	28-121	1.7e-21	88946	Sigma2 domain of RNA polymerase sigma factors	0.0034	88947	Sigma2 domain of RNA polymerase sigma factors	1or7 A:-1-111
eO	gi|310659524|ref|YP_003937245.1|	0048694	165-221	0.00000000408	46894	C-terminal effector domain of the bipartite response regulators	0.016	46900	GerE-like (LuxR/UhpA family of transcriptional regulators)	1p4w A:
eO	gi|310659584|ref|YP_003937305.1|	0048694	507-563	5.1e-16	46894	C-terminal effector domain of the bipartite response regulators	0.0051	46900	GerE-like (LuxR/UhpA family of transcriptional regulators)	1yio A:131-200
eO	gi|310659628|ref|YP_003937349.1|	0039925	1-128	2.28e-32	52172	CheY-like	0.0024	52173	CheY-related	1a04 A:5-142
eO	gi|310659628|ref|YP_003937349.1|	0048694	150-217	3.74e-19	46894	C-terminal effector domain of the bipartite response regulators	0.0029	46900	GerE-like (LuxR/UhpA family of transcriptional regulators)	1fse A:
eO	gi|310657820|ref|YP_003935541.1|	0045682	1-127	2.85e-33	52172	CheY-like	0.0035	52173	CheY-related	1a04 A:5-142
eO	gi|310657820|ref|YP_003935541.1|	0048694	145-212	2.75e-20	46894	C-terminal effector domain of the bipartite response regulators	0.0033	46900	GerE-like (LuxR/UhpA family of transcriptional regulators)	1a04 A:150-216
eO	gi|310658783|ref|YP_003936504.1|	0049556	109-183	2.99e-23	46785	Winged helix DNA-binding domain	0.0019	116804	ScpB/YpuH-like	1t6s A:86-162
eO	gi|310658783|ref|YP_003936504.1|	0049555	24-104	0.00000000789	46785	Winged helix DNA-binding domain	0.072	46804	GntR-like transcriptional regulators	3bwg A:5-82
eO	gi|310658916|ref|YP_003936637.1|	0050048	5-77	9.37e-22	46785	Winged helix DNA-binding domain	0.019	46804	GntR-like transcriptional regulators	1v4r A:1-100
eO	gi|310659236|ref|YP_003936957.1|	0050768	91-456	4.46e-78	53383	PLP-dependent transferases	0.0000184	53384	AAT-like	1x0m A:26-428
eO	gi|310659236|ref|YP_003936957.1|	0050048	19-90	0.000000000000421	46785	Winged helix DNA-binding domain	0.01	46804	GntR-like transcriptional regulators	3bwg A:5-82
eO	gi|310659881|ref|YP_003937602.1|	0050048	4-78	1.3e-18	46785	Winged helix DNA-binding domain	0.025	46804	GntR-like transcriptional regulators	1v4r A:1-100
eO	gi|310657823|ref|YP_003935544.1|	0052804	117-203	6.67e-19	116726	TrkA C-terminal domain-like	0.0025	116727	TrkA C-terminal domain-like	2fy8 A:245-336
eO	gi|310657823|ref|YP_003935544.1|	0050048	6-81	0.00000000000296	46785	Winged helix DNA-binding domain	0.024	46804	GntR-like transcriptional regulators	3bwg A:5-82
eO	gi|310658241|ref|YP_003935962.1|	0054060	83-219	1.28e-30	48008	GntR ligand-binding domain-like	0.018	48009	GntR ligand-binding domain-like	2hs5 A:94-231
eO	gi|310658241|ref|YP_003935962.1|	0050048	14-106	8.29e-22	46785	Winged helix DNA-binding domain	0.023	46804	GntR-like transcriptional regulators	2hs5 A:25-93
eO	gi|310658504|ref|YP_003936225.1|	0054662	60-238	3.77e-49	64288	Chorismate lyase-like	0.0021	143473	UTRA domain	2ikk A:86-238
eO	gi|310658504|ref|YP_003936225.1|	0050048	8-83	1.2e-20	46785	Winged helix DNA-binding domain	0.037	46804	GntR-like transcriptional regulators	1hw1 A:5-78
eO	gi|310657982|ref|YP_003935703.1|	0040524	76-232	2.83e-29	100950	NagB/RpiA/CoA transferase-like	0.071	75176	D-ribose-5-phosphate isomerase (RpiA), catalytic domain	1uj6 A:3-131,A:206-227
eO	gi|310657982|ref|YP_003935703.1|	0043758	6-59	0.0000000000000794	46785	Winged helix DNA-binding domain	0.092	74676	Transcriptional regulator IclR, N-terminal domain	1mkm A:1-75
eO	gi|310658062|ref|YP_003935783.1|	0049608	64-252	3.01e-39	55781	GAF domain-like	0.00018	75513	IclR ligand-binding domain-like	1mkm A:76-246
eO	gi|310658062|ref|YP_003935783.1|	0048177	8-79	0.00000000000000216	46785	Winged helix DNA-binding domain	0.008	74676	Transcriptional regulator IclR, N-terminal domain	1mkm A:1-75
eO	gi|310659288|ref|YP_003937009.1|	0052553	64-363	1.56e-56	53613	Ribokinase-like	0.0016	53614	Ribokinase-like	1vm7 A:
eO	gi|310659288|ref|YP_003937009.1|	0052364	3-56	0.000000091	46785	Winged helix DNA-binding domain	0.061	68967	Lrp/AsnC-like transcriptional regulator N-terminal domain	1i1g A:2-61
eO	gi|310657625|ref|YP_003935346.1|	0041905	370-430	0.00000407	46785	Winged helix DNA-binding domain	0.07	68967	Lrp/AsnC-like transcriptional regulator N-terminal domain	1i1g A:2-61
eO	gi|310658539|ref|YP_003936260.1|	0039545	85-204	6.8e-36	51306	LexA/Signal peptidase	0.00033	51307	LexA-related	1jhf A:73-198
eO	gi|310658539|ref|YP_003936260.1|	0047587	4-70	1.04e-21	46785	Winged helix DNA-binding domain	0.064	68967	Lrp/AsnC-like transcriptional regulator N-terminal domain	1ri7 A:25-84
eO	gi|310658738|ref|YP_003936459.1|	0045790	92-293	2.48e-24	53850	Periplasmic binding protein-like II	0.0041	53851	Phosphate binding protein-like	1al3 A:
eO	gi|310658738|ref|YP_003936459.1|	0047461	1-87	7.85e-21	46785	Winged helix DNA-binding domain	0.0033	88979	LysR-like transcriptional regulators	1ixc A:1-89
eO	gi|310658758|ref|YP_003936479.1|	0045790	89-295	5.31e-30	53850	Periplasmic binding protein-like II	0.0025	53851	Phosphate binding protein-like	2fyi A:88-307
eO	gi|310658758|ref|YP_003936479.1|	0047461	1-82	2.4e-22	46785	Winged helix DNA-binding domain	0.0017	88979	LysR-like transcriptional regulators	1ixc A:1-89
eO	gi|310659171|ref|YP_003936892.1|	0049998	84-278	4.81e-20	53850	Periplasmic binding protein-like II	0.0031	53851	Phosphate binding protein-like	1i6a A:
eO	gi|310659171|ref|YP_003936892.1|	0047461	6-73	0.0000000000105	46785	Winged helix DNA-binding domain	0.044	88979	LysR-like transcriptional regulators	1ixc A:1-89
eO	gi|310658624|ref|YP_003936345.1|	0052801	8-146	3.3e-31	46785	Winged helix DNA-binding domain	0.002	63379	MarR-like transcriptional regulators	1lj9 A:
eO	gi|310658928|ref|YP_003936649.1|	0052801	6-141	3.59e-32	46785	Winged helix DNA-binding domain	0.0085	63379	MarR-like transcriptional regulators	1jgs A:
eO	gi|310657734|ref|YP_003935455.1|	0052801	24-157	1.27e-31	46785	Winged helix DNA-binding domain	0.0062	63379	MarR-like transcriptional regulators	2bv6 A:5-140
eO	gi|310659837|ref|YP_003937558.1|	0054933	15-144	1.85e-21	46785	Winged helix DNA-binding domain	0.0064	63379	MarR-like transcriptional regulators	2fbh A:8-144
eO	gi|310658099|ref|YP_003935820.1|	0054842	21-141	2.66e-25	46785	Winged helix DNA-binding domain	0.0029	63379	MarR-like transcriptional regulators	3bro A:3-137
eO	gi|310658202|ref|YP_003935923.1|	0052801	11-144	1.28e-27	46785	Winged helix DNA-binding domain	0.0061	63379	MarR-like transcriptional regulators	2a61 A:5-143
eO	gi|310658284|ref|YP_003936005.1|	0053759	8-140	4.34e-33	46785	Winged helix DNA-binding domain	0.0000625	63379	MarR-like transcriptional regulators	1z91 A:8-144
eO	gi|310658346|ref|YP_003936067.1|	0051507	375-429	0.00000361	46785	Winged helix DNA-binding domain	0.078	63379	MarR-like transcriptional regulators	1s3j A:
eO	gi|310659192|ref|YP_003936913.1|	0050342	2-130	1.71e-43	52172	CheY-like	0.0000322	52173	CheY-related	1mvo A:
eO	gi|310659192|ref|YP_003936913.1|	0051385	132-229	1.56e-31	46894	C-terminal effector domain of the bipartite response regulators	0.0013	46895	PhoB-like	1p2f A:121-217
eO	gi|310659563|ref|YP_003937284.1|	0050342	2-130	8.4e-40	52172	CheY-like	0.0000813	52173	CheY-related	1mvo A:
eO	gi|310659563|ref|YP_003937284.1|	0051385	128-228	8.5e-31	46894	C-terminal effector domain of the bipartite response regulators	0.00049	46895	PhoB-like	1ys7 A:128-233
eO	gi|310659856|ref|YP_003937577.1|	0050342	2-128	1.42e-40	52172	CheY-like	0.0000367	52173	CheY-related	1nxo A:
eO	gi|310659856|ref|YP_003937577.1|	0051385	128-229	1.96e-30	46894	C-terminal effector domain of the bipartite response regulators	0.00065	46895	PhoB-like	1qqi A:
eO	gi|310657869|ref|YP_003935590.1|	0052670	140-263	0.00000000000000582	48452	TPR-like	0.021	140845	BTAD-like	2ff4 A:105-283
eO	gi|310657869|ref|YP_003935590.1|	0052669	9-88	0.00000034	46894	C-terminal effector domain of the bipartite response regulators	0.012	46895	PhoB-like	2ff4 A:10-104
eO	gi|310658178|ref|YP_003935899.1|	0050342	1-125	1.71e-39	52172	CheY-like	0.00012	52173	CheY-related	1nxo A:
eO	gi|310658178|ref|YP_003935899.1|	0051385	122-223	1.08e-28	46894	C-terminal effector domain of the bipartite response regulators	0.0022	46895	PhoB-like	1ys7 A:128-233
eO	gi|310658379|ref|YP_003936100.1|	0050342	3-123	1.35e-38	52172	CheY-like	0.00014	52173	CheY-related	1nxo A:
eO	gi|310658379|ref|YP_003936100.1|	0051385	130-231	2.18e-25	46894	C-terminal effector domain of the bipartite response regulators	0.001	46895	PhoB-like	1p2f A:121-217
eO	gi|310658782|ref|YP_003936503.1|	0049374	54-179	3.67e-31	51182	RmlC-like cupins	0.07	51187	Germin/Seed storage 7S protein	1fi2 A:
eO	gi|310658782|ref|YP_003936503.1|	0051249	1-67	3.1e-17	47413	lambda repressor-like DNA-binding domains	0.056	47432	SinR domain-like	1b0n A:1-68
eO	gi|310658805|ref|YP_003936526.1|	0051249	26-86	0.000000438	47413	lambda repressor-like DNA-binding domains	0.036	47432	SinR domain-like	1utx A:
eO	gi|310658858|ref|YP_003936579.1|	0050823	1-48	0.00000676	47413	lambda repressor-like DNA-binding domains	0.039	47432	SinR domain-like	2ppx A:30-91
eO	gi|310658864|ref|YP_003936585.1|	0038966	6-61	0.0000000000366	47413	lambda repressor-like DNA-binding domains	0.025	47432	SinR domain-like	1utx A:
eO	gi|310659212|ref|YP_003936933.1|	0051249	2-61	3.1e-16	47413	lambda repressor-like DNA-binding domains	0.015	47432	SinR domain-like	1utx A:
eO	gi|310659350|ref|YP_003937071.1|	0051844	8-58	0.000000957	47413	lambda repressor-like DNA-binding domains	0.076	47432	SinR domain-like	1b0n A:1-68
eO	gi|310659350|ref|YP_003937071.1|	0042932	207-284,324-366	0.00000321	48452	TPR-like	0.043	48453	Tetratricopeptide repeat (TPR)	1e96 B:
eO	gi|310659741|ref|YP_003937462.1|	0050823	1-66	6.17e-19	47413	lambda repressor-like DNA-binding domains	0.086	47432	SinR domain-like	1b0n A:1-68
eO	gi|310657705|ref|YP_003935426.1|	0049374	58-183	6.88e-30	51182	RmlC-like cupins	0.057	89409	TM1287-like	1yhf A:1-112
eO	gi|310657705|ref|YP_003935426.1|	0051249	2-71	5.35e-17	47413	lambda repressor-like DNA-binding domains	0.077	47432	SinR domain-like	2b5a A:1-77
eO	gi|310659824|ref|YP_003937545.1|	0050823	1-64	1.07e-18	47413	lambda repressor-like DNA-binding domains	0.014	47432	SinR domain-like	1b0n A:1-68
eO	gi|310659876|ref|YP_003937597.1|	0042932	174-351	9.48e-21	48452	TPR-like	0.022	48453	Tetratricopeptide repeat (TPR)	2c2l A:24-224
eO	gi|310659876|ref|YP_003937597.1|	0040251	74-222	0.00000000000455	48452	TPR-like	0.0094	48453	Tetratricopeptide repeat (TPR)	1elr A:
eO	gi|310659876|ref|YP_003937597.1|	0051844	5-64	0.00000000000121	47413	lambda repressor-like DNA-binding domains	0.015	47432	SinR domain-like	1b0n A:1-68
eO	gi|310659876|ref|YP_003937597.1|	0042932	359-428	0.0000000474	48452	TPR-like	0.021	48453	Tetratricopeptide repeat (TPR)	1qqe A:
eO	gi|310657336|ref|YP_003935057.1|	0051515	86-206	1.96e-16	48498	Tetracyclin repressor-like, C-terminal domain	0.0031	48499	Tetracyclin repressor-like, C-terminal domain	1z77 A:76-200
eO	gi|310657336|ref|YP_003935057.1|	0054157	11-74	5.13e-16	46689	Homeodomain-like	0.0049	46764	Tetracyclin repressor-like, N-terminal domain	1ui5 A:5-75
eO	gi|310659348|ref|YP_003937069.1|	0049195	3-71	0.0000000000000349	46689	Homeodomain-like	0.0058	46764	Tetracyclin repressor-like, N-terminal domain	2i10 A:10-78
eO	gi|310659348|ref|YP_003937069.1|	0049196	79-195	0.000000000000137	48498	Tetracyclin repressor-like, C-terminal domain	0.014	48499	Tetracyclin repressor-like, C-terminal domain	2gen A:76-193
eO	gi|310657769|ref|YP_003935490.1|	0049523	3-69	9.75e-18	46689	Homeodomain-like	0.0045	46764	Tetracyclin repressor-like, N-terminal domain	1ui5 A:5-75
eO	gi|310657769|ref|YP_003935490.1|	0050189	89-202	0.00000000000156	48498	Tetracyclin repressor-like, C-terminal domain	0.015	48499	Tetracyclin repressor-like, C-terminal domain	1vi0 A:78-194
eO	gi|310659797|ref|YP_003937518.1|	0049195	5-76	1.08e-18	46689	Homeodomain-like	0.004	46764	Tetracyclin repressor-like, N-terminal domain	1jt6 A:2-72
eO	gi|310658362|ref|YP_003936083.1|	0054157	12-76	0.00000000108	46689	Homeodomain-like	0.021	46764	Tetracyclin repressor-like, N-terminal domain	3c07 A:15-89
eO	gi|310658375|ref|YP_003936096.1|	0054157	8-71	2.15e-16	46689	Homeodomain-like	0.0047	46764	Tetracyclin repressor-like, N-terminal domain	2iu5 A:1-71
eO	gi|310657935|ref|YP_003935656.1|	0043164	12-89	0.000034	46785	Winged helix DNA-binding domain	0.048	109680	TrmB-like	2d1h A:1-109
