# Supplementary material for: Abundance, diversity and domain architecture variability in prokaryotic DNA-binding transcription factors
Source: PLoS One. 2018 Apr 3;13(4):e0195332. doi: 10.1371/journal.pone.0195332 (PMC5882156; doi:10.1371/journal.pone.0195332)
Supplement: S1 Dataset — The information of genomes and transcription factors is organized in a tabular format. The file S1_Dataset.zip contains 761 files, one per genome. The information is organized as follows: Genome ID, identifier from NCBI database; Supfam ID; physical position of the Domain; E-value; Supfam model assignment; Supfam description; E-value associated to the family; Family ID; Family ID; representative PDB associated to each assignment. (ZIP) [file pone.0195332.s005.zip › Genomes_assignments/Clostridium_tetani_E88_B.TFs]

te	gi|28210360|ref|NP_781304.1|	0046275	67-119	0.00000000000408	46689	Homeodomain-like	0.006	46759	AraC type transcriptional activator	1d5y A:57-121
te	gi|28210368|ref|NP_781312.1|	0036288	173-327	6.54e-27	55136	Probable bacterial effector-binding domain	0.077	55140	Rob transcription factor, C-terminal domain	1d5y A:122-294
te	gi|28210368|ref|NP_781312.1|	0046275	99-150	0.00000000000762	46689	Homeodomain-like	0.0094	46759	AraC type transcriptional activator	1d5y A:57-121
te	gi|28210368|ref|NP_781312.1|	0036286	48-98	0.000000412	46689	Homeodomain-like	0.011	46759	AraC type transcriptional activator	1bl0 A:9-62
te	gi|28210624|ref|NP_781568.1|	0046275	280-328	0.000000000000332	46689	Homeodomain-like	0.01	46759	AraC type transcriptional activator	1bl0 A:63-124
te	gi|28210624|ref|NP_781568.1|	0036286	228-278	0.0000645	46689	Homeodomain-like	0.04	46759	AraC type transcriptional activator	1d5y A:3-56
te	gi|28210646|ref|NP_781590.1|	0043525	1-128	8.82e-30	52172	CheY-like	0.002	52173	CheY-related	1a04 A:5-142
te	gi|28210646|ref|NP_781590.1|	0046275	190-240	0.000000000000896	46689	Homeodomain-like	0.026	46759	AraC type transcriptional activator	1d5y A:57-121
te	gi|28210646|ref|NP_781590.1|	0036286	139-188	0.0000000394	46689	Homeodomain-like	0.019	46759	AraC type transcriptional activator	1bl0 A:9-62
te	gi|28211041|ref|NP_781985.1|	0044371	539-691	4.68e-33	51011	Glycosyl hydrolase domain	0.015	89388	Composite domain of glycosyl hydrolase families 5, 30, 39 and 51	1w91 A:4-13,A:361-502
te	gi|28211041|ref|NP_781985.1|	0050404	331-552	0.000000000000863	51445	(Trans)glycosidases	0.0085	51487	beta-glycanases	1w91 A:14-360
te	gi|28211041|ref|NP_781985.1|	0051818	25-153	0.000000000000471	51215	Regulatory protein AraC	0.038	51216	Regulatory protein AraC	2arc A:
te	gi|28211041|ref|NP_781985.1|	0046275	227-277	0.000000000211	46689	Homeodomain-like	0.022	46759	AraC type transcriptional activator	1bl0 A:63-124
te	gi|28211088|ref|NP_782032.1|	0046275	282-328	0.0000000000941	46689	Homeodomain-like	0.042	46759	AraC type transcriptional activator	1bl0 A:9-62
te	gi|28211109|ref|NP_782053.1|	0039814	123-293	5.23e-20	55136	Probable bacterial effector-binding domain	0.024	75462	Gyrase inhibitory protein GyrI (SbmC, YeeB)	1jyh A:
te	gi|28211109|ref|NP_782053.1|	0046275	57-106	0.000000000166	46689	Homeodomain-like	0.0048	46759	AraC type transcriptional activator	1d5y A:57-121
te	gi|28211109|ref|NP_782053.1|	0036286	7-55	0.000000000986	46689	Homeodomain-like	0.0086	46759	AraC type transcriptional activator	1bl0 A:9-62
te	gi|28211486|ref|NP_782430.1|	0043525	1-123	1.85e-34	52172	CheY-like	0.0089	52173	CheY-related	1a04 A:5-142
te	gi|28211486|ref|NP_782430.1|	0046275	198-251	0.00000000000103	46689	Homeodomain-like	0.015	46759	AraC type transcriptional activator	1bl0 A:63-124
te	gi|28211486|ref|NP_782430.1|	0035607	149-196	0.00006	46689	Homeodomain-like	0.027	46759	AraC type transcriptional activator	1bl0 A:9-62
te	gi|28211238|ref|NP_782182.1|	0037456	2-74	3.89e-20	46785	Winged helix DNA-binding domain	0.0015	46792	Arginine repressor (ArgR), N-terminal DNA-binding domain	1b4a A:4-78
te	gi|28211238|ref|NP_782182.1|	0035348	79-146	1.83e-17	55252	C-terminal domain of arginine repressor	0.0014	55253	C-terminal domain of arginine repressor	1f9n A:79-149
te	gi|28209859|ref|NP_780803.1|	0039385	68-170	3.27e-34	75500	Putative transcriptional regulator TM1602, C-terminal domain	0.00011	75501	Putative transcriptional regulator TM1602, C-terminal domain	1j5y A:68-174
te	gi|28209859|ref|NP_780803.1|	0039384	1-61	0.0000000392	46785	Winged helix DNA-binding domain	0.0061	46786	Biotin repressor-like	1j5y A:3-67
te	gi|28210569|ref|NP_781513.1|	0035568	68-258	2.63e-59	55681	Class II aaRS and biotin synthetases	0.0000653	55707	Biotin holoenzyme synthetase	1wqw A:1-188
te	gi|28210569|ref|NP_781513.1|	0045968	8-57	0.0000000145	46785	Winged helix DNA-binding domain	0.034	46786	Biotin repressor-like	1bia A:1-63
te	gi|28210569|ref|NP_781513.1|	0050688	276-322	0.0000000238	50037	C-terminal domain of transcriptional repressors	0.0029	50038	Biotin repressor (BirA)	1wqw A:189-235
te	gi|28211638|ref|NP_782582.1|	0054707	71-209	1.05e-21	54631	CBS-domain pair	0.0012	54632	CBS-domain pair	1pbj A:2-121
te	gi|28211638|ref|NP_782582.1|	0043758	5-80	0.00000000000273	46785	Winged helix DNA-binding domain	0.021	46786	Biotin repressor-like	1j5y A:3-67
te	gi|28210040|ref|NP_780984.1|	0050986	493-641	3.4e-32	55804	Phoshotransferase/anion transport protein	0.00093	55805	IIA domain of mannitol-specific and ntr phosphotransferase EII	1a3a A:
te	gi|28210040|ref|NP_780984.1|	0038492	255-355	2.62e-21	63520	PTS-regulatory domain, PRD	0.0022	63521	PTS-regulatory domain, PRD	1h99 A:54-168
te	gi|28210040|ref|NP_780984.1|	0050231	363-441	0.000000000000141	52794	PTS system IIB component-like	0.019	52795	PTS system, Lactose/Cellobiose specific IIB subunit	1vkr A:
te	gi|28210040|ref|NP_780984.1|	0038493	145-237	0.0000000000562	63520	PTS-regulatory domain, PRD	0.016	63521	PTS-regulatory domain, PRD	1h99 A:54-168
te	gi|28210040|ref|NP_780984.1|	0045968	39-98	0.0000582	46785	Winged helix DNA-binding domain	0.052	46796	CAP C-terminal domain-like	1ft9 A:134-213
te	gi|28210607|ref|NP_781551.1|	0051666	9-151	2.49e-28	51206	cAMP-binding domain-like	0.0051	51210	cAMP-binding domain	1o5l A:1-129
te	gi|28210607|ref|NP_781551.1|	0048601	169-226	0.00000000000999	46785	Winged helix DNA-binding domain	0.076	46796	CAP C-terminal domain-like	1zyb A:148-220
te	gi|28211511|ref|NP_782455.1|	0054946	35-174	2.23e-36	51206	cAMP-binding domain-like	0.0031	51210	cAMP-binding domain	1hw5 A:1-137
te	gi|28211511|ref|NP_782455.1|	0048601	178-255	5.11e-18	46785	Winged helix DNA-binding domain	0.031	46796	CAP C-terminal domain-like	1hw5 A:138-208
te	gi|28211595|ref|NP_782539.1|	0051666	6-151	1.09e-31	51206	cAMP-binding domain-like	0.0036	51210	cAMP-binding domain	1o5l A:1-129
te	gi|28211595|ref|NP_782539.1|	0054945	155-227	0.000000000000356	46785	Winged helix DNA-binding domain	0.039	46796	CAP C-terminal domain-like	3e5u A:148-227
te	gi|28212070|ref|NP_783014.1|	0051666	3-142	7.46e-26	51206	cAMP-binding domain-like	0.0065	51210	cAMP-binding domain	2gau A:10-151
te	gi|28212070|ref|NP_783014.1|	0048601	150-226	1.57e-20	46785	Winged helix DNA-binding domain	0.045	46796	CAP C-terminal domain-like	1ft9 A:134-213
te	gi|28209846|ref|NP_780790.1|	0041617	271-516	1.12e-68	52540	P-loop containing nucleoside triphosphate hydrolases	0.00000147	81269	Extended AAA-ATPase domain	1ny5 A:138-384
te	gi|28209846|ref|NP_780790.1|	0048440	525-583	0.000000806	46689	Homeodomain-like	0.08	100918	FIS-like	1ntc A:
te	gi|28210294|ref|NP_781238.1|	0041617	272-516	3.3e-66	52540	P-loop containing nucleoside triphosphate hydrolases	0.000000883	81269	Extended AAA-ATPase domain	1ny5 A:138-384
te	gi|28210294|ref|NP_781238.1|	0037176	488-576	0.00000262	46689	Homeodomain-like	0.031	100918	FIS-like	1g2h A:
te	gi|28210294|ref|NP_781238.1|	0048135	4-112	0.00000785	55781	GAF domain-like	0.0092	55782	GAF domain	1mc0 A:402-555
te	gi|28210429|ref|NP_781373.1|	0041617	259-504	2.47e-71	52540	P-loop containing nucleoside triphosphate hydrolases	0.000000803	81269	Extended AAA-ATPase domain	1ny5 A:138-384
te	gi|28210429|ref|NP_781373.1|	0037176	474-565	0.0000000000941	46689	Homeodomain-like	0.049	100918	FIS-like	1eto B:
te	gi|28210429|ref|NP_781373.1|	0048248	124-206	0.000000000533	55785	PYP-like sensor domain (PAS domain)	0.056	55786	PYP-like	1mzu A:
te	gi|28211441|ref|NP_782385.1|	0041617	283-526	2.84e-76	52540	P-loop containing nucleoside triphosphate hydrolases	0.000000747	81269	Extended AAA-ATPase domain	1ny5 A:138-384
te	gi|28211441|ref|NP_782385.1|	0054448	1-194	2.17e-65	51621	Phosphoenolpyruvate/pyruvate domain	0.000025	159416	Mll9387-like	2p10 A:8-204
te	gi|28211441|ref|NP_782385.1|	0037176	497-594	6.27e-17	46689	Homeodomain-like	0.036	100918	FIS-like	1eto B:
te	gi|28211917|ref|NP_782861.1|	0041617	140-385	6.92e-72	52540	P-loop containing nucleoside triphosphate hydrolases	0.00000104	81269	Extended AAA-ATPase domain	1ny5 A:138-384
te	gi|28211917|ref|NP_782861.1|	0043525	1-184	5.69e-37	52172	CheY-like	0.00049	52173	CheY-related	1ny5 A:1-137
te	gi|28211917|ref|NP_782861.1|	0037176	355-451	0.00000000000000582	46689	Homeodomain-like	0.025	100918	FIS-like	1eto B:
te	gi|28212110|ref|NP_783054.1|	0041617	207-450	6.88e-71	52540	P-loop containing nucleoside triphosphate hydrolases	0.00000138	81269	Extended AAA-ATPase domain	1ny5 A:138-384
te	gi|28212110|ref|NP_783054.1|	0046907	466-516	0.00000000118	46689	Homeodomain-like	0.018	100918	FIS-like	1g2h A:
te	gi|28212110|ref|NP_783054.1|	0048459	80-184	0.000000000666	55785	PYP-like sensor domain (PAS domain)	0.035	55789	Heme-binding PAS domain	1v9y A:
te	gi|28212110|ref|NP_783054.1|	0051230	5-71	0.0000289	55021	ACT-like	0.04	55028	Phenylalanine metabolism regulatory domain	2qmw A:185-264
te	gi|28210267|ref|NP_781211.1|	0041150	2-132	1.2e-28	46785	Winged helix DNA-binding domain	0.021	101027	FUR-like	1mzb A:
te	gi|28210759|ref|NP_781703.1|	0041150	18-154	9.09e-41	46785	Winged helix DNA-binding domain	0.0014	101027	FUR-like	1mzb A:
te	gi|28211956|ref|NP_782900.1|	0041150	3-132	1.42e-36	46785	Winged helix DNA-binding domain	0.0083	101027	FUR-like	1mzb A:
te	gi|28210026|ref|NP_780970.1|	0036339	62-331	2.51e-87	53822	Periplasmic binding protein-like I	0.000000731	53823	L-arabinose binding protein-like	2nzu G:58-332
te	gi|28210026|ref|NP_780970.1|	0051985	3-60	1.69e-19	47413	lambda repressor-like DNA-binding domains	0.0015	47438	GalR/LacI-like bacterial regulator	2hsg A:2-58
te	gi|28210579|ref|NP_781523.1|	0036339	62-333	1.12e-65	53822	Periplasmic binding protein-like I	0.0000239	53823	L-arabinose binding protein-like	2nzu G:58-332
te	gi|28210579|ref|NP_781523.1|	0051985	2-60	3.49e-21	47413	lambda repressor-like DNA-binding domains	0.0015	47438	GalR/LacI-like bacterial regulator	2hsg A:2-58
te	gi|28210615|ref|NP_781559.1|	0036339	70-323	4.12e-66	53822	Periplasmic binding protein-like I	0.0000156	53823	L-arabinose binding protein-like	2nzu G:58-332
te	gi|28210615|ref|NP_781559.1|	0051985	9-69	4.64e-19	47413	lambda repressor-like DNA-binding domains	0.0017	47438	GalR/LacI-like bacterial regulator	1vpw A:3-58
te	gi|28211940|ref|NP_782884.1|	0036339	64-332	3.93e-79	53822	Periplasmic binding protein-like I	0.00000585	53823	L-arabinose binding protein-like	2nzu G:58-332
te	gi|28211940|ref|NP_782884.1|	0051985	1-62	7.16e-18	47413	lambda repressor-like DNA-binding domains	0.0037	47438	GalR/LacI-like bacterial regulator	2bjc A:1-62
te	gi|28210247|ref|NP_781191.1|	0040524	77-236	1.15e-32	100950	NagB/RpiA/CoA transferase-like	0.053	75176	D-ribose-5-phosphate isomerase (RpiA), catalytic domain	1lk5 A:1-130,A:211-229
te	gi|28210247|ref|NP_781191.1|	0043758	8-75	0.00000000000977	46785	Winged helix DNA-binding domain	0.034	46804	GntR-like transcriptional regulators	3bwg A:5-82
te	gi|28210408|ref|NP_781352.1|	0050768	109-475	9.49e-85	53383	PLP-dependent transferases	0.00000339	53384	AAT-like	1x0m A:26-428
te	gi|28210408|ref|NP_781352.1|	0050048	7-81	1.27e-18	46785	Winged helix DNA-binding domain	0.015	46804	GntR-like transcriptional regulators	3bwg A:5-82
te	gi|28210521|ref|NP_781465.1|	0050048	6-90	2.85e-23	46785	Winged helix DNA-binding domain	0.014	46804	GntR-like transcriptional regulators	3bwg A:5-82
te	gi|28210537|ref|NP_781481.1|	0050048	14-90	0.00000000000000987	46785	Winged helix DNA-binding domain	0.054	46804	GntR-like transcriptional regulators	3bwg A:5-82
te	gi|28210537|ref|NP_781481.1|	0054060	112-221	0.0000000000288	48008	GntR ligand-binding domain-like	0.017	48009	GntR ligand-binding domain-like	2hs5 A:94-231
te	gi|28210604|ref|NP_781548.1|	0050142	131-204	1.57e-16	116726	TrkA C-terminal domain-like	0.0032	116727	TrkA C-terminal domain-like	1vct A:108-201
te	gi|28210604|ref|NP_781548.1|	0050048	4-82	0.000000000000329	46785	Winged helix DNA-binding domain	0.021	46804	GntR-like transcriptional regulators	3bwg A:5-82
te	gi|28210679|ref|NP_781623.1|	0050048	1-76	2.92e-22	46785	Winged helix DNA-binding domain	0.036	46804	GntR-like transcriptional regulators	3bwg A:5-82
te	gi|28210679|ref|NP_781623.1|	0054060	97-229	6.28e-22	48008	GntR ligand-binding domain-like	0.012	48009	GntR ligand-binding domain-like	1hw1 A:79-230
te	gi|28211069|ref|NP_782013.1|	0050048	26-98	2.92e-19	46785	Winged helix DNA-binding domain	0.013	46804	GntR-like transcriptional regulators	1hw1 A:5-78
te	gi|28211069|ref|NP_782013.1|	0054662	77-244	0.0000174	64288	Chorismate lyase-like	0.041	143473	UTRA domain	2ikk A:86-238
te	gi|28211341|ref|NP_782285.1|	0050048	4-81	0.00000000000000706	46785	Winged helix DNA-binding domain	0.037	46804	GntR-like transcriptional regulators	3bwg A:5-82
te	gi|28211527|ref|NP_782471.1|	0050048	22-96	5.85e-22	46785	Winged helix DNA-binding domain	0.013	46804	GntR-like transcriptional regulators	3bwg A:5-82
te	gi|28211609|ref|NP_782553.1|	0050048	5-79	4.34e-23	46785	Winged helix DNA-binding domain	0.014	46804	GntR-like transcriptional regulators	3bwg A:5-82
te	gi|28211824|ref|NP_782768.1|	0050048	13-82	0.0000000000000408	46785	Winged helix DNA-binding domain	0.018	46804	GntR-like transcriptional regulators	3bwg A:5-82
te	gi|28212052|ref|NP_782996.1|	0054060	84-218	1.96e-26	48008	GntR ligand-binding domain-like	0.0079	48009	GntR ligand-binding domain-like	2hs5 A:94-231
te	gi|28212052|ref|NP_782996.1|	0050048	9-82	2.96e-17	46785	Winged helix DNA-binding domain	0.04	46804	GntR-like transcriptional regulators	2hs5 A:25-93
te	gi|28212145|ref|NP_783089.1|	0050048	10-81	2.53e-19	46785	Winged helix DNA-binding domain	0.028	46804	GntR-like transcriptional regulators	2hs5 A:25-93
te	gi|28210983|ref|NP_781927.1|	0039545	78-198	1.92e-36	51306	LexA/Signal peptidase	0.0003	51307	LexA-related	1jhf A:73-198
te	gi|28210983|ref|NP_781927.1|	0047587	5-69	1.88e-22	46785	Winged helix DNA-binding domain	0.026	46789	LexA repressor, N-terminal DNA-binding domain	1jhf A:2-72
te	gi|28210304|ref|NP_781248.1|	0052162	73-153	7.78e-20	54909	Dimeric alpha+beta barrel	0.00035	69733	Lrp/AsnC-like transcriptional regulator C-terminal domain	2cg4 A:67-152
te	gi|28210304|ref|NP_781248.1|	0052161	11-72	5.46e-19	46785	Winged helix DNA-binding domain	0.0041	68967	Lrp/AsnC-like transcriptional regulator N-terminal domain	2cg4 A:4-66
te	gi|28211233|ref|NP_782177.1|	0049944	54-109	0.0000168	46785	Winged helix DNA-binding domain	0.049	68967	Lrp/AsnC-like transcriptional regulator N-terminal domain	2cg4 A:4-66
te	gi|28211358|ref|NP_782302.1|	0038427	80-305	4.51e-31	53448	Nucleotide-diphospho-sugar transferases	0.0023	68901	Cytidylytransferase	1jyk A:
te	gi|28211358|ref|NP_782302.1|	0049944	6-97	0.0000000000617	46785	Winged helix DNA-binding domain	0.083	68967	Lrp/AsnC-like transcriptional regulator N-terminal domain	1ri7 A:25-84
te	gi|28209924|ref|NP_780868.1|	0045790	93-292	1.45e-34	53850	Periplasmic binding protein-like II	0.00088	53851	Phosphate binding protein-like	2fyi A:88-307
te	gi|28209924|ref|NP_780868.1|	0045910	2-113	7.48e-23	46785	Winged helix DNA-binding domain	0.017	88979	LysR-like transcriptional regulators	1ixc A:1-89
te	gi|28210153|ref|NP_781097.1|	0045790	91-292	2.84e-31	53850	Periplasmic binding protein-like II	0.0026	53851	Phosphate binding protein-like	1al3 A:
te	gi|28210153|ref|NP_781097.1|	0047461	1-86	3.86e-20	46785	Winged helix DNA-binding domain	0.0053	88979	LysR-like transcriptional regulators	1ixc A:1-89
te	gi|28210869|ref|NP_781813.1|	0045790	90-292	1.38e-31	53850	Periplasmic binding protein-like II	0.0044	53851	Phosphate binding protein-like	1al3 A:
te	gi|28210869|ref|NP_781813.1|	0047461	1-87	3.99e-21	46785	Winged helix DNA-binding domain	0.0034	88979	LysR-like transcriptional regulators	1ixc A:1-89
te	gi|28210900|ref|NP_781844.1|	0052806	101-287	2.08e-32	53850	Periplasmic binding protein-like II	0.0019	53851	Phosphate binding protein-like	1i6a A:
te	gi|28210900|ref|NP_781844.1|	0047461	16-86	1.07e-18	46785	Winged helix DNA-binding domain	0.018	88979	LysR-like transcriptional regulators	1ixc A:1-89
te	gi|28209897|ref|NP_780841.1|	0040517	9-144	3.45e-29	46785	Winged helix DNA-binding domain	0.016	63379	MarR-like transcriptional regulators	2eth A:1-140
te	gi|28210177|ref|NP_781121.1|	0052801	5-143	1.2e-31	46785	Winged helix DNA-binding domain	0.008	63379	MarR-like transcriptional regulators	1lj9 A:
te	gi|28210231|ref|NP_781175.1|	0052801	7-142	2.59e-27	46785	Winged helix DNA-binding domain	0.019	63379	MarR-like transcriptional regulators	2eth A:1-140
te	gi|28211531|ref|NP_782475.1|	0040517	34-148	3.98e-20	46785	Winged helix DNA-binding domain	0.032	63379	MarR-like transcriptional regulators	2eth A:1-140
te	gi|28211668|ref|NP_782612.1|	0052801	16-154	1.21e-32	46785	Winged helix DNA-binding domain	0.0038	63379	MarR-like transcriptional regulators	1z91 A:8-144
te	gi|28211994|ref|NP_782938.1|	0054842	9-142	7.49e-20	46785	Winged helix DNA-binding domain	0.011	63379	MarR-like transcriptional regulators	2a61 A:5-143
te	gi|28209958|ref|NP_780902.1|	0050342	24-143	6.4e-43	52172	CheY-like	0.0000678	52173	CheY-related	1mvo A:
te	gi|28209958|ref|NP_780902.1|	0051385	144-244	3.4e-34	46894	C-terminal effector domain of the bipartite response regulators	0.00042	46895	PhoB-like	1qqi A:
te	gi|28210147|ref|NP_781091.1|	0050342	5-123	2.28e-33	52172	CheY-like	0.00041	52173	CheY-related	1nxo A:
te	gi|28210147|ref|NP_781091.1|	0049014	131-228	6.52e-24	46894	C-terminal effector domain of the bipartite response regulators	0.0029	46895	PhoB-like	1qqi A:
te	gi|28210164|ref|NP_781108.1|	0054521	4-119	5.83e-36	52172	CheY-like	0.0002	52173	CheY-related	1nxo A:
te	gi|28210164|ref|NP_781108.1|	0051385	136-227	4.89e-28	46894	C-terminal effector domain of the bipartite response regulators	0.0024	46895	PhoB-like	1ys7 A:128-233
te	gi|28210522|ref|NP_781466.1|	0050342	2-124	7.4e-45	52172	CheY-like	0.0001	52173	CheY-related	1mvo A:
te	gi|28210522|ref|NP_781466.1|	0051385	130-230	1.11e-30	46894	C-terminal effector domain of the bipartite response regulators	0.0026	46895	PhoB-like	1p2f A:121-217
te	gi|28210587|ref|NP_781531.1|	0050342	3-129	2.99e-35	52172	CheY-like	0.00023	52173	CheY-related	1nxo A:
te	gi|28210587|ref|NP_781531.1|	0048619	131-224	4.62e-26	46894	C-terminal effector domain of the bipartite response regulators	0.0027	46895	PhoB-like	1opc A:
te	gi|28210824|ref|NP_781768.1|	0050342	3-128	1.22e-46	52172	CheY-like	0.0000362	52173	CheY-related	1mvo A:
te	gi|28210824|ref|NP_781768.1|	0051385	129-228	2.24e-33	46894	C-terminal effector domain of the bipartite response regulators	0.00074	46895	PhoB-like	1qqi A:
te	gi|28211448|ref|NP_782392.1|	0050342	6-135	7.26e-36	52172	CheY-like	0.0000814	52173	CheY-related	1nxo A:
te	gi|28211448|ref|NP_782392.1|	0051385	141-236	1.7e-30	46894	C-terminal effector domain of the bipartite response regulators	0.00082	46895	PhoB-like	1p2f A:121-217
te	gi|28211462|ref|NP_782406.1|	0051385	49-152	3.12e-24	46894	C-terminal effector domain of the bipartite response regulators	0.0018	46895	PhoB-like	1p2f A:121-217
te	gi|28211462|ref|NP_782406.1|	0054521	1-46	0.00000000000000454	52172	CheY-like	0.0015	52173	CheY-related	1mvo A:
te	gi|28211580|ref|NP_782524.1|	0051385	73-172	8.22e-28	46894	C-terminal effector domain of the bipartite response regulators	0.00079	46895	PhoB-like	1opc A:
te	gi|28211580|ref|NP_782524.1|	0054521	1-66	8.25e-24	52172	CheY-like	0.00082	52173	CheY-related	1mvo A:
te	gi|28211768|ref|NP_782712.1|	0050342	2-132	2.56e-41	52172	CheY-like	0.00022	52173	CheY-related	1mvo A:
te	gi|28211768|ref|NP_782712.1|	0051385	131-232	4.82e-28	46894	C-terminal effector domain of the bipartite response regulators	0.0017	46895	PhoB-like	1p2f A:121-217
te	gi|28373151|ref|NP_783750.1|	0050342	1-122	1.71e-34	52172	CheY-like	0.00035	52173	CheY-related	1mvo A:
te	gi|28373151|ref|NP_783750.1|	0051385	126-225	3.97e-22	46894	C-terminal effector domain of the bipartite response regulators	0.005	46895	PhoB-like	1kgs A:124-225
te	gi|28209943|ref|NP_780887.1|	0050823	2-69	0.00000000000000255	47413	lambda repressor-like DNA-binding domains	0.09	47432	SinR domain-like	1b0n A:1-68
te	gi|28209943|ref|NP_780887.1|	0039545	117-212	0.0000000000000942	51306	LexA/Signal peptidase	0.0065	51307	LexA-related	1jhf A:73-198
te	gi|28210273|ref|NP_781217.1|	0042932	200-386	1.36e-16	48452	TPR-like	0.018	48453	Tetratricopeptide repeat (TPR)	1w3b A:
te	gi|28210273|ref|NP_781217.1|	0050823	5-70	0.0000000000000366	47413	lambda repressor-like DNA-binding domains	0.022	47432	SinR domain-like	1b0n A:1-68
te	gi|28210273|ref|NP_781217.1|	0042932	74-222	0.000000000449	48452	TPR-like	0.059	69094	Transcription factor MalT domain III	1hz4 A:
te	gi|28210274|ref|NP_781218.1|	0046495	153-292,381-419	0.0000000407	48452	TPR-like	0.017	48453	Tetratricopeptide repeat (TPR)	1w3b A:
te	gi|28210274|ref|NP_781218.1|	0051844	9-67	0.0000000985	47413	lambda repressor-like DNA-binding domains	0.024	47432	SinR domain-like	1b0n A:1-68
te	gi|28210274|ref|NP_781218.1|	0042932	291-418	0.000000304	48452	TPR-like	0.041	48453	Tetratricopeptide repeat (TPR)	1w3b A:
te	gi|28210370|ref|NP_781314.1|	0050823	2-67	0.00000000000000182	47413	lambda repressor-like DNA-binding domains	0.061	47432	SinR domain-like	1b0n A:1-68
te	gi|28210772|ref|NP_781716.1|	0054369	7-66	0.00000000000676	47413	lambda repressor-like DNA-binding domains	0.039	47432	SinR domain-like	1b0n A:1-68
te	gi|28211495|ref|NP_782439.1|	0051249	27-94	1.86e-16	47413	lambda repressor-like DNA-binding domains	0.054	47432	SinR domain-like	1b0n A:1-68
te	gi|28209852|ref|NP_780796.1|	0049195	3-69	2.28e-20	46689	Homeodomain-like	0.0033	46764	Tetracyclin repressor-like, N-terminal domain	1jt6 A:2-72
te	gi|28209852|ref|NP_780796.1|	0050189	77-186	2.23e-18	48498	Tetracyclin repressor-like, C-terminal domain	0.0044	48499	Tetracyclin repressor-like, C-terminal domain	1vi0 A:78-194
te	gi|28211226|ref|NP_782170.1|	0038534	5-43	0.00000789	46689	Homeodomain-like	0.069	46764	Tetracyclin repressor-like, N-terminal domain	2o7o A:2-67
te	gi|28211491|ref|NP_782435.1|	0054157	4-58	0.00000000000284	46689	Homeodomain-like	0.0042	46764	Tetracyclin repressor-like, N-terminal domain	2iu5 A:1-71
te	gi|28212055|ref|NP_782999.1|	0049195	14-80	0.00000000000294	46689	Homeodomain-like	0.013	46764	Tetracyclin repressor-like, N-terminal domain	3c07 A:15-89
