# Supplementary material for: Abundance, diversity and domain architecture variability in prokaryotic DNA-binding transcription factors
Source: PLoS One. 2018 Apr 3;13(4):e0195332. doi: 10.1371/journal.pone.0195332 (PMC5882156; doi:10.1371/journal.pone.0195332)
Supplement: S1 Dataset — The information of genomes and transcription factors is organized in a tabular format. The file S1_Dataset.zip contains 761 files, one per genome. The information is organized as follows: Genome ID, identifier from NCBI database; Supfam ID; physical position of the Domain; E-value; Supfam model assignment; Supfam description; E-value associated to the family; Family ID; Family ID; representative PDB associated to each assignment. (ZIP) [file pone.0195332.s005.zip › Genomes_assignments/Clostridium_thermocellum_ATCC_27405_B.TFs]

4x	gi|125974093|ref|YP_001038003.1|	0043525	2-128	1.11e-31	52172	CheY-like	0.0012	52173	CheY-related	1dz3 A:
4x	gi|125974093|ref|YP_001038003.1|	0046275	207-255	0.00000000000139	46689	Homeodomain-like	0.019	46759	AraC type transcriptional activator	1bl0 A:63-124
4x	gi|125974093|ref|YP_001038003.1|	0035607	154-205	0.000000161	46689	Homeodomain-like	0.016	46759	AraC type transcriptional activator	1bl0 A:9-62
4x	gi|125974328|ref|YP_001038238.1|	0043525	1-120	2.28e-36	52172	CheY-like	0.0019	52173	CheY-related	1krw A:
4x	gi|125974328|ref|YP_001038238.1|	0046275	308-357	0.0000000000246	46689	Homeodomain-like	0.051	46759	AraC type transcriptional activator	1bl0 A:63-124
4x	gi|125974328|ref|YP_001038238.1|	0036286	255-306	0.00000175	46689	Homeodomain-like	0.02	46759	AraC type transcriptional activator	1bl0 A:9-62
4x	gi|125974697|ref|YP_001038607.1|	0051818	34-176	7.06e-18	51215	Regulatory protein AraC	0.012	51216	Regulatory protein AraC	2arc A:
4x	gi|125974697|ref|YP_001038607.1|	0046275	247-298	0.0000000000000435	46689	Homeodomain-like	0.0099	46759	AraC type transcriptional activator	1d5y A:57-121
4x	gi|125974697|ref|YP_001038607.1|	0036286	196-245	0.000000000115	46689	Homeodomain-like	0.029	46759	AraC type transcriptional activator	1bl0 A:9-62
4x	gi|125974772|ref|YP_001038682.1|	0046275	252-303	0.0000000000000403	46689	Homeodomain-like	0.011	46759	AraC type transcriptional activator	1d5y A:57-121
4x	gi|125975116|ref|YP_001039026.1|	0036286	101-149	0.000000000000896	46689	Homeodomain-like	0.021	46759	AraC type transcriptional activator	1bl0 A:9-62
4x	gi|125975116|ref|YP_001039026.1|	0046275	151-198	0.0000000000103	46689	Homeodomain-like	0.035	46759	AraC type transcriptional activator	1d5y A:57-121
4x	gi|125975241|ref|YP_001039151.1|	0039814	128-290	1.31e-30	55136	Probable bacterial effector-binding domain	0.049	75462	Gyrase inhibitory protein GyrI (SbmC, YeeB)	1jyh A:
4x	gi|125975241|ref|YP_001039151.1|	0046275	57-116	0.0000000000412	46689	Homeodomain-like	0.0084	46759	AraC type transcriptional activator	1d5y A:57-121
4x	gi|125975241|ref|YP_001039151.1|	0036286	5-55	0.000000157	46689	Homeodomain-like	0.011	46759	AraC type transcriptional activator	1bl0 A:9-62
4x	gi|125975622|ref|YP_001039532.1|	0036286	5-55	0.00000013	46689	Homeodomain-like	0.01	46759	AraC type transcriptional activator	1bl0 A:9-62
4x	gi|125975622|ref|YP_001039532.1|	0046275	58-103	0.0000052	46689	Homeodomain-like	0.012	46759	AraC type transcriptional activator	1d5y A:57-121
4x	gi|125975642|ref|YP_001039552.1|	0043525	2-124	9.82e-28	52172	CheY-like	0.0022	52173	CheY-related	1mvo A:
4x	gi|125975642|ref|YP_001039552.1|	0046275	492-541	0.00000000000941	46689	Homeodomain-like	0.035	46759	AraC type transcriptional activator	1bl0 A:63-124
4x	gi|125975642|ref|YP_001039552.1|	0036286	439-489	0.00000000779	46689	Homeodomain-like	0.023	46759	AraC type transcriptional activator	1bl0 A:9-62
4x	gi|125973333|ref|YP_001037243.1|	0037456	2-75	4.72e-21	46785	Winged helix DNA-binding domain	0.002	46792	Arginine repressor (ArgR), N-terminal DNA-binding domain	1b4a A:4-78
4x	gi|125973333|ref|YP_001037243.1|	0037457	79-146	1.07e-20	55252	C-terminal domain of arginine repressor	0.00067	55253	C-terminal domain of arginine repressor	1b4b A:
4x	gi|125972767|ref|YP_001036677.1|	0049777	22-111	2.42e-29	46785	Winged helix DNA-binding domain	0.0015	46801	ArsR-like transcriptional regulators	1smt A:
4x	gi|125973627|ref|YP_001037537.1|	0049944	1-87	5.2e-27	46785	Winged helix DNA-binding domain	0.008	46801	ArsR-like transcriptional regulators	1u2w A:12-119
4x	gi|125974202|ref|YP_001038112.1|	0049944	1-79	2.85e-25	46785	Winged helix DNA-binding domain	0.031	46801	ArsR-like transcriptional regulators	1r1u A:
4x	gi|125975068|ref|YP_001038978.1|	0035568	72-283	2.56e-58	55681	Class II aaRS and biotin synthetases	0.0000795	55707	Biotin holoenzyme synthetase	1wqw A:1-188
4x	gi|125975068|ref|YP_001038978.1|	0045968	8-60	0.000000000488	46785	Winged helix DNA-binding domain	0.087	46786	Biotin repressor-like	1bia A:1-63
4x	gi|125975068|ref|YP_001038978.1|	0050688	287-333	0.00000000137	50037	C-terminal domain of transcriptional repressors	0.0019	50038	Biotin repressor (BirA)	1wqw A:189-235
4x	gi|125972558|ref|YP_001036468.1|	0051666	1-135	8.12e-30	51206	cAMP-binding domain-like	0.0097	51210	cAMP-binding domain	1o7f A:13-167
4x	gi|125972558|ref|YP_001036468.1|	0054016	157-218	0.0000000000194	46785	Winged helix DNA-binding domain	0.033	46796	CAP C-terminal domain-like	1ft9 A:134-213
4x	gi|125975257|ref|YP_001039167.1|	0052861	18-155	1.44e-36	51206	cAMP-binding domain-like	0.0065	51210	cAMP-binding domain	1hw5 A:1-137
4x	gi|125975257|ref|YP_001039167.1|	0048601	157-232	8.04e-20	46785	Winged helix DNA-binding domain	0.01	46796	CAP C-terminal domain-like	1ft9 A:134-213
4x	gi|125975458|ref|YP_001039368.1|	0046856	25-163	1.96e-29	51206	cAMP-binding domain-like	0.079	51207	CO-sensing protein CooA, N-terminal domain	1ft9 A:2-133
4x	gi|125975458|ref|YP_001039368.1|	0052198	165-234	0.00000000000000483	46785	Winged helix DNA-binding domain	0.006	46796	CAP C-terminal domain-like	2coh A:118-199
4x	gi|125974365|ref|YP_001038275.1|	0049952	291-327	0.00000789	46689	Homeodomain-like	0.021	100918	FIS-like	1umq A:
4x	gi|125973065|ref|YP_001036975.1|	0041150	7-135	1.36e-36	46785	Winged helix DNA-binding domain	0.0014	101027	FUR-like	1mzb A:
4x	gi|125972734|ref|YP_001036644.1|	0036339	87-350	2.04e-69	53822	Periplasmic binding protein-like I	0.0000283	53823	L-arabinose binding protein-like	1dbq A:
4x	gi|125972734|ref|YP_001036644.1|	0051985	2-57	6.09e-17	47413	lambda repressor-like DNA-binding domains	0.0031	47438	GalR/LacI-like bacterial regulator	2hsg A:2-58
4x	gi|125974990|ref|YP_001038900.1|	0036339	80-339	1.33e-57	53822	Periplasmic binding protein-like I	0.0000921	53823	L-arabinose binding protein-like	1dbq A:
4x	gi|125974990|ref|YP_001038900.1|	0051985	3-51	0.000000000675	47413	lambda repressor-like DNA-binding domains	0.0097	47438	GalR/LacI-like bacterial regulator	2hsg A:2-58
4x	gi|125975290|ref|YP_001039200.1|	0036339	79-340	3.93e-63	53822	Periplasmic binding protein-like I	0.0000364	53823	L-arabinose binding protein-like	1dbq A:
4x	gi|125975290|ref|YP_001039200.1|	0051985	2-55	0.00000000000000247	47413	lambda repressor-like DNA-binding domains	0.0045	47438	GalR/LacI-like bacterial regulator	2hsg A:2-58
4x	gi|125973782|ref|YP_001037692.1|	0045682	3-134	9.25e-38	52172	CheY-like	0.00024	52173	CheY-related	1a04 A:5-142
4x	gi|125973782|ref|YP_001037692.1|	0048694	150-214	1.9e-25	46894	C-terminal effector domain of the bipartite response regulators	0.0013	46900	GerE-like (LuxR/UhpA family of transcriptional regulators)	1a04 A:150-216
4x	gi|125973258|ref|YP_001037168.1|	0054662	61-242	8.64e-25	64288	Chorismate lyase-like	0.0032	143473	UTRA domain	2ikk A:86-238
4x	gi|125973258|ref|YP_001037168.1|	0050048	1-82	8.44e-23	46785	Winged helix DNA-binding domain	0.0094	46804	GntR-like transcriptional regulators	1hw1 A:5-78
4x	gi|125974889|ref|YP_001038799.1|	0054060	83-220	1.86e-31	48008	GntR ligand-binding domain-like	0.012	48009	GntR ligand-binding domain-like	2hs5 A:94-231
4x	gi|125974889|ref|YP_001038799.1|	0050048	10-82	4.51e-22	46785	Winged helix DNA-binding domain	0.039	46804	GntR-like transcriptional regulators	2hs5 A:25-93
4x	gi|125975171|ref|YP_001039081.1|	0050768	113-482	1.25e-88	53383	PLP-dependent transferases	0.00000223	53384	AAT-like	1x0m A:26-428
4x	gi|125975171|ref|YP_001039081.1|	0050048	11-82	1.66e-17	46785	Winged helix DNA-binding domain	0.021	46804	GntR-like transcriptional regulators	3bwg A:5-82
4x	gi|125975449|ref|YP_001039359.1|	0050048	6-91	5.05e-24	46785	Winged helix DNA-binding domain	0.011	46804	GntR-like transcriptional regulators	3bwg A:5-82
4x	gi|125975637|ref|YP_001039547.1|	0054060	84-213	1.33e-30	48008	GntR ligand-binding domain-like	0.0037	48009	GntR ligand-binding domain-like	2hs5 A:94-231
4x	gi|125975637|ref|YP_001039547.1|	0050048	13-82	6.94e-20	46785	Winged helix DNA-binding domain	0.019	46804	GntR-like transcriptional regulators	2hs5 A:25-93
4x	gi|125973291|ref|YP_001037201.1|	0039545	91-211	4.01e-39	51306	LexA/Signal peptidase	0.00027	51307	LexA-related	1jhf A:73-198
4x	gi|125973291|ref|YP_001037201.1|	0047587	4-71	6.94e-22	46785	Winged helix DNA-binding domain	0.029	46789	LexA repressor, N-terminal DNA-binding domain	1jhf A:2-72
4x	gi|125974347|ref|YP_001038257.1|	0051337	2-137	2.46e-32	46785	Winged helix DNA-binding domain	0.042	46789	LexA repressor, N-terminal DNA-binding domain	1jhf A:2-72
4x	gi|125974693|ref|YP_001038603.1|	0039545	68-192	4.88e-16	51306	LexA/Signal peptidase	0.012	51307	LexA-related	1jhf A:73-198
4x	gi|125974693|ref|YP_001038603.1|	0047587	2-58	0.0000000000000809	46785	Winged helix DNA-binding domain	0.019	46789	LexA repressor, N-terminal DNA-binding domain	1jhf A:2-72
4x	gi|125972883|ref|YP_001036793.1|	0047284	60-140	4.42e-19	54909	Dimeric alpha+beta barrel	0.0049	69733	Lrp/AsnC-like transcriptional regulator C-terminal domain	1ri7 A:85-170
4x	gi|125972883|ref|YP_001036793.1|	0052161	3-54	0.00000953	46785	Winged helix DNA-binding domain	0.025	68967	Lrp/AsnC-like transcriptional regulator N-terminal domain	1i1g A:2-61
4x	gi|125973455|ref|YP_001037365.1|	0052592	77-182	1.27e-19	54637	Thioesterase/thiol ester dehydrase-isomerase	0.0021	89902	PaaI/YdiI-like	2f41 A:73-183
4x	gi|125973455|ref|YP_001037365.1|	0037456	8-55	0.0000187	46785	Winged helix DNA-binding domain	0.037	68967	Lrp/AsnC-like transcriptional regulator N-terminal domain	1i1g A:2-61
4x	gi|125974246|ref|YP_001038156.1|	0039384	3-62	0.0000013	46785	Winged helix DNA-binding domain	0.056	68967	Lrp/AsnC-like transcriptional regulator N-terminal domain	2cg4 A:4-66
4x	gi|125974926|ref|YP_001038836.1|	0040719	73-232	1.47e-27	100950	NagB/RpiA/CoA transferase-like	0.022	75176	D-ribose-5-phosphate isomerase (RpiA), catalytic domain	1ks2 A:2-126,A:199-219
4x	gi|125974926|ref|YP_001038836.1|	0043758	2-69	0.000000000000292	46785	Winged helix DNA-binding domain	0.063	68967	Lrp/AsnC-like transcriptional regulator N-terminal domain	1i1g A:2-61
4x	gi|125973072|ref|YP_001036982.1|	0045790	91-297	4.5e-37	53850	Periplasmic binding protein-like II	0.00094	53851	Phosphate binding protein-like	2fyi A:88-307
4x	gi|125973072|ref|YP_001036982.1|	0045910	3-113	6.92e-23	46785	Winged helix DNA-binding domain	0.011	88979	LysR-like transcriptional regulators	1ixc A:1-89
4x	gi|125973138|ref|YP_001037048.1|	0046915	64-119	9.42e-16	47979	Iron-dependent repressor protein, dimerization domain	0.003	47980	Iron-dependent repressor protein, dimerization domain	1fx7 A:65-144
4x	gi|125973138|ref|YP_001037048.1|	0046914	4-63	0.000000000000195	46785	Winged helix DNA-binding domain	0.026	63379	MarR-like transcriptional regulators	2fbi A:5-140
4x	gi|125973962|ref|YP_001037872.1|	0052801	4-142	2.99e-27	46785	Winged helix DNA-binding domain	0.0019	63379	MarR-like transcriptional regulators	1lj9 A:
4x	gi|125974013|ref|YP_001037923.1|	0052801	16-152	9.84e-32	46785	Winged helix DNA-binding domain	0.0087	63379	MarR-like transcriptional regulators	2fbh A:8-144
4x	gi|125974105|ref|YP_001038015.1|	0052801	31-147	8.85e-23	46785	Winged helix DNA-binding domain	0.0082	63379	MarR-like transcriptional regulators	2eth A:1-140
4x	gi|125972759|ref|YP_001036669.1|	0051385	17-113	3.12e-22	46894	C-terminal effector domain of the bipartite response regulators	0.0018	46895	PhoB-like	1kgs A:124-225
4x	gi|125973317|ref|YP_001037227.1|	0054521	1-118	1.57e-38	52172	CheY-like	0.0000718	52173	CheY-related	1kgs A:2-123
4x	gi|125973317|ref|YP_001037227.1|	0049014	125-222	9.64e-26	46894	C-terminal effector domain of the bipartite response regulators	0.0021	46895	PhoB-like	1ys7 A:128-233
4x	gi|125973803|ref|YP_001037713.1|	0050342	2-130	3.27e-44	52172	CheY-like	0.0000654	52173	CheY-related	1nxo A:
4x	gi|125973803|ref|YP_001037713.1|	0051385	130-226	3.12e-32	46894	C-terminal effector domain of the bipartite response regulators	0.00058	46895	PhoB-like	1qqi A:
4x	gi|125973909|ref|YP_001037819.1|	0050342	3-129	7.26e-41	52172	CheY-like	0.0000878	52173	CheY-related	1mvo A:
4x	gi|125973909|ref|YP_001037819.1|	0051385	129-229	1.93e-32	46894	C-terminal effector domain of the bipartite response regulators	0.00096	46895	PhoB-like	1ys7 A:128-233
4x	gi|125973922|ref|YP_001037832.1|	0050342	3-124	1.57e-36	52172	CheY-like	0.0001	52173	CheY-related	1nxo A:
4x	gi|125973922|ref|YP_001037832.1|	0051385	133-228	6.24e-27	46894	C-terminal effector domain of the bipartite response regulators	0.0011	46895	PhoB-like	1ys7 A:128-233
4x	gi|125974039|ref|YP_001037949.1|	0050342	1-123	2.7e-34	52172	CheY-like	0.00031	52173	CheY-related	1nxo A:
4x	gi|125974039|ref|YP_001037949.1|	0051385	124-223	5.39e-27	46894	C-terminal effector domain of the bipartite response regulators	0.0075	46895	PhoB-like	1kgs A:124-225
4x	gi|125974109|ref|YP_001038019.1|	0050342	2-125	1.42e-36	52172	CheY-like	0.00011	52173	CheY-related	1b00 A:
4x	gi|125974109|ref|YP_001038019.1|	0051385	124-220	1.39e-30	46894	C-terminal effector domain of the bipartite response regulators	0.00081	46895	PhoB-like	1ys7 A:128-233
4x	gi|125974351|ref|YP_001038261.1|	0050342	5-123	1.85e-40	52172	CheY-like	0.00014	52173	CheY-related	1nxo A:
4x	gi|125974351|ref|YP_001038261.1|	0051385	137-231	3.68e-29	46894	C-terminal effector domain of the bipartite response regulators	0.0015	46895	PhoB-like	1opc A:
4x	gi|125974602|ref|YP_001038512.1|	0043525	1-153	1.71e-35	52172	CheY-like	0.00072	52173	CheY-related	1zgz A:2-121
4x	gi|125974602|ref|YP_001038512.1|	0051385	120-220	1.16e-18	46894	C-terminal effector domain of the bipartite response regulators	0.0039	46895	PhoB-like	1kgs A:124-225
4x	gi|125974818|ref|YP_001038728.1|	0050342	2-128	1.11e-42	52172	CheY-like	0.0000261	52173	CheY-related	1mvo A:
4x	gi|125974818|ref|YP_001038728.1|	0051385	128-229	6.8e-32	46894	C-terminal effector domain of the bipartite response regulators	0.0007	46895	PhoB-like	1p2f A:121-217
4x	gi|125975295|ref|YP_001039205.1|	0050342	2-126	8.82e-41	52172	CheY-like	0.00014	52173	CheY-related	1mvo A:
4x	gi|125975295|ref|YP_001039205.1|	0051385	129-229	5.39e-28	46894	C-terminal effector domain of the bipartite response regulators	0.0011	46895	PhoB-like	1p2f A:121-217
4x	gi|125972885|ref|YP_001036795.1|	0050823	1-66	1.1e-17	47413	lambda repressor-like DNA-binding domains	0.041	47432	SinR domain-like	1utx A:
4x	gi|125973071|ref|YP_001036981.1|	0052017	74-182	1.41e-29	51182	RmlC-like cupins	0.079	101976	TM1459-like	2bnm A:77-198
4x	gi|125973071|ref|YP_001036981.1|	0051249	4-72	0.0000000000000174	47413	lambda repressor-like DNA-binding domains	0.057	47432	SinR domain-like	1y7y A:5-73
4x	gi|125973269|ref|YP_001037179.1|	0049374	54-179	5.3e-35	51182	RmlC-like cupins	0.032	51187	Germin/Seed storage 7S protein	1fi2 A:
4x	gi|125973269|ref|YP_001037179.1|	0051249	1-67	1.1e-17	47413	lambda repressor-like DNA-binding domains	0.044	47432	SinR domain-like	1b0n A:1-68
4x	gi|125974161|ref|YP_001038071.1|	0051908	6-67	0.000000000076	47413	lambda repressor-like DNA-binding domains	0.055	47432	SinR domain-like	2b5a A:1-77
4x	gi|125974249|ref|YP_001038159.1|	0051249	3-63	0.000000000000279	47413	lambda repressor-like DNA-binding domains	0.028	47432	SinR domain-like	1b0n A:1-68
4x	gi|125974880|ref|YP_001038790.1|	0051249	2-71	0.000000000059	47413	lambda repressor-like DNA-binding domains	0.015	47432	SinR domain-like	1b0n A:1-68
4x	gi|125974945|ref|YP_001038855.1|	0050823	2-70	1.96e-19	47413	lambda repressor-like DNA-binding domains	0.059	47432	SinR domain-like	2b5a A:1-77
4x	gi|125974946|ref|YP_001038856.1|	0051249	8-74	5.38e-18	47413	lambda repressor-like DNA-binding domains	0.066	47432	SinR domain-like	2b5a A:1-77
4x	gi|346980484|ref|YP_004849429.1|	0054537	2-51	0.00000000000644	47413	lambda repressor-like DNA-binding domains	0.01	47432	SinR domain-like	2ppx A:30-91
4x	gi|125973990|ref|YP_001037900.1|	0054157	4-67	0.0000000000000205	46689	Homeodomain-like	0.0095	46764	Tetracyclin repressor-like, N-terminal domain	1t56 A:22-94
4x	gi|125974519|ref|YP_001038429.1|	0038061	2-108	0.000000000693	53041	Resolvase-like	0.0029	53042	gamma,delta resolvase, catalytic domain	1gdt A:1-140
4x	gi|125974519|ref|YP_001038429.1|	0038534	134-176	0.00000496	46689	Homeodomain-like	0.038	46764	Tetracyclin repressor-like, N-terminal domain	1z77 A:1-75
4x	gi|125975149|ref|YP_001039059.1|	0054157	3-67	6.62e-16	46689	Homeodomain-like	0.0028	46764	Tetracyclin repressor-like, N-terminal domain	2iu5 A:1-71
4x	gi|125975618|ref|YP_001039528.1|	0049523	8-83	0.00000000000000498	46689	Homeodomain-like	0.0052	46764	Tetracyclin repressor-like, N-terminal domain	1z77 A:1-75
4x	gi|125975618|ref|YP_001039528.1|	0050189	86-209	0.000004	48498	Tetracyclin repressor-like, C-terminal domain	0.014	48499	Tetracyclin repressor-like, C-terminal domain	1vi0 A:78-194
