# Supplementary material for: Abundance, diversity and domain architecture variability in prokaryotic DNA-binding transcription factors
Source: PLoS One. 2018 Apr 3;13(4):e0195332. doi: 10.1371/journal.pone.0195332 (PMC5882156; doi:10.1371/journal.pone.0195332)
Supplement: S1 Dataset — The information of genomes and transcription factors is organized in a tabular format. The file S1_Dataset.zip contains 761 files, one per genome. The information is organized as follows: Genome ID, identifier from NCBI database; Supfam ID; physical position of the Domain; E-value; Supfam model assignment; Supfam description; E-value associated to the family; Family ID; Family ID; representative PDB associated to each assignment. (ZIP) [file pone.0195332.s005.zip › Genomes_assignments/Colwellia_psychrerythraea_34H_B.TFs]

lw	gi|71277830|ref|YP_267036.1|	0046275	284-327	0.000000000143	46689	Homeodomain-like	0.019	46759	AraC type transcriptional activator	1d5y A:57-121
lw	gi|71278818|ref|YP_267409.1|	0051818	27-159	2.22e-28	51215	Regulatory protein AraC	0.0059	51216	Regulatory protein AraC	2arc A:
lw	gi|71278818|ref|YP_267409.1|	0046275	240-288	0.0000000000152	46689	Homeodomain-like	0.01	46759	AraC type transcriptional activator	1d5y A:57-121
lw	gi|71278818|ref|YP_267409.1|	0036286	192-236	0.0000000103	46689	Homeodomain-like	0.015	46759	AraC type transcriptional activator	1d5y A:3-56
lw	gi|71278276|ref|YP_267412.1|	0046275	291-339	0.00000000000627	46689	Homeodomain-like	0.03	46759	AraC type transcriptional activator	1bl0 A:63-124
lw	gi|71278484|ref|YP_267505.1|	0039624	517-687	2.88e-38	55874	ATPase domain of HSP90 chaperone/DNA topoisomerase II/histidine kinase	0.0027	55884	Histidine kinase	2c2a A:321-481
lw	gi|71278484|ref|YP_267505.1|	0050342	716-848	2.13e-35	52172	CheY-like	0.00046	52173	CheY-related	1kgs A:2-123
lw	gi|71278484|ref|YP_267505.1|	0052096	451-526	0.00000000000000373	47384	Homodimeric domain of signal transducing histidine kinase	0.0027	47385	Homodimeric domain of signal transducing histidine kinase	2c2a A:232-320
lw	gi|71278484|ref|YP_267505.1|	0046275	936-985	0.000000000273	46689	Homeodomain-like	0.014	46759	AraC type transcriptional activator	1d5y A:57-121
lw	gi|71278484|ref|YP_267505.1|	0040536	339-452	0.000000000471	55785	PYP-like sensor domain (PAS domain)	0.02	55789	Heme-binding PAS domain	1ew0 A:
lw	gi|71278512|ref|YP_267564.1|	0045977	225-271	0.000000986	46689	Homeodomain-like	0.02	46759	AraC type transcriptional activator	1bl0 A:63-124
lw	gi|71278512|ref|YP_267564.1|	0036286	171-222	0.0000327	46689	Homeodomain-like	0.076	46759	AraC type transcriptional activator	1d5y A:3-56
lw	gi|71281052|ref|YP_268355.1|	0045977	252-301	0.000000000672	46689	Homeodomain-like	0.016	46759	AraC type transcriptional activator	1bl0 A:63-124
lw	gi|71281052|ref|YP_268355.1|	0036286	199-249	0.0000000116	46689	Homeodomain-like	0.068	46764	Tetracyclin repressor-like, N-terminal domain	2hyj A:8-82
lw	gi|71280989|ref|YP_269275.1|	0046275	287-337	0.000000000000246	46689	Homeodomain-like	0.014	46759	AraC type transcriptional activator	1d5y A:57-121
lw	gi|71278211|ref|YP_269292.1|	0046275	294-342	0.0000000000349	46689	Homeodomain-like	0.028	46759	AraC type transcriptional activator	1d5y A:57-121
lw	gi|71278253|ref|YP_269430.1|	0046275	280-328	0.00000000000299	46689	Homeodomain-like	0.016	46759	AraC type transcriptional activator	1d5y A:57-121
lw	gi|71278826|ref|YP_269460.1|	0045977	212-262	0.000000000013	46689	Homeodomain-like	0.017	46759	AraC type transcriptional activator	1bl0 A:63-124
lw	gi|71278826|ref|YP_269460.1|	0036286	164-210	0.0000699	46689	Homeodomain-like	0.045	46690	Homeodomain	2e1o A:8-64
lw	gi|71279582|ref|YP_269560.1|	0051818	27-155	5.1e-19	51215	Regulatory protein AraC	0.012	51216	Regulatory protein AraC	2arc A:
lw	gi|71279582|ref|YP_269560.1|	0046275	227-275	0.000000000215	46689	Homeodomain-like	0.036	46759	AraC type transcriptional activator	1d5y A:57-121
lw	gi|71279582|ref|YP_269560.1|	0036286	175-224	0.000000000582	46689	Homeodomain-like	0.041	46759	AraC type transcriptional activator	1bl0 A:63-124
lw	gi|71282126|ref|YP_269773.1|	0045977	263-312	0.00000000000941	46689	Homeodomain-like	0.023	46759	AraC type transcriptional activator	1bl0 A:63-124
lw	gi|71282126|ref|YP_269773.1|	0036286	211-260	0.00000000269	46689	Homeodomain-like	0.037	46759	AraC type transcriptional activator	1bl0 A:9-62
lw	gi|71281861|ref|YP_270029.1|	0048993	194-275	4.84e-24	46767	Methylated DNA-protein cysteine methyltransferase, C-terminal domain	0.00022	46768	Methylated DNA-protein cysteine methyltransferase, C-terminal domain	1sfe A:93-176
lw	gi|71281861|ref|YP_270029.1|	0049381	115-180	0.000000000000334	53155	Methylated DNA-protein cysteine methyltransferase domain	0.0067	53156	Methylated DNA-protein cysteine methyltransferase domain	1sfe A:12-92
lw	gi|71281861|ref|YP_270029.1|	0036286	10-61	0.00000000806	46689	Homeodomain-like	0.031	46759	AraC type transcriptional activator	1d5y A:3-56
lw	gi|71277869|ref|YP_270073.1|	0045977	223-271	0.000000332	46689	Homeodomain-like	0.024	46759	AraC type transcriptional activator	1bl0 A:63-124
lw	gi|71277869|ref|YP_270073.1|	0036286	171-221	0.00000246	46689	Homeodomain-like	0.038	46759	AraC type transcriptional activator	1bl0 A:9-62
lw	gi|71277869|ref|YP_270073.1|	0051818	33-153	0.0000144	51215	Regulatory protein AraC	0.015	51216	Regulatory protein AraC	2arc A:
lw	gi|71277946|ref|YP_270106.1|	0046275	290-338	0.00000000000224	46689	Homeodomain-like	0.019	46759	AraC type transcriptional activator	1d5y A:57-121
lw	gi|71278227|ref|YP_270270.1|	0047686	34-194	0.0000000000578	51182	RmlC-like cupins	0.079	89409	TM1287-like	2f4p A:2-135
lw	gi|71278227|ref|YP_270270.1|	0046275	225-266	0.00000000309	46689	Homeodomain-like	0.013	46759	AraC type transcriptional activator	1d5y A:57-121
lw	gi|71282396|ref|YP_270378.1|	0046275	241-292	0.00000000000233	46689	Homeodomain-like	0.044	46759	AraC type transcriptional activator	1d5y A:57-121
lw	gi|71282396|ref|YP_270378.1|	0051818	64-174	0.00000000000641	51215	Regulatory protein AraC	0.0062	51216	Regulatory protein AraC	2arc A:
lw	gi|71282396|ref|YP_270378.1|	0035607	190-235	0.0000293	46689	Homeodomain-like	0.062	46759	AraC type transcriptional activator	1bl0 A:9-62
lw	gi|71279827|ref|YP_270649.1|	0046275	300-350	0.00000000896	46689	Homeodomain-like	0.06	46759	AraC type transcriptional activator	1d5y A:57-121
lw	gi|71279454|ref|YP_270679.1|	0052668	16-204	6.46e-41	52317	Class I glutamine amidotransferase-like	0.022	52325	DJ-1/PfpI	1g2i A:
lw	gi|71279454|ref|YP_270679.1|	0045977	276-324	0.0000000000627	46689	Homeodomain-like	0.018	46759	AraC type transcriptional activator	1bl0 A:63-124
lw	gi|71279454|ref|YP_270679.1|	0036286	225-274	0.000000412	46689	Homeodomain-like	0.034	46759	AraC type transcriptional activator	1d5y A:3-56
lw	gi|71279894|ref|YP_270806.1|	0046275	258-307	0.00000000224	46689	Homeodomain-like	0.032	46759	AraC type transcriptional activator	1d5y A:57-121
lw	gi|71279894|ref|YP_270806.1|	0036286	208-256	0.0000206	46689	Homeodomain-like	0.091	46759	AraC type transcriptional activator	1bl0 A:9-62
lw	gi|71278919|ref|YP_271299.1|	0051818	36-151	0.0000000000602	51215	Regulatory protein AraC	0.017	51216	Regulatory protein AraC	2arc A:
lw	gi|71278919|ref|YP_271299.1|	0046275	242-287	0.00000224	46689	Homeodomain-like	0.027	46759	AraC type transcriptional activator	1bl0 A:63-124
lw	gi|71280865|ref|YP_271338.1|	0045977	206-256	0.0000193	46689	Homeodomain-like	0.032	46759	AraC type transcriptional activator	1bl0 A:63-124
lw	gi|71279520|ref|YP_271427.1|	0052668	16-215	3.88e-28	52317	Class I glutamine amidotransferase-like	0.015	52325	DJ-1/PfpI	1g2i A:
lw	gi|71279520|ref|YP_271427.1|	0045977	288-337	0.00000000000228	46689	Homeodomain-like	0.017	46759	AraC type transcriptional activator	1bl0 A:63-124
lw	gi|71279520|ref|YP_271427.1|	0036286	235-287	0.000000000148	46689	Homeodomain-like	0.021	46759	AraC type transcriptional activator	1bl0 A:9-62
lw	gi|71278487|ref|YP_271540.1|	0035607	232-282	0.000000806	46689	Homeodomain-like	0.03	46759	AraC type transcriptional activator	1d5y A:57-121
lw	gi|71282191|ref|YP_271548.1|	0047686	21-186	0.00000000000826	51182	RmlC-like cupins	0.065	75035	Quercetin 2,3-dioxygenase-like	1y3t A:5-334
lw	gi|71282191|ref|YP_271548.1|	0046275	219-262	0.000000000148	46689	Homeodomain-like	0.0099	46759	AraC type transcriptional activator	1d5y A:57-121
lw	gi|71279285|ref|YP_267447.1|	0045802	8-77	9.8e-19	46785	Winged helix DNA-binding domain	0.00077	46792	Arginine repressor (ArgR), N-terminal DNA-binding domain	1aoy A:
lw	gi|71279285|ref|YP_267447.1|	0045063	85-153	4.45e-16	55252	C-terminal domain of arginine repressor	0.00052	55253	C-terminal domain of arginine repressor	1xxa A:
lw	gi|71280099|ref|YP_271163.1|	0045802	5-76	2.72e-20	46785	Winged helix DNA-binding domain	0.00013	46792	Arginine repressor (ArgR), N-terminal DNA-binding domain	1aoy A:
lw	gi|71280099|ref|YP_271163.1|	0045063	82-151	1.83e-19	55252	C-terminal domain of arginine repressor	0.00017	55253	C-terminal domain of arginine repressor	1xxa A:
lw	gi|71278667|ref|YP_267979.1|	0049777	11-98	8.67e-27	46785	Winged helix DNA-binding domain	0.0081	46801	ArsR-like transcriptional regulators	1smt A:
lw	gi|71279945|ref|YP_269169.1|	0049777	1-93	1.12e-22	46785	Winged helix DNA-binding domain	0.022	46801	ArsR-like transcriptional regulators	1smt A:
lw	gi|71280619|ref|YP_270034.1|	0047572	7-133	3.01e-36	52788	Phosphotyrosine protein phosphatases I	0.00029	52789	Low-molecular-weight phosphotyrosine protein phosphatases	1jl3 A:
lw	gi|71280619|ref|YP_270034.1|	0049777	154-245	5.24e-18	46785	Winged helix DNA-binding domain	0.0091	46801	ArsR-like transcriptional regulators	1smt A:
lw	gi|71282000|ref|YP_270075.1|	0045968	1-61	0.00000000000985	46785	Winged helix DNA-binding domain	0.061	46786	Biotin repressor-like	1j5y A:3-67
lw	gi|71281377|ref|YP_271389.1|	0035568	90-282	4.35e-55	55681	Class II aaRS and biotin synthetases	0.0000119	55707	Biotin holoenzyme synthetase	1bia A:64-270
lw	gi|71281377|ref|YP_271389.1|	0045968	8-59	0.0000000000252	46785	Winged helix DNA-binding domain	0.0044	46786	Biotin repressor-like	1bia A:1-63
lw	gi|71281377|ref|YP_271389.1|	0045969	284-330	0.0000000000407	50037	C-terminal domain of transcriptional repressors	0.00062	50038	Biotin repressor (BirA)	1bia A:271-317
lw	gi|71278119|ref|YP_268058.1|	0052861	17-152	1.57e-17	51206	cAMP-binding domain-like	0.014	51210	cAMP-binding domain	1vp6 A:
lw	gi|71278119|ref|YP_268058.1|	0048601	158-246	0.000000000124	46785	Winged helix DNA-binding domain	0.011	46796	CAP C-terminal domain-like	2h6c A:148-226
lw	gi|71278952|ref|YP_268717.1|	0054946	17-156	3.8e-28	51206	cAMP-binding domain-like	0.0075	51210	cAMP-binding domain	1hw5 A:1-137
lw	gi|71278952|ref|YP_268717.1|	0048601	159-237	4.41e-21	46785	Winged helix DNA-binding domain	0.02	46796	CAP C-terminal domain-like	2gau A:152-232
lw	gi|71280144|ref|YP_268726.1|	0048601	186-259	7.83e-17	46785	Winged helix DNA-binding domain	0.012	46796	CAP C-terminal domain-like	1hw5 A:138-208
lw	gi|71280144|ref|YP_268726.1|	0054946	68-171	3.8e-16	51206	cAMP-binding domain-like	0.013	51210	cAMP-binding domain	2oz6 A:9-142
lw	gi|71281358|ref|YP_268812.1|	0052861	10-140	1.57e-31	51206	cAMP-binding domain-like	0.0059	51210	cAMP-binding domain	2oz6 A:9-142
lw	gi|71281358|ref|YP_268812.1|	0048601	146-223	9.89e-18	46785	Winged helix DNA-binding domain	0.018	46796	CAP C-terminal domain-like	2oz6 A:143-213
lw	gi|71282229|ref|YP_270258.1|	0049608	87-264	9.16e-46	55781	GAF domain-like	0.00047	75513	IclR ligand-binding domain-like	1td5 A:
lw	gi|71282229|ref|YP_270258.1|	0048177	22-93	0.000000000023	46785	Winged helix DNA-binding domain	0.042	46796	CAP C-terminal domain-like	1ft9 A:134-213
lw	gi|71281344|ref|YP_267041.1|	0041617	171-407	2.35e-71	52540	P-loop containing nucleoside triphosphate hydrolases	0.00000102	81269	Extended AAA-ATPase domain	1ny5 A:138-384
lw	gi|71281344|ref|YP_267041.1|	0046377	21-137	3.32e-21	55785	PYP-like sensor domain (PAS domain)	0.06	55789	Heme-binding PAS domain	1v9y A:
lw	gi|71281344|ref|YP_267041.1|	0048440	381-471	0.00000222	46689	Homeodomain-like	0.058	100918	FIS-like	1eto B:
lw	gi|71280128|ref|YP_267155.1|	0041617	141-384	5.09e-74	52540	P-loop containing nucleoside triphosphate hydrolases	0.00000101	81269	Extended AAA-ATPase domain	1ny5 A:138-384
lw	gi|71280128|ref|YP_267155.1|	0043525	6-186	1.28e-38	52172	CheY-like	0.00003	52173	CheY-related	1krw A:
lw	gi|71280128|ref|YP_267155.1|	0048440	381-465	4.3e-17	46689	Homeodomain-like	0.00056	100918	FIS-like	1ntc A:
lw	gi|71282098|ref|YP_267309.1|	0037176	17-95	1.02e-22	46689	Homeodomain-like	0.00014	100918	FIS-like	1eto B:
lw	gi|71280249|ref|YP_267326.1|	0041617	144-379	1.89e-62	52540	P-loop containing nucleoside triphosphate hydrolases	0.00000193	81269	Extended AAA-ATPase domain	1ny5 A:138-384
lw	gi|71280249|ref|YP_267326.1|	0043525	1-189	9.53e-32	52172	CheY-like	0.00083	52173	CheY-related	1ys7 A:7-127
lw	gi|71280249|ref|YP_267326.1|	0046907	389-430	0.0000161	46689	Homeodomain-like	0.051	100918	FIS-like	1eto B:
lw	gi|71280257|ref|YP_267527.1|	0041617	153-395	8.35e-64	52540	P-loop containing nucleoside triphosphate hydrolases	0.00000277	81269	Extended AAA-ATPase domain	1ny5 A:138-384
lw	gi|71280257|ref|YP_267527.1|	0043525	3-198	2.13e-33	52172	CheY-like	0.0013	52173	CheY-related	1dbw A:
lw	gi|71280257|ref|YP_267527.1|	0037176	367-460	0.0000000000121	46689	Homeodomain-like	0.025	100918	FIS-like	1eto B:
lw	gi|71282073|ref|YP_267600.1|	0041617	193-428	6.55e-67	52540	P-loop containing nucleoside triphosphate hydrolases	0.00000266	81269	Extended AAA-ATPase domain	1ny5 A:138-384
lw	gi|71282073|ref|YP_267600.1|	0050183	8-168	8.72e-18	55781	GAF domain-like	0.0077	55782	GAF domain	1f5m A:
lw	gi|71282073|ref|YP_267600.1|	0049952	472-520	0.0000017	46689	Homeodomain-like	0.04	100918	FIS-like	1umq A:
lw	gi|71280287|ref|YP_268240.1|	0041617	144-385	9.29e-73	52540	P-loop containing nucleoside triphosphate hydrolases	0.000000629	81269	Extended AAA-ATPase domain	1ny5 A:138-384
lw	gi|71280287|ref|YP_268240.1|	0037176	356-399,452-504	0.000000000157	46689	Homeodomain-like	0.03	100918	FIS-like	1eto B:
lw	gi|71280287|ref|YP_268240.1|	0043525	15-189	0.0000000418	52172	CheY-like	0.027	52173	CheY-related	1u0s Y:
lw	gi|71282339|ref|YP_268444.1|	0041617	212-464	1.07e-63	52540	P-loop containing nucleoside triphosphate hydrolases	0.00000249	81269	Extended AAA-ATPase domain	1ny5 A:138-384
lw	gi|71282339|ref|YP_268444.1|	0046907	478-531	0.0000137	46689	Homeodomain-like	0.0061	100918	FIS-like	1g2h A:
lw	gi|71282339|ref|YP_268444.1|	0048459	74-189	0.0000795	55785	PYP-like sensor domain (PAS domain)	0.037	55789	Heme-binding PAS domain	1ew0 A:
lw	gi|71281712|ref|YP_268650.1|	0041617	191-424	9.89e-67	52540	P-loop containing nucleoside triphosphate hydrolases	0.00000136	81269	Extended AAA-ATPase domain	1ny5 A:138-384
lw	gi|71281712|ref|YP_268650.1|	0050183	4-161	0.000000000000017	55781	GAF domain-like	0.0091	55782	GAF domain	1vhm A:
lw	gi|71281712|ref|YP_268650.1|	0049952	464-511	0.000000345	46689	Homeodomain-like	0.037	100918	FIS-like	1eto B:
lw	gi|71279777|ref|YP_268743.1|	0041617	148-378	3.86e-64	52540	P-loop containing nucleoside triphosphate hydrolases	0.00000223	81269	Extended AAA-ATPase domain	1ny5 A:138-384
lw	gi|71279777|ref|YP_268743.1|	0043525	9-193	5.98e-41	52172	CheY-like	0.00012	52173	CheY-related	1qkk A:
lw	gi|71279777|ref|YP_268743.1|	0046907	394-448	0.0000000166	46689	Homeodomain-like	0.094	100918	FIS-like	1umq A:
lw	gi|71280262|ref|YP_268847.1|	0041617	153-395	1.19e-67	52540	P-loop containing nucleoside triphosphate hydrolases	0.00000191	81269	Extended AAA-ATPase domain	1ny5 A:138-384
lw	gi|71280262|ref|YP_268847.1|	0043525	3-199	4.27e-36	52172	CheY-like	0.0015	52173	CheY-related	1qkk A:
lw	gi|71280262|ref|YP_268847.1|	0037176	367-464	0.00000000000762	46689	Homeodomain-like	0.026	100918	FIS-like	1eto B:
lw	gi|71281413|ref|YP_269747.1|	0041617	339-579	5.01e-59	52540	P-loop containing nucleoside triphosphate hydrolases	0.000013	81269	Extended AAA-ATPase domain	1ny5 A:138-384
lw	gi|71281413|ref|YP_269747.1|	0037176	548-643	0.00000000000291	46689	Homeodomain-like	0.046	100918	FIS-like	1ntc A:
lw	gi|71281413|ref|YP_269747.1|	0049608	69-207	0.000000281	55781	GAF domain-like	0.013	75513	IclR ligand-binding domain-like	1mkm A:76-246
lw	gi|71278402|ref|YP_269935.1|	0041617	153-394	5.5e-65	52540	P-loop containing nucleoside triphosphate hydrolases	0.00000129	81269	Extended AAA-ATPase domain	1ny5 A:138-384
lw	gi|71278402|ref|YP_269935.1|	0043525	5-198	7.83e-37	52172	CheY-like	0.0036	52173	CheY-related	1krw A:
lw	gi|71278402|ref|YP_269935.1|	0037176	366-482	0.000000000438	46689	Homeodomain-like	0.047	100918	FIS-like	1eto B:
lw	gi|71282402|ref|YP_270431.1|	0041617	209-444	1.39e-61	52540	P-loop containing nucleoside triphosphate hydrolases	0.00000202	81269	Extended AAA-ATPase domain	1ny5 A:138-384
lw	gi|71282402|ref|YP_270431.1|	0046907	456-510	0.00000000657	46689	Homeodomain-like	0.0021	100918	FIS-like	1g2h A:
lw	gi|71282402|ref|YP_270431.1|	0048248	79-172	0.00000000857	55785	PYP-like sensor domain (PAS domain)	0.035	55789	Heme-binding PAS domain	1dp6 A:
lw	gi|71282402|ref|YP_270431.1|	0051230	2-68	0.000000107	55021	ACT-like	0.065	143376	IlvH-like	2fgc A:27-104
lw	gi|71279704|ref|YP_270441.1|	0041617	10-250	4.26e-60	52540	P-loop containing nucleoside triphosphate hydrolases	0.00000223	81269	Extended AAA-ATPase domain	1ny5 A:138-384
lw	gi|71279704|ref|YP_270441.1|	0037176	224-266,311-363	0.00000000941	46689	Homeodomain-like	0.027	100918	FIS-like	1g2h A:
lw	gi|71277923|ref|YP_270922.1|	0041617	147-392	3.63e-68	52540	P-loop containing nucleoside triphosphate hydrolases	0.00000204	81269	Extended AAA-ATPase domain	1ny5 A:138-384
lw	gi|71277923|ref|YP_270922.1|	0043525	11-192	2.28e-42	52172	CheY-like	0.00022	52173	CheY-related	1krw A:
lw	gi|71277923|ref|YP_270922.1|	0049952	395-449	0.000000139	46689	Homeodomain-like	0.039	100918	FIS-like	1ntc A:
lw	gi|71278122|ref|YP_271067.1|	0041617	149-387	9.52e-67	52540	P-loop containing nucleoside triphosphate hydrolases	0.00000197	81269	Extended AAA-ATPase domain	1ny5 A:138-384
lw	gi|71278122|ref|YP_271067.1|	0043525	1-191	5.69e-34	52172	CheY-like	0.0008	52173	CheY-related	1srr A:
lw	gi|71278122|ref|YP_271067.1|	0048440	357-446	0.00000000000000299	46689	Homeodomain-like	0.03	100918	FIS-like	1eto B:
lw	gi|71280782|ref|YP_271348.1|	0041617	156-400	1.11e-65	52540	P-loop containing nucleoside triphosphate hydrolases	0.00000238	81269	Extended AAA-ATPase domain	1ny5 A:138-384
lw	gi|71280782|ref|YP_271348.1|	0043525	6-200	1.71e-29	52172	CheY-like	0.0011	52173	CheY-related	1ny5 A:1-137
lw	gi|71280782|ref|YP_271348.1|	0037176	372-483	0.00000000000896	46689	Homeodomain-like	0.051	100918	FIS-like	1eto B:
lw	gi|71282175|ref|YP_271669.1|	0041617	141-383	3.39e-69	52540	P-loop containing nucleoside triphosphate hydrolases	0.00000123	81269	Extended AAA-ATPase domain	1ny5 A:138-384
lw	gi|71282175|ref|YP_271669.1|	0043525	2-186	1.99e-28	52172	CheY-like	0.0057	52173	CheY-related	1ny5 A:1-137
lw	gi|71282175|ref|YP_271669.1|	0037176	355-445	0.0000000000941	46689	Homeodomain-like	0.035	100918	FIS-like	1umq A:
lw	gi|71279086|ref|YP_268317.1|	0041150	5-135	5.97e-42	46785	Winged helix DNA-binding domain	0.0000216	101027	FUR-like	1mzb A:
lw	gi|71279718|ref|YP_267723.1|	0036339	79-339	4.28e-56	53822	Periplasmic binding protein-like I	0.00021	53823	L-arabinose binding protein-like	2nzu G:58-332
lw	gi|71279718|ref|YP_267723.1|	0051985	4-62	3.31e-16	47413	lambda repressor-like DNA-binding domains	0.0077	47438	GalR/LacI-like bacterial regulator	2bjc A:1-62
lw	gi|71277899|ref|YP_267727.1|	0035780	63-323	3e-56	53822	Periplasmic binding protein-like I	0.00015	53823	L-arabinose binding protein-like	2nzu G:58-332
lw	gi|71277899|ref|YP_267727.1|	0051985	6-65	0.0000000000000731	47413	lambda repressor-like DNA-binding domains	0.0095	47438	GalR/LacI-like bacterial regulator	1pru A:
lw	gi|71278666|ref|YP_267768.1|	0036339	63-338	1.79e-66	53822	Periplasmic binding protein-like I	0.0000454	53823	L-arabinose binding protein-like	1dbq A:
lw	gi|71278666|ref|YP_267768.1|	0036955	2-57	2.07e-18	47413	lambda repressor-like DNA-binding domains	0.0018	47438	GalR/LacI-like bacterial regulator	2bjc A:1-62
lw	gi|71280741|ref|YP_269089.1|	0036339	64-335	4.71e-74	53822	Periplasmic binding protein-like I	0.0000573	53823	L-arabinose binding protein-like	2nzu G:58-332
lw	gi|71280741|ref|YP_269089.1|	0051985	2-61	0.0000000000000206	47413	lambda repressor-like DNA-binding domains	0.0034	47438	GalR/LacI-like bacterial regulator	2hsg A:2-58
lw	gi|71279479|ref|YP_269094.1|	0036339	64-334	8.75e-71	53822	Periplasmic binding protein-like I	0.0000242	53823	L-arabinose binding protein-like	2nzu G:58-332
lw	gi|71279479|ref|YP_269094.1|	0051985	2-61	5.4e-17	47413	lambda repressor-like DNA-binding domains	0.0035	47438	GalR/LacI-like bacterial regulator	2hsg A:2-58
lw	gi|71279708|ref|YP_269366.1|	0036339	69-334	9.09e-62	53822	Periplasmic binding protein-like I	0.00023	53823	L-arabinose binding protein-like	1dbq A:
lw	gi|71279708|ref|YP_269366.1|	0051985	9-68	1.66e-16	47413	lambda repressor-like DNA-binding domains	0.004	47438	GalR/LacI-like bacterial regulator	2bjc A:1-62
lw	gi|71281384|ref|YP_270376.1|	0036339	61-329	1.94e-77	53822	Periplasmic binding protein-like I	0.0000312	53823	L-arabinose binding protein-like	2nzu G:58-332
lw	gi|71281384|ref|YP_270376.1|	0051985	1-60	2.16e-18	47413	lambda repressor-like DNA-binding domains	0.0011	47438	GalR/LacI-like bacterial regulator	2hsg A:2-58
lw	gi|71279910|ref|YP_266947.1|	0045682	5-133	1.71e-25	52172	CheY-like	0.0081	52173	CheY-related	1a04 A:5-142
lw	gi|71279910|ref|YP_266947.1|	0048694	145-212	1.94e-19	46894	C-terminal effector domain of the bipartite response regulators	0.0035	46900	GerE-like (LuxR/UhpA family of transcriptional regulators)	1a04 A:150-216
lw	gi|71279354|ref|YP_267147.1|	0048694	189-253	0.0000000000000374	46894	C-terminal effector domain of the bipartite response regulators	0.014	46900	GerE-like (LuxR/UhpA family of transcriptional regulators)	1fse A:
lw	gi|71279165|ref|YP_267686.1|	0043525	1-142	8.25e-24	52172	CheY-like	0.0093	52173	CheY-related	1a04 A:5-142
lw	gi|71279165|ref|YP_267686.1|	0048694	143-207	7.14e-16	46894	C-terminal effector domain of the bipartite response regulators	0.0038	46900	GerE-like (LuxR/UhpA family of transcriptional regulators)	1a04 A:150-216
lw	gi|71280792|ref|YP_268003.1|	0045682	1-133	2.28e-39	52172	CheY-like	0.00022	52173	CheY-related	1a04 A:5-142
lw	gi|71280792|ref|YP_268003.1|	0048694	144-204	1.12e-19	46894	C-terminal effector domain of the bipartite response regulators	0.0037	46900	GerE-like (LuxR/UhpA family of transcriptional regulators)	1yio A:131-200
lw	gi|71279999|ref|YP_268149.1|	0045682	9-141	9.39e-34	52172	CheY-like	0.00036	52173	CheY-related	1a04 A:5-142
lw	gi|71279999|ref|YP_268149.1|	0048694	144-213	1.8e-20	46894	C-terminal effector domain of the bipartite response regulators	0.005	46900	GerE-like (LuxR/UhpA family of transcriptional regulators)	1yio A:131-200
lw	gi|71277777|ref|YP_268662.1|	0045682	1-132	5.98e-24	52172	CheY-like	0.0045	52173	CheY-related	1a04 A:5-142
lw	gi|71277777|ref|YP_268662.1|	0048694	144-208	7.48e-18	46894	C-terminal effector domain of the bipartite response regulators	0.0036	46900	GerE-like (LuxR/UhpA family of transcriptional regulators)	1fse A:
lw	gi|71278440|ref|YP_268675.1|	0048694	94-159	0.000000000000255	46894	C-terminal effector domain of the bipartite response regulators	0.0069	46900	GerE-like (LuxR/UhpA family of transcriptional regulators)	1a04 A:150-216
lw	gi|71282148|ref|YP_268761.1|	0045682	1-132	3.98e-22	52172	CheY-like	0.0013	52173	CheY-related	1a04 A:5-142
lw	gi|71282148|ref|YP_268761.1|	0048694	136-208	4.42e-19	46894	C-terminal effector domain of the bipartite response regulators	0.0061	46900	GerE-like (LuxR/UhpA family of transcriptional regulators)	1a04 A:150-216
lw	gi|71279244|ref|YP_268811.1|	0048694	184-258	9.52e-19	46894	C-terminal effector domain of the bipartite response regulators	0.004	46900	GerE-like (LuxR/UhpA family of transcriptional regulators)	1fse A:
lw	gi|71281032|ref|YP_269953.1|	0045682	1-131	1.01e-35	52172	CheY-like	0.00081	52173	CheY-related	1a04 A:5-142
lw	gi|71281032|ref|YP_269953.1|	0048694	138-209	1.39e-17	46894	C-terminal effector domain of the bipartite response regulators	0.0071	46900	GerE-like (LuxR/UhpA family of transcriptional regulators)	1p4w A:
lw	gi|71279078|ref|YP_270095.1|	0045682	4-131	2.56e-23	52172	CheY-like	0.012	52173	CheY-related	1a04 A:5-142
lw	gi|71279078|ref|YP_270095.1|	0048694	143-209	1.9e-19	46894	C-terminal effector domain of the bipartite response regulators	0.0036	46900	GerE-like (LuxR/UhpA family of transcriptional regulators)	1a04 A:150-216
lw	gi|71278451|ref|YP_270118.1|	0048694	80-148	0.0000000000000034	46894	C-terminal effector domain of the bipartite response regulators	0.0088	46900	GerE-like (LuxR/UhpA family of transcriptional regulators)	1fse A:
lw	gi|71282141|ref|YP_267207.1|	0050048	4-83	1.36e-19	46785	Winged helix DNA-binding domain	0.011	46804	GntR-like transcriptional regulators	3bwg A:5-82
lw	gi|71280178|ref|YP_267659.1|	0054662	68-244	1.73e-38	64288	Chorismate lyase-like	0.0000392	143473	UTRA domain	2pkh A:109-249
lw	gi|71280178|ref|YP_267659.1|	0050048	13-84	6.21e-21	46785	Winged helix DNA-binding domain	0.015	46804	GntR-like transcriptional regulators	1hw1 A:5-78
lw	gi|71277937|ref|YP_269535.1|	0054060	82-218	1.18e-24	48008	GntR ligand-binding domain-like	0.015	48009	GntR ligand-binding domain-like	2hs5 A:94-231
lw	gi|71277937|ref|YP_269535.1|	0050048	10-80	5.47e-18	46785	Winged helix DNA-binding domain	0.016	46804	GntR-like transcriptional regulators	2hs5 A:25-93
lw	gi|71281045|ref|YP_270068.1|	0050768	128-467	5.68e-67	53383	PLP-dependent transferases	0.00062	53384	AAT-like	1x0m A:26-428
lw	gi|71281045|ref|YP_270068.1|	0050048	3-75	0.0000000000105	46785	Winged helix DNA-binding domain	0.038	46804	GntR-like transcriptional regulators	1v4r A:1-100
lw	gi|71282265|ref|YP_270162.1|	0038752	80-229	6.8e-58	48008	GntR ligand-binding domain-like	0.0000123	48009	GntR ligand-binding domain-like	1hw1 A:79-230
lw	gi|71282265|ref|YP_270162.1|	0050048	12-75	6.25e-17	46785	Winged helix DNA-binding domain	0.0001	46804	GntR-like transcriptional regulators	1hw1 A:5-78
lw	gi|71277951|ref|YP_270593.1|	0050768	126-494	7.01e-85	53383	PLP-dependent transferases	0.0000339	53384	AAT-like	1x0m A:26-428
lw	gi|71277951|ref|YP_270593.1|	0050048	19-89	1.28e-18	46785	Winged helix DNA-binding domain	0.026	46804	GntR-like transcriptional regulators	1v4r A:1-100
lw	gi|71282365|ref|YP_270796.1|	0054060	77-212	7.59e-21	48008	GntR ligand-binding domain-like	0.017	48009	GntR ligand-binding domain-like	2hs5 A:94-231
lw	gi|71282365|ref|YP_270796.1|	0050048	7-74	1.53e-19	46785	Winged helix DNA-binding domain	0.021	46804	GntR-like transcriptional regulators	2hs5 A:25-93
lw	gi|71280046|ref|YP_271259.1|	0050768	91-465	6.32e-83	53383	PLP-dependent transferases	0.00013	53384	AAT-like	1x0m A:26-428
lw	gi|71280046|ref|YP_271259.1|	0050048	2-72	0.0000000000000256	46785	Winged helix DNA-binding domain	0.025	46804	GntR-like transcriptional regulators	3bwg A:5-82
lw	gi|71281171|ref|YP_271448.1|	0054060	110-248	3.14e-21	48008	GntR ligand-binding domain-like	0.01	48009	GntR ligand-binding domain-like	2hs5 A:94-231
lw	gi|71281171|ref|YP_271448.1|	0050048	19-91	7.81e-21	46785	Winged helix DNA-binding domain	0.013	46804	GntR-like transcriptional regulators	3bwg A:5-82
lw	gi|71280748|ref|YP_271582.1|	0040524	75-233	1.61e-28	100950	NagB/RpiA/CoA transferase-like	0.079	110513	IF2B-like	1t9k A:
lw	gi|71280748|ref|YP_271582.1|	0043758	7-66	0.00000000000341	46785	Winged helix DNA-binding domain	0.068	74676	Transcriptional regulator IclR, N-terminal domain	1mkm A:1-75
lw	gi|71281427|ref|YP_267004.1|	0039545	85-206	1.19e-37	51306	LexA/Signal peptidase	0.00000622	51307	LexA-related	1jhf A:73-198
lw	gi|71281427|ref|YP_267004.1|	0047587	10-77	7.26e-21	46785	Winged helix DNA-binding domain	0.00037	46789	LexA repressor, N-terminal DNA-binding domain	1jhf A:2-72
lw	gi|71277866|ref|YP_266887.1|	0049174	68-141	0.0000000000103	54909	Dimeric alpha+beta barrel	0.0045	69733	Lrp/AsnC-like transcriptional regulator C-terminal domain	1ri7 A:85-170
lw	gi|71277866|ref|YP_266887.1|	0052161	2-58	0.000000000381	46785	Winged helix DNA-binding domain	0.015	68967	Lrp/AsnC-like transcriptional regulator N-terminal domain	1i1g A:2-61
lw	gi|71281980|ref|YP_268137.1|	0049174	67-149	1.19e-16	54909	Dimeric alpha+beta barrel	0.024	69733	Lrp/AsnC-like transcriptional regulator C-terminal domain	1ri7 A:85-170
lw	gi|71281980|ref|YP_268137.1|	0052161	2-62	8.35e-16	46785	Winged helix DNA-binding domain	0.013	68967	Lrp/AsnC-like transcriptional regulator N-terminal domain	2cfx A:1-63
lw	gi|71277873|ref|YP_269472.1|	0049174	69-154	3.22e-18	54909	Dimeric alpha+beta barrel	0.0063	69733	Lrp/AsnC-like transcriptional regulator C-terminal domain	1ri7 A:85-170
lw	gi|71277873|ref|YP_269472.1|	0052161	6-65	4.02e-17	46785	Winged helix DNA-binding domain	0.006	68967	Lrp/AsnC-like transcriptional regulator N-terminal domain	1i1g A:2-61
lw	gi|71277905|ref|YP_270482.1|	0052161	3-63	0.00000000000000336	46785	Winged helix DNA-binding domain	0.0077	68967	Lrp/AsnC-like transcriptional regulator N-terminal domain	2cfx A:1-63
lw	gi|71277905|ref|YP_270482.1|	0052162	68-145	0.00000000000322	54909	Dimeric alpha+beta barrel	0.0095	69733	Lrp/AsnC-like transcriptional regulator C-terminal domain	1ri7 A:85-170
lw	gi|71279037|ref|YP_270914.1|	0052160	62-143	1.72e-20	54909	Dimeric alpha+beta barrel	0.034	69733	Lrp/AsnC-like transcriptional regulator C-terminal domain	1ri7 A:85-170
lw	gi|71279037|ref|YP_270914.1|	0052161	1-59	1.94e-16	46785	Winged helix DNA-binding domain	0.0063	68967	Lrp/AsnC-like transcriptional regulator N-terminal domain	1i1g A:2-61
lw	gi|71278092|ref|YP_271057.1|	0049174	69-156	6.97e-20	54909	Dimeric alpha+beta barrel	0.0051	69733	Lrp/AsnC-like transcriptional regulator C-terminal domain	1ri7 A:85-170
lw	gi|71278092|ref|YP_271057.1|	0052161	9-68	3.13e-17	46785	Winged helix DNA-binding domain	0.0087	68967	Lrp/AsnC-like transcriptional regulator N-terminal domain	2cfx A:1-63
lw	gi|71279328|ref|YP_271558.1|	0049174	72-160	3.89e-17	54909	Dimeric alpha+beta barrel	0.011	69733	Lrp/AsnC-like transcriptional regulator C-terminal domain	2cfx A:64-140
lw	gi|71279328|ref|YP_271558.1|	0052161	12-71	0.000000000000231	46785	Winged helix DNA-binding domain	0.01	68967	Lrp/AsnC-like transcriptional regulator N-terminal domain	1ri7 A:25-84
lw	gi|71281924|ref|YP_266868.1|	0045790	105-305	9.41e-23	53850	Periplasmic binding protein-like II	0.005	53851	Phosphate binding protein-like	1al3 A:
lw	gi|71281924|ref|YP_266868.1|	0047461	17-100	0.0000000000000014	46785	Winged helix DNA-binding domain	0.01	88979	LysR-like transcriptional regulators	1ixc A:1-89
lw	gi|71280475|ref|YP_267178.1|	0052509	94-306	2.17e-25	53850	Periplasmic binding protein-like II	0.0017	53851	Phosphate binding protein-like	2esn A:92-303
lw	gi|71280475|ref|YP_267178.1|	0052508	10-90	5.13e-18	46785	Winged helix DNA-binding domain	0.0045	88979	LysR-like transcriptional regulators	2esn A:3-91
lw	gi|71279780|ref|YP_267179.1|	0045790	93-290	2.95e-26	53850	Periplasmic binding protein-like II	0.0085	53851	Phosphate binding protein-like	2fyi A:88-307
lw	gi|71279780|ref|YP_267179.1|	0047461	3-87	8.16e-19	46785	Winged helix DNA-binding domain	0.0042	88979	LysR-like transcriptional regulators	1ixc A:1-89
lw	gi|71279446|ref|YP_267289.1|	0052509	90-287	1.09e-21	53850	Periplasmic binding protein-like II	0.0063	53851	Phosphate binding protein-like	1i6a A:
lw	gi|71279446|ref|YP_267289.1|	0047461	3-85	1.26e-18	46785	Winged helix DNA-binding domain	0.022	88979	LysR-like transcriptional regulators	1ixc A:1-89
lw	gi|71277790|ref|YP_267519.1|	0045790	97-296	1.81e-32	53850	Periplasmic binding protein-like II	0.014	53851	Phosphate binding protein-like	1eu8 A:
lw	gi|71277790|ref|YP_267519.1|	0045910	13-118	7.77e-19	46785	Winged helix DNA-binding domain	0.017	88979	LysR-like transcriptional regulators	1ixc A:1-89
lw	gi|71282083|ref|YP_267547.1|	0045790	95-296	3.72e-29	53850	Periplasmic binding protein-like II	0.0051	53851	Phosphate binding protein-like	2fyi A:88-307
lw	gi|71282083|ref|YP_267547.1|	0047461	8-89	1.09e-19	46785	Winged helix DNA-binding domain	0.0057	88979	LysR-like transcriptional regulators	1ixc A:1-89
lw	gi|71278918|ref|YP_267550.1|	0045790	90-294	8.51e-38	53850	Periplasmic binding protein-like II	0.01	53851	Phosphate binding protein-like	1twy A:
lw	gi|71278918|ref|YP_267550.1|	0045910	7-111	5.38e-19	46785	Winged helix DNA-binding domain	0.0098	88979	LysR-like transcriptional regulators	1ixc A:1-89
lw	gi|71277995|ref|YP_267565.1|	0045790	89-288	3.08e-42	53850	Periplasmic binding protein-like II	0.016	53851	Phosphate binding protein-like	1al3 A:
lw	gi|71277995|ref|YP_267565.1|	0047461	2-88	1.36e-21	46785	Winged helix DNA-binding domain	0.0079	88979	LysR-like transcriptional regulators	1ixc A:1-89
lw	gi|71282316|ref|YP_267580.1|	0045790	90-294	2.17e-45	53850	Periplasmic binding protein-like II	0.0084	53851	Phosphate binding protein-like	2fyi A:88-307
lw	gi|71282316|ref|YP_267580.1|	0045910	3-112	3.37e-20	46785	Winged helix DNA-binding domain	0.011	88979	LysR-like transcriptional regulators	1ixc A:1-89
lw	gi|71280250|ref|YP_267602.1|	0045790	94-291	3.08e-31	53850	Periplasmic binding protein-like II	0.01	53851	Phosphate binding protein-like	1al3 A:
lw	gi|71280250|ref|YP_267602.1|	0052508	5-86	2.01e-19	46785	Winged helix DNA-binding domain	0.0089	88979	LysR-like transcriptional regulators	1ixc A:1-89
lw	gi|71278365|ref|YP_267683.1|	0045790	93-294	3.98e-36	53850	Periplasmic binding protein-like II	0.0072	53851	Phosphate binding protein-like	2fyi A:88-307
lw	gi|71278365|ref|YP_267683.1|	0047461	8-92	2.47e-19	46785	Winged helix DNA-binding domain	0.0077	88979	LysR-like transcriptional regulators	1ixc A:1-89
lw	gi|71282301|ref|YP_267739.1|	0045790	90-294	4.89e-42	53850	Periplasmic binding protein-like II	0.0087	53851	Phosphate binding protein-like	2fyi A:88-307
lw	gi|71282301|ref|YP_267739.1|	0047461	3-87	1.22e-18	46785	Winged helix DNA-binding domain	0.0066	88979	LysR-like transcriptional regulators	1ixc A:1-89
lw	gi|71278967|ref|YP_267744.1|	0045790	90-297	1.55e-39	53850	Periplasmic binding protein-like II	0.0052	53851	Phosphate binding protein-like	2fyi A:88-307
lw	gi|71278967|ref|YP_267744.1|	0045910	4-112	9.35e-19	46785	Winged helix DNA-binding domain	0.013	88979	LysR-like transcriptional regulators	1ixc A:1-89
lw	gi|71282599|ref|YP_267943.1|	0045790	88-322	2.51e-41	53850	Periplasmic binding protein-like II	0.0000000181	53851	Phosphate binding protein-like	1al3 A:
lw	gi|71282599|ref|YP_267943.1|	0047461	1-87	0.000000000002	46785	Winged helix DNA-binding domain	0.0055	88979	LysR-like transcriptional regulators	1ixc A:1-89
lw	gi|71279562|ref|YP_267974.1|	0052509	90-305	7.24e-37	53850	Periplasmic binding protein-like II	0.00016	53851	Phosphate binding protein-like	1uth A:
lw	gi|71279562|ref|YP_267974.1|	0052508	2-85	7.83e-20	46785	Winged helix DNA-binding domain	0.0022	88979	LysR-like transcriptional regulators	2esn A:3-91
lw	gi|71278724|ref|YP_267987.1|	0045790	83-290	6.33e-46	53850	Periplasmic binding protein-like II	0.0053	53851	Phosphate binding protein-like	2fyi A:88-307
lw	gi|71278724|ref|YP_267987.1|	0045910	2-105	8.01e-19	46785	Winged helix DNA-binding domain	0.015	88979	LysR-like transcriptional regulators	1ixc A:1-89
lw	gi|71281111|ref|YP_268025.1|	0052509	92-298	5.07e-32	53850	Periplasmic binding protein-like II	0.00074	53851	Phosphate binding protein-like	2esn A:92-303
lw	gi|71281111|ref|YP_268025.1|	0052508	3-78	4.95e-16	46785	Winged helix DNA-binding domain	0.019	88979	LysR-like transcriptional regulators	2esn A:3-91
lw	gi|71280432|ref|YP_268039.1|	0045790	90-296	2.64e-46	53850	Periplasmic binding protein-like II	0.013	53851	Phosphate binding protein-like	1i6a A:
lw	gi|71280432|ref|YP_268039.1|	0045910	4-111	8.16e-22	46785	Winged helix DNA-binding domain	0.019	88979	LysR-like transcriptional regulators	1ixc A:1-89
lw	gi|71278909|ref|YP_268060.1|	0045790	90-295	9.77e-38	53850	Periplasmic binding protein-like II	0.0084	53851	Phosphate binding protein-like	2fyi A:88-307
lw	gi|71278909|ref|YP_268060.1|	0047461	4-87	3.8e-19	46785	Winged helix DNA-binding domain	0.0054	88979	LysR-like transcriptional regulators	1ixc A:1-89
lw	gi|71280855|ref|YP_268089.1|	0045790	94-297	2.33e-30	53850	Periplasmic binding protein-like II	0.000046	53851	Phosphate binding protein-like	1i6a A:
lw	gi|71280855|ref|YP_268089.1|	0047461	3-84	1.86e-17	46785	Winged helix DNA-binding domain	0.01	88979	LysR-like transcriptional regulators	1ixc A:1-89
lw	gi|71277878|ref|YP_268135.1|	0045790	90-293	1.01e-35	53850	Periplasmic binding protein-like II	0.018	53851	Phosphate binding protein-like	2fyi A:88-307
lw	gi|71277878|ref|YP_268135.1|	0045910	3-111	1.77e-16	46785	Winged helix DNA-binding domain	0.02	88979	LysR-like transcriptional regulators	1ixc A:1-89
lw	gi|71279969|ref|YP_268177.1|	0045790	93-301	2.35e-37	53850	Periplasmic binding protein-like II	0.0075	53851	Phosphate binding protein-like	1al3 A:
lw	gi|71279969|ref|YP_268177.1|	0047461	11-91	3.3e-23	46785	Winged helix DNA-binding domain	0.014	88979	LysR-like transcriptional regulators	1ixc A:1-89
lw	gi|71281974|ref|YP_268199.1|	0045790	91-296	5.61e-39	53850	Periplasmic binding protein-like II	0.0061	53851	Phosphate binding protein-like	2fyi A:88-307
lw	gi|71281974|ref|YP_268199.1|	0047461	7-90	6.56e-20	46785	Winged helix DNA-binding domain	0.005	88979	LysR-like transcriptional regulators	1ixc A:1-89
lw	gi|71280508|ref|YP_268408.1|	0045790	90-293	2.53e-39	53850	Periplasmic binding protein-like II	0.0087	53851	Phosphate binding protein-like	2fyi A:88-307
lw	gi|71280508|ref|YP_268408.1|	0047461	5-87	1.47e-20	46785	Winged helix DNA-binding domain	0.014	88979	LysR-like transcriptional regulators	1ixc A:1-89
lw	gi|71278370|ref|YP_268410.1|	0045790	92-297	1.34e-31	53850	Periplasmic binding protein-like II	0.017	53851	Phosphate binding protein-like	1ixc A:90-294
lw	gi|71278370|ref|YP_268410.1|	0045910	7-114	3.89e-21	46785	Winged helix DNA-binding domain	0.013	88979	LysR-like transcriptional regulators	1ixc A:1-89
lw	gi|71278288|ref|YP_268500.1|	0045790	96-295	3.62e-27	53850	Periplasmic binding protein-like II	0.01	53851	Phosphate binding protein-like	1uth A:
lw	gi|71278288|ref|YP_268500.1|	0047461	6-89	5.44e-16	46785	Winged helix DNA-binding domain	0.0082	88979	LysR-like transcriptional regulators	1ixc A:1-89
lw	gi|71278912|ref|YP_268511.1|	0045790	90-303	4.89e-40	53850	Periplasmic binding protein-like II	0.0092	53851	Phosphate binding protein-like	1al3 A:
lw	gi|71278912|ref|YP_268511.1|	0045910	3-112	1.02e-18	46785	Winged helix DNA-binding domain	0.021	88979	LysR-like transcriptional regulators	1ixc A:1-89
lw	gi|71280207|ref|YP_268637.1|	0047461	3-80	0.0000000000000012	46785	Winged helix DNA-binding domain	0.025	88979	LysR-like transcriptional regulators	1ixc A:1-89
lw	gi|71280207|ref|YP_268637.1|	0045790	83-148	0.000000000181	53850	Periplasmic binding protein-like II	0.011	53851	Phosphate binding protein-like	2fyi A:88-307
lw	gi|71279630|ref|YP_268638.1|	0045790	90-286	1.63e-38	53850	Periplasmic binding protein-like II	0.0017	53851	Phosphate binding protein-like	1i6a A:
lw	gi|71279630|ref|YP_268638.1|	0045910	2-109	1.58e-20	46785	Winged helix DNA-binding domain	0.0033	88979	LysR-like transcriptional regulators	1ixc A:1-89
lw	gi|71279583|ref|YP_268783.1|	0047462	95-296	2.17e-28	53850	Periplasmic binding protein-like II	0.0018	53851	Phosphate binding protein-like	1i6a A:
lw	gi|71279583|ref|YP_268783.1|	0045910	4-114	1.18e-22	46785	Winged helix DNA-binding domain	0.0023	88979	LysR-like transcriptional regulators	1ixc A:1-89
lw	gi|71281955|ref|YP_269237.1|	0045790	98-301	4.52e-39	53850	Periplasmic binding protein-like II	0.0063	53851	Phosphate binding protein-like	2fyi A:88-307
lw	gi|71281955|ref|YP_269237.1|	0047461	12-94	3.74e-18	46785	Winged helix DNA-binding domain	0.006	88979	LysR-like transcriptional regulators	1ixc A:1-89
lw	gi|71280356|ref|YP_269246.1|	0045790	89-294	1.44e-48	53850	Periplasmic binding protein-like II	0.0042	53851	Phosphate binding protein-like	1al3 A:
lw	gi|71280356|ref|YP_269246.1|	0045910	1-110	1.51e-21	46785	Winged helix DNA-binding domain	0.015	88979	LysR-like transcriptional regulators	1ixc A:1-89
lw	gi|71278859|ref|YP_269320.1|	0052508	2-83	5.65e-17	46785	Winged helix DNA-binding domain	0.0035	88979	LysR-like transcriptional regulators	2esn A:3-91
lw	gi|71280634|ref|YP_269388.1|	0045790	88-290	1.99e-39	53850	Periplasmic binding protein-like II	0.0087	53851	Phosphate binding protein-like	2fyi A:88-307
lw	gi|71280634|ref|YP_269388.1|	0047461	4-88	5.44e-20	46785	Winged helix DNA-binding domain	0.0058	88979	LysR-like transcriptional regulators	1ixc A:1-89
lw	gi|71279672|ref|YP_269412.1|	0045790	91-293	5.97e-27	53850	Periplasmic binding protein-like II	0.015	53851	Phosphate binding protein-like	1i6a A:
lw	gi|71279672|ref|YP_269412.1|	0045910	1-111	6.53e-19	46785	Winged helix DNA-binding domain	0.013	88979	LysR-like transcriptional regulators	1ixc A:1-89
lw	gi|71281702|ref|YP_269555.1|	0045790	90-288	2.68e-43	53850	Periplasmic binding protein-like II	0.001	53851	Phosphate binding protein-like	1i6a A:
lw	gi|71281702|ref|YP_269555.1|	0047461	1-85	7.83e-24	46785	Winged helix DNA-binding domain	0.0068	88979	LysR-like transcriptional regulators	1ixc A:1-89
lw	gi|71282643|ref|YP_269671.1|	0047313	92-292	5.89e-25	53850	Periplasmic binding protein-like II	0.0081	53851	Phosphate binding protein-like	2fyi A:88-307
lw	gi|71282643|ref|YP_269671.1|	0052508	4-87	6.06e-23	46785	Winged helix DNA-binding domain	0.01	88979	LysR-like transcriptional regulators	1ixc A:1-89
lw	gi|71280242|ref|YP_269732.1|	0052509	94-301	2.17e-26	53850	Periplasmic binding protein-like II	0.0013	53851	Phosphate binding protein-like	2esn A:92-303
lw	gi|71280242|ref|YP_269732.1|	0052508	5-86	3.24e-19	46785	Winged helix DNA-binding domain	0.0039	88979	LysR-like transcriptional regulators	2esn A:3-91
lw	gi|71281856|ref|YP_269784.1|	0045790	89-288	1.52e-37	53850	Periplasmic binding protein-like II	0.0079	53851	Phosphate binding protein-like	2fyi A:88-307
lw	gi|71281856|ref|YP_269784.1|	0047461	5-83	1.33e-17	46785	Winged helix DNA-binding domain	0.023	88979	LysR-like transcriptional regulators	1ixc A:1-89
lw	gi|71280460|ref|YP_269805.1|	0052509	90-292	2.53e-40	53850	Periplasmic binding protein-like II	0.00057	53851	Phosphate binding protein-like	1uth A:
lw	gi|71280460|ref|YP_269805.1|	0052508	5-85	0.00000000000000136	46785	Winged helix DNA-binding domain	0.0098	88979	LysR-like transcriptional regulators	2esn A:3-91
lw	gi|71281959|ref|YP_269996.1|	0045790	89-297	1.81e-34	53850	Periplasmic binding protein-like II	0.0063	53851	Phosphate binding protein-like	2fyi A:88-307
lw	gi|71281959|ref|YP_269996.1|	0047461	6-88	1.51e-16	46785	Winged helix DNA-binding domain	0.011	88979	LysR-like transcriptional regulators	1ixc A:1-89
lw	gi|71281636|ref|YP_270096.1|	0045790	91-294	4.52e-28	53850	Periplasmic binding protein-like II	0.0064	53851	Phosphate binding protein-like	1al3 A:
lw	gi|71281636|ref|YP_270096.1|	0045910	1-109	1.73e-18	46785	Winged helix DNA-binding domain	0.0095	88979	LysR-like transcriptional regulators	1ixc A:1-89
lw	gi|71282049|ref|YP_270171.1|	0045790	96-302	2.17e-47	53850	Periplasmic binding protein-like II	0.0067	53851	Phosphate binding protein-like	2fyi A:88-307
lw	gi|71282049|ref|YP_270171.1|	0047461	11-93	3.94e-22	46785	Winged helix DNA-binding domain	0.012	88979	LysR-like transcriptional regulators	1ixc A:1-89
lw	gi|71278755|ref|YP_270218.1|	0045790	92-300	2.17e-35	53850	Periplasmic binding protein-like II	0.02	53851	Phosphate binding protein-like	1al3 A:
lw	gi|71278755|ref|YP_270218.1|	0052508	3-85	1.47e-22	46785	Winged helix DNA-binding domain	0.018	88979	LysR-like transcriptional regulators	1ixc A:1-89
lw	gi|71281213|ref|YP_270268.1|	0045790	91-292	2.33e-30	53850	Periplasmic binding protein-like II	0.0039	53851	Phosphate binding protein-like	2fyi A:88-307
lw	gi|71281213|ref|YP_270268.1|	0045910	6-110	0.00000000000000155	46785	Winged helix DNA-binding domain	0.019	88979	LysR-like transcriptional regulators	1ixc A:1-89
lw	gi|71278369|ref|YP_270272.1|	0045790	99-315	3.26e-30	53850	Periplasmic binding protein-like II	0.013	53851	Phosphate binding protein-like	1i6a A:
lw	gi|71278369|ref|YP_270272.1|	0045910	15-124	1.41e-19	46785	Winged helix DNA-binding domain	0.0089	88979	LysR-like transcriptional regulators	1ixc A:1-89
lw	gi|71279467|ref|YP_270278.1|	0045790	92-300	1.01e-42	53850	Periplasmic binding protein-like II	0.0095	53851	Phosphate binding protein-like	1al3 A:
lw	gi|71279467|ref|YP_270278.1|	0045910	3-113	6.39e-22	46785	Winged helix DNA-binding domain	0.0052	88979	LysR-like transcriptional regulators	1ixc A:1-89
lw	gi|71278659|ref|YP_270525.1|	0045790	98-297	5.43e-36	53850	Periplasmic binding protein-like II	0.00096	53851	Phosphate binding protein-like	1i6a A:
lw	gi|71278659|ref|YP_270525.1|	0045910	6-119	3.92e-18	46785	Winged helix DNA-binding domain	0.007	88979	LysR-like transcriptional regulators	1ixc A:1-89
lw	gi|71278424|ref|YP_270599.1|	0045790	90-294	1.18e-39	53850	Periplasmic binding protein-like II	0.011	53851	Phosphate binding protein-like	1al3 A:
lw	gi|71278424|ref|YP_270599.1|	0047461	4-84	2.66e-19	46785	Winged helix DNA-binding domain	0.0024	88979	LysR-like transcriptional regulators	1ixc A:1-89
lw	gi|71278689|ref|YP_270603.1|	0045790	93-293	1.19e-31	53850	Periplasmic binding protein-like II	0.0074	53851	Phosphate binding protein-like	2fyi A:88-307
lw	gi|71278689|ref|YP_270603.1|	0052508	3-84	3.86e-21	46785	Winged helix DNA-binding domain	0.01	88979	LysR-like transcriptional regulators	1ixc A:1-89
lw	gi|71282259|ref|YP_270635.1|	0045790	111-320	5.43e-39	53850	Periplasmic binding protein-like II	0.016	53851	Phosphate binding protein-like	2fyi A:88-307
lw	gi|71282259|ref|YP_270635.1|	0045910	22-137	1.45e-21	46785	Winged helix DNA-binding domain	0.025	88979	LysR-like transcriptional regulators	1ixc A:1-89
lw	gi|71281519|ref|YP_270709.1|	0049998	103-302	3.44e-19	53850	Periplasmic binding protein-like II	0.0072	53851	Phosphate binding protein-like	1al3 A:
lw	gi|71281519|ref|YP_270709.1|	0047461	16-98	7.42e-17	46785	Winged helix DNA-binding domain	0.011	88979	LysR-like transcriptional regulators	1ixc A:1-89
lw	gi|71279605|ref|YP_270790.1|	0045910	4-84	7.67e-16	46785	Winged helix DNA-binding domain	0.027	88979	LysR-like transcriptional regulators	1ixc A:1-89
lw	gi|71279605|ref|YP_270790.1|	0049998	95-271	0.0000000000000132	53850	Periplasmic binding protein-like II	0.022	53851	Phosphate binding protein-like	2esn A:92-303
lw	gi|71278272|ref|YP_270812.1|	0049998	82-290	1.45e-25	53850	Periplasmic binding protein-like II	0.014	53851	Phosphate binding protein-like	2esn A:92-303
lw	gi|71278272|ref|YP_270812.1|	0047461	7-90	1.58e-20	46785	Winged helix DNA-binding domain	0.012	88979	LysR-like transcriptional regulators	1ixc A:1-89
lw	gi|71282151|ref|YP_270929.1|	0045790	91-311	2.9e-18	53850	Periplasmic binding protein-like II	0.013	53851	Phosphate binding protein-like	1al3 A:
lw	gi|71282151|ref|YP_270929.1|	0047461	5-86	1.03e-16	46785	Winged helix DNA-binding domain	0.01	88979	LysR-like transcriptional regulators	1ixc A:1-89
lw	gi|71280424|ref|YP_271008.1|	0047461	3-81	7.62e-18	46785	Winged helix DNA-binding domain	0.016	88979	LysR-like transcriptional regulators	1ixc A:1-89
lw	gi|71280424|ref|YP_271008.1|	0045790	92-313	0.00000000000000507	53850	Periplasmic binding protein-like II	0.015	53851	Phosphate binding protein-like	1hsl A:
lw	gi|71282457|ref|YP_271302.1|	0045790	102-313	3.12e-29	53850	Periplasmic binding protein-like II	0.0099	53851	Phosphate binding protein-like	2fyi A:88-307
lw	gi|71282457|ref|YP_271302.1|	0052508	17-93	1.44e-18	46785	Winged helix DNA-binding domain	0.017	88979	LysR-like transcriptional regulators	1ixc A:1-89
lw	gi|71280176|ref|YP_271306.1|	0045790	90-291	1.09e-41	53850	Periplasmic binding protein-like II	0.00054	53851	Phosphate binding protein-like	1i6a A:
lw	gi|71280176|ref|YP_271306.1|	0045910	1-111	2.49e-19	46785	Winged helix DNA-binding domain	0.006	88979	LysR-like transcriptional regulators	1ixc A:1-89
lw	gi|71282349|ref|YP_271310.1|	0047461	15-99	1.07e-18	46785	Winged helix DNA-binding domain	0.015	88979	LysR-like transcriptional regulators	1ixc A:1-89
lw	gi|71282349|ref|YP_271310.1|	0045790	102-305	5.07e-17	53850	Periplasmic binding protein-like II	0.0082	53851	Phosphate binding protein-like	1i6a A:
lw	gi|71280276|ref|YP_271335.1|	0045790	89-296	1.81e-46	53850	Periplasmic binding protein-like II	0.0055	53851	Phosphate binding protein-like	1al3 A:
lw	gi|71280276|ref|YP_271335.1|	0047461	4-88	1.65e-19	46785	Winged helix DNA-binding domain	0.028	88979	LysR-like transcriptional regulators	1ixc A:1-89
lw	gi|71282471|ref|YP_271343.1|	0045790	88-290	1.67e-42	53850	Periplasmic binding protein-like II	0.00043	53851	Phosphate binding protein-like	1al3 A:
lw	gi|71282471|ref|YP_271343.1|	0045910	3-110	4.54e-23	46785	Winged helix DNA-binding domain	0.011	88979	LysR-like transcriptional regulators	1ixc A:1-89
lw	gi|71278569|ref|YP_271362.1|	0045790	89-296	1.44e-38	53850	Periplasmic binding protein-like II	0.0000017	53851	Phosphate binding protein-like	1i6a A:
lw	gi|71278569|ref|YP_271362.1|	0045910	1-112	2.51e-22	46785	Winged helix DNA-binding domain	0.0038	88979	LysR-like transcriptional regulators	1ixc A:1-89
lw	gi|71281496|ref|YP_271479.1|	0045790	89-290	1.58e-27	53850	Periplasmic binding protein-like II	0.0039	53851	Phosphate binding protein-like	1al3 A:
lw	gi|71281496|ref|YP_271479.1|	0047461	1-84	9.85e-17	46785	Winged helix DNA-binding domain	0.02	88979	LysR-like transcriptional regulators	1ixc A:1-89
lw	gi|71278222|ref|YP_271560.1|	0045790	93-290	5.79e-36	53850	Periplasmic binding protein-like II	0.015	53851	Phosphate binding protein-like	1twy A:
lw	gi|71278222|ref|YP_271560.1|	0045910	7-115	5.75e-19	46785	Winged helix DNA-binding domain	0.011	88979	LysR-like transcriptional regulators	1ixc A:1-89
lw	gi|71277813|ref|YP_271575.1|	0045790	92-297	9.77e-35	53850	Periplasmic binding protein-like II	0.015	53851	Phosphate binding protein-like	2fyi A:88-307
lw	gi|71277813|ref|YP_271575.1|	0047461	6-88	1.48e-21	46785	Winged helix DNA-binding domain	0.0058	88979	LysR-like transcriptional regulators	1ixc A:1-89
lw	gi|71280970|ref|YP_267553.1|	0052801	5-138	1.67e-26	46785	Winged helix DNA-binding domain	0.0061	63379	MarR-like transcriptional regulators	1jgs A:
lw	gi|71278194|ref|YP_268080.1|	0049308	2-139	1.55e-26	46785	Winged helix DNA-binding domain	0.0074	63379	MarR-like transcriptional regulators	2bv6 A:5-140
lw	gi|71279425|ref|YP_268176.1|	0049595	80-252	3.99e-38	55781	GAF domain-like	0.00067	75513	IclR ligand-binding domain-like	1td5 A:
lw	gi|71279425|ref|YP_268176.1|	0048177	11-80	0.0000000000229	46785	Winged helix DNA-binding domain	0.042	63379	MarR-like transcriptional regulators	2a61 A:5-143
lw	gi|71281121|ref|YP_268735.1|	0052801	2-142	7.04e-32	46785	Winged helix DNA-binding domain	0.00018	63379	MarR-like transcriptional regulators	1z91 A:8-144
lw	gi|71281411|ref|YP_270007.1|	0052801	18-154	3.7e-33	46785	Winged helix DNA-binding domain	0.0000955	63379	MarR-like transcriptional regulators	1z91 A:8-144
lw	gi|71280504|ref|YP_270665.1|	0049308	1-139	1.56e-27	46785	Winged helix DNA-binding domain	0.0051	63379	MarR-like transcriptional regulators	2bv6 A:5-140
lw	gi|71279676|ref|YP_271544.1|	0053759	2-134	1.79e-19	46785	Winged helix DNA-binding domain	0.04	63379	MarR-like transcriptional regulators	2eth A:1-140
lw	gi|71278385|ref|YP_266911.1|	0051385	8-107	3.12e-20	46894	C-terminal effector domain of the bipartite response regulators	0.01	46895	PhoB-like	1kgs A:124-225
lw	gi|71282358|ref|YP_267401.1|	0054521	4-120	1.99e-36	52172	CheY-like	0.00014	52173	CheY-related	1mvo A:
lw	gi|71282358|ref|YP_267401.1|	0051385	147-247	2.61e-29	46894	C-terminal effector domain of the bipartite response regulators	0.001	46895	PhoB-like	1qqi A:
lw	gi|71281676|ref|YP_267431.1|	0050342	1-122	8.25e-39	52172	CheY-like	0.00047	52173	CheY-related	1mvo A:
lw	gi|71281676|ref|YP_267431.1|	0048619	133-228	2.24e-20	46894	C-terminal effector domain of the bipartite response regulators	0.00067	46895	PhoB-like	1opc A:
lw	gi|71280052|ref|YP_267764.1|	0048619	157-252	4.25e-24	46894	C-terminal effector domain of the bipartite response regulators	0.0016	46895	PhoB-like	1opc A:
lw	gi|71280052|ref|YP_267764.1|	0050342	61-154	0.00000000000000139	52172	CheY-like	0.0037	52173	CheY-related	2pl1 A:1-119
lw	gi|71282474|ref|YP_267951.1|	0050342	2-125	3.42e-42	52172	CheY-like	0.0000137	52173	CheY-related	1b00 A:
lw	gi|71282474|ref|YP_267951.1|	0051385	130-225	9.35e-31	46894	C-terminal effector domain of the bipartite response regulators	0.0000224	46895	PhoB-like	1qqi A:
lw	gi|71279444|ref|YP_268131.1|	0054521	1-118	4.98e-36	52172	CheY-like	0.00015	52173	CheY-related	2pl1 A:1-119
lw	gi|71279444|ref|YP_268131.1|	0051385	118-220	6.8e-26	46894	C-terminal effector domain of the bipartite response regulators	0.0017	46895	PhoB-like	1kgs A:124-225
lw	gi|71278719|ref|YP_268169.1|	0050342	5-126	2.42e-38	52172	CheY-like	0.00016	52173	CheY-related	1nxo A:
lw	gi|71278719|ref|YP_268169.1|	0051385	145-244	1.45e-26	46894	C-terminal effector domain of the bipartite response regulators	0.001	46895	PhoB-like	1p2f A:121-217
lw	gi|71279016|ref|YP_268481.1|	0050342	6-132	4.55e-40	52172	CheY-like	0.0000844	52173	CheY-related	1kgs A:2-123
lw	gi|71279016|ref|YP_268481.1|	0051385	139-238	4.37e-21	46894	C-terminal effector domain of the bipartite response regulators	0.01	46895	PhoB-like	1kgs A:124-225
lw	gi|71278381|ref|YP_268558.1|	0050342	2-127	1.28e-34	52172	CheY-like	0.0000476	52173	CheY-related	1zgz A:2-121
lw	gi|71278381|ref|YP_268558.1|	0051385	135-236	1.05e-24	46894	C-terminal effector domain of the bipartite response regulators	0.00073	46895	PhoB-like	1opc A:
lw	gi|71282069|ref|YP_268595.1|	0050342	1-120	1.71e-37	52172	CheY-like	0.0002	52173	CheY-related	1mvo A:
lw	gi|71282069|ref|YP_268595.1|	0049014	128-221	2.18e-23	46894	C-terminal effector domain of the bipartite response regulators	0.00037	46895	PhoB-like	1kgs A:124-225
lw	gi|71280786|ref|YP_269105.1|	0050342	1-127	3.84e-40	52172	CheY-like	0.00037	52173	CheY-related	1zgz A:2-121
lw	gi|71280786|ref|YP_269105.1|	0049014	129-231	8.79e-25	46894	C-terminal effector domain of the bipartite response regulators	0.00028	46895	PhoB-like	1opc A:
lw	gi|71277942|ref|YP_269189.1|	0050342	2-128	5.27e-38	52172	CheY-like	0.00011	52173	CheY-related	1xhf A:2-122
lw	gi|71277942|ref|YP_269189.1|	0048619	141-235	2.47e-25	46894	C-terminal effector domain of the bipartite response regulators	0.00067	46895	PhoB-like	1opc A:
lw	gi|71280839|ref|YP_269426.1|	0050342	1-124	4.13e-35	52172	CheY-like	0.00032	52173	CheY-related	1nxo A:
lw	gi|71280839|ref|YP_269426.1|	0049014	123-220	5.67e-19	46894	C-terminal effector domain of the bipartite response regulators	0.003	46895	PhoB-like	1kgs A:124-225
lw	gi|71279007|ref|YP_269498.1|	0054521	1-118	7.4e-36	52172	CheY-like	0.00045	52173	CheY-related	1ys7 A:7-127
lw	gi|71279007|ref|YP_269498.1|	0051385	166-239	1.84e-18	46894	C-terminal effector domain of the bipartite response regulators	0.0017	46895	PhoB-like	1kgs A:124-225
lw	gi|71279557|ref|YP_269763.1|	0043525	11-177	4.13e-38	52172	CheY-like	0.00042	52173	CheY-related	1mvo A:
lw	gi|71279557|ref|YP_269763.1|	0052669	157-234	7.65e-16	46894	C-terminal effector domain of the bipartite response regulators	0.0044	46895	PhoB-like	1ys7 A:128-233
lw	gi|71279233|ref|YP_269868.1|	0054521	10-125	5.27e-35	52172	CheY-like	0.00016	52173	CheY-related	1nxo A:
lw	gi|71279233|ref|YP_269868.1|	0051385	132-234	3.12e-28	46894	C-terminal effector domain of the bipartite response regulators	0.001	46895	PhoB-like	1opc A:
lw	gi|71279241|ref|YP_269910.1|	0051385	176-267	7.09e-20	46894	C-terminal effector domain of the bipartite response regulators	0.0014	46895	PhoB-like	1p2f A:121-217
lw	gi|71279117|ref|YP_269981.1|	0050342	2-121	1.57e-38	52172	CheY-like	0.00015	52173	CheY-related	1mvo A:
lw	gi|71279117|ref|YP_269981.1|	0048619	139-230	8.75e-25	46894	C-terminal effector domain of the bipartite response regulators	0.0018	46895	PhoB-like	1qqi A:
lw	gi|71281981|ref|YP_270182.1|	0050946	175-425,457-510	1.22e-21	82171	DPP6 N-terminal domain-like	0.027	82172	DPP6 N-terminal domain-like	1xfd A:127-591
lw	gi|71281981|ref|YP_270182.1|	0048684	3-98	1.3e-20	46894	C-terminal effector domain of the bipartite response regulators	0.0013	46895	PhoB-like	1p2f A:121-217
lw	gi|71281981|ref|YP_270182.1|	0039879	438-621	0.000000000000549	69304	Tricorn protease N-terminal domain	0.035	69305	Tricorn protease N-terminal domain	1k32 A:39-319
lw	gi|71278729|ref|YP_270640.1|	0050342	2-128	1.71e-29	52172	CheY-like	0.00041	52173	CheY-related	1b00 A:
lw	gi|71278729|ref|YP_270640.1|	0051385	131-227	7.94e-21	46894	C-terminal effector domain of the bipartite response regulators	0.0039	46895	PhoB-like	1qqi A:
lw	gi|71279900|ref|YP_270911.1|	0050342	3-129	3.98e-34	52172	CheY-like	0.00019	52173	CheY-related	1mvo A:
lw	gi|71279900|ref|YP_270911.1|	0049014	134-228	1.7e-19	46894	C-terminal effector domain of the bipartite response regulators	0.00089	46895	PhoB-like	1opc A:
lw	gi|71278204|ref|YP_271144.1|	0050342	2-126	1.42e-33	52172	CheY-like	0.0000152	52173	CheY-related	1xhf A:2-122
lw	gi|71278204|ref|YP_271144.1|	0051385	127-229	3.4e-22	46894	C-terminal effector domain of the bipartite response regulators	0.0017	46895	PhoB-like	1opc A:
lw	gi|71277926|ref|YP_271244.1|	0050342	4-129	2.85e-42	52172	CheY-like	0.00014	52173	CheY-related	1mvo A:
lw	gi|71277926|ref|YP_271244.1|	0051385	134-235	3.97e-26	46894	C-terminal effector domain of the bipartite response regulators	0.00000931	46895	PhoB-like	1opc A:
lw	gi|71280362|ref|YP_267902.1|	0049999	2-61	3.49e-17	47413	lambda repressor-like DNA-binding domains	0.0024	47432	SinR domain-like	1utx A:
lw	gi|71281916|ref|YP_268379.1|	0051249	3-56	0.000000000000751	47413	lambda repressor-like DNA-binding domains	0.038	47432	SinR domain-like	2b5a A:1-77
lw	gi|71280860|ref|YP_268901.1|	0045765	1-68	0.000000000648	47413	lambda repressor-like DNA-binding domains	0.091	47432	SinR domain-like	1b0n A:1-68
lw	gi|71279897|ref|YP_269962.1|	0043706	51-175	2.18e-18	51182	RmlC-like cupins	0.057	89409	TM1287-like	1v70 A:
lw	gi|71279897|ref|YP_269962.1|	0051249	4-66	8.16e-16	47413	lambda repressor-like DNA-binding domains	0.021	47432	SinR domain-like	1utx A:
lw	gi|71278291|ref|YP_271323.1|	0049374	56-180	5.63e-23	51182	RmlC-like cupins	0.09	89406	Hypothetical protein TM1112	1lkn A:
lw	gi|71278291|ref|YP_271323.1|	0051249	1-66	4.5e-17	47413	lambda repressor-like DNA-binding domains	0.06	47432	SinR domain-like	1b0n A:1-68
lw	gi|71278134|ref|YP_266939.1|	0052656	77-175	2.37e-21	48498	Tetracyclin repressor-like, C-terminal domain	0.00085	48499	Tetracyclin repressor-like, C-terminal domain	2fd5 A:77-180
lw	gi|71278134|ref|YP_266939.1|	0049195	4-64	0.0000000000000139	46689	Homeodomain-like	0.0047	46764	Tetracyclin repressor-like, N-terminal domain	1ui5 A:5-75
lw	gi|71281723|ref|YP_266949.1|	0054341	12-77	0.000000000709	46689	Homeodomain-like	0.025	46764	Tetracyclin repressor-like, N-terminal domain	1z0x A:4-71
lw	gi|71281723|ref|YP_266949.1|	0050189	88-194	0.000063	48498	Tetracyclin repressor-like, C-terminal domain	0.013	48499	Tetracyclin repressor-like, C-terminal domain	1z77 A:76-200
lw	gi|71281763|ref|YP_266981.1|	0049523	2-70	2.28e-16	46689	Homeodomain-like	0.004	46764	Tetracyclin repressor-like, N-terminal domain	1ui5 A:5-75
lw	gi|71279564|ref|YP_267056.1|	0049523	5-83	0.000000000339	46689	Homeodomain-like	0.0076	46764	Tetracyclin repressor-like, N-terminal domain	1vi0 A:6-77
lw	gi|71280025|ref|YP_267101.1|	0049195	3-78	0.000000000000016	46689	Homeodomain-like	0.011	46764	Tetracyclin repressor-like, N-terminal domain	2oi8 A:8-86
lw	gi|71280732|ref|YP_267497.1|	0049195	18-79	0.000000000000205	46689	Homeodomain-like	0.0055	46764	Tetracyclin repressor-like, N-terminal domain	2fbq A:2-80
lw	gi|71279736|ref|YP_267589.1|	0036286	223-271	0.0000672	46689	Homeodomain-like	0.063	46764	Tetracyclin repressor-like, N-terminal domain	1v7b A:1-74
lw	gi|71278172|ref|YP_267736.1|	0049523	6-79	8.98e-18	46689	Homeodomain-like	0.0069	46764	Tetracyclin repressor-like, N-terminal domain	2gen A:6-75
lw	gi|71282042|ref|YP_268048.1|	0049195	3-70	3.39e-18	46689	Homeodomain-like	0.007	46764	Tetracyclin repressor-like, N-terminal domain	1ui5 A:5-75
lw	gi|71282042|ref|YP_268048.1|	0052656	81-161	0.00000000000694	48498	Tetracyclin repressor-like, C-terminal domain	0.017	48499	Tetracyclin repressor-like, C-terminal domain	1sgm A:78-188
lw	gi|71280296|ref|YP_268075.1|	0053205	77-186	0.000000000000356	48498	Tetracyclin repressor-like, C-terminal domain	0.015	48499	Tetracyclin repressor-like, C-terminal domain	2gfn A:81-199
lw	gi|71280296|ref|YP_268075.1|	0049523	3-71	0.000000000000354	46689	Homeodomain-like	0.0081	46764	Tetracyclin repressor-like, N-terminal domain	2gfn A:4-80
lw	gi|71279509|ref|YP_268101.1|	0049523	8-85	1.75e-17	46689	Homeodomain-like	0.0063	46764	Tetracyclin repressor-like, N-terminal domain	1pb6 A:14-85
lw	gi|71279509|ref|YP_268101.1|	0052743	85-187	0.0000146	48498	Tetracyclin repressor-like, C-terminal domain	0.012	48499	Tetracyclin repressor-like, C-terminal domain	1vi0 A:78-194
lw	gi|71279224|ref|YP_268139.1|	0053066	81-189	8.9e-25	48498	Tetracyclin repressor-like, C-terminal domain	0.0026	48499	Tetracyclin repressor-like, C-terminal domain	2i10 A:79-194
lw	gi|71279224|ref|YP_268139.1|	0049195	2-70	0.0000000000000272	46689	Homeodomain-like	0.0038	46764	Tetracyclin repressor-like, N-terminal domain	2i10 A:10-78
lw	gi|71282227|ref|YP_268153.1|	0043601	77-190	2.75e-20	48498	Tetracyclin repressor-like, C-terminal domain	0.0057	48499	Tetracyclin repressor-like, C-terminal domain	1sgm A:78-188
lw	gi|71282227|ref|YP_268153.1|	0049523	3-81	2.21e-16	46689	Homeodomain-like	0.002	46764	Tetracyclin repressor-like, N-terminal domain	1ui5 A:5-75
lw	gi|71280148|ref|YP_268242.1|	0041617	137-370	3.31e-67	52540	P-loop containing nucleoside triphosphate hydrolases	0.0000016	81269	Extended AAA-ATPase domain	1ny5 A:138-384
lw	gi|71280148|ref|YP_268242.1|	0043525	1-174	5.55e-41	52172	CheY-like	0.00043	52173	CheY-related	1krw A:
lw	gi|71280148|ref|YP_268242.1|	0037176	342-436	0.000000000026	46689	Homeodomain-like	0.09	46764	Tetracyclin repressor-like, N-terminal domain	2g3b A:2-73
lw	gi|71281277|ref|YP_268328.1|	0052648	79-206	2.05e-41	48498	Tetracyclin repressor-like, C-terminal domain	0.00022	48499	Tetracyclin repressor-like, C-terminal domain	2fbq A:81-214
lw	gi|71281277|ref|YP_268328.1|	0049523	3-69	1.85e-17	46689	Homeodomain-like	0.0005	46764	Tetracyclin repressor-like, N-terminal domain	2fbq A:2-80
lw	gi|71281052|ref|YP_268355.1|	0045977	252-301	0.000000000672	46689	Homeodomain-like	0.016	46759	AraC type transcriptional activator	1bl0 A:63-124
lw	gi|71281052|ref|YP_268355.1|	0036286	199-249	0.0000000116	46689	Homeodomain-like	0.068	46764	Tetracyclin repressor-like, N-terminal domain	2hyj A:8-82
lw	gi|71280618|ref|YP_268389.1|	0049195	14-80	0.0000000000246	46689	Homeodomain-like	0.0093	46764	Tetracyclin repressor-like, N-terminal domain	1ui5 A:5-75
lw	gi|71282470|ref|YP_268419.1|	0049195	2-67	0.00000000000000616	46689	Homeodomain-like	0.0014	46764	Tetracyclin repressor-like, N-terminal domain	2i10 A:10-78
lw	gi|71282470|ref|YP_268419.1|	0053066	84-197	0.0000000000000222	48498	Tetracyclin repressor-like, C-terminal domain	0.004	48499	Tetracyclin repressor-like, C-terminal domain	2i10 A:79-194
lw	gi|71282421|ref|YP_268695.1|	0048726	87-208	8.9e-40	48498	Tetracyclin repressor-like, C-terminal domain	0.00019	48499	Tetracyclin repressor-like, C-terminal domain	1pb6 A:86-211
lw	gi|71282421|ref|YP_268695.1|	0049523	18-86	0.000000000000011	46689	Homeodomain-like	0.0047	46764	Tetracyclin repressor-like, N-terminal domain	1pb6 A:14-85
lw	gi|71279522|ref|YP_268984.1|	0049523	21-95	0.00000000000359	46689	Homeodomain-like	0.0057	46764	Tetracyclin repressor-like, N-terminal domain	1z77 A:1-75
lw	gi|71282013|ref|YP_269164.1|	0054375	90-199	3.71e-19	48498	Tetracyclin repressor-like, C-terminal domain	0.0049	48499	Tetracyclin repressor-like, C-terminal domain	1zk8 A:78-182
lw	gi|71282013|ref|YP_269164.1|	0054374	9-75	0.000000000000012	46689	Homeodomain-like	0.0088	46764	Tetracyclin repressor-like, N-terminal domain	1z0x A:4-71
lw	gi|71282634|ref|YP_269226.1|	0051514	2-72	0.0000000000000308	46689	Homeodomain-like	0.011	46764	Tetracyclin repressor-like, N-terminal domain	1pb6 A:14-85
lw	gi|71282634|ref|YP_269226.1|	0052656	100-166	0.00000116	48498	Tetracyclin repressor-like, C-terminal domain	0.018	48499	Tetracyclin repressor-like, C-terminal domain	2i10 A:79-194
lw	gi|71280368|ref|YP_269682.1|	0036286	220-268	0.0000672	46689	Homeodomain-like	0.04	46764	Tetracyclin repressor-like, N-terminal domain	1jt6 A:2-72
lw	gi|71280604|ref|YP_270017.1|	0049195	12-77	0.0000000000000434	46689	Homeodomain-like	0.0073	46764	Tetracyclin repressor-like, N-terminal domain	1vi0 A:6-77
lw	gi|71281239|ref|YP_270059.1|	0052656	79-183	4.54e-18	48498	Tetracyclin repressor-like, C-terminal domain	0.0023	48499	Tetracyclin repressor-like, C-terminal domain	2fd5 A:77-180
lw	gi|71281239|ref|YP_270059.1|	0049523	3-79	0.00000000000000185	46689	Homeodomain-like	0.0057	46764	Tetracyclin repressor-like, N-terminal domain	1ui5 A:5-75
lw	gi|71278787|ref|YP_270662.1|	0049523	7-90	4.26e-19	46689	Homeodomain-like	0.0023	46764	Tetracyclin repressor-like, N-terminal domain	1ui5 A:5-75
lw	gi|71278787|ref|YP_270662.1|	0052849	85-190	0.00000000000548	48498	Tetracyclin repressor-like, C-terminal domain	0.011	48499	Tetracyclin repressor-like, C-terminal domain	2gfn A:81-199
lw	gi|71279521|ref|YP_270670.1|	0049523	6-82	0.00000000000000298	46689	Homeodomain-like	0.0067	46764	Tetracyclin repressor-like, N-terminal domain	2gfn A:4-80
lw	gi|71279521|ref|YP_270670.1|	0053205	85-172	0.000000000000993	48498	Tetracyclin repressor-like, C-terminal domain	0.018	48499	Tetracyclin repressor-like, C-terminal domain	2gfn A:81-199
lw	gi|71281722|ref|YP_270717.1|	0048726	93-216	1.63e-38	48498	Tetracyclin repressor-like, C-terminal domain	0.00014	48499	Tetracyclin repressor-like, C-terminal domain	1pb6 A:86-211
lw	gi|71281722|ref|YP_270717.1|	0049523	13-96	3.59e-17	46689	Homeodomain-like	0.0017	46764	Tetracyclin repressor-like, N-terminal domain	1pb6 A:14-85
lw	gi|71278024|ref|YP_271393.1|	0043601	96-206	1.67e-23	48498	Tetracyclin repressor-like, C-terminal domain	0.0097	48499	Tetracyclin repressor-like, C-terminal domain	1sgm A:78-188
lw	gi|71278024|ref|YP_271393.1|	0049195	15-90	0.000000000000564	46689	Homeodomain-like	0.0065	46764	Tetracyclin repressor-like, N-terminal domain	1pb6 A:14-85
lw	gi|71281108|ref|YP_271515.1|	0048726	83-207	8.34e-40	48498	Tetracyclin repressor-like, C-terminal domain	0.0001	48499	Tetracyclin repressor-like, C-terminal domain	1pb6 A:86-211
lw	gi|71281108|ref|YP_271515.1|	0049523	10-84	0.00000000000000308	46689	Homeodomain-like	0.0066	46764	Tetracyclin repressor-like, N-terminal domain	1pb6 A:14-85
