# Supplementary material for: Abundance, diversity and domain architecture variability in prokaryotic DNA-binding transcription factors
Source: PLoS One. 2018 Apr 3;13(4):e0195332. doi: 10.1371/journal.pone.0195332 (PMC5882156; doi:10.1371/journal.pone.0195332)
Supplement: S1 Dataset — The information of genomes and transcription factors is organized in a tabular format. The file S1_Dataset.zip contains 761 files, one per genome. The information is organized as follows: Genome ID, identifier from NCBI database; Supfam ID; physical position of the Domain; E-value; Supfam model assignment; Supfam description; E-value associated to the family; Family ID; Family ID; representative PDB associated to each assignment. (ZIP) [file pone.0195332.s005.zip › Genomes_assignments/Comamonas_testosteroni_CNB-2_B.TFs]

fR	gi|264676636|ref|YP_003276542.1|	0046275	303-352	0.0000000000184	46689	Homeodomain-like	0.02	46759	AraC type transcriptional activator	1d5y A:57-121
fR	gi|264677175|ref|YP_003277081.1|	0036286	167-216	0.00000152	46689	Homeodomain-like	0.025	46759	AraC type transcriptional activator	1bl0 A:9-62
fR	gi|264677175|ref|YP_003277081.1|	0046275	239-273	0.0000381	46689	Homeodomain-like	0.044	46759	AraC type transcriptional activator	1bl0 A:63-124
fR	gi|264677284|ref|YP_003277190.1|	0046275	280-319	0.000000108	46689	Homeodomain-like	0.016	46759	AraC type transcriptional activator	1bl0 A:9-62
fR	gi|264677290|ref|YP_003277196.1|	0046275	263-313	0.0000000000851	46689	Homeodomain-like	0.038	46759	AraC type transcriptional activator	1d5y A:57-121
fR	gi|264677736|ref|YP_003277642.1|	0046275	223-271	0.0000000000493	46689	Homeodomain-like	0.0081	46759	AraC type transcriptional activator	1bl0 A:63-124
fR	gi|264677736|ref|YP_003277642.1|	0036286	171-221	0.0000000538	46689	Homeodomain-like	0.076	46759	AraC type transcriptional activator	1d5y A:3-56
fR	gi|264677851|ref|YP_003277757.1|	0046275	286-335	0.00000000233	46689	Homeodomain-like	0.027	46759	AraC type transcriptional activator	1d5y A:3-56
fR	gi|264678030|ref|YP_003277937.1|	0052668	80-268	5.68e-44	52317	Class I glutamine amidotransferase-like	0.014	52325	DJ-1/PfpI	1g2i A:
fR	gi|264678030|ref|YP_003277937.1|	0045977	339-387	0.00000000762	46689	Homeodomain-like	0.02	46759	AraC type transcriptional activator	1bl0 A:63-124
fR	gi|264678030|ref|YP_003277937.1|	0036286	286-335	0.0000000358	46689	Homeodomain-like	0.088	46759	AraC type transcriptional activator	1bl0 A:9-62
fR	gi|264678226|ref|YP_003278133.1|	0047686	21-192	0.00000000000000267	51182	RmlC-like cupins	0.042	101976	TM1459-like	1vj2 A:
fR	gi|264678226|ref|YP_003278133.1|	0046275	217-263	0.000000291	46689	Homeodomain-like	0.017	46759	AraC type transcriptional activator	1d5y A:57-121
fR	gi|264678431|ref|YP_003278338.1|	0046275	305-355	0.00000000000627	46689	Homeodomain-like	0.046	46759	AraC type transcriptional activator	1d5y A:57-121
fR	gi|264678949|ref|YP_003278856.1|	0046275	259-308	0.00000000161	46689	Homeodomain-like	0.031	46759	AraC type transcriptional activator	1bl0 A:63-124
fR	gi|264679019|ref|YP_003278926.1|	0045977	282-331	0.00000013	46689	Homeodomain-like	0.039	46759	AraC type transcriptional activator	1bl0 A:63-124
fR	gi|264679059|ref|YP_003278966.1|	0052668	1-190	3.67e-38	52317	Class I glutamine amidotransferase-like	0.0098	52325	DJ-1/PfpI	2fex A:1-188
fR	gi|264679059|ref|YP_003278966.1|	0036286	207-254	0.0000000155	46689	Homeodomain-like	0.022	46759	AraC type transcriptional activator	1bl0 A:9-62
fR	gi|264679059|ref|YP_003278966.1|	0045977	260-310	0.000000121	46689	Homeodomain-like	0.031	46759	AraC type transcriptional activator	1bl0 A:63-124
fR	gi|264679262|ref|YP_003279169.1|	0047686	11-177	2.85e-16	51182	RmlC-like cupins	0.033	89409	TM1287-like	1v70 A:
fR	gi|264679262|ref|YP_003279169.1|	0046275	219-251	0.0000121	46689	Homeodomain-like	0.018	46759	AraC type transcriptional activator	1d5y A:57-121
fR	gi|264679538|ref|YP_003279445.1|	0052668	9-215	1.52e-37	52317	Class I glutamine amidotransferase-like	0.026	52325	DJ-1/PfpI	1g2i A:
fR	gi|264679538|ref|YP_003279445.1|	0036286	234-284	0.00000000448	46689	Homeodomain-like	0.015	46759	AraC type transcriptional activator	1d5y A:3-56
fR	gi|264679538|ref|YP_003279445.1|	0045977	288-338	0.000003	46689	Homeodomain-like	0.03	46759	AraC type transcriptional activator	1d5y A:57-121
fR	gi|264679782|ref|YP_003279691.1|	0051818	24-134	0.00000000000000183	51215	Regulatory protein AraC	0.014	51216	Regulatory protein AraC	2arc A:
fR	gi|264679782|ref|YP_003279691.1|	0036286	165-214	0.000000000309	46689	Homeodomain-like	0.045	46759	AraC type transcriptional activator	1d5y A:3-56
fR	gi|264679782|ref|YP_003279691.1|	0046275	217-262	0.000000233	46689	Homeodomain-like	0.016	46759	AraC type transcriptional activator	1bl0 A:63-124
fR	gi|264679789|ref|YP_003279698.1|	0049380	203-284	6.41e-30	46767	Methylated DNA-protein cysteine methyltransferase, C-terminal domain	0.0000297	46768	Methylated DNA-protein cysteine methyltransferase, C-terminal domain	1sfe A:93-176
fR	gi|264679789|ref|YP_003279698.1|	0049381	124-201	4.71e-22	53155	Methylated DNA-protein cysteine methyltransferase domain	0.00024	53156	Methylated DNA-protein cysteine methyltransferase domain	1sfe A:12-92
fR	gi|264679789|ref|YP_003279698.1|	0036286	16-65	0.000000627	46689	Homeodomain-like	0.011	46759	AraC type transcriptional activator	1bl0 A:9-62
fR	gi|264679833|ref|YP_003279742.1|	0047686	18-193	0.00000000000738	51182	RmlC-like cupins	0.085	89403	Glucose-6-phosphate isomerase, GPI	1x82 A:
fR	gi|264679833|ref|YP_003279742.1|	0046275	213-262	0.00000000448	46689	Homeodomain-like	0.016	46759	AraC type transcriptional activator	1d5y A:57-121
fR	gi|264679898|ref|YP_003279807.1|	0046275	275-326	0.0000000000582	46689	Homeodomain-like	0.021	46759	AraC type transcriptional activator	1d5y A:57-121
fR	gi|264679909|ref|YP_003279818.1|	0046275	209-258	0.00000000000125	46689	Homeodomain-like	0.02	46759	AraC type transcriptional activator	1d5y A:57-121
fR	gi|264679909|ref|YP_003279818.1|	0036286	159-206	0.000000175	46689	Homeodomain-like	0.052	46759	AraC type transcriptional activator	1bl0 A:9-62
fR	gi|264680481|ref|YP_003280391.1|	0046275	279-329	0.000000000043	46689	Homeodomain-like	0.027	46759	AraC type transcriptional activator	1bl0 A:63-124
fR	gi|264677712|ref|YP_003277618.1|	0049608	128-282	1.31e-19	55781	GAF domain-like	0.046	75513	IclR ligand-binding domain-like	1mkm A:76-246
fR	gi|264677712|ref|YP_003277618.1|	0048177	54-127	0.00000000000134	46785	Winged helix DNA-binding domain	0.073	46801	ArsR-like transcriptional regulators	1smt A:
fR	gi|264678179|ref|YP_003278086.1|	0049777	20-109	4.68e-24	46785	Winged helix DNA-binding domain	0.012	46801	ArsR-like transcriptional regulators	1smt A:
fR	gi|264678641|ref|YP_003278548.1|	0049777	1-41	0.00000381	46785	Winged helix DNA-binding domain	0.054	46801	ArsR-like transcriptional regulators	1smt A:
fR	gi|264679013|ref|YP_003278920.1|	0049777	8-93	9.25e-24	46785	Winged helix DNA-binding domain	0.011	46801	ArsR-like transcriptional regulators	1u2w A:12-119
fR	gi|264679276|ref|YP_003279183.1|	0049777	4-93	1.52e-22	46785	Winged helix DNA-binding domain	0.026	46801	ArsR-like transcriptional regulators	1smt A:
fR	gi|190571996|ref|YP_001967724.1|	0049777	5-94	3.11e-20	46785	Winged helix DNA-binding domain	0.016	46801	ArsR-like transcriptional regulators	1smt A:
fR	gi|264676756|ref|YP_003276662.1|	0039384	1-59	0.0000000016	46785	Winged helix DNA-binding domain	0.01	46786	Biotin repressor-like	1j5y A:3-67
fR	gi|264676353|ref|YP_003276259.1|	0052861	2-123	1.05e-22	51206	cAMP-binding domain-like	0.0041	51210	cAMP-binding domain	1o7f A:13-167
fR	gi|264676353|ref|YP_003276259.1|	0048601	134-208	0.00000000000406	46785	Winged helix DNA-binding domain	0.03	46796	CAP C-terminal domain-like	1ft9 A:134-213
fR	gi|264676822|ref|YP_003276728.1|	0049608	95-273	2.09e-53	55781	GAF domain-like	0.00087	75513	IclR ligand-binding domain-like	1mkm A:76-246
fR	gi|264676822|ref|YP_003276728.1|	0048177	30-102	0.000000000000203	46785	Winged helix DNA-binding domain	0.065	46796	CAP C-terminal domain-like	2coh A:118-199
fR	gi|264677627|ref|YP_003277533.1|	0049595	76-250	1.31e-43	55781	GAF domain-like	0.00064	75513	IclR ligand-binding domain-like	1mkm A:76-246
fR	gi|264677627|ref|YP_003277533.1|	0048177	7-77	0.00000000225	46785	Winged helix DNA-binding domain	0.048	46796	CAP C-terminal domain-like	2gau A:152-232
fR	gi|264677779|ref|YP_003277685.1|	0052861	26-153	2.23e-25	51206	cAMP-binding domain-like	0.0051	51210	cAMP-binding domain	1vp6 A:
fR	gi|264677779|ref|YP_003277685.1|	0052198	166-243	0.00000000000000378	46785	Winged helix DNA-binding domain	0.067	46796	CAP C-terminal domain-like	1ft9 A:134-213
fR	gi|264677953|ref|YP_003277860.1|	0054946	41-180	1.83e-30	51206	cAMP-binding domain-like	0.0065	51210	cAMP-binding domain	2gau A:10-151
fR	gi|264677953|ref|YP_003277860.1|	0048601	184-261	1.07e-19	46785	Winged helix DNA-binding domain	0.021	46796	CAP C-terminal domain-like	2coh A:118-199
fR	gi|264679115|ref|YP_003279022.1|	0048492	3-107	1.7e-22	51206	cAMP-binding domain-like	0.006	51210	cAMP-binding domain	1vp6 A:
fR	gi|264679115|ref|YP_003279022.1|	0048601	113-193	0.0000000000000142	46785	Winged helix DNA-binding domain	0.027	46796	CAP C-terminal domain-like	2oz6 A:143-213
fR	gi|264679819|ref|YP_003279728.1|	0052198	146-221	0.0000000000681	46785	Winged helix DNA-binding domain	0.069	46796	CAP C-terminal domain-like	1hw5 A:138-208
fR	gi|264679819|ref|YP_003279728.1|	0048492	27-132	0.00000000183	51206	cAMP-binding domain-like	0.018	51210	cAMP-binding domain	1o5l A:1-129
fR	gi|264679938|ref|YP_003279847.1|	0049595	100-262	7.19e-46	55781	GAF domain-like	0.00018	75513	IclR ligand-binding domain-like	1td5 A:
fR	gi|264679938|ref|YP_003279847.1|	0048177	25-90	0.000000000000859	46785	Winged helix DNA-binding domain	0.093	46796	CAP C-terminal domain-like	3e5u A:148-227
fR	gi|264680007|ref|YP_003279916.1|	0046856	9-142	0.00000000000000209	51206	cAMP-binding domain-like	0.0062	51210	cAMP-binding domain	2oz6 A:9-142
fR	gi|264680007|ref|YP_003279916.1|	0052198	150-227	0.000000000000728	46785	Winged helix DNA-binding domain	0.024	46796	CAP C-terminal domain-like	2gau A:152-232
fR	gi|264680277|ref|YP_003280187.1|	0048492	4-80	0.00000000000694	51206	cAMP-binding domain-like	0.018	51210	cAMP-binding domain	1q3e A:
fR	gi|264680277|ref|YP_003280187.1|	0048601	88-163	0.0000000000963	46785	Winged helix DNA-binding domain	0.03	46796	CAP C-terminal domain-like	1hw5 A:138-208
fR	gi|264680455|ref|YP_003280365.1|	0052861	19-149	3.93e-22	51206	cAMP-binding domain-like	0.0088	51210	cAMP-binding domain	1vp6 A:
fR	gi|264680455|ref|YP_003280365.1|	0048601	163-232	0.00000000000000197	46785	Winged helix DNA-binding domain	0.026	46796	CAP C-terminal domain-like	2coh A:118-199
fR	gi|264676332|ref|YP_003276238.1|	0049952	333-376	0.0000000000297	46689	Homeodomain-like	0.062	100918	FIS-like	1eto B:
fR	gi|264676332|ref|YP_003276238.1|	0048136	87-214	0.000024	55781	GAF domain-like	0.072	55782	GAF domain	2k2n A:31-200
fR	gi|264676499|ref|YP_003276405.1|	0043525	2-121	4.7e-33	52172	CheY-like	0.001	52173	CheY-related	1ny5 A:1-137
fR	gi|264676499|ref|YP_003276405.1|	0037176	146-208	0.0000000000000305	46689	Homeodomain-like	0.09	100918	FIS-like	1g2h A:
fR	gi|264677352|ref|YP_003277258.1|	0041617	192-436	5.11e-67	52540	P-loop containing nucleoside triphosphate hydrolases	0.0000021	81269	Extended AAA-ATPase domain	1ny5 A:138-384
fR	gi|264677352|ref|YP_003277258.1|	0037176	406-513	0.00000000000609	46689	Homeodomain-like	0.029	100918	FIS-like	1ntc A:
fR	gi|264677352|ref|YP_003277258.1|	0048248	40-136	0.0000000000761	55785	PYP-like sensor domain (PAS domain)	0.086	88853	Flavin-binding PAS domain	1n9l A:
fR	gi|264677399|ref|YP_003277305.1|	0041617	340-579	8.68e-57	52540	P-loop containing nucleoside triphosphate hydrolases	0.0000101	81269	Extended AAA-ATPase domain	1ny5 A:138-384
fR	gi|264677399|ref|YP_003277305.1|	0054514	18-205	7.98e-40	159800	PrpR receptor domain-like	0.0000564	159801	PrpR receptor domain-like	2pju A:11-196
fR	gi|264677399|ref|YP_003277305.1|	0048248	214-308	0.0000000000286	55785	PYP-like sensor domain (PAS domain)	0.084	55786	PYP-like	1mzu A:
fR	gi|264677399|ref|YP_003277305.1|	0037176	562-662	0.00000000257	46689	Homeodomain-like	0.088	100918	FIS-like	1eto B:
fR	gi|264678280|ref|YP_003278187.1|	0043525	7-129	1.05e-27	52172	CheY-like	0.0022	52173	CheY-related	1ny5 A:1-137
fR	gi|264678280|ref|YP_003278187.1|	0037176	130-175	0.0000000000000573	46689	Homeodomain-like	0.007	100918	FIS-like	1umq A:
fR	gi|264678514|ref|YP_003278421.1|	0041617	146-374	3.31e-64	52540	P-loop containing nucleoside triphosphate hydrolases	0.00000409	81269	Extended AAA-ATPase domain	1ny5 A:138-384
fR	gi|264678514|ref|YP_003278421.1|	0043525	4-190	4.7e-42	52172	CheY-like	0.0000513	52173	CheY-related	1qkk A:
fR	gi|264678514|ref|YP_003278421.1|	0046907	390-440	0.0000000194	46689	Homeodomain-like	0.03	100918	FIS-like	1eto B:
fR	gi|264679298|ref|YP_003279205.1|	0041617	219-452	7.37e-73	52540	P-loop containing nucleoside triphosphate hydrolases	0.00000111	81269	Extended AAA-ATPase domain	1ny5 A:138-384
fR	gi|264679298|ref|YP_003279205.1|	0054410	26-169	0.000000000000298	111126	Ligand-binding domain in the NO signalling and Golgi transport	0.055	160689	MJ1460-like	2oso A:5-156
fR	gi|264679298|ref|YP_003279205.1|	0037176	432-544	0.0000000806	46689	Homeodomain-like	0.034	100918	FIS-like	1ntc A:
fR	gi|264679403|ref|YP_003279310.1|	0041617	144-387	6.16e-70	52540	P-loop containing nucleoside triphosphate hydrolases	0.0000015	81269	Extended AAA-ATPase domain	1ny5 A:138-384
fR	gi|264679403|ref|YP_003279310.1|	0043525	2-189	8.68e-38	52172	CheY-like	0.0000391	52173	CheY-related	1krw A:
fR	gi|264679403|ref|YP_003279310.1|	0048440	433-511	7.89e-17	46689	Homeodomain-like	0.0036	100918	FIS-like	1ntc A:
fR	gi|264679651|ref|YP_003279558.1|	0037176	346-388	0.000000000358	46689	Homeodomain-like	0.04	100918	FIS-like	1umq A:
fR	gi|264679651|ref|YP_003279558.1|	0049608	72-222	0.000000706	55781	GAF domain-like	0.063	75513	IclR ligand-binding domain-like	1mkm A:76-246
fR	gi|264680132|ref|YP_003280041.1|	0037176	12-75	1.57e-18	46689	Homeodomain-like	0.002	100918	FIS-like	1eto B:
fR	gi|264680212|ref|YP_003280122.1|	0041617	147-379	1.12e-66	52540	P-loop containing nucleoside triphosphate hydrolases	0.00000284	81269	Extended AAA-ATPase domain	1ny5 A:138-384
fR	gi|264680212|ref|YP_003280122.1|	0043525	2-191	1.15e-36	52172	CheY-like	0.0012	52173	CheY-related	1ny5 A:1-137
fR	gi|264680212|ref|YP_003280122.1|	0037176	362-475	0.0000000143	46689	Homeodomain-like	0.045	100918	FIS-like	1eto B:
fR	gi|264680532|ref|YP_003280442.1|	0041617	194-428	6.16e-66	52540	P-loop containing nucleoside triphosphate hydrolases	0.00000242	81269	Extended AAA-ATPase domain	1ny5 A:138-384
fR	gi|264680532|ref|YP_003280442.1|	0054864	8-167	0.00000000000327	55781	GAF domain-like	0.0063	55782	GAF domain	3c2w A:118-309
fR	gi|264680532|ref|YP_003280442.1|	0049952	473-525	0.00000116	46689	Homeodomain-like	0.067	100918	FIS-like	1ntc A:
fR	gi|264680777|ref|YP_003280687.1|	0041150	3-133	1.32e-40	46785	Winged helix DNA-binding domain	0.000019	101027	FUR-like	1mzb A:
fR	gi|264679558|ref|YP_003279465.1|	0035780	83-344	5.5e-56	53822	Periplasmic binding protein-like I	0.00014	53823	L-arabinose binding protein-like	2nzu G:58-332
fR	gi|264679558|ref|YP_003279465.1|	0051985	26-84	2.29e-16	47413	lambda repressor-like DNA-binding domains	0.0074	47438	GalR/LacI-like bacterial regulator	2hsg A:2-58
fR	gi|264676607|ref|YP_003276513.1|	0045682	1-133	1.21e-29	52172	CheY-like	0.0012	52173	CheY-related	1a04 A:5-142
fR	gi|264676607|ref|YP_003276513.1|	0048694	134-210	1.87e-18	46894	C-terminal effector domain of the bipartite response regulators	0.0097	46900	GerE-like (LuxR/UhpA family of transcriptional regulators)	1yio A:131-200
fR	gi|264676632|ref|YP_003276538.1|	0045682	19-142	4.55e-18	52172	CheY-like	0.0073	52173	CheY-related	1a04 A:5-142
fR	gi|264676632|ref|YP_003276538.1|	0048694	162-224	0.00000000000000129	46894	C-terminal effector domain of the bipartite response regulators	0.0053	46900	GerE-like (LuxR/UhpA family of transcriptional regulators)	1a04 A:150-216
fR	gi|264676760|ref|YP_003276666.1|	0048694	309-381	0.00000000255	46894	C-terminal effector domain of the bipartite response regulators	0.0096	46900	GerE-like (LuxR/UhpA family of transcriptional regulators)	1p4w A:
fR	gi|264677428|ref|YP_003277334.1|	0048694	341-406	0.000000000000085	46894	C-terminal effector domain of the bipartite response regulators	0.0089	46900	GerE-like (LuxR/UhpA family of transcriptional regulators)	1a04 A:150-216
fR	gi|264677428|ref|YP_003277334.1|	0037219	212-316	0.0000593	55785	PYP-like sensor domain (PAS domain)	0.055	55789	Heme-binding PAS domain	1v9y A:
fR	gi|264677605|ref|YP_003277511.1|	0048694	123-194	4.08e-21	46894	C-terminal effector domain of the bipartite response regulators	0.0039	46900	GerE-like (LuxR/UhpA family of transcriptional regulators)	1fse A:
fR	gi|264677605|ref|YP_003277511.1|	0045682	7-110	0.000000000000797	52172	CheY-like	0.0087	52173	CheY-related	1ny5 A:1-137
fR	gi|264677722|ref|YP_003277628.1|	0045682	39-171	1.99e-24	52172	CheY-like	0.0024	52173	CheY-related	1a04 A:5-142
fR	gi|264677722|ref|YP_003277628.1|	0048694	188-252	7.14e-20	46894	C-terminal effector domain of the bipartite response regulators	0.0051	46900	GerE-like (LuxR/UhpA family of transcriptional regulators)	1fse A:
fR	gi|264677958|ref|YP_003277865.1|	0048694	340-407	0.00000000000000265	46894	C-terminal effector domain of the bipartite response regulators	0.0083	46900	GerE-like (LuxR/UhpA family of transcriptional regulators)	1l3l A:170-234
fR	gi|264678319|ref|YP_003278226.1|	0048694	110-177	3.74e-17	46894	C-terminal effector domain of the bipartite response regulators	0.0048	46900	GerE-like (LuxR/UhpA family of transcriptional regulators)	1yio A:131-200
fR	gi|264678319|ref|YP_003278226.1|	0037219	5-113	0.0000000000000436	55785	PYP-like sensor domain (PAS domain)	0.037	55789	Heme-binding PAS domain	1ew0 A:
fR	gi|264678380|ref|YP_003278287.1|	0043525	7-130	1.02e-32	52172	CheY-like	0.0001	52173	CheY-related	1yio A:3-130
fR	gi|264678380|ref|YP_003278287.1|	0048694	136-204	2.11e-19	46894	C-terminal effector domain of the bipartite response regulators	0.0013	46900	GerE-like (LuxR/UhpA family of transcriptional regulators)	1yio A:131-200
fR	gi|264678497|ref|YP_003278404.1|	0048694	218-285	0.000000000000153	46894	C-terminal effector domain of the bipartite response regulators	0.0048	46900	GerE-like (LuxR/UhpA family of transcriptional regulators)	1a04 A:150-216
fR	gi|264678688|ref|YP_003278595.1|	0045682	8-138	6.69e-22	52172	CheY-like	0.0021	52173	CheY-related	1a04 A:5-142
fR	gi|264678688|ref|YP_003278595.1|	0048694	156-223	9.18e-18	46894	C-terminal effector domain of the bipartite response regulators	0.0048	46900	GerE-like (LuxR/UhpA family of transcriptional regulators)	1a04 A:150-216
fR	gi|264678690|ref|YP_003278597.1|	0048694	127-198	3.74e-19	46894	C-terminal effector domain of the bipartite response regulators	0.0025	46900	GerE-like (LuxR/UhpA family of transcriptional regulators)	1p4w A:
fR	gi|264678690|ref|YP_003278597.1|	0045682	3-119	2.99e-16	52172	CheY-like	0.0044	52173	CheY-related	1u0s Y:
fR	gi|264678731|ref|YP_003278638.1|	0048694	164-236	2.04e-20	46894	C-terminal effector domain of the bipartite response regulators	0.0076	46900	GerE-like (LuxR/UhpA family of transcriptional regulators)	1fse A:
fR	gi|264678731|ref|YP_003278638.1|	0047925	15-168	0.00000000000085	75516	Pheromone-binding domain of LuxR-like quorum-sensing transcription factors	0.027	75517	Pheromone-binding domain of LuxR-like quorum-sensing transcription factors	1l3l A:2-169
fR	gi|264679153|ref|YP_003279060.1|	0048694	139-207	1.67e-17	46894	C-terminal effector domain of the bipartite response regulators	0.0063	46900	GerE-like (LuxR/UhpA family of transcriptional regulators)	1a04 A:150-216
fR	gi|264679153|ref|YP_003279060.1|	0045700	38-127	0.00000358	52172	CheY-like	0.014	52173	CheY-related	1a04 A:5-142
fR	gi|264679733|ref|YP_003279642.1|	0048694	203-274	1.19e-19	46894	C-terminal effector domain of the bipartite response regulators	0.0045	46900	GerE-like (LuxR/UhpA family of transcriptional regulators)	1fse A:
fR	gi|264679733|ref|YP_003279642.1|	0045682	59-189	1.42e-19	52172	CheY-like	0.0027	52173	CheY-related	1a04 A:5-142
fR	gi|264680026|ref|YP_003279935.1|	0048694	86-160	2.31e-18	46894	C-terminal effector domain of the bipartite response regulators	0.0089	46900	GerE-like (LuxR/UhpA family of transcriptional regulators)	1fse A:
fR	gi|264680026|ref|YP_003279935.1|	0045682	2-84	2.13e-17	52172	CheY-like	0.0021	52173	CheY-related	1a04 A:5-142
fR	gi|264680137|ref|YP_003280046.1|	0043525	6-147	6.4e-28	52172	CheY-like	0.0000782	52173	CheY-related	1yio A:3-130
fR	gi|264680137|ref|YP_003280046.1|	0048694	136-203	0.0000000000000211	46894	C-terminal effector domain of the bipartite response regulators	0.0013	46900	GerE-like (LuxR/UhpA family of transcriptional regulators)	1yio A:131-200
fR	gi|264680290|ref|YP_003280200.1|	0048694	360-426	0.00000000000714	46894	C-terminal effector domain of the bipartite response regulators	0.012	46900	GerE-like (LuxR/UhpA family of transcriptional regulators)	1yio A:131-200
fR	gi|264680426|ref|YP_003280336.1|	0043525	9-146	3.27e-30	52172	CheY-like	0.00031	52173	CheY-related	1yio A:3-130
fR	gi|264680426|ref|YP_003280336.1|	0048694	132-199	1.29e-18	46894	C-terminal effector domain of the bipartite response regulators	0.0033	46900	GerE-like (LuxR/UhpA family of transcriptional regulators)	1yio A:131-200
fR	gi|264680630|ref|YP_003280540.1|	0043525	13-173	9.96e-26	52172	CheY-like	0.0075	52173	CheY-related	1a04 A:5-142
fR	gi|264680630|ref|YP_003280540.1|	0051317	155-215	1.49e-16	46894	C-terminal effector domain of the bipartite response regulators	0.0029	46900	GerE-like (LuxR/UhpA family of transcriptional regulators)	1a04 A:150-216
fR	gi|264680877|ref|YP_003280787.1|	0043525	6-158	7.68e-28	52172	CheY-like	0.00015	52173	CheY-related	1yio A:3-130
fR	gi|264680877|ref|YP_003280787.1|	0048694	137-207	6.12e-19	46894	C-terminal effector domain of the bipartite response regulators	0.0015	46900	GerE-like (LuxR/UhpA family of transcriptional regulators)	1a04 A:150-216
fR	gi|264676263|ref|YP_003276169.1|	0054060	74-204	6.02e-21	48008	GntR ligand-binding domain-like	0.0085	48009	GntR ligand-binding domain-like	2hs5 A:94-231
fR	gi|264676263|ref|YP_003276169.1|	0050048	7-84	4.01e-19	46785	Winged helix DNA-binding domain	0.022	46804	GntR-like transcriptional regulators	1hw1 A:5-78
fR	gi|264676291|ref|YP_003276197.1|	0054662	54-230	1.46e-37	64288	Chorismate lyase-like	0.00028	143473	UTRA domain	2pkh A:109-249
fR	gi|264676291|ref|YP_003276197.1|	0050048	2-70	8.16e-18	46785	Winged helix DNA-binding domain	0.046	46804	GntR-like transcriptional regulators	1hw1 A:5-78
fR	gi|264676299|ref|YP_003276205.1|	0054662	54-230	3.77e-42	64288	Chorismate lyase-like	0.0000371	143473	UTRA domain	2pkh A:109-249
fR	gi|264676299|ref|YP_003276205.1|	0050048	2-70	1.39e-19	46785	Winged helix DNA-binding domain	0.018	46804	GntR-like transcriptional regulators	1v4r A:1-100
fR	gi|264676301|ref|YP_003276207.1|	0054662	65-235	3.77e-38	64288	Chorismate lyase-like	0.0000654	143473	UTRA domain	2pkh A:109-249
fR	gi|264676301|ref|YP_003276207.1|	0050048	5-79	1.16e-19	46785	Winged helix DNA-binding domain	0.011	46804	GntR-like transcriptional regulators	3bwg A:5-82
fR	gi|264676324|ref|YP_003276230.1|	0050768	134-490	1.21e-84	53383	PLP-dependent transferases	0.0000195	53384	AAT-like	1wst A:13-415
fR	gi|264676324|ref|YP_003276230.1|	0050048	20-90	4.88e-19	46785	Winged helix DNA-binding domain	0.039	46804	GntR-like transcriptional regulators	2hs5 A:25-93
fR	gi|264676376|ref|YP_003276282.1|	0054060	104-240	1.1e-26	48008	GntR ligand-binding domain-like	0.015	48009	GntR ligand-binding domain-like	2hs5 A:94-231
fR	gi|264676376|ref|YP_003276282.1|	0050048	16-87	7.89e-20	46785	Winged helix DNA-binding domain	0.02	46804	GntR-like transcriptional regulators	3bwg A:5-82
fR	gi|264676559|ref|YP_003276465.1|	0050768	135-480	6.46e-75	53383	PLP-dependent transferases	0.00011	53384	AAT-like	1wst A:13-415
fR	gi|264676559|ref|YP_003276465.1|	0050048	7-79	3.63e-19	46785	Winged helix DNA-binding domain	0.03	46804	GntR-like transcriptional regulators	1v4r A:1-100
fR	gi|264676699|ref|YP_003276605.1|	0054060	79-212	3.4e-24	48008	GntR ligand-binding domain-like	0.00015	48009	GntR ligand-binding domain-like	2hs5 A:94-231
fR	gi|264676699|ref|YP_003276605.1|	0050048	8-92	2.51e-18	46785	Winged helix DNA-binding domain	0.0025	46804	GntR-like transcriptional regulators	2hs5 A:25-93
fR	gi|264676876|ref|YP_003276782.1|	0054060	70-198	7.32e-23	48008	GntR ligand-binding domain-like	0.013	48009	GntR ligand-binding domain-like	2hs5 A:94-231
fR	gi|264676876|ref|YP_003276782.1|	0050048	3-87	4.59e-16	46785	Winged helix DNA-binding domain	0.012	46804	GntR-like transcriptional regulators	2hs5 A:25-93
fR	gi|264677016|ref|YP_003276922.1|	0050768	168-522	3.3e-71	53383	PLP-dependent transferases	0.0000655	53384	AAT-like	1x0m A:26-428
fR	gi|264677016|ref|YP_003276922.1|	0050048	48-121	0.00000000000000101	46785	Winged helix DNA-binding domain	0.011	46804	GntR-like transcriptional regulators	1v4r A:1-100
fR	gi|264677080|ref|YP_003276986.1|	0054060	95-232	1.44e-26	48008	GntR ligand-binding domain-like	0.01	48009	GntR ligand-binding domain-like	2hs5 A:94-231
fR	gi|264677080|ref|YP_003276986.1|	0050048	4-72	2.41e-20	46785	Winged helix DNA-binding domain	0.016	46804	GntR-like transcriptional regulators	1hw1 A:5-78
fR	gi|264677395|ref|YP_003277301.1|	0050768	81-439	1.36e-75	53383	PLP-dependent transferases	0.00093	53384	AAT-like	1wst A:13-415
fR	gi|264677395|ref|YP_003277301.1|	0050048	4-72	1.61e-16	46785	Winged helix DNA-binding domain	0.012	46804	GntR-like transcriptional regulators	1v4r A:1-100
fR	gi|264677404|ref|YP_003277310.1|	0050048	5-77	4.52e-19	46785	Winged helix DNA-binding domain	0.031	46804	GntR-like transcriptional regulators	2hs5 A:25-93
fR	gi|264678056|ref|YP_003277963.1|	0050696	103-258	1.05e-33	53383	PLP-dependent transferases	0.003	53384	AAT-like	1v2d A:
fR	gi|264678056|ref|YP_003277963.1|	0050048	3-79	0.00000000000000152	46785	Winged helix DNA-binding domain	0.02	46804	GntR-like transcriptional regulators	1v4r A:1-100
fR	gi|264678462|ref|YP_003278369.1|	0054060	79-208	7.06e-25	48008	GntR ligand-binding domain-like	0.026	48009	GntR ligand-binding domain-like	2hs5 A:94-231
fR	gi|264678462|ref|YP_003278369.1|	0050048	7-77	3.02e-21	46785	Winged helix DNA-binding domain	0.02	46804	GntR-like transcriptional regulators	2hs5 A:25-93
fR	gi|264678671|ref|YP_003278578.1|	0050768	73-445	2.25e-61	53383	PLP-dependent transferases	0.0028	53384	AAT-like	1wst A:13-415
fR	gi|264678671|ref|YP_003278578.1|	0050048	17-85	0.00000000000000657	46785	Winged helix DNA-binding domain	0.013	46804	GntR-like transcriptional regulators	3bwg A:5-82
fR	gi|264678728|ref|YP_003278635.1|	0050768	82-456	4.17e-71	53383	PLP-dependent transferases	0.0003	53384	AAT-like	1x0m A:26-428
fR	gi|264678728|ref|YP_003278635.1|	0050048	20-94	1.55e-16	46785	Winged helix DNA-binding domain	0.0081	46804	GntR-like transcriptional regulators	1v4r A:1-100
fR	gi|264678937|ref|YP_003278844.1|	0050768	147-342	2.48e-43	53383	PLP-dependent transferases	0.0019	53384	AAT-like	1wst A:13-415
fR	gi|264678937|ref|YP_003278844.1|	0050048	32-110	3.1e-19	46785	Winged helix DNA-binding domain	0.03	46804	GntR-like transcriptional regulators	1v4r A:1-100
fR	gi|264679073|ref|YP_003278980.1|	0054060	68-200	1.26e-28	48008	GntR ligand-binding domain-like	0.005	48009	GntR ligand-binding domain-like	2hs5 A:94-231
fR	gi|264679073|ref|YP_003278980.1|	0050048	4-66	0.0000000000000341	46785	Winged helix DNA-binding domain	0.016	46804	GntR-like transcriptional regulators	1hw1 A:5-78
fR	gi|264679253|ref|YP_003279160.1|	0050768	102-465	2.92e-73	53383	PLP-dependent transferases	0.00025	53384	AAT-like	1x0m A:26-428
fR	gi|264679253|ref|YP_003279160.1|	0050048	7-78	1.18e-17	46785	Winged helix DNA-binding domain	0.02	46804	GntR-like transcriptional regulators	3bwg A:5-82
fR	gi|264679299|ref|YP_003279206.1|	0054060	94-233	2.88e-18	48008	GntR ligand-binding domain-like	0.019	48009	GntR ligand-binding domain-like	2hs5 A:94-231
fR	gi|264679299|ref|YP_003279206.1|	0050048	23-92	0.0000000000000107	46785	Winged helix DNA-binding domain	0.011	46804	GntR-like transcriptional regulators	2hs5 A:25-93
fR	gi|264679503|ref|YP_003279410.1|	0054060	75-206	8.11e-25	48008	GntR ligand-binding domain-like	0.0062	48009	GntR ligand-binding domain-like	2hs5 A:94-231
fR	gi|264679503|ref|YP_003279410.1|	0050048	10-86	2.09e-18	46785	Winged helix DNA-binding domain	0.02	46804	GntR-like transcriptional regulators	1hw1 A:5-78
fR	gi|264679504|ref|YP_003279411.1|	0054060	72-204	2.01e-26	48008	GntR ligand-binding domain-like	0.0064	48009	GntR ligand-binding domain-like	2hs5 A:94-231
fR	gi|264679504|ref|YP_003279411.1|	0050048	4-71	1.63e-16	46785	Winged helix DNA-binding domain	0.01	46804	GntR-like transcriptional regulators	2hs5 A:25-93
fR	gi|264679524|ref|YP_003279431.1|	0054662	81-261	3.14e-41	64288	Chorismate lyase-like	0.00000639	143473	UTRA domain	3cnv A:98-259
fR	gi|264679524|ref|YP_003279431.1|	0050048	27-96	1.75e-22	46785	Winged helix DNA-binding domain	0.013	46804	GntR-like transcriptional regulators	2hs5 A:25-93
fR	gi|264679846|ref|YP_003279755.1|	0050048	2-49	0.00000000000162	46785	Winged helix DNA-binding domain	0.019	46804	GntR-like transcriptional regulators	2hs5 A:25-93
fR	gi|264679846|ref|YP_003279755.1|	0054060	50-104	0.0000068	48008	GntR ligand-binding domain-like	0.019	48009	GntR ligand-binding domain-like	2hs5 A:94-231
fR	gi|264679913|ref|YP_003279822.1|	0054662	65-241	1.57e-20	64288	Chorismate lyase-like	0.019	143473	UTRA domain	2ra5 A:66-245
fR	gi|264679913|ref|YP_003279822.1|	0050048	10-81	7.24e-17	46785	Winged helix DNA-binding domain	0.02	46804	GntR-like transcriptional regulators	1v4r A:1-100
fR	gi|264679928|ref|YP_003279837.1|	0050768	125-504	3.02e-84	53383	PLP-dependent transferases	0.0000488	53384	AAT-like	1x0m A:26-428
fR	gi|264679928|ref|YP_003279837.1|	0050048	29-98	9.98e-17	46785	Winged helix DNA-binding domain	0.014	46804	GntR-like transcriptional regulators	1hw1 A:5-78
fR	gi|264680051|ref|YP_003279960.1|	0054060	84-220	3.66e-22	48008	GntR ligand-binding domain-like	0.02	48009	GntR ligand-binding domain-like	2hs5 A:94-231
fR	gi|264680051|ref|YP_003279960.1|	0050048	17-103	0.0000000000000627	46785	Winged helix DNA-binding domain	0.067	46804	GntR-like transcriptional regulators	2hs5 A:25-93
fR	gi|264680325|ref|YP_003280235.1|	0054060	87-236	8.37e-19	48008	GntR ligand-binding domain-like	0.011	48009	GntR ligand-binding domain-like	2hs5 A:94-231
fR	gi|264680325|ref|YP_003280235.1|	0050048	19-109	0.00000000000000142	46785	Winged helix DNA-binding domain	0.067	46804	GntR-like transcriptional regulators	2hs5 A:25-93
fR	gi|264680725|ref|YP_003280635.1|	0050048	29-96	0.000000000000371	46785	Winged helix DNA-binding domain	0.063	46804	GntR-like transcriptional regulators	1hw1 A:5-78
fR	gi|264680725|ref|YP_003280635.1|	0054060	99-230	0.00000000000575	48008	GntR ligand-binding domain-like	0.027	48009	GntR ligand-binding domain-like	2hs5 A:94-231
fR	gi|190571981|ref|YP_001967707.1|	0050048	21-89	3.05e-17	46785	Winged helix DNA-binding domain	0.058	46804	GntR-like transcriptional regulators	1v4r A:1-100
fR	gi|264677801|ref|YP_003277707.1|	0049608	71-256	3.99e-41	55781	GAF domain-like	0.00016	75513	IclR ligand-binding domain-like	1mkm A:76-246
fR	gi|264677801|ref|YP_003277707.1|	0048177	14-85	9.97e-16	46785	Winged helix DNA-binding domain	0.046	74676	Transcriptional regulator IclR, N-terminal domain	1mkm A:1-75
fR	gi|264677917|ref|YP_003277824.1|	0049608	77-241	7.19e-30	55781	GAF domain-like	0.0085	75513	IclR ligand-binding domain-like	1mkm A:76-246
fR	gi|264677917|ref|YP_003277824.1|	0048177	20-92	3.27e-16	46785	Winged helix DNA-binding domain	0.034	74676	Transcriptional regulator IclR, N-terminal domain	1mkm A:1-75
fR	gi|264679483|ref|YP_003279390.1|	0049595	96-259	7.36e-29	55781	GAF domain-like	0.0055	75513	IclR ligand-binding domain-like	1mkm A:76-246
fR	gi|264679483|ref|YP_003279390.1|	0048177	23-88	0.000000000287	46785	Winged helix DNA-binding domain	0.029	74676	Transcriptional regulator IclR, N-terminal domain	1mkm A:1-75
fR	gi|264680499|ref|YP_003280409.1|	0049608	75-258	5.36e-34	55781	GAF domain-like	0.0058	75513	IclR ligand-binding domain-like	1mkm A:76-246
fR	gi|264680499|ref|YP_003280409.1|	0048177	8-81	0.000000000000043	46785	Winged helix DNA-binding domain	0.029	74676	Transcriptional regulator IclR, N-terminal domain	1mkm A:1-75
fR	gi|264680635|ref|YP_003280545.1|	0049608	96-267	4.77e-33	55781	GAF domain-like	0.0035	75513	IclR ligand-binding domain-like	1mkm A:76-246
fR	gi|264680635|ref|YP_003280545.1|	0048177	29-102	0.000000000952	46785	Winged helix DNA-binding domain	0.073	74676	Transcriptional regulator IclR, N-terminal domain	1mkm A:1-75
fR	gi|264678971|ref|YP_003278878.1|	0039545	97-219	1.57e-35	51306	LexA/Signal peptidase	0.0000115	51307	LexA-related	1jhf A:73-198
fR	gi|264678971|ref|YP_003278878.1|	0047587	5-70	5.45e-19	46785	Winged helix DNA-binding domain	0.00038	46789	LexA repressor, N-terminal DNA-binding domain	1jhf A:2-72
fR	gi|264676396|ref|YP_003276302.1|	0052161	1-60	6.76e-19	46785	Winged helix DNA-binding domain	0.0052	68967	Lrp/AsnC-like transcriptional regulator N-terminal domain	1ri7 A:25-84
fR	gi|264676396|ref|YP_003276302.1|	0049174	62-145	2.28e-17	54909	Dimeric alpha+beta barrel	0.019	69733	Lrp/AsnC-like transcriptional regulator C-terminal domain	2cg4 A:67-152
fR	gi|264676694|ref|YP_003276600.1|	0052161	7-65	0.00000000000183	46785	Winged helix DNA-binding domain	0.013	68967	Lrp/AsnC-like transcriptional regulator N-terminal domain	2cfx A:1-63
fR	gi|264676694|ref|YP_003276600.1|	0049174	73-161	0.00000000349	54909	Dimeric alpha+beta barrel	0.032	69733	Lrp/AsnC-like transcriptional regulator C-terminal domain	2cfx A:64-140
fR	gi|264678082|ref|YP_003277989.1|	0049174	68-155	0.00000000000000577	54909	Dimeric alpha+beta barrel	0.03	69733	Lrp/AsnC-like transcriptional regulator C-terminal domain	1i1g A:62-141
fR	gi|264678082|ref|YP_003277989.1|	0052161	6-65	0.00000000000364	46785	Winged helix DNA-binding domain	0.01	68967	Lrp/AsnC-like transcriptional regulator N-terminal domain	1ri7 A:25-84
fR	gi|264678852|ref|YP_003278759.1|	0052162	65-144	1.11e-21	54909	Dimeric alpha+beta barrel	0.0051	69733	Lrp/AsnC-like transcriptional regulator C-terminal domain	1ri7 A:85-170
fR	gi|264678852|ref|YP_003278759.1|	0052161	1-60	1.11e-18	46785	Winged helix DNA-binding domain	0.0038	68967	Lrp/AsnC-like transcriptional regulator N-terminal domain	1i1g A:2-61
fR	gi|264678909|ref|YP_003278816.1|	0049174	67-146	9.25e-18	54909	Dimeric alpha+beta barrel	0.0023	69733	Lrp/AsnC-like transcriptional regulator C-terminal domain	1ri7 A:85-170
fR	gi|264678909|ref|YP_003278816.1|	0052161	3-59	0.0000000000000636	46785	Winged helix DNA-binding domain	0.01	68967	Lrp/AsnC-like transcriptional regulator N-terminal domain	1i1g A:2-61
fR	gi|264679200|ref|YP_003279107.1|	0049174	70-158	8.85e-22	54909	Dimeric alpha+beta barrel	0.0039	69733	Lrp/AsnC-like transcriptional regulator C-terminal domain	1ri7 A:85-170
fR	gi|264679200|ref|YP_003279107.1|	0052161	9-68	8.16e-17	46785	Winged helix DNA-binding domain	0.0092	68967	Lrp/AsnC-like transcriptional regulator N-terminal domain	1i1g A:2-61
fR	gi|264679610|ref|YP_003279517.1|	0048695	9-113	0.000000455	46785	Winged helix DNA-binding domain	0.055	68967	Lrp/AsnC-like transcriptional regulator N-terminal domain	2cg4 A:4-66
fR	gi|264680377|ref|YP_003280287.1|	0049174	64-157	7.64e-22	54909	Dimeric alpha+beta barrel	0.0074	69733	Lrp/AsnC-like transcriptional regulator C-terminal domain	1ri7 A:85-170
fR	gi|264680377|ref|YP_003280287.1|	0052161	3-63	4.56e-16	46785	Winged helix DNA-binding domain	0.006	68967	Lrp/AsnC-like transcriptional regulator N-terminal domain	1i1g A:2-61
fR	gi|264680873|ref|YP_003280783.1|	0052161	3-63	5.74e-20	46785	Winged helix DNA-binding domain	0.0096	68967	Lrp/AsnC-like transcriptional regulator N-terminal domain	2cfx A:1-63
fR	gi|264680873|ref|YP_003280783.1|	0049174	64-153	1.05e-16	54909	Dimeric alpha+beta barrel	0.0067	69733	Lrp/AsnC-like transcriptional regulator C-terminal domain	2cfx A:64-140
fR	gi|264676195|ref|YP_003276101.1|	0045790	91-299	9.46e-30	53850	Periplasmic binding protein-like II	0.0059	53851	Phosphate binding protein-like	1al3 A:
fR	gi|264676195|ref|YP_003276101.1|	0047461	1-87	9.25e-19	46785	Winged helix DNA-binding domain	0.0088	88979	LysR-like transcriptional regulators	1ixc A:1-89
fR	gi|264676209|ref|YP_003276115.1|	0052509	95-312	1.59e-39	53850	Periplasmic binding protein-like II	0.00023	53851	Phosphate binding protein-like	2esn A:92-303
fR	gi|264676209|ref|YP_003276115.1|	0052508	9-90	2.72e-22	46785	Winged helix DNA-binding domain	0.0019	88979	LysR-like transcriptional regulators	2esn A:3-91
fR	gi|264676212|ref|YP_003276118.1|	0049998	99-298	1.19e-21	53850	Periplasmic binding protein-like II	0.0095	53851	Phosphate binding protein-like	1al3 A:
fR	gi|264676212|ref|YP_003276118.1|	0045910	5-117	5.29e-18	46785	Winged helix DNA-binding domain	0.0041	88979	LysR-like transcriptional regulators	1ixc A:1-89
fR	gi|264676259|ref|YP_003276165.1|	0052806	90-302	6.15e-23	53850	Periplasmic binding protein-like II	0.011	53851	Phosphate binding protein-like	2esn A:92-303
fR	gi|264676259|ref|YP_003276165.1|	0047461	5-87	3.06e-16	46785	Winged helix DNA-binding domain	0.0098	88979	LysR-like transcriptional regulators	1ixc A:1-89
fR	gi|264676294|ref|YP_003276200.1|	0045790	100-309	2.67e-34	53850	Periplasmic binding protein-like II	0.00066	53851	Phosphate binding protein-like	1i6a A:
fR	gi|264676294|ref|YP_003276200.1|	0045910	15-125	6.35e-19	46785	Winged helix DNA-binding domain	0.0018	88979	LysR-like transcriptional regulators	1ixc A:1-89
fR	gi|264676346|ref|YP_003276252.1|	0045790	90-291	1.03e-33	53850	Periplasmic binding protein-like II	0.0013	53851	Phosphate binding protein-like	2fyi A:88-307
fR	gi|264676346|ref|YP_003276252.1|	0045910	1-113	2.16e-21	46785	Winged helix DNA-binding domain	0.0028	88979	LysR-like transcriptional regulators	1ixc A:1-89
fR	gi|264676354|ref|YP_003276260.1|	0045790	90-295	5.55e-43	53850	Periplasmic binding protein-like II	0.0019	53851	Phosphate binding protein-like	1i6a A:
fR	gi|264676354|ref|YP_003276260.1|	0045910	2-113	1.58e-23	46785	Winged helix DNA-binding domain	0.0032	88979	LysR-like transcriptional regulators	1ixc A:1-89
fR	gi|264676383|ref|YP_003276289.1|	0045790	83-281	3.44e-44	53850	Periplasmic binding protein-like II	0.0077	53851	Phosphate binding protein-like	1al3 A:
fR	gi|264676383|ref|YP_003276289.1|	0045910	2-106	1.74e-20	46785	Winged helix DNA-binding domain	0.0051	88979	LysR-like transcriptional regulators	1ixc A:1-89
fR	gi|264676388|ref|YP_003276294.1|	0045790	90-294	9.31e-37	53850	Periplasmic binding protein-like II	0.0024	53851	Phosphate binding protein-like	1i6a A:
fR	gi|264676388|ref|YP_003276294.1|	0047461	1-86	5.95e-24	46785	Winged helix DNA-binding domain	0.0029	88979	LysR-like transcriptional regulators	1ixc A:1-89
fR	gi|264676690|ref|YP_003276596.1|	0045790	106-314	8.55e-37	53850	Periplasmic binding protein-like II	0.014	53851	Phosphate binding protein-like	2fyi A:88-307
fR	gi|264676690|ref|YP_003276596.1|	0052508	17-99	4.22e-23	46785	Winged helix DNA-binding domain	0.0058	88979	LysR-like transcriptional regulators	1ixc A:1-89
fR	gi|264676712|ref|YP_003276618.1|	0045790	82-290	1.52e-40	53850	Periplasmic binding protein-like II	0.0055	53851	Phosphate binding protein-like	1ixc A:90-294
fR	gi|264676712|ref|YP_003276618.1|	0052508	2-76	1.69e-20	46785	Winged helix DNA-binding domain	0.0086	88979	LysR-like transcriptional regulators	1ixc A:1-89
fR	gi|264676739|ref|YP_003276645.1|	0045790	123-326	4.48e-43	53850	Periplasmic binding protein-like II	0.0021	53851	Phosphate binding protein-like	2fyi A:88-307
fR	gi|264676739|ref|YP_003276645.1|	0045910	31-142	5.12e-20	46785	Winged helix DNA-binding domain	0.0076	88979	LysR-like transcriptional regulators	1ixc A:1-89
fR	gi|264676916|ref|YP_003276822.1|	0045790	95-297	4.52e-33	53850	Periplasmic binding protein-like II	0.015	53851	Phosphate binding protein-like	1i6a A:
fR	gi|264676916|ref|YP_003276822.1|	0052508	1-84	6.87e-20	46785	Winged helix DNA-binding domain	0.0068	88979	LysR-like transcriptional regulators	1ixc A:1-89
fR	gi|264677004|ref|YP_003276910.1|	0052509	93-300	8.32e-38	53850	Periplasmic binding protein-like II	0.00047	53851	Phosphate binding protein-like	1uth A:
fR	gi|264677004|ref|YP_003276910.1|	0052508	8-87	9.07e-17	46785	Winged helix DNA-binding domain	0.009	88979	LysR-like transcriptional regulators	2esn A:3-91
fR	gi|264677076|ref|YP_003276982.1|	0045790	90-294	1.28e-49	53850	Periplasmic binding protein-like II	0.0056	53851	Phosphate binding protein-like	2fyi A:88-307
fR	gi|264677076|ref|YP_003276982.1|	0047461	4-83	4.54e-20	46785	Winged helix DNA-binding domain	0.015	88979	LysR-like transcriptional regulators	1ixc A:1-89
fR	gi|264677144|ref|YP_003277050.1|	0045790	98-320	6.27e-34	53850	Periplasmic binding protein-like II	0.0042	53851	Phosphate binding protein-like	2fyi A:88-307
fR	gi|264677144|ref|YP_003277050.1|	0045910	11-121	2.6e-23	46785	Winged helix DNA-binding domain	0.0039	88979	LysR-like transcriptional regulators	1ixc A:1-89
fR	gi|264677303|ref|YP_003277209.1|	0052806	92-287	5.43e-30	53850	Periplasmic binding protein-like II	0.0042	53851	Phosphate binding protein-like	2fyi A:88-307
fR	gi|264677303|ref|YP_003277209.1|	0047461	4-87	2.12e-19	46785	Winged helix DNA-binding domain	0.0024	88979	LysR-like transcriptional regulators	1ixc A:1-89
fR	gi|264677321|ref|YP_003277227.1|	0045790	89-306	1.99e-45	53850	Periplasmic binding protein-like II	0.0078	53851	Phosphate binding protein-like	2fyi A:88-307
fR	gi|264677321|ref|YP_003277227.1|	0045910	2-111	8.38e-24	46785	Winged helix DNA-binding domain	0.011	88979	LysR-like transcriptional regulators	1ixc A:1-89
fR	gi|264677375|ref|YP_003277281.1|	0045790	92-297	5.43e-38	53850	Periplasmic binding protein-like II	0.0012	53851	Phosphate binding protein-like	1al3 A:
fR	gi|264677375|ref|YP_003277281.1|	0045910	2-112	1.03e-17	46785	Winged helix DNA-binding domain	0.0036	88979	LysR-like transcriptional regulators	1ixc A:1-89
fR	gi|264677391|ref|YP_003277297.1|	0045790	89-292	8.78e-37	53850	Periplasmic binding protein-like II	0.002	53851	Phosphate binding protein-like	2fyi A:88-307
fR	gi|264677391|ref|YP_003277297.1|	0045910	6-111	5.44e-18	46785	Winged helix DNA-binding domain	0.0096	88979	LysR-like transcriptional regulators	1ixc A:1-89
fR	gi|264677447|ref|YP_003277353.1|	0045790	103-309	1.5e-38	53850	Periplasmic binding protein-like II	0.012	53851	Phosphate binding protein-like	1i6a A:
fR	gi|264677447|ref|YP_003277353.1|	0045910	15-125	1.27e-24	46785	Winged helix DNA-binding domain	0.0064	88979	LysR-like transcriptional regulators	1ixc A:1-89
fR	gi|264677462|ref|YP_003277368.1|	0045790	87-297	2.35e-43	53850	Periplasmic binding protein-like II	0.016	53851	Phosphate binding protein-like	1ixc A:90-294
fR	gi|264677462|ref|YP_003277368.1|	0047461	1-85	6.39e-22	46785	Winged helix DNA-binding domain	0.0094	88979	LysR-like transcriptional regulators	1ixc A:1-89
fR	gi|264677806|ref|YP_003277712.1|	0045790	93-300	5.16e-42	53850	Periplasmic binding protein-like II	0.00098	53851	Phosphate binding protein-like	1al3 A:
fR	gi|264677806|ref|YP_003277712.1|	0045910	3-116	4.35e-18	46785	Winged helix DNA-binding domain	0.0041	88979	LysR-like transcriptional regulators	1ixc A:1-89
fR	gi|264677966|ref|YP_003277873.1|	0045790	90-289	4.49e-46	53850	Periplasmic binding protein-like II	0.0011	53851	Phosphate binding protein-like	2fyi A:88-307
fR	gi|264677966|ref|YP_003277873.1|	0045910	4-112	1.09e-21	46785	Winged helix DNA-binding domain	0.024	88979	LysR-like transcriptional regulators	1ixc A:1-89
fR	gi|264678004|ref|YP_003277911.1|	0049998	117-319	2.17e-21	53850	Periplasmic binding protein-like II	0.0011	53851	Phosphate binding protein-like	1i6a A:
fR	gi|264678004|ref|YP_003277911.1|	0045910	32-142	4.72e-21	46785	Winged helix DNA-binding domain	0.0097	88979	LysR-like transcriptional regulators	1ixc A:1-89
fR	gi|264678029|ref|YP_003277936.1|	0052509	102-310	1.4e-36	53850	Periplasmic binding protein-like II	0.0000021	53851	Phosphate binding protein-like	2esn A:92-303
fR	gi|264678029|ref|YP_003277936.1|	0052508	15-95	3.27e-18	46785	Winged helix DNA-binding domain	0.00021	88979	LysR-like transcriptional regulators	2esn A:3-91
fR	gi|264678032|ref|YP_003277939.1|	0045790	95-294	1.09e-38	53850	Periplasmic binding protein-like II	0.0011	53851	Phosphate binding protein-like	1i6a A:
fR	gi|264678032|ref|YP_003277939.1|	0045910	5-116	3.14e-22	46785	Winged helix DNA-binding domain	0.0025	88979	LysR-like transcriptional regulators	1ixc A:1-89
fR	gi|264678079|ref|YP_003277986.1|	0047313	95-300	9.41e-23	53850	Periplasmic binding protein-like II	0.014	53851	Phosphate binding protein-like	1al3 A:
fR	gi|264678079|ref|YP_003277986.1|	0045910	2-113	0.00000000000000332	46785	Winged helix DNA-binding domain	0.032	88979	LysR-like transcriptional regulators	1ixc A:1-89
fR	gi|264678167|ref|YP_003278074.1|	0045790	93-300	5.89e-39	53850	Periplasmic binding protein-like II	0.0076	53851	Phosphate binding protein-like	2fyi A:88-307
fR	gi|264678167|ref|YP_003278074.1|	0045910	8-114	6.04e-20	46785	Winged helix DNA-binding domain	0.027	88979	LysR-like transcriptional regulators	1ixc A:1-89
fR	gi|264678171|ref|YP_003278078.1|	0052806	99-299	2.5e-31	53850	Periplasmic binding protein-like II	0.0033	53851	Phosphate binding protein-like	2fyi A:88-307
fR	gi|264678171|ref|YP_003278078.1|	0045910	10-120	5.18e-24	46785	Winged helix DNA-binding domain	0.0085	88979	LysR-like transcriptional regulators	1ixc A:1-89
fR	gi|264678176|ref|YP_003278083.1|	0052806	101-305	1.45e-37	53850	Periplasmic binding protein-like II	0.0017	53851	Phosphate binding protein-like	2fyi A:88-307
fR	gi|264678176|ref|YP_003278083.1|	0045910	14-123	5.99e-22	46785	Winged helix DNA-binding domain	0.011	88979	LysR-like transcriptional regulators	1ixc A:1-89
fR	gi|264678206|ref|YP_003278113.1|	0045790	89-297	8.32e-43	53850	Periplasmic binding protein-like II	0.01	53851	Phosphate binding protein-like	1al3 A:
fR	gi|264678206|ref|YP_003278113.1|	0047461	3-87	2.72e-19	46785	Winged helix DNA-binding domain	0.0061	88979	LysR-like transcriptional regulators	1ixc A:1-89
fR	gi|264678214|ref|YP_003278121.1|	0045790	80-276	4.89e-36	53850	Periplasmic binding protein-like II	0.012	53851	Phosphate binding protein-like	1i6a A:
fR	gi|264678214|ref|YP_003278121.1|	0045910	2-102	9.39e-22	46785	Winged helix DNA-binding domain	0.022	88979	LysR-like transcriptional regulators	1ixc A:1-89
fR	gi|264678250|ref|YP_003278157.1|	0045790	90-298	1.54e-44	53850	Periplasmic binding protein-like II	0.01	53851	Phosphate binding protein-like	2fyi A:88-307
fR	gi|264678250|ref|YP_003278157.1|	0047461	4-87	3.66e-19	46785	Winged helix DNA-binding domain	0.008	88979	LysR-like transcriptional regulators	1ixc A:1-89
fR	gi|264678289|ref|YP_003278196.1|	0045790	87-291	2.02e-39	53850	Periplasmic binding protein-like II	0.0024	53851	Phosphate binding protein-like	2fyi A:88-307
fR	gi|264678289|ref|YP_003278196.1|	0045910	1-111	1.13e-23	46785	Winged helix DNA-binding domain	0.0038	88979	LysR-like transcriptional regulators	1ixc A:1-89
fR	gi|264678327|ref|YP_003278234.1|	0045790	87-299	2.67e-36	53850	Periplasmic binding protein-like II	0.00046	53851	Phosphate binding protein-like	1i6a A:
fR	gi|264678327|ref|YP_003278234.1|	0047461	1-87	1.36e-23	46785	Winged helix DNA-binding domain	0.0012	88979	LysR-like transcriptional regulators	1ixc A:1-89
fR	gi|264678339|ref|YP_003278246.1|	0045790	83-284	5.25e-23	53850	Periplasmic binding protein-like II	0.0077	53851	Phosphate binding protein-like	2esn A:92-303
fR	gi|264678339|ref|YP_003278246.1|	0052508	3-73	4.47e-20	46785	Winged helix DNA-binding domain	0.007	88979	LysR-like transcriptional regulators	1ixc A:1-89
fR	gi|264678341|ref|YP_003278248.1|	0045790	92-300	2.82e-35	53850	Periplasmic binding protein-like II	0.0019	53851	Phosphate binding protein-like	1al3 A:
fR	gi|264678341|ref|YP_003278248.1|	0045910	8-113	8.84e-18	46785	Winged helix DNA-binding domain	0.007	88979	LysR-like transcriptional regulators	1ixc A:1-89
fR	gi|264678363|ref|YP_003278270.1|	0045790	106-311	4.11e-29	53850	Periplasmic binding protein-like II	0.0024	53851	Phosphate binding protein-like	1i6a A:
fR	gi|264678363|ref|YP_003278270.1|	0045910	18-127	4.19e-20	46785	Winged helix DNA-binding domain	0.003	88979	LysR-like transcriptional regulators	1ixc A:1-89
fR	gi|264678394|ref|YP_003278301.1|	0045790	93-299	3.15e-37	53850	Periplasmic binding protein-like II	0.0024	53851	Phosphate binding protein-like	1al3 A:
fR	gi|264678394|ref|YP_003278301.1|	0047461	10-88	2.61e-17	46785	Winged helix DNA-binding domain	0.013	88979	LysR-like transcriptional regulators	1ixc A:1-89
fR	gi|264678449|ref|YP_003278356.1|	0045790	92-291	8.24e-42	53850	Periplasmic binding protein-like II	0.00067	53851	Phosphate binding protein-like	1al3 A:
fR	gi|264678449|ref|YP_003278356.1|	0045910	3-112	1.03e-19	46785	Winged helix DNA-binding domain	0.0075	88979	LysR-like transcriptional regulators	1ixc A:1-89
fR	gi|264678502|ref|YP_003278409.1|	0045790	110-318	7.24e-27	53850	Periplasmic binding protein-like II	0.018	53851	Phosphate binding protein-like	1al3 A:
fR	gi|264678502|ref|YP_003278409.1|	0052508	20-103	4.67e-19	46785	Winged helix DNA-binding domain	0.0091	88979	LysR-like transcriptional regulators	1ixc A:1-89
fR	gi|264678531|ref|YP_003278438.1|	0045790	95-301	9.05e-27	53850	Periplasmic binding protein-like II	0.005	53851	Phosphate binding protein-like	2fyi A:88-307
fR	gi|264678531|ref|YP_003278438.1|	0045910	7-104	9.26e-20	46785	Winged helix DNA-binding domain	0.0085	88979	LysR-like transcriptional regulators	1ixc A:1-89
fR	gi|264678552|ref|YP_003278459.1|	0045790	90-294	1.32e-31	53850	Periplasmic binding protein-like II	0.0011	53851	Phosphate binding protein-like	1i6a A:
fR	gi|264678552|ref|YP_003278459.1|	0045910	1-105	2.12e-19	46785	Winged helix DNA-binding domain	0.0025	88979	LysR-like transcriptional regulators	1ixc A:1-89
fR	gi|264678664|ref|YP_003278571.1|	0045790	101-308	1.38e-40	53850	Periplasmic binding protein-like II	0.00047	53851	Phosphate binding protein-like	1i6a A:
fR	gi|264678664|ref|YP_003278571.1|	0045910	15-124	1.57e-21	46785	Winged helix DNA-binding domain	0.0099	88979	LysR-like transcriptional regulators	1ixc A:1-89
fR	gi|264678674|ref|YP_003278581.1|	0047461	4-87	5.92e-22	46785	Winged helix DNA-binding domain	0.0075	88979	LysR-like transcriptional regulators	1ixc A:1-89
fR	gi|264678674|ref|YP_003278581.1|	0045790	90-146	0.00000000148	53850	Periplasmic binding protein-like II	0.012	53851	Phosphate binding protein-like	1i6a A:
fR	gi|264678676|ref|YP_003278583.1|	0045790	104-305	5.55e-37	53850	Periplasmic binding protein-like II	0.0087	53851	Phosphate binding protein-like	2fyi A:88-307
fR	gi|264678676|ref|YP_003278583.1|	0045910	6-127	1.73e-19	46785	Winged helix DNA-binding domain	0.0094	88979	LysR-like transcriptional regulators	1ixc A:1-89
fR	gi|264678681|ref|YP_003278588.1|	0045790	91-302	6.4e-26	53850	Periplasmic binding protein-like II	0.0071	53851	Phosphate binding protein-like	2esn A:92-303
fR	gi|264678681|ref|YP_003278588.1|	0045910	4-114	4.24e-21	46785	Winged helix DNA-binding domain	0.0052	88979	LysR-like transcriptional regulators	1ixc A:1-89
fR	gi|264678687|ref|YP_003278594.1|	0045790	110-313	2.29e-39	53850	Periplasmic binding protein-like II	0.0087	53851	Phosphate binding protein-like	2fyi A:88-307
fR	gi|264678687|ref|YP_003278594.1|	0045910	20-131	3.67e-21	46785	Winged helix DNA-binding domain	0.0054	88979	LysR-like transcriptional regulators	1ixc A:1-89
fR	gi|264678702|ref|YP_003278609.1|	0052509	102-310	1.55e-36	53850	Periplasmic binding protein-like II	0.00000213	53851	Phosphate binding protein-like	2esn A:92-303
fR	gi|264678702|ref|YP_003278609.1|	0052508	15-95	3.27e-18	46785	Winged helix DNA-binding domain	0.00021	88979	LysR-like transcriptional regulators	2esn A:3-91
fR	gi|264678709|ref|YP_003278616.1|	0045790	93-302	4.52e-36	53850	Periplasmic binding protein-like II	0.0074	53851	Phosphate binding protein-like	2fyi A:88-307
fR	gi|264678709|ref|YP_003278616.1|	0047461	10-90	8.44e-21	46785	Winged helix DNA-binding domain	0.056	88979	LysR-like transcriptional regulators	2esn A:3-91
fR	gi|264678726|ref|YP_003278633.1|	0045790	90-289	3.57e-32	53850	Periplasmic binding protein-like II	0.00061	53851	Phosphate binding protein-like	1i6a A:
fR	gi|264678726|ref|YP_003278633.1|	0045910	1-109	4.86e-22	46785	Winged helix DNA-binding domain	0.0091	88979	LysR-like transcriptional regulators	1ixc A:1-89
fR	gi|264678735|ref|YP_003278642.1|	0052509	90-293	4.21e-37	53850	Periplasmic binding protein-like II	0.0000916	53851	Phosphate binding protein-like	1uth A:
fR	gi|264678735|ref|YP_003278642.1|	0052508	5-85	1.59e-17	46785	Winged helix DNA-binding domain	0.0038	88979	LysR-like transcriptional regulators	2esn A:3-91
fR	gi|264678754|ref|YP_003278661.1|	0045790	93-288	2.71e-21	53850	Periplasmic binding protein-like II	0.0051	53851	Phosphate binding protein-like	2fyi A:88-307
fR	gi|264678754|ref|YP_003278661.1|	0047461	4-87	1.63e-19	46785	Winged helix DNA-binding domain	0.0033	88979	LysR-like transcriptional regulators	1ixc A:1-89
fR	gi|264678911|ref|YP_003278818.1|	0045790	90-292	5.97e-30	53850	Periplasmic binding protein-like II	0.0092	53851	Phosphate binding protein-like	1i6a A:
fR	gi|264678911|ref|YP_003278818.1|	0045910	1-114	7.88e-20	46785	Winged helix DNA-binding domain	0.0063	88979	LysR-like transcriptional regulators	1ixc A:1-89
fR	gi|264678928|ref|YP_003278835.1|	0045790	99-308	7.6e-36	53850	Periplasmic binding protein-like II	0.00026	53851	Phosphate binding protein-like	1ixc A:90-294
fR	gi|264678928|ref|YP_003278835.1|	0047461	13-99	2.14e-22	46785	Winged helix DNA-binding domain	0.0016	88979	LysR-like transcriptional regulators	1ixc A:1-89
fR	gi|264678999|ref|YP_003278906.1|	0045790	91-298	3.53e-41	53850	Periplasmic binding protein-like II	0.00000249	53851	Phosphate binding protein-like	1al3 A:
fR	gi|264678999|ref|YP_003278906.1|	0045910	15-113	0.000000000000661	46785	Winged helix DNA-binding domain	0.012	88979	LysR-like transcriptional regulators	1ixc A:1-89
fR	gi|264679054|ref|YP_003278961.1|	0045790	90-290	6.67e-34	53850	Periplasmic binding protein-like II	0.0037	53851	Phosphate binding protein-like	1i6a A:
fR	gi|264679054|ref|YP_003278961.1|	0047461	3-78	8.16e-17	46785	Winged helix DNA-binding domain	0.0045	88979	LysR-like transcriptional regulators	1ixc A:1-89
fR	gi|264679147|ref|YP_003279054.1|	0045790	91-304	1.16e-40	53850	Periplasmic binding protein-like II	0.00084	53851	Phosphate binding protein-like	1i6a A:
fR	gi|264679147|ref|YP_003279054.1|	0045910	3-113	1.07e-22	46785	Winged helix DNA-binding domain	0.0034	88979	LysR-like transcriptional regulators	1ixc A:1-89
fR	gi|264679204|ref|YP_003279111.1|	0045790	92-297	1.16e-37	53850	Periplasmic binding protein-like II	0.000000811	53851	Phosphate binding protein-like	1al3 A:
fR	gi|264679204|ref|YP_003279111.1|	0047461	1-87	0.0000000000000265	46785	Winged helix DNA-binding domain	0.0055	88979	LysR-like transcriptional regulators	1ixc A:1-89
fR	gi|264679215|ref|YP_003279122.1|	0045790	92-299	1.99e-34	53850	Periplasmic binding protein-like II	0.0012	53851	Phosphate binding protein-like	1i6a A:
fR	gi|264679215|ref|YP_003279122.1|	0047461	2-86	1.93e-22	46785	Winged helix DNA-binding domain	0.0012	88979	LysR-like transcriptional regulators	1ixc A:1-89
fR	gi|264679227|ref|YP_003279134.1|	0045790	111-318	8.51e-35	53850	Periplasmic binding protein-like II	0.023	53851	Phosphate binding protein-like	1amf A:
fR	gi|264679227|ref|YP_003279134.1|	0052508	19-100	5.1e-22	46785	Winged helix DNA-binding domain	0.02	88979	LysR-like transcriptional regulators	1ixc A:1-89
fR	gi|264679231|ref|YP_003279138.1|	0045910	38-115	0.0000000145	46785	Winged helix DNA-binding domain	0.019	88979	LysR-like transcriptional regulators	1ixc A:1-89
fR	gi|264679237|ref|YP_003279144.1|	0052806	91-297	1.71e-26	53850	Periplasmic binding protein-like II	0.0046	53851	Phosphate binding protein-like	1i6a A:
fR	gi|264679237|ref|YP_003279144.1|	0045910	4-105	1.9e-19	46785	Winged helix DNA-binding domain	0.012	88979	LysR-like transcriptional regulators	1ixc A:1-89
fR	gi|264679245|ref|YP_003279152.1|	0045790	91-300	2.53e-40	53850	Periplasmic binding protein-like II	0.0061	53851	Phosphate binding protein-like	1i6a A:
fR	gi|264679245|ref|YP_003279152.1|	0045910	4-113	1.5e-20	46785	Winged helix DNA-binding domain	0.01	88979	LysR-like transcriptional regulators	1ixc A:1-89
fR	gi|264679269|ref|YP_003279176.1|	0045790	92-298	6.7e-35	53850	Periplasmic binding protein-like II	0.011	53851	Phosphate binding protein-like	2esn A:92-303
fR	gi|264679269|ref|YP_003279176.1|	0047461	5-89	2.44e-18	46785	Winged helix DNA-binding domain	0.01	88979	LysR-like transcriptional regulators	1ixc A:1-89
fR	gi|264679287|ref|YP_003279194.1|	0045790	87-294	6.67e-32	53850	Periplasmic binding protein-like II	0.0000815	53851	Phosphate binding protein-like	1ixc A:90-294
fR	gi|264679287|ref|YP_003279194.1|	0047461	1-87	1.78e-22	46785	Winged helix DNA-binding domain	0.00057	88979	LysR-like transcriptional regulators	1ixc A:1-89
fR	gi|264679390|ref|YP_003279297.1|	0045790	97-308	6.16e-35	53850	Periplasmic binding protein-like II	0.0013	53851	Phosphate binding protein-like	2fyi A:88-307
fR	gi|264679390|ref|YP_003279297.1|	0045910	8-117	5.34e-22	46785	Winged helix DNA-binding domain	0.0037	88979	LysR-like transcriptional regulators	1ixc A:1-89
fR	gi|264679397|ref|YP_003279304.1|	0045790	89-297	3.8e-40	53850	Periplasmic binding protein-like II	0.0039	53851	Phosphate binding protein-like	2fyi A:88-307
fR	gi|264679397|ref|YP_003279304.1|	0047461	4-87	1.47e-22	46785	Winged helix DNA-binding domain	0.0066	88979	LysR-like transcriptional regulators	1ixc A:1-89
fR	gi|264679480|ref|YP_003279387.1|	0045790	90-300	9.1e-34	53850	Periplasmic binding protein-like II	0.0035	53851	Phosphate binding protein-like	1i6a A:
fR	gi|264679480|ref|YP_003279387.1|	0045910	1-109	1.97e-19	46785	Winged helix DNA-binding domain	0.0057	88979	LysR-like transcriptional regulators	1ixc A:1-89
fR	gi|264679499|ref|YP_003279406.1|	0045790	87-294	2.85e-40	53850	Periplasmic binding protein-like II	0.0012	53851	Phosphate binding protein-like	1ixc A:90-294
fR	gi|264679499|ref|YP_003279406.1|	0047461	1-87	1.96e-23	46785	Winged helix DNA-binding domain	0.0023	88979	LysR-like transcriptional regulators	1ixc A:1-89
fR	gi|264679552|ref|YP_003279459.1|	0045790	90-289	9.05e-38	53850	Periplasmic binding protein-like II	0.00074	53851	Phosphate binding protein-like	2fyi A:88-307
fR	gi|264679552|ref|YP_003279459.1|	0045910	2-102	1.24e-20	46785	Winged helix DNA-binding domain	0.0075	88979	LysR-like transcriptional regulators	1ixc A:1-89
fR	gi|264679590|ref|YP_003279497.1|	0045790	91-293	1.27e-25	53850	Periplasmic binding protein-like II	0.0021	53851	Phosphate binding protein-like	1i6a A:
fR	gi|264679590|ref|YP_003279497.1|	0047461	1-84	1.41e-23	46785	Winged helix DNA-binding domain	0.00075	88979	LysR-like transcriptional regulators	1ixc A:1-89
fR	gi|264679599|ref|YP_003279506.1|	0045790	89-295	8.32e-42	53850	Periplasmic binding protein-like II	0.013	53851	Phosphate binding protein-like	1al3 A:
fR	gi|264679599|ref|YP_003279506.1|	0045910	2-112	1.9e-21	46785	Winged helix DNA-binding domain	0.016	88979	LysR-like transcriptional regulators	1ixc A:1-89
fR	gi|264679602|ref|YP_003279509.1|	0045790	99-310	1.01e-32	53850	Periplasmic binding protein-like II	0.0076	53851	Phosphate binding protein-like	1al3 A:
fR	gi|264679602|ref|YP_003279509.1|	0045910	12-121	3.31e-18	46785	Winged helix DNA-binding domain	0.0051	88979	LysR-like transcriptional regulators	1ixc A:1-89
fR	gi|264679741|ref|YP_003279650.1|	0045790	94-312	2.79e-33	53850	Periplasmic binding protein-like II	0.012	53851	Phosphate binding protein-like	1uth A:
fR	gi|264679741|ref|YP_003279650.1|	0047461	10-90	5.18e-19	46785	Winged helix DNA-binding domain	0.017	88979	LysR-like transcriptional regulators	1ixc A:1-89
fR	gi|264679745|ref|YP_003279654.1|	0045790	92-312	8.14e-31	53850	Periplasmic binding protein-like II	0.011	53851	Phosphate binding protein-like	1i6a A:
fR	gi|264679745|ref|YP_003279654.1|	0052508	3-82	1.14e-19	46785	Winged helix DNA-binding domain	0.017	88979	LysR-like transcriptional regulators	1ixc A:1-89
fR	gi|264679752|ref|YP_003279661.1|	0045790	89-298	1.5e-39	53850	Periplasmic binding protein-like II	0.016	53851	Phosphate binding protein-like	2esn A:92-303
fR	gi|264679752|ref|YP_003279661.1|	0045910	3-108	2e-23	46785	Winged helix DNA-binding domain	0.0058	88979	LysR-like transcriptional regulators	1ixc A:1-89
fR	gi|264679806|ref|YP_003279715.1|	0045790	89-297	3.53e-35	53850	Periplasmic binding protein-like II	0.00078	53851	Phosphate binding protein-like	1i6a A:
fR	gi|264679806|ref|YP_003279715.1|	0047461	3-82	5.07e-21	46785	Winged helix DNA-binding domain	0.0064	88979	LysR-like transcriptional regulators	1ixc A:1-89
fR	gi|264679817|ref|YP_003279726.1|	0052509	94-303	5.97e-44	53850	Periplasmic binding protein-like II	0.0000902	53851	Phosphate binding protein-like	1uth A:
fR	gi|264679817|ref|YP_003279726.1|	0052508	8-90	3.2e-18	46785	Winged helix DNA-binding domain	0.0073	88979	LysR-like transcriptional regulators	2esn A:3-91
fR	gi|264679844|ref|YP_003279753.1|	0045790	89-297	5.25e-47	53850	Periplasmic binding protein-like II	0.014	53851	Phosphate binding protein-like	2fyi A:88-307
fR	gi|264679844|ref|YP_003279753.1|	0045910	3-109	1.53e-20	46785	Winged helix DNA-binding domain	0.0078	88979	LysR-like transcriptional regulators	1ixc A:1-89
fR	gi|264679851|ref|YP_003279760.1|	0045790	95-302	2.17e-40	53850	Periplasmic binding protein-like II	0.008	53851	Phosphate binding protein-like	2esn A:92-303
fR	gi|264679851|ref|YP_003279760.1|	0045910	14-118	1.36e-21	46785	Winged helix DNA-binding domain	0.0079	88979	LysR-like transcriptional regulators	1ixc A:1-89
fR	gi|264679873|ref|YP_003279782.1|	0045790	88-296	1.18e-35	53850	Periplasmic binding protein-like II	0.0046	53851	Phosphate binding protein-like	1al3 A:
fR	gi|264679873|ref|YP_003279782.1|	0047461	3-87	7.54e-20	46785	Winged helix DNA-binding domain	0.011	88979	LysR-like transcriptional regulators	1ixc A:1-89
fR	gi|264679897|ref|YP_003279806.1|	0045790	100-307	1.65e-32	53850	Periplasmic binding protein-like II	0.009	53851	Phosphate binding protein-like	2fyi A:88-307
fR	gi|264679897|ref|YP_003279806.1|	0045910	9-122	2.39e-20	46785	Winged helix DNA-binding domain	0.013	88979	LysR-like transcriptional regulators	1ixc A:1-89
fR	gi|264679961|ref|YP_003279870.1|	0045790	90-288	1.71e-47	53850	Periplasmic binding protein-like II	0.0084	53851	Phosphate binding protein-like	2fyi A:88-307
fR	gi|264679961|ref|YP_003279870.1|	0047461	5-85	7.49e-20	46785	Winged helix DNA-binding domain	0.018	88979	LysR-like transcriptional regulators	1ixc A:1-89
fR	gi|264679978|ref|YP_003279887.1|	0045790	89-301	2.53e-23	53850	Periplasmic binding protein-like II	0.009	53851	Phosphate binding protein-like	2fyi A:88-307
fR	gi|264679978|ref|YP_003279887.1|	0047461	5-86	0.00000000000000114	46785	Winged helix DNA-binding domain	0.01	88979	LysR-like transcriptional regulators	1ixc A:1-89
fR	gi|264680015|ref|YP_003279924.1|	0045790	103-302	2.53e-29	53850	Periplasmic binding protein-like II	0.0043	53851	Phosphate binding protein-like	1al3 A:
fR	gi|264680015|ref|YP_003279924.1|	0052508	11-91	4.63e-16	46785	Winged helix DNA-binding domain	0.011	88979	LysR-like transcriptional regulators	1ixc A:1-89
fR	gi|264680045|ref|YP_003279954.1|	0052806	103-310	7.6e-35	53850	Periplasmic binding protein-like II	0.0024	53851	Phosphate binding protein-like	1i6a A:
fR	gi|264680045|ref|YP_003279954.1|	0045910	16-125	3.77e-18	46785	Winged helix DNA-binding domain	0.0068	88979	LysR-like transcriptional regulators	1ixc A:1-89
fR	gi|264680046|ref|YP_003279955.1|	0045790	93-304	9.59e-41	53850	Periplasmic binding protein-like II	0.009	53851	Phosphate binding protein-like	2fyi A:88-307
fR	gi|264680046|ref|YP_003279955.1|	0045910	9-114	3.27e-20	46785	Winged helix DNA-binding domain	0.0084	88979	LysR-like transcriptional regulators	1ixc A:1-89
fR	gi|264680054|ref|YP_003279963.1|	0045790	95-301	3.95e-48	53850	Periplasmic binding protein-like II	0.00088	53851	Phosphate binding protein-like	2fyi A:88-307
fR	gi|264680054|ref|YP_003279963.1|	0045910	6-116	1.21e-19	46785	Winged helix DNA-binding domain	0.0049	88979	LysR-like transcriptional regulators	1ixc A:1-89
fR	gi|264680097|ref|YP_003280006.1|	0045790	94-295	2.05e-37	53850	Periplasmic binding protein-like II	0.0023	53851	Phosphate binding protein-like	1al3 A:
fR	gi|264680097|ref|YP_003280006.1|	0045910	5-115	9.8e-16	46785	Winged helix DNA-binding domain	0.017	88979	LysR-like transcriptional regulators	1ixc A:1-89
fR	gi|264680110|ref|YP_003280019.1|	0045790	90-298	4.94e-37	53850	Periplasmic binding protein-like II	0.00042	53851	Phosphate binding protein-like	2fyi A:88-307
fR	gi|264680110|ref|YP_003280019.1|	0045910	2-111	2.34e-19	46785	Winged helix DNA-binding domain	0.0058	88979	LysR-like transcriptional regulators	1ixc A:1-89
fR	gi|264680156|ref|YP_003280065.1|	0052748	93-261	1.16e-24	55469	FMN-dependent nitroreductase-like	0.018	55470	NADH oxidase/flavin reductase	1nox A:
fR	gi|264680156|ref|YP_003280065.1|	0047461	1-83	0.00002	46785	Winged helix DNA-binding domain	0.045	88979	LysR-like transcriptional regulators	1ixc A:1-89
fR	gi|264680166|ref|YP_003280075.1|	0052509	75-268	2.17e-20	53850	Periplasmic binding protein-like II	0.0042	53851	Phosphate binding protein-like	2fyi A:88-307
fR	gi|264680166|ref|YP_003280075.1|	0045910	2-65	0.00000000000225	46785	Winged helix DNA-binding domain	0.014	88979	LysR-like transcriptional regulators	1ixc A:1-89
fR	gi|264680191|ref|YP_003280101.1|	0052509	90-296	3.8e-33	53850	Periplasmic binding protein-like II	0.0000389	53851	Phosphate binding protein-like	1uth A:
fR	gi|264680191|ref|YP_003280101.1|	0052508	4-86	1.89e-22	46785	Winged helix DNA-binding domain	0.0016	88979	LysR-like transcriptional regulators	2esn A:3-91
fR	gi|264680284|ref|YP_003280194.1|	0045790	88-293	7.33e-34	53850	Periplasmic binding protein-like II	0.0045	53851	Phosphate binding protein-like	1al3 A:
fR	gi|264680284|ref|YP_003280194.1|	0045910	1-109	1.66e-20	46785	Winged helix DNA-binding domain	0.0066	88979	LysR-like transcriptional regulators	1ixc A:1-89
fR	gi|264680291|ref|YP_003280201.1|	0045790	93-309	1.36e-41	53850	Periplasmic binding protein-like II	0.011	53851	Phosphate binding protein-like	2fyi A:88-307
fR	gi|264680291|ref|YP_003280201.1|	0045910	10-117	1.02e-17	46785	Winged helix DNA-binding domain	0.011	88979	LysR-like transcriptional regulators	1ixc A:1-89
fR	gi|264680315|ref|YP_003280225.1|	0047461	1-83	4.83e-19	46785	Winged helix DNA-binding domain	0.0039	88979	LysR-like transcriptional regulators	1ixc A:1-89
fR	gi|264680315|ref|YP_003280225.1|	0052509	91-267	2.17e-18	53850	Periplasmic binding protein-like II	0.011	53851	Phosphate binding protein-like	2fyi A:88-307
fR	gi|264680359|ref|YP_003280269.1|	0045790	90-283	1.32e-36	53850	Periplasmic binding protein-like II	0.0012	53851	Phosphate binding protein-like	1al3 A:
fR	gi|264680359|ref|YP_003280269.1|	0045910	4-104	4.42e-22	46785	Winged helix DNA-binding domain	0.017	88979	LysR-like transcriptional regulators	1ixc A:1-89
fR	gi|264680495|ref|YP_003280405.1|	0052806	93-290	1.7e-27	53850	Periplasmic binding protein-like II	0.0084	53851	Phosphate binding protein-like	2fyi A:88-307
fR	gi|264680495|ref|YP_003280405.1|	0047461	5-89	4.83e-19	46785	Winged helix DNA-binding domain	0.024	88979	LysR-like transcriptional regulators	1ixc A:1-89
fR	gi|264680506|ref|YP_003280416.1|	0045790	101-299	3.44e-35	53850	Periplasmic binding protein-like II	0.0092	53851	Phosphate binding protein-like	1al3 A:
fR	gi|264680506|ref|YP_003280416.1|	0052508	15-92	0.00000000000000372	46785	Winged helix DNA-binding domain	0.017	88979	LysR-like transcriptional regulators	2esn A:3-91
fR	gi|264680587|ref|YP_003280497.1|	0045790	83-306	1.01e-36	53850	Periplasmic binding protein-like II	0.0000379	53851	Phosphate binding protein-like	1i6a A:
fR	gi|264680587|ref|YP_003280497.1|	0045910	2-105	6.22e-19	46785	Winged helix DNA-binding domain	0.0066	88979	LysR-like transcriptional regulators	1ixc A:1-89
fR	gi|264680678|ref|YP_003280588.1|	0045790	91-301	3.72e-44	53850	Periplasmic binding protein-like II	0.013	53851	Phosphate binding protein-like	2fyi A:88-307
fR	gi|264680678|ref|YP_003280588.1|	0045910	4-111	8.55e-17	46785	Winged helix DNA-binding domain	0.005	88979	LysR-like transcriptional regulators	1ixc A:1-89
fR	gi|264680788|ref|YP_003280698.1|	0045790	89-294	2.9e-37	53850	Periplasmic binding protein-like II	0.0079	53851	Phosphate binding protein-like	2fyi A:88-307
fR	gi|264680788|ref|YP_003280698.1|	0045910	4-111	4.54e-20	46785	Winged helix DNA-binding domain	0.012	88979	LysR-like transcriptional regulators	1ixc A:1-89
fR	gi|264680792|ref|YP_003280702.1|	0045790	88-294	1.97e-30	53850	Periplasmic binding protein-like II	0.00044	53851	Phosphate binding protein-like	1ixc A:90-294
fR	gi|264680792|ref|YP_003280702.1|	0047461	1-82	9.3e-24	46785	Winged helix DNA-binding domain	0.0016	88979	LysR-like transcriptional regulators	1ixc A:1-89
fR	gi|264680812|ref|YP_003280722.1|	0045790	91-300	6.15e-37	53850	Periplasmic binding protein-like II	0.0071	53851	Phosphate binding protein-like	1al3 A:
fR	gi|264680812|ref|YP_003280722.1|	0047461	5-85	1.54e-19	46785	Winged helix DNA-binding domain	0.015	88979	LysR-like transcriptional regulators	1ixc A:1-89
fR	gi|264680823|ref|YP_003280733.1|	0045790	87-301	7.6e-32	53850	Periplasmic binding protein-like II	0.001	53851	Phosphate binding protein-like	1i6a A:
fR	gi|264680823|ref|YP_003280733.1|	0047461	1-84	1.32e-21	46785	Winged helix DNA-binding domain	0.0031	88979	LysR-like transcriptional regulators	1ixc A:1-89
fR	gi|264680833|ref|YP_003280743.1|	0045790	115-318	2.58e-36	53850	Periplasmic binding protein-like II	0.0016	53851	Phosphate binding protein-like	2fyi A:88-307
fR	gi|264680833|ref|YP_003280743.1|	0045910	24-134	6.8e-23	46785	Winged helix DNA-binding domain	0.0026	88979	LysR-like transcriptional regulators	1ixc A:1-89
fR	gi|264680899|ref|YP_003280809.1|	0045790	91-298	2.31e-21	53850	Periplasmic binding protein-like II	0.0079	53851	Phosphate binding protein-like	2fyi A:88-307
fR	gi|264680899|ref|YP_003280809.1|	0047461	1-85	5.9e-17	46785	Winged helix DNA-binding domain	0.0059	88979	LysR-like transcriptional regulators	1ixc A:1-89
fR	gi|190571978|ref|YP_001967704.1|	0045790	119-322	9.37e-38	53850	Periplasmic binding protein-like II	0.00014	53851	Phosphate binding protein-like	1ixc A:90-294
fR	gi|190571978|ref|YP_001967704.1|	0052508	26-106	1.64e-23	46785	Winged helix DNA-binding domain	0.0016	88979	LysR-like transcriptional regulators	1ixc A:1-89
fR	gi|264676140|ref|YP_003276046.1|	0052644	23-159	4.49e-26	46785	Winged helix DNA-binding domain	0.0065	63379	MarR-like transcriptional regulators	2fbh A:8-144
fR	gi|264676214|ref|YP_003276120.1|	0052801	16-152	1.27e-26	46785	Winged helix DNA-binding domain	0.00097	63379	MarR-like transcriptional regulators	2fbi A:5-140
fR	gi|264676344|ref|YP_003276250.1|	0052801	11-150	1.89e-25	46785	Winged helix DNA-binding domain	0.006	63379	MarR-like transcriptional regulators	2fbk A:8-179
fR	gi|264676525|ref|YP_003276431.1|	0052644	28-168	6.52e-30	46785	Winged helix DNA-binding domain	0.0017	63379	MarR-like transcriptional regulators	2a61 A:5-143
fR	gi|264676737|ref|YP_003276643.1|	0052801	17-157	1.65e-33	46785	Winged helix DNA-binding domain	0.00083	63379	MarR-like transcriptional regulators	2fbh A:8-144
fR	gi|264676979|ref|YP_003276885.1|	0052801	5-145	1.15e-29	46785	Winged helix DNA-binding domain	0.0093	63379	MarR-like transcriptional regulators	1lj9 A:
fR	gi|264677491|ref|YP_003277397.1|	0051356	8-158	2.01e-45	50475	FMN-binding split barrel	0.00012	50482	NADH:FMN oxidoreductase-like	1rz0 A:
fR	gi|264677491|ref|YP_003277397.1|	0052644	180-312	4.67e-17	46785	Winged helix DNA-binding domain	0.0073	63379	MarR-like transcriptional regulators	2fbk A:8-179
fR	gi|264677523|ref|YP_003277429.1|	0052801	7-146	3.41e-27	46785	Winged helix DNA-binding domain	0.00056	63379	MarR-like transcriptional regulators	2fbh A:8-144
fR	gi|264677622|ref|YP_003277528.1|	0052801	26-164	7.19e-28	46785	Winged helix DNA-binding domain	0.0065	63379	MarR-like transcriptional regulators	2fbh A:8-144
fR	gi|264677734|ref|YP_003277640.1|	0052644	21-160	6.07e-22	46785	Winged helix DNA-binding domain	0.027	63379	MarR-like transcriptional regulators	1lnw A:
fR	gi|264677970|ref|YP_003277877.1|	0052801	5-147	7.99e-28	46785	Winged helix DNA-binding domain	0.017	63379	MarR-like transcriptional regulators	1lj9 A:
fR	gi|264678315|ref|YP_003278222.1|	0052801	27-166	5.1e-32	46785	Winged helix DNA-binding domain	0.0026	63379	MarR-like transcriptional regulators	2fbh A:8-144
fR	gi|264678723|ref|YP_003278630.1|	0052858	173-301	1.29e-22	55729	Acyl-CoA N-acyltransferases (Nat)	0.0033	55730	N-acetyl transferase, NAT	1wwz A:1-157
fR	gi|264678723|ref|YP_003278630.1|	0052644	19-145	2.4e-20	46785	Winged helix DNA-binding domain	0.021	63379	MarR-like transcriptional regulators	1jgs A:
fR	gi|264678743|ref|YP_003278650.1|	0052644	25-156	5.17e-33	46785	Winged helix DNA-binding domain	0.0065	63379	MarR-like transcriptional regulators	2fbh A:8-144
fR	gi|264678912|ref|YP_003278819.1|	0052801	23-162	2.91e-32	46785	Winged helix DNA-binding domain	0.0067	63379	MarR-like transcriptional regulators	3deu A:2-141
fR	gi|264679546|ref|YP_003279453.1|	0052801	22-163	1.05e-32	46785	Winged helix DNA-binding domain	0.0043	63379	MarR-like transcriptional regulators	3deu A:2-141
fR	gi|264680265|ref|YP_003280175.1|	0052644	44-185	1.46e-30	46785	Winged helix DNA-binding domain	0.011	63379	MarR-like transcriptional regulators	2fbi A:5-140
fR	gi|264680323|ref|YP_003280233.1|	0052801	12-147	1.53e-28	46785	Winged helix DNA-binding domain	0.006	63379	MarR-like transcriptional regulators	1jgs A:
fR	gi|264680387|ref|YP_003280297.1|	0052801	8-141	2.52e-27	46785	Winged helix DNA-binding domain	0.0081	63379	MarR-like transcriptional regulators	2fbh A:8-144
fR	gi|264680443|ref|YP_003280353.1|	0052644	11-150	2.32e-35	46785	Winged helix DNA-binding domain	0.0000734	63379	MarR-like transcriptional regulators	1z91 A:8-144
fR	gi|264680914|ref|YP_003280824.1|	0052644	27-150	1.11e-18	46785	Winged helix DNA-binding domain	0.014	63379	MarR-like transcriptional regulators	2eth A:1-140
fR	gi|190571974|ref|YP_001967700.1|	0052801	46-156	2.38e-22	46785	Winged helix DNA-binding domain	0.011	63379	MarR-like transcriptional regulators	1z91 A:8-144
fR	gi|264676241|ref|YP_003276147.1|	0050342	3-138	9.53e-40	52172	CheY-like	0.0000921	52173	CheY-related	1mvo A:
fR	gi|264676241|ref|YP_003276147.1|	0051385	139-239	2.81e-28	46894	C-terminal effector domain of the bipartite response regulators	0.00078	46895	PhoB-like	1opc A:
fR	gi|264676273|ref|YP_003276179.1|	0050342	14-142	3.84e-42	52172	CheY-like	0.0001	52173	CheY-related	1mvo A:
fR	gi|264676273|ref|YP_003276179.1|	0051385	148-246	2.47e-19	46894	C-terminal effector domain of the bipartite response regulators	0.002	46895	PhoB-like	1ys7 A:128-233
fR	gi|264676670|ref|YP_003276576.1|	0050342	4-127	2.13e-36	52172	CheY-like	0.0000188	52173	CheY-related	1zh2 A:2-120
fR	gi|264676670|ref|YP_003276576.1|	0051385	132-231	9.92e-25	46894	C-terminal effector domain of the bipartite response regulators	0.0034	46895	PhoB-like	1ys7 A:128-233
fR	gi|264676960|ref|YP_003276866.1|	0054521	1-118	1.57e-36	52172	CheY-like	0.00016	52173	CheY-related	1mvo A:
fR	gi|264676960|ref|YP_003276866.1|	0051385	126-224	1.06e-24	46894	C-terminal effector domain of the bipartite response regulators	0.0021	46895	PhoB-like	1kgs A:124-225
fR	gi|264677348|ref|YP_003277254.1|	0050342	5-126	2.42e-39	52172	CheY-like	0.00027	52173	CheY-related	1ys7 A:7-127
fR	gi|264677348|ref|YP_003277254.1|	0051385	131-227	1.16e-18	46894	C-terminal effector domain of the bipartite response regulators	0.0045	46895	PhoB-like	1qqi A:
fR	gi|264678108|ref|YP_003278015.1|	0050342	8-131	3.42e-43	52172	CheY-like	0.00016	52173	CheY-related	1mvo A:
fR	gi|264678108|ref|YP_003278015.1|	0051385	138-239	2.24e-27	46894	C-terminal effector domain of the bipartite response regulators	0.0000271	46895	PhoB-like	1opc A:
fR	gi|264678608|ref|YP_003278515.1|	0050342	1-121	7.83e-39	52172	CheY-like	0.00011	52173	CheY-related	1kgs A:2-123
fR	gi|264678608|ref|YP_003278515.1|	0051385	128-226	5.1e-29	46894	C-terminal effector domain of the bipartite response regulators	0.00066	46895	PhoB-like	1ys7 A:128-233
fR	gi|264678818|ref|YP_003278725.1|	0050342	6-112	3.7e-29	52172	CheY-like	0.00019	52173	CheY-related	2pl1 A:1-119
fR	gi|264678818|ref|YP_003278725.1|	0051385	112-206	2.32e-24	46894	C-terminal effector domain of the bipartite response regulators	0.0027	46895	PhoB-like	1ys7 A:128-233
fR	gi|264678857|ref|YP_003278764.1|	0050342	5-130	1.99e-38	52172	CheY-like	0.00015	52173	CheY-related	1nxo A:
fR	gi|264678857|ref|YP_003278764.1|	0051385	131-232	1.44e-29	46894	C-terminal effector domain of the bipartite response regulators	0.0022	46895	PhoB-like	1qqi A:
fR	gi|264679333|ref|YP_003279240.1|	0050342	3-128	4.27e-42	52172	CheY-like	0.000039	52173	CheY-related	1b00 A:
fR	gi|264679333|ref|YP_003279240.1|	0051385	128-226	6.24e-29	46894	C-terminal effector domain of the bipartite response regulators	0.00016	46895	PhoB-like	1qqi A:
fR	gi|264680342|ref|YP_003280252.1|	0050342	1-131	2.7e-37	52172	CheY-like	0.00027	52173	CheY-related	2pl1 A:1-119
fR	gi|264680342|ref|YP_003280252.1|	0051385	160-233	1.62e-17	46894	C-terminal effector domain of the bipartite response regulators	0.0037	46895	PhoB-like	1qqi A:
fR	gi|264680517|ref|YP_003280427.1|	0050342	6-130	2.42e-40	52172	CheY-like	0.0001	52173	CheY-related	1kgs A:2-123
fR	gi|264680517|ref|YP_003280427.1|	0051385	131-230	1.76e-28	46894	C-terminal effector domain of the bipartite response regulators	0.00072	46895	PhoB-like	1ys7 A:128-233
fR	gi|264680594|ref|YP_003280504.1|	0049014	29-129	3.68e-21	46894	C-terminal effector domain of the bipartite response regulators	0.00095	46895	PhoB-like	1opc A:
fR	gi|264680680|ref|YP_003280590.1|	0043525	5-127	2.42e-24	52172	CheY-like	0.0057	52173	CheY-related	1nxo A:
fR	gi|264680680|ref|YP_003280590.1|	0049014	130-223	0.000000000000173	46894	C-terminal effector domain of the bipartite response regulators	0.0087	46895	PhoB-like	1qqi A:
fR	gi|264676235|ref|YP_003276141.1|	0047772	134-294	3.04e-25	52540	P-loop containing nucleoside triphosphate hydrolases	0.0011	52566	Shikimate kinase (AroK)	1kag A:
fR	gi|264676235|ref|YP_003276141.1|	0054369	21-88	0.0000000000000845	47413	lambda repressor-like DNA-binding domains	0.046	47432	SinR domain-like	1y7y A:5-73
fR	gi|264677406|ref|YP_003277312.1|	0051249	2-64	0.00000000000000509	47413	lambda repressor-like DNA-binding domains	0.046	47432	SinR domain-like	1y7y A:5-73
fR	gi|264677637|ref|YP_003277543.1|	0051249	2-68	0.00000000000000479	47413	lambda repressor-like DNA-binding domains	0.0022	47432	SinR domain-like	1y7y A:5-73
fR	gi|264678025|ref|YP_003277932.1|	0051908	32-98	0.00000000000206	47413	lambda repressor-like DNA-binding domains	0.0057	47432	SinR domain-like	2b5a A:1-77
fR	gi|264679510|ref|YP_003279417.1|	0054369	5-66	0.0000000000000509	47413	lambda repressor-like DNA-binding domains	0.028	47432	SinR domain-like	1utx A:
fR	gi|264679862|ref|YP_003279771.1|	0051249	4-77	0.00000000000265	47413	lambda repressor-like DNA-binding domains	0.03	47432	SinR domain-like	2b5a A:1-77
fR	gi|190571946|ref|YP_001967670.1|	0054369	10-75	0.0000000000031	47413	lambda repressor-like DNA-binding domains	0.028	47432	SinR domain-like	1b0n A:1-68
fR	gi|264676486|ref|YP_003276392.1|	0049523	2-83	2.62e-18	46689	Homeodomain-like	0.0046	46764	Tetracyclin repressor-like, N-terminal domain	1ui5 A:5-75
fR	gi|264676486|ref|YP_003276392.1|	0050189	83-201	0.000000159	48498	Tetracyclin repressor-like, C-terminal domain	0.011	48499	Tetracyclin repressor-like, C-terminal domain	1vi0 A:78-194
fR	gi|264677048|ref|YP_003276954.1|	0049523	2-75	8.48e-19	46689	Homeodomain-like	0.0044	46764	Tetracyclin repressor-like, N-terminal domain	1pb6 A:14-85
fR	gi|264677168|ref|YP_003277074.1|	0053097	49-152	3.71e-17	48498	Tetracyclin repressor-like, C-terminal domain	0.0062	48499	Tetracyclin repressor-like, C-terminal domain	2fq4 A:78-192
fR	gi|264677168|ref|YP_003277074.1|	0054341	4-46	0.0000298	46689	Homeodomain-like	0.02	46764	Tetracyclin repressor-like, N-terminal domain	2id3 A:13-80
fR	gi|264677223|ref|YP_003277129.1|	0052799	94-219	1.66e-25	48498	Tetracyclin repressor-like, C-terminal domain	0.0086	48499	Tetracyclin repressor-like, C-terminal domain	2d6y A:75-192
fR	gi|264677223|ref|YP_003277129.1|	0049523	20-98	5.64e-17	46689	Homeodomain-like	0.0042	46764	Tetracyclin repressor-like, N-terminal domain	2d6y A:7-74
fR	gi|264677393|ref|YP_003277299.1|	0049523	3-79	2.67e-19	46689	Homeodomain-like	0.0035	46764	Tetracyclin repressor-like, N-terminal domain	1ui5 A:5-75
fR	gi|264677625|ref|YP_003277531.1|	0046055	340-503	1.88e-28	53098	Ribonuclease H-like	0.027	53107	Retroviral integrase, catalytic domain	1asu A:
fR	gi|264677625|ref|YP_003277531.1|	0054226	127-210	0.0000000293	46689	Homeodomain-like	0.079	46764	Tetracyclin repressor-like, N-terminal domain	1z77 A:1-75
fR	gi|264677820|ref|YP_003277726.1|	0049523	2-67	0.00000000000000325	46689	Homeodomain-like	0.0076	46764	Tetracyclin repressor-like, N-terminal domain	2gen A:6-75
fR	gi|264677820|ref|YP_003277726.1|	0052878	66-177	0.0000000000572	48498	Tetracyclin repressor-like, C-terminal domain	0.01	48499	Tetracyclin repressor-like, C-terminal domain	2gen A:76-193
fR	gi|264677852|ref|YP_003277758.1|	0049523	29-103	2.15e-18	46689	Homeodomain-like	0.0048	46764	Tetracyclin repressor-like, N-terminal domain	1ui5 A:5-75
fR	gi|264677852|ref|YP_003277758.1|	0050189	109-216	7.41e-16	48498	Tetracyclin repressor-like, C-terminal domain	0.0059	48499	Tetracyclin repressor-like, C-terminal domain	1vi0 A:78-194
fR	gi|264677903|ref|YP_003277810.1|	0049523	24-81	0.000000874	46689	Homeodomain-like	0.031	46764	Tetracyclin repressor-like, N-terminal domain	2oi8 A:8-86
fR	gi|264677903|ref|YP_003277810.1|	0052394	82-152	0.0000434	48498	Tetracyclin repressor-like, C-terminal domain	0.015	48499	Tetracyclin repressor-like, C-terminal domain	2gfn A:81-199
fR	gi|264678034|ref|YP_003277941.1|	0054226	1-72	0.0000000000167	46689	Homeodomain-like	0.083	46764	Tetracyclin repressor-like, N-terminal domain	2fq4 A:9-77
fR	gi|264678053|ref|YP_003277960.1|	0054341	2-60	0.000000000000429	46689	Homeodomain-like	0.01	46764	Tetracyclin repressor-like, N-terminal domain	1z77 A:1-75
fR	gi|264678345|ref|YP_003278252.1|	0049523	3-80	0.0000000000000013	46689	Homeodomain-like	0.013	46764	Tetracyclin repressor-like, N-terminal domain	2fq4 A:9-77
fR	gi|264678345|ref|YP_003278252.1|	0054342	79-182	0.000000018	48498	Tetracyclin repressor-like, C-terminal domain	0.016	48499	Tetracyclin repressor-like, C-terminal domain	2fq4 A:78-192
fR	gi|264678589|ref|YP_003278496.1|	0049523	2-60	0.0000000000000599	46689	Homeodomain-like	0.004	46764	Tetracyclin repressor-like, N-terminal domain	3c07 A:15-89
fR	gi|264678829|ref|YP_003278736.1|	0049523	15-84	2.64e-17	46689	Homeodomain-like	0.0079	46764	Tetracyclin repressor-like, N-terminal domain	1z77 A:1-75
fR	gi|264678829|ref|YP_003278736.1|	0052743	97-186	0.000000013	48498	Tetracyclin repressor-like, C-terminal domain	0.0098	48499	Tetracyclin repressor-like, C-terminal domain	2fq4 A:78-192
fR	gi|264679265|ref|YP_003279172.1|	0052656	85-191	8.09e-25	48498	Tetracyclin repressor-like, C-terminal domain	0.0018	48499	Tetracyclin repressor-like, C-terminal domain	2fd5 A:77-180
fR	gi|264679265|ref|YP_003279172.1|	0049195	3-74	3.59e-17	46689	Homeodomain-like	0.0062	46764	Tetracyclin repressor-like, N-terminal domain	2fd5 A:1-76
fR	gi|264679831|ref|YP_003279740.1|	0054374	10-71	0.00000016	46689	Homeodomain-like	0.013	46764	Tetracyclin repressor-like, N-terminal domain	2o7o A:2-67
fR	gi|264679831|ref|YP_003279740.1|	0053236	85-195	0.00000667	48498	Tetracyclin repressor-like, C-terminal domain	0.015	48499	Tetracyclin repressor-like, C-terminal domain	1zk8 A:78-182
fR	gi|264679973|ref|YP_003279882.1|	0049523	11-89	0.0000000000000421	46689	Homeodomain-like	0.0072	46764	Tetracyclin repressor-like, N-terminal domain	2fbq A:2-80
fR	gi|264680171|ref|YP_003280080.1|	0054226	1-76	0.00000102	46689	Homeodomain-like	0.075	46764	Tetracyclin repressor-like, N-terminal domain	1z0x A:4-71
fR	gi|264680339|ref|YP_003280249.1|	0054073	141-256	6.85e-24	48498	Tetracyclin repressor-like, C-terminal domain	0.00063	48499	Tetracyclin repressor-like, C-terminal domain	2hyj A:83-200
fR	gi|264680339|ref|YP_003280249.1|	0049523	66-141	0.00000000000004	46689	Homeodomain-like	0.0029	46764	Tetracyclin repressor-like, N-terminal domain	2hyj A:8-82
fR	gi|264680340|ref|YP_003280250.1|	0049195	29-104	0.00000000000012	46689	Homeodomain-like	0.013	46764	Tetracyclin repressor-like, N-terminal domain	1ui5 A:5-75
fR	gi|264680448|ref|YP_003280358.1|	0049523	14-76	1.69e-16	46689	Homeodomain-like	0.0052	46764	Tetracyclin repressor-like, N-terminal domain	2d6y A:7-74
fR	gi|264680448|ref|YP_003280358.1|	0052743	91-181	0.000000000137	48498	Tetracyclin repressor-like, C-terminal domain	0.0067	48499	Tetracyclin repressor-like, C-terminal domain	2fq4 A:78-192
fR	gi|264680537|ref|YP_003280447.1|	0049523	25-105	8.72e-19	46689	Homeodomain-like	0.005	46764	Tetracyclin repressor-like, N-terminal domain	1z77 A:1-75
fR	gi|264680537|ref|YP_003280447.1|	0050189	115-212	0.000000203	48498	Tetracyclin repressor-like, C-terminal domain	0.015	48499	Tetracyclin repressor-like, C-terminal domain	2fx0 A:77-198
fR	gi|264680922|ref|YP_003280832.1|	0054157	3-61	0.00000000000164	46689	Homeodomain-like	0.01	46764	Tetracyclin repressor-like, N-terminal domain	3c07 A:15-89
fR	gi|264680922|ref|YP_003280832.1|	0049196	91-186	0.00000128	48498	Tetracyclin repressor-like, C-terminal domain	0.01	48499	Tetracyclin repressor-like, C-terminal domain	2id3 A:81-203
