# Supplementary material for: Abundance, diversity and domain architecture variability in prokaryotic DNA-binding transcription factors
Source: PLoS One. 2018 Apr 3;13(4):e0195332. doi: 10.1371/journal.pone.0195332 (PMC5882156; doi:10.1371/journal.pone.0195332)
Supplement: S1 Dataset — The information of genomes and transcription factors is organized in a tabular format. The file S1_Dataset.zip contains 761 files, one per genome. The information is organized as follows: Genome ID, identifier from NCBI database; Supfam ID; physical position of the Domain; E-value; Supfam model assignment; Supfam description; E-value associated to the family; Family ID; Family ID; representative PDB associated to each assignment. (ZIP) [file pone.0195332.s005.zip › Genomes_assignments/Conexibacter_woesei_DSM_14684_B.TFs]

8N	gi|284041959|ref|YP_003392299.1|	0046275	67-117	0.00000000000717	46689	Homeodomain-like	0.028	46759	AraC type transcriptional activator	1d5y A:57-121
8N	gi|284041959|ref|YP_003392299.1|	0036286	16-65	0.00000000376	46689	Homeodomain-like	0.03	46759	AraC type transcriptional activator	1bl0 A:9-62
8N	gi|284042272|ref|YP_003392612.1|	0046275	61-111	0.0000000000000433	46689	Homeodomain-like	0.015	46759	AraC type transcriptional activator	1d5y A:57-121
8N	gi|284042272|ref|YP_003392612.1|	0036286	8-59	0.000000000000681	46689	Homeodomain-like	0.037	46759	AraC type transcriptional activator	1d5y A:3-56
8N	gi|284042336|ref|YP_003392676.1|	0046275	248-296	0.000000000184	46689	Homeodomain-like	0.026	46759	AraC type transcriptional activator	1bl0 A:63-124
8N	gi|284042336|ref|YP_003392676.1|	0036286	195-245	0.000000167	46689	Homeodomain-like	0.052	46764	Tetracyclin repressor-like, N-terminal domain	1t56 A:22-94
8N	gi|284042336|ref|YP_003392676.1|	0040530	32-71	0.0000114	51182	RmlC-like cupins	0.043	159299	Gentisate 1,2-dioxygenase-like	3bu7 A:19-373
8N	gi|284042371|ref|YP_003392711.1|	0046275	260-308	0.00000000448	46689	Homeodomain-like	0.046	46759	AraC type transcriptional activator	1bl0 A:63-124
8N	gi|284042371|ref|YP_003392711.1|	0036286	207-258	0.0000000278	46689	Homeodomain-like	0.083	46759	AraC type transcriptional activator	1d5y A:3-56
8N	gi|284042539|ref|YP_003392879.1|	0041038	325-519	1.73e-38	48150	DNA-glycosylase	0.00013	48157	DNA repair glycosylase, 2 C-terminal domains	1mpg A:100-282
8N	gi|284042539|ref|YP_003392879.1|	0046652	3-84	1.57e-31	57884	Ada DNA repair protein, N-terminal domain (N-Ada 10)	0.00034	57885	Ada DNA repair protein, N-terminal domain (N-Ada 10)	1eyf A:
8N	gi|284042539|ref|YP_003392879.1|	0041039	219-316	2.2e-25	55945	TATA-box binding protein-like	0.0016	55952	DNA repair glycosylase, N-terminal domain	1mpg A:1-99
8N	gi|284042539|ref|YP_003392879.1|	0046275	137-185	0.000000538	46689	Homeodomain-like	0.023	46759	AraC type transcriptional activator	1d5y A:57-121
8N	gi|284042688|ref|YP_003393028.1|	0046275	229-279	0.00000116	46689	Homeodomain-like	0.045	46759	AraC type transcriptional activator	1d5y A:3-56
8N	gi|284042979|ref|YP_003393319.1|	0046275	253-302	0.0000000175	46689	Homeodomain-like	0.029	46759	AraC type transcriptional activator	1d5y A:57-121
8N	gi|284042979|ref|YP_003393319.1|	0036286	205-251	0.0000000397	46689	Homeodomain-like	0.067	46759	AraC type transcriptional activator	1d5y A:3-56
8N	gi|284043365|ref|YP_003393705.1|	0046275	66-117	0.00000000000188	46689	Homeodomain-like	0.052	46759	AraC type transcriptional activator	1bl0 A:63-124
8N	gi|284043896|ref|YP_003394236.1|	0046275	58-103	0.00000148	46689	Homeodomain-like	0.027	46759	AraC type transcriptional activator	1d5y A:57-121
8N	gi|284044161|ref|YP_003394501.1|	0046275	66-116	0.00000000000717	46689	Homeodomain-like	0.0073	46759	AraC type transcriptional activator	1d5y A:57-121
8N	gi|284044161|ref|YP_003394501.1|	0036286	14-63	0.0000000000538	46689	Homeodomain-like	0.071	46759	AraC type transcriptional activator	1d5y A:3-56
8N	gi|284045722|ref|YP_003396062.1|	0046275	64-113	0.0000000000116	46689	Homeodomain-like	0.01	46759	AraC type transcriptional activator	1bl0 A:63-124
8N	gi|284045756|ref|YP_003396096.1|	0046275	64-114	0.00000000000538	46689	Homeodomain-like	0.026	46759	AraC type transcriptional activator	1bl0 A:63-124
8N	gi|284046573|ref|YP_003396913.1|	0052668	1-202	1.28e-28	52317	Class I glutamine amidotransferase-like	0.067	52325	DJ-1/PfpI	2fex A:1-188
8N	gi|284046573|ref|YP_003396913.1|	0036286	223-270	0.00000597	46689	Homeodomain-like	0.026	46759	AraC type transcriptional activator	1d5y A:3-56
8N	gi|284047114|ref|YP_003397454.1|	0052668	5-194	2.37e-54	52317	Class I glutamine amidotransferase-like	0.0027	52325	DJ-1/PfpI	1pe0 A:
8N	gi|284047114|ref|YP_003397454.1|	0045977	266-316	0.00000000116	46689	Homeodomain-like	0.022	46759	AraC type transcriptional activator	1bl0 A:63-124
8N	gi|284047114|ref|YP_003397454.1|	0036286	213-262	0.000000000359	46689	Homeodomain-like	0.034	46759	AraC type transcriptional activator	1bl0 A:9-62
8N	gi|284047129|ref|YP_003397469.1|	0046275	212-260	0.0000184	46689	Homeodomain-like	0.053	46759	AraC type transcriptional activator	1d5y A:3-56
8N	gi|284047172|ref|YP_003397512.1|	0036286	210-260	0.0000000242	46689	Homeodomain-like	0.039	46764	Tetracyclin repressor-like, N-terminal domain	1t56 A:22-94
8N	gi|284047172|ref|YP_003397512.1|	0046275	263-311	0.0000000134	46689	Homeodomain-like	0.034	46759	AraC type transcriptional activator	1d5y A:57-121
8N	gi|284041649|ref|YP_003391989.1|	0049608	72-260	2.94e-49	55781	GAF domain-like	0.00018	75513	IclR ligand-binding domain-like	1tf1 A:
8N	gi|284041649|ref|YP_003391989.1|	0048177	15-85	0.0000000000000634	46785	Winged helix DNA-binding domain	0.074	46801	ArsR-like transcriptional regulators	1smt A:
8N	gi|284041722|ref|YP_003392062.1|	0053261	8-102	2.81e-22	46785	Winged helix DNA-binding domain	0.022	46801	ArsR-like transcriptional regulators	1smt A:
8N	gi|284041781|ref|YP_003392121.1|	0049777	5-99	2.62e-19	46785	Winged helix DNA-binding domain	0.021	46801	ArsR-like transcriptional regulators	1smt A:
8N	gi|284041782|ref|YP_003392122.1|	0049777	3-93	3.24e-16	46785	Winged helix DNA-binding domain	0.011	46801	ArsR-like transcriptional regulators	1smt A:
8N	gi|284042060|ref|YP_003392400.1|	0049777	20-116	1.73e-26	46785	Winged helix DNA-binding domain	0.014	46801	ArsR-like transcriptional regulators	1smt A:
8N	gi|284042066|ref|YP_003392406.1|	0049074	138-345	2.61e-29	53335	S-adenosyl-L-methionine-dependent methyltransferases	0.05	110671	UbiE/COQ5-like	1xxl A:
8N	gi|284042066|ref|YP_003392406.1|	0044139	23-98	0.0000000000144	46785	Winged helix DNA-binding domain	0.046	46801	ArsR-like transcriptional regulators	1smt A:
8N	gi|284042362|ref|YP_003392702.1|	0049777	28-120	2.3e-23	46785	Winged helix DNA-binding domain	0.0014	46801	ArsR-like transcriptional regulators	1smt A:
8N	gi|284042581|ref|YP_003392921.1|	0049944	2-89	2.4e-24	46785	Winged helix DNA-binding domain	0.027	46801	ArsR-like transcriptional regulators	1r1u A:
8N	gi|284042941|ref|YP_003393281.1|	0049944	3-102	8.18e-24	46785	Winged helix DNA-binding domain	0.058	46801	ArsR-like transcriptional regulators	1smt A:
8N	gi|284043933|ref|YP_003394273.1|	0049944	4-105	2.44e-27	46785	Winged helix DNA-binding domain	0.088	46801	ArsR-like transcriptional regulators	1smt A:
8N	gi|284045491|ref|YP_003395831.1|	0049777	6-92	5.13e-17	46785	Winged helix DNA-binding domain	0.033	46801	ArsR-like transcriptional regulators	1u2w A:12-119
8N	gi|284046430|ref|YP_003396770.1|	0049777	22-121	1.8e-27	46785	Winged helix DNA-binding domain	0.0015	46801	ArsR-like transcriptional regulators	1smt A:
8N	gi|284047133|ref|YP_003397473.1|	0052814	81-271	7.72e-29	140931	Fic-like	0.0064	140932	Fic-like	2f6s A:1-177
8N	gi|284047133|ref|YP_003397473.1|	0043669	313-354	0.0000156	46785	Winged helix DNA-binding domain	0.069	46801	ArsR-like transcriptional regulators	1smt A:
8N	gi|284047277|ref|YP_003397617.1|	0049944	11-105	7.68e-25	46785	Winged helix DNA-binding domain	0.041	46801	ArsR-like transcriptional regulators	1smt A:
8N	gi|284041515|ref|YP_003391855.1|	0039384	5-62	0.000000000111	46785	Winged helix DNA-binding domain	0.078	46786	Biotin repressor-like	1j5y A:3-67
8N	gi|284041755|ref|YP_003392095.1|	0045968	4-62	0.0000000000123	46785	Winged helix DNA-binding domain	0.026	46786	Biotin repressor-like	1j5y A:3-67
8N	gi|284042196|ref|YP_003392536.1|	0045968	5-62	0.000000000783	46785	Winged helix DNA-binding domain	0.023	46786	Biotin repressor-like	1j5y A:3-67
8N	gi|284042340|ref|YP_003392680.1|	0045968	4-59	0.000000000857	46785	Winged helix DNA-binding domain	0.049	46786	Biotin repressor-like	1j5y A:3-67
8N	gi|284042388|ref|YP_003392728.1|	0045968	7-62	0.000000000618	46785	Winged helix DNA-binding domain	0.026	46786	Biotin repressor-like	1j5y A:3-67
8N	gi|284042041|ref|YP_003392381.1|	0049595	94-257	1.44e-31	55781	GAF domain-like	0.00058	75513	IclR ligand-binding domain-like	1mkm A:76-246
8N	gi|284042041|ref|YP_003392381.1|	0048177	21-95	0.0000000000000346	46785	Winged helix DNA-binding domain	0.059	46796	CAP C-terminal domain-like	1ft9 A:134-213
8N	gi|284042072|ref|YP_003392412.1|	0054946	11-138	1.7e-27	51206	cAMP-binding domain-like	0.0057	51210	cAMP-binding domain	1hw5 A:1-137
8N	gi|284042072|ref|YP_003392412.1|	0048601	147-224	1e-16	46785	Winged helix DNA-binding domain	0.022	46796	CAP C-terminal domain-like	2oz6 A:143-213
8N	gi|284044372|ref|YP_003394712.1|	0047248	8-138	3.14e-30	51206	cAMP-binding domain-like	0.0012	51210	cAMP-binding domain	1vp6 A:
8N	gi|284044372|ref|YP_003394712.1|	0052198	145-222	0.000000000000181	46785	Winged helix DNA-binding domain	0.016	46796	CAP C-terminal domain-like	2coh A:118-199
8N	gi|284045110|ref|YP_003395450.1|	0048601	164-230	0.0000000000124	46785	Winged helix DNA-binding domain	0.018	46796	CAP C-terminal domain-like	1ft9 A:134-213
8N	gi|284046012|ref|YP_003396352.1|	0048601	169-238	0.000000000393	46785	Winged helix DNA-binding domain	0.013	46796	CAP C-terminal domain-like	1ft9 A:134-213
8N	gi|284047244|ref|YP_003397584.1|	0052861	11-147	3.27e-37	51206	cAMP-binding domain-like	0.0021	51210	cAMP-binding domain	1vp6 A:
8N	gi|284047244|ref|YP_003397584.1|	0048601	153-230	0.000000000000178	46785	Winged helix DNA-binding domain	0.024	46796	CAP C-terminal domain-like	2coh A:118-199
8N	gi|284044179|ref|YP_003394519.1|	0041150	11-138	3.99e-34	46785	Winged helix DNA-binding domain	0.0046	101027	FUR-like	1mzb A:
8N	gi|284044731|ref|YP_003395071.1|	0041150	11-140	8.17e-33	46785	Winged helix DNA-binding domain	0.0031	101027	FUR-like	1mzb A:
8N	gi|284045741|ref|YP_003396081.1|	0041150	17-147	3.7e-22	46785	Winged helix DNA-binding domain	0.021	101027	FUR-like	1mzb A:
8N	gi|284046190|ref|YP_003396530.1|	0041150	19-150	4.58e-32	46785	Winged helix DNA-binding domain	0.0047	101027	FUR-like	1mzb A:
8N	gi|284041600|ref|YP_003391940.1|	0036339	62-331	4.07e-74	53822	Periplasmic binding protein-like I	0.0000225	53823	L-arabinose binding protein-like	1dbq A:
8N	gi|284041600|ref|YP_003391940.1|	0051985	3-60	6.06e-17	47413	lambda repressor-like DNA-binding domains	0.0035	47438	GalR/LacI-like bacterial regulator	2hsg A:2-58
8N	gi|284042277|ref|YP_003392617.1|	0036339	95-345	1.99e-35	53822	Periplasmic binding protein-like I	0.00013	53823	L-arabinose binding protein-like	1dbq A:
8N	gi|284042277|ref|YP_003392617.1|	0051985	15-73	0.00000000000000751	47413	lambda repressor-like DNA-binding domains	0.0048	47438	GalR/LacI-like bacterial regulator	2hsg A:2-58
8N	gi|284042457|ref|YP_003392797.1|	0036339	86-338	5.14e-39	53822	Periplasmic binding protein-like I	0.00021	53823	L-arabinose binding protein-like	1dbq A:
8N	gi|284042457|ref|YP_003392797.1|	0051985	7-65	2.13e-17	47413	lambda repressor-like DNA-binding domains	0.0054	47438	GalR/LacI-like bacterial regulator	2hsg A:2-58
8N	gi|284042493|ref|YP_003392833.1|	0035780	55-320	6.42e-56	53822	Periplasmic binding protein-like I	0.0001	53823	L-arabinose binding protein-like	1dbq A:
8N	gi|284042493|ref|YP_003392833.1|	0051985	1-56	0.00000000000000281	47413	lambda repressor-like DNA-binding domains	0.0048	47438	GalR/LacI-like bacterial regulator	2hsg A:2-58
8N	gi|284043781|ref|YP_003394121.1|	0035780	66-328	1.9e-32	53822	Periplasmic binding protein-like I	0.0022	53823	L-arabinose binding protein-like	1dbq A:
8N	gi|284043781|ref|YP_003394121.1|	0051985	9-68	0.0000000000000197	47413	lambda repressor-like DNA-binding domains	0.0059	47438	GalR/LacI-like bacterial regulator	2hsg A:2-58
8N	gi|284043955|ref|YP_003394295.1|	0036339	69-335	4.71e-58	53822	Periplasmic binding protein-like I	0.0000945	53823	L-arabinose binding protein-like	1dbq A:
8N	gi|284043955|ref|YP_003394295.1|	0051985	6-66	0.0000000000000308	47413	lambda repressor-like DNA-binding domains	0.0045	47438	GalR/LacI-like bacterial regulator	2hsg A:2-58
8N	gi|284044011|ref|YP_003394351.1|	0035780	74-336	9.74e-37	53822	Periplasmic binding protein-like I	0.00094	53823	L-arabinose binding protein-like	2nzu G:58-332
8N	gi|284044011|ref|YP_003394351.1|	0051985	16-75	7.41e-16	47413	lambda repressor-like DNA-binding domains	0.0038	47438	GalR/LacI-like bacterial regulator	2hsg A:2-58
8N	gi|284044189|ref|YP_003394529.1|	0035780	74-331	1.14e-38	53822	Periplasmic binding protein-like I	0.00031	53823	L-arabinose binding protein-like	2nzu G:58-332
8N	gi|284044189|ref|YP_003394529.1|	0051985	17-74	1.04e-16	47413	lambda repressor-like DNA-binding domains	0.0032	47438	GalR/LacI-like bacterial regulator	2hsg A:2-58
8N	gi|284045299|ref|YP_003395639.1|	0036339	86-335	3.43e-36	53822	Periplasmic binding protein-like I	0.0004	53823	L-arabinose binding protein-like	1dbq A:
8N	gi|284045299|ref|YP_003395639.1|	0051985	6-63	1.46e-16	47413	lambda repressor-like DNA-binding domains	0.008	47438	GalR/LacI-like bacterial regulator	2hsg A:2-58
8N	gi|284045436|ref|YP_003395776.1|	0036339	65-331	1.55e-75	53822	Periplasmic binding protein-like I	0.0000153	53823	L-arabinose binding protein-like	1dbq A:
8N	gi|284045436|ref|YP_003395776.1|	0051985	6-63	6.06e-18	47413	lambda repressor-like DNA-binding domains	0.003	47438	GalR/LacI-like bacterial regulator	2hsg A:2-58
8N	gi|284045866|ref|YP_003396206.1|	0036339	62-337	1.36e-75	53822	Periplasmic binding protein-like I	0.0000329	53823	L-arabinose binding protein-like	1dbq A:
8N	gi|284045866|ref|YP_003396206.1|	0051985	2-61	0.0000000000000211	47413	lambda repressor-like DNA-binding domains	0.003	47438	GalR/LacI-like bacterial regulator	1vpw A:3-58
8N	gi|284045895|ref|YP_003396235.1|	0036339	86-348	4.71e-62	53822	Periplasmic binding protein-like I	0.0000571	53823	L-arabinose binding protein-like	2nzu G:58-332
8N	gi|284045895|ref|YP_003396235.1|	0051985	10-70	0.0000000000000153	47413	lambda repressor-like DNA-binding domains	0.0036	47438	GalR/LacI-like bacterial regulator	2hsg A:2-58
8N	gi|284045995|ref|YP_003396335.1|	0036339	87-339	2.36e-40	53822	Periplasmic binding protein-like I	0.00025	53823	L-arabinose binding protein-like	1dbq A:
8N	gi|284045995|ref|YP_003396335.1|	0051985	9-67	3.73e-16	47413	lambda repressor-like DNA-binding domains	0.008	47438	GalR/LacI-like bacterial regulator	2hsg A:2-58
8N	gi|284046181|ref|YP_003396521.1|	0053227	65-338	3.53e-37	53822	Periplasmic binding protein-like I	0.0012	53823	L-arabinose binding protein-like	1tlf A:
8N	gi|284046181|ref|YP_003396521.1|	0051985	8-66	6.19e-17	47413	lambda repressor-like DNA-binding domains	0.0069	47438	GalR/LacI-like bacterial regulator	2hsg A:2-58
8N	gi|284041551|ref|YP_003391891.1|	0043525	30-155	3.84e-20	52172	CheY-like	0.0046	52173	CheY-related	1a04 A:5-142
8N	gi|284041551|ref|YP_003391891.1|	0048694	168-239	7.48e-19	46894	C-terminal effector domain of the bipartite response regulators	0.0063	46900	GerE-like (LuxR/UhpA family of transcriptional regulators)	1fse A:
8N	gi|284041634|ref|YP_003391974.1|	0045682	1-133	5.83e-31	52172	CheY-like	0.00038	52173	CheY-related	1a04 A:5-142
8N	gi|284041634|ref|YP_003391974.1|	0048694	145-210	2.96e-19	46894	C-terminal effector domain of the bipartite response regulators	0.0057	46900	GerE-like (LuxR/UhpA family of transcriptional regulators)	1fse A:
8N	gi|284041678|ref|YP_003392018.1|	0048694	356-420	1.97e-16	46894	C-terminal effector domain of the bipartite response regulators	0.01	46900	GerE-like (LuxR/UhpA family of transcriptional regulators)	1a04 A:150-216
8N	gi|284041724|ref|YP_003392064.1|	0045682	5-131	1.39e-28	52172	CheY-like	0.00028	52173	CheY-related	1a04 A:5-142
8N	gi|284041724|ref|YP_003392064.1|	0048694	138-214	3.33e-22	46894	C-terminal effector domain of the bipartite response regulators	0.002	46900	GerE-like (LuxR/UhpA family of transcriptional regulators)	1a04 A:150-216
8N	gi|284041733|ref|YP_003392073.1|	0045700	9-132	1.15e-31	52172	CheY-like	0.00044	52173	CheY-related	1a04 A:5-142
8N	gi|284041733|ref|YP_003392073.1|	0048694	155-220	3.74e-21	46894	C-terminal effector domain of the bipartite response regulators	0.0037	46900	GerE-like (LuxR/UhpA family of transcriptional regulators)	1fse A:
8N	gi|284041791|ref|YP_003392131.1|	0043525	1-167	3.32e-23	52172	CheY-like	0.0017	52173	CheY-related	1s8n A:
8N	gi|284041791|ref|YP_003392131.1|	0046851	151-199	0.00000000000136	46894	C-terminal effector domain of the bipartite response regulators	0.01	46900	GerE-like (LuxR/UhpA family of transcriptional regulators)	1a04 A:150-216
8N	gi|284041827|ref|YP_003392167.1|	0045682	2-134	3.84e-34	52172	CheY-like	0.00026	52173	CheY-related	1a04 A:5-142
8N	gi|284041827|ref|YP_003392167.1|	0048694	139-215	2.48e-22	46894	C-terminal effector domain of the bipartite response regulators	0.0026	46900	GerE-like (LuxR/UhpA family of transcriptional regulators)	1a04 A:150-216
8N	gi|284041837|ref|YP_003392177.1|	0045682	1-134	3.27e-33	52172	CheY-like	0.00053	52173	CheY-related	1a04 A:5-142
8N	gi|284041837|ref|YP_003392177.1|	0048694	145-216	3.3e-21	46894	C-terminal effector domain of the bipartite response regulators	0.0022	46900	GerE-like (LuxR/UhpA family of transcriptional regulators)	1a04 A:150-216
8N	gi|284041859|ref|YP_003392199.1|	0048694	853-913	1.19e-17	46894	C-terminal effector domain of the bipartite response regulators	0.004	46900	GerE-like (LuxR/UhpA family of transcriptional regulators)	1fse A:
8N	gi|284041859|ref|YP_003392199.1|	0050374	9-58,85-201	0.000000078	52540	P-loop containing nucleoside triphosphate hydrolases	0.065	142332	Atu3015-like	1zp6 A:6-181
8N	gi|284041859|ref|YP_003392199.1|	0054057	591-727	0.000000108	48452	TPR-like	0.022	48453	Tetratricopeptide repeat (TPR)	2c2l A:24-224
8N	gi|284041859|ref|YP_003392199.1|	0042932	431-578	0.00000183	48452	TPR-like	0.084	48453	Tetratricopeptide repeat (TPR)	1elw A:
8N	gi|284041874|ref|YP_003392214.1|	0048694	914-980	5.44e-19	46894	C-terminal effector domain of the bipartite response regulators	0.0039	46900	GerE-like (LuxR/UhpA family of transcriptional regulators)	1fse A:
8N	gi|284041874|ref|YP_003392214.1|	0042932	501-656	0.00000000461	48452	TPR-like	0.071	48453	Tetratricopeptide repeat (TPR)	1w3b A:
8N	gi|284041874|ref|YP_003392214.1|	0039472	8-66,121-193	0.0000000503	52540	P-loop containing nucleoside triphosphate hydrolases	0.073	52652	Nitrogenase iron protein-like	1fts A:285-495
8N	gi|284041874|ref|YP_003392214.1|	0054057	672-745	0.0000177	48452	TPR-like	0.054	48453	Tetratricopeptide repeat (TPR)	1elw A:
8N	gi|284041917|ref|YP_003392257.1|	0048694	896-958	1.63e-17	46894	C-terminal effector domain of the bipartite response regulators	0.0022	46900	GerE-like (LuxR/UhpA family of transcriptional regulators)	1a04 A:150-216
8N	gi|284041917|ref|YP_003392257.1|	0040419	8-70,119-217	0.00000101	52540	P-loop containing nucleoside triphosphate hydrolases	0.086	81269	Extended AAA-ATPase domain	1l8q A:77-289
8N	gi|284041993|ref|YP_003392333.1|	0048694	42-100	2.41e-16	46894	C-terminal effector domain of the bipartite response regulators	0.0081	46900	GerE-like (LuxR/UhpA family of transcriptional regulators)	1a04 A:150-216
8N	gi|284042019|ref|YP_003392359.1|	0045682	1-134	3.98e-36	52172	CheY-like	0.00034	52173	CheY-related	1a04 A:5-142
8N	gi|284042019|ref|YP_003392359.1|	0048694	145-213	5.1e-21	46894	C-terminal effector domain of the bipartite response regulators	0.0017	46900	GerE-like (LuxR/UhpA family of transcriptional regulators)	1a04 A:150-216
8N	gi|284042024|ref|YP_003392364.1|	0048694	870-935	5.78e-16	46894	C-terminal effector domain of the bipartite response regulators	0.004	46900	GerE-like (LuxR/UhpA family of transcriptional regulators)	1fse A:
8N	gi|284042024|ref|YP_003392364.1|	0052100	391-421,704-848	0.00000449	48452	TPR-like	0.071	48453	Tetratricopeptide repeat (TPR)	1kt1 A:254-421
8N	gi|284042075|ref|YP_003392415.1|	0048694	675-743	0.0000000000000884	46894	C-terminal effector domain of the bipartite response regulators	0.009	46900	GerE-like (LuxR/UhpA family of transcriptional regulators)	1fse A:
8N	gi|284042075|ref|YP_003392415.1|	0047420	45-96,125-232	0.0000000035	52540	P-loop containing nucleoside triphosphate hydrolases	0.092	81269	Extended AAA-ATPase domain	1jr3 A:3-242
8N	gi|284042075|ref|YP_003392415.1|	0052670	535-672	0.0000198	48452	TPR-like	0.081	48453	Tetratricopeptide repeat (TPR)	1p5q A:258-427
8N	gi|284042085|ref|YP_003392425.1|	0045682	5-135	3.13e-34	52172	CheY-like	0.00027	52173	CheY-related	1a04 A:5-142
8N	gi|284042085|ref|YP_003392425.1|	0048694	142-209	4.08e-21	46894	C-terminal effector domain of the bipartite response regulators	0.0028	46900	GerE-like (LuxR/UhpA family of transcriptional regulators)	1fse A:
8N	gi|284042088|ref|YP_003392428.1|	0048694	127-195	1.73e-20	46894	C-terminal effector domain of the bipartite response regulators	0.0049	46900	GerE-like (LuxR/UhpA family of transcriptional regulators)	1fse A:
8N	gi|284042088|ref|YP_003392428.1|	0039925	7-92	0.000000762	52172	CheY-like	0.04	52173	CheY-related	1mvo A:
8N	gi|284042145|ref|YP_003392485.1|	0045682	1-136	4.41e-31	52172	CheY-like	0.00026	52173	CheY-related	1a04 A:5-142
8N	gi|284042145|ref|YP_003392485.1|	0048694	145-211	4.42e-21	46894	C-terminal effector domain of the bipartite response regulators	0.0035	46900	GerE-like (LuxR/UhpA family of transcriptional regulators)	1a04 A:150-216
8N	gi|284042436|ref|YP_003392776.1|	0048694	866-933	5.44e-18	46894	C-terminal effector domain of the bipartite response regulators	0.0074	46900	GerE-like (LuxR/UhpA family of transcriptional regulators)	1a04 A:150-216
8N	gi|284042436|ref|YP_003392776.1|	0050374	3-79,132-258	0.000073	52540	P-loop containing nucleoside triphosphate hydrolases	0.079	142332	Atu3015-like	1zp6 A:6-181
8N	gi|284042504|ref|YP_003392844.1|	0048694	292-355	0.0000000000000143	46894	C-terminal effector domain of the bipartite response regulators	0.0044	46900	GerE-like (LuxR/UhpA family of transcriptional regulators)	1fse A:
8N	gi|284042504|ref|YP_003392844.1|	0048135	16-179	0.00000107	55781	GAF domain-like	0.015	55782	GAF domain	3c2w A:118-309
8N	gi|284042592|ref|YP_003392932.1|	0048694	885-949	0.00000000000000122	46894	C-terminal effector domain of the bipartite response regulators	0.0048	46900	GerE-like (LuxR/UhpA family of transcriptional regulators)	1fse A:
8N	gi|284042592|ref|YP_003392932.1|	0050374	6-82,119-249	0.00000004	52540	P-loop containing nucleoside triphosphate hydrolases	0.069	52541	Nucleotide and nucleoside kinases	1s96 A:
8N	gi|284042592|ref|YP_003392932.1|	0052100	468-497,629-700,753-858	0.00000699	48452	TPR-like	0.035	69094	Transcription factor MalT domain III	1hz4 A:
8N	gi|284042697|ref|YP_003393037.1|	0045682	9-133	1.12e-30	52172	CheY-like	0.00043	52173	CheY-related	1a04 A:5-142
8N	gi|284042697|ref|YP_003393037.1|	0048694	151-218	2.24e-21	46894	C-terminal effector domain of the bipartite response regulators	0.0038	46900	GerE-like (LuxR/UhpA family of transcriptional regulators)	1a04 A:150-216
8N	gi|284042706|ref|YP_003393046.1|	0048694	11-77	1.6e-20	46894	C-terminal effector domain of the bipartite response regulators	0.0045	46900	GerE-like (LuxR/UhpA family of transcriptional regulators)	1a04 A:150-216
8N	gi|284042733|ref|YP_003393073.1|	0045682	2-136	2.85e-32	52172	CheY-like	0.00047	52173	CheY-related	1s8n A:
8N	gi|284042733|ref|YP_003393073.1|	0048694	147-216	4.42e-21	46894	C-terminal effector domain of the bipartite response regulators	0.0031	46900	GerE-like (LuxR/UhpA family of transcriptional regulators)	1a04 A:150-216
8N	gi|284042762|ref|YP_003393102.1|	0045682	14-140	1.18e-27	52172	CheY-like	0.0015	52173	CheY-related	1a04 A:5-142
8N	gi|284042762|ref|YP_003393102.1|	0048694	144-219	1.84e-22	46894	C-terminal effector domain of the bipartite response regulators	0.0073	46900	GerE-like (LuxR/UhpA family of transcriptional regulators)	1fse A:
8N	gi|284042767|ref|YP_003393107.1|	0048694	371-436	1.33e-16	46894	C-terminal effector domain of the bipartite response regulators	0.0034	46900	GerE-like (LuxR/UhpA family of transcriptional regulators)	1a04 A:150-216
8N	gi|284042767|ref|YP_003393107.1|	0048715	241-349	0.000000000000075	55785	PYP-like sensor domain (PAS domain)	0.064	88853	Flavin-binding PAS domain	1g28 A:
8N	gi|284042767|ref|YP_003393107.1|	0046377	126-215	0.00000000177	55785	PYP-like sensor domain (PAS domain)	0.022	55789	Heme-binding PAS domain	1dp6 A:
8N	gi|284042892|ref|YP_003393232.1|	0048694	860-922	0.0000000000000051	46894	C-terminal effector domain of the bipartite response regulators	0.0044	46900	GerE-like (LuxR/UhpA family of transcriptional regulators)	1fse A:
8N	gi|284042892|ref|YP_003393232.1|	0039472	9-70,116-178	0.00000000209	52540	P-loop containing nucleoside triphosphate hydrolases	0.067	52670	RecA protein-like (ATPase-domain)	2i3b A:1-189
8N	gi|284042892|ref|YP_003393232.1|	0052100	390-424,693-836	0.00000115	48452	TPR-like	0.085	69094	Transcription factor MalT domain III	1hz4 A:
8N	gi|284042897|ref|YP_003393237.1|	0048694	845-914	5.44e-17	46894	C-terminal effector domain of the bipartite response regulators	0.0033	46900	GerE-like (LuxR/UhpA family of transcriptional regulators)	1a04 A:150-216
8N	gi|284042897|ref|YP_003393237.1|	0052100	570-716,775-829	0.000000000082	48452	TPR-like	0.094	48453	Tetratricopeptide repeat (TPR)	2c2l A:24-224
8N	gi|284042897|ref|YP_003393237.1|	0050374	4-238	0.0000000192	52540	P-loop containing nucleoside triphosphate hydrolases	0.076	52541	Nucleotide and nucleoside kinases	1s96 A:
8N	gi|284042964|ref|YP_003393304.1|	0045682	6-142	5.83e-20	52172	CheY-like	0.0051	52173	CheY-related	1s8n A:
8N	gi|284042964|ref|YP_003393304.1|	0048694	149-206	0.000000000000235	46894	C-terminal effector domain of the bipartite response regulators	0.0076	46900	GerE-like (LuxR/UhpA family of transcriptional regulators)	1a04 A:150-216
8N	gi|284042986|ref|YP_003393326.1|	0048694	796-871	8.5e-21	46894	C-terminal effector domain of the bipartite response regulators	0.0032	46900	GerE-like (LuxR/UhpA family of transcriptional regulators)	1fse A:
8N	gi|284042986|ref|YP_003393326.1|	0043792	2-156	0.000000184	52540	P-loop containing nucleoside triphosphate hydrolases	0.08	52686	ABC transporter ATPase domain-like	1g6h A:
8N	gi|284042987|ref|YP_003393327.1|	0048694	824-895	4.08e-18	46894	C-terminal effector domain of the bipartite response regulators	0.0084	46900	GerE-like (LuxR/UhpA family of transcriptional regulators)	1fse A:
8N	gi|284042987|ref|YP_003393327.1|	0050374	34-175	0.000000056	52540	P-loop containing nucleoside triphosphate hydrolases	0.096	52670	RecA protein-like (ATPase-domain)	1tf7 A:14-255
8N	gi|284042987|ref|YP_003393327.1|	0047272	513-804	0.00000314	48452	TPR-like	0.028	69094	Transcription factor MalT domain III	1hz4 A:
8N	gi|284043079|ref|YP_003393419.1|	0045682	2-133	3.42e-33	52172	CheY-like	0.00027	52173	CheY-related	1a04 A:5-142
8N	gi|284043079|ref|YP_003393419.1|	0048694	152-221	7.14e-22	46894	C-terminal effector domain of the bipartite response regulators	0.0022	46900	GerE-like (LuxR/UhpA family of transcriptional regulators)	1a04 A:150-216
8N	gi|284043113|ref|YP_003393453.1|	0045682	9-138	5.12e-30	52172	CheY-like	0.00047	52173	CheY-related	1a04 A:5-142
8N	gi|284043113|ref|YP_003393453.1|	0048694	151-222	4.76e-22	46894	C-terminal effector domain of the bipartite response regulators	0.0022	46900	GerE-like (LuxR/UhpA family of transcriptional regulators)	1a04 A:150-216
8N	gi|284043168|ref|YP_003393508.1|	0048694	849-909	1.87e-18	46894	C-terminal effector domain of the bipartite response regulators	0.0071	46900	GerE-like (LuxR/UhpA family of transcriptional regulators)	1fse A:
8N	gi|284043168|ref|YP_003393508.1|	0054057	596-734	0.0000000664	48452	TPR-like	0.082	158785	CT2138-like	2hr2 A:2-157
8N	gi|284043168|ref|YP_003393508.1|	0053686	3-226	0.000000534	52540	P-loop containing nucleoside triphosphate hydrolases	0.091	52592	G proteins	2fol A:5-173
8N	gi|284043388|ref|YP_003393728.1|	0048694	468-534	1.26e-19	46894	C-terminal effector domain of the bipartite response regulators	0.0031	46900	GerE-like (LuxR/UhpA family of transcriptional regulators)	1a04 A:150-216
8N	gi|284043503|ref|YP_003393843.1|	0048694	864-932	1.46e-17	46894	C-terminal effector domain of the bipartite response regulators	0.0029	46900	GerE-like (LuxR/UhpA family of transcriptional regulators)	1a04 A:150-216
8N	gi|284043503|ref|YP_003393843.1|	0050374	17-74,110-260	0.000000000000306	52540	P-loop containing nucleoside triphosphate hydrolases	0.07	52686	ABC transporter ATPase domain-like	1v43 A:7-245
8N	gi|284043606|ref|YP_003393946.1|	0048694	203-270	2.99e-19	46894	C-terminal effector domain of the bipartite response regulators	0.0036	46900	GerE-like (LuxR/UhpA family of transcriptional regulators)	1fse A:
8N	gi|284043606|ref|YP_003393946.1|	0048136	29-174	0.00000000000027	55781	GAF domain-like	0.029	55782	GAF domain	2k2n A:31-200
8N	gi|284043736|ref|YP_003394076.1|	0048694	843-910	2.21e-17	46894	C-terminal effector domain of the bipartite response regulators	0.0052	46900	GerE-like (LuxR/UhpA family of transcriptional regulators)	1a04 A:150-216
8N	gi|284043736|ref|YP_003394076.1|	0040237	11-72,115-222	0.000000488	52540	P-loop containing nucleoside triphosphate hydrolases	0.051	81269	Extended AAA-ATPase domain	1jbk A:
8N	gi|284043741|ref|YP_003394081.1|	0048694	671-730	0.0000000000000167	46894	C-terminal effector domain of the bipartite response regulators	0.0038	46900	GerE-like (LuxR/UhpA family of transcriptional regulators)	1fse A:
8N	gi|284043741|ref|YP_003394081.1|	0054057	522-606	0.00000214	48452	TPR-like	0.037	48453	Tetratricopeptide repeat (TPR)	1w3b A:
8N	gi|284043741|ref|YP_003394081.1|	0038151	33-174	0.0000615	52540	P-loop containing nucleoside triphosphate hydrolases	0.072	81268	Tandem AAA-ATPase domain	2j0s A:22-243
8N	gi|284043848|ref|YP_003394188.1|	0043525	1-125	5.98e-19	52172	CheY-like	0.0021	52173	CheY-related	1s8n A:
8N	gi|284043848|ref|YP_003394188.1|	0048694	136-201	0.000000000000337	46894	C-terminal effector domain of the bipartite response regulators	0.0071	46900	GerE-like (LuxR/UhpA family of transcriptional regulators)	1a04 A:150-216
8N	gi|284043875|ref|YP_003394215.1|	0048694	929-989	0.00000000000000122	46894	C-terminal effector domain of the bipartite response regulators	0.0057	46900	GerE-like (LuxR/UhpA family of transcriptional regulators)	1a04 A:150-216
8N	gi|284043925|ref|YP_003394265.1|	0048694	845-907	0.0000000000102	46894	C-terminal effector domain of the bipartite response regulators	0.0078	46900	GerE-like (LuxR/UhpA family of transcriptional regulators)	1fse A:
8N	gi|284043925|ref|YP_003394265.1|	0043790	4-63,110-222	0.000000000641	52540	P-loop containing nucleoside triphosphate hydrolases	0.049	81269	Extended AAA-ATPase domain	1ksf X:168-436
8N	gi|284043925|ref|YP_003394265.1|	0042932	559-753	0.000000542	48452	TPR-like	0.017	69094	Transcription factor MalT domain III	1hz4 A:
8N	gi|284043929|ref|YP_003394269.1|	0045682	1-134	1.11e-33	52172	CheY-like	0.00059	52173	CheY-related	1s8n A:
8N	gi|284043929|ref|YP_003394269.1|	0048694	136-214	1.84e-22	46894	C-terminal effector domain of the bipartite response regulators	0.0033	46900	GerE-like (LuxR/UhpA family of transcriptional regulators)	1fse A:
8N	gi|284043982|ref|YP_003394322.1|	0048694	144-212	2.89e-22	46894	C-terminal effector domain of the bipartite response regulators	0.002	46900	GerE-like (LuxR/UhpA family of transcriptional regulators)	1a04 A:150-216
8N	gi|284043982|ref|YP_003394322.1|	0045682	7-134	1.71e-22	52172	CheY-like	0.00039	52173	CheY-related	1a04 A:5-142
8N	gi|284044064|ref|YP_003394404.1|	0048694	894-954	1.12e-17	46894	C-terminal effector domain of the bipartite response regulators	0.0044	46900	GerE-like (LuxR/UhpA family of transcriptional regulators)	1fse A:
8N	gi|284044064|ref|YP_003394404.1|	0040237	8-76,123-242	0.0000000000000935	52540	P-loop containing nucleoside triphosphate hydrolases	0.041	81269	Extended AAA-ATPase domain	1jbk A:
8N	gi|284044064|ref|YP_003394404.1|	0054057	553-666	0.00000526	48452	TPR-like	0.051	48453	Tetratricopeptide repeat (TPR)	1w3b A:
8N	gi|284044504|ref|YP_003394844.1|	0043525	1-127	2.7e-19	52172	CheY-like	0.0015	52173	CheY-related	1s8n A:
8N	gi|284044504|ref|YP_003394844.1|	0048694	132-197	0.000000000000156	46894	C-terminal effector domain of the bipartite response regulators	0.0083	46900	GerE-like (LuxR/UhpA family of transcriptional regulators)	1fse A:
8N	gi|284044784|ref|YP_003395124.1|	0048694	359-427	7.14e-19	46894	C-terminal effector domain of the bipartite response regulators	0.0035	46900	GerE-like (LuxR/UhpA family of transcriptional regulators)	1a04 A:150-216
8N	gi|284044784|ref|YP_003395124.1|	0038146	265-357	0.0000000883	55874	ATPase domain of HSP90 chaperone/DNA topoisomerase II/histidine kinase	0.043	55884	Histidine kinase	1b3q A:355-539
8N	gi|284045055|ref|YP_003395395.1|	0050288	37-288	1.4e-37	109604	HD-domain/PDEase-like	0.069	101340	HD domain	2hek A:1-369
8N	gi|284045055|ref|YP_003395395.1|	0048694	299-364	7.48e-19	46894	C-terminal effector domain of the bipartite response regulators	0.0029	46900	GerE-like (LuxR/UhpA family of transcriptional regulators)	1fse A:
8N	gi|284045096|ref|YP_003395436.1|	0048694	867-932	0.0000000000000068	46894	C-terminal effector domain of the bipartite response regulators	0.0029	46900	GerE-like (LuxR/UhpA family of transcriptional regulators)	1fse A:
8N	gi|284045096|ref|YP_003395436.1|	0040237	13-79,133-180	0.000000986	52540	P-loop containing nucleoside triphosphate hydrolases	0.092	52724	RNA helicase	2bmf A:178-482
8N	gi|284045096|ref|YP_003395436.1|	0052100	391-426,702-774,817-847	0.00000483	48452	TPR-like	0.092	48453	Tetratricopeptide repeat (TPR)	1kt1 A:254-421
8N	gi|284045169|ref|YP_003395509.1|	0043525	1-132	3.98e-22	52172	CheY-like	0.0016	52173	CheY-related	1s8n A:
8N	gi|284045169|ref|YP_003395509.1|	0048694	133-200	0.00000000000000262	46894	C-terminal effector domain of the bipartite response regulators	0.0052	46900	GerE-like (LuxR/UhpA family of transcriptional regulators)	1a04 A:150-216
8N	gi|284045214|ref|YP_003395554.1|	0043525	1-166	8.52e-17	52172	CheY-like	0.0029	52173	CheY-related	1s8n A:
8N	gi|284045214|ref|YP_003395554.1|	0045681	150-199	0.00000000000459	46894	C-terminal effector domain of the bipartite response regulators	0.0071	46900	GerE-like (LuxR/UhpA family of transcriptional regulators)	1a04 A:150-216
8N	gi|284045220|ref|YP_003395560.1|	0045682	2-134	3.7e-35	52172	CheY-like	0.00022	52173	CheY-related	1a04 A:5-142
8N	gi|284045220|ref|YP_003395560.1|	0048694	150-221	2.75e-21	46894	C-terminal effector domain of the bipartite response regulators	0.0029	46900	GerE-like (LuxR/UhpA family of transcriptional regulators)	1a04 A:150-216
8N	gi|284045278|ref|YP_003395618.1|	0051140	273-424	1.02e-24	109604	HD-domain/PDEase-like	0.026	101340	HD domain	2hek A:1-369
8N	gi|284045278|ref|YP_003395618.1|	0048694	446-518	5.78e-19	46894	C-terminal effector domain of the bipartite response regulators	0.0025	46900	GerE-like (LuxR/UhpA family of transcriptional regulators)	1fse A:
8N	gi|284045352|ref|YP_003395692.1|	0049989	203-545	1.04e-22	53822	Periplasmic binding protein-like I	0.012	53823	L-arabinose binding protein-like	1qo0 A:
8N	gi|284045352|ref|YP_003395692.1|	0048694	87-157	2.75e-16	46894	C-terminal effector domain of the bipartite response regulators	0.0092	46900	GerE-like (LuxR/UhpA family of transcriptional regulators)	1fse A:
8N	gi|284045360|ref|YP_003395700.1|	0043525	1-132	2.28e-17	52172	CheY-like	0.0019	52173	CheY-related	1s8n A:
8N	gi|284045360|ref|YP_003395700.1|	0048694	133-195	0.0000000000000187	46894	C-terminal effector domain of the bipartite response regulators	0.0049	46900	GerE-like (LuxR/UhpA family of transcriptional regulators)	1a04 A:150-216
8N	gi|284045440|ref|YP_003395780.1|	0045682	8-141	9.68e-32	52172	CheY-like	0.00026	52173	CheY-related	1a04 A:5-142
8N	gi|284045440|ref|YP_003395780.1|	0048694	142-222	4.76e-22	46894	C-terminal effector domain of the bipartite response regulators	0.0027	46900	GerE-like (LuxR/UhpA family of transcriptional regulators)	1a04 A:150-216
8N	gi|284045613|ref|YP_003395953.1|	0048694	136-207	1.12e-21	46894	C-terminal effector domain of the bipartite response regulators	0.0026	46900	GerE-like (LuxR/UhpA family of transcriptional regulators)	1fse A:
8N	gi|284045613|ref|YP_003395953.1|	0045682	13-136	9.68e-21	52172	CheY-like	0.0041	52173	CheY-related	1u0s Y:
8N	gi|284045808|ref|YP_003396148.1|	0048694	230-299	1.12e-20	46894	C-terminal effector domain of the bipartite response regulators	0.0045	46900	GerE-like (LuxR/UhpA family of transcriptional regulators)	1fse A:
8N	gi|284045808|ref|YP_003396148.1|	0048136	55-208	0.00000000206	55781	GAF domain-like	0.031	55782	GAF domain	3c2w A:118-309
8N	gi|284045809|ref|YP_003396149.1|	0048694	305-371	3.23e-21	46894	C-terminal effector domain of the bipartite response regulators	0.0033	46900	GerE-like (LuxR/UhpA family of transcriptional regulators)	1fse A:
8N	gi|284045809|ref|YP_003396149.1|	0048136	107-256	0.000000000349	55781	GAF domain-like	0.02	55782	GAF domain	1vhm A:
8N	gi|284045835|ref|YP_003396175.1|	0045682	8-134	6.4e-25	52172	CheY-like	0.0041	52173	CheY-related	1a04 A:5-142
8N	gi|284045835|ref|YP_003396175.1|	0048694	137-213	9.86e-18	46894	C-terminal effector domain of the bipartite response regulators	0.0039	46900	GerE-like (LuxR/UhpA family of transcriptional regulators)	1fse A:
8N	gi|284046006|ref|YP_003396346.1|	0048694	887-947	0.00000000000000327	46894	C-terminal effector domain of the bipartite response regulators	0.0045	46900	GerE-like (LuxR/UhpA family of transcriptional regulators)	1fse A:
8N	gi|284046006|ref|YP_003396346.1|	0047420	20-101,149-257	0.000000000023	52540	P-loop containing nucleoside triphosphate hydrolases	0.03	81269	Extended AAA-ATPase domain	1l8q A:77-289
8N	gi|284046006|ref|YP_003396346.1|	0052100	405-509,755-860	0.0000201	48452	TPR-like	0.043	48453	Tetratricopeptide repeat (TPR)	1elw A:
8N	gi|284046053|ref|YP_003396393.1|	0043525	5-143	1.71e-21	52172	CheY-like	0.0028	52173	CheY-related	1s8n A:
8N	gi|284046053|ref|YP_003396393.1|	0048694	142-200	0.0000000000000286	46894	C-terminal effector domain of the bipartite response regulators	0.0075	46900	GerE-like (LuxR/UhpA family of transcriptional regulators)	1a04 A:150-216
8N	gi|284046201|ref|YP_003396541.1|	0045682	1-128	3.56e-30	52172	CheY-like	0.001	52173	CheY-related	1s8n A:
8N	gi|284046201|ref|YP_003396541.1|	0048694	129-201	1.36e-17	46894	C-terminal effector domain of the bipartite response regulators	0.0035	46900	GerE-like (LuxR/UhpA family of transcriptional regulators)	1fse A:
8N	gi|284046302|ref|YP_003396642.1|	0039925	9-132	2.56e-32	52172	CheY-like	0.00029	52173	CheY-related	1a04 A:5-142
8N	gi|284046302|ref|YP_003396642.1|	0048694	169-239	4.76e-21	46894	C-terminal effector domain of the bipartite response regulators	0.0032	46900	GerE-like (LuxR/UhpA family of transcriptional regulators)	1fse A:
8N	gi|284046383|ref|YP_003396723.1|	0045682	1-134	3.13e-33	52172	CheY-like	0.00033	52173	CheY-related	1a04 A:5-142
8N	gi|284046383|ref|YP_003396723.1|	0048694	134-215	3.16e-23	46894	C-terminal effector domain of the bipartite response regulators	0.0028	46900	GerE-like (LuxR/UhpA family of transcriptional regulators)	1a04 A:150-216
8N	gi|284046422|ref|YP_003396762.1|	0045682	6-133	5.83e-29	52172	CheY-like	0.00078	52173	CheY-related	1a04 A:5-142
8N	gi|284046422|ref|YP_003396762.1|	0048694	139-213	8.84e-24	46894	C-terminal effector domain of the bipartite response regulators	0.0044	46900	GerE-like (LuxR/UhpA family of transcriptional regulators)	1fse A:
8N	gi|284046609|ref|YP_003396949.1|	0043525	1-132	2.99e-18	52172	CheY-like	0.0015	52173	CheY-related	2pl1 A:1-119
8N	gi|284046609|ref|YP_003396949.1|	0048694	132-197	0.000000000000228	46894	C-terminal effector domain of the bipartite response regulators	0.0086	46900	GerE-like (LuxR/UhpA family of transcriptional regulators)	1fse A:
8N	gi|284046661|ref|YP_003397001.1|	0048694	896-957	8.16e-17	46894	C-terminal effector domain of the bipartite response regulators	0.0038	46900	GerE-like (LuxR/UhpA family of transcriptional regulators)	1fse A:
8N	gi|284046661|ref|YP_003397001.1|	0039472	11-72,125-196	0.0000000313	52540	P-loop containing nucleoside triphosphate hydrolases	0.085	52670	RecA protein-like (ATPase-domain)	1ye8 A:1-178
8N	gi|284046661|ref|YP_003397001.1|	0052670	392-500	0.0000024	48452	TPR-like	0.08	158785	CT2138-like	2hr2 A:2-157
8N	gi|284046728|ref|YP_003397068.1|	0048694	138-200	1.43e-18	46894	C-terminal effector domain of the bipartite response regulators	0.0055	46900	GerE-like (LuxR/UhpA family of transcriptional regulators)	1fse A:
8N	gi|284046728|ref|YP_003397068.1|	0048997	6-137	0.0000000536	52172	CheY-like	0.026	52173	CheY-related	1a04 A:5-142
8N	gi|284046774|ref|YP_003397114.1|	0048694	924-989	1.33e-19	46894	C-terminal effector domain of the bipartite response regulators	0.0026	46900	GerE-like (LuxR/UhpA family of transcriptional regulators)	1a04 A:150-216
8N	gi|284046774|ref|YP_003397114.1|	0039472	8-76,125-223	0.00000000000624	52540	P-loop containing nucleoside triphosphate hydrolases	0.074	52670	RecA protein-like (ATPase-domain)	1ye8 A:1-178
8N	gi|284046774|ref|YP_003397114.1|	0054057	486-624	0.00000000000342	48452	TPR-like	0.031	48453	Tetratricopeptide repeat (TPR)	1elr A:
8N	gi|284046827|ref|YP_003397167.1|	0045682	7-134	8.4e-32	52172	CheY-like	0.00068	52173	CheY-related	1a04 A:5-142
8N	gi|284046827|ref|YP_003397167.1|	0048694	143-214	4.08e-19	46894	C-terminal effector domain of the bipartite response regulators	0.003	46900	GerE-like (LuxR/UhpA family of transcriptional regulators)	1fse A:
8N	gi|284046997|ref|YP_003397337.1|	0045682	10-136	7.97e-26	52172	CheY-like	0.0007	52173	CheY-related	1a04 A:5-142
8N	gi|284046997|ref|YP_003397337.1|	0048694	146-217	6.12e-23	46894	C-terminal effector domain of the bipartite response regulators	0.0021	46900	GerE-like (LuxR/UhpA family of transcriptional regulators)	1a04 A:150-216
8N	gi|284047030|ref|YP_003397370.1|	0048694	860-918	0.000000000000374	46894	C-terminal effector domain of the bipartite response regulators	0.0052	46900	GerE-like (LuxR/UhpA family of transcriptional regulators)	1fse A:
8N	gi|284047030|ref|YP_003397370.1|	0040237	14-76,130-245	0.00000000057	52540	P-loop containing nucleoside triphosphate hydrolases	0.085	52541	Nucleotide and nucleoside kinases	1s4q A:
8N	gi|284047067|ref|YP_003397407.1|	0045700	1-129	6.69e-31	52172	CheY-like	0.00082	52173	CheY-related	1s8n A:
8N	gi|284047067|ref|YP_003397407.1|	0048694	128-200	4.76e-18	46894	C-terminal effector domain of the bipartite response regulators	0.0086	46900	GerE-like (LuxR/UhpA family of transcriptional regulators)	1fse A:
8N	gi|284047095|ref|YP_003397435.1|	0045682	7-137	8.11e-34	52172	CheY-like	0.00059	52173	CheY-related	1a04 A:5-142
8N	gi|284047095|ref|YP_003397435.1|	0048694	152-218	2.24e-17	46894	C-terminal effector domain of the bipartite response regulators	0.0063	46900	GerE-like (LuxR/UhpA family of transcriptional regulators)	1a04 A:150-216
8N	gi|284047162|ref|YP_003397502.1|	0045682	7-136	3.98e-27	52172	CheY-like	0.00054	52173	CheY-related	1a04 A:5-142
8N	gi|284047162|ref|YP_003397502.1|	0048694	164-227	1.33e-21	46894	C-terminal effector domain of the bipartite response regulators	0.002	46900	GerE-like (LuxR/UhpA family of transcriptional regulators)	1a04 A:150-216
8N	gi|284047218|ref|YP_003397558.1|	0048694	898-968	2.01e-17	46894	C-terminal effector domain of the bipartite response regulators	0.0039	46900	GerE-like (LuxR/UhpA family of transcriptional regulators)	1fse A:
8N	gi|284047218|ref|YP_003397558.1|	0047420	31-117,164-282	0.0000000000168	52540	P-loop containing nucleoside triphosphate hydrolases	0.027	81269	Extended AAA-ATPase domain	1l8q A:77-289
8N	gi|284047218|ref|YP_003397558.1|	0052670	423-528	0.000000147	48452	TPR-like	0.059	69094	Transcription factor MalT domain III	1hz4 A:
8N	gi|284041580|ref|YP_003391920.1|	0054060	85-222	1.7e-26	48008	GntR ligand-binding domain-like	0.0082	48009	GntR ligand-binding domain-like	2hs5 A:94-231
8N	gi|284041580|ref|YP_003391920.1|	0050048	10-106	2.42e-22	46785	Winged helix DNA-binding domain	0.018	46804	GntR-like transcriptional regulators	2hs5 A:25-93
8N	gi|284041748|ref|YP_003392088.1|	0050048	8-78	2.12e-19	46785	Winged helix DNA-binding domain	0.016	46804	GntR-like transcriptional regulators	1hw1 A:5-78
8N	gi|284041748|ref|YP_003392088.1|	0054060	102-223	0.0000837	48008	GntR ligand-binding domain-like	0.017	48009	GntR ligand-binding domain-like	2hs5 A:94-231
8N	gi|284041813|ref|YP_003392153.1|	0050768	114-480	5.91e-79	53383	PLP-dependent transferases	0.00015	53384	AAT-like	1x0m A:26-428
8N	gi|284041813|ref|YP_003392153.1|	0050048	7-70	0.0000000000000342	46785	Winged helix DNA-binding domain	0.022	46804	GntR-like transcriptional regulators	1v4r A:1-100
8N	gi|284041816|ref|YP_003392156.1|	0054060	73-208	9.94e-28	48008	GntR ligand-binding domain-like	0.0072	48009	GntR ligand-binding domain-like	2hs5 A:94-231
8N	gi|284041816|ref|YP_003392156.1|	0050048	8-93	3.85e-16	46785	Winged helix DNA-binding domain	0.05	46804	GntR-like transcriptional regulators	1hw1 A:5-78
8N	gi|284041865|ref|YP_003392205.1|	0054060	78-211	5.75e-23	48008	GntR ligand-binding domain-like	0.0049	48009	GntR ligand-binding domain-like	2hs5 A:94-231
8N	gi|284041865|ref|YP_003392205.1|	0050048	2-90	1.29e-17	46785	Winged helix DNA-binding domain	0.036	46804	GntR-like transcriptional regulators	2hs5 A:25-93
8N	gi|284042102|ref|YP_003392442.1|	0050048	9-83	6.3e-20	46785	Winged helix DNA-binding domain	0.015	46804	GntR-like transcriptional regulators	2hs5 A:25-93
8N	gi|284042102|ref|YP_003392442.1|	0054060	96-219	2.12e-20	48008	GntR ligand-binding domain-like	0.015	48009	GntR ligand-binding domain-like	1hw1 A:79-230
8N	gi|284042175|ref|YP_003392515.1|	0050048	10-94	9.75e-20	46785	Winged helix DNA-binding domain	0.011	46804	GntR-like transcriptional regulators	1hw1 A:5-78
8N	gi|284042350|ref|YP_003392690.1|	0050048	13-84	6.69e-18	46785	Winged helix DNA-binding domain	0.013	46804	GntR-like transcriptional regulators	1v4r A:1-100
8N	gi|284042408|ref|YP_003392748.1|	0054060	105-231	9.94e-27	48008	GntR ligand-binding domain-like	0.0063	48009	GntR ligand-binding domain-like	2hs5 A:94-231
8N	gi|284042408|ref|YP_003392748.1|	0050048	12-80	0.000000000000213	46785	Winged helix DNA-binding domain	0.019	46804	GntR-like transcriptional regulators	1v4r A:1-100
8N	gi|284042414|ref|YP_003392754.1|	0054060	91-227	2.35e-28	48008	GntR ligand-binding domain-like	0.0071	48009	GntR ligand-binding domain-like	2hs5 A:94-231
8N	gi|284042414|ref|YP_003392754.1|	0050048	22-90	2.59e-21	46785	Winged helix DNA-binding domain	0.012	46804	GntR-like transcriptional regulators	1hw1 A:5-78
8N	gi|284042456|ref|YP_003392796.1|	0054060	81-217	5.23e-23	48008	GntR ligand-binding domain-like	0.0084	48009	GntR ligand-binding domain-like	2hs5 A:94-231
8N	gi|284042456|ref|YP_003392796.1|	0050048	10-79	2.55e-18	46785	Winged helix DNA-binding domain	0.035	46804	GntR-like transcriptional regulators	2hs5 A:25-93
8N	gi|284042629|ref|YP_003392969.1|	0054060	92-222	2.62e-23	48008	GntR ligand-binding domain-like	0.014	48009	GntR ligand-binding domain-like	1hw1 A:79-230
8N	gi|284042629|ref|YP_003392969.1|	0050048	6-101	2.37e-20	46785	Winged helix DNA-binding domain	0.024	46804	GntR-like transcriptional regulators	2hs5 A:25-93
8N	gi|284042660|ref|YP_003393000.1|	0050048	4-75	4.23e-23	46785	Winged helix DNA-binding domain	0.012	46804	GntR-like transcriptional regulators	2hs5 A:25-93
8N	gi|284042660|ref|YP_003393000.1|	0054060	98-225	0.000000000000196	48008	GntR ligand-binding domain-like	0.0042	48009	GntR ligand-binding domain-like	1hw1 A:79-230
8N	gi|284042673|ref|YP_003393013.1|	0050048	6-80	1.36e-19	46785	Winged helix DNA-binding domain	0.016	46804	GntR-like transcriptional regulators	1v4r A:1-100
8N	gi|284042681|ref|YP_003393021.1|	0050768	91-463	2.3e-72	53383	PLP-dependent transferases	0.0000925	53384	AAT-like	1x0m A:26-428
8N	gi|284042681|ref|YP_003393021.1|	0050048	17-87	0.000000000000056	46785	Winged helix DNA-binding domain	0.017	46804	GntR-like transcriptional regulators	2hs5 A:25-93
8N	gi|284042780|ref|YP_003393120.1|	0054060	70-199	1.91e-25	48008	GntR ligand-binding domain-like	0.011	48009	GntR ligand-binding domain-like	2hs5 A:94-231
8N	gi|284042780|ref|YP_003393120.1|	0050048	4-92	2.77e-21	46785	Winged helix DNA-binding domain	0.06	46804	GntR-like transcriptional regulators	1v4r A:1-100
8N	gi|284042873|ref|YP_003393213.1|	0050048	8-69	1.26e-21	46785	Winged helix DNA-binding domain	0.014	46804	GntR-like transcriptional regulators	1hw1 A:5-78
8N	gi|284042873|ref|YP_003393213.1|	0054060	104-232	1.96e-20	48008	GntR ligand-binding domain-like	0.014	48009	GntR ligand-binding domain-like	2hs5 A:94-231
8N	gi|284042927|ref|YP_003393267.1|	0054060	104-236	2.01e-29	48008	GntR ligand-binding domain-like	0.006	48009	GntR ligand-binding domain-like	2hs5 A:94-231
8N	gi|284042927|ref|YP_003393267.1|	0050048	18-98	3.62e-18	46785	Winged helix DNA-binding domain	0.014	46804	GntR-like transcriptional regulators	1hw1 A:5-78
8N	gi|284043484|ref|YP_003393824.1|	0054060	90-223	4.18e-23	48008	GntR ligand-binding domain-like	0.01	48009	GntR ligand-binding domain-like	2hs5 A:94-231
8N	gi|284043484|ref|YP_003393824.1|	0050048	18-112	2.55e-18	46785	Winged helix DNA-binding domain	0.048	46804	GntR-like transcriptional regulators	2hs5 A:25-93
8N	gi|284043559|ref|YP_003393899.1|	0054060	98-229	2.62e-27	48008	GntR ligand-binding domain-like	0.019	48009	GntR ligand-binding domain-like	2hs5 A:94-231
8N	gi|284043559|ref|YP_003393899.1|	0050048	25-119	1.62e-17	46785	Winged helix DNA-binding domain	0.026	46804	GntR-like transcriptional regulators	2hs5 A:25-93
8N	gi|284043663|ref|YP_003394003.1|	0054060	107-239	2.51e-18	48008	GntR ligand-binding domain-like	0.0054	48009	GntR ligand-binding domain-like	2hs5 A:94-231
8N	gi|284043663|ref|YP_003394003.1|	0050048	17-85	0.00000000000000256	46785	Winged helix DNA-binding domain	0.017	46804	GntR-like transcriptional regulators	3bwg A:5-82
8N	gi|284043766|ref|YP_003394106.1|	0054060	108-240	2.07e-22	48008	GntR ligand-binding domain-like	0.011	48009	GntR ligand-binding domain-like	2hs5 A:94-231
8N	gi|284043766|ref|YP_003394106.1|	0050048	22-92	2.49e-16	46785	Winged helix DNA-binding domain	0.014	46804	GntR-like transcriptional regulators	1hw1 A:5-78
8N	gi|284043876|ref|YP_003394216.1|	0054060	108-242	1.1e-24	48008	GntR ligand-binding domain-like	0.01	48009	GntR ligand-binding domain-like	2hs5 A:94-231
8N	gi|284043876|ref|YP_003394216.1|	0050048	17-88	1.85e-23	46785	Winged helix DNA-binding domain	0.014	46804	GntR-like transcriptional regulators	2hs5 A:25-93
8N	gi|284043947|ref|YP_003394287.1|	0050768	107-467	2.02e-78	53383	PLP-dependent transferases	0.000043	53384	AAT-like	1x0m A:26-428
8N	gi|284043947|ref|YP_003394287.1|	0050048	21-92	8e-20	46785	Winged helix DNA-binding domain	0.012	46804	GntR-like transcriptional regulators	1hw1 A:5-78
8N	gi|284043957|ref|YP_003394297.1|	0054060	111-243	1.44e-27	48008	GntR ligand-binding domain-like	0.007	48009	GntR ligand-binding domain-like	2hs5 A:94-231
8N	gi|284043957|ref|YP_003394297.1|	0050048	23-92	2.11e-16	46785	Winged helix DNA-binding domain	0.015	46804	GntR-like transcriptional regulators	1v4r A:1-100
8N	gi|284043992|ref|YP_003394332.1|	0050048	11-81	1.45e-17	46785	Winged helix DNA-binding domain	0.016	46804	GntR-like transcriptional regulators	2hs5 A:25-93
8N	gi|284043992|ref|YP_003394332.1|	0054060	83-209	0.0000000000000209	48008	GntR ligand-binding domain-like	0.014	48009	GntR ligand-binding domain-like	2hs5 A:94-231
8N	gi|284044188|ref|YP_003394528.1|	0054060	111-241	1.57e-21	48008	GntR ligand-binding domain-like	0.0082	48009	GntR ligand-binding domain-like	2hs5 A:94-231
8N	gi|284044188|ref|YP_003394528.1|	0050048	24-92	1.66e-19	46785	Winged helix DNA-binding domain	0.02	46804	GntR-like transcriptional regulators	1hw1 A:5-78
8N	gi|284044219|ref|YP_003394559.1|	0054060	82-226	1.91e-18	48008	GntR ligand-binding domain-like	0.018	48009	GntR ligand-binding domain-like	2hs5 A:94-231
8N	gi|284044219|ref|YP_003394559.1|	0050048	17-103	6.07e-16	46785	Winged helix DNA-binding domain	0.088	46804	GntR-like transcriptional regulators	1hw1 A:5-78
8N	gi|284044222|ref|YP_003394562.1|	0054060	78-212	4.71e-24	48008	GntR ligand-binding domain-like	0.0087	48009	GntR ligand-binding domain-like	2hs5 A:94-231
8N	gi|284044222|ref|YP_003394562.1|	0050048	4-76	2.06e-19	46785	Winged helix DNA-binding domain	0.017	46804	GntR-like transcriptional regulators	2hs5 A:25-93
8N	gi|284044232|ref|YP_003394572.1|	0054662	66-247	2.67e-30	64288	Chorismate lyase-like	0.0099	143473	UTRA domain	2ra5 A:66-245
8N	gi|284044232|ref|YP_003394572.1|	0050048	12-81	9.46e-18	46785	Winged helix DNA-binding domain	0.015	46804	GntR-like transcriptional regulators	1hw1 A:5-78
8N	gi|284044263|ref|YP_003394603.1|	0049608	91-265	2.22e-34	55781	GAF domain-like	0.00048	75513	IclR ligand-binding domain-like	1tf1 A:
8N	gi|284044263|ref|YP_003394603.1|	0048177	23-97	0.000000000000113	46785	Winged helix DNA-binding domain	0.092	46804	GntR-like transcriptional regulators	2hs5 A:25-93
8N	gi|284044434|ref|YP_003394774.1|	0054662	74-257	4.4e-38	64288	Chorismate lyase-like	0.0047	143473	UTRA domain	3cnv A:98-259
8N	gi|284044434|ref|YP_003394774.1|	0050048	17-89	9.24e-17	46785	Winged helix DNA-binding domain	0.018	46804	GntR-like transcriptional regulators	3bwg A:5-82
8N	gi|284044509|ref|YP_003394849.1|	0050048	8-66	9.85e-21	46785	Winged helix DNA-binding domain	0.0098	46804	GntR-like transcriptional regulators	1v4r A:1-100
8N	gi|284044509|ref|YP_003394849.1|	0054060	177-281	0.00000000000011	48008	GntR ligand-binding domain-like	0.0083	48009	GntR ligand-binding domain-like	2hs5 A:94-231
8N	gi|284044509|ref|YP_003394849.1|	0054060	101-145	0.0000523	48008	GntR ligand-binding domain-like	0.022	48009	GntR ligand-binding domain-like	2hs5 A:94-231
8N	gi|284044790|ref|YP_003395130.1|	0054060	102-236	6.93e-19	48008	GntR ligand-binding domain-like	0.016	48009	GntR ligand-binding domain-like	2hs5 A:94-231
8N	gi|284044790|ref|YP_003395130.1|	0050048	28-100	8.04e-18	46785	Winged helix DNA-binding domain	0.084	46804	GntR-like transcriptional regulators	2hs5 A:25-93
8N	gi|284045081|ref|YP_003395421.1|	0054060	95-231	6.28e-30	48008	GntR ligand-binding domain-like	0.0087	48009	GntR ligand-binding domain-like	2hs5 A:94-231
8N	gi|284045081|ref|YP_003395421.1|	0050048	23-115	5.91e-19	46785	Winged helix DNA-binding domain	0.017	46804	GntR-like transcriptional regulators	2hs5 A:25-93
8N	gi|284045343|ref|YP_003395683.1|	0054060	103-237	8.11e-27	48008	GntR ligand-binding domain-like	0.011	48009	GntR ligand-binding domain-like	2hs5 A:94-231
8N	gi|284045343|ref|YP_003395683.1|	0050048	31-101	1.96e-18	46785	Winged helix DNA-binding domain	0.022	46804	GntR-like transcriptional regulators	1hw1 A:5-78
8N	gi|284045417|ref|YP_003395757.1|	0050048	26-104	9.38e-21	46785	Winged helix DNA-binding domain	0.019	46804	GntR-like transcriptional regulators	1hw1 A:5-78
8N	gi|284045417|ref|YP_003395757.1|	0054060	119-248	0.00000000000000173	48008	GntR ligand-binding domain-like	0.023	48009	GntR ligand-binding domain-like	2hs5 A:94-231
8N	gi|284045497|ref|YP_003395837.1|	0054060	88-219	1.86e-28	48008	GntR ligand-binding domain-like	0.011	48009	GntR ligand-binding domain-like	2hs5 A:94-231
8N	gi|284045497|ref|YP_003395837.1|	0050048	16-83	1.16e-16	46785	Winged helix DNA-binding domain	0.01	46804	GntR-like transcriptional regulators	2hs5 A:25-93
8N	gi|284045536|ref|YP_003395876.1|	0050048	25-92	9.24e-20	46785	Winged helix DNA-binding domain	0.03	46804	GntR-like transcriptional regulators	1hw1 A:5-78
8N	gi|284045536|ref|YP_003395876.1|	0054060	93-226	1.75e-18	48008	GntR ligand-binding domain-like	0.017	48009	GntR ligand-binding domain-like	2hs5 A:94-231
8N	gi|284045538|ref|YP_003395878.1|	0050048	25-112	2.03e-20	46785	Winged helix DNA-binding domain	0.028	46804	GntR-like transcriptional regulators	2hs5 A:25-93
8N	gi|284045538|ref|YP_003395878.1|	0054060	93-226	2.38e-18	48008	GntR ligand-binding domain-like	0.017	48009	GntR ligand-binding domain-like	2hs5 A:94-231
8N	gi|284045589|ref|YP_003395929.1|	0054060	86-217	3.14e-31	48008	GntR ligand-binding domain-like	0.01	48009	GntR ligand-binding domain-like	2hs5 A:94-231
8N	gi|284045589|ref|YP_003395929.1|	0050048	13-83	2.19e-19	46785	Winged helix DNA-binding domain	0.029	46804	GntR-like transcriptional regulators	1hw1 A:5-78
8N	gi|284045746|ref|YP_003396086.1|	0054060	92-225	6.54e-26	48008	GntR ligand-binding domain-like	0.024	48009	GntR ligand-binding domain-like	2hs5 A:94-231
8N	gi|284045746|ref|YP_003396086.1|	0050048	17-88	2.64e-19	46785	Winged helix DNA-binding domain	0.047	46804	GntR-like transcriptional regulators	2hs5 A:25-93
8N	gi|284045763|ref|YP_003396103.1|	0054060	106-239	7.06e-16	48008	GntR ligand-binding domain-like	0.011	48009	GntR ligand-binding domain-like	2hs5 A:94-231
8N	gi|284045763|ref|YP_003396103.1|	0050048	39-103	0.00000000000000442	46785	Winged helix DNA-binding domain	0.011	46804	GntR-like transcriptional regulators	2hs5 A:25-93
8N	gi|284045771|ref|YP_003396111.1|	0054060	103-236	8.89e-19	48008	GntR ligand-binding domain-like	0.013	48009	GntR ligand-binding domain-like	2hs5 A:94-231
8N	gi|284045771|ref|YP_003396111.1|	0050048	37-101	0.00000000000006	46785	Winged helix DNA-binding domain	0.013	46804	GntR-like transcriptional regulators	2hs5 A:25-93
8N	gi|284045815|ref|YP_003396155.1|	0054060	90-220	3.4e-24	48008	GntR ligand-binding domain-like	0.01	48009	GntR ligand-binding domain-like	2hs5 A:94-231
8N	gi|284045815|ref|YP_003396155.1|	0050048	17-106	6.31e-17	46785	Winged helix DNA-binding domain	0.074	46804	GntR-like transcriptional regulators	1hw1 A:5-78
8N	gi|284045858|ref|YP_003396198.1|	0050048	13-82	6.34e-20	46785	Winged helix DNA-binding domain	0.014	46804	GntR-like transcriptional regulators	1v4r A:1-100
8N	gi|284045858|ref|YP_003396198.1|	0054060	97-229	1.86e-17	48008	GntR ligand-binding domain-like	0.019	48009	GntR ligand-binding domain-like	2hs5 A:94-231
8N	gi|284045861|ref|YP_003396201.1|	0054060	103-232	3.92e-24	48008	GntR ligand-binding domain-like	0.011	48009	GntR ligand-binding domain-like	2hs5 A:94-231
8N	gi|284045861|ref|YP_003396201.1|	0050048	18-89	0.00000000000000394	46785	Winged helix DNA-binding domain	0.035	46804	GntR-like transcriptional regulators	1hw1 A:5-78
8N	gi|284045979|ref|YP_003396319.1|	0050768	167-516	2.3e-74	53383	PLP-dependent transferases	0.0001	53384	AAT-like	1x0m A:26-428
8N	gi|284045979|ref|YP_003396319.1|	0050048	9-79	1.59e-19	46785	Winged helix DNA-binding domain	0.015	46804	GntR-like transcriptional regulators	1v4r A:1-100
8N	gi|284046105|ref|YP_003396445.1|	0050768	122-475	3.35e-79	53383	PLP-dependent transferases	0.0000522	53384	AAT-like	1x0m A:26-428
8N	gi|284046105|ref|YP_003396445.1|	0050048	36-102	6.54e-20	46785	Winged helix DNA-binding domain	0.015	46804	GntR-like transcriptional regulators	1v4r A:1-100
8N	gi|284046235|ref|YP_003396575.1|	0054060	107-239	5.75e-27	48008	GntR ligand-binding domain-like	0.01	48009	GntR ligand-binding domain-like	2hs5 A:94-231
8N	gi|284046235|ref|YP_003396575.1|	0050048	23-91	1.45e-16	46785	Winged helix DNA-binding domain	0.019	46804	GntR-like transcriptional regulators	3bwg A:5-82
8N	gi|284046492|ref|YP_003396832.1|	0054060	104-234	2.62e-26	48008	GntR ligand-binding domain-like	0.017	48009	GntR ligand-binding domain-like	2hs5 A:94-231
8N	gi|284046492|ref|YP_003396832.1|	0050048	16-86	2.29e-21	46785	Winged helix DNA-binding domain	0.041	46804	GntR-like transcriptional regulators	1v4r A:1-100
8N	gi|284046519|ref|YP_003396859.1|	0050048	14-84	8.46e-19	46785	Winged helix DNA-binding domain	0.019	46804	GntR-like transcriptional regulators	2hs5 A:25-93
8N	gi|284046519|ref|YP_003396859.1|	0054060	87-221	7.85e-19	48008	GntR ligand-binding domain-like	0.011	48009	GntR ligand-binding domain-like	2hs5 A:94-231
8N	gi|284047051|ref|YP_003397391.1|	0054060	100-238	2.28e-22	48008	GntR ligand-binding domain-like	0.014	48009	GntR ligand-binding domain-like	2hs5 A:94-231
8N	gi|284047051|ref|YP_003397391.1|	0050048	13-90	3.93e-17	46785	Winged helix DNA-binding domain	0.037	46804	GntR-like transcriptional regulators	1hw1 A:5-78
8N	gi|284047077|ref|YP_003397417.1|	0054662	73-248	1.88e-48	64288	Chorismate lyase-like	0.0005	143473	UTRA domain	2ra5 A:66-245
8N	gi|284047077|ref|YP_003397417.1|	0050048	19-91	0.00000000000000582	46785	Winged helix DNA-binding domain	0.016	46804	GntR-like transcriptional regulators	1hw1 A:5-78
8N	gi|284047148|ref|YP_003397488.1|	0054060	72-205	1.52e-23	48008	GntR ligand-binding domain-like	0.011	48009	GntR ligand-binding domain-like	2hs5 A:94-231
8N	gi|284047148|ref|YP_003397488.1|	0050048	7-67	0.0000000000000608	46785	Winged helix DNA-binding domain	0.024	46804	GntR-like transcriptional regulators	1hw1 A:5-78
8N	gi|284041713|ref|YP_003392053.1|	0040524	85-240	1.78e-23	100950	NagB/RpiA/CoA transferase-like	0.055	75176	D-ribose-5-phosphate isomerase (RpiA), catalytic domain	1lk5 A:1-130,A:211-229
8N	gi|284041713|ref|YP_003392053.1|	0043758	13-73	0.00000000000749	46785	Winged helix DNA-binding domain	0.071	74676	Transcriptional regulator IclR, N-terminal domain	1mkm A:1-75
8N	gi|284041844|ref|YP_003392184.1|	0049608	83-266	1.77e-31	55781	GAF domain-like	0.00028	75513	IclR ligand-binding domain-like	1mkm A:76-246
8N	gi|284041844|ref|YP_003392184.1|	0048177	26-92	0.0000000000000171	46785	Winged helix DNA-binding domain	0.068	74676	Transcriptional regulator IclR, N-terminal domain	1mkm A:1-75
8N	gi|284042042|ref|YP_003392382.1|	0049608	84-253	2.49e-31	55781	GAF domain-like	0.0017	75513	IclR ligand-binding domain-like	1mkm A:76-246
8N	gi|284042042|ref|YP_003392382.1|	0048177	18-91	0.0000000000000607	46785	Winged helix DNA-binding domain	0.068	74676	Transcriptional regulator IclR, N-terminal domain	1mkm A:1-75
8N	gi|284042524|ref|YP_003392864.1|	0049608	77-257	6.21e-26	55781	GAF domain-like	0.0024	75513	IclR ligand-binding domain-like	1mkm A:76-246
8N	gi|284042524|ref|YP_003392864.1|	0048177	11-85	4.3e-17	46785	Winged helix DNA-binding domain	0.018	74676	Transcriptional regulator IclR, N-terminal domain	1mkm A:1-75
8N	gi|284042713|ref|YP_003393053.1|	0049608	74-255	1.63e-44	55781	GAF domain-like	0.00011	75513	IclR ligand-binding domain-like	1td5 A:
8N	gi|284042713|ref|YP_003393053.1|	0048177	17-83	7.27e-17	46785	Winged helix DNA-binding domain	0.03	74676	Transcriptional regulator IclR, N-terminal domain	1mkm A:1-75
8N	gi|284043390|ref|YP_003393730.1|	0049595	88-248	7.85e-27	55781	GAF domain-like	0.00073	75513	IclR ligand-binding domain-like	1mkm A:76-246
8N	gi|284043390|ref|YP_003393730.1|	0048177	16-82	0.000000000115	46785	Winged helix DNA-binding domain	0.098	74676	Transcriptional regulator IclR, N-terminal domain	1mkm A:1-75
8N	gi|284043412|ref|YP_003393752.1|	0049595	92-256	4.12e-29	55781	GAF domain-like	0.00092	75513	IclR ligand-binding domain-like	1mkm A:76-246
8N	gi|284043412|ref|YP_003393752.1|	0048177	20-92	0.0000000000000182	46785	Winged helix DNA-binding domain	0.051	74676	Transcriptional regulator IclR, N-terminal domain	1mkm A:1-75
8N	gi|284043730|ref|YP_003394070.1|	0049608	84-264	4.84e-44	55781	GAF domain-like	0.00024	75513	IclR ligand-binding domain-like	1tf1 A:
8N	gi|284043730|ref|YP_003394070.1|	0048177	20-92	0.000000000005	46785	Winged helix DNA-binding domain	0.07	74676	Transcriptional regulator IclR, N-terminal domain	1mkm A:1-75
8N	gi|284045412|ref|YP_003395752.1|	0049608	66-253	9.16e-49	55781	GAF domain-like	0.00021	75513	IclR ligand-binding domain-like	1tf1 A:
8N	gi|284045412|ref|YP_003395752.1|	0048177	10-79	0.00000000000000627	46785	Winged helix DNA-binding domain	0.076	74676	Transcriptional regulator IclR, N-terminal domain	1mkm A:1-75
8N	gi|284046123|ref|YP_003396463.1|	0049608	86-271	3.92e-52	55781	GAF domain-like	0.00016	75513	IclR ligand-binding domain-like	1mkm A:76-246
8N	gi|284046123|ref|YP_003396463.1|	0048177	22-92	0.00000000000000146	46785	Winged helix DNA-binding domain	0.046	74676	Transcriptional regulator IclR, N-terminal domain	1mkm A:1-75
8N	gi|284046400|ref|YP_003396740.1|	0040524	88-240	1.36e-21	100950	NagB/RpiA/CoA transferase-like	0.041	110513	IF2B-like	1vb5 A:
8N	gi|284046400|ref|YP_003396740.1|	0043758	15-76	0.00000000000242	46785	Winged helix DNA-binding domain	0.092	74676	Transcriptional regulator IclR, N-terminal domain	1mkm A:1-75
8N	gi|284046513|ref|YP_003396853.1|	0049595	80-248	1.9e-38	55781	GAF domain-like	0.00039	75513	IclR ligand-binding domain-like	1mkm A:76-246
8N	gi|284046513|ref|YP_003396853.1|	0048177	10-82	0.0000000000000309	46785	Winged helix DNA-binding domain	0.031	74676	Transcriptional regulator IclR, N-terminal domain	1mkm A:1-75
8N	gi|284046567|ref|YP_003396907.1|	0049608	72-254	5.82e-46	55781	GAF domain-like	0.00023	75513	IclR ligand-binding domain-like	1mkm A:76-246
8N	gi|284046567|ref|YP_003396907.1|	0048177	10-81	0.000000000000044	46785	Winged helix DNA-binding domain	0.051	74676	Transcriptional regulator IclR, N-terminal domain	1mkm A:1-75
8N	gi|284046720|ref|YP_003397060.1|	0054062	78-121	0.000000186	46785	Winged helix DNA-binding domain	0.042	74676	Transcriptional regulator IclR, N-terminal domain	1mkm A:1-75
8N	gi|284046843|ref|YP_003397183.1|	0049608	79-268	3.47e-48	55781	GAF domain-like	0.0000709	75513	IclR ligand-binding domain-like	1mkm A:76-246
8N	gi|284046843|ref|YP_003397183.1|	0048177	22-89	1.29e-16	46785	Winged helix DNA-binding domain	0.038	74676	Transcriptional regulator IclR, N-terminal domain	1mkm A:1-75
8N	gi|284043772|ref|YP_003394112.1|	0040327	98-335	7.43e-41	53335	S-adenosyl-L-methionine-dependent methyltransferases	0.0013	64111	Plant O-methyltransferase, C-terminal domain	1qzz A:102-357
8N	gi|284043772|ref|YP_003394112.1|	0044139	15-83	0.000000124	46785	Winged helix DNA-binding domain	0.05	46789	LexA repressor, N-terminal DNA-binding domain	1jhf A:2-72
8N	gi|284045919|ref|YP_003396259.1|	0039545	84-202	3.31e-32	51306	LexA/Signal peptidase	0.00019	51307	LexA-related	1jhf A:73-198
8N	gi|284045919|ref|YP_003396259.1|	0047587	3-70	1.11e-22	46785	Winged helix DNA-binding domain	0.012	46789	LexA repressor, N-terminal DNA-binding domain	1jhf A:2-72
8N	gi|284042139|ref|YP_003392479.1|	0052161	7-66	2.56e-16	46785	Winged helix DNA-binding domain	0.0057	68967	Lrp/AsnC-like transcriptional regulator N-terminal domain	1i1g A:2-61
8N	gi|284042139|ref|YP_003392479.1|	0049174	67-144	0.0000000000000858	54909	Dimeric alpha+beta barrel	0.0033	69733	Lrp/AsnC-like transcriptional regulator C-terminal domain	1ri7 A:85-170
8N	gi|284042298|ref|YP_003392638.1|	0052364	78-126	0.0000000672	46785	Winged helix DNA-binding domain	0.074	68967	Lrp/AsnC-like transcriptional regulator N-terminal domain	1ri7 A:25-84
8N	gi|284042375|ref|YP_003392715.1|	0049174	70-151	0.00000000000000161	54909	Dimeric alpha+beta barrel	0.011	69733	Lrp/AsnC-like transcriptional regulator C-terminal domain	1ri7 A:85-170
8N	gi|284042375|ref|YP_003392715.1|	0052161	8-68	0.00000000000000306	46785	Winged helix DNA-binding domain	0.01	68967	Lrp/AsnC-like transcriptional regulator N-terminal domain	1ri7 A:25-84
8N	gi|284043646|ref|YP_003393986.1|	0052162	77-157	0.000000000000067	54909	Dimeric alpha+beta barrel	0.013	69733	Lrp/AsnC-like transcriptional regulator C-terminal domain	2cg4 A:67-152
8N	gi|284043646|ref|YP_003393986.1|	0052161	13-72	0.0000000000539	46785	Winged helix DNA-binding domain	0.0048	68967	Lrp/AsnC-like transcriptional regulator N-terminal domain	1ri7 A:25-84
8N	gi|284044056|ref|YP_003394396.1|	0049174	74-154	0.000000000000126	54909	Dimeric alpha+beta barrel	0.019	69733	Lrp/AsnC-like transcriptional regulator C-terminal domain	1ri7 A:85-170
8N	gi|284044056|ref|YP_003394396.1|	0052161	14-64	0.00000000032	46785	Winged helix DNA-binding domain	0.013	68967	Lrp/AsnC-like transcriptional regulator N-terminal domain	1i1g A:2-61
8N	gi|284044865|ref|YP_003395205.1|	0039384	5-64	0.0000000000163	46785	Winged helix DNA-binding domain	0.038	68967	Lrp/AsnC-like transcriptional regulator N-terminal domain	1i1g A:2-61
8N	gi|284045883|ref|YP_003396223.1|	0047284	230-307	0.00000215	54909	Dimeric alpha+beta barrel	0.01	69733	Lrp/AsnC-like transcriptional regulator C-terminal domain	1ri7 A:85-170
8N	gi|284045883|ref|YP_003396223.1|	0052161	169-226	0.00000125	46785	Winged helix DNA-binding domain	0.026	68967	Lrp/AsnC-like transcriptional regulator N-terminal domain	1i1g A:2-61
8N	gi|284045883|ref|YP_003396223.1|	0049174	66-140	0.00000697	54909	Dimeric alpha+beta barrel	0.03	69733	Lrp/AsnC-like transcriptional regulator C-terminal domain	1ri7 A:85-170
8N	gi|284046262|ref|YP_003396602.1|	0040524	76-231	4.92e-21	100950	NagB/RpiA/CoA transferase-like	0.072	75176	D-ribose-5-phosphate isomerase (RpiA), catalytic domain	1ks2 A:2-126,A:199-219
8N	gi|284046262|ref|YP_003396602.1|	0043758	3-66	0.000000000000135	46785	Winged helix DNA-binding domain	0.081	68967	Lrp/AsnC-like transcriptional regulator N-terminal domain	1i1g A:2-61
8N	gi|284047010|ref|YP_003397350.1|	0049174	63-142	0.00000000000000201	54909	Dimeric alpha+beta barrel	0.0062	69733	Lrp/AsnC-like transcriptional regulator C-terminal domain	1ri7 A:85-170
8N	gi|284047010|ref|YP_003397350.1|	0052161	1-60	0.0000000000000261	46785	Winged helix DNA-binding domain	0.0063	68967	Lrp/AsnC-like transcriptional regulator N-terminal domain	2cfx A:1-63
8N	gi|284047024|ref|YP_003397364.1|	0052161	7-66	9.35e-16	46785	Winged helix DNA-binding domain	0.0066	68967	Lrp/AsnC-like transcriptional regulator N-terminal domain	1i1g A:2-61
8N	gi|284047024|ref|YP_003397364.1|	0049174	68-148	0.00000000000362	54909	Dimeric alpha+beta barrel	0.0044	69733	Lrp/AsnC-like transcriptional regulator C-terminal domain	1ri7 A:85-170
8N	gi|284047204|ref|YP_003397544.1|	0051455	94-155	0.00000115	46785	Winged helix DNA-binding domain	0.073	68967	Lrp/AsnC-like transcriptional regulator N-terminal domain	1ri7 A:25-84
8N	gi|284047366|ref|YP_003397706.1|	0052161	22-85	0.0000202	46785	Winged helix DNA-binding domain	0.01	68967	Lrp/AsnC-like transcriptional regulator N-terminal domain	1ri7 A:25-84
8N	gi|284041823|ref|YP_003392163.1|	0045790	89-294	7e-42	53850	Periplasmic binding protein-like II	0.00033	53851	Phosphate binding protein-like	1i6a A:
8N	gi|284041823|ref|YP_003392163.1|	0047461	1-86	2.01e-24	46785	Winged helix DNA-binding domain	0.0029	88979	LysR-like transcriptional regulators	1ixc A:1-89
8N	gi|284042014|ref|YP_003392354.1|	0047462	92-292	4.16e-37	53850	Periplasmic binding protein-like II	0.00059	53851	Phosphate binding protein-like	1i6a A:
8N	gi|284042014|ref|YP_003392354.1|	0047461	4-87	7.87e-25	46785	Winged helix DNA-binding domain	0.0017	88979	LysR-like transcriptional regulators	1ixc A:1-89
8N	gi|284042065|ref|YP_003392405.1|	0045790	91-302	5.97e-42	53850	Periplasmic binding protein-like II	0.0012	53851	Phosphate binding protein-like	1i6a A:
8N	gi|284042065|ref|YP_003392405.1|	0045910	1-112	2.17e-25	46785	Winged helix DNA-binding domain	0.012	88979	LysR-like transcriptional regulators	1ixc A:1-89
8N	gi|284042125|ref|YP_003392465.1|	0045790	101-309	1.76e-36	53850	Periplasmic binding protein-like II	0.0038	53851	Phosphate binding protein-like	1i6a A:
8N	gi|284042125|ref|YP_003392465.1|	0045910	10-120	4.03e-21	46785	Winged helix DNA-binding domain	0.013	88979	LysR-like transcriptional regulators	1ixc A:1-89
8N	gi|284042126|ref|YP_003392466.1|	0045790	92-299	4.01e-40	53850	Periplasmic binding protein-like II	0.00072	53851	Phosphate binding protein-like	1i6a A:
8N	gi|284042126|ref|YP_003392466.1|	0045910	1-111	6.06e-22	46785	Winged helix DNA-binding domain	0.0079	88979	LysR-like transcriptional regulators	1ixc A:1-89
8N	gi|284042657|ref|YP_003392997.1|	0045910	1-111	1.89e-20	46785	Winged helix DNA-binding domain	0.011	88979	LysR-like transcriptional regulators	1ixc A:1-89
8N	gi|284042657|ref|YP_003392997.1|	0052509	88-274	1.21e-18	53850	Periplasmic binding protein-like II	0.0072	53851	Phosphate binding protein-like	2fyi A:88-307
8N	gi|284042844|ref|YP_003393184.1|	0045790	131-338	3.65e-32	53850	Periplasmic binding protein-like II	0.0018	53851	Phosphate binding protein-like	1i6a A:
8N	gi|284042844|ref|YP_003393184.1|	0045910	41-154	1.49e-21	46785	Winged helix DNA-binding domain	0.014	88979	LysR-like transcriptional regulators	1ixc A:1-89
8N	gi|284042845|ref|YP_003393185.1|	0045790	92-298	3.88e-45	53850	Periplasmic binding protein-like II	0.0003	53851	Phosphate binding protein-like	1i6a A:
8N	gi|284042845|ref|YP_003393185.1|	0047461	1-85	1.66e-20	46785	Winged helix DNA-binding domain	0.0019	88979	LysR-like transcriptional regulators	1ixc A:1-89
8N	gi|284042872|ref|YP_003393212.1|	0047461	5-83	1.36e-21	46785	Winged helix DNA-binding domain	0.001	88979	LysR-like transcriptional regulators	1ixc A:1-89
8N	gi|284042872|ref|YP_003393212.1|	0045790	96-291	0.00000000000000217	53850	Periplasmic binding protein-like II	0.0032	53851	Phosphate binding protein-like	1i6a A:
8N	gi|284043437|ref|YP_003393777.1|	0047313	89-282	1.54e-44	53850	Periplasmic binding protein-like II	0.00025	53851	Phosphate binding protein-like	1i6a A:
8N	gi|284043437|ref|YP_003393777.1|	0047461	1-84	6.36e-24	46785	Winged helix DNA-binding domain	0.0013	88979	LysR-like transcriptional regulators	1ixc A:1-89
8N	gi|284043561|ref|YP_003393901.1|	0045790	91-293	3.26e-32	53850	Periplasmic binding protein-like II	0.0013	53851	Phosphate binding protein-like	2fyi A:88-307
8N	gi|284043561|ref|YP_003393901.1|	0047461	1-86	5.8e-20	46785	Winged helix DNA-binding domain	0.0041	88979	LysR-like transcriptional regulators	1ixc A:1-89
8N	gi|284043752|ref|YP_003394092.1|	0045790	91-309	8.36e-32	53850	Periplasmic binding protein-like II	0.00095	53851	Phosphate binding protein-like	1i6a A:
8N	gi|284043752|ref|YP_003394092.1|	0045910	1-112	1.32e-23	46785	Winged helix DNA-binding domain	0.005	88979	LysR-like transcriptional regulators	1ixc A:1-89
8N	gi|284044173|ref|YP_003394513.1|	0047461	16-97	1.4e-17	46785	Winged helix DNA-binding domain	0.017	88979	LysR-like transcriptional regulators	1ixc A:1-89
8N	gi|284044173|ref|YP_003394513.1|	0045790	107-305	4.34e-16	53850	Periplasmic binding protein-like II	0.0076	53851	Phosphate binding protein-like	1al3 A:
8N	gi|284044478|ref|YP_003394818.1|	0045790	94-289	3.26e-23	53850	Periplasmic binding protein-like II	0.0067	53851	Phosphate binding protein-like	2esn A:92-303
8N	gi|284044478|ref|YP_003394818.1|	0052508	1-83	3.21e-19	46785	Winged helix DNA-binding domain	0.005	88979	LysR-like transcriptional regulators	1ixc A:1-89
8N	gi|284046304|ref|YP_003396644.1|	0052806	103-302	2.39e-34	53850	Periplasmic binding protein-like II	0.0025	53851	Phosphate binding protein-like	1i6a A:
8N	gi|284046304|ref|YP_003396644.1|	0045910	15-122	1.09e-19	46785	Winged helix DNA-binding domain	0.0057	88979	LysR-like transcriptional regulators	1ixc A:1-89
8N	gi|284046992|ref|YP_003397332.1|	0045790	91-299	6.41e-29	53850	Periplasmic binding protein-like II	0.0037	53851	Phosphate binding protein-like	2fyi A:88-307
8N	gi|284046992|ref|YP_003397332.1|	0047461	1-85	3.24e-22	46785	Winged helix DNA-binding domain	0.0025	88979	LysR-like transcriptional regulators	1ixc A:1-89
8N	gi|284047198|ref|YP_003397538.1|	0045790	89-292	1e-32	53850	Periplasmic binding protein-like II	0.00081	53851	Phosphate binding protein-like	1al3 A:
8N	gi|284047198|ref|YP_003397538.1|	0047461	1-84	8.82e-25	46785	Winged helix DNA-binding domain	0.0022	88979	LysR-like transcriptional regulators	1ixc A:1-89
8N	gi|284041760|ref|YP_003392100.1|	0052801	9-135	1.44e-29	46785	Winged helix DNA-binding domain	0.003	63379	MarR-like transcriptional regulators	3deu A:2-141
8N	gi|284041861|ref|YP_003392201.1|	0052644	10-161	5.21e-39	46785	Winged helix DNA-binding domain	0.00075	63379	MarR-like transcriptional regulators	2fbk A:8-179
8N	gi|284042062|ref|YP_003392402.1|	0044258	4-91	0.00000000000102	46785	Winged helix DNA-binding domain	0.034	63379	MarR-like transcriptional regulators	1ub9 A:
8N	gi|284042159|ref|YP_003392499.1|	0051170	38-92	0.00000669	46785	Winged helix DNA-binding domain	0.075	63379	MarR-like transcriptional regulators	3deu A:2-141
8N	gi|284042310|ref|YP_003392650.1|	0052644	30-163	1.48e-27	46785	Winged helix DNA-binding domain	0.0032	63379	MarR-like transcriptional regulators	1z91 A:8-144
8N	gi|284042678|ref|YP_003393018.1|	0052644	11-141	2.58e-26	46785	Winged helix DNA-binding domain	0.0055	63379	MarR-like transcriptional regulators	3deu A:2-141
8N	gi|284042700|ref|YP_003393040.1|	0052644	16-152	4.32e-30	46785	Winged helix DNA-binding domain	0.0067	63379	MarR-like transcriptional regulators	1s3j A:
8N	gi|284042707|ref|YP_003393047.1|	0052644	32-151	7.86e-26	46785	Winged helix DNA-binding domain	0.015	63379	MarR-like transcriptional regulators	1s3j A:
8N	gi|284042776|ref|YP_003393116.1|	0052644	19-152	4.21e-29	46785	Winged helix DNA-binding domain	0.0061	63379	MarR-like transcriptional regulators	2a61 A:5-143
8N	gi|284042948|ref|YP_003393288.1|	0052644	10-134	2.99e-22	46785	Winged helix DNA-binding domain	0.011	63379	MarR-like transcriptional regulators	3deu A:2-141
8N	gi|284043176|ref|YP_003393516.1|	0052644	9-141	1.08e-29	46785	Winged helix DNA-binding domain	0.0038	63379	MarR-like transcriptional regulators	1lnw A:
8N	gi|284043426|ref|YP_003393766.1|	0049944	15-91	1.41e-16	46785	Winged helix DNA-binding domain	0.069	63379	MarR-like transcriptional regulators	1ub9 A:
8N	gi|284043610|ref|YP_003393950.1|	0052644	49-101	0.0000647	46785	Winged helix DNA-binding domain	0.052	63379	MarR-like transcriptional regulators	2bv6 A:5-140
8N	gi|284043717|ref|YP_003394057.1|	0052644	14-160	1.97e-24	46785	Winged helix DNA-binding domain	0.013	63379	MarR-like transcriptional regulators	1lnw A:
8N	gi|284043748|ref|YP_003394088.1|	0052644	4-134	2.99e-31	46785	Winged helix DNA-binding domain	0.0043	63379	MarR-like transcriptional regulators	2fbh A:8-144
8N	gi|284044019|ref|YP_003394359.1|	0040524	74-230	6.98e-30	100950	NagB/RpiA/CoA transferase-like	0.079	110513	IF2B-like	1t9k A:
8N	gi|284044019|ref|YP_003394359.1|	0043758	4-57	0.000000000000646	46785	Winged helix DNA-binding domain	0.054	63379	MarR-like transcriptional regulators	3cta A:5-89
8N	gi|284044153|ref|YP_003394493.1|	0052644	11-157	1.93e-29	46785	Winged helix DNA-binding domain	0.002	63379	MarR-like transcriptional regulators	2fbk A:8-179
8N	gi|284044249|ref|YP_003394589.1|	0049595	110-280	4.32e-40	55781	GAF domain-like	0.00056	75513	IclR ligand-binding domain-like	1td5 A:
8N	gi|284044249|ref|YP_003394589.1|	0048177	37-103	0.00000000000294	46785	Winged helix DNA-binding domain	0.069	63379	MarR-like transcriptional regulators	2a61 A:5-143
8N	gi|284044386|ref|YP_003394726.1|	0052644	50-181	8.81e-26	46785	Winged helix DNA-binding domain	0.0057	63379	MarR-like transcriptional regulators	2fbk A:8-179
8N	gi|284044393|ref|YP_003394733.1|	0049595	85-255	2.75e-39	55781	GAF domain-like	0.00032	75513	IclR ligand-binding domain-like	1td5 A:
8N	gi|284044393|ref|YP_003394733.1|	0048177	9-82	0.000000000149	46785	Winged helix DNA-binding domain	0.069	63379	MarR-like transcriptional regulators	2a61 A:5-143
8N	gi|284044744|ref|YP_003395084.1|	0042480	16-202,251-422,467-501	6.67e-73	103473	MFS general substrate transporter	0.067	103474	Glycerol-3-phosphate transporter	1pw4 A:
8N	gi|284044744|ref|YP_003395084.1|	0052644	517-649	0.0000000000000337	46785	Winged helix DNA-binding domain	0.066	63379	MarR-like transcriptional regulators	3deu A:2-141
8N	gi|284044752|ref|YP_003395092.1|	0052644	12-149	5.47e-30	46785	Winged helix DNA-binding domain	0.011	63379	MarR-like transcriptional regulators	1z91 A:8-144
8N	gi|284045286|ref|YP_003395626.1|	0052644	22-155	5.17e-26	46785	Winged helix DNA-binding domain	0.0037	63379	MarR-like transcriptional regulators	2fbh A:8-144
8N	gi|284045626|ref|YP_003395966.1|	0052644	12-154	1.29e-31	46785	Winged helix DNA-binding domain	0.01	63379	MarR-like transcriptional regulators	2fbk A:8-179
8N	gi|284045795|ref|YP_003396135.1|	0048177	7-80	7.96e-16	46785	Winged helix DNA-binding domain	0.086	63379	MarR-like transcriptional regulators	2fbh A:8-144
8N	gi|284045973|ref|YP_003396313.1|	0052644	20-157	1.46e-28	46785	Winged helix DNA-binding domain	0.01	63379	MarR-like transcriptional regulators	3deu A:2-141
8N	gi|284046029|ref|YP_003396369.1|	0052644	8-126	8.57e-23	46785	Winged helix DNA-binding domain	0.024	63379	MarR-like transcriptional regulators	2a61 A:5-143
8N	gi|284046040|ref|YP_003396380.1|	0052644	13-144	1.55e-29	46785	Winged helix DNA-binding domain	0.0038	63379	MarR-like transcriptional regulators	2fbk A:8-179
8N	gi|284046079|ref|YP_003396419.1|	0052644	15-148	6.83e-25	46785	Winged helix DNA-binding domain	0.028	63379	MarR-like transcriptional regulators	3cta A:5-89
8N	gi|284046356|ref|YP_003396696.1|	0054933	6-141	3.53e-24	46785	Winged helix DNA-binding domain	0.0094	63379	MarR-like transcriptional regulators	2a61 A:5-143
8N	gi|284046591|ref|YP_003396931.1|	0052644	7-140	4.02e-29	46785	Winged helix DNA-binding domain	0.01	63379	MarR-like transcriptional regulators	2a61 A:5-143
8N	gi|284046872|ref|YP_003397212.1|	0052801	16-151	7.61e-28	46785	Winged helix DNA-binding domain	0.0012	63379	MarR-like transcriptional regulators	2hr3 A:2-146
8N	gi|284047234|ref|YP_003397574.1|	0040524	73-232	6.58e-30	100950	NagB/RpiA/CoA transferase-like	0.057	74656	CoA transferase alpha subunit-like	1k6d A:
8N	gi|284047234|ref|YP_003397574.1|	0043758	5-75	0.0000000000000201	46785	Winged helix DNA-binding domain	0.079	63379	MarR-like transcriptional regulators	1s3j A:
8N	gi|284041699|ref|YP_003392039.1|	0050342	1-124	3.42e-41	52172	CheY-like	0.00013	52173	CheY-related	1ys7 A:7-127
8N	gi|284041699|ref|YP_003392039.1|	0051385	120-218	1.64e-28	46894	C-terminal effector domain of the bipartite response regulators	0.00024	46895	PhoB-like	1ys7 A:128-233
8N	gi|284041766|ref|YP_003392106.1|	0050342	1-123	4.84e-39	52172	CheY-like	0.00019	52173	CheY-related	1mvo A:
8N	gi|284041766|ref|YP_003392106.1|	0051385	125-224	3.97e-28	46894	C-terminal effector domain of the bipartite response regulators	0.00065	46895	PhoB-like	1p2f A:121-217
8N	gi|284042587|ref|YP_003392927.1|	0053686	251-516	1.35e-25	52540	P-loop containing nucleoside triphosphate hydrolases	0.041	81269	Extended AAA-ATPase domain	1hqc A:5-242
8N	gi|284042587|ref|YP_003392927.1|	0052670	100-260	0.000000000224	48452	TPR-like	0.027	140845	BTAD-like	2ff4 A:105-283
8N	gi|284042587|ref|YP_003392927.1|	0052669	28-95	0.000000102	46894	C-terminal effector domain of the bipartite response regulators	0.01	46895	PhoB-like	2ff4 A:10-104
8N	gi|284043625|ref|YP_003393965.1|	0052670	102-250	1e-29	48452	TPR-like	0.00033	140845	BTAD-like	2ff4 A:105-283
8N	gi|284043625|ref|YP_003393965.1|	0052669	6-97	0.000000000652	46894	C-terminal effector domain of the bipartite response regulators	0.0029	46895	PhoB-like	2ff4 A:10-104
8N	gi|284045448|ref|YP_003395788.1|	0052670	871-1009	0.0000000000863	48452	TPR-like	0.027	140845	BTAD-like	2ff4 A:105-283
8N	gi|284045448|ref|YP_003395788.1|	0053686	17-171	0.00000000893	52540	P-loop containing nucleoside triphosphate hydrolases	0.062	52652	Nitrogenase iron protein-like	1yrb A:1-244
8N	gi|284045448|ref|YP_003395788.1|	0052669	776-849	0.00000181	46894	C-terminal effector domain of the bipartite response regulators	0.015	46895	PhoB-like	2ff4 A:10-104
8N	gi|284045706|ref|YP_003396046.1|	0052670	105-270	8.06e-19	48452	TPR-like	0.0068	140845	BTAD-like	2ff4 A:105-283
8N	gi|284045706|ref|YP_003396046.1|	0052669	38-91	0.0000051	46894	C-terminal effector domain of the bipartite response regulators	0.0052	46895	PhoB-like	2ff4 A:10-104
8N	gi|284045939|ref|YP_003396279.1|	0051385	42-142	5.95e-27	46894	C-terminal effector domain of the bipartite response regulators	0.0016	46895	PhoB-like	1ys7 A:128-233
8N	gi|284045992|ref|YP_003396332.1|	0051385	150-251	3.12e-26	46894	C-terminal effector domain of the bipartite response regulators	0.0016	46895	PhoB-like	1ys7 A:128-233
8N	gi|284045992|ref|YP_003396332.1|	0050342	24-151	2.42e-20	52172	CheY-like	0.0012	52173	CheY-related	1ys7 A:7-127
8N	gi|284046314|ref|YP_003396654.1|	0052669	362-422	0.000034	46894	C-terminal effector domain of the bipartite response regulators	0.04	46895	PhoB-like	1qqi A:
8N	gi|284046821|ref|YP_003397161.1|	0043525	1-173	2.42e-43	52172	CheY-like	0.00023	52173	CheY-related	1nxo A:
8N	gi|284046821|ref|YP_003397161.1|	0052669	144-225	1.7e-18	46894	C-terminal effector domain of the bipartite response regulators	0.0017	46895	PhoB-like	1ys7 A:128-233
8N	gi|284046896|ref|YP_003397236.1|	0050342	21-143	5.41e-38	52172	CheY-like	0.00018	52173	CheY-related	1nxo A:
8N	gi|284046896|ref|YP_003397236.1|	0051385	146-249	9.07e-30	46894	C-terminal effector domain of the bipartite response regulators	0.00082	46895	PhoB-like	1qqi A:
8N	gi|284047168|ref|YP_003397508.1|	0050342	10-145	4.27e-44	52172	CheY-like	0.00014	52173	CheY-related	1ys7 A:7-127
8N	gi|284047168|ref|YP_003397508.1|	0051385	137-232	6.8e-23	46894	C-terminal effector domain of the bipartite response regulators	0.00064	46895	PhoB-like	1ys7 A:128-233
8N	gi|284047340|ref|YP_003397680.1|	0050342	4-129	1.57e-44	52172	CheY-like	0.0000386	52173	CheY-related	1mvo A:
8N	gi|284047340|ref|YP_003397680.1|	0051385	127-231	7.94e-30	46894	C-terminal effector domain of the bipartite response regulators	0.00099	46895	PhoB-like	1p2f A:121-217
8N	gi|284041578|ref|YP_003391918.1|	0051249	17-80	0.00000000000000135	47413	lambda repressor-like DNA-binding domains	0.011	47432	SinR domain-like	1y7y A:5-73
8N	gi|284041700|ref|YP_003392040.1|	0054369	9-71	0.00000000000018	47413	lambda repressor-like DNA-binding domains	0.035	47432	SinR domain-like	2ofy A:3-84
8N	gi|284041803|ref|YP_003392143.1|	0051249	8-72	0.0000000000000234	47413	lambda repressor-like DNA-binding domains	0.063	47432	SinR domain-like	1b0n A:1-68
8N	gi|284041803|ref|YP_003392143.1|	0051250	91-186	0.0000000000054	51182	RmlC-like cupins	0.054	117315	Probable transcriptional regulator VC1968, C-terminal domain	1y9q A:83-181
8N	gi|284042151|ref|YP_003392491.1|	0054369	31-80	0.000000288	47413	lambda repressor-like DNA-binding domains	0.048	47432	SinR domain-like	2b5a A:1-77
8N	gi|284042154|ref|YP_003392494.1|	0051249	11-77	5.91e-16	47413	lambda repressor-like DNA-binding domains	0.0085	47432	SinR domain-like	1y7y A:5-73
8N	gi|284042165|ref|YP_003392505.1|	0051249	15-81	3.1e-16	47413	lambda repressor-like DNA-binding domains	0.01	47432	SinR domain-like	2b5a A:1-77
8N	gi|284042761|ref|YP_003393101.1|	0051249	2-61	0.0000000000000163	47413	lambda repressor-like DNA-binding domains	0.013	47432	SinR domain-like	1y7y A:5-73
8N	gi|284042761|ref|YP_003393101.1|	0054369	95-151	0.00000000366	47413	lambda repressor-like DNA-binding domains	0.069	116898	Probable transcriptional regulator VC1968, N-terminal domain	1y9q A:4-82
8N	gi|284042857|ref|YP_003393197.1|	0051249	16-80	0.0000000000000203	47413	lambda repressor-like DNA-binding domains	0.019	47432	SinR domain-like	1y7y A:5-73
8N	gi|284042972|ref|YP_003393312.1|	0043585	72-180	1.34e-17	51182	RmlC-like cupins	0.03	89409	TM1287-like	1v70 A:
8N	gi|284042972|ref|YP_003393312.1|	0051249	9-75	0.000000000000212	47413	lambda repressor-like DNA-binding domains	0.085	47432	SinR domain-like	1y7y A:5-73
8N	gi|284043418|ref|YP_003393758.1|	0051249	9-76	0.0000000000000919	47413	lambda repressor-like DNA-binding domains	0.0042	47432	SinR domain-like	1y7y A:5-73
8N	gi|284043470|ref|YP_003393810.1|	0051249	17-82	0.00000000000000248	47413	lambda repressor-like DNA-binding domains	0.019	47432	SinR domain-like	1y7y A:5-73
8N	gi|284043477|ref|YP_003393817.1|	0051249	17-82	0.00000000000011	47413	lambda repressor-like DNA-binding domains	0.024	47432	SinR domain-like	1y7y A:5-73
8N	gi|284043824|ref|YP_003394164.1|	0052017	69-178	1.06e-18	51182	RmlC-like cupins	0.041	101976	TM1459-like	2bnm A:77-198
8N	gi|284043824|ref|YP_003394164.1|	0054369	13-76	4.22e-18	47413	lambda repressor-like DNA-binding domains	0.039	47432	SinR domain-like	1b0n A:1-68
8N	gi|284043898|ref|YP_003394238.1|	0051192	52-200	0.00000000000000872	51182	RmlC-like cupins	0.038	89409	TM1287-like	1v70 A:
8N	gi|284043898|ref|YP_003394238.1|	0051234	8-72	0.0000000000000675	47413	lambda repressor-like DNA-binding domains	0.028	47432	SinR domain-like	1b0n A:1-68
8N	gi|284044033|ref|YP_003394373.1|	0043706	49-180	1.3e-21	51182	RmlC-like cupins	0.074	89409	TM1287-like	1v70 A:
8N	gi|284044033|ref|YP_003394373.1|	0051249	2-68	7.88e-17	47413	lambda repressor-like DNA-binding domains	0.035	47432	SinR domain-like	1b0n A:1-68
8N	gi|284044278|ref|YP_003394618.1|	0051249	3-44	0.0000407	47413	lambda repressor-like DNA-binding domains	0.042	47432	SinR domain-like	2b5a A:1-77
8N	gi|284044649|ref|YP_003394989.1|	0051249	10-76	7.78e-16	47413	lambda repressor-like DNA-binding domains	0.028	47432	SinR domain-like	2b5a A:1-77
8N	gi|284044840|ref|YP_003395180.1|	0051249	20-83	0.0000000000000591	47413	lambda repressor-like DNA-binding domains	0.085	47432	SinR domain-like	1y7y A:5-73
8N	gi|284045383|ref|YP_003395723.1|	0051249	21-84	1.55e-16	47413	lambda repressor-like DNA-binding domains	0.046	47432	SinR domain-like	1b0n A:1-68
8N	gi|284045383|ref|YP_003395723.1|	0049374	146-242	4.67e-16	51182	RmlC-like cupins	0.065	117315	Probable transcriptional regulator VC1968, C-terminal domain	1y9q A:83-181
8N	gi|284045487|ref|YP_003395827.1|	0051249	8-75	0.0000000000000105	47413	lambda repressor-like DNA-binding domains	0.067	47432	SinR domain-like	2b5a A:1-77
8N	gi|284045488|ref|YP_003395828.1|	0051249	12-78	2.95e-18	47413	lambda repressor-like DNA-binding domains	0.057	47432	SinR domain-like	2b5a A:1-77
8N	gi|284045912|ref|YP_003396252.1|	0054369	63-118	0.00000189	47413	lambda repressor-like DNA-binding domains	0.06	47432	SinR domain-like	2b5a A:1-77
8N	gi|284046639|ref|YP_003396979.1|	0054369	12-76	0.000000782	47413	lambda repressor-like DNA-binding domains	0.014	47432	SinR domain-like	2b5a A:1-77
8N	gi|284046640|ref|YP_003396980.1|	0051249	10-76	2.36e-16	47413	lambda repressor-like DNA-binding domains	0.021	47432	SinR domain-like	1y7y A:5-73
8N	gi|284047025|ref|YP_003397365.1|	0050823	11-69	0.000000000011	47413	lambda repressor-like DNA-binding domains	0.046	47432	SinR domain-like	1y7y A:5-73
8N	gi|284047052|ref|YP_003397392.1|	0049374	145-259	1.44e-17	51182	RmlC-like cupins	0.055	89409	TM1287-like	1yhf A:1-112
8N	gi|284047052|ref|YP_003397392.1|	0042546	10-77	6.87e-17	46955	Putative DNA-binding domain	0.011	46962	DNA-binding N-terminal domain of transcription activators	1q06 A:
8N	gi|284047052|ref|YP_003397392.1|	0051249	91-146	0.0000000000197	47413	lambda repressor-like DNA-binding domains	0.036	47432	SinR domain-like	1b0n A:1-68
8N	gi|284041625|ref|YP_003391965.1|	0054073	82-197	1.96e-28	48498	Tetracyclin repressor-like, C-terminal domain	0.0000806	48499	Tetracyclin repressor-like, C-terminal domain	2hyj A:83-200
8N	gi|284041625|ref|YP_003391965.1|	0054072	10-76	0.0000000000262	46689	Homeodomain-like	0.0011	46764	Tetracyclin repressor-like, N-terminal domain	2hyj A:8-82
8N	gi|284041665|ref|YP_003392005.1|	0049523	12-94	3.64e-21	46689	Homeodomain-like	0.0065	46764	Tetracyclin repressor-like, N-terminal domain	1z77 A:1-75
8N	gi|284041665|ref|YP_003392005.1|	0052878	90-197	0.000000000623	48498	Tetracyclin repressor-like, C-terminal domain	0.01	48499	Tetracyclin repressor-like, C-terminal domain	2gen A:76-193
8N	gi|284041679|ref|YP_003392019.1|	0054341	10-74	6.98e-17	46689	Homeodomain-like	0.012	46764	Tetracyclin repressor-like, N-terminal domain	1t56 A:22-94
8N	gi|284041702|ref|YP_003392042.1|	0049523	8-82	3.39e-18	46689	Homeodomain-like	0.0044	46764	Tetracyclin repressor-like, N-terminal domain	1ui5 A:5-75
8N	gi|284041702|ref|YP_003392042.1|	0050189	92-197	0.0000000000000636	48498	Tetracyclin repressor-like, C-terminal domain	0.0099	48499	Tetracyclin repressor-like, C-terminal domain	2gfn A:81-199
8N	gi|284041725|ref|YP_003392065.1|	0053205	84-192	2.73e-17	48498	Tetracyclin repressor-like, C-terminal domain	0.0015	48499	Tetracyclin repressor-like, C-terminal domain	2np5 A:78-195
8N	gi|284041725|ref|YP_003392065.1|	0049523	3-84	1.5e-16	46689	Homeodomain-like	0.0018	46764	Tetracyclin repressor-like, N-terminal domain	2np5 A:9-77
8N	gi|284041727|ref|YP_003392067.1|	0049523	11-87	1.45e-20	46689	Homeodomain-like	0.0065	46764	Tetracyclin repressor-like, N-terminal domain	1ui5 A:5-75
8N	gi|284041727|ref|YP_003392067.1|	0054342	89-192	1.4e-18	48498	Tetracyclin repressor-like, C-terminal domain	0.021	48499	Tetracyclin repressor-like, C-terminal domain	2i10 A:79-194
8N	gi|284041749|ref|YP_003392089.1|	0053097	81-199	6.36e-26	48498	Tetracyclin repressor-like, C-terminal domain	0.00016	48499	Tetracyclin repressor-like, C-terminal domain	2id3 A:81-203
8N	gi|284041749|ref|YP_003392089.1|	0054374	14-75	0.000000000000748	46689	Homeodomain-like	0.008	46764	Tetracyclin repressor-like, N-terminal domain	2id3 A:13-80
8N	gi|284041824|ref|YP_003392164.1|	0049523	33-110	0.00000000251	46689	Homeodomain-like	0.012	46764	Tetracyclin repressor-like, N-terminal domain	1ui5 A:5-75
8N	gi|284041873|ref|YP_003392213.1|	0049523	8-84	5.99e-20	46689	Homeodomain-like	0.0029	46764	Tetracyclin repressor-like, N-terminal domain	1ui5 A:5-75
8N	gi|284041873|ref|YP_003392213.1|	0052886	96-201	0.0000000763	48498	Tetracyclin repressor-like, C-terminal domain	0.011	48499	Tetracyclin repressor-like, C-terminal domain	1z77 A:76-200
8N	gi|284041879|ref|YP_003392219.1|	0052844	81-202	1.78e-17	48498	Tetracyclin repressor-like, C-terminal domain	0.0031	48499	Tetracyclin repressor-like, C-terminal domain	2g7g A:74-205
8N	gi|284041879|ref|YP_003392219.1|	0054374	11-79	1.4e-16	46689	Homeodomain-like	0.0028	46764	Tetracyclin repressor-like, N-terminal domain	2o7o A:2-67
8N	gi|284041885|ref|YP_003392225.1|	0049523	3-81	0.000000000599	46689	Homeodomain-like	0.033	46764	Tetracyclin repressor-like, N-terminal domain	2g7g A:9-73
8N	gi|284041885|ref|YP_003392225.1|	0053236	84-225	0.0000000178	48498	Tetracyclin repressor-like, C-terminal domain	0.01	48499	Tetracyclin repressor-like, C-terminal domain	1zk8 A:78-182
8N	gi|284041888|ref|YP_003392228.1|	0052647	4-75	1.45e-17	46689	Homeodomain-like	0.0074	46764	Tetracyclin repressor-like, N-terminal domain	2gen A:6-75
8N	gi|284041888|ref|YP_003392228.1|	0052656	81-178	0.000000000000142	48498	Tetracyclin repressor-like, C-terminal domain	0.015	48499	Tetracyclin repressor-like, C-terminal domain	2i10 A:79-194
8N	gi|284041891|ref|YP_003392231.1|	0054342	84-186	6.68e-16	48498	Tetracyclin repressor-like, C-terminal domain	0.013	48499	Tetracyclin repressor-like, C-terminal domain	2g3b A:74-189
8N	gi|284041891|ref|YP_003392231.1|	0049523	9-87	0.0000000000272	46689	Homeodomain-like	0.021	46764	Tetracyclin repressor-like, N-terminal domain	2g7g A:9-73
8N	gi|284041916|ref|YP_003392256.1|	0049523	16-95	2e-16	46689	Homeodomain-like	0.005	46764	Tetracyclin repressor-like, N-terminal domain	1z77 A:1-75
8N	gi|284041916|ref|YP_003392256.1|	0050189	90-198	5.29e-16	48498	Tetracyclin repressor-like, C-terminal domain	0.011	48499	Tetracyclin repressor-like, C-terminal domain	1t56 A:95-214
8N	gi|284041921|ref|YP_003392261.1|	0052886	221-336	7.07e-16	48498	Tetracyclin repressor-like, C-terminal domain	0.0065	48499	Tetracyclin repressor-like, C-terminal domain	2gfn A:81-199
8N	gi|284041921|ref|YP_003392261.1|	0049523	151-225	0.000000000000872	46689	Homeodomain-like	0.0047	46764	Tetracyclin repressor-like, N-terminal domain	2g3b A:2-73
8N	gi|284041951|ref|YP_003392291.1|	0054375	89-195	2.05e-17	48498	Tetracyclin repressor-like, C-terminal domain	0.0072	48499	Tetracyclin repressor-like, C-terminal domain	1zk8 A:78-182
8N	gi|284041951|ref|YP_003392291.1|	0054374	5-77	0.00000000000000344	46689	Homeodomain-like	0.012	46764	Tetracyclin repressor-like, N-terminal domain	2fbq A:2-80
8N	gi|284041971|ref|YP_003392311.1|	0049523	3-76	0.000000000436	46689	Homeodomain-like	0.0085	46764	Tetracyclin repressor-like, N-terminal domain	2d6y A:7-74
8N	gi|284041971|ref|YP_003392311.1|	0053097	102-191	0.00000000216	48498	Tetracyclin repressor-like, C-terminal domain	0.0072	48499	Tetracyclin repressor-like, C-terminal domain	2id3 A:81-203
8N	gi|284041983|ref|YP_003392323.1|	0054374	4-73	0.0000000000139	46689	Homeodomain-like	0.011	46764	Tetracyclin repressor-like, N-terminal domain	2o7o A:2-67
8N	gi|284041985|ref|YP_003392325.1|	0049523	18-96	3.19e-16	46689	Homeodomain-like	0.0056	46764	Tetracyclin repressor-like, N-terminal domain	1pb6 A:14-85
8N	gi|284042016|ref|YP_003392356.1|	0049196	78-187	0.00000000012	48498	Tetracyclin repressor-like, C-terminal domain	0.0084	48499	Tetracyclin repressor-like, C-terminal domain	1rkt A:83-205
8N	gi|284042016|ref|YP_003392356.1|	0054374	7-67	0.000000000872	46689	Homeodomain-like	0.016	46764	Tetracyclin repressor-like, N-terminal domain	2fq4 A:9-77
8N	gi|284042043|ref|YP_003392383.1|	0054374	2-73	0.0000000718	46689	Homeodomain-like	0.0049	46764	Tetracyclin repressor-like, N-terminal domain	2gfn A:4-80
8N	gi|284042225|ref|YP_003392565.1|	0049195	7-68	6.16e-16	46689	Homeodomain-like	0.0061	46764	Tetracyclin repressor-like, N-terminal domain	2gfn A:4-80
8N	gi|284042300|ref|YP_003392640.1|	0050189	101-205	1.81e-23	48498	Tetracyclin repressor-like, C-terminal domain	0.0067	48499	Tetracyclin repressor-like, C-terminal domain	2d6y A:75-192
8N	gi|284042300|ref|YP_003392640.1|	0049523	15-89	4.17e-18	46689	Homeodomain-like	0.0072	46764	Tetracyclin repressor-like, N-terminal domain	1ui5 A:5-75
8N	gi|284042304|ref|YP_003392644.1|	0049523	17-93	2.77e-17	46689	Homeodomain-like	0.0095	46764	Tetracyclin repressor-like, N-terminal domain	1t33 A:1-88
8N	gi|284042304|ref|YP_003392644.1|	0050189	94-203	0.0000000000334	48498	Tetracyclin repressor-like, C-terminal domain	0.0095	48499	Tetracyclin repressor-like, C-terminal domain	2i10 A:79-194
8N	gi|284042336|ref|YP_003392676.1|	0046275	248-296	0.000000000184	46689	Homeodomain-like	0.026	46759	AraC type transcriptional activator	1bl0 A:63-124
8N	gi|284042336|ref|YP_003392676.1|	0036286	195-245	0.000000167	46689	Homeodomain-like	0.052	46764	Tetracyclin repressor-like, N-terminal domain	1t56 A:22-94
8N	gi|284042336|ref|YP_003392676.1|	0040530	32-71	0.0000114	51182	RmlC-like cupins	0.043	159299	Gentisate 1,2-dioxygenase-like	3bu7 A:19-373
8N	gi|284042338|ref|YP_003392678.1|	0049523	5-86	1.23e-20	46689	Homeodomain-like	0.0045	46764	Tetracyclin repressor-like, N-terminal domain	1t56 A:22-94
8N	gi|284042345|ref|YP_003392685.1|	0049523	8-88	9.48e-16	46689	Homeodomain-like	0.011	46764	Tetracyclin repressor-like, N-terminal domain	1vi0 A:6-77
8N	gi|284042345|ref|YP_003392685.1|	0054342	85-198	0.00000000000000667	48498	Tetracyclin repressor-like, C-terminal domain	0.0068	48499	Tetracyclin repressor-like, C-terminal domain	2o7t A:79-188
8N	gi|284042438|ref|YP_003392778.1|	0049523	9-81	1.18e-18	46689	Homeodomain-like	0.0051	46764	Tetracyclin repressor-like, N-terminal domain	1pb6 A:14-85
8N	gi|284042533|ref|YP_003392873.1|	0049523	5-91	5.99e-16	46689	Homeodomain-like	0.0071	46764	Tetracyclin repressor-like, N-terminal domain	2np5 A:9-77
8N	gi|284042533|ref|YP_003392873.1|	0051586	87-179	0.000000000187	48498	Tetracyclin repressor-like, C-terminal domain	0.0063	48499	Tetracyclin repressor-like, C-terminal domain	1zk8 A:78-182
8N	gi|284042680|ref|YP_003393020.1|	0054341	39-108	4.99e-18	46689	Homeodomain-like	0.0075	46764	Tetracyclin repressor-like, N-terminal domain	2id3 A:13-80
8N	gi|284042680|ref|YP_003393020.1|	0052886	119-218	0.0000445	48498	Tetracyclin repressor-like, C-terminal domain	0.02	48499	Tetracyclin repressor-like, C-terminal domain	1v7b A:75-175
8N	gi|284042739|ref|YP_003393079.1|	0052647	6-71	0.0000000125	46689	Homeodomain-like	0.059	46764	Tetracyclin repressor-like, N-terminal domain	2o7t A:1-78
8N	gi|284042739|ref|YP_003393079.1|	0050189	85-178	0.0000000299	48498	Tetracyclin repressor-like, C-terminal domain	0.01	48499	Tetracyclin repressor-like, C-terminal domain	1rkt A:83-205
8N	gi|284042741|ref|YP_003393081.1|	0052885	27-93	0.000000000000014	46689	Homeodomain-like	0.0063	46764	Tetracyclin repressor-like, N-terminal domain	2gfn A:4-80
8N	gi|284042741|ref|YP_003393081.1|	0053205	106-206	0.00000151	48498	Tetracyclin repressor-like, C-terminal domain	0.0049	48499	Tetracyclin repressor-like, C-terminal domain	2g3b A:74-189
8N	gi|284042836|ref|YP_003393176.1|	0049546	99-211	4.77e-16	48498	Tetracyclin repressor-like, C-terminal domain	0.0024	48499	Tetracyclin repressor-like, C-terminal domain	1t56 A:95-214
8N	gi|284042836|ref|YP_003393176.1|	0049195	22-92	0.000000000000718	46689	Homeodomain-like	0.0045	46764	Tetracyclin repressor-like, N-terminal domain	1t56 A:22-94
8N	gi|284042885|ref|YP_003393225.1|	0054375	89-184	2.82e-16	48498	Tetracyclin repressor-like, C-terminal domain	0.0063	48499	Tetracyclin repressor-like, C-terminal domain	1zk8 A:78-182
8N	gi|284042885|ref|YP_003393225.1|	0054374	9-77	0.000000000000449	46689	Homeodomain-like	0.014	46764	Tetracyclin repressor-like, N-terminal domain	2fbq A:2-80
8N	gi|284042938|ref|YP_003393278.1|	0049523	3-77	0.000000000000287	46689	Homeodomain-like	0.0046	46764	Tetracyclin repressor-like, N-terminal domain	2gen A:6-75
8N	gi|284042956|ref|YP_003393296.1|	0049523	6-84	2.1e-20	46689	Homeodomain-like	0.0037	46764	Tetracyclin repressor-like, N-terminal domain	1pb6 A:14-85
8N	gi|284042956|ref|YP_003393296.1|	0052886	81-191	3.89e-17	48498	Tetracyclin repressor-like, C-terminal domain	0.0039	48499	Tetracyclin repressor-like, C-terminal domain	2g3b A:74-189
8N	gi|284043029|ref|YP_003393369.1|	0054374	6-72	0.0000000325	46689	Homeodomain-like	0.021	46764	Tetracyclin repressor-like, N-terminal domain	1v7b A:1-74
8N	gi|284043060|ref|YP_003393400.1|	0054375	79-168	0.0000000000000125	48498	Tetracyclin repressor-like, C-terminal domain	0.0038	48499	Tetracyclin repressor-like, C-terminal domain	2oi8 A:87-216
8N	gi|284043060|ref|YP_003393400.1|	0054374	9-74	0.0000000000000567	46689	Homeodomain-like	0.0069	46764	Tetracyclin repressor-like, N-terminal domain	2oi8 A:8-86
8N	gi|284043064|ref|YP_003393404.1|	0049523	3-86	8.21e-19	46689	Homeodomain-like	0.0025	46764	Tetracyclin repressor-like, N-terminal domain	1vi0 A:6-77
8N	gi|284043064|ref|YP_003393404.1|	0050189	81-173	0.0000000000000027	48498	Tetracyclin repressor-like, C-terminal domain	0.0093	48499	Tetracyclin repressor-like, C-terminal domain	2d6y A:75-192
8N	gi|284043282|ref|YP_003393622.1|	0049195	10-82	5.03e-19	46689	Homeodomain-like	0.006	46764	Tetracyclin repressor-like, N-terminal domain	1vi0 A:6-77
8N	gi|284043389|ref|YP_003393729.1|	0049195	10-82	0.000000000000279	46689	Homeodomain-like	0.01	46764	Tetracyclin repressor-like, N-terminal domain	2fq4 A:9-77
8N	gi|284043497|ref|YP_003393837.1|	0049523	16-73	0.00000000000000513	46689	Homeodomain-like	0.0072	46764	Tetracyclin repressor-like, N-terminal domain	1vi0 A:6-77
8N	gi|284043505|ref|YP_003393845.1|	0049195	8-65	1.95e-16	46689	Homeodomain-like	0.0055	46764	Tetracyclin repressor-like, N-terminal domain	3c07 A:15-89
8N	gi|284043518|ref|YP_003393858.1|	0049523	14-87	4.82e-18	46689	Homeodomain-like	0.0032	46764	Tetracyclin repressor-like, N-terminal domain	1ui5 A:5-75
8N	gi|284043518|ref|YP_003393858.1|	0049196	90-205	0.00000000298	48498	Tetracyclin repressor-like, C-terminal domain	0.0076	48499	Tetracyclin repressor-like, C-terminal domain	1rkt A:83-205
8N	gi|284043524|ref|YP_003393864.1|	0049523	11-83	8.98e-19	46689	Homeodomain-like	0.0033	46764	Tetracyclin repressor-like, N-terminal domain	1ui5 A:5-75
8N	gi|284043524|ref|YP_003393864.1|	0049196	85-152	0.000000211	48498	Tetracyclin repressor-like, C-terminal domain	0.017	48499	Tetracyclin repressor-like, C-terminal domain	2fx0 A:77-198
8N	gi|284043542|ref|YP_003393882.1|	0049523	4-80	8.72e-18	46689	Homeodomain-like	0.0012	46764	Tetracyclin repressor-like, N-terminal domain	2d6y A:7-74
8N	gi|284043542|ref|YP_003393882.1|	0052394	75-187	0.0000000000046	48498	Tetracyclin repressor-like, C-terminal domain	0.0038	48499	Tetracyclin repressor-like, C-terminal domain	2d6y A:75-192
8N	gi|284043655|ref|YP_003393995.1|	0050189	76-184	0.00000000000000146	48498	Tetracyclin repressor-like, C-terminal domain	0.0061	48499	Tetracyclin repressor-like, C-terminal domain	1vi0 A:78-194
8N	gi|284043655|ref|YP_003393995.1|	0052647	5-75	0.000000000000205	46689	Homeodomain-like	0.0092	46764	Tetracyclin repressor-like, N-terminal domain	2i10 A:10-78
8N	gi|284043678|ref|YP_003394018.1|	0051467	82-211	0.0000000000676	48498	Tetracyclin repressor-like, C-terminal domain	0.013	48499	Tetracyclin repressor-like, C-terminal domain	2g7l A:87-230
8N	gi|284043678|ref|YP_003394018.1|	0054374	12-73	0.0000000000534	46689	Homeodomain-like	0.0044	46764	Tetracyclin repressor-like, N-terminal domain	2g7l A:16-83
8N	gi|284043693|ref|YP_003394033.1|	0049523	18-101	3.23e-17	46689	Homeodomain-like	0.0041	46764	Tetracyclin repressor-like, N-terminal domain	3c07 A:15-89
8N	gi|284043693|ref|YP_003394033.1|	0050189	99-206	0.0000000000000252	48498	Tetracyclin repressor-like, C-terminal domain	0.0076	48499	Tetracyclin repressor-like, C-terminal domain	1vi0 A:78-194
8N	gi|284043695|ref|YP_003394035.1|	0049523	6-91	2.69e-19	46689	Homeodomain-like	0.004	46764	Tetracyclin repressor-like, N-terminal domain	3c07 A:15-89
8N	gi|284043695|ref|YP_003394035.1|	0050189	87-191	0.000000000000336	48498	Tetracyclin repressor-like, C-terminal domain	0.0081	48499	Tetracyclin repressor-like, C-terminal domain	1vi0 A:78-194
8N	gi|284043733|ref|YP_003394073.1|	0051467	84-220	2e-33	48498	Tetracyclin repressor-like, C-terminal domain	0.0032	48499	Tetracyclin repressor-like, C-terminal domain	2g7g A:74-205
8N	gi|284043733|ref|YP_003394073.1|	0054374	12-75	0.0000000000015	46689	Homeodomain-like	0.0049	46764	Tetracyclin repressor-like, N-terminal domain	2o7o A:2-67
8N	gi|284043807|ref|YP_003394147.1|	0050189	99-213	7.73e-20	48498	Tetracyclin repressor-like, C-terminal domain	0.0044	48499	Tetracyclin repressor-like, C-terminal domain	1vi0 A:78-194
8N	gi|284043807|ref|YP_003394147.1|	0049523	22-102	1.28e-18	46689	Homeodomain-like	0.0024	46764	Tetracyclin repressor-like, N-terminal domain	1ui5 A:5-75
8N	gi|284043817|ref|YP_003394157.1|	0049523	14-93	3.75e-18	46689	Homeodomain-like	0.0039	46764	Tetracyclin repressor-like, N-terminal domain	1ui5 A:5-75
8N	gi|284043817|ref|YP_003394157.1|	0050189	90-202	0.00000000000274	48498	Tetracyclin repressor-like, C-terminal domain	0.012	48499	Tetracyclin repressor-like, C-terminal domain	1pb6 A:86-211
8N	gi|284043830|ref|YP_003394170.1|	0049523	5-86	0.0000000000000155	46689	Homeodomain-like	0.011	46764	Tetracyclin repressor-like, N-terminal domain	2id3 A:13-80
8N	gi|284043830|ref|YP_003394170.1|	0054342	82-195	0.000000000000133	48498	Tetracyclin repressor-like, C-terminal domain	0.014	48499	Tetracyclin repressor-like, C-terminal domain	2o7t A:79-188
8N	gi|284043853|ref|YP_003394193.1|	0054375	93-228	6.23e-24	48498	Tetracyclin repressor-like, C-terminal domain	0.00051	48499	Tetracyclin repressor-like, C-terminal domain	2oi8 A:87-216
8N	gi|284043853|ref|YP_003394193.1|	0054374	8-81	0.0000000000000018	46689	Homeodomain-like	0.00042	46764	Tetracyclin repressor-like, N-terminal domain	2oi8 A:8-86
8N	gi|284043900|ref|YP_003394240.1|	0049523	13-86	1.55e-21	46689	Homeodomain-like	0.0071	46764	Tetracyclin repressor-like, N-terminal domain	1ui5 A:5-75
8N	gi|284043900|ref|YP_003394240.1|	0053097	90-210	0.00000000347	48498	Tetracyclin repressor-like, C-terminal domain	0.013	48499	Tetracyclin repressor-like, C-terminal domain	2g3b A:74-189
8N	gi|284044044|ref|YP_003394384.1|	0049523	9-76	0.0000628	46689	Homeodomain-like	0.025	46764	Tetracyclin repressor-like, N-terminal domain	2fbq A:2-80
8N	gi|284044151|ref|YP_003394491.1|	0049523	8-84	8.03e-19	46689	Homeodomain-like	0.0079	46764	Tetracyclin repressor-like, N-terminal domain	1ui5 A:5-75
8N	gi|284044151|ref|YP_003394491.1|	0050189	80-159	0.00000000000321	48498	Tetracyclin repressor-like, C-terminal domain	0.01	48499	Tetracyclin repressor-like, C-terminal domain	2id3 A:81-203
8N	gi|284044583|ref|YP_003394923.1|	0054374	11-81	0.000000000107	46689	Homeodomain-like	0.011	46764	Tetracyclin repressor-like, N-terminal domain	1t56 A:22-94
8N	gi|284044583|ref|YP_003394923.1|	0049546	83-191	0.000000000281	48498	Tetracyclin repressor-like, C-terminal domain	0.016	48499	Tetracyclin repressor-like, C-terminal domain	2d6y A:75-192
8N	gi|284044606|ref|YP_003394946.1|	0049523	33-109	0.0000000000000149	46689	Homeodomain-like	0.0061	46764	Tetracyclin repressor-like, N-terminal domain	2np5 A:9-77
8N	gi|284044607|ref|YP_003394947.1|	0049523	22-94	3.2e-16	46689	Homeodomain-like	0.0033	46764	Tetracyclin repressor-like, N-terminal domain	1vi0 A:6-77
8N	gi|284044620|ref|YP_003394960.1|	0049523	21-100	0.00000000000000272	46689	Homeodomain-like	0.0061	46764	Tetracyclin repressor-like, N-terminal domain	1z77 A:1-75
8N	gi|284044621|ref|YP_003394961.1|	0049523	19-100	0.0000000000000513	46689	Homeodomain-like	0.01	46764	Tetracyclin repressor-like, N-terminal domain	1vi0 A:6-77
8N	gi|284044755|ref|YP_003395095.1|	0054342	93-199	1.42e-19	48498	Tetracyclin repressor-like, C-terminal domain	0.013	48499	Tetracyclin repressor-like, C-terminal domain	2d6y A:75-192
8N	gi|284044755|ref|YP_003395095.1|	0049523	14-85	4.49e-17	46689	Homeodomain-like	0.0089	46764	Tetracyclin repressor-like, N-terminal domain	2id3 A:13-80
8N	gi|284044763|ref|YP_003395103.1|	0054073	82-196	1.75e-26	48498	Tetracyclin repressor-like, C-terminal domain	0.00052	48499	Tetracyclin repressor-like, C-terminal domain	2i10 A:79-194
8N	gi|284044763|ref|YP_003395103.1|	0049195	3-66	0.00000000000000144	46689	Homeodomain-like	0.0015	46764	Tetracyclin repressor-like, N-terminal domain	2i10 A:10-78
8N	gi|284044786|ref|YP_003395126.1|	0054374	11-81	0.00000000000000564	46689	Homeodomain-like	0.0052	46764	Tetracyclin repressor-like, N-terminal domain	2fq4 A:9-77
8N	gi|284044848|ref|YP_003395188.1|	0053236	57-163	2.52e-20	48498	Tetracyclin repressor-like, C-terminal domain	0.0047	48499	Tetracyclin repressor-like, C-terminal domain	2g7g A:74-205
8N	gi|284044848|ref|YP_003395188.1|	0054374	2-55	0.0000000000474	46689	Homeodomain-like	0.01	46764	Tetracyclin repressor-like, N-terminal domain	1a6i A:2-67
8N	gi|284045008|ref|YP_003395348.1|	0049523	7-84	0.00000000000000409	46689	Homeodomain-like	0.0042	46764	Tetracyclin repressor-like, N-terminal domain	3c07 A:15-89
8N	gi|284045008|ref|YP_003395348.1|	0053205	93-197	0.000000978	48498	Tetracyclin repressor-like, C-terminal domain	0.0081	48499	Tetracyclin repressor-like, C-terminal domain	2np5 A:78-195
8N	gi|284045202|ref|YP_003395542.1|	0049195	6-77	4.26e-18	46689	Homeodomain-like	0.003	46764	Tetracyclin repressor-like, N-terminal domain	1z77 A:1-75
8N	gi|284045290|ref|YP_003395630.1|	0049523	2-85	0.00000000000000564	46689	Homeodomain-like	0.0074	46764	Tetracyclin repressor-like, N-terminal domain	2id3 A:13-80
8N	gi|284045290|ref|YP_003395630.1|	0054375	88-193	0.0000000000401	48498	Tetracyclin repressor-like, C-terminal domain	0.011	48499	Tetracyclin repressor-like, C-terminal domain	2i10 A:79-194
8N	gi|284045301|ref|YP_003395641.1|	0054342	79-186	5.04e-24	48498	Tetracyclin repressor-like, C-terminal domain	0.011	48499	Tetracyclin repressor-like, C-terminal domain	2o7t A:79-188
8N	gi|284045301|ref|YP_003395641.1|	0049523	2-83	4.14e-19	46689	Homeodomain-like	0.014	46764	Tetracyclin repressor-like, N-terminal domain	2gen A:6-75
8N	gi|284045330|ref|YP_003395670.1|	0049523	11-77	0.0000000000000333	46689	Homeodomain-like	0.0044	46764	Tetracyclin repressor-like, N-terminal domain	2gfn A:4-80
8N	gi|284045330|ref|YP_003395670.1|	0052886	85-193	0.0000000103	48498	Tetracyclin repressor-like, C-terminal domain	0.014	48499	Tetracyclin repressor-like, C-terminal domain	2gfn A:81-199
8N	gi|284045444|ref|YP_003395784.1|	0049523	2-75	0.0000000000000564	46689	Homeodomain-like	0.0093	46764	Tetracyclin repressor-like, N-terminal domain	2i10 A:10-78
8N	gi|284045444|ref|YP_003395784.1|	0053066	80-167	0.0000151	48498	Tetracyclin repressor-like, C-terminal domain	0.02	48499	Tetracyclin repressor-like, C-terminal domain	2i10 A:79-194
8N	gi|284045451|ref|YP_003395791.1|	0049523	22-99	3.95e-17	46689	Homeodomain-like	0.007	46764	Tetracyclin repressor-like, N-terminal domain	1z77 A:1-75
8N	gi|284045451|ref|YP_003395791.1|	0050189	94-186	0.000000000000131	48498	Tetracyclin repressor-like, C-terminal domain	0.0095	48499	Tetracyclin repressor-like, C-terminal domain	2gfn A:81-199
8N	gi|284045461|ref|YP_003395801.1|	0049523	23-100	0.0000000000000251	46689	Homeodomain-like	0.0075	46764	Tetracyclin repressor-like, N-terminal domain	1ui5 A:5-75
8N	gi|284045461|ref|YP_003395801.1|	0050189	99-210	0.000000000104	48498	Tetracyclin repressor-like, C-terminal domain	0.011	48499	Tetracyclin repressor-like, C-terminal domain	2fx0 A:77-198
8N	gi|284045638|ref|YP_003395978.1|	0052846	94-242	4.89e-18	48498	Tetracyclin repressor-like, C-terminal domain	0.0089	48499	Tetracyclin repressor-like, C-terminal domain	2g7l A:87-230
8N	gi|284045638|ref|YP_003395978.1|	0054374	23-84	0.00000000000002	46689	Homeodomain-like	0.0079	46764	Tetracyclin repressor-like, N-terminal domain	2o7o A:2-67
8N	gi|284045729|ref|YP_003396069.1|	0052831	89-199	2.97e-22	48498	Tetracyclin repressor-like, C-terminal domain	0.00016	48499	Tetracyclin repressor-like, C-terminal domain	2g3b A:74-189
8N	gi|284045729|ref|YP_003396069.1|	0049523	7-81	0.00000000000000399	46689	Homeodomain-like	0.0011	46764	Tetracyclin repressor-like, N-terminal domain	2g3b A:2-73
8N	gi|284045800|ref|YP_003396140.1|	0049523	7-92	0.00000000000472	46689	Homeodomain-like	0.0085	46764	Tetracyclin repressor-like, N-terminal domain	1vi0 A:6-77
8N	gi|284045800|ref|YP_003396140.1|	0052886	86-179	0.0000000000612	48498	Tetracyclin repressor-like, C-terminal domain	0.0085	48499	Tetracyclin repressor-like, C-terminal domain	1rkt A:83-205
8N	gi|284045929|ref|YP_003396269.1|	0049523	18-97	5.64e-21	46689	Homeodomain-like	0.0062	46764	Tetracyclin repressor-like, N-terminal domain	3c07 A:15-89
8N	gi|284046020|ref|YP_003396360.1|	0052655	10-74	0.00000000000231	46689	Homeodomain-like	0.011	46764	Tetracyclin repressor-like, N-terminal domain	1ui5 A:5-75
8N	gi|284046075|ref|YP_003396415.1|	0049546	90-204	1.36e-25	48498	Tetracyclin repressor-like, C-terminal domain	0.00096	48499	Tetracyclin repressor-like, C-terminal domain	1t56 A:95-214
8N	gi|284046075|ref|YP_003396415.1|	0054341	18-86	0.000000000199	46689	Homeodomain-like	0.0079	46764	Tetracyclin repressor-like, N-terminal domain	1t56 A:22-94
8N	gi|284046230|ref|YP_003396570.1|	0049523	16-98	2.14e-20	46689	Homeodomain-like	0.013	46764	Tetracyclin repressor-like, N-terminal domain	2o7t A:1-78
8N	gi|284046230|ref|YP_003396570.1|	0054342	93-202	0.000000000089	48498	Tetracyclin repressor-like, C-terminal domain	0.018	48499	Tetracyclin repressor-like, C-terminal domain	1t56 A:95-214
8N	gi|284046231|ref|YP_003396571.1|	0049523	10-74	6.67e-18	46689	Homeodomain-like	0.0051	46764	Tetracyclin repressor-like, N-terminal domain	1z77 A:1-75
8N	gi|284046231|ref|YP_003396571.1|	0053203	89-191	0.00000000000423	48498	Tetracyclin repressor-like, C-terminal domain	0.0085	48499	Tetracyclin repressor-like, C-terminal domain	2np3 A:100-211
8N	gi|284046286|ref|YP_003396626.1|	0052647	29-99	3.18e-16	46689	Homeodomain-like	0.0095	46764	Tetracyclin repressor-like, N-terminal domain	2fd5 A:1-76
8N	gi|284046310|ref|YP_003396650.1|	0049523	7-88	4.19e-20	46689	Homeodomain-like	0.0048	46764	Tetracyclin repressor-like, N-terminal domain	1ui5 A:5-75
8N	gi|284046310|ref|YP_003396650.1|	0049196	86-197	0.000000000423	48498	Tetracyclin repressor-like, C-terminal domain	0.011	48499	Tetracyclin repressor-like, C-terminal domain	1rkt A:83-205
8N	gi|284046323|ref|YP_003396663.1|	0049523	10-88	1.75e-21	46689	Homeodomain-like	0.0055	46764	Tetracyclin repressor-like, N-terminal domain	3c07 A:15-89
8N	gi|284046323|ref|YP_003396663.1|	0050189	96-200	0.00000086	48498	Tetracyclin repressor-like, C-terminal domain	0.013	48499	Tetracyclin repressor-like, C-terminal domain	1zk8 A:78-182
8N	gi|284046384|ref|YP_003396724.1|	0049523	7-83	6.48e-16	46689	Homeodomain-like	0.0057	46764	Tetracyclin repressor-like, N-terminal domain	2np3 A:35-99
8N	gi|284046384|ref|YP_003396724.1|	0050189	78-189	3.71e-16	48498	Tetracyclin repressor-like, C-terminal domain	0.0053	48499	Tetracyclin repressor-like, C-terminal domain	2gfn A:81-199
8N	gi|284046426|ref|YP_003396766.1|	0054341	8-76	0.00000000012	46689	Homeodomain-like	0.0094	46764	Tetracyclin repressor-like, N-terminal domain	2fbq A:2-80
8N	gi|284046426|ref|YP_003396766.1|	0049196	83-163	0.0000000000922	48498	Tetracyclin repressor-like, C-terminal domain	0.0072	48499	Tetracyclin repressor-like, C-terminal domain	2gen A:76-193
8N	gi|284046434|ref|YP_003396774.1|	0049195	30-103	0.00000000000000105	46689	Homeodomain-like	0.0087	46764	Tetracyclin repressor-like, N-terminal domain	1ui5 A:5-75
8N	gi|284046536|ref|YP_003396876.1|	0049523	26-108	0.00000000000648	46689	Homeodomain-like	0.026	46764	Tetracyclin repressor-like, N-terminal domain	2id3 A:13-80
8N	gi|284046545|ref|YP_003396885.1|	0049523	9-87	0.000000000000564	46689	Homeodomain-like	0.0072	46764	Tetracyclin repressor-like, N-terminal domain	2gfn A:4-80
8N	gi|284046545|ref|YP_003396885.1|	0053205	94-185	0.00006	48498	Tetracyclin repressor-like, C-terminal domain	0.0099	48499	Tetracyclin repressor-like, C-terminal domain	2np5 A:78-195
8N	gi|284046603|ref|YP_003396943.1|	0052743	96-194	8.22e-21	48498	Tetracyclin repressor-like, C-terminal domain	0.00046	48499	Tetracyclin repressor-like, C-terminal domain	2fq4 A:78-192
8N	gi|284046603|ref|YP_003396943.1|	0054341	19-83	0.0000000000000399	46689	Homeodomain-like	0.0026	46764	Tetracyclin repressor-like, N-terminal domain	2fq4 A:9-77
8N	gi|284046616|ref|YP_003396956.1|	0054341	11-78	0.000000000000017	46689	Homeodomain-like	0.0079	46764	Tetracyclin repressor-like, N-terminal domain	2o7t A:1-78
8N	gi|284046616|ref|YP_003396956.1|	0054342	86-185	0.000000000408	48498	Tetracyclin repressor-like, C-terminal domain	0.016	48499	Tetracyclin repressor-like, C-terminal domain	2hyj A:83-200
8N	gi|284046712|ref|YP_003397052.1|	0052886	97-194	9.2e-16	48498	Tetracyclin repressor-like, C-terminal domain	0.0037	48499	Tetracyclin repressor-like, C-terminal domain	2gfn A:81-199
8N	gi|284046712|ref|YP_003397052.1|	0049523	18-95	0.00000000000000262	46689	Homeodomain-like	0.0051	46764	Tetracyclin repressor-like, N-terminal domain	2gfn A:4-80
8N	gi|284046796|ref|YP_003397136.1|	0054341	16-86	1.23e-17	46689	Homeodomain-like	0.0094	46764	Tetracyclin repressor-like, N-terminal domain	2o7t A:1-78
8N	gi|284046805|ref|YP_003397145.1|	0049523	12-85	0.000000000000118	46689	Homeodomain-like	0.011	46764	Tetracyclin repressor-like, N-terminal domain	1z77 A:1-75
8N	gi|284046847|ref|YP_003397187.1|	0052655	16-86	0.000000000000718	46689	Homeodomain-like	0.0073	46764	Tetracyclin repressor-like, N-terminal domain	2fd5 A:1-76
8N	gi|284046847|ref|YP_003397187.1|	0052878	93-198	0.0000122	48498	Tetracyclin repressor-like, C-terminal domain	0.016	48499	Tetracyclin repressor-like, C-terminal domain	2g3b A:74-189
8N	gi|284046854|ref|YP_003397194.1|	0054341	8-72	0.000000000000131	46689	Homeodomain-like	0.016	46764	Tetracyclin repressor-like, N-terminal domain	2g3b A:2-73
8N	gi|284046854|ref|YP_003397194.1|	0052886	77-190	0.000000485	48498	Tetracyclin repressor-like, C-terminal domain	0.01	48499	Tetracyclin repressor-like, C-terminal domain	2i10 A:79-194
8N	gi|284047022|ref|YP_003397362.1|	0053236	101-234	5e-25	48498	Tetracyclin repressor-like, C-terminal domain	0.0027	48499	Tetracyclin repressor-like, C-terminal domain	2g7g A:74-205
8N	gi|284047022|ref|YP_003397362.1|	0054374	32-92	0.00000000000489	46689	Homeodomain-like	0.0033	46764	Tetracyclin repressor-like, N-terminal domain	1a6i A:2-67
8N	gi|284047044|ref|YP_003397384.1|	0052647	5-80	0.00000000000000349	46689	Homeodomain-like	0.007	46764	Tetracyclin repressor-like, N-terminal domain	2o7o A:2-67
8N	gi|284047046|ref|YP_003397386.1|	0049523	7-81	1.37e-19	46689	Homeodomain-like	0.0056	46764	Tetracyclin repressor-like, N-terminal domain	3c07 A:15-89
8N	gi|284047075|ref|YP_003397415.1|	0049195	3-75	1.2e-16	46689	Homeodomain-like	0.0072	46764	Tetracyclin repressor-like, N-terminal domain	3c07 A:15-89
8N	gi|284047091|ref|YP_003397431.1|	0052846	116-266	4.3e-31	48498	Tetracyclin repressor-like, C-terminal domain	0.0034	48499	Tetracyclin repressor-like, C-terminal domain	2g7g A:74-205
8N	gi|284047091|ref|YP_003397431.1|	0054374	26-92	0.000000000000011	46689	Homeodomain-like	0.0048	46764	Tetracyclin repressor-like, N-terminal domain	2g7l A:16-83
8N	gi|284047102|ref|YP_003397442.1|	0049195	12-85	7.98e-17	46689	Homeodomain-like	0.008	46764	Tetracyclin repressor-like, N-terminal domain	1ui5 A:5-75
8N	gi|284047108|ref|YP_003397448.1|	0052885	4-74	0.00000000000923	46689	Homeodomain-like	0.01	46764	Tetracyclin repressor-like, N-terminal domain	3c07 A:15-89
8N	gi|284047108|ref|YP_003397448.1|	0052886	81-184	0.00000000809	48498	Tetracyclin repressor-like, C-terminal domain	0.0061	48499	Tetracyclin repressor-like, C-terminal domain	2gfn A:81-199
8N	gi|284047110|ref|YP_003397450.1|	0043601	77-182	7.19e-23	48498	Tetracyclin repressor-like, C-terminal domain	0.00082	48499	Tetracyclin repressor-like, C-terminal domain	1sgm A:78-188
8N	gi|284047110|ref|YP_003397450.1|	0049392	4-63	0.0000000000000385	46689	Homeodomain-like	0.0023	46764	Tetracyclin repressor-like, N-terminal domain	1sgm A:5-77
8N	gi|284047122|ref|YP_003397462.1|	0043601	74-181	8.62e-26	48498	Tetracyclin repressor-like, C-terminal domain	0.0017	48499	Tetracyclin repressor-like, C-terminal domain	1sgm A:78-188
8N	gi|284047122|ref|YP_003397462.1|	0049392	4-70	0.00000000000226	46689	Homeodomain-like	0.00097	46764	Tetracyclin repressor-like, N-terminal domain	1sgm A:5-77
8N	gi|284047126|ref|YP_003397466.1|	0049523	29-105	0.00000000000000333	46689	Homeodomain-like	0.01	46764	Tetracyclin repressor-like, N-terminal domain	3c07 A:15-89
8N	gi|284047126|ref|YP_003397466.1|	0052656	101-204	0.00000000000000445	48498	Tetracyclin repressor-like, C-terminal domain	0.013	48499	Tetracyclin repressor-like, C-terminal domain	2hyj A:83-200
8N	gi|284047130|ref|YP_003397470.1|	0049523	5-87	4.05e-20	46689	Homeodomain-like	0.0039	46764	Tetracyclin repressor-like, N-terminal domain	1ui5 A:5-75
8N	gi|284047130|ref|YP_003397470.1|	0050189	91-196	0.0000228	48498	Tetracyclin repressor-like, C-terminal domain	0.0093	48499	Tetracyclin repressor-like, C-terminal domain	1vi0 A:78-194
8N	gi|284047152|ref|YP_003397492.1|	0052846	102-247	4.11e-26	48498	Tetracyclin repressor-like, C-terminal domain	0.0069	48499	Tetracyclin repressor-like, C-terminal domain	2g7g A:74-205
8N	gi|284047152|ref|YP_003397492.1|	0054374	28-91	0.00000000000000165	46689	Homeodomain-like	0.0073	46764	Tetracyclin repressor-like, N-terminal domain	2g7l A:16-83
8N	gi|284047172|ref|YP_003397512.1|	0036286	210-260	0.0000000242	46689	Homeodomain-like	0.039	46764	Tetracyclin repressor-like, N-terminal domain	1t56 A:22-94
8N	gi|284047172|ref|YP_003397512.1|	0046275	263-311	0.0000000134	46689	Homeodomain-like	0.034	46759	AraC type transcriptional activator	1d5y A:57-121
8N	gi|284047173|ref|YP_003397513.1|	0052647	13-87	0.000000000000467	46689	Homeodomain-like	0.012	46764	Tetracyclin repressor-like, N-terminal domain	1ui5 A:5-75
8N	gi|284047226|ref|YP_003397566.1|	0049523	27-99	1.59e-17	46689	Homeodomain-like	0.0071	46764	Tetracyclin repressor-like, N-terminal domain	1vi0 A:6-77
8N	gi|284046308|ref|YP_003396648.1|	0052726	29-296	0.000000000000702	52540	P-loop containing nucleoside triphosphate hydrolases	0.032	81269	Extended AAA-ATPase domain	1hqc A:5-242
8N	gi|284046308|ref|YP_003396648.1|	0040266	323-402	0.0000136	46785	Winged helix DNA-binding domain	0.07	109680	TrmB-like	2d1h A:1-109
8N	gi|284046334|ref|YP_003396674.1|	0049608	65-250	4.77e-47	55781	GAF domain-like	0.0002	75513	IclR ligand-binding domain-like	1tf1 A:
8N	gi|284046334|ref|YP_003396674.1|	0048177	8-78	0.00000000000000555	46785	Winged helix DNA-binding domain	0.091	109680	TrmB-like	1sfx A:
