# Supplementary material for: Abundance, diversity and domain architecture variability in prokaryotic DNA-binding transcription factors
Source: PLoS One. 2018 Apr 3;13(4):e0195332. doi: 10.1371/journal.pone.0195332 (PMC5882156; doi:10.1371/journal.pone.0195332)
Supplement: S1 Dataset — The information of genomes and transcription factors is organized in a tabular format. The file S1_Dataset.zip contains 761 files, one per genome. The information is organized as follows: Genome ID, identifier from NCBI database; Supfam ID; physical position of the Domain; E-value; Supfam model assignment; Supfam description; E-value associated to the family; Family ID; Family ID; representative PDB associated to each assignment. (ZIP) [file pone.0195332.s005.zip › Genomes_assignments/Coprothermobacter_proteolyticus_DSM_5265_B.TFs]

h3	gi|206895971|ref|YP_002247473.1|	0045802	8-74	8.52e-18	46785	Winged helix DNA-binding domain	0.0023	46792	Arginine repressor (ArgR), N-terminal DNA-binding domain	1b4a A:4-78
h3	gi|206895971|ref|YP_002247473.1|	0035348	86-153	6.93e-16	55252	C-terminal domain of arginine repressor	0.0011	55253	C-terminal domain of arginine repressor	1xxa A:
h3	gi|206895308|ref|YP_002246539.1|	0049777	10-101	8.82e-23	46785	Winged helix DNA-binding domain	0.0037	46801	ArsR-like transcriptional regulators	1smt A:
h3	gi|206895413|ref|YP_002247693.1|	0049777	3-65	5.29e-19	46785	Winged helix DNA-binding domain	0.029	46801	ArsR-like transcriptional regulators	1u2w A:12-119
h3	gi|206895785|ref|YP_002247727.1|	0036339	62-332	1.1e-92	53822	Periplasmic binding protein-like I	0.00000461	53823	L-arabinose binding protein-like	2nzu G:58-332
h3	gi|206895785|ref|YP_002247727.1|	0051985	1-61	1.77e-19	47413	lambda repressor-like DNA-binding domains	0.0015	47438	GalR/LacI-like bacterial regulator	2hsg A:2-58
h3	gi|206895214|ref|YP_002247501.1|	0054662	74-252	2.36e-50	64288	Chorismate lyase-like	0.00058	143473	UTRA domain	2ra5 A:66-245
h3	gi|206895214|ref|YP_002247501.1|	0050048	13-92	1.48e-22	46785	Winged helix DNA-binding domain	0.017	46804	GntR-like transcriptional regulators	3bwg A:5-82
h3	gi|206895347|ref|YP_002247099.1|	0039545	76-195	4.84e-31	51306	LexA/Signal peptidase	0.00062	51307	LexA-related	1jhf A:73-198
h3	gi|206895347|ref|YP_002247099.1|	0047587	9-68	2.52e-19	46785	Winged helix DNA-binding domain	0.0047	46789	LexA repressor, N-terminal DNA-binding domain	1jhf A:2-72
h3	gi|206895149|ref|YP_002246555.1|	0040524	74-232	2.93e-30	100950	NagB/RpiA/CoA transferase-like	0.021	110513	IF2B-like	1t9k A:
h3	gi|206895149|ref|YP_002246555.1|	0043758	5-61	0.000000000000729	46785	Winged helix DNA-binding domain	0.044	68967	Lrp/AsnC-like transcriptional regulator N-terminal domain	1i1g A:2-61
h3	gi|206896437|ref|YP_002247074.1|	0040266	173-225	0.0000088	46785	Winged helix DNA-binding domain	0.065	68967	Lrp/AsnC-like transcriptional regulator N-terminal domain	1i1g A:2-61
h3	gi|206895566|ref|YP_002246743.1|	0052644	4-146	7.76e-27	46785	Winged helix DNA-binding domain	0.0073	63379	MarR-like transcriptional regulators	2eth A:1-140
h3	gi|206895354|ref|YP_002247438.1|	0052801	23-161	1.11e-29	46785	Winged helix DNA-binding domain	0.0068	63379	MarR-like transcriptional regulators	1lj9 A:
h3	gi|206896149|ref|YP_002247471.1|	0052644	9-102	5.3e-17	46785	Winged helix DNA-binding domain	0.036	63379	MarR-like transcriptional regulators	2a61 A:5-143
h3	gi|206896488|ref|YP_002246916.1|	0050342	4-130	4.7e-42	52172	CheY-like	0.0000567	52173	CheY-related	1nxo A:
h3	gi|206896488|ref|YP_002246916.1|	0051385	130-230	2.1e-30	46894	C-terminal effector domain of the bipartite response regulators	0.00073	46895	PhoB-like	1p2f A:121-217
h3	gi|206896199|ref|YP_002247457.1|	0050342	13-135	2.56e-33	52172	CheY-like	0.00078	52173	CheY-related	1mvo A:
h3	gi|206896199|ref|YP_002247457.1|	0048684	150-228	0.00000000000000181	46894	C-terminal effector domain of the bipartite response regulators	0.005	46895	PhoB-like	1p2f A:121-217
h3	gi|206895690|ref|YP_002247149.1|	0049999	7-66	3.66e-17	47413	lambda repressor-like DNA-binding domains	0.0054	47432	SinR domain-like	1utx A:
h3	gi|206895313|ref|YP_002246575.1|	0049523	4-88	6.48e-19	46689	Homeodomain-like	0.0039	46764	Tetracyclin repressor-like, N-terminal domain	1ui5 A:5-75
h3	gi|206895313|ref|YP_002246575.1|	0050189	83-196	0.00000000822	48498	Tetracyclin repressor-like, C-terminal domain	0.01	48499	Tetracyclin repressor-like, C-terminal domain	2fq4 A:78-192
h3	gi|206895746|ref|YP_002247075.1|	0048742	218-304	0.000052	46689	Homeodomain-like	0.078	46764	Tetracyclin repressor-like, N-terminal domain	2fq4 A:9-77
h3	gi|206896000|ref|YP_002247685.1|	0049523	3-76	3.19e-16	46689	Homeodomain-like	0.0052	46764	Tetracyclin repressor-like, N-terminal domain	1z77 A:1-75
h3	gi|206896000|ref|YP_002247685.1|	0049195	207-271	0.0000000000000021	46689	Homeodomain-like	0.0058	46764	Tetracyclin repressor-like, N-terminal domain	1ui5 A:5-75
h3	gi|206896000|ref|YP_002247685.1|	0050189	325-374	0.0000945	48498	Tetracyclin repressor-like, C-terminal domain	0.011	48499	Tetracyclin repressor-like, C-terminal domain	1vi0 A:78-194
