# Supplementary material for: Abundance, diversity and domain architecture variability in prokaryotic DNA-binding transcription factors
Source: PLoS One. 2018 Apr 3;13(4):e0195332. doi: 10.1371/journal.pone.0195332 (PMC5882156; doi:10.1371/journal.pone.0195332)
Supplement: S1 Dataset — The information of genomes and transcription factors is organized in a tabular format. The file S1_Dataset.zip contains 761 files, one per genome. The information is organized as follows: Genome ID, identifier from NCBI database; Supfam ID; physical position of the Domain; E-value; Supfam model assignment; Supfam description; E-value associated to the family; Family ID; Family ID; representative PDB associated to each assignment. (ZIP) [file pone.0195332.s005.zip › Genomes_assignments/Coraliomargarita_akajimensis_DSM_45221_B.TFs]

6L	gi|294053674|ref|YP_003547332.1|	0046275	222-271	0.00000000339	46689	Homeodomain-like	0.03	46759	AraC type transcriptional activator	1bl0 A:63-124
6L	gi|294053895|ref|YP_003547553.1|	0046275	230-279	0.000000000000348	46689	Homeodomain-like	0.014	46759	AraC type transcriptional activator	1d5y A:57-121
6L	gi|294053895|ref|YP_003547553.1|	0036286	177-228	0.000000134	46689	Homeodomain-like	0.055	46759	AraC type transcriptional activator	1bl0 A:9-62
6L	gi|294053895|ref|YP_003547553.1|	0052595	26-91	0.00000964	51182	RmlC-like cupins	0.06	89403	Glucose-6-phosphate isomerase, GPI	1x82 A:
6L	gi|294053899|ref|YP_003547557.1|	0036339	467-666	7.92e-26	53822	Periplasmic binding protein-like I	0.0011	53823	L-arabinose binding protein-like	2nzu G:58-332
6L	gi|294053899|ref|YP_003547557.1|	0049650	17-265	1.71e-24	53822	Periplasmic binding protein-like I	0.0015	53823	L-arabinose binding protein-like	2nzu G:58-332
6L	gi|294053899|ref|YP_003547557.1|	0046275	726-774	0.0000000000233	46689	Homeodomain-like	0.03	46759	AraC type transcriptional activator	1d5y A:57-121
6L	gi|294053899|ref|YP_003547557.1|	0036286	673-722	0.000000108	46689	Homeodomain-like	0.081	46759	AraC type transcriptional activator	1bl0 A:9-62
6L	gi|294053899|ref|YP_003547557.1|	0035607	321-368	0.00000986	46689	Homeodomain-like	0.044	46759	AraC type transcriptional activator	1bl0 A:9-62
6L	gi|294053903|ref|YP_003547561.1|	0051818	31-119	0.0000000000994	51215	Regulatory protein AraC	0.004	51216	Regulatory protein AraC	2arc A:
6L	gi|294053903|ref|YP_003547561.1|	0045977	225-274	0.0000000408	46689	Homeodomain-like	0.033	46759	AraC type transcriptional activator	1bl0 A:9-62
6L	gi|294053920|ref|YP_003547578.1|	0046275	222-271	0.00000000538	46689	Homeodomain-like	0.031	46759	AraC type transcriptional activator	1d5y A:57-121
6L	gi|294053920|ref|YP_003547578.1|	0036286	169-219	0.00000112	46689	Homeodomain-like	0.025	46759	AraC type transcriptional activator	1bl0 A:9-62
6L	gi|294053992|ref|YP_003547650.1|	0053227	19-257	1.55e-34	53822	Periplasmic binding protein-like I	0.00077	53823	L-arabinose binding protein-like	2nzu G:58-332
6L	gi|294053992|ref|YP_003547650.1|	0046275	317-367	0.0000000000627	46689	Homeodomain-like	0.011	46759	AraC type transcriptional activator	1bl0 A:63-124
6L	gi|294054008|ref|YP_003547666.1|	0046275	235-284	0.000000000000237	46689	Homeodomain-like	0.02	46759	AraC type transcriptional activator	1d5y A:57-121
6L	gi|294054008|ref|YP_003547666.1|	0047686	45-145	0.00000000809	51182	RmlC-like cupins	0.056	89409	TM1287-like	1v70 A:
6L	gi|294054019|ref|YP_003547677.1|	0046275	212-262	0.000000000000116	46689	Homeodomain-like	0.025	46759	AraC type transcriptional activator	1bl0 A:63-124
6L	gi|294054019|ref|YP_003547677.1|	0036286	158-209	0.0000000148	46689	Homeodomain-like	0.039	46759	AraC type transcriptional activator	1bl0 A:9-62
6L	gi|294054019|ref|YP_003547677.1|	0051818	15-89	0.000000275	51215	Regulatory protein AraC	0.027	51216	Regulatory protein AraC	2arc A:
6L	gi|294054051|ref|YP_003547709.1|	0046275	216-257	0.000000272	46689	Homeodomain-like	0.047	46759	AraC type transcriptional activator	1d5y A:57-121
6L	gi|294054051|ref|YP_003547709.1|	0036286	162-209	0.00000657	46689	Homeodomain-like	0.045	46759	AraC type transcriptional activator	1bl0 A:9-62
6L	gi|294054061|ref|YP_003547719.1|	0046275	245-294	0.00000000000394	46689	Homeodomain-like	0.018	46759	AraC type transcriptional activator	1d5y A:57-121
6L	gi|294054061|ref|YP_003547719.1|	0036286	192-242	0.000000573	46689	Homeodomain-like	0.023	46759	AraC type transcriptional activator	1d5y A:3-56
6L	gi|294054061|ref|YP_003547719.1|	0051818	40-98	0.000000209	51215	Regulatory protein AraC	0.017	51216	Regulatory protein AraC	2arc A:
6L	gi|294054066|ref|YP_003547724.1|	0045977	203-253	0.000000000000627	46689	Homeodomain-like	0.021	46759	AraC type transcriptional activator	1bl0 A:63-124
6L	gi|294054066|ref|YP_003547724.1|	0035607	150-201	0.00000000000303	46689	Homeodomain-like	0.02	46759	AraC type transcriptional activator	1bl0 A:9-62
6L	gi|294054085|ref|YP_003547743.1|	0048459	10-137	0.00000000000000314	55785	PYP-like sensor domain (PAS domain)	0.021	55789	Heme-binding PAS domain	1ew0 A:
6L	gi|294054085|ref|YP_003547743.1|	0046275	202-252	0.000000000000282	46689	Homeodomain-like	0.033	46759	AraC type transcriptional activator	1bl0 A:63-124
6L	gi|294054085|ref|YP_003547743.1|	0036286	152-199	0.000000131	46689	Homeodomain-like	0.035	46759	AraC type transcriptional activator	1bl0 A:9-62
6L	gi|294054086|ref|YP_003547744.1|	0046275	394-441	0.00000000017	46689	Homeodomain-like	0.023	46759	AraC type transcriptional activator	1d5y A:57-121
6L	gi|294054086|ref|YP_003547744.1|	0036286	343-392	0.00000000412	46689	Homeodomain-like	0.021	46759	AraC type transcriptional activator	1d5y A:3-56
6L	gi|294054089|ref|YP_003547747.1|	0046275	235-280	0.00000000193	46689	Homeodomain-like	0.02	46759	AraC type transcriptional activator	1bl0 A:63-124
6L	gi|294054089|ref|YP_003547747.1|	0036286	183-232	0.0000000043	46689	Homeodomain-like	0.05	46759	AraC type transcriptional activator	1bl0 A:9-62
6L	gi|294054136|ref|YP_003547794.1|	0049650	13-276	3.44e-27	53822	Periplasmic binding protein-like I	0.00083	53823	L-arabinose binding protein-like	2nzu G:58-332
6L	gi|294054136|ref|YP_003547794.1|	0046275	317-367	0.00000000000582	46689	Homeodomain-like	0.015	46759	AraC type transcriptional activator	1d5y A:57-121
6L	gi|294054136|ref|YP_003547794.1|	0036286	264-312	0.0000185	46689	Homeodomain-like	0.041	46759	AraC type transcriptional activator	1d5y A:3-56
6L	gi|294054173|ref|YP_003547831.1|	0046275	194-244	0.0000000000000166	46689	Homeodomain-like	0.01	46759	AraC type transcriptional activator	1bl0 A:63-124
6L	gi|294054173|ref|YP_003547831.1|	0036286	142-192	0.000000000116	46689	Homeodomain-like	0.031	46759	AraC type transcriptional activator	1bl0 A:9-62
6L	gi|294054173|ref|YP_003547831.1|	0048715	30-135	0.000000147	55785	PYP-like sensor domain (PAS domain)	0.084	103184	Hypoxia-inducible factor Hif2a, C-terminal domain	1p97 A:
6L	gi|294054249|ref|YP_003547907.1|	0046275	238-287	0.00000000000399	46689	Homeodomain-like	0.017	46759	AraC type transcriptional activator	1bl0 A:63-124
6L	gi|294054249|ref|YP_003547907.1|	0051818	35-169	0.00000000000981	51215	Regulatory protein AraC	0.026	51216	Regulatory protein AraC	2arc A:
6L	gi|294054249|ref|YP_003547907.1|	0036286	187-235	0.00000538	46689	Homeodomain-like	0.026	46759	AraC type transcriptional activator	1bl0 A:9-62
6L	gi|294054326|ref|YP_003547984.1|	0036286	149-200	0.0000000000000629	46689	Homeodomain-like	0.017	46759	AraC type transcriptional activator	1bl0 A:9-62
6L	gi|294054326|ref|YP_003547984.1|	0045977	202-251	0.00000000000582	46689	Homeodomain-like	0.015	46759	AraC type transcriptional activator	1bl0 A:63-124
6L	gi|294054326|ref|YP_003547984.1|	0051818	26-134	0.0000301	51215	Regulatory protein AraC	0.013	51216	Regulatory protein AraC	2arc A:
6L	gi|294054346|ref|YP_003548004.1|	0046275	223-272	0.0000000000000349	46689	Homeodomain-like	0.012	46759	AraC type transcriptional activator	1d5y A:57-121
6L	gi|294054348|ref|YP_003548006.1|	0046275	395-443	0.000000000108	46689	Homeodomain-like	0.024	46759	AraC type transcriptional activator	1d5y A:57-121
6L	gi|294054348|ref|YP_003548006.1|	0036286	346-393	0.0000000108	46689	Homeodomain-like	0.011	46759	AraC type transcriptional activator	1d5y A:3-56
6L	gi|294054362|ref|YP_003548020.1|	0053227	9-251	1.58e-20	53822	Periplasmic binding protein-like I	0.0027	53823	L-arabinose binding protein-like	2nzu G:58-332
6L	gi|294054362|ref|YP_003548020.1|	0046275	324-372	0.0000000000000253	46689	Homeodomain-like	0.016	46759	AraC type transcriptional activator	1bl0 A:63-124
6L	gi|294054362|ref|YP_003548020.1|	0036286	271-322	0.000000379	46689	Homeodomain-like	0.093	46690	Homeodomain	1x2m A:8-59
6L	gi|294054431|ref|YP_003548089.1|	0049650	22-270	1.38e-34	53822	Periplasmic binding protein-like I	0.00048	53823	L-arabinose binding protein-like	2nzu G:58-332
6L	gi|294054431|ref|YP_003548089.1|	0046275	332-380	0.000000000134	46689	Homeodomain-like	0.025	46759	AraC type transcriptional activator	1bl0 A:9-62
6L	gi|294054431|ref|YP_003548089.1|	0036286	280-326	0.000016	46689	Homeodomain-like	0.032	46759	AraC type transcriptional activator	1bl0 A:9-62
6L	gi|294054453|ref|YP_003548111.1|	0046275	283-333	0.0000000000022	46689	Homeodomain-like	0.0076	46759	AraC type transcriptional activator	1d5y A:57-121
6L	gi|294054485|ref|YP_003548143.1|	0035780	482-667	3e-26	53822	Periplasmic binding protein-like I	0.00074	53823	L-arabinose binding protein-like	2nzu G:58-332
6L	gi|294054485|ref|YP_003548143.1|	0049650	74-291	3e-20	53822	Periplasmic binding protein-like I	0.001	53823	L-arabinose binding protein-like	2nzu G:58-332
6L	gi|294054485|ref|YP_003548143.1|	0046275	745-794	0.00000000806	46689	Homeodomain-like	0.017	46759	AraC type transcriptional activator	1d5y A:57-121
6L	gi|294054485|ref|YP_003548143.1|	0036286	693-742	0.00000026	46689	Homeodomain-like	0.043	46759	AraC type transcriptional activator	1d5y A:3-56
6L	gi|294054485|ref|YP_003548143.1|	0046275	348-394	0.0000717	46689	Homeodomain-like	0.043	46759	AraC type transcriptional activator	1d5y A:57-121
6L	gi|294054497|ref|YP_003548155.1|	0049650	20-297	3e-32	53822	Periplasmic binding protein-like I	0.0028	53823	L-arabinose binding protein-like	2nzu G:58-332
6L	gi|294054497|ref|YP_003548155.1|	0046275	344-394	0.00000000000538	46689	Homeodomain-like	0.015	46759	AraC type transcriptional activator	1d5y A:57-121
6L	gi|294054497|ref|YP_003548155.1|	0036286	293-343	0.000043	46689	Homeodomain-like	0.022	46759	AraC type transcriptional activator	1d5y A:3-56
6L	gi|294054498|ref|YP_003548156.1|	0049595	2-175	6.08e-35	55781	GAF domain-like	0.0007	75513	IclR ligand-binding domain-like	1mkm A:76-246
6L	gi|294054498|ref|YP_003548156.1|	0046275	242-291	0.000000000000161	46689	Homeodomain-like	0.013	46759	AraC type transcriptional activator	1d5y A:57-121
6L	gi|294054498|ref|YP_003548156.1|	0036286	191-240	0.0000193	46689	Homeodomain-like	0.041	46759	AraC type transcriptional activator	1d5y A:3-56
6L	gi|294054504|ref|YP_003548162.1|	0046275	277-327	0.00000000000444	46689	Homeodomain-like	0.0092	46759	AraC type transcriptional activator	1d5y A:57-121
6L	gi|294054504|ref|YP_003548162.1|	0043585	58-124	0.000000000236	51182	RmlC-like cupins	0.067	89409	TM1287-like	1o4t A:
6L	gi|294054549|ref|YP_003548207.1|	0053227	9-274	3.53e-23	53822	Periplasmic binding protein-like I	0.0014	53823	L-arabinose binding protein-like	1dbq A:
6L	gi|294054549|ref|YP_003548207.1|	0053227	482-679	4.17e-21	53822	Periplasmic binding protein-like I	0.0019	53823	L-arabinose binding protein-like	2nzu G:58-332
6L	gi|294054549|ref|YP_003548207.1|	0046275	741-790	0.000000000269	46689	Homeodomain-like	0.014	46759	AraC type transcriptional activator	1d5y A:57-121
6L	gi|294054549|ref|YP_003548207.1|	0046275	338-385	0.000000534	46689	Homeodomain-like	0.071	46759	AraC type transcriptional activator	1bl0 A:63-124
6L	gi|294054554|ref|YP_003548212.1|	0049650	20-300	1.77e-24	53822	Periplasmic binding protein-like I	0.0037	53823	L-arabinose binding protein-like	2nzu G:58-332
6L	gi|294054554|ref|YP_003548212.1|	0036339	471-689	1.99e-21	53822	Periplasmic binding protein-like I	0.0012	53823	L-arabinose binding protein-like	2nzu G:58-332
6L	gi|294054554|ref|YP_003548212.1|	0046275	748-796	0.000000000134	46689	Homeodomain-like	0.033	46759	AraC type transcriptional activator	1d5y A:57-121
6L	gi|294054653|ref|YP_003548311.1|	0049650	12-280	2.36e-31	53822	Periplasmic binding protein-like I	0.0012	53823	L-arabinose binding protein-like	1tlf A:
6L	gi|294054653|ref|YP_003548311.1|	0046275	317-366	0.0000000000026	46689	Homeodomain-like	0.014	46759	AraC type transcriptional activator	1d5y A:57-121
6L	gi|294054953|ref|YP_003548611.1|	0049650	44-286	6.52e-30	53822	Periplasmic binding protein-like I	0.0011	53823	L-arabinose binding protein-like	2nzu G:58-332
6L	gi|294054953|ref|YP_003548611.1|	0045977	324-373	0.000000000121	46689	Homeodomain-like	0.015	46759	AraC type transcriptional activator	1bl0 A:63-124
6L	gi|294054959|ref|YP_003548617.1|	0048993	197-278	1.06e-27	46767	Methylated DNA-protein cysteine methyltransferase, C-terminal domain	0.00011	46768	Methylated DNA-protein cysteine methyltransferase, C-terminal domain	1sfe A:93-176
6L	gi|294054959|ref|YP_003548617.1|	0049381	118-183	2.63e-17	53155	Methylated DNA-protein cysteine methyltransferase domain	0.0029	53156	Methylated DNA-protein cysteine methyltransferase domain	1sfe A:12-92
6L	gi|294054959|ref|YP_003548617.1|	0036286	12-62	0.000000125	46689	Homeodomain-like	0.082	46759	AraC type transcriptional activator	1bl0 A:9-62
6L	gi|294054991|ref|YP_003548649.1|	0046275	255-304	0.0000000000000152	46689	Homeodomain-like	0.038	46759	AraC type transcriptional activator	1d5y A:57-121
6L	gi|294054991|ref|YP_003548649.1|	0036286	203-252	0.0000000000358	46689	Homeodomain-like	0.022	46759	AraC type transcriptional activator	1d5y A:3-56
6L	gi|294055087|ref|YP_003548745.1|	0035780	412-661	4.07e-28	53822	Periplasmic binding protein-like I	0.001	53823	L-arabinose binding protein-like	2nzu G:58-332
6L	gi|294055087|ref|YP_003548745.1|	0049650	64-290	3.64e-20	53822	Periplasmic binding protein-like I	0.0021	53823	L-arabinose binding protein-like	2nzu G:58-332
6L	gi|294055087|ref|YP_003548745.1|	0046275	739-789	0.0000000133	46689	Homeodomain-like	0.028	46759	AraC type transcriptional activator	1bl0 A:9-62
6L	gi|294055087|ref|YP_003548745.1|	0036286	686-736	0.000000102	46689	Homeodomain-like	0.031	46759	AraC type transcriptional activator	1d5y A:3-56
6L	gi|294055087|ref|YP_003548745.1|	0035607	338-384	0.0000309	46689	Homeodomain-like	0.039	46759	AraC type transcriptional activator	1bl0 A:9-62
6L	gi|294055355|ref|YP_003549013.1|	0046275	271-318	0.0000000000197	46689	Homeodomain-like	0.032	46759	AraC type transcriptional activator	1d5y A:57-121
6L	gi|294055480|ref|YP_003549138.1|	0046275	157-208	0.00000000000358	46689	Homeodomain-like	0.024	46759	AraC type transcriptional activator	1d5y A:57-121
6L	gi|294055480|ref|YP_003549138.1|	0036286	105-153	0.000000591	46689	Homeodomain-like	0.078	46759	AraC type transcriptional activator	1d5y A:3-56
6L	gi|294056155|ref|YP_003549813.1|	0046275	284-333	0.000000000000789	46689	Homeodomain-like	0.023	46759	AraC type transcriptional activator	1d5y A:57-121
6L	gi|294056212|ref|YP_003549870.1|	0036286	204-252	0.000000017	46689	Homeodomain-like	0.034	46759	AraC type transcriptional activator	1bl0 A:9-62
6L	gi|294056212|ref|YP_003549870.1|	0046275	256-304	0.0000493	46689	Homeodomain-like	0.014	46759	AraC type transcriptional activator	1bl0 A:63-124
6L	gi|294056311|ref|YP_003549969.1|	0051818	23-160	0.00000000000353	51215	Regulatory protein AraC	0.01	51216	Regulatory protein AraC	2arc A:
6L	gi|294056311|ref|YP_003549969.1|	0046275	231-277	0.0000000201	46689	Homeodomain-like	0.017	46759	AraC type transcriptional activator	1bl0 A:9-62
6L	gi|294056340|ref|YP_003549998.1|	0046275	193-244	0.00000000000000358	46689	Homeodomain-like	0.036	46759	AraC type transcriptional activator	1bl0 A:63-124
6L	gi|294056340|ref|YP_003549998.1|	0050109	20-129	0.00000000000000681	55785	PYP-like sensor domain (PAS domain)	0.059	55789	Heme-binding PAS domain	1ew0 A:
6L	gi|294056340|ref|YP_003549998.1|	0036286	141-191	0.000000000947	46689	Homeodomain-like	0.063	46759	AraC type transcriptional activator	1d5y A:3-56
6L	gi|294056349|ref|YP_003550007.1|	0035607	302-349	0.00000000871	46689	Homeodomain-like	0.047	46759	AraC type transcriptional activator	1bl0 A:9-62
6L	gi|294056349|ref|YP_003550007.1|	0049650	18-226	0.000000267	53822	Periplasmic binding protein-like I	0.011	53823	L-arabinose binding protein-like	1byk A:
6L	gi|294056350|ref|YP_003550008.1|	0053227	25-270	2.36e-25	53822	Periplasmic binding protein-like I	0.0028	53823	L-arabinose binding protein-like	1tlf A:
6L	gi|294056350|ref|YP_003550008.1|	0046275	290-338	0.0000000000233	46689	Homeodomain-like	0.01	46759	AraC type transcriptional activator	1d5y A:57-121
6L	gi|294056387|ref|YP_003550045.1|	0046275	218-267	0.0000000000672	46689	Homeodomain-like	0.014	46759	AraC type transcriptional activator	1bl0 A:63-124
6L	gi|294056387|ref|YP_003550045.1|	0051818	19-150	0.000000000641	51215	Regulatory protein AraC	0.01	51216	Regulatory protein AraC	2arc A:
6L	gi|294056387|ref|YP_003550045.1|	0036286	164-215	0.00000161	46689	Homeodomain-like	0.047	46759	AraC type transcriptional activator	1bl0 A:9-62
6L	gi|294056455|ref|YP_003550113.1|	0046275	204-253	0.00000000000672	46689	Homeodomain-like	0.015	46759	AraC type transcriptional activator	1d5y A:57-121
6L	gi|294056455|ref|YP_003550113.1|	0048459	26-138	0.00000000000715	55785	PYP-like sensor domain (PAS domain)	0.074	103184	Hypoxia-inducible factor Hif2a, C-terminal domain	1p97 A:
6L	gi|294056455|ref|YP_003550113.1|	0036286	150-201	0.000000251	46689	Homeodomain-like	0.057	46759	AraC type transcriptional activator	1bl0 A:9-62
6L	gi|294056640|ref|YP_003550298.1|	0046275	222-273	0.00000000000143	46689	Homeodomain-like	0.033	46759	AraC type transcriptional activator	1bl0 A:9-62
6L	gi|294056640|ref|YP_003550298.1|	0051818	6-150	0.0000000000314	51215	Regulatory protein AraC	0.015	51216	Regulatory protein AraC	2arc A:
6L	gi|294056640|ref|YP_003550298.1|	0036286	172-217	0.000000276	46689	Homeodomain-like	0.039	46759	AraC type transcriptional activator	1d5y A:3-56
6L	gi|294054878|ref|YP_003548536.1|	0049777	3-84	1.7e-20	46785	Winged helix DNA-binding domain	0.023	46801	ArsR-like transcriptional regulators	1r1u A:
6L	gi|294054907|ref|YP_003548565.1|	0054332	135-291	1.67e-37	53335	S-adenosyl-L-methionine-dependent methyltransferases	0.022	110671	UbiE/COQ5-like	1vl5 A:
6L	gi|294054907|ref|YP_003548565.1|	0049944	3-76	2.2e-21	46785	Winged helix DNA-binding domain	0.025	46801	ArsR-like transcriptional regulators	1r1u A:
6L	gi|294055293|ref|YP_003548951.1|	0049944	1-89	4.57e-19	46785	Winged helix DNA-binding domain	0.0085	46801	ArsR-like transcriptional regulators	1r1u A:
6L	gi|294055534|ref|YP_003549192.1|	0049777	5-98	3.19e-19	46785	Winged helix DNA-binding domain	0.026	46801	ArsR-like transcriptional regulators	1smt A:
6L	gi|294055843|ref|YP_003549501.1|	0049777	12-95	1.09e-23	46785	Winged helix DNA-binding domain	0.013	46801	ArsR-like transcriptional regulators	1smt A:
6L	gi|294055645|ref|YP_003549303.1|	0035568	92-274	1.08e-46	55681	Class II aaRS and biotin synthetases	0.00032	55707	Biotin holoenzyme synthetase	1wqw A:1-188
6L	gi|294055645|ref|YP_003549303.1|	0045968	18-72	0.000000000359	46785	Winged helix DNA-binding domain	0.012	46786	Biotin repressor-like	1bia A:1-63
6L	gi|294055645|ref|YP_003549303.1|	0050688	294-338	0.0000000256	50037	C-terminal domain of transcriptional repressors	0.0026	50038	Biotin repressor (BirA)	1bia A:271-317
6L	gi|294054903|ref|YP_003548561.1|	0051337	3-132	2.03e-30	46785	Winged helix DNA-binding domain	0.087	46796	CAP C-terminal domain-like	2coh A:118-199
6L	gi|294054311|ref|YP_003547969.1|	0041617	141-383	1.43e-69	52540	P-loop containing nucleoside triphosphate hydrolases	0.00000145	81269	Extended AAA-ATPase domain	1ny5 A:138-384
6L	gi|294054311|ref|YP_003547969.1|	0043525	3-187	8.25e-37	52172	CheY-like	0.001	52173	CheY-related	1ny5 A:1-137
6L	gi|294054311|ref|YP_003547969.1|	0037176	355-453	0.0000000000147	46689	Homeodomain-like	0.031	100918	FIS-like	1eto B:
6L	gi|294055743|ref|YP_003549401.1|	0041617	149-393	1.77e-73	52540	P-loop containing nucleoside triphosphate hydrolases	0.000000978	81269	Extended AAA-ATPase domain	1ny5 A:138-384
6L	gi|294055743|ref|YP_003549401.1|	0043525	6-194	1.25e-42	52172	CheY-like	0.00078	52173	CheY-related	1srr A:
6L	gi|294055743|ref|YP_003549401.1|	0048440	430-506	0.00000000000367	46689	Homeodomain-like	0.015	100918	FIS-like	1eto B:
6L	gi|294056354|ref|YP_003550012.1|	0041617	217-461	2.38e-72	52540	P-loop containing nucleoside triphosphate hydrolases	0.00000143	81269	Extended AAA-ATPase domain	1ny5 A:138-384
6L	gi|294056354|ref|YP_003550012.1|	0037176	431-524	0.0000000000408	46689	Homeodomain-like	0.03	100918	FIS-like	1eto B:
6L	gi|294056354|ref|YP_003550012.1|	0050183	30-185	0.00000000000284	55781	GAF domain-like	0.013	55782	GAF domain	1f5m A:
6L	gi|294054744|ref|YP_003548402.1|	0041150	11-139	3.56e-29	46785	Winged helix DNA-binding domain	0.021	101027	FUR-like	1mzb A:
6L	gi|294054804|ref|YP_003548462.1|	0041150	14-143	3.27e-26	46785	Winged helix DNA-binding domain	0.014	101027	FUR-like	1mzb A:
6L	gi|294055309|ref|YP_003548967.1|	0041150	3-119	9.39e-19	46785	Winged helix DNA-binding domain	0.026	101027	FUR-like	1mzb A:
6L	gi|294055562|ref|YP_003549220.1|	0041150	9-138	6.31e-28	46785	Winged helix DNA-binding domain	0.0077	101027	FUR-like	1mzb A:
6L	gi|294054071|ref|YP_003547729.1|	0036339	71-342	5.07e-52	53822	Periplasmic binding protein-like I	0.0001	53823	L-arabinose binding protein-like	1dbq A:
6L	gi|294054071|ref|YP_003547729.1|	0051985	10-69	0.00000000000649	47413	lambda repressor-like DNA-binding domains	0.0083	47438	GalR/LacI-like bacterial regulator	1efa A:2-60
6L	gi|294054294|ref|YP_003547952.1|	0036339	69-343	3.01e-60	53822	Periplasmic binding protein-like I	0.0000834	53823	L-arabinose binding protein-like	1dbq A:
6L	gi|294054294|ref|YP_003547952.1|	0044558	3-59	0.000000000000366	47413	lambda repressor-like DNA-binding domains	0.0075	47438	GalR/LacI-like bacterial regulator	1uxd A:
6L	gi|294053956|ref|YP_003547614.1|	0045682	10-141	1.37e-28	52172	CheY-like	0.00049	52173	CheY-related	1a04 A:5-142
6L	gi|294053956|ref|YP_003547614.1|	0048694	145-213	1.56e-18	46894	C-terminal effector domain of the bipartite response regulators	0.0049	46900	GerE-like (LuxR/UhpA family of transcriptional regulators)	1fse A:
6L	gi|294054035|ref|YP_003547693.1|	0045682	4-134	6.83e-28	52172	CheY-like	0.00085	52173	CheY-related	1a04 A:5-142
6L	gi|294054035|ref|YP_003547693.1|	0048694	138-206	3.03e-23	46894	C-terminal effector domain of the bipartite response regulators	0.0047	46900	GerE-like (LuxR/UhpA family of transcriptional regulators)	1fse A:
6L	gi|294054091|ref|YP_003547749.1|	0045682	4-137	5.12e-25	52172	CheY-like	0.0032	52173	CheY-related	1ny5 A:1-137
6L	gi|294054091|ref|YP_003547749.1|	0048694	143-212	2.65e-17	46894	C-terminal effector domain of the bipartite response regulators	0.003	46900	GerE-like (LuxR/UhpA family of transcriptional regulators)	1yio A:131-200
6L	gi|294054255|ref|YP_003547913.1|	0041988	4-104	1.52e-22	88946	Sigma2 domain of RNA polymerase sigma factors	0.0028	88947	Sigma2 domain of RNA polymerase sigma factors	1or7 A:-1-111
6L	gi|294054255|ref|YP_003547913.1|	0048694	130-185	0.00000765	46894	C-terminal effector domain of the bipartite response regulators	0.01	46900	GerE-like (LuxR/UhpA family of transcriptional regulators)	1yio A:131-200
6L	gi|294054526|ref|YP_003548184.1|	0045682	6-134	4.27e-29	52172	CheY-like	0.00048	52173	CheY-related	1a04 A:5-142
6L	gi|294054526|ref|YP_003548184.1|	0048694	140-207	5.1e-16	46894	C-terminal effector domain of the bipartite response regulators	0.0085	46900	GerE-like (LuxR/UhpA family of transcriptional regulators)	1fse A:
6L	gi|294054839|ref|YP_003548497.1|	0045682	1-131	2.42e-26	52172	CheY-like	0.0026	52173	CheY-related	1jbe A:
6L	gi|294054839|ref|YP_003548497.1|	0048694	137-207	1.84e-17	46894	C-terminal effector domain of the bipartite response regulators	0.0044	46900	GerE-like (LuxR/UhpA family of transcriptional regulators)	1yio A:131-200
6L	gi|294054984|ref|YP_003548642.1|	0045682	1-129	4.84e-26	52172	CheY-like	0.0021	52173	CheY-related	1u0s Y:
6L	gi|294054984|ref|YP_003548642.1|	0048694	145-210	1.63e-20	46894	C-terminal effector domain of the bipartite response regulators	0.0033	46900	GerE-like (LuxR/UhpA family of transcriptional regulators)	1fse A:
6L	gi|294055674|ref|YP_003549332.1|	0048694	181-247	0.00000000000000442	46894	C-terminal effector domain of the bipartite response regulators	0.012	46900	GerE-like (LuxR/UhpA family of transcriptional regulators)	1a04 A:150-216
6L	gi|294056650|ref|YP_003550308.1|	0045682	4-134	4.55e-29	52172	CheY-like	0.00052	52173	CheY-related	1a04 A:5-142
6L	gi|294056650|ref|YP_003550308.1|	0048694	135-206	4.42e-21	46894	C-terminal effector domain of the bipartite response regulators	0.0039	46900	GerE-like (LuxR/UhpA family of transcriptional regulators)	1fse A:
6L	gi|294053755|ref|YP_003547413.1|	0049608	76-254	1.63e-26	55781	GAF domain-like	0.011	75513	IclR ligand-binding domain-like	1tf1 A:
6L	gi|294053755|ref|YP_003547413.1|	0048177	13-81	0.0000000000000238	46785	Winged helix DNA-binding domain	0.016	74676	Transcriptional regulator IclR, N-terminal domain	1mkm A:1-75
6L	gi|294056563|ref|YP_003550221.1|	0049595	82-254	2.55e-40	55781	GAF domain-like	0.00011	75513	IclR ligand-binding domain-like	1mkm A:76-246
6L	gi|294056563|ref|YP_003550221.1|	0048177	8-80	0.000000000000129	46785	Winged helix DNA-binding domain	0.052	74676	Transcriptional regulator IclR, N-terminal domain	1mkm A:1-75
6L	gi|294054768|ref|YP_003548426.1|	0039545	87-211	8.02e-22	51306	LexA/Signal peptidase	0.0015	51307	LexA-related	1jhf A:73-198
6L	gi|294054768|ref|YP_003548426.1|	0047587	3-70	5.89e-20	46785	Winged helix DNA-binding domain	0.0049	46789	LexA repressor, N-terminal DNA-binding domain	1jhf A:2-72
6L	gi|294054988|ref|YP_003548646.1|	0049777	15-70	0.00000017	46785	Winged helix DNA-binding domain	0.064	68967	Lrp/AsnC-like transcriptional regulator N-terminal domain	1i1g A:2-61
6L	gi|294055428|ref|YP_003549086.1|	0047284	60-140	5.23e-17	54909	Dimeric alpha+beta barrel	0.0056	69733	Lrp/AsnC-like transcriptional regulator C-terminal domain	1ri7 A:85-170
6L	gi|294055428|ref|YP_003549086.1|	0052161	4-54	0.0000698	46785	Winged helix DNA-binding domain	0.038	68967	Lrp/AsnC-like transcriptional regulator N-terminal domain	1i1g A:2-61
6L	gi|294053875|ref|YP_003547533.1|	0045790	94-301	6.79e-41	53850	Periplasmic binding protein-like II	0.001	53851	Phosphate binding protein-like	1al3 A:
6L	gi|294053875|ref|YP_003547533.1|	0045910	5-114	8.44e-24	46785	Winged helix DNA-binding domain	0.02	88979	LysR-like transcriptional regulators	1ixc A:1-89
6L	gi|294053950|ref|YP_003547608.1|	0045790	89-291	8.54e-47	53850	Periplasmic binding protein-like II	0.00048	53851	Phosphate binding protein-like	1i6a A:
6L	gi|294053950|ref|YP_003547608.1|	0045910	3-110	1.84e-19	46785	Winged helix DNA-binding domain	0.023	88979	LysR-like transcriptional regulators	1ixc A:1-89
6L	gi|294056405|ref|YP_003550063.1|	0045790	90-291	1.05e-37	53850	Periplasmic binding protein-like II	0.00025	53851	Phosphate binding protein-like	1i6a A:
6L	gi|294056405|ref|YP_003550063.1|	0047461	1-84	1.93e-23	46785	Winged helix DNA-binding domain	0.0027	88979	LysR-like transcriptional regulators	1ixc A:1-89
6L	gi|294053695|ref|YP_003547353.1|	0052801	29-176	2.21e-30	46785	Winged helix DNA-binding domain	0.0034	63379	MarR-like transcriptional regulators	2fbk A:8-179
6L	gi|294053980|ref|YP_003547638.1|	0049608	82-263	2.68e-37	55781	GAF domain-like	0.0003	75513	IclR ligand-binding domain-like	1mkm A:76-246
6L	gi|294053980|ref|YP_003547638.1|	0048177	15-87	0.0000000000000285	46785	Winged helix DNA-binding domain	0.042	63379	MarR-like transcriptional regulators	3cta A:5-89
6L	gi|294053987|ref|YP_003547645.1|	0049608	77-250	8.5e-45	55781	GAF domain-like	0.00019	75513	IclR ligand-binding domain-like	1mkm A:76-246
6L	gi|294053987|ref|YP_003547645.1|	0048177	11-82	0.000000000155	46785	Winged helix DNA-binding domain	0.074	63379	MarR-like transcriptional regulators	1lj9 A:
6L	gi|294054350|ref|YP_003548008.1|	0049608	64-248	3.86e-48	55781	GAF domain-like	0.00027	75513	IclR ligand-binding domain-like	1mkm A:76-246
6L	gi|294054350|ref|YP_003548008.1|	0048177	9-77	0.0000000763	46785	Winged helix DNA-binding domain	0.051	63379	MarR-like transcriptional regulators	1lj9 A:
6L	gi|294056293|ref|YP_003549951.1|	0052644	13-142	9.79e-31	46785	Winged helix DNA-binding domain	0.011	63379	MarR-like transcriptional regulators	2fbi A:5-140
6L	gi|294053727|ref|YP_003547385.1|	0050342	4-133	9.53e-31	52172	CheY-like	0.00051	52173	CheY-related	1kgs A:2-123
6L	gi|294053727|ref|YP_003547385.1|	0048619	151-239	1.19e-16	46894	C-terminal effector domain of the bipartite response regulators	0.0045	46895	PhoB-like	1kgs A:124-225
6L	gi|294055631|ref|YP_003549289.1|	0050342	5-133	3.42e-41	52172	CheY-like	0.00011	52173	CheY-related	1b00 A:
6L	gi|294055631|ref|YP_003549289.1|	0051385	134-229	2.01e-28	46894	C-terminal effector domain of the bipartite response regulators	0.0008	46895	PhoB-like	1qqi A:
6L	gi|294054812|ref|YP_003548470.1|	0051249	9-67	0.00000000000845	47413	lambda repressor-like DNA-binding domains	0.026	47432	SinR domain-like	1y7y A:5-73
6L	gi|294055589|ref|YP_003549247.1|	0051249	2-71	0.00000276	47413	lambda repressor-like DNA-binding domains	0.038	47432	SinR domain-like	1b0n A:1-68
6L	gi|294056243|ref|YP_003549901.1|	0054127	7-83	2.05e-21	47413	lambda repressor-like DNA-binding domains	0.0094	47432	SinR domain-like	2ict A:8-94
6L	gi|294054258|ref|YP_003547916.1|	0052647	4-74	3.31e-16	46689	Homeodomain-like	0.0049	46764	Tetracyclin repressor-like, N-terminal domain	1sgm A:5-77
6L	gi|294054258|ref|YP_003547916.1|	0052849	82-183	0.000000102	48498	Tetracyclin repressor-like, C-terminal domain	0.014	48499	Tetracyclin repressor-like, C-terminal domain	2hyj A:83-200
6L	gi|294055179|ref|YP_003548837.1|	0043843	86-213	1.78e-17	48498	Tetracyclin repressor-like, C-terminal domain	0.012	48499	Tetracyclin repressor-like, C-terminal domain	1t33 A:89-220
6L	gi|294055179|ref|YP_003548837.1|	0049523	12-86	1.23e-17	46689	Homeodomain-like	0.003	46764	Tetracyclin repressor-like, N-terminal domain	2fbq A:2-80
6L	gi|294055371|ref|YP_003549029.1|	0051586	83-191	0.00000000000000233	48498	Tetracyclin repressor-like, C-terminal domain	0.0055	48499	Tetracyclin repressor-like, C-terminal domain	2oi8 A:87-216
6L	gi|294055371|ref|YP_003549029.1|	0049195	1-77	0.00000000000241	46689	Homeodomain-like	0.018	46764	Tetracyclin repressor-like, N-terminal domain	1vi0 A:6-77
6L	gi|294055619|ref|YP_003549277.1|	0049523	7-82	7.18e-18	46689	Homeodomain-like	0.01	46764	Tetracyclin repressor-like, N-terminal domain	1ui5 A:5-75
6L	gi|294055619|ref|YP_003549277.1|	0052849	80-183	0.00000213	48498	Tetracyclin repressor-like, C-terminal domain	0.017	48499	Tetracyclin repressor-like, C-terminal domain	1sgm A:78-188
