# Supplementary material for: Abundance, diversity and domain architecture variability in prokaryotic DNA-binding transcription factors
Source: PLoS One. 2018 Apr 3;13(4):e0195332. doi: 10.1371/journal.pone.0195332 (PMC5882156; doi:10.1371/journal.pone.0195332)
Supplement: S1 Dataset — The information of genomes and transcription factors is organized in a tabular format. The file S1_Dataset.zip contains 761 files, one per genome. The information is organized as follows: Genome ID, identifier from NCBI database; Supfam ID; physical position of the Domain; E-value; Supfam model assignment; Supfam description; E-value associated to the family; Family ID; Family ID; representative PDB associated to each assignment. (ZIP) [file pone.0195332.s005.zip › Genomes_assignments/Corynebacterium_aurimucosum_ATCC_700975_B.TFs]

4Z	gi|227834125|ref|YP_002835832.1|	0046275	271-322	0.000000000157	46689	Homeodomain-like	0.0066	46759	AraC type transcriptional activator	1d5y A:57-121
4Z	gi|227834125|ref|YP_002835832.1|	0036286	220-269	0.00000000896	46689	Homeodomain-like	0.018	46759	AraC type transcriptional activator	1d5y A:3-56
4Z	gi|227834125|ref|YP_002835832.1|	0052017	66-115	0.0000267	51182	RmlC-like cupins	0.035	89406	Hypothetical protein TM1112	1lkn A:
4Z	gi|227834314|ref|YP_002836021.1|	0035607	250-301	0.000000435	46689	Homeodomain-like	0.013	46759	AraC type transcriptional activator	1bl0 A:63-124
4Z	gi|227833171|ref|YP_002834878.1|	0045802	5-73	7.58e-17	46785	Winged helix DNA-binding domain	0.01	46792	Arginine repressor (ArgR), N-terminal DNA-binding domain	1f9n A:3-78
4Z	gi|227833171|ref|YP_002834878.1|	0037457	91-157	7.98e-17	55252	C-terminal domain of arginine repressor	0.0012	55253	C-terminal domain of arginine repressor	1xxa A:
4Z	gi|227833624|ref|YP_002835331.1|	0049944	13-90	1.72e-20	46785	Winged helix DNA-binding domain	0.044	46801	ArsR-like transcriptional regulators	1smt A:
4Z	gi|227833694|ref|YP_002835401.1|	0049777	21-113	1.32e-23	46785	Winged helix DNA-binding domain	0.011	46801	ArsR-like transcriptional regulators	1smt A:
4Z	gi|227834309|ref|YP_002836016.1|	0049777	10-91	3.75e-21	46785	Winged helix DNA-binding domain	0.034	46801	ArsR-like transcriptional regulators	1r1u A:
4Z	gi|189458509|ref|YP_001950243.1|	0049777	10-91	6.13e-17	46785	Winged helix DNA-binding domain	0.026	46801	ArsR-like transcriptional regulators	1smt A:
4Z	gi|227832035|ref|YP_002833742.1|	0052861	6-144	5.89e-37	51206	cAMP-binding domain-like	0.0021	51210	cAMP-binding domain	1vp6 A:
4Z	gi|227832035|ref|YP_002833742.1|	0048601	148-226	1.85e-20	46785	Winged helix DNA-binding domain	0.0098	46796	CAP C-terminal domain-like	1hw5 A:138-208
4Z	gi|227833625|ref|YP_002835332.1|	0041150	5-133	4.49e-34	46785	Winged helix DNA-binding domain	0.0012	101027	FUR-like	1mzb A:
4Z	gi|227834027|ref|YP_002835734.1|	0035780	117-349	2.1e-39	53822	Periplasmic binding protein-like I	0.00027	53823	L-arabinose binding protein-like	2nzu G:58-332
4Z	gi|227834027|ref|YP_002835734.1|	0051985	6-63	0.0000000000328	47413	lambda repressor-like DNA-binding domains	0.023	47438	GalR/LacI-like bacterial regulator	1pru A:
4Z	gi|227831855|ref|YP_002833562.1|	0045682	1-134	4.41e-32	52172	CheY-like	0.0006	52173	CheY-related	1dz3 A:
4Z	gi|227831855|ref|YP_002833562.1|	0048694	152-211	0.000000000279	46894	C-terminal effector domain of the bipartite response regulators	0.012	46900	GerE-like (LuxR/UhpA family of transcriptional regulators)	1fse A:
4Z	gi|227832318|ref|YP_002834025.1|	0045682	3-136	3.42e-27	52172	CheY-like	0.00076	52173	CheY-related	1a04 A:5-142
4Z	gi|227832318|ref|YP_002834025.1|	0048694	152-218	6.8e-22	46894	C-terminal effector domain of the bipartite response regulators	0.0046	46900	GerE-like (LuxR/UhpA family of transcriptional regulators)	1fse A:
4Z	gi|227833142|ref|YP_002834849.1|	0045682	5-132	4.13e-30	52172	CheY-like	0.0015	52173	CheY-related	1s8n A:
4Z	gi|227833142|ref|YP_002834849.1|	0048694	128-202	8.16e-19	46894	C-terminal effector domain of the bipartite response regulators	0.0046	46900	GerE-like (LuxR/UhpA family of transcriptional regulators)	1fse A:
4Z	gi|227833752|ref|YP_002835459.1|	0048694	14-62	0.0000281	46894	C-terminal effector domain of the bipartite response regulators	0.01	46900	GerE-like (LuxR/UhpA family of transcriptional regulators)	1fse A:
4Z	gi|227833967|ref|YP_002835674.1|	0048694	211-277	1.05e-17	46894	C-terminal effector domain of the bipartite response regulators	0.0076	46900	GerE-like (LuxR/UhpA family of transcriptional regulators)	1fse A:
4Z	gi|227833967|ref|YP_002835674.1|	0048136	10-142	0.00000000000159	55781	GAF domain-like	0.029	55782	GAF domain	1vhm A:
4Z	gi|227834076|ref|YP_002835783.1|	0043525	3-168	6.11e-19	52172	CheY-like	0.0024	52173	CheY-related	1s8n A:
4Z	gi|227834076|ref|YP_002835783.1|	0046851	153-199	0.00000000000278	46894	C-terminal effector domain of the bipartite response regulators	0.0043	46900	GerE-like (LuxR/UhpA family of transcriptional regulators)	1fse A:
4Z	gi|227834238|ref|YP_002835945.1|	0045682	1-141	2.99e-25	52172	CheY-like	0.00056	52173	CheY-related	1a04 A:5-142
4Z	gi|227834238|ref|YP_002835945.1|	0048694	141-211	2.69e-21	46894	C-terminal effector domain of the bipartite response regulators	0.0033	46900	GerE-like (LuxR/UhpA family of transcriptional regulators)	1a04 A:150-216
4Z	gi|227834277|ref|YP_002835984.1|	0045682	1-134	3.27e-28	52172	CheY-like	0.0009	52173	CheY-related	1a04 A:5-142
4Z	gi|227834277|ref|YP_002835984.1|	0048694	134-205	8.5e-22	46894	C-terminal effector domain of the bipartite response regulators	0.0026	46900	GerE-like (LuxR/UhpA family of transcriptional regulators)	1a04 A:150-216
4Z	gi|227832347|ref|YP_002834054.1|	0050696	70-431	1.16e-61	53383	PLP-dependent transferases	0.00029	53384	AAT-like	1x0m A:26-428
4Z	gi|227832347|ref|YP_002834054.1|	0050048	6-79	1.56e-16	46785	Winged helix DNA-binding domain	0.016	46804	GntR-like transcriptional regulators	1v4r A:1-100
4Z	gi|227832417|ref|YP_002834124.1|	0050048	3-89	2.72e-16	46785	Winged helix DNA-binding domain	0.0056	46804	GntR-like transcriptional regulators	2hs5 A:25-93
4Z	gi|227832417|ref|YP_002834124.1|	0054060	71-197	6.28e-17	48008	GntR ligand-binding domain-like	0.0034	48009	GntR ligand-binding domain-like	2hs5 A:94-231
4Z	gi|227832439|ref|YP_002834146.1|	0050048	14-93	3.11e-19	46785	Winged helix DNA-binding domain	0.016	46804	GntR-like transcriptional regulators	1hw1 A:5-78
4Z	gi|227832439|ref|YP_002834146.1|	0054060	106-234	0.00000000000000314	48008	GntR ligand-binding domain-like	0.017	48009	GntR ligand-binding domain-like	2hs5 A:94-231
4Z	gi|227833478|ref|YP_002835185.1|	0054060	81-218	9.94e-21	48008	GntR ligand-binding domain-like	0.018	48009	GntR ligand-binding domain-like	2hs5 A:94-231
4Z	gi|227833478|ref|YP_002835185.1|	0050048	9-79	4.2e-17	46785	Winged helix DNA-binding domain	0.055	46804	GntR-like transcriptional regulators	2hs5 A:25-93
4Z	gi|227833649|ref|YP_002835356.1|	0054662	59-235	5.02e-38	64288	Chorismate lyase-like	0.0022	143473	UTRA domain	2ikk A:86-238
4Z	gi|227833649|ref|YP_002835356.1|	0050048	6-74	1.4e-17	46785	Winged helix DNA-binding domain	0.0058	46804	GntR-like transcriptional regulators	1v4r A:1-100
4Z	gi|227833861|ref|YP_002835568.1|	0054662	61-239	3.14e-32	64288	Chorismate lyase-like	0.0082	143473	UTRA domain	2ra5 A:66-245
4Z	gi|227833861|ref|YP_002835568.1|	0050048	3-79	4.38e-20	46785	Winged helix DNA-binding domain	0.0073	46804	GntR-like transcriptional regulators	1v4r A:1-100
4Z	gi|227833934|ref|YP_002835641.1|	0054060	108-233	4.71e-18	48008	GntR ligand-binding domain-like	0.019	48009	GntR ligand-binding domain-like	2hs5 A:94-231
4Z	gi|227833934|ref|YP_002835641.1|	0050048	10-81	1.33e-16	46785	Winged helix DNA-binding domain	0.039	46804	GntR-like transcriptional regulators	1v4r A:1-100
4Z	gi|227834215|ref|YP_002835922.1|	0054662	66-242	9.89e-48	64288	Chorismate lyase-like	0.00078	143473	UTRA domain	3cnv A:98-259
4Z	gi|227834215|ref|YP_002835922.1|	0050048	13-85	3.9e-18	46785	Winged helix DNA-binding domain	0.016	46804	GntR-like transcriptional regulators	1hw1 A:5-78
4Z	gi|227834251|ref|YP_002835958.1|	0050048	4-75	7.28e-17	46785	Winged helix DNA-binding domain	0.016	46804	GntR-like transcriptional regulators	3bwg A:5-82
4Z	gi|227834322|ref|YP_002836029.1|	0050048	9-78	1.68e-17	46785	Winged helix DNA-binding domain	0.063	46804	GntR-like transcriptional regulators	1hw1 A:5-78
4Z	gi|227834322|ref|YP_002836029.1|	0054060	83-214	1.91e-17	48008	GntR ligand-binding domain-like	0.014	48009	GntR ligand-binding domain-like	2hs5 A:94-231
4Z	gi|227832877|ref|YP_002834584.1|	0052364	17-81	0.000000000677	46785	Winged helix DNA-binding domain	0.063	46789	LexA repressor, N-terminal DNA-binding domain	1jhf A:2-72
4Z	gi|227832877|ref|YP_002834584.1|	0053261	23-209	0.00000000816	46785	Winged helix DNA-binding domain	0.072	46789	LexA repressor, N-terminal DNA-binding domain	1jhf A:2-72
4Z	gi|227833301|ref|YP_002835008.1|	0039545	119-238	1.92e-31	51306	LexA/Signal peptidase	0.00053	51307	LexA-related	1jhf A:73-198
4Z	gi|227833301|ref|YP_002835008.1|	0047587	16-82	3.42e-19	46785	Winged helix DNA-binding domain	0.026	46789	LexA repressor, N-terminal DNA-binding domain	1jhf A:2-72
4Z	gi|227833302|ref|YP_002835009.1|	0040524	78-237	2.72e-29	100950	NagB/RpiA/CoA transferase-like	0.04	75176	D-ribose-5-phosphate isomerase (RpiA), catalytic domain	1lk5 A:1-130,A:211-229
4Z	gi|227833302|ref|YP_002835009.1|	0043758	4-69	0.000000000000565	46785	Winged helix DNA-binding domain	0.093	68967	Lrp/AsnC-like transcriptional regulator N-terminal domain	1i1g A:2-61
4Z	gi|227833600|ref|YP_002835307.1|	0044389	120-275	7.12e-19	100950	NagB/RpiA/CoA transferase-like	0.063	110513	IF2B-like	1vb5 A:
4Z	gi|227833600|ref|YP_002835307.1|	0043758	46-116	0.000000000000015	46785	Winged helix DNA-binding domain	0.052	68967	Lrp/AsnC-like transcriptional regulator N-terminal domain	1i1g A:2-61
4Z	gi|227833682|ref|YP_002835389.1|	0040266	394-463	0.00000000361	46785	Winged helix DNA-binding domain	0.082	68967	Lrp/AsnC-like transcriptional regulator N-terminal domain	1i1g A:2-61
4Z	gi|227832312|ref|YP_002834019.1|	0045790	87-297	2.44e-29	53850	Periplasmic binding protein-like II	0.0064	53851	Phosphate binding protein-like	2esn A:92-303
4Z	gi|227832312|ref|YP_002834019.1|	0045910	1-112	7.32e-19	46785	Winged helix DNA-binding domain	0.011	88979	LysR-like transcriptional regulators	1ixc A:1-89
4Z	gi|227832481|ref|YP_002834188.1|	0045910	21-133	5.44e-21	46785	Winged helix DNA-binding domain	0.002	88979	LysR-like transcriptional regulators	1ixc A:1-89
4Z	gi|227832481|ref|YP_002834188.1|	0045790	115-313	6.15e-18	53850	Periplasmic binding protein-like II	0.0061	53851	Phosphate binding protein-like	1i6a A:
4Z	gi|227832946|ref|YP_002834653.1|	0045790	89-280	8.14e-21	53850	Periplasmic binding protein-like II	0.013	53851	Phosphate binding protein-like	1al3 A:
4Z	gi|227832946|ref|YP_002834653.1|	0045910	2-107	0.00000000000000143	46785	Winged helix DNA-binding domain	0.02	88979	LysR-like transcriptional regulators	1ixc A:1-89
4Z	gi|227833296|ref|YP_002835003.1|	0045790	96-308	3.16e-43	53850	Periplasmic binding protein-like II	0.000026	53851	Phosphate binding protein-like	1i6a A:
4Z	gi|227833296|ref|YP_002835003.1|	0045910	3-118	2.57e-21	46785	Winged helix DNA-binding domain	0.0037	88979	LysR-like transcriptional regulators	1ixc A:1-89
4Z	gi|227833878|ref|YP_002835585.1|	0047461	1-86	4.67e-21	46785	Winged helix DNA-binding domain	0.006	88979	LysR-like transcriptional regulators	1ixc A:1-89
4Z	gi|227834232|ref|YP_002835939.1|	0045790	88-290	4.13e-39	53850	Periplasmic binding protein-like II	0.00055	53851	Phosphate binding protein-like	1i6a A:
4Z	gi|227834232|ref|YP_002835939.1|	0045910	1-111	2.02e-18	46785	Winged helix DNA-binding domain	0.0033	88979	LysR-like transcriptional regulators	1ixc A:1-89
4Z	gi|227832456|ref|YP_002834163.1|	0052801	5-138	1.09e-18	46785	Winged helix DNA-binding domain	0.048	63379	MarR-like transcriptional regulators	2a61 A:5-143
4Z	gi|227832699|ref|YP_002834406.1|	0052644	26-156	1.99e-26	46785	Winged helix DNA-binding domain	0.012	63379	MarR-like transcriptional regulators	2a61 A:5-143
4Z	gi|227832863|ref|YP_002834570.1|	0052644	4-146	4.55e-27	46785	Winged helix DNA-binding domain	0.019	63379	MarR-like transcriptional regulators	2fbk A:8-179
4Z	gi|227832950|ref|YP_002834657.1|	0044258	32-101	0.00000000402	46785	Winged helix DNA-binding domain	0.035	63379	MarR-like transcriptional regulators	1z91 A:8-144
4Z	gi|227832974|ref|YP_002834681.1|	0054905	33-104	0.000000039	46785	Winged helix DNA-binding domain	0.034	63379	MarR-like transcriptional regulators	1z91 A:8-144
4Z	gi|227832978|ref|YP_002834685.1|	0049595	105-258	4.66e-31	55781	GAF domain-like	0.0024	75513	IclR ligand-binding domain-like	1mkm A:76-246
4Z	gi|227832978|ref|YP_002834685.1|	0048177	41-102	0.0000000013	46785	Winged helix DNA-binding domain	0.038	63379	MarR-like transcriptional regulators	2a61 A:5-143
4Z	gi|227834080|ref|YP_002835787.1|	0052801	14-147	5.01e-24	46785	Winged helix DNA-binding domain	0.0084	63379	MarR-like transcriptional regulators	3deu A:2-141
4Z	gi|227834267|ref|YP_002835974.1|	0052644	8-146	9.79e-25	46785	Winged helix DNA-binding domain	0.012	63379	MarR-like transcriptional regulators	1s3j A:
4Z	gi|189458521|ref|YP_001950255.1|	0052644	18-159	3e-30	46785	Winged helix DNA-binding domain	0.0025	63379	MarR-like transcriptional regulators	2fbk A:8-179
4Z	gi|227832117|ref|YP_002833824.1|	0050342	1-127	7.68e-42	52172	CheY-like	0.0000327	52173	CheY-related	1nxo A:
4Z	gi|227832117|ref|YP_002833824.1|	0051385	131-231	1.45e-30	46894	C-terminal effector domain of the bipartite response regulators	0.00078	46895	PhoB-like	1p2f A:121-217
4Z	gi|227832502|ref|YP_002834209.1|	0050342	3-123	1.71e-43	52172	CheY-like	0.00015	52173	CheY-related	1mvo A:
4Z	gi|227832502|ref|YP_002834209.1|	0051385	123-222	3.97e-28	46894	C-terminal effector domain of the bipartite response regulators	0.00083	46895	PhoB-like	1ys7 A:128-233
4Z	gi|227832086|ref|YP_002833793.1|	0051249	3-69	0.00000000000000483	47413	lambda repressor-like DNA-binding domains	0.066	47432	SinR domain-like	1y7y A:5-73
4Z	gi|227832157|ref|YP_002833864.1|	0054369	20-79	0.00000000000247	47413	lambda repressor-like DNA-binding domains	0.073	47432	SinR domain-like	1y7y A:5-73
4Z	gi|227832196|ref|YP_002833903.1|	0054127	65-146	1.24e-24	47413	lambda repressor-like DNA-binding domains	0.01	47432	SinR domain-like	2ict A:8-94
4Z	gi|227832330|ref|YP_002834037.1|	0051249	2-58	0.00000000000000901	47413	lambda repressor-like DNA-binding domains	0.018	47432	SinR domain-like	1utx A:
4Z	gi|227832674|ref|YP_002834381.1|	0054127	11-90	4.65e-29	47413	lambda repressor-like DNA-binding domains	0.0077	47432	SinR domain-like	2ict A:8-94
4Z	gi|227832798|ref|YP_002834505.1|	0054127	10-90	1.07e-26	47413	lambda repressor-like DNA-binding domains	0.0083	47432	SinR domain-like	2ict A:8-94
4Z	gi|227832812|ref|YP_002834519.1|	0050823	1-44	0.0000000000885	47413	lambda repressor-like DNA-binding domains	0.02	47432	SinR domain-like	1utx A:
4Z	gi|227833331|ref|YP_002835038.1|	0054369	32-100	0.00000000000000845	47413	lambda repressor-like DNA-binding domains	0.01	47432	SinR domain-like	2b5a A:1-77
4Z	gi|227833851|ref|YP_002835558.1|	0051249	27-97	0.00000225	47413	lambda repressor-like DNA-binding domains	0.042	47432	SinR domain-like	1b0n A:1-68
4Z	gi|227834307|ref|YP_002836014.1|	0054127	51-134	4.22e-27	47413	lambda repressor-like DNA-binding domains	0.012	47432	SinR domain-like	2ict A:8-94
4Z	gi|227831967|ref|YP_002833674.1|	0049523	10-87	0.000000000667	46689	Homeodomain-like	0.0084	46764	Tetracyclin repressor-like, N-terminal domain	3c07 A:15-89
4Z	gi|227832410|ref|YP_002834117.1|	0049523	3-82	2.5e-20	46689	Homeodomain-like	0.0064	46764	Tetracyclin repressor-like, N-terminal domain	1ui5 A:5-75
4Z	gi|227832410|ref|YP_002834117.1|	0050189	77-184	0.0000000000000556	48498	Tetracyclin repressor-like, C-terminal domain	0.016	48499	Tetracyclin repressor-like, C-terminal domain	2d6y A:75-192
4Z	gi|227832578|ref|YP_002834285.1|	0053205	89-197	0.000000000015	48498	Tetracyclin repressor-like, C-terminal domain	0.0037	48499	Tetracyclin repressor-like, C-terminal domain	2g3b A:74-189
4Z	gi|227832578|ref|YP_002834285.1|	0054374	11-73	0.000000000821	46689	Homeodomain-like	0.012	46764	Tetracyclin repressor-like, N-terminal domain	2np5 A:9-77
4Z	gi|227832584|ref|YP_002834291.1|	0054342	82-198	2.62e-18	48498	Tetracyclin repressor-like, C-terminal domain	0.0036	48499	Tetracyclin repressor-like, C-terminal domain	2o7t A:79-188
4Z	gi|227832584|ref|YP_002834291.1|	0049523	2-80	0.000000000000105	46689	Homeodomain-like	0.011	46764	Tetracyclin repressor-like, N-terminal domain	2o7t A:1-78
4Z	gi|227832605|ref|YP_002834312.1|	0049195	4-71	0.000000000000508	46689	Homeodomain-like	0.01	46764	Tetracyclin repressor-like, N-terminal domain	2i10 A:10-78
4Z	gi|227832645|ref|YP_002834352.1|	0049523	11-95	2.94e-18	46689	Homeodomain-like	0.0072	46764	Tetracyclin repressor-like, N-terminal domain	1jt6 A:2-72
4Z	gi|227832701|ref|YP_002834408.1|	0054374	7-68	0.000000513	46689	Homeodomain-like	0.01	46764	Tetracyclin repressor-like, N-terminal domain	2fq4 A:9-77
4Z	gi|227832701|ref|YP_002834408.1|	0049196	97-185	0.00000267	48498	Tetracyclin repressor-like, C-terminal domain	0.016	48499	Tetracyclin repressor-like, C-terminal domain	1rkt A:83-205
4Z	gi|227832708|ref|YP_002834415.1|	0049195	1-65	4.62e-17	46689	Homeodomain-like	0.0085	46764	Tetracyclin repressor-like, N-terminal domain	2fbq A:2-80
4Z	gi|227832708|ref|YP_002834415.1|	0053203	86-190	0.00000151	48498	Tetracyclin repressor-like, C-terminal domain	0.01	48499	Tetracyclin repressor-like, C-terminal domain	2np3 A:100-211
4Z	gi|227832735|ref|YP_002834442.1|	0049523	11-87	7.28e-19	46689	Homeodomain-like	0.0079	46764	Tetracyclin repressor-like, N-terminal domain	2g3b A:2-73
4Z	gi|227832735|ref|YP_002834442.1|	0052878	92-201	0.000000000156	48498	Tetracyclin repressor-like, C-terminal domain	0.016	48499	Tetracyclin repressor-like, C-terminal domain	2g3b A:74-189
4Z	gi|227832764|ref|YP_002834471.1|	0054157	13-65	0.0000000000000233	46689	Homeodomain-like	0.013	46764	Tetracyclin repressor-like, N-terminal domain	2fq4 A:9-77
4Z	gi|227833059|ref|YP_002834766.1|	0049195	6-73	6.67e-16	46689	Homeodomain-like	0.0023	46764	Tetracyclin repressor-like, N-terminal domain	2gen A:6-75
4Z	gi|227833059|ref|YP_002834766.1|	0052886	82-185	0.0000000282	48498	Tetracyclin repressor-like, C-terminal domain	0.01	48499	Tetracyclin repressor-like, C-terminal domain	1z77 A:76-200
4Z	gi|227833134|ref|YP_002834841.1|	0051586	89-213	0.00000000334	48498	Tetracyclin repressor-like, C-terminal domain	0.01	48499	Tetracyclin repressor-like, C-terminal domain	2oi8 A:87-216
4Z	gi|227833134|ref|YP_002834841.1|	0051586	327-357,385-449	0.00000689	48498	Tetracyclin repressor-like, C-terminal domain	0.0083	48499	Tetracyclin repressor-like, C-terminal domain	2oi8 A:87-216
4Z	gi|227833134|ref|YP_002834841.1|	0054860	11-74	0.00002	46689	Homeodomain-like	0.018	46764	Tetracyclin repressor-like, N-terminal domain	3c07 A:15-89
4Z	gi|227833410|ref|YP_002835117.1|	0054375	87-205	0.00000000000689	48498	Tetracyclin repressor-like, C-terminal domain	0.0095	48499	Tetracyclin repressor-like, C-terminal domain	2oi8 A:87-216
4Z	gi|227833410|ref|YP_002835117.1|	0054374	6-74	0.00000000000599	46689	Homeodomain-like	0.014	46764	Tetracyclin repressor-like, N-terminal domain	1a6i A:2-67
4Z	gi|227833453|ref|YP_002835160.1|	0054374	11-74	0.0000000000000313	46689	Homeodomain-like	0.0018	46764	Tetracyclin repressor-like, N-terminal domain	2o7o A:2-67
4Z	gi|227833453|ref|YP_002835160.1|	0053236	79-199	0.00000122	48498	Tetracyclin repressor-like, C-terminal domain	0.0067	48499	Tetracyclin repressor-like, C-terminal domain	2o7o A:68-208
4Z	gi|227833503|ref|YP_002835210.1|	0049195	10-82	0.00000000139	46689	Homeodomain-like	0.017	46764	Tetracyclin repressor-like, N-terminal domain	1rkt A:2-82
4Z	gi|227833703|ref|YP_002835410.1|	0052799	84-204	4.67e-19	48498	Tetracyclin repressor-like, C-terminal domain	0.0063	48499	Tetracyclin repressor-like, C-terminal domain	2d6y A:75-192
4Z	gi|227833703|ref|YP_002835410.1|	0049523	13-70	0.00000000000123	46689	Homeodomain-like	0.011	46764	Tetracyclin repressor-like, N-terminal domain	1pb6 A:14-85
4Z	gi|227833898|ref|YP_002835605.1|	0054341	19-90	0.000000000000219	46689	Homeodomain-like	0.01	46764	Tetracyclin repressor-like, N-terminal domain	2g7s A:3-76
4Z	gi|227834133|ref|YP_002835840.1|	0054341	10-76	0.00000019	46689	Homeodomain-like	0.018	46764	Tetracyclin repressor-like, N-terminal domain	2o7t A:1-78
4Z	gi|227834133|ref|YP_002835840.1|	0051586	332-439	0.000000978	48498	Tetracyclin repressor-like, C-terminal domain	0.017	48499	Tetracyclin repressor-like, C-terminal domain	2oi8 A:87-216
4Z	gi|227834244|ref|YP_002835951.1|	0049523	5-87	0.00000000000000616	46689	Homeodomain-like	0.0076	46764	Tetracyclin repressor-like, N-terminal domain	1sgm A:5-77
4Z	gi|227834244|ref|YP_002835951.1|	0043601	84-193	0.000000089	48498	Tetracyclin repressor-like, C-terminal domain	0.016	48499	Tetracyclin repressor-like, C-terminal domain	2fd5 A:77-180
4Z	gi|227832077|ref|YP_002833784.1|	0052364	420-470	0.0000673	46785	Winged helix DNA-binding domain	0.037	109680	TrmB-like	2d1h A:1-109
4Z	gi|227833709|ref|YP_002835416.1|	0054958	62-310	1.26e-68	100950	NagB/RpiA/CoA transferase-like	0.0000886	159545	SorC sugar-binding domain-like	2gnp A:56-317
4Z	gi|227833709|ref|YP_002835416.1|	0054905	10-57	0.000068	46785	Winged helix DNA-binding domain	0.081	109680	TrmB-like	1sfx A:
