# Supplementary material for: Abundance, diversity and domain architecture variability in prokaryotic DNA-binding transcription factors
Source: PLoS One. 2018 Apr 3;13(4):e0195332. doi: 10.1371/journal.pone.0195332 (PMC5882156; doi:10.1371/journal.pone.0195332)
Supplement: S1 Dataset — The information of genomes and transcription factors is organized in a tabular format. The file S1_Dataset.zip contains 761 files, one per genome. The information is organized as follows: Genome ID, identifier from NCBI database; Supfam ID; physical position of the Domain; E-value; Supfam model assignment; Supfam description; E-value associated to the family; Family ID; Family ID; representative PDB associated to each assignment. (ZIP) [file pone.0195332.s005.zip › Genomes_assignments/Corynebacterium_diphtheriae_241_B.TFs]

xiH	gi|375290557|ref|YP_005125097.1|	0046275	168-215	0.000000116	46689	Homeodomain-like	0.046	46759	AraC type transcriptional activator	1d5y A:57-121
xiH	gi|375290830|ref|YP_005125370.1|	0037457	91-157	2.49e-18	55252	C-terminal domain of arginine repressor	0.00079	55253	C-terminal domain of arginine repressor	1b4b A:
xiH	gi|375290830|ref|YP_005125370.1|	0045802	6-72	2.25e-17	46785	Winged helix DNA-binding domain	0.0077	46792	Arginine repressor (ArgR), N-terminal DNA-binding domain	1f9n A:3-78
xiH	gi|375290083|ref|YP_005124623.1|	0049777	3-86	3.73e-24	46785	Winged helix DNA-binding domain	0.0067	46801	ArsR-like transcriptional regulators	1smt A:
xiH	gi|375291910|ref|YP_005126450.1|	0052364	11-62	0.00000105	46785	Winged helix DNA-binding domain	0.068	46801	ArsR-like transcriptional regulators	1y0u A:
xiH	gi|375289985|ref|YP_005124525.1|	0052861	6-145	2.09e-35	51206	cAMP-binding domain-like	0.002	51210	cAMP-binding domain	1vp6 A:
xiH	gi|375289985|ref|YP_005124525.1|	0048601	148-226	7e-20	46785	Winged helix DNA-binding domain	0.0067	46796	CAP C-terminal domain-like	1hw5 A:138-208
xiH	gi|375291361|ref|YP_005125901.1|	0041150	11-135	4.31e-34	46785	Winged helix DNA-binding domain	0.0018	101027	FUR-like	1mzb A:
xiH	gi|375291579|ref|YP_005126119.1|	0043335	89-343	6.87e-40	53822	Periplasmic binding protein-like I	0.00034	53823	L-arabinose binding protein-like	1dbq A:
xiH	gi|375291579|ref|YP_005126119.1|	0051985	8-66	0.000000000253	47413	lambda repressor-like DNA-binding domains	0.013	47438	GalR/LacI-like bacterial regulator	2hsg A:2-58
xiH	gi|375290325|ref|YP_005124865.1|	0035780	81-341	7.97e-60	53822	Periplasmic binding protein-like I	0.0000702	53823	L-arabinose binding protein-like	2nzu G:58-332
xiH	gi|375290325|ref|YP_005124865.1|	0051985	24-83	0.0000000000000178	47413	lambda repressor-like DNA-binding domains	0.0039	47438	GalR/LacI-like bacterial regulator	2hsg A:2-58
xiH	gi|375290127|ref|YP_005124667.1|	0045682	1-130	5.98e-34	52172	CheY-like	0.00031	52173	CheY-related	1a04 A:5-142
xiH	gi|375290127|ref|YP_005124667.1|	0048694	155-222	2.55e-21	46894	C-terminal effector domain of the bipartite response regulators	0.0033	46900	GerE-like (LuxR/UhpA family of transcriptional regulators)	1fse A:
xiH	gi|375290265|ref|YP_005124805.1|	0045682	1-133	1.02e-25	52172	CheY-like	0.00067	52173	CheY-related	1a04 A:5-142
xiH	gi|375290265|ref|YP_005124805.1|	0048694	162-230	5.78e-22	46894	C-terminal effector domain of the bipartite response regulators	0.0037	46900	GerE-like (LuxR/UhpA family of transcriptional regulators)	1fse A:
xiH	gi|375291516|ref|YP_005126056.1|	0048694	211-279	6.46e-18	46894	C-terminal effector domain of the bipartite response regulators	0.0076	46900	GerE-like (LuxR/UhpA family of transcriptional regulators)	1fse A:
xiH	gi|375291516|ref|YP_005126056.1|	0048136	11-147	0.00000000000000502	55781	GAF domain-like	0.026	55782	GAF domain	1vhm A:
xiH	gi|375291870|ref|YP_005126410.1|	0045682	1-142	3.7e-26	52172	CheY-like	0.00063	52173	CheY-related	1a04 A:5-142
xiH	gi|375291870|ref|YP_005126410.1|	0048694	140-211	1.6e-21	46894	C-terminal effector domain of the bipartite response regulators	0.0021	46900	GerE-like (LuxR/UhpA family of transcriptional regulators)	1a04 A:150-216
xiH	gi|375291926|ref|YP_005126466.1|	0045682	1-129	2.99e-28	52172	CheY-like	0.001	52173	CheY-related	1a04 A:5-142
xiH	gi|375291926|ref|YP_005126466.1|	0048694	128-199	9.86e-20	46894	C-terminal effector domain of the bipartite response regulators	0.0029	46900	GerE-like (LuxR/UhpA family of transcriptional regulators)	1a04 A:150-216
xiH	gi|375291098|ref|YP_005125638.1|	0040524	79-238	2.3e-25	100950	NagB/RpiA/CoA transferase-like	0.078	159545	SorC sugar-binding domain-like	2r5f A:59-316
xiH	gi|375291098|ref|YP_005125638.1|	0043758	4-69	0.000000000000682	46785	Winged helix DNA-binding domain	0.07	46804	GntR-like transcriptional regulators	1v4r A:1-100
xiH	gi|375291315|ref|YP_005125855.1|	0054060	90-225	5.49e-22	48008	GntR ligand-binding domain-like	0.0099	48009	GntR ligand-binding domain-like	1hw1 A:79-230
xiH	gi|375291315|ref|YP_005125855.1|	0050048	14-88	0.00000000000000698	46785	Winged helix DNA-binding domain	0.052	46804	GntR-like transcriptional regulators	1hw1 A:5-78
xiH	gi|375291845|ref|YP_005126385.1|	0054662	92-267	4.71e-46	64288	Chorismate lyase-like	0.0012	143473	UTRA domain	3cnv A:98-259
xiH	gi|375291845|ref|YP_005126385.1|	0050048	39-108	4.24e-18	46785	Winged helix DNA-binding domain	0.015	46804	GntR-like transcriptional regulators	1hw1 A:5-78
xiH	gi|375291694|ref|YP_005126234.1|	0054060	96-227	1.18e-28	48008	GntR ligand-binding domain-like	0.0042	48009	GntR ligand-binding domain-like	2hs5 A:94-231
xiH	gi|375291694|ref|YP_005126234.1|	0050048	7-72	1.73e-17	46785	Winged helix DNA-binding domain	0.017	46804	GntR-like transcriptional regulators	1hw1 A:5-78
xiH	gi|375291882|ref|YP_005126422.1|	0050048	5-75	6.45e-17	46785	Winged helix DNA-binding domain	0.012	46804	GntR-like transcriptional regulators	3bwg A:5-82
xiH	gi|375289740|ref|YP_005124280.1|	0054060	99-236	4.18e-17	48008	GntR ligand-binding domain-like	0.015	48009	GntR ligand-binding domain-like	2hs5 A:94-231
xiH	gi|375289740|ref|YP_005124280.1|	0050048	4-69	5.06e-16	46785	Winged helix DNA-binding domain	0.026	46804	GntR-like transcriptional regulators	3bwg A:5-82
xiH	gi|375289909|ref|YP_005124449.1|	0050696	81-452	1.29e-64	53383	PLP-dependent transferases	0.00057	53384	AAT-like	1x0m A:26-428
xiH	gi|375289909|ref|YP_005124449.1|	0050048	14-86	0.0000000000000201	46785	Winged helix DNA-binding domain	0.012	46804	GntR-like transcriptional regulators	3bwg A:5-82
xiH	gi|375290183|ref|YP_005124723.1|	0050048	17-84	3.91e-17	46785	Winged helix DNA-binding domain	0.027	46804	GntR-like transcriptional regulators	1hw1 A:5-78
xiH	gi|375290183|ref|YP_005124723.1|	0054060	98-229	7.85e-16	48008	GntR ligand-binding domain-like	0.016	48009	GntR ligand-binding domain-like	1hw1 A:79-230
xiH	gi|375290764|ref|YP_005125304.1|	0049608	89-253	2.22e-36	55781	GAF domain-like	0.00052	75513	IclR ligand-binding domain-like	1tf1 A:
xiH	gi|375290764|ref|YP_005125304.1|	0048177	26-92	0.0000000000806	46785	Winged helix DNA-binding domain	0.072	74676	Transcriptional regulator IclR, N-terminal domain	1mkm A:1-75
xiH	gi|375291096|ref|YP_005125636.1|	0039545	117-235	1.74e-30	51306	LexA/Signal peptidase	0.00044	51307	LexA-related	1jhf A:73-198
xiH	gi|375291096|ref|YP_005125636.1|	0047587	16-82	1.18e-19	46785	Winged helix DNA-binding domain	0.03	46789	LexA repressor, N-terminal DNA-binding domain	1jhf A:2-72
xiH	gi|375291101|ref|YP_005125641.1|	0040524	87-247	2.2e-28	100950	NagB/RpiA/CoA transferase-like	0.074	75176	D-ribose-5-phosphate isomerase (RpiA), catalytic domain	1ks2 A:2-126,A:199-219
xiH	gi|375291101|ref|YP_005125641.1|	0043758	8-68	0.0000000000000518	46785	Winged helix DNA-binding domain	0.069	68967	Lrp/AsnC-like transcriptional regulator N-terminal domain	2cg4 A:4-66
xiH	gi|375290729|ref|YP_005125269.1|	0049998	81-284	1.81e-18	53850	Periplasmic binding protein-like II	0.014	53851	Phosphate binding protein-like	1al3 A:
xiH	gi|375290729|ref|YP_005125269.1|	0045910	1-85	1.75e-16	46785	Winged helix DNA-binding domain	0.021	88979	LysR-like transcriptional regulators	1ixc A:1-89
xiH	gi|375290541|ref|YP_005125081.1|	0045790	99-291	7.06e-32	53850	Periplasmic binding protein-like II	0.005	53851	Phosphate binding protein-like	1al3 A:
xiH	gi|375290541|ref|YP_005125081.1|	0045910	7-116	3.75e-19	46785	Winged helix DNA-binding domain	0.0091	88979	LysR-like transcriptional regulators	1ixc A:1-89
xiH	gi|375291091|ref|YP_005125631.1|	0045790	96-308	4.71e-37	53850	Periplasmic binding protein-like II	0.0000167	53851	Phosphate binding protein-like	1i6a A:
xiH	gi|375291091|ref|YP_005125631.1|	0045910	3-118	6.16e-22	46785	Winged helix DNA-binding domain	0.0056	88979	LysR-like transcriptional regulators	1ixc A:1-89
xiH	gi|375290286|ref|YP_005124826.1|	0037826	49-123	1.7e-26	47979	Iron-dependent repressor protein, dimerization domain	0.00045	47980	Iron-dependent repressor protein, dimerization domain	1fx7 A:65-144
xiH	gi|375290286|ref|YP_005124826.1|	0046873	133-201	0.0000000000298	50037	C-terminal domain of transcriptional repressors	0.0047	50041	FeoA-like	1fx7 A:145-230
xiH	gi|375290286|ref|YP_005124826.1|	0054478	5-59	0.0000000278	46785	Winged helix DNA-binding domain	0.085	63379	MarR-like transcriptional regulators	2fbk A:8-179
xiH	gi|375290664|ref|YP_005125204.1|	0052644	3-147	3.9e-31	46785	Winged helix DNA-binding domain	0.0059	63379	MarR-like transcriptional regulators	1s3j A:
xiH	gi|375291897|ref|YP_005126437.1|	0052644	4-115	7.76e-25	46785	Winged helix DNA-binding domain	0.0096	63379	MarR-like transcriptional regulators	2a61 A:5-143
xiH	gi|375289853|ref|YP_005124393.1|	0052644	7-140	4.16e-32	46785	Winged helix DNA-binding domain	0.00033	63379	MarR-like transcriptional regulators	1z91 A:8-144
xiH	gi|375291620|ref|YP_005126160.1|	0052801	16-149	8.94e-26	46785	Winged helix DNA-binding domain	0.0055	63379	MarR-like transcriptional regulators	2fbh A:8-144
xiH	gi|375290058|ref|YP_005124598.1|	0050342	2-120	5.98e-40	52172	CheY-like	0.0000462	52173	CheY-related	1nxo A:
xiH	gi|375290058|ref|YP_005124598.1|	0051385	125-224	3.12e-31	46894	C-terminal effector domain of the bipartite response regulators	0.00094	46895	PhoB-like	1ys7 A:128-233
xiH	gi|375289968|ref|YP_005124508.1|	0050342	2-131	8.54e-42	52172	CheY-like	0.00033	52173	CheY-related	1mvo A:
xiH	gi|375289968|ref|YP_005124508.1|	0048684	135-230	1.93e-19	46894	C-terminal effector domain of the bipartite response regulators	0.0016	46895	PhoB-like	1qqi A:
xiH	gi|375291566|ref|YP_005126106.1|	0050342	8-133	8.54e-41	52172	CheY-like	0.0002	52173	CheY-related	1mvo A:
xiH	gi|375291566|ref|YP_005126106.1|	0051385	135-232	1.62e-27	46894	C-terminal effector domain of the bipartite response regulators	0.0006	46895	PhoB-like	1ys7 A:128-233
xiH	gi|375290909|ref|YP_005125449.1|	0054127	14-87	0.00000000000000442	47413	lambda repressor-like DNA-binding domains	0.014	47432	SinR domain-like	2ict A:8-94
xiH	gi|375291124|ref|YP_005125664.1|	0051249	26-91	0.00000000000000194	47413	lambda repressor-like DNA-binding domains	0.021	47432	SinR domain-like	1b0n A:1-68
xiH	gi|375290037|ref|YP_005124577.1|	0051249	3-67	4.56e-16	47413	lambda repressor-like DNA-binding domains	0.038	47432	SinR domain-like	1b0n A:1-68
xiH	gi|375290312|ref|YP_005124852.1|	0051249	13-82	0.0000000000000121	47413	lambda repressor-like DNA-binding domains	0.049	47432	SinR domain-like	1y7y A:5-73
xiH	gi|375290487|ref|YP_005125027.1|	0049523	11-91	4.89e-18	46689	Homeodomain-like	0.0076	46764	Tetracyclin repressor-like, N-terminal domain	2fbq A:2-80
xiH	gi|375290546|ref|YP_005125086.1|	0049523	3-77	2.77e-19	46689	Homeodomain-like	0.0072	46764	Tetracyclin repressor-like, N-terminal domain	1z77 A:1-75
xiH	gi|375290546|ref|YP_005125086.1|	0052878	83-195	0.000000000393	48498	Tetracyclin repressor-like, C-terminal domain	0.018	48499	Tetracyclin repressor-like, C-terminal domain	1vi0 A:78-194
xiH	gi|375291469|ref|YP_005126009.1|	0049523	14-91	0.0000000000000648	46689	Homeodomain-like	0.01	46764	Tetracyclin repressor-like, N-terminal domain	2fq4 A:9-77
xiH	gi|375291876|ref|YP_005126416.1|	0049523	10-94	0.00000000000000251	46689	Homeodomain-like	0.0094	46764	Tetracyclin repressor-like, N-terminal domain	2hyj A:8-82
xiH	gi|375291876|ref|YP_005126416.1|	0052849	89-199	0.0000159	48498	Tetracyclin repressor-like, C-terminal domain	0.02	48499	Tetracyclin repressor-like, C-terminal domain	2fd5 A:77-180
xiH	gi|375291012|ref|YP_005125552.1|	0054342	82-188	2.93e-18	48498	Tetracyclin repressor-like, C-terminal domain	0.0027	48499	Tetracyclin repressor-like, C-terminal domain	2o7t A:79-188
xiH	gi|375291012|ref|YP_005125552.1|	0054341	1-71	0.00000000000214	46689	Homeodomain-like	0.0043	46764	Tetracyclin repressor-like, N-terminal domain	2o7t A:1-78
xiH	gi|375290528|ref|YP_005125068.1|	0049195	4-75	0.000000000000709	46689	Homeodomain-like	0.0082	46764	Tetracyclin repressor-like, N-terminal domain	2gfn A:4-80
xiH	gi|375290572|ref|YP_005125112.1|	0054157	13-65	0.000000000000662	46689	Homeodomain-like	0.013	46764	Tetracyclin repressor-like, N-terminal domain	2fq4 A:9-77
xiH	gi|375290942|ref|YP_005125482.1|	0049523	10-75	9.75e-18	46689	Homeodomain-like	0.0036	46764	Tetracyclin repressor-like, N-terminal domain	2gen A:6-75
xiH	gi|375290942|ref|YP_005125482.1|	0052886	87-186	0.0000000742	48498	Tetracyclin repressor-like, C-terminal domain	0.017	48499	Tetracyclin repressor-like, C-terminal domain	2i10 A:79-194
xiH	gi|375291227|ref|YP_005125767.1|	0051585	2-65	0.00000000000000185	46689	Homeodomain-like	0.0015	46764	Tetracyclin repressor-like, N-terminal domain	2o7o A:2-67
xiH	gi|375291227|ref|YP_005125767.1|	0053236	74-178	0.0000000004	48498	Tetracyclin repressor-like, C-terminal domain	0.0094	48499	Tetracyclin repressor-like, C-terminal domain	2o7o A:68-208
xiH	gi|375291439|ref|YP_005125979.1|	0052394	91-212	2.03e-21	48498	Tetracyclin repressor-like, C-terminal domain	0.0065	48499	Tetracyclin repressor-like, C-terminal domain	2d6y A:75-192
xiH	gi|375291439|ref|YP_005125979.1|	0049523	16-84	0.00000000000000667	46689	Homeodomain-like	0.0085	46764	Tetracyclin repressor-like, N-terminal domain	1pb6 A:14-85
xiH	gi|375291569|ref|YP_005126109.1|	0050080	80-172	1.07e-21	48498	Tetracyclin repressor-like, C-terminal domain	0.0017	48499	Tetracyclin repressor-like, C-terminal domain	1v7b A:75-175
xiH	gi|375291569|ref|YP_005126109.1|	0049523	3-76	0.00000000395	46689	Homeodomain-like	0.00081	46764	Tetracyclin repressor-like, N-terminal domain	1v7b A:1-74
xiH	gi|375290163|ref|YP_005124703.1|	0053261	27-202	0.0000000000000282	46785	Winged helix DNA-binding domain	0.05	109680	TrmB-like	1sfx A:
xiH	gi|375290953|ref|YP_005125493.1|	0053261	1-182	4.42e-28	46785	Winged helix DNA-binding domain	0.046	109680	TrmB-like	1sfx A:
