# Supplementary material for: Abundance, diversity and domain architecture variability in prokaryotic DNA-binding transcription factors
Source: PLoS One. 2018 Apr 3;13(4):e0195332. doi: 10.1371/journal.pone.0195332 (PMC5882156; doi:10.1371/journal.pone.0195332)
Supplement: S1 Dataset — The information of genomes and transcription factors is organized in a tabular format. The file S1_Dataset.zip contains 761 files, one per genome. The information is organized as follows: Genome ID, identifier from NCBI database; Supfam ID; physical position of the Domain; E-value; Supfam model assignment; Supfam description; E-value associated to the family; Family ID; Family ID; representative PDB associated to each assignment. (ZIP) [file pone.0195332.s005.zip › Genomes_assignments/Corynebacterium_efficiens_YS-314_B.TFs]

co	gi|25027075|ref|NP_737129.1|	0052668	5-193	1.26e-51	52317	Class I glutamine amidotransferase-like	0.0066	52325	DJ-1/PfpI	1g2i A:
co	gi|25027075|ref|NP_737129.1|	0035607	211-262	0.00000014	46689	Homeodomain-like	0.06	46690	Homeodomain	1x2m A:8-59
co	gi|25027075|ref|NP_737129.1|	0046275	265-314	0.000000789	46689	Homeodomain-like	0.025	46759	AraC type transcriptional activator	1d5y A:57-121
co	gi|25027603|ref|NP_737657.1|	0046275	230-276	0.000000151	46689	Homeodomain-like	0.036	46759	AraC type transcriptional activator	1bl0 A:63-124
co	gi|25027603|ref|NP_737657.1|	0035607	179-226	0.0000024	46689	Homeodomain-like	0.049	46759	AraC type transcriptional activator	1bl0 A:9-62
co	gi|25028774|ref|NP_738828.1|	0046275	275-329	0.000000000363	46689	Homeodomain-like	0.014	46759	AraC type transcriptional activator	1d5y A:57-121
co	gi|25028087|ref|NP_738141.1|	0037457	112-174	3.66e-18	55252	C-terminal domain of arginine repressor	0.00089	55253	C-terminal domain of arginine repressor	1xxa A:
co	gi|25028087|ref|NP_738141.1|	0045802	26-90	1.6e-16	46785	Winged helix DNA-binding domain	0.011	46792	Arginine repressor (ArgR), N-terminal DNA-binding domain	1f9n A:3-78
co	gi|25026565|ref|NP_736619.1|	0053261	34-126	1.25e-20	46785	Winged helix DNA-binding domain	0.029	46801	ArsR-like transcriptional regulators	1u2w A:12-119
co	gi|25027022|ref|NP_737076.1|	0049944	35-120	1.18e-21	46785	Winged helix DNA-binding domain	0.0095	46801	ArsR-like transcriptional regulators	1smt A:
co	gi|25027430|ref|NP_737484.1|	0049777	52-144	3.61e-26	46785	Winged helix DNA-binding domain	0.026	46801	ArsR-like transcriptional regulators	1smt A:
co	gi|25027501|ref|NP_737555.1|	0049777	8-94	1.09e-20	46785	Winged helix DNA-binding domain	0.0082	46801	ArsR-like transcriptional regulators	1r1u A:
co	gi|25029234|ref|NP_739288.1|	0049777	20-116	4.2e-20	46785	Winged helix DNA-binding domain	0.016	46801	ArsR-like transcriptional regulators	1smt A:
co	gi|23578008|ref|NP_702955.1|	0049777	6-93	8.49e-20	46785	Winged helix DNA-binding domain	0.031	46801	ArsR-like transcriptional regulators	1smt A:
co	gi|23578012|ref|NP_702959.1|	0053261	56-148	1.68e-20	46785	Winged helix DNA-binding domain	0.051	46801	ArsR-like transcriptional regulators	1u2w A:12-119
co	gi|25026843|ref|NP_736897.1|	0052861	6-145	2.88e-36	51206	cAMP-binding domain-like	0.0022	51210	cAMP-binding domain	1vp6 A:
co	gi|25026843|ref|NP_736897.1|	0048601	148-226	2.84e-20	46785	Winged helix DNA-binding domain	0.0095	46796	CAP C-terminal domain-like	1hw5 A:138-208
co	gi|25028081|ref|NP_738135.1|	0054946	25-156	2.75e-25	51206	cAMP-binding domain-like	0.017	51210	cAMP-binding domain	2coh A:6-117
co	gi|25028081|ref|NP_738135.1|	0048601	165-244	2.73e-19	46785	Winged helix DNA-binding domain	0.017	46796	CAP C-terminal domain-like	2coh A:118-199
co	gi|25028850|ref|NP_738904.1|	0049608	87-265	1.08e-46	55781	GAF domain-like	0.00046	75513	IclR ligand-binding domain-like	1td5 A:
co	gi|25028850|ref|NP_738904.1|	0048177	23-94	0.000000000000168	46785	Winged helix DNA-binding domain	0.068	46796	CAP C-terminal domain-like	1ft9 A:134-213
co	gi|25026674|ref|NP_736728.1|	0037176	295-356	0.0000000627	46689	Homeodomain-like	0.075	100918	FIS-like	1eto B:
co	gi|25028736|ref|NP_738790.1|	0041150	40-164	1.9e-34	46785	Winged helix DNA-binding domain	0.0025	101027	FUR-like	1mzb A:
co	gi|25026574|ref|NP_736628.1|	0043335	132-383	3.43e-30	53822	Periplasmic binding protein-like I	0.0011	53823	L-arabinose binding protein-like	2nzu G:58-332
co	gi|25026574|ref|NP_736628.1|	0051985	60-117	0.000000000000394	47413	lambda repressor-like DNA-binding domains	0.0069	47438	GalR/LacI-like bacterial regulator	2bjc A:1-62
co	gi|25027905|ref|NP_737959.1|	0035780	85-344	4.32e-61	53822	Periplasmic binding protein-like I	0.0000557	53823	L-arabinose binding protein-like	2nzu G:58-332
co	gi|25027905|ref|NP_737959.1|	0051985	28-86	6.75e-17	47413	lambda repressor-like DNA-binding domains	0.0036	47438	GalR/LacI-like bacterial regulator	2hsg A:2-58
co	gi|25028041|ref|NP_738095.1|	0035780	67-325	7.07e-63	53822	Periplasmic binding protein-like I	0.00012	53823	L-arabinose binding protein-like	1dbq A:
co	gi|25028041|ref|NP_738095.1|	0051985	10-69	2.91e-16	47413	lambda repressor-like DNA-binding domains	0.0043	47438	GalR/LacI-like bacterial regulator	2bjc A:1-62
co	gi|25028932|ref|NP_738986.1|	0049650	91-235,264-383	7.22e-55	53822	Periplasmic binding protein-like I	0.0000511	53823	L-arabinose binding protein-like	2nzu G:58-332
co	gi|25028932|ref|NP_738986.1|	0036955	24-69	0.0000000000137	47413	lambda repressor-like DNA-binding domains	0.0059	47438	GalR/LacI-like bacterial regulator	2bjc A:1-62
co	gi|25029067|ref|NP_739121.1|	0043335	84-343	7.66e-39	53822	Periplasmic binding protein-like I	0.0003	53823	L-arabinose binding protein-like	2nzu G:58-332
co	gi|25029067|ref|NP_739121.1|	0051985	10-66	0.0000000000402	47413	lambda repressor-like DNA-binding domains	0.011	47438	GalR/LacI-like bacterial regulator	2hsg A:2-58
co	gi|25027179|ref|NP_737233.1|	0045682	1-131	8.4e-28	52172	CheY-like	0.00067	52173	CheY-related	1a04 A:5-142
co	gi|25027179|ref|NP_737233.1|	0048694	163-229	1.6e-21	46894	C-terminal effector domain of the bipartite response regulators	0.0044	46900	GerE-like (LuxR/UhpA family of transcriptional regulators)	1fse A:
co	gi|25027578|ref|NP_737632.1|	0045682	1-136	6.26e-26	52172	CheY-like	0.0034	52173	CheY-related	1a04 A:5-142
co	gi|25027578|ref|NP_737632.1|	0048694	135-207	0.00000000000000408	46894	C-terminal effector domain of the bipartite response regulators	0.0053	46900	GerE-like (LuxR/UhpA family of transcriptional regulators)	1fse A:
co	gi|25027836|ref|NP_737890.1|	0045682	2-133	6.55e-16	52172	CheY-like	0.0053	52173	CheY-related	1a04 A:5-142
co	gi|25027836|ref|NP_737890.1|	0048694	142-194	0.00000000000782	46894	C-terminal effector domain of the bipartite response regulators	0.0093	46900	GerE-like (LuxR/UhpA family of transcriptional regulators)	1fse A:
co	gi|25027912|ref|NP_737966.1|	0045682	4-134	1.99e-35	52172	CheY-like	0.00025	52173	CheY-related	1a04 A:5-142
co	gi|25027912|ref|NP_737966.1|	0048694	150-220	7.14e-23	46894	C-terminal effector domain of the bipartite response regulators	0.0018	46900	GerE-like (LuxR/UhpA family of transcriptional regulators)	1fse A:
co	gi|25028853|ref|NP_738907.1|	0048694	669-724	0.00000000000000187	46894	C-terminal effector domain of the bipartite response regulators	0.0052	46900	GerE-like (LuxR/UhpA family of transcriptional regulators)	1fse A:
co	gi|25028853|ref|NP_738907.1|	0047420	21-142	0.0000453	52540	P-loop containing nucleoside triphosphate hydrolases	0.071	142332	Atu3015-like	2bdt A:1-176
co	gi|25028853|ref|NP_738907.1|	0054057	530-642	0.0000304	48452	TPR-like	0.058	48453	Tetratricopeptide repeat (TPR)	1qqe A:
co	gi|25028865|ref|NP_738919.1|	0048694	831-886	5.78e-17	46894	C-terminal effector domain of the bipartite response regulators	0.0065	46900	GerE-like (LuxR/UhpA family of transcriptional regulators)	1a04 A:150-216
co	gi|25028865|ref|NP_738919.1|	0050374	22-189	0.00000000486	52540	P-loop containing nucleoside triphosphate hydrolases	0.071	81269	Extended AAA-ATPase domain	1ksf X:437-755
co	gi|25028865|ref|NP_738919.1|	0054057	700-815	0.00000121	48452	TPR-like	0.039	48453	Tetratricopeptide repeat (TPR)	1e96 B:
co	gi|25028898|ref|NP_738952.1|	0045682	53-184	2.85e-29	52172	CheY-like	0.0011	52173	CheY-related	1a04 A:5-142
co	gi|25028898|ref|NP_738952.1|	0048694	195-263	0.0000000000000034	46894	C-terminal effector domain of the bipartite response regulators	0.0026	46900	GerE-like (LuxR/UhpA family of transcriptional regulators)	1a04 A:150-216
co	gi|25029001|ref|NP_739055.1|	0048694	211-279	5.44e-18	46894	C-terminal effector domain of the bipartite response regulators	0.0086	46900	GerE-like (LuxR/UhpA family of transcriptional regulators)	1fse A:
co	gi|25029001|ref|NP_739055.1|	0048136	10-142	0.000000000000589	55781	GAF domain-like	0.025	55782	GAF domain	2k2n A:31-200
co	gi|25029338|ref|NP_739392.1|	0045682	14-155	3.56e-26	52172	CheY-like	0.00079	52173	CheY-related	1a04 A:5-142
co	gi|25029338|ref|NP_739392.1|	0048694	153-225	3.4e-22	46894	C-terminal effector domain of the bipartite response regulators	0.003	46900	GerE-like (LuxR/UhpA family of transcriptional regulators)	1a04 A:150-216
co	gi|23577991|ref|NP_702938.1|	0045682	9-143	3.98e-34	52172	CheY-like	0.0007	52173	CheY-related	1a04 A:5-142
co	gi|23577991|ref|NP_702938.1|	0048694	151-223	7.14e-19	46894	C-terminal effector domain of the bipartite response regulators	0.0027	46900	GerE-like (LuxR/UhpA family of transcriptional regulators)	1a04 A:150-216
co	gi|25027624|ref|NP_737678.1|	0054060	103-241	4.97e-20	48008	GntR ligand-binding domain-like	0.00093	48009	GntR ligand-binding domain-like	2hs5 A:94-231
co	gi|25027624|ref|NP_737678.1|	0050048	32-101	3.01e-18	46785	Winged helix DNA-binding domain	0.0062	46804	GntR-like transcriptional regulators	2hs5 A:25-93
co	gi|25027628|ref|NP_737682.1|	0054060	112-240	6.02e-19	48008	GntR ligand-binding domain-like	0.019	48009	GntR ligand-binding domain-like	2hs5 A:94-231
co	gi|25027628|ref|NP_737682.1|	0050048	40-107	0.00000000000093	46785	Winged helix DNA-binding domain	0.028	46804	GntR-like transcriptional regulators	2hs5 A:25-93
co	gi|25027686|ref|NP_737740.1|	0054662	74-254	1.21e-35	64288	Chorismate lyase-like	0.0017	143473	UTRA domain	3cnv A:98-259
co	gi|25027686|ref|NP_737740.1|	0050048	17-90	4.88e-18	46785	Winged helix DNA-binding domain	0.039	46804	GntR-like transcriptional regulators	2hs5 A:25-93
co	gi|25028380|ref|NP_738434.1|	0040524	78-238	1.26e-24	100950	NagB/RpiA/CoA transferase-like	0.073	74656	CoA transferase alpha subunit-like	2g39 A:224-497
co	gi|25028380|ref|NP_738434.1|	0043758	4-70	0.000000000000507	46785	Winged helix DNA-binding domain	0.088	46804	GntR-like transcriptional regulators	1v4r A:1-100
co	gi|25028779|ref|NP_738833.1|	0054060	114-250	3.92e-24	48008	GntR ligand-binding domain-like	0.012	48009	GntR ligand-binding domain-like	2hs5 A:94-231
co	gi|25028779|ref|NP_738833.1|	0050048	43-132	0.00000000000000948	46785	Winged helix DNA-binding domain	0.057	46804	GntR-like transcriptional regulators	2hs5 A:25-93
co	gi|25028877|ref|NP_738931.1|	0054662	80-254	1.1e-37	64288	Chorismate lyase-like	0.0022	143473	UTRA domain	3cnv A:98-259
co	gi|25028877|ref|NP_738931.1|	0050048	25-103	1.06e-19	46785	Winged helix DNA-binding domain	0.0083	46804	GntR-like transcriptional regulators	1v4r A:1-100
co	gi|25028978|ref|NP_739032.1|	0054060	123-257	4.97e-22	48008	GntR ligand-binding domain-like	0.019	48009	GntR ligand-binding domain-like	2hs5 A:94-231
co	gi|25028978|ref|NP_739032.1|	0050048	29-99	9.38e-16	46785	Winged helix DNA-binding domain	0.027	46804	GntR-like transcriptional regulators	1v4r A:1-100
co	gi|25029075|ref|NP_739129.1|	0054060	84-217	1.1e-17	48008	GntR ligand-binding domain-like	0.015	48009	GntR ligand-binding domain-like	2hs5 A:94-231
co	gi|25029075|ref|NP_739129.1|	0050048	4-74	9.68e-16	46785	Winged helix DNA-binding domain	0.029	46804	GntR-like transcriptional regulators	1hw1 A:5-78
co	gi|25029281|ref|NP_739335.1|	0054662	84-261	6.12e-50	64288	Chorismate lyase-like	0.00086	143473	UTRA domain	3cnv A:98-259
co	gi|25029281|ref|NP_739335.1|	0050048	30-100	4.13e-17	46785	Winged helix DNA-binding domain	0.013	46804	GntR-like transcriptional regulators	1hw1 A:5-78
co	gi|25029313|ref|NP_739367.1|	0054060	100-228	5.75e-22	48008	GntR ligand-binding domain-like	0.011	48009	GntR ligand-binding domain-like	2hs5 A:94-231
co	gi|25029313|ref|NP_739367.1|	0050048	6-72	1.07e-16	46785	Winged helix DNA-binding domain	0.026	46804	GntR-like transcriptional regulators	1hw1 A:5-78
co	gi|25029365|ref|NP_739419.1|	0050048	5-75	1.94e-16	46785	Winged helix DNA-binding domain	0.018	46804	GntR-like transcriptional regulators	3bwg A:5-82
co	gi|25027119|ref|NP_737173.1|	0049608	56-236	9.16e-41	55781	GAF domain-like	0.0001	75513	IclR ligand-binding domain-like	1mkm A:76-246
co	gi|25027119|ref|NP_737173.1|	0048177	3-69	6.66e-16	46785	Winged helix DNA-binding domain	0.056	74676	Transcriptional regulator IclR, N-terminal domain	1mkm A:1-75
co	gi|25027982|ref|NP_738036.1|	0049608	72-235	1.18e-33	55781	GAF domain-like	0.00093	75513	IclR ligand-binding domain-like	1tf1 A:
co	gi|25027982|ref|NP_738036.1|	0048177	15-82	0.000000000000538	46785	Winged helix DNA-binding domain	0.019	74676	Transcriptional regulator IclR, N-terminal domain	1mkm A:1-75
co	gi|25029417|ref|NP_739471.1|	0049595	94-254	4.19e-32	55781	GAF domain-like	0.0015	75513	IclR ligand-binding domain-like	1tf1 A:
co	gi|25029417|ref|NP_739471.1|	0048177	22-86	0.000000000412	46785	Winged helix DNA-binding domain	0.023	74676	Transcriptional regulator IclR, N-terminal domain	1mkm A:1-75
co	gi|25028379|ref|NP_738433.1|	0039545	149-267	3.84e-33	51306	LexA/Signal peptidase	0.00029	51307	LexA-related	1jhf A:73-198
co	gi|25028379|ref|NP_738433.1|	0047587	48-115	2.56e-19	46785	Winged helix DNA-binding domain	0.026	46789	LexA repressor, N-terminal DNA-binding domain	1jhf A:2-72
co	gi|25028383|ref|NP_738437.1|	0043758	52-106	0.000000000000358	46785	Winged helix DNA-binding domain	0.077	68967	Lrp/AsnC-like transcriptional regulator N-terminal domain	1i1g A:2-61
co	gi|25028383|ref|NP_738437.1|	0040229	125-281	0.000000000733	100950	NagB/RpiA/CoA transferase-like	0.03	75176	D-ribose-5-phosphate isomerase (RpiA), catalytic domain	1ks2 A:2-126,A:199-219
co	gi|25029301|ref|NP_739355.1|	0049174	249-329	0.00000000109	54909	Dimeric alpha+beta barrel	0.028	69733	Lrp/AsnC-like transcriptional regulator C-terminal domain	1ri7 A:85-170
co	gi|25029301|ref|NP_739355.1|	0049384	190-240	0.0000000501	46785	Winged helix DNA-binding domain	0.022	68967	Lrp/AsnC-like transcriptional regulator N-terminal domain	1ri7 A:25-84
co	gi|25029392|ref|NP_739446.1|	0044389	94-250	3.52e-18	100950	NagB/RpiA/CoA transferase-like	0.063	75176	D-ribose-5-phosphate isomerase (RpiA), catalytic domain	1lk5 A:1-130,A:211-229
co	gi|25029392|ref|NP_739446.1|	0043758	15-70	0.00000000000468	46785	Winged helix DNA-binding domain	0.057	68967	Lrp/AsnC-like transcriptional regulator N-terminal domain	1i1g A:2-61
co	gi|25029460|ref|NP_739514.1|	0043525	5-129	5.12e-29	52172	CheY-like	0.0019	52173	CheY-related	1ys7 A:7-127
co	gi|25029460|ref|NP_739514.1|	0049944	155-214	0.00000000433	46785	Winged helix DNA-binding domain	0.079	68967	Lrp/AsnC-like transcriptional regulator N-terminal domain	1i1g A:2-61
co	gi|25026617|ref|NP_736671.1|	0045790	91-289	1.05e-33	53850	Periplasmic binding protein-like II	0.00085	53851	Phosphate binding protein-like	1i6a A:
co	gi|25026617|ref|NP_736671.1|	0045910	2-112	6.81e-24	46785	Winged helix DNA-binding domain	0.00077	88979	LysR-like transcriptional regulators	1ixc A:1-89
co	gi|25026995|ref|NP_737049.1|	0047461	1-84	4.23e-23	46785	Winged helix DNA-binding domain	0.0015	88979	LysR-like transcriptional regulators	1ixc A:1-89
co	gi|25026995|ref|NP_737049.1|	0045790	92-216	0.000000106	53850	Periplasmic binding protein-like II	0.0059	53851	Phosphate binding protein-like	1i6a A:
co	gi|25027282|ref|NP_737336.1|	0045790	90-297	1.65e-26	53850	Periplasmic binding protein-like II	0.0021	53851	Phosphate binding protein-like	1i6a A:
co	gi|25027282|ref|NP_737336.1|	0047461	1-83	4.72e-20	46785	Winged helix DNA-binding domain	0.0025	88979	LysR-like transcriptional regulators	1ixc A:1-89
co	gi|25027914|ref|NP_737968.1|	0047313	90-285	6.88e-18	53850	Periplasmic binding protein-like II	0.0092	53851	Phosphate binding protein-like	1al3 A:
co	gi|25027914|ref|NP_737968.1|	0045910	1-108	9.8e-16	46785	Winged helix DNA-binding domain	0.024	88979	LysR-like transcriptional regulators	1ixc A:1-89
co	gi|25028373|ref|NP_738427.1|	0045790	176-389	3.8e-39	53850	Periplasmic binding protein-like II	0.0000115	53851	Phosphate binding protein-like	1i6a A:
co	gi|25028373|ref|NP_738427.1|	0045910	78-197	2.72e-21	46785	Winged helix DNA-binding domain	0.0045	88979	LysR-like transcriptional regulators	1ixc A:1-89
co	gi|25029323|ref|NP_739377.1|	0045790	56-255	1.33e-38	53850	Periplasmic binding protein-like II	0.00052	53851	Phosphate binding protein-like	1al3 A:
co	gi|25029323|ref|NP_739377.1|	0045910	2-75	0.000000015	46785	Winged helix DNA-binding domain	0.022	88979	LysR-like transcriptional regulators	1ixc A:1-89
co	gi|25026583|ref|NP_736637.1|	0052801	34-170	9.6e-23	46785	Winged helix DNA-binding domain	0.017	63379	MarR-like transcriptional regulators	2eth A:1-140
co	gi|25026651|ref|NP_736705.1|	0052801	60-193	3.91e-23	46785	Winged helix DNA-binding domain	0.006	63379	MarR-like transcriptional regulators	2a61 A:5-143
co	gi|25026859|ref|NP_736913.1|	0044258	9-99	0.000000000515	46785	Winged helix DNA-binding domain	0.016	63379	MarR-like transcriptional regulators	1ub9 A:
co	gi|25027200|ref|NP_737254.1|	0052644	53-181	5.55e-20	46785	Winged helix DNA-binding domain	0.029	63379	MarR-like transcriptional regulators	2a61 A:5-143
co	gi|25027829|ref|NP_737883.1|	0052644	3-146	1.82e-28	46785	Winged helix DNA-binding domain	0.0059	63379	MarR-like transcriptional regulators	2fbk A:8-179
co	gi|25028188|ref|NP_738242.1|	0052644	25-156	3.32e-22	46785	Winged helix DNA-binding domain	0.049	63379	MarR-like transcriptional regulators	2a61 A:5-143
co	gi|25028232|ref|NP_738286.1|	0052644	14-97	0.0000000000000257	46785	Winged helix DNA-binding domain	0.022	63379	MarR-like transcriptional regulators	1ub9 A:
co	gi|25028830|ref|NP_738884.1|	0051024	180-238	0.0000232	46785	Winged helix DNA-binding domain	0.049	63379	MarR-like transcriptional regulators	2eth A:1-140
co	gi|25028961|ref|NP_739015.1|	0052644	18-166	1.74e-30	46785	Winged helix DNA-binding domain	0.0078	63379	MarR-like transcriptional regulators	2eth A:1-140
co	gi|25029112|ref|NP_739166.1|	0052801	12-145	1.06e-26	46785	Winged helix DNA-binding domain	0.0083	63379	MarR-like transcriptional regulators	3deu A:2-141
co	gi|25029382|ref|NP_739436.1|	0052644	5-138	2.51e-24	46785	Winged helix DNA-binding domain	0.0032	63379	MarR-like transcriptional regulators	1s3j A:
co	gi|25029465|ref|NP_739519.1|	0052644	2-120	1.63e-32	46785	Winged helix DNA-binding domain	0.00013	63379	MarR-like transcriptional regulators	1z91 A:8-144
co	gi|25026834|ref|NP_736888.1|	0050342	9-132	1.57e-39	52172	CheY-like	0.000096	52173	CheY-related	1nxo A:
co	gi|25026834|ref|NP_736888.1|	0051385	139-237	1.42e-29	46894	C-terminal effector domain of the bipartite response regulators	0.00099	46895	PhoB-like	1ys7 A:128-233
co	gi|25026981|ref|NP_737035.1|	0050342	1-122	3.98e-39	52172	CheY-like	0.0000479	52173	CheY-related	1nxo A:
co	gi|25026981|ref|NP_737035.1|	0051385	130-230	6.24e-31	46894	C-terminal effector domain of the bipartite response regulators	0.00061	46895	PhoB-like	1p2f A:121-217
co	gi|25029050|ref|NP_739104.1|	0050342	11-134	8.11e-40	52172	CheY-like	0.00014	52173	CheY-related	1mvo A:
co	gi|25029050|ref|NP_739104.1|	0051385	137-236	5.67e-28	46894	C-terminal effector domain of the bipartite response regulators	0.00042	46895	PhoB-like	1ys7 A:128-233
co	gi|25026805|ref|NP_736859.1|	0050823	362-400	0.0000000333	47413	lambda repressor-like DNA-binding domains	0.082	47432	SinR domain-like	2b5a A:1-77
co	gi|25026929|ref|NP_736983.1|	0050823	362-400	0.0000000333	47413	lambda repressor-like DNA-binding domains	0.082	47432	SinR domain-like	2b5a A:1-77
co	gi|25026933|ref|NP_736987.1|	0050823	362-400	0.0000000333	47413	lambda repressor-like DNA-binding domains	0.082	47432	SinR domain-like	2b5a A:1-77
co	gi|25027065|ref|NP_737119.1|	0050823	362-400	0.0000000333	47413	lambda repressor-like DNA-binding domains	0.082	47432	SinR domain-like	2b5a A:1-77
co	gi|25028501|ref|NP_738555.1|	0050823	362-400	0.0000000333	47413	lambda repressor-like DNA-binding domains	0.082	47432	SinR domain-like	2b5a A:1-77
co	gi|25026941|ref|NP_736995.1|	0051249	4-69	0.00000000000000992	47413	lambda repressor-like DNA-binding domains	0.066	47432	SinR domain-like	1y7y A:5-73
co	gi|25027068|ref|NP_737122.1|	0054369	35-83	0.000000191	47413	lambda repressor-like DNA-binding domains	0.044	47432	SinR domain-like	2b5a A:1-77
co	gi|25027261|ref|NP_737315.1|	0051249	52-124	0.00000000000000141	47413	lambda repressor-like DNA-binding domains	0.02	47432	SinR domain-like	1b0n A:1-68
co	gi|25027766|ref|NP_737820.1|	0050823	21-77	0.00000031	47413	lambda repressor-like DNA-binding domains	0.089	47432	SinR domain-like	1utx A:
co	gi|25027780|ref|NP_737834.1|	0050823	370-408	0.0000000349	47413	lambda repressor-like DNA-binding domains	0.082	47432	SinR domain-like	2b5a A:1-77
co	gi|25027792|ref|NP_737846.1|	0050823	370-408	0.0000000349	47413	lambda repressor-like DNA-binding domains	0.082	47432	SinR domain-like	2b5a A:1-77
co	gi|25028186|ref|NP_738240.1|	0054127	31-102	1.42e-19	47413	lambda repressor-like DNA-binding domains	0.012	47432	SinR domain-like	2ict A:8-94
co	gi|25028411|ref|NP_738465.1|	0054369	22-91	0.00000000000000338	47413	lambda repressor-like DNA-binding domains	0.021	47432	SinR domain-like	1b0n A:1-68
co	gi|25029407|ref|NP_739461.1|	0054127	9-91	1.28e-26	47413	lambda repressor-like DNA-binding domains	0.0055	47432	SinR domain-like	2ict A:8-94
co	gi|23578000|ref|NP_702947.1|	0051908	4-72	9.92e-18	47413	lambda repressor-like DNA-binding domains	0.0049	47432	SinR domain-like	1y7y A:5-73
co	gi|23578020|ref|NP_702967.1|	0046409	170-224	0.000000222	47413	lambda repressor-like DNA-binding domains	0.042	47432	SinR domain-like	2b5a A:1-77
co	gi|25026953|ref|NP_737007.1|	0054157	24-73	0.00000000000329	46689	Homeodomain-like	0.01	46764	Tetracyclin repressor-like, N-terminal domain	1t56 A:22-94
co	gi|25027047|ref|NP_737101.1|	0054374	30-101	0.0000113	46689	Homeodomain-like	0.019	46764	Tetracyclin repressor-like, N-terminal domain	1rkt A:2-82
co	gi|25027221|ref|NP_737275.1|	0050189	140-251	1.19e-18	48498	Tetracyclin repressor-like, C-terminal domain	0.0055	48499	Tetracyclin repressor-like, C-terminal domain	1vi0 A:78-194
co	gi|25027221|ref|NP_737275.1|	0049523	61-145	4.21e-16	46689	Homeodomain-like	0.0091	46764	Tetracyclin repressor-like, N-terminal domain	1z77 A:1-75
co	gi|25027495|ref|NP_737549.1|	0049523	11-77	1.1e-16	46689	Homeodomain-like	0.0068	46764	Tetracyclin repressor-like, N-terminal domain	1pb6 A:14-85
co	gi|25027541|ref|NP_737595.1|	0054374	21-95	0.0000000000000473	46689	Homeodomain-like	0.0084	46764	Tetracyclin repressor-like, N-terminal domain	2hku A:18-87
co	gi|25027589|ref|NP_737643.1|	0049523	19-99	7.48e-19	46689	Homeodomain-like	0.0059	46764	Tetracyclin repressor-like, N-terminal domain	2d6y A:7-74
co	gi|25027589|ref|NP_737643.1|	0052878	101-216	0.00000000133	48498	Tetracyclin repressor-like, C-terminal domain	0.017	48499	Tetracyclin repressor-like, C-terminal domain	2g3b A:74-189
co	gi|25028219|ref|NP_738273.1|	0049523	7-74	7.7e-18	46689	Homeodomain-like	0.0027	46764	Tetracyclin repressor-like, N-terminal domain	2gen A:6-75
co	gi|25028219|ref|NP_738273.1|	0052886	90-185	0.000000377	48498	Tetracyclin repressor-like, C-terminal domain	0.016	48499	Tetracyclin repressor-like, C-terminal domain	1rkt A:83-205
co	gi|25028565|ref|NP_738619.1|	0051585	105-164	0.00000000000000948	46689	Homeodomain-like	0.0023	46764	Tetracyclin repressor-like, N-terminal domain	2o7o A:2-67
co	gi|25028565|ref|NP_738619.1|	0053236	181-285	0.000000000511	48498	Tetracyclin repressor-like, C-terminal domain	0.006	48499	Tetracyclin repressor-like, C-terminal domain	2o7o A:68-208
co	gi|25028843|ref|NP_738897.1|	0052799	160-282	1.06e-23	48498	Tetracyclin repressor-like, C-terminal domain	0.012	48499	Tetracyclin repressor-like, C-terminal domain	2gen A:76-193
co	gi|25028843|ref|NP_738897.1|	0049523	85-153	0.0000000000000108	46689	Homeodomain-like	0.0058	46764	Tetracyclin repressor-like, N-terminal domain	1pb6 A:14-85
co	gi|25028894|ref|NP_738948.1|	0054374	23-87	0.00000000000513	46689	Homeodomain-like	0.0092	46764	Tetracyclin repressor-like, N-terminal domain	2o7o A:2-67
co	gi|25028894|ref|NP_738948.1|	0052844	97-242	0.00000000534	48498	Tetracyclin repressor-like, C-terminal domain	0.011	48499	Tetracyclin repressor-like, C-terminal domain	2g7g A:74-205
co	gi|25028944|ref|NP_738998.1|	0054341	34-101	0.000000000000449	46689	Homeodomain-like	0.01	46764	Tetracyclin repressor-like, N-terminal domain	2fq4 A:9-77
co	gi|25029337|ref|NP_739391.1|	0049523	15-94	5.49e-18	46689	Homeodomain-like	0.0068	46764	Tetracyclin repressor-like, N-terminal domain	1rkt A:2-82
co	gi|25029337|ref|NP_739391.1|	0050189	92-204	0.0000000000411	48498	Tetracyclin repressor-like, C-terminal domain	0.015	48499	Tetracyclin repressor-like, C-terminal domain	2fx0 A:77-198
co	gi|25029344|ref|NP_739398.1|	0049523	15-98	4.36e-16	46689	Homeodomain-like	0.009	46764	Tetracyclin repressor-like, N-terminal domain	1sgm A:5-77
co	gi|25029344|ref|NP_739398.1|	0052656	94-203	0.000000089	48498	Tetracyclin repressor-like, C-terminal domain	0.017	48499	Tetracyclin repressor-like, C-terminal domain	2g7s A:77-192
co	gi|25029466|ref|NP_739520.1|	0049195	2-76	6.67e-19	46689	Homeodomain-like	0.0041	46764	Tetracyclin repressor-like, N-terminal domain	3c07 A:15-89
co	gi|25027848|ref|NP_737902.1|	0053941	21-81	0.00000618	46785	Winged helix DNA-binding domain	0.067	109680	TrmB-like	1sfx A:
co	gi|25028474|ref|NP_738528.1|	0050465	118-299	2.2e-26	102405	MCP/YpsA-like	0.036	102406	MoCo carrier protein-like	1wek A:
co	gi|25028474|ref|NP_738528.1|	0044139	337-388	0.0000714	46785	Winged helix DNA-binding domain	0.093	109680	TrmB-like	1sfx A:
