# Supplementary material for: Abundance, diversity and domain architecture variability in prokaryotic DNA-binding transcription factors
Source: PLoS One. 2018 Apr 3;13(4):e0195332. doi: 10.1371/journal.pone.0195332 (PMC5882156; doi:10.1371/journal.pone.0195332)
Supplement: S1 Dataset — The information of genomes and transcription factors is organized in a tabular format. The file S1_Dataset.zip contains 761 files, one per genome. The information is organized as follows: Genome ID, identifier from NCBI database; Supfam ID; physical position of the Domain; E-value; Supfam model assignment; Supfam description; E-value associated to the family; Family ID; Family ID; representative PDB associated to each assignment. (ZIP) [file pone.0195332.s005.zip › Genomes_assignments/Corynebacterium_glutamicum_R_B.TFs]

4e	gi|145294059|ref|YP_001136880.1|	0035607	253-304	0.0000851	46689	Homeodomain-like	0.051	46759	AraC type transcriptional activator	1d5y A:57-121
4e	gi|145294092|ref|YP_001136913.1|	0046275	419-467	0.000000291	46689	Homeodomain-like	0.059	46759	AraC type transcriptional activator	1d5y A:57-121
4e	gi|145294092|ref|YP_001136913.1|	0035607	129-176	0.0000448	46689	Homeodomain-like	0.069	46759	AraC type transcriptional activator	1bl0 A:9-62
4e	gi|145294459|ref|YP_001137280.1|	0039814	124-279	0.00000000000288	55136	Probable bacterial effector-binding domain	0.058	55140	Rob transcription factor, C-terminal domain	1d5y A:122-294
4e	gi|145294459|ref|YP_001137280.1|	0046275	52-102	0.000000069	46689	Homeodomain-like	0.0087	46759	AraC type transcriptional activator	1d5y A:57-121
4e	gi|145294653|ref|YP_001137474.1|	0052668	16-203	4.8e-48	52317	Class I glutamine amidotransferase-like	0.0045	52325	DJ-1/PfpI	1g2i A:
4e	gi|145294653|ref|YP_001137474.1|	0045977	275-324	0.0000000349	46689	Homeodomain-like	0.018	46759	AraC type transcriptional activator	1bl0 A:63-124
4e	gi|145294653|ref|YP_001137474.1|	0035607	221-272	0.00000043	46689	Homeodomain-like	0.076	46764	Tetracyclin repressor-like, N-terminal domain	1v7b A:1-74
4e	gi|145295133|ref|YP_001137954.1|	0046275	162-208	0.000000197	46689	Homeodomain-like	0.053	46759	AraC type transcriptional activator	1bl0 A:63-124
4e	gi|145295133|ref|YP_001137954.1|	0035607	111-158	0.000000657	46689	Homeodomain-like	0.031	46759	AraC type transcriptional activator	1bl0 A:9-62
4e	gi|145295133|ref|YP_001137954.1|	0054560	205-272	0.000017	51182	RmlC-like cupins	0.041	89406	Hypothetical protein TM1112	1lkn A:
4e	gi|145296678|ref|YP_001139499.1|	0046275	278-330	0.0000000000627	46689	Homeodomain-like	0.04	46759	AraC type transcriptional activator	1bl0 A:63-124
4e	gi|145295534|ref|YP_001138355.1|	0037457	101-166	3.4e-19	55252	C-terminal domain of arginine repressor	0.00083	55253	C-terminal domain of arginine repressor	1xxa A:
4e	gi|145295534|ref|YP_001138355.1|	0045802	16-79	1.74e-17	46785	Winged helix DNA-binding domain	0.011	46792	Arginine repressor (ArgR), N-terminal DNA-binding domain	1f9n A:3-78
4e	gi|145295041|ref|YP_001137862.1|	0049777	7-92	6.72e-24	46785	Winged helix DNA-binding domain	0.0069	46801	ArsR-like transcriptional regulators	1r1u A:
4e	gi|145296233|ref|YP_001139054.1|	0049944	37-108	1.31e-19	46785	Winged helix DNA-binding domain	0.076	46801	ArsR-like transcriptional regulators	1r1u A:
4e	gi|145297033|ref|YP_001139854.1|	0049777	5-94	7.39e-17	46785	Winged helix DNA-binding domain	0.075	46801	ArsR-like transcriptional regulators	1smt A:
4e	gi|145294182|ref|YP_001137003.1|	0049777	5-86	1.26e-20	46785	Winged helix DNA-binding domain	0.018	46801	ArsR-like transcriptional regulators	1smt A:
4e	gi|145294188|ref|YP_001137009.1|	0053027	23-83	4.23e-21	46785	Winged helix DNA-binding domain	0.04	46801	ArsR-like transcriptional regulators	1smt A:
4e	gi|145294199|ref|YP_001137020.1|	0053261	12-104	2.63e-20	46785	Winged helix DNA-binding domain	0.064	46801	ArsR-like transcriptional regulators	1r1u A:
4e	gi|145294204|ref|YP_001137025.1|	0049777	10-92	6.87e-21	46785	Winged helix DNA-binding domain	0.027	46801	ArsR-like transcriptional regulators	1smt A:
4e	gi|145294383|ref|YP_001137204.1|	0049777	3-87	3.78e-24	46785	Winged helix DNA-binding domain	0.018	46801	ArsR-like transcriptional regulators	1smt A:
4e	gi|145294567|ref|YP_001137388.1|	0049777	30-115	1.14e-20	46785	Winged helix DNA-binding domain	0.007	46801	ArsR-like transcriptional regulators	1r1u A:
4e	gi|145295747|ref|YP_001138568.1|	0049777	11-95	6.39e-20	46785	Winged helix DNA-binding domain	0.019	46801	ArsR-like transcriptional regulators	1u2w A:12-119
4e	gi|145294422|ref|YP_001137243.1|	0052861	7-145	1.96e-36	51206	cAMP-binding domain-like	0.002	51210	cAMP-binding domain	1vp6 A:
4e	gi|145294422|ref|YP_001137243.1|	0048601	148-226	2.84e-20	46785	Winged helix DNA-binding domain	0.0095	46796	CAP C-terminal domain-like	1hw5 A:138-208
4e	gi|145294176|ref|YP_001136997.1|	0048601	9-88	0.00000000000000109	46785	Winged helix DNA-binding domain	0.036	46796	CAP C-terminal domain-like	2coh A:118-199
4e	gi|145295314|ref|YP_001138135.1|	0054946	28-164	1.7e-23	51206	cAMP-binding domain-like	0.01	51210	cAMP-binding domain	2gau A:10-151
4e	gi|145295314|ref|YP_001138135.1|	0048601	168-246	0.00000000000000177	46785	Winged helix DNA-binding domain	0.024	46796	CAP C-terminal domain-like	1hw5 A:138-208
4e	gi|145296234|ref|YP_001139055.1|	0041150	13-138	3.74e-35	46785	Winged helix DNA-binding domain	0.002	101027	FUR-like	1mzb A:
4e	gi|145294157|ref|YP_001136978.1|	0036339	60-329	3.81e-68	53822	Periplasmic binding protein-like I	0.0000808	53823	L-arabinose binding protein-like	2dri A:
4e	gi|145294157|ref|YP_001136978.1|	0051985	1-59	4.13e-17	47413	lambda repressor-like DNA-binding domains	0.0059	47438	GalR/LacI-like bacterial regulator	2bjc A:1-62
4e	gi|145294293|ref|YP_001137114.1|	0036339	65-329	8.69e-54	53822	Periplasmic binding protein-like I	0.00019	53823	L-arabinose binding protein-like	1dbq A:
4e	gi|145294293|ref|YP_001137114.1|	0051985	5-63	0.00000000000000788	47413	lambda repressor-like DNA-binding domains	0.0044	47438	GalR/LacI-like bacterial regulator	2bjc A:1-62
4e	gi|145294301|ref|YP_001137122.1|	0036339	64-322	2.02e-57	53822	Periplasmic binding protein-like I	0.0000795	53823	L-arabinose binding protein-like	2nzu G:58-332
4e	gi|145294301|ref|YP_001137122.1|	0051985	4-62	8.44e-19	47413	lambda repressor-like DNA-binding domains	0.0026	47438	GalR/LacI-like bacterial regulator	2hsg A:2-58
4e	gi|145294304|ref|YP_001137125.1|	0035780	59-318	2.36e-47	53822	Periplasmic binding protein-like I	0.00021	53823	L-arabinose binding protein-like	2nzu G:58-332
4e	gi|145294304|ref|YP_001137125.1|	0051985	3-60	0.00000000000113	47413	lambda repressor-like DNA-binding domains	0.0042	47438	GalR/LacI-like bacterial regulator	2hsg A:2-58
4e	gi|145295390|ref|YP_001138211.1|	0035780	69-328	2.16e-62	53822	Periplasmic binding protein-like I	0.0000413	53823	L-arabinose binding protein-like	2nzu G:58-332
4e	gi|145295390|ref|YP_001138211.1|	0051985	12-70	9.64e-16	47413	lambda repressor-like DNA-binding domains	0.0045	47438	GalR/LacI-like bacterial regulator	2hsg A:2-58
4e	gi|145295504|ref|YP_001138325.1|	0035780	64-326	1.63e-57	53822	Periplasmic binding protein-like I	0.0000921	53823	L-arabinose binding protein-like	2nzu G:58-332
4e	gi|145295504|ref|YP_001138325.1|	0051985	7-66	1.03e-16	47413	lambda repressor-like DNA-binding domains	0.0027	47438	GalR/LacI-like bacterial regulator	2hsg A:2-58
4e	gi|145296008|ref|YP_001138829.1|	0035780	61-309	1.01e-43	53822	Periplasmic binding protein-like I	0.0002	53823	L-arabinose binding protein-like	2nzu G:58-332
4e	gi|145296008|ref|YP_001138829.1|	0051985	5-62	2.58e-17	47413	lambda repressor-like DNA-binding domains	0.0029	47438	GalR/LacI-like bacterial regulator	1efa A:2-60
4e	gi|145296073|ref|YP_001138894.1|	0036339	71-328	5.8e-49	53822	Periplasmic binding protein-like I	0.00015	53823	L-arabinose binding protein-like	2nzu G:58-332
4e	gi|145296073|ref|YP_001138894.1|	0051985	4-63	0.0000000000000291	47413	lambda repressor-like DNA-binding domains	0.0051	47438	GalR/LacI-like bacterial regulator	2bjc A:1-62
4e	gi|145296481|ref|YP_001139302.1|	0035780	76-222,255-363	3.26e-49	53822	Periplasmic binding protein-like I	0.00017	53823	L-arabinose binding protein-like	2nzu G:58-332
4e	gi|145296481|ref|YP_001139302.1|	0051985	18-75	0.0000000000045	47413	lambda repressor-like DNA-binding domains	0.0061	47438	GalR/LacI-like bacterial regulator	2bjc A:1-62
4e	gi|145296482|ref|YP_001139303.1|	0035780	69-215,248-356	3.08e-49	53822	Periplasmic binding protein-like I	0.00017	53823	L-arabinose binding protein-like	2nzu G:58-332
4e	gi|145296482|ref|YP_001139303.1|	0051985	11-68	0.00000000000439	47413	lambda repressor-like DNA-binding domains	0.0061	47438	GalR/LacI-like bacterial regulator	2bjc A:1-62
4e	gi|145296626|ref|YP_001139447.1|	0043335	85-347	1.59e-38	53822	Periplasmic binding protein-like I	0.0002	53823	L-arabinose binding protein-like	2nzu G:58-332
4e	gi|145296626|ref|YP_001139447.1|	0051985	10-67	0.0000000000488	47413	lambda repressor-like DNA-binding domains	0.01	47438	GalR/LacI-like bacterial regulator	2hsg A:2-58
4e	gi|145296555|ref|YP_001139376.1|	0048694	212-279	5.44e-18	46894	C-terminal effector domain of the bipartite response regulators	0.0086	46900	GerE-like (LuxR/UhpA family of transcriptional regulators)	1fse A:
4e	gi|145296555|ref|YP_001139376.1|	0048136	10-144	0.000000000000233	55781	GAF domain-like	0.025	55782	GAF domain	2k2n A:31-200
4e	gi|145294782|ref|YP_001137603.1|	0045682	1-131	1.71e-26	52172	CheY-like	0.00058	52173	CheY-related	1a04 A:5-142
4e	gi|145294782|ref|YP_001137603.1|	0048694	164-229	1.9e-21	46894	C-terminal effector domain of the bipartite response regulators	0.0044	46900	GerE-like (LuxR/UhpA family of transcriptional regulators)	1fse A:
4e	gi|145295107|ref|YP_001137928.1|	0045682	1-133	5.41e-25	52172	CheY-like	0.0028	52173	CheY-related	1s8n A:
4e	gi|145295107|ref|YP_001137928.1|	0048694	129-203	3.4e-16	46894	C-terminal effector domain of the bipartite response regulators	0.0043	46900	GerE-like (LuxR/UhpA family of transcriptional regulators)	1fse A:
4e	gi|145295913|ref|YP_001138734.1|	0045682	1-139	2.28e-27	52172	CheY-like	0.00074	52173	CheY-related	1a04 A:5-142
4e	gi|145295913|ref|YP_001138734.1|	0048694	141-210	1.46e-19	46894	C-terminal effector domain of the bipartite response regulators	0.0035	46900	GerE-like (LuxR/UhpA family of transcriptional regulators)	1fse A:
4e	gi|145296361|ref|YP_001139182.1|	0048694	624-682	8.16e-17	46894	C-terminal effector domain of the bipartite response regulators	0.0057	46900	GerE-like (LuxR/UhpA family of transcriptional regulators)	1a04 A:150-216
4e	gi|145296361|ref|YP_001139182.1|	0043792	18-158	0.0000374	52540	P-loop containing nucleoside triphosphate hydrolases	0.079	81268	Tandem AAA-ATPase domain	2p6r A:1-202
4e	gi|145296361|ref|YP_001139182.1|	0054057	500-600	0.0000222	48452	TPR-like	0.049	48453	Tetratricopeptide repeat (TPR)	1xnf A:
4e	gi|145296375|ref|YP_001139196.1|	0048694	830-888	6.8e-18	46894	C-terminal effector domain of the bipartite response regulators	0.0054	46900	GerE-like (LuxR/UhpA family of transcriptional regulators)	1fse A:
4e	gi|145296375|ref|YP_001139196.1|	0050374	24-184	0.00000000124	52540	P-loop containing nucleoside triphosphate hydrolases	0.071	82395	Plasmid maintenance system epsilon/zeta, toxin zeta subunit	1gvn B:
4e	gi|145296375|ref|YP_001139196.1|	0054057	699-821	0.00000683	48452	TPR-like	0.052	48453	Tetratricopeptide repeat (TPR)	1w3b A:
4e	gi|145296385|ref|YP_001139206.1|	0043525	8-127	1.42e-30	52172	CheY-like	0.00019	52173	CheY-related	1yio A:3-130
4e	gi|145296385|ref|YP_001139206.1|	0048694	130-202	7.14e-16	46894	C-terminal effector domain of the bipartite response regulators	0.0066	46900	GerE-like (LuxR/UhpA family of transcriptional regulators)	1yio A:131-200
4e	gi|145296944|ref|YP_001139765.1|	0045682	1-142	6.4e-26	52172	CheY-like	0.00076	52173	CheY-related	1a04 A:5-142
4e	gi|145296944|ref|YP_001139765.1|	0048694	139-212	6.8e-22	46894	C-terminal effector domain of the bipartite response regulators	0.0031	46900	GerE-like (LuxR/UhpA family of transcriptional regulators)	1a04 A:150-216
4e	gi|145297101|ref|YP_001139921.1|	0048694	14-64	0.0000204	46894	C-terminal effector domain of the bipartite response regulators	0.063	46900	GerE-like (LuxR/UhpA family of transcriptional regulators)	1p4w A:
4e	gi|145294280|ref|YP_001137101.1|	0054662	75-249	2.04e-43	64288	Chorismate lyase-like	0.00000023	143473	UTRA domain	2p19 A:2-149
4e	gi|145294280|ref|YP_001137101.1|	0050048	17-91	9.25e-21	46785	Winged helix DNA-binding domain	0.022	46804	GntR-like transcriptional regulators	2hs5 A:25-93
4e	gi|145294231|ref|YP_001137052.1|	0040524	82-246	6.07e-16	100950	NagB/RpiA/CoA transferase-like	0.068	110513	IF2B-like	1vb5 A:
4e	gi|145294231|ref|YP_001137052.1|	0043758	11-69	0.000000000364	46785	Winged helix DNA-binding domain	0.073	46804	GntR-like transcriptional regulators	3bwg A:5-82
4e	gi|145294835|ref|YP_001137656.1|	0054060	83-223	1.31e-17	48008	GntR ligand-binding domain-like	0.011	48009	GntR ligand-binding domain-like	2hs5 A:94-231
4e	gi|145294835|ref|YP_001137656.1|	0050048	10-80	1.72e-16	46785	Winged helix DNA-binding domain	0.012	46804	GntR-like transcriptional regulators	2hs5 A:25-93
4e	gi|145294950|ref|YP_001137771.1|	0050696	75-450	5.34e-67	53383	PLP-dependent transferases	0.00045	53384	AAT-like	1x0m A:26-428
4e	gi|145294950|ref|YP_001137771.1|	0050048	10-82	4.04e-17	46785	Winged helix DNA-binding domain	0.014	46804	GntR-like transcriptional regulators	1v4r A:1-100
4e	gi|145295154|ref|YP_001137975.1|	0054060	75-213	6.02e-22	48008	GntR ligand-binding domain-like	0.00048	48009	GntR ligand-binding domain-like	2hs5 A:94-231
4e	gi|145295154|ref|YP_001137975.1|	0050048	7-73	1.2e-19	46785	Winged helix DNA-binding domain	0.0063	46804	GntR-like transcriptional regulators	2hs5 A:25-93
4e	gi|145295836|ref|YP_001138657.1|	0040524	78-238	9.21e-25	100950	NagB/RpiA/CoA transferase-like	0.089	74656	CoA transferase alpha subunit-like	2g39 A:224-497
4e	gi|145295836|ref|YP_001138657.1|	0043758	4-70	0.000000000000507	46785	Winged helix DNA-binding domain	0.088	46804	GntR-like transcriptional regulators	1v4r A:1-100
4e	gi|145295839|ref|YP_001138660.1|	0043758	5-60	0.000000000000129	46785	Winged helix DNA-binding domain	0.071	46804	GntR-like transcriptional regulators	1v4r A:1-100
4e	gi|145295839|ref|YP_001138660.1|	0040229	87-218	0.0000000126	100950	NagB/RpiA/CoA transferase-like	0.079	110513	IF2B-like	1vb5 A:
4e	gi|145296277|ref|YP_001139098.1|	0054662	59-235	5.18e-39	64288	Chorismate lyase-like	0.0018	143473	UTRA domain	2p19 A:2-149
4e	gi|145296277|ref|YP_001139098.1|	0050048	7-73	3.64e-17	46785	Winged helix DNA-binding domain	0.011	46804	GntR-like transcriptional regulators	1v4r A:1-100
4e	gi|145296281|ref|YP_001139102.1|	0054060	82-218	1.41e-27	48008	GntR ligand-binding domain-like	0.0067	48009	GntR ligand-binding domain-like	2hs5 A:94-231
4e	gi|145296281|ref|YP_001139102.1|	0050048	11-100	0.000000000000803	46785	Winged helix DNA-binding domain	0.056	46804	GntR-like transcriptional regulators	2hs5 A:25-93
4e	gi|145296524|ref|YP_001139345.1|	0054060	113-246	2.62e-21	48008	GntR ligand-binding domain-like	0.02	48009	GntR ligand-binding domain-like	2hs5 A:94-231
4e	gi|145296524|ref|YP_001139345.1|	0050048	18-89	0.0000000000000369	46785	Winged helix DNA-binding domain	0.031	46804	GntR-like transcriptional regulators	1v4r A:1-100
4e	gi|145296648|ref|YP_001139469.1|	0050048	11-93	1.59e-19	46785	Winged helix DNA-binding domain	0.022	46804	GntR-like transcriptional regulators	1hw1 A:5-78
4e	gi|145296648|ref|YP_001139469.1|	0054060	104-239	1.28e-17	48008	GntR ligand-binding domain-like	0.015	48009	GntR ligand-binding domain-like	2hs5 A:94-231
4e	gi|145296882|ref|YP_001139703.1|	0054662	85-262	8.48e-49	64288	Chorismate lyase-like	0.00073	143473	UTRA domain	3cnv A:98-259
4e	gi|145296882|ref|YP_001139703.1|	0050048	36-101	2.9e-17	46785	Winged helix DNA-binding domain	0.01	46804	GntR-like transcriptional regulators	1hw1 A:5-78
4e	gi|145296907|ref|YP_001139728.1|	0054060	103-226	2.88e-31	48008	GntR ligand-binding domain-like	0.0086	48009	GntR ligand-binding domain-like	2hs5 A:94-231
4e	gi|145296907|ref|YP_001139728.1|	0050048	18-117	1.88e-16	46785	Winged helix DNA-binding domain	0.025	46804	GntR-like transcriptional regulators	2hs5 A:25-93
4e	gi|145296916|ref|YP_001139737.1|	0054060	96-225	1.33e-19	48008	GntR ligand-binding domain-like	0.013	48009	GntR ligand-binding domain-like	2hs5 A:94-231
4e	gi|145296916|ref|YP_001139737.1|	0050048	4-66	1.93e-16	46785	Winged helix DNA-binding domain	0.03	46804	GntR-like transcriptional regulators	1hw1 A:5-78
4e	gi|145296922|ref|YP_001139743.1|	0054060	88-223	6.8e-22	48008	GntR ligand-binding domain-like	0.0088	48009	GntR ligand-binding domain-like	2hs5 A:94-231
4e	gi|145296922|ref|YP_001139743.1|	0050048	15-86	0.0000000000000315	46785	Winged helix DNA-binding domain	0.056	46804	GntR-like transcriptional regulators	2hs5 A:25-93
4e	gi|145296959|ref|YP_001139780.1|	0050048	3-72	3.8e-17	46785	Winged helix DNA-binding domain	0.019	46804	GntR-like transcriptional regulators	3bwg A:5-82
4e	gi|145294108|ref|YP_001136929.1|	0049608	81-248	4.05e-33	55781	GAF domain-like	0.0051	75513	IclR ligand-binding domain-like	1td5 A:
4e	gi|145294108|ref|YP_001136929.1|	0048177	11-76	0.000000000000312	46785	Winged helix DNA-binding domain	0.058	74676	Transcriptional regulator IclR, N-terminal domain	1mkm A:1-75
4e	gi|145294719|ref|YP_001137540.1|	0049608	67-246	1.24e-38	55781	GAF domain-like	0.00013	75513	IclR ligand-binding domain-like	1mkm A:76-246
4e	gi|145294719|ref|YP_001137540.1|	0048177	14-80	0.00000000000000817	46785	Winged helix DNA-binding domain	0.056	74676	Transcriptional regulator IclR, N-terminal domain	1mkm A:1-75
4e	gi|145295455|ref|YP_001138276.1|	0049608	72-235	2.88e-33	55781	GAF domain-like	0.0013	75513	IclR ligand-binding domain-like	1mkm A:76-246
4e	gi|145295455|ref|YP_001138276.1|	0048177	15-82	0.00000000000129	46785	Winged helix DNA-binding domain	0.019	74676	Transcriptional regulator IclR, N-terminal domain	1mkm A:1-75
4e	gi|145296358|ref|YP_001139179.1|	0049608	73-252	4.84e-48	55781	GAF domain-like	0.00044	75513	IclR ligand-binding domain-like	1td5 A:
4e	gi|145296358|ref|YP_001139179.1|	0048177	9-80	0.0000000000000476	46785	Winged helix DNA-binding domain	0.045	74676	Transcriptional regulator IclR, N-terminal domain	1mkm A:1-75
4e	gi|145296411|ref|YP_001139232.1|	0049608	78-260	9.81e-26	55781	GAF domain-like	0.0067	75513	IclR ligand-binding domain-like	1td5 A:
4e	gi|145296411|ref|YP_001139232.1|	0048177	14-82	0.000000000000703	46785	Winged helix DNA-binding domain	0.065	74676	Transcriptional regulator IclR, N-terminal domain	1mkm A:1-75
4e	gi|145297012|ref|YP_001139833.1|	0049608	90-251	3.53e-31	55781	GAF domain-like	0.002	75513	IclR ligand-binding domain-like	1tf1 A:
4e	gi|145297012|ref|YP_001139833.1|	0048177	19-82	0.0000000153	46785	Winged helix DNA-binding domain	0.027	74676	Transcriptional regulator IclR, N-terminal domain	1mkm A:1-75
4e	gi|145297048|ref|YP_001139869.1|	0049608	284-472	2.12e-36	55781	GAF domain-like	0.00067	75513	IclR ligand-binding domain-like	1tf1 A:
4e	gi|145297048|ref|YP_001139869.1|	0049608	68-206	5.49e-16	55781	GAF domain-like	0.011	75513	IclR ligand-binding domain-like	1mkm A:76-246
4e	gi|145297048|ref|YP_001139869.1|	0048177	230-299	0.0000000000934	46785	Winged helix DNA-binding domain	0.073	46819	Helicase DNA-binding domain	2fna A:284-356
4e	gi|145297048|ref|YP_001139869.1|	0048177	4-73	0.0000000193	46785	Winged helix DNA-binding domain	0.044	74676	Transcriptional regulator IclR, N-terminal domain	1mkm A:1-75
4e	gi|145297061|ref|YP_001139882.1|	0049608	68-253	4.51e-37	55781	GAF domain-like	0.00053	75513	IclR ligand-binding domain-like	1mkm A:76-246
4e	gi|145297061|ref|YP_001139882.1|	0048177	12-74	0.0000000000000945	46785	Winged helix DNA-binding domain	0.024	74676	Transcriptional regulator IclR, N-terminal domain	1mkm A:1-75
4e	gi|145295324|ref|YP_001138145.1|	0040266	10-115	0.000000828	46785	Winged helix DNA-binding domain	0.064	46789	LexA repressor, N-terminal DNA-binding domain	1jhf A:2-72
4e	gi|145295835|ref|YP_001138656.1|	0039545	133-251	1.19e-32	51306	LexA/Signal peptidase	0.00035	51307	LexA-related	1jhf A:73-198
4e	gi|145295835|ref|YP_001138656.1|	0047587	31-98	2.26e-19	46785	Winged helix DNA-binding domain	0.026	46789	LexA repressor, N-terminal DNA-binding domain	1jhf A:2-72
4e	gi|145294131|ref|YP_001136952.1|	0043525	4-131	1.57e-28	52172	CheY-like	0.0026	52173	CheY-related	1zh2 A:2-120
4e	gi|145294131|ref|YP_001136952.1|	0049944	155-214	0.000000949	46785	Winged helix DNA-binding domain	0.035	68967	Lrp/AsnC-like transcriptional regulator N-terminal domain	1i1g A:2-61
4e	gi|145294379|ref|YP_001137200.1|	0052162	70-150	7.24e-16	54909	Dimeric alpha+beta barrel	0.01	69733	Lrp/AsnC-like transcriptional regulator C-terminal domain	1ri7 A:85-170
4e	gi|145294379|ref|YP_001137200.1|	0052161	5-63	0.00000000000000708	46785	Winged helix DNA-binding domain	0.011	68967	Lrp/AsnC-like transcriptional regulator N-terminal domain	2cfx A:1-63
4e	gi|145296635|ref|YP_001139456.1|	0049595	89-252	9.16e-26	55781	GAF domain-like	0.0036	75513	IclR ligand-binding domain-like	1mkm A:76-246
4e	gi|145296635|ref|YP_001139456.1|	0048177	13-75	0.00000000000162	46785	Winged helix DNA-binding domain	0.081	68967	Lrp/AsnC-like transcriptional regulator N-terminal domain	1ri7 A:25-84
4e	gi|145296654|ref|YP_001139475.1|	0052162	77-155	0.0000000000000523	54909	Dimeric alpha+beta barrel	0.0087	69733	Lrp/AsnC-like transcriptional regulator C-terminal domain	1ri7 A:85-170
4e	gi|145296654|ref|YP_001139475.1|	0052161	14-73	0.0000000000000224	46785	Winged helix DNA-binding domain	0.0056	68967	Lrp/AsnC-like transcriptional regulator N-terminal domain	1ri7 A:25-84
4e	gi|145294062|ref|YP_001136883.1|	0045790	97-296	2.61e-34	53850	Periplasmic binding protein-like II	0.0027	53851	Phosphate binding protein-like	1i6a A:
4e	gi|145294062|ref|YP_001136883.1|	0045910	4-116	3.33e-21	46785	Winged helix DNA-binding domain	0.0036	88979	LysR-like transcriptional regulators	1ixc A:1-89
4e	gi|145294539|ref|YP_001137360.1|	0047461	1-84	1.42e-23	46785	Winged helix DNA-binding domain	0.0023	88979	LysR-like transcriptional regulators	1ixc A:1-89
4e	gi|145294539|ref|YP_001137360.1|	0045790	91-289	0.0000000306	53850	Periplasmic binding protein-like II	0.01	53851	Phosphate binding protein-like	2fyi A:88-307
4e	gi|145294576|ref|YP_001137397.1|	0047462	92-289	2.79e-31	53850	Periplasmic binding protein-like II	0.002	53851	Phosphate binding protein-like	2esn A:92-303
4e	gi|145294576|ref|YP_001137397.1|	0047461	3-83	2.16e-21	46785	Winged helix DNA-binding domain	0.0016	88979	LysR-like transcriptional regulators	1ixc A:1-89
4e	gi|145294777|ref|YP_001137598.1|	0045790	89-296	2.53e-33	53850	Periplasmic binding protein-like II	0.0028	53851	Phosphate binding protein-like	1i6a A:
4e	gi|145294777|ref|YP_001137598.1|	0052508	1-81	5.32e-17	46785	Winged helix DNA-binding domain	0.019	88979	LysR-like transcriptional regulators	1ixc A:1-89
4e	gi|145294822|ref|YP_001137643.1|	0045790	95-300	1.71e-35	53850	Periplasmic binding protein-like II	0.00041	53851	Phosphate binding protein-like	1i6a A:
4e	gi|145294822|ref|YP_001137643.1|	0045910	7-114	6.26e-20	46785	Winged helix DNA-binding domain	0.0078	88979	LysR-like transcriptional regulators	1ixc A:1-89
4e	gi|145295402|ref|YP_001138223.1|	0049998	81-284	1.77e-16	53850	Periplasmic binding protein-like II	0.013	53851	Phosphate binding protein-like	1al3 A:
4e	gi|145295402|ref|YP_001138223.1|	0045910	1-107	0.00000000000000544	46785	Winged helix DNA-binding domain	0.025	88979	LysR-like transcriptional regulators	1ixc A:1-89
4e	gi|145295830|ref|YP_001138651.1|	0045790	96-308	1.52e-36	53850	Periplasmic binding protein-like II	0.0000149	53851	Phosphate binding protein-like	1i6a A:
4e	gi|145295830|ref|YP_001138651.1|	0045910	4-117	5.67e-21	46785	Winged helix DNA-binding domain	0.0041	88979	LysR-like transcriptional regulators	1ixc A:1-89
4e	gi|145296616|ref|YP_001139437.1|	0045790	88-294	3.62e-30	53850	Periplasmic binding protein-like II	0.0019	53851	Phosphate binding protein-like	1i6a A:
4e	gi|145296616|ref|YP_001139437.1|	0047461	1-86	6.2e-22	46785	Winged helix DNA-binding domain	0.0019	88979	LysR-like transcriptional regulators	1ixc A:1-89
4e	gi|145296932|ref|YP_001139753.1|	0045790	95-300	1.63e-34	53850	Periplasmic binding protein-like II	0.00064	53851	Phosphate binding protein-like	1al3 A:
4e	gi|145296932|ref|YP_001139753.1|	0045910	4-117	9.8e-20	46785	Winged helix DNA-binding domain	0.0052	88979	LysR-like transcriptional regulators	1ixc A:1-89
4e	gi|145296978|ref|YP_001139799.1|	0052644	10-142	3.91e-26	46785	Winged helix DNA-binding domain	0.0026	63379	MarR-like transcriptional regulators	1s3j A:
4e	gi|145294081|ref|YP_001136902.1|	0052364	433-505	0.0000000745	46785	Winged helix DNA-binding domain	0.052	63379	MarR-like transcriptional regulators	2hr3 A:2-146
4e	gi|145294144|ref|YP_001136965.1|	0052801	1-91	1.25e-17	46785	Winged helix DNA-binding domain	0.02	63379	MarR-like transcriptional regulators	3deu A:2-141
4e	gi|145294235|ref|YP_001137056.1|	0052814	138-316	1.28e-24	140931	Fic-like	0.0075	140932	Fic-like	2g03 A:11-187
4e	gi|145294235|ref|YP_001137056.1|	0043164	343-407	0.000000315	46785	Winged helix DNA-binding domain	0.036	63379	MarR-like transcriptional regulators	1lj9 A:
4e	gi|145294416|ref|YP_001137237.1|	0052644	39-173	1.66e-26	46785	Winged helix DNA-binding domain	0.0072	63379	MarR-like transcriptional regulators	2eth A:1-140
4e	gi|145294799|ref|YP_001137620.1|	0052644	65-184	7.42e-21	46785	Winged helix DNA-binding domain	0.034	63379	MarR-like transcriptional regulators	2a61 A:5-143
4e	gi|145295164|ref|YP_001137985.1|	0052801	27-157	1.16e-21	46785	Winged helix DNA-binding domain	0.012	63379	MarR-like transcriptional regulators	1s3j A:
4e	gi|145295191|ref|YP_001138012.1|	0052644	38-144	8.93e-20	46785	Winged helix DNA-binding domain	0.014	63379	MarR-like transcriptional regulators	2eth A:1-140
4e	gi|145295311|ref|YP_001138132.1|	0052644	3-146	4.89e-26	46785	Winged helix DNA-binding domain	0.011	63379	MarR-like transcriptional regulators	2fbk A:8-179
4e	gi|145296508|ref|YP_001139329.1|	0052644	9-156	8.76e-29	46785	Winged helix DNA-binding domain	0.0095	63379	MarR-like transcriptional regulators	2eth A:1-140
4e	gi|145296525|ref|YP_001139346.1|	0037826	67-143	3.66e-21	47979	Iron-dependent repressor protein, dimerization domain	0.001	47980	Iron-dependent repressor protein, dimerization domain	1fx7 A:65-144
4e	gi|145296525|ref|YP_001139346.1|	0046914	8-66	0.0000000000997	46785	Winged helix DNA-binding domain	0.06	63379	MarR-like transcriptional regulators	2a61 A:5-143
4e	gi|145296525|ref|YP_001139346.1|	0046873	150-219	0.000000618	50037	C-terminal domain of transcriptional repressors	0.018	50041	FeoA-like	2gcx A:1-75
4e	gi|145296708|ref|YP_001139529.1|	0052801	10-145	5.75e-26	46785	Winged helix DNA-binding domain	0.0084	63379	MarR-like transcriptional regulators	3deu A:2-141
4e	gi|145296943|ref|YP_001139764.1|	0052801	18-144	3.77e-22	46785	Winged helix DNA-binding domain	0.022	63379	MarR-like transcriptional regulators	2a61 A:5-143
4e	gi|145296958|ref|YP_001139779.1|	0052801	26-141	3.18e-22	46785	Winged helix DNA-binding domain	0.0067	63379	MarR-like transcriptional regulators	2fbi A:5-140
4e	gi|145294164|ref|YP_001136985.1|	0050342	6-137	1.71e-40	52172	CheY-like	0.00012	52173	CheY-related	1nxo A:
4e	gi|145294164|ref|YP_001136985.1|	0051385	141-237	7.37e-29	46894	C-terminal effector domain of the bipartite response regulators	0.0012	46895	PhoB-like	1qqi A:
4e	gi|145294521|ref|YP_001137342.1|	0050342	1-124	4.84e-40	52172	CheY-like	0.0000487	52173	CheY-related	1nxo A:
4e	gi|145294521|ref|YP_001137342.1|	0051385	131-231	4.54e-32	46894	C-terminal effector domain of the bipartite response regulators	0.0006	46895	PhoB-like	1p2f A:121-217
4e	gi|145295044|ref|YP_001137865.1|	0050342	23-150	4.84e-45	52172	CheY-like	0.00016	52173	CheY-related	1mvo A:
4e	gi|145295044|ref|YP_001137865.1|	0051385	150-251	1.39e-30	46894	C-terminal effector domain of the bipartite response regulators	0.00019	46895	PhoB-like	1ys7 A:128-233
4e	gi|145294208|ref|YP_001137029.1|	0054369	32-80	0.000000497	47413	lambda repressor-like DNA-binding domains	0.042	47432	SinR domain-like	1y7y A:5-73
4e	gi|145294487|ref|YP_001137308.1|	0051249	4-69	0.00000000000000992	47413	lambda repressor-like DNA-binding domains	0.066	47432	SinR domain-like	1y7y A:5-73
4e	gi|145294643|ref|YP_001137464.1|	0054369	35-83	0.000000216	47413	lambda repressor-like DNA-binding domains	0.06	47432	SinR domain-like	2b5a A:1-77
4e	gi|145294858|ref|YP_001137679.1|	0051249	12-78	2.33e-16	47413	lambda repressor-like DNA-binding domains	0.014	47432	SinR domain-like	2b5a A:1-77
4e	gi|145294871|ref|YP_001137692.1|	0051249	5-65	0.00000000000295	47413	lambda repressor-like DNA-binding domains	0.049	47432	SinR domain-like	1y7y A:5-73
4e	gi|145295374|ref|YP_001138195.1|	0046409	66-131	0.00000000000236	47413	lambda repressor-like DNA-binding domains	0.059	47432	SinR domain-like	2b5a A:1-77
4e	gi|145295492|ref|YP_001138313.1|	0054369	54-103	0.000000444	47413	lambda repressor-like DNA-binding domains	0.03	47432	SinR domain-like	1y7y A:5-73
4e	gi|145295634|ref|YP_001138455.1|	0054127	11-84	5.04e-19	47413	lambda repressor-like DNA-binding domains	0.011	47432	SinR domain-like	2ict A:8-94
4e	gi|145295867|ref|YP_001138688.1|	0054369	23-90	0.0000000000000045	47413	lambda repressor-like DNA-binding domains	0.02	47432	SinR domain-like	1b0n A:1-68
4e	gi|145297008|ref|YP_001139829.1|	0054127	18-100	1.77e-27	47413	lambda repressor-like DNA-binding domains	0.0051	47432	SinR domain-like	2ict A:8-94
4e	gi|145296950|ref|YP_001139771.1|	0049523	16-99	0.0000000000000021	46689	Homeodomain-like	0.009	46764	Tetracyclin repressor-like, N-terminal domain	1sgm A:5-77
4e	gi|145296950|ref|YP_001139771.1|	0052656	95-204	0.0000000572	48498	Tetracyclin repressor-like, C-terminal domain	0.017	48499	Tetracyclin repressor-like, C-terminal domain	2np5 A:78-195
4e	gi|145294178|ref|YP_001136999.1|	0038061	1-143	2.35e-40	53041	Resolvase-like	0.0000966	53042	gamma,delta resolvase, catalytic domain	2gm4 A:1-140
4e	gi|145294178|ref|YP_001136999.1|	0038534	146-188	0.00000343	46689	Homeodomain-like	0.033	46764	Tetracyclin repressor-like, N-terminal domain	1zk8 A:6-77
4e	gi|145294192|ref|YP_001137013.1|	0048742	28-138	7.88e-17	46689	Homeodomain-like	0.075	46764	Tetracyclin repressor-like, N-terminal domain	2np5 A:9-77
4e	gi|145294192|ref|YP_001137013.1|	0046085	205-343	0.000000379	53098	Ribonuclease H-like	0.094	53107	Retroviral integrase, catalytic domain	1c6v A:
4e	gi|145294202|ref|YP_001137023.1|	0038061	1-143	2.88e-40	53041	Resolvase-like	0.0000774	53042	gamma,delta resolvase, catalytic domain	2gm4 A:1-140
4e	gi|145294202|ref|YP_001137023.1|	0038534	146-188	0.00000574	46689	Homeodomain-like	0.03	46764	Tetracyclin repressor-like, N-terminal domain	1zk8 A:6-77
4e	gi|145294371|ref|YP_001137192.1|	0053097	80-197	1.74e-17	48498	Tetracyclin repressor-like, C-terminal domain	0.0013	48499	Tetracyclin repressor-like, C-terminal domain	2fq4 A:78-192
4e	gi|145294371|ref|YP_001137192.1|	0053096	12-68	0.00000354	46689	Homeodomain-like	0.017	46764	Tetracyclin repressor-like, N-terminal domain	2id3 A:13-80
4e	gi|145294498|ref|YP_001137319.1|	0049195	8-64	0.000000000000111	46689	Homeodomain-like	0.016	46764	Tetracyclin repressor-like, N-terminal domain	3c07 A:15-89
4e	gi|145294587|ref|YP_001137408.1|	0049523	6-81	9.23e-16	46689	Homeodomain-like	0.0099	46764	Tetracyclin repressor-like, N-terminal domain	1sgm A:5-77
4e	gi|145294653|ref|YP_001137474.1|	0052668	16-203	4.8e-48	52317	Class I glutamine amidotransferase-like	0.0045	52325	DJ-1/PfpI	1g2i A:
4e	gi|145294653|ref|YP_001137474.1|	0045977	275-324	0.0000000349	46689	Homeodomain-like	0.018	46759	AraC type transcriptional activator	1bl0 A:63-124
4e	gi|145294653|ref|YP_001137474.1|	0035607	221-272	0.00000043	46689	Homeodomain-like	0.076	46764	Tetracyclin repressor-like, N-terminal domain	1v7b A:1-74
4e	gi|145294697|ref|YP_001137518.1|	0050189	93-203	3.26e-18	48498	Tetracyclin repressor-like, C-terminal domain	0.0041	48499	Tetracyclin repressor-like, C-terminal domain	1vi0 A:78-194
4e	gi|145294697|ref|YP_001137518.1|	0054374	16-87	0.00000000000000821	46689	Homeodomain-like	0.0065	46764	Tetracyclin repressor-like, N-terminal domain	1ui5 A:5-75
4e	gi|145295034|ref|YP_001137855.1|	0049523	11-77	1.15e-16	46689	Homeodomain-like	0.0068	46764	Tetracyclin repressor-like, N-terminal domain	1pb6 A:14-85
4e	gi|145295081|ref|YP_001137902.1|	0054374	5-77	0.0000000000000255	46689	Homeodomain-like	0.014	46764	Tetracyclin repressor-like, N-terminal domain	2hku A:18-87
4e	gi|145295116|ref|YP_001137937.1|	0049523	2-80	5.99e-19	46689	Homeodomain-like	0.0086	46764	Tetracyclin repressor-like, N-terminal domain	2d6y A:7-74
4e	gi|145295116|ref|YP_001137937.1|	0052878	84-191	0.0000000256	48498	Tetracyclin repressor-like, C-terminal domain	0.021	48499	Tetracyclin repressor-like, C-terminal domain	2g3b A:74-189
4e	gi|145295175|ref|YP_001137996.1|	0049523	5-81	2.14e-16	46689	Homeodomain-like	0.01	46764	Tetracyclin repressor-like, N-terminal domain	2o7t A:1-78
4e	gi|145295175|ref|YP_001137996.1|	0054342	93-185	0.00000383	48498	Tetracyclin repressor-like, C-terminal domain	0.014	48499	Tetracyclin repressor-like, C-terminal domain	1vi0 A:78-194
4e	gi|145295299|ref|YP_001138120.1|	0049523	21-106	1.6e-18	46689	Homeodomain-like	0.0095	46764	Tetracyclin repressor-like, N-terminal domain	3c07 A:15-89
4e	gi|145295438|ref|YP_001138259.1|	0054374	12-81	0.00000000000269	46689	Homeodomain-like	0.0051	46764	Tetracyclin repressor-like, N-terminal domain	1zk8 A:6-77
4e	gi|145295438|ref|YP_001138259.1|	0054375	87-164	0.000000000334	48498	Tetracyclin repressor-like, C-terminal domain	0.014	48499	Tetracyclin repressor-like, C-terminal domain	2oi8 A:87-216
4e	gi|145295672|ref|YP_001138493.1|	0049523	8-74	3.8e-18	46689	Homeodomain-like	0.0029	46764	Tetracyclin repressor-like, N-terminal domain	2gen A:6-75
4e	gi|145295672|ref|YP_001138493.1|	0052886	86-184	0.0000013	48498	Tetracyclin repressor-like, C-terminal domain	0.011	48499	Tetracyclin repressor-like, C-terminal domain	1rkt A:83-205
4e	gi|145295762|ref|YP_001138583.1|	0054342	79-187	1.78e-23	48498	Tetracyclin repressor-like, C-terminal domain	0.000000725	48499	Tetracyclin repressor-like, C-terminal domain	2o7t A:79-188
4e	gi|145295762|ref|YP_001138583.1|	0054341	1-75	2.69e-16	46689	Homeodomain-like	0.0000234	46764	Tetracyclin repressor-like, N-terminal domain	2o7t A:1-78
4e	gi|145296068|ref|YP_001138889.1|	0051585	6-69	0.00000000000000534	46689	Homeodomain-like	0.0025	46764	Tetracyclin repressor-like, N-terminal domain	2o7o A:2-67
4e	gi|145296068|ref|YP_001138889.1|	0053236	128-188	0.00000478	48498	Tetracyclin repressor-like, C-terminal domain	0.01	48499	Tetracyclin repressor-like, C-terminal domain	2o7o A:68-208
4e	gi|145296348|ref|YP_001139169.1|	0052799	100-222	3.45e-24	48498	Tetracyclin repressor-like, C-terminal domain	0.0078	48499	Tetracyclin repressor-like, C-terminal domain	2d6y A:75-192
4e	gi|145296348|ref|YP_001139169.1|	0049523	26-93	0.0000000000000103	46689	Homeodomain-like	0.0087	46764	Tetracyclin repressor-like, N-terminal domain	2np3 A:35-99
4e	gi|145296433|ref|YP_001139254.1|	0054374	25-89	0.000000000205	46689	Homeodomain-like	0.0078	46764	Tetracyclin repressor-like, N-terminal domain	2o7o A:2-67
4e	gi|145296433|ref|YP_001139254.1|	0052844	99-243	0.000000534	48498	Tetracyclin repressor-like, C-terminal domain	0.013	48499	Tetracyclin repressor-like, C-terminal domain	2o7o A:68-208
4e	gi|145296492|ref|YP_001139313.1|	0054341	26-97	0.000000000000214	46689	Homeodomain-like	0.01	46764	Tetracyclin repressor-like, N-terminal domain	2fq4 A:9-77
4e	gi|145296608|ref|YP_001139429.1|	0050080	76-174	1.38e-26	48498	Tetracyclin repressor-like, C-terminal domain	0.00000134	48499	Tetracyclin repressor-like, C-terminal domain	1v7b A:75-175
4e	gi|145296608|ref|YP_001139429.1|	0050079	2-72	0.00000000000000874	46689	Homeodomain-like	0.0000297	46764	Tetracyclin repressor-like, N-terminal domain	1v7b A:1-74
4e	gi|145297044|ref|YP_001139865.1|	0049523	5-76	1.84e-18	46689	Homeodomain-like	0.0073	46764	Tetracyclin repressor-like, N-terminal domain	1jt6 A:2-72
4e	gi|145295207|ref|YP_001138028.1|	0052644	37-148	3.15e-16	46785	Winged helix DNA-binding domain	0.065	109680	TrmB-like	2d1h A:1-109
