# Supplementary material for: Abundance, diversity and domain architecture variability in prokaryotic DNA-binding transcription factors
Source: PLoS One. 2018 Apr 3;13(4):e0195332. doi: 10.1371/journal.pone.0195332 (PMC5882156; doi:10.1371/journal.pone.0195332)
Supplement: S1 Dataset — The information of genomes and transcription factors is organized in a tabular format. The file S1_Dataset.zip contains 761 files, one per genome. The information is organized as follows: Genome ID, identifier from NCBI database; Supfam ID; physical position of the Domain; E-value; Supfam model assignment; Supfam description; E-value associated to the family; Family ID; Family ID; representative PDB associated to each assignment. (ZIP) [file pone.0195332.s005.zip › Genomes_assignments/Corynebacterium_jeikeium_K411_B.TFs]

jk	gi|68535892|ref|YP_250597.1|	0035607	172-222	0.0000108	46689	Homeodomain-like	0.021	46759	AraC type transcriptional activator	1bl0 A:9-62
jk	gi|68535921|ref|YP_250626.1|	0037457	83-150	4.71e-18	55252	C-terminal domain of arginine repressor	0.001	55253	C-terminal domain of arginine repressor	1b4b A:
jk	gi|68535921|ref|YP_250626.1|	0045802	4-72	0.00000000000000122	46785	Winged helix DNA-binding domain	0.0095	46792	Arginine repressor (ArgR), N-terminal DNA-binding domain	1f9n A:3-78
jk	gi|68535092|ref|YP_249797.1|	0040266	394-456	0.000000000586	46785	Winged helix DNA-binding domain	0.073	46801	ArsR-like transcriptional regulators	1smt A:
jk	gi|68536523|ref|YP_251228.1|	0049777	10-91	5.25e-20	46785	Winged helix DNA-binding domain	0.05	46801	ArsR-like transcriptional regulators	1r1u A:
jk	gi|68537101|ref|YP_251806.1|	0049777	21-112	3.35e-24	46785	Winged helix DNA-binding domain	0.041	46801	ArsR-like transcriptional regulators	1smt A:
jk	gi|68537067|ref|YP_251772.1|	0052861	7-145	5.89e-36	51206	cAMP-binding domain-like	0.0025	51210	cAMP-binding domain	1vp6 A:
jk	gi|68537067|ref|YP_251772.1|	0048601	148-226	1.82e-19	46785	Winged helix DNA-binding domain	0.012	46796	CAP C-terminal domain-like	1hw5 A:138-208
jk	gi|68535684|ref|YP_250389.1|	0041150	5-136	3.27e-34	46785	Winged helix DNA-binding domain	0.0033	101027	FUR-like	1mzb A:
jk	gi|68535394|ref|YP_250099.1|	0035780	69-336	4.12e-39	53822	Periplasmic binding protein-like I	0.00035	53823	L-arabinose binding protein-like	1dbq A:
jk	gi|68535394|ref|YP_250099.1|	0051985	7-65	0.0000000000703	47413	lambda repressor-like DNA-binding domains	0.01	47438	GalR/LacI-like bacterial regulator	2hsg A:2-58
jk	gi|68535465|ref|YP_250170.1|	0048694	215-283	8.5e-18	46894	C-terminal effector domain of the bipartite response regulators	0.0083	46900	GerE-like (LuxR/UhpA family of transcriptional regulators)	1fse A:
jk	gi|68535465|ref|YP_250170.1|	0048136	10-139	0.00000000000449	55781	GAF domain-like	0.021	55782	GAF domain	1vhm A:
jk	gi|68535964|ref|YP_250669.1|	0045682	1-129	8.4e-31	52172	CheY-like	0.00095	52173	CheY-related	1a04 A:5-142
jk	gi|68535964|ref|YP_250669.1|	0048694	128-200	1.19e-19	46894	C-terminal effector domain of the bipartite response regulators	0.0041	46900	GerE-like (LuxR/UhpA family of transcriptional regulators)	1fse A:
jk	gi|68536238|ref|YP_250943.1|	0045682	4-143	2.13e-27	52172	CheY-like	0.00078	52173	CheY-related	1a04 A:5-142
jk	gi|68536238|ref|YP_250943.1|	0048694	145-215	6.8e-21	46894	C-terminal effector domain of the bipartite response regulators	0.0031	46900	GerE-like (LuxR/UhpA family of transcriptional regulators)	1a04 A:150-216
jk	gi|68536744|ref|YP_251449.1|	0045682	1-128	4.27e-31	52172	CheY-like	0.00043	52173	CheY-related	1a04 A:5-142
jk	gi|68536744|ref|YP_251449.1|	0048694	144-217	3.06e-21	46894	C-terminal effector domain of the bipartite response regulators	0.0035	46900	GerE-like (LuxR/UhpA family of transcriptional regulators)	1a04 A:150-216
jk	gi|68535151|ref|YP_249856.1|	0050048	4-75	1.2e-17	46785	Winged helix DNA-binding domain	0.022	46804	GntR-like transcriptional regulators	2hs5 A:25-93
jk	gi|68535474|ref|YP_250179.1|	0050048	7-79	4.63e-18	46785	Winged helix DNA-binding domain	0.008	46804	GntR-like transcriptional regulators	2hs5 A:25-93
jk	gi|68535474|ref|YP_250179.1|	0054060	72-212	0.00000000000000136	48008	GntR ligand-binding domain-like	0.0023	48009	GntR ligand-binding domain-like	2hs5 A:94-231
jk	gi|68536233|ref|YP_250938.1|	0050048	6-80	1.95e-19	46785	Winged helix DNA-binding domain	0.013	46804	GntR-like transcriptional regulators	1v4r A:1-100
jk	gi|68536928|ref|YP_251633.1|	0054899	77-230	1.24e-33	64288	Chorismate lyase-like	0.007	143473	UTRA domain	3ddv A:3-145
jk	gi|68536928|ref|YP_251633.1|	0050048	3-71	2.38e-19	46785	Winged helix DNA-binding domain	0.018	46804	GntR-like transcriptional regulators	1v4r A:1-100
jk	gi|68535261|ref|YP_249966.1|	0048178	101-255	4.64e-18	55781	GAF domain-like	0.019	75513	IclR ligand-binding domain-like	1mkm A:76-246
jk	gi|68535261|ref|YP_249966.1|	0048177	28-94	0.00000000107	46785	Winged helix DNA-binding domain	0.042	74676	Transcriptional regulator IclR, N-terminal domain	1mkm A:1-75
jk	gi|68536184|ref|YP_250889.1|	0040524	78-245	2.41e-26	100950	NagB/RpiA/CoA transferase-like	0.029	75176	D-ribose-5-phosphate isomerase (RpiA), catalytic domain	1m0s A:1-126,A:199-219
jk	gi|68536184|ref|YP_250889.1|	0043758	4-61	0.000000000000373	46785	Winged helix DNA-binding domain	0.083	74676	Transcriptional regulator IclR, N-terminal domain	1mkm A:1-75
jk	gi|68536299|ref|YP_251004.1|	0049608	71-242	1.05e-28	55781	GAF domain-like	0.001	75513	IclR ligand-binding domain-like	1mkm A:76-246
jk	gi|68536299|ref|YP_251004.1|	0048177	13-80	0.0000000000329	46785	Winged helix DNA-binding domain	0.049	74676	Transcriptional regulator IclR, N-terminal domain	1mkm A:1-75
jk	gi|68536183|ref|YP_250888.1|	0039545	146-265	3.49e-32	51306	LexA/Signal peptidase	0.0003	51307	LexA-related	1jhf A:73-198
jk	gi|68536183|ref|YP_250888.1|	0047587	40-105	1.61e-18	46785	Winged helix DNA-binding domain	0.021	46789	LexA repressor, N-terminal DNA-binding domain	1jhf A:2-72
jk	gi|68535194|ref|YP_249899.1|	0052364	414-480	0.000000128	46785	Winged helix DNA-binding domain	0.028	68967	Lrp/AsnC-like transcriptional regulator N-terminal domain	1i1g A:2-61
jk	gi|68536051|ref|YP_250756.1|	0049174	64-143	1.61e-17	54909	Dimeric alpha+beta barrel	0.0045	69733	Lrp/AsnC-like transcriptional regulator C-terminal domain	2cg4 A:67-152
jk	gi|68536051|ref|YP_250756.1|	0049384	3-76	0.00000000713	46785	Winged helix DNA-binding domain	0.0075	68967	Lrp/AsnC-like transcriptional regulator N-terminal domain	1ri7 A:25-84
jk	gi|68535209|ref|YP_249914.1|	0045790	86-292	3.89e-39	53850	Periplasmic binding protein-like II	0.00075	53851	Phosphate binding protein-like	1al3 A:
jk	gi|68535209|ref|YP_249914.1|	0045910	3-109	0.00000000000000396	46785	Winged helix DNA-binding domain	0.0084	88979	LysR-like transcriptional regulators	1ixc A:1-89
jk	gi|68535480|ref|YP_250185.1|	0047461	7-92	3.72e-23	46785	Winged helix DNA-binding domain	0.0031	88979	LysR-like transcriptional regulators	1ixc A:1-89
jk	gi|68536179|ref|YP_250884.1|	0045790	95-307	2.47e-37	53850	Periplasmic binding protein-like II	0.0000347	53851	Phosphate binding protein-like	1i6a A:
jk	gi|68536179|ref|YP_250884.1|	0045910	4-118	6.9e-23	46785	Winged helix DNA-binding domain	0.0035	88979	LysR-like transcriptional regulators	1ixc A:1-89
jk	gi|68536830|ref|YP_251535.1|	0045790	95-299	2.26e-42	53850	Periplasmic binding protein-like II	0.00055	53851	Phosphate binding protein-like	1i6a A:
jk	gi|68536830|ref|YP_251535.1|	0047461	9-90	1.43e-22	46785	Winged helix DNA-binding domain	0.0015	88979	LysR-like transcriptional regulators	1ixc A:1-89
jk	gi|68535322|ref|YP_250027.1|	0052801	34-163	6.59e-24	46785	Winged helix DNA-binding domain	0.0096	63379	MarR-like transcriptional regulators	1lnw A:
jk	gi|68535336|ref|YP_250041.1|	0052801	10-144	8.84e-27	46785	Winged helix DNA-binding domain	0.011	63379	MarR-like transcriptional regulators	2eth A:1-140
jk	gi|68537044|ref|YP_251749.1|	0052801	10-144	3.01e-18	46785	Winged helix DNA-binding domain	0.011	63379	MarR-like transcriptional regulators	1z91 A:8-144
jk	gi|68537156|ref|YP_251861.1|	0052644	17-160	6.16e-27	46785	Winged helix DNA-binding domain	0.01	63379	MarR-like transcriptional regulators	2fbk A:8-179
jk	gi|68537167|ref|YP_251872.1|	0052801	25-154	6.11e-27	46785	Winged helix DNA-binding domain	0.0051	63379	MarR-like transcriptional regulators	1s3j A:
jk	gi|68535406|ref|YP_250111.1|	0050342	3-134	5.83e-41	52172	CheY-like	0.00023	52173	CheY-related	1mvo A:
jk	gi|68535406|ref|YP_250111.1|	0051385	130-229	2.83e-28	46894	C-terminal effector domain of the bipartite response regulators	0.00051	46895	PhoB-like	1ys7 A:128-233
jk	gi|68536354|ref|YP_251059.1|	0050342	2-122	1.85e-35	52172	CheY-like	0.00015	52173	CheY-related	1zh2 A:2-120
jk	gi|68536354|ref|YP_251059.1|	0051385	138-229	1.47e-23	46894	C-terminal effector domain of the bipartite response regulators	0.0011	46895	PhoB-like	1ys7 A:128-233
jk	gi|68536518|ref|YP_251223.1|	0050342	6-137	5.12e-40	52172	CheY-like	0.00012	52173	CheY-related	1nxo A:
jk	gi|68536518|ref|YP_251223.1|	0051385	141-237	1.98e-28	46894	C-terminal effector domain of the bipartite response regulators	0.0012	46895	PhoB-like	1qqi A:
jk	gi|68537004|ref|YP_251709.1|	0050342	2-119	5.69e-41	52172	CheY-like	0.0000451	52173	CheY-related	1nxo A:
jk	gi|68537004|ref|YP_251709.1|	0051385	133-229	4.25e-31	46894	C-terminal effector domain of the bipartite response regulators	0.0011	46895	PhoB-like	1p2f A:121-217
jk	gi|68535775|ref|YP_250480.1|	0051249	2-69	0.0000000000000676	47413	lambda repressor-like DNA-binding domains	0.045	47432	SinR domain-like	1b0n A:1-68
jk	gi|68536199|ref|YP_250904.1|	0051249	27-90	0.0000000000000831	47413	lambda repressor-like DNA-binding domains	0.016	47432	SinR domain-like	2b5a A:1-77
jk	gi|68536511|ref|YP_251216.1|	0054127	10-90	6.66e-26	47413	lambda repressor-like DNA-binding domains	0.013	47432	SinR domain-like	2ict A:8-94
jk	gi|68537028|ref|YP_251733.1|	0051249	20-83	0.00000000000000338	47413	lambda repressor-like DNA-binding domains	0.037	47432	SinR domain-like	2b5a A:1-77
jk	gi|68535080|ref|YP_249785.1|	0049523	11-87	0.000000000472	46689	Homeodomain-like	0.0081	46764	Tetracyclin repressor-like, N-terminal domain	3c07 A:15-89
jk	gi|68535696|ref|YP_250401.1|	0049523	11-87	0.000000000472	46689	Homeodomain-like	0.0081	46764	Tetracyclin repressor-like, N-terminal domain	3c07 A:15-89
jk	gi|68535091|ref|YP_249796.1|	0049523	25-101	0.00000000000582	46689	Homeodomain-like	0.016	46764	Tetracyclin repressor-like, N-terminal domain	2g3b A:2-73
jk	gi|68535166|ref|YP_249871.1|	0049523	53-137	0.0000000000000251	46689	Homeodomain-like	0.0087	46764	Tetracyclin repressor-like, N-terminal domain	1jt6 A:2-72
jk	gi|68535166|ref|YP_249871.1|	0054073	134-242	0.0000000462	48498	Tetracyclin repressor-like, C-terminal domain	0.014	48499	Tetracyclin repressor-like, C-terminal domain	2hyj A:83-200
jk	gi|68535297|ref|YP_250002.1|	0049523	33-110	9.48e-17	46689	Homeodomain-like	0.006	46764	Tetracyclin repressor-like, N-terminal domain	1vi0 A:6-77
jk	gi|68535297|ref|YP_250002.1|	0049546	110-210	0.00000000138	48498	Tetracyclin repressor-like, C-terminal domain	0.018	48499	Tetracyclin repressor-like, C-terminal domain	2hyj A:83-200
jk	gi|68535388|ref|YP_250093.1|	0054342	82-188	2.08e-23	48498	Tetracyclin repressor-like, C-terminal domain	0.0041	48499	Tetracyclin repressor-like, C-terminal domain	2o7t A:79-188
jk	gi|68535388|ref|YP_250093.1|	0049523	2-78	6.98e-19	46689	Homeodomain-like	0.01	46764	Tetracyclin repressor-like, N-terminal domain	3c07 A:15-89
jk	gi|68535885|ref|YP_250590.1|	0053236	79-178	6.89e-16	48498	Tetracyclin repressor-like, C-terminal domain	0.0097	48499	Tetracyclin repressor-like, C-terminal domain	2o7o A:68-208
jk	gi|68535885|ref|YP_250590.1|	0054374	20-75	0.00000599	46689	Homeodomain-like	0.022	46764	Tetracyclin repressor-like, N-terminal domain	2o7t A:1-78
jk	gi|68536047|ref|YP_250752.1|	0049195	2-73	0.0000000000000241	46689	Homeodomain-like	0.0032	46764	Tetracyclin repressor-like, N-terminal domain	2gen A:6-75
jk	gi|68536047|ref|YP_250752.1|	0052831	106-185	0.000000927	48498	Tetracyclin repressor-like, C-terminal domain	0.0095	48499	Tetracyclin repressor-like, C-terminal domain	2g3b A:74-189
jk	gi|68536509|ref|YP_251214.1|	0054374	11-80	0.000000000582	46689	Homeodomain-like	0.013	46764	Tetracyclin repressor-like, N-terminal domain	1zk8 A:6-77
jk	gi|68536541|ref|YP_251246.1|	0049195	2-57	0.0000000000000255	46689	Homeodomain-like	0.0079	46764	Tetracyclin repressor-like, N-terminal domain	3c07 A:15-89
jk	gi|68536586|ref|YP_251291.1|	0049195	17-90	0.0000000000000018	46689	Homeodomain-like	0.0074	46764	Tetracyclin repressor-like, N-terminal domain	2fq4 A:9-77
jk	gi|68536587|ref|YP_251292.1|	0049523	13-93	4.51e-17	46689	Homeodomain-like	0.0096	46764	Tetracyclin repressor-like, N-terminal domain	2oi8 A:8-86
jk	gi|68536638|ref|YP_251343.1|	0049523	17-100	0.00000000000000164	46689	Homeodomain-like	0.0061	46764	Tetracyclin repressor-like, N-terminal domain	2oi8 A:8-86
jk	gi|68536638|ref|YP_251343.1|	0050189	95-157	0.000000125	48498	Tetracyclin repressor-like, C-terminal domain	0.012	48499	Tetracyclin repressor-like, C-terminal domain	2d6y A:75-192
