# Supplementary material for: Abundance, diversity and domain architecture variability in prokaryotic DNA-binding transcription factors
Source: PLoS One. 2018 Apr 3;13(4):e0195332. doi: 10.1371/journal.pone.0195332 (PMC5882156; doi:10.1371/journal.pone.0195332)
Supplement: S1 Dataset — The information of genomes and transcription factors is organized in a tabular format. The file S1_Dataset.zip contains 761 files, one per genome. The information is organized as follows: Genome ID, identifier from NCBI database; Supfam ID; physical position of the Domain; E-value; Supfam model assignment; Supfam description; E-value associated to the family; Family ID; Family ID; representative PDB associated to each assignment. (ZIP) [file pone.0195332.s005.zip › Genomes_assignments/Corynebacterium_kroppenstedtii_DSM_44385_B.TFs]

2H	gi|237785433|ref|YP_002906138.1|	0045802	7-71	1.29e-17	46785	Winged helix DNA-binding domain	0.0039	46792	Arginine repressor (ArgR), N-terminal DNA-binding domain	1f9n A:3-78
2H	gi|237785433|ref|YP_002906138.1|	0037457	90-156	1.44e-17	55252	C-terminal domain of arginine repressor	0.0011	55253	C-terminal domain of arginine repressor	1b4b A:
2H	gi|237785061|ref|YP_002905766.1|	0049777	25-113	3.95e-23	46785	Winged helix DNA-binding domain	0.014	46801	ArsR-like transcriptional regulators	1smt A:
2H	gi|237786009|ref|YP_002906714.1|	0049944	13-90	3.27e-20	46785	Winged helix DNA-binding domain	0.038	46801	ArsR-like transcriptional regulators	1smt A:
2H	gi|237786181|ref|YP_002906886.1|	0051181	123-245	1.57e-29	52788	Phosphotyrosine protein phosphatases I	0.00042	52789	Low-molecular-weight phosphotyrosine protein phosphatases	1y1l A:
2H	gi|237786181|ref|YP_002906886.1|	0049777	21-108	4.27e-18	46785	Winged helix DNA-binding domain	0.031	46801	ArsR-like transcriptional regulators	1u2w A:12-119
2H	gi|237786551|ref|YP_002907256.1|	0052861	7-145	1.31e-35	51206	cAMP-binding domain-like	0.0022	51210	cAMP-binding domain	1vp6 A:
2H	gi|237786551|ref|YP_002907256.1|	0048601	148-226	2.72e-20	46785	Winged helix DNA-binding domain	0.01	46796	CAP C-terminal domain-like	1hw5 A:138-208
2H	gi|237785897|ref|YP_002906602.1|	0041150	6-133	2.99e-33	46785	Winged helix DNA-binding domain	0.0011	101027	FUR-like	1mzb A:
2H	gi|237784965|ref|YP_002905670.1|	0035780	73-346	4.12e-37	53822	Periplasmic binding protein-like I	0.00031	53823	L-arabinose binding protein-like	2nzu G:58-332
2H	gi|237784965|ref|YP_002905670.1|	0051985	12-70	0.00000000000105	47413	lambda repressor-like DNA-binding domains	0.0065	47438	GalR/LacI-like bacterial regulator	1pru A:
2H	gi|237785039|ref|YP_002905744.1|	0048694	208-277	4.76e-18	46894	C-terminal effector domain of the bipartite response regulators	0.0086	46900	GerE-like (LuxR/UhpA family of transcriptional regulators)	1fse A:
2H	gi|237785039|ref|YP_002905744.1|	0048136	11-142	0.000000000000209	55781	GAF domain-like	0.025	55782	GAF domain	1mc0 A:402-555
2H	gi|237785116|ref|YP_002905821.1|	0043525	1-115	0.00000000000000185	52172	CheY-like	0.0068	52173	CheY-related	1s8n A:
2H	gi|237785116|ref|YP_002905821.1|	0048694	151-202	0.0000000000000544	46894	C-terminal effector domain of the bipartite response regulators	0.0034	46900	GerE-like (LuxR/UhpA family of transcriptional regulators)	1fse A:
2H	gi|237786267|ref|YP_002906972.1|	0045700	11-131	2.28e-26	52172	CheY-like	0.0013	52173	CheY-related	1dz3 A:
2H	gi|237786267|ref|YP_002906972.1|	0048694	134-209	3.74e-17	46894	C-terminal effector domain of the bipartite response regulators	0.004	46900	GerE-like (LuxR/UhpA family of transcriptional regulators)	1fse A:
2H	gi|237785680|ref|YP_002906385.1|	0040524	78-239	6.7e-27	100950	NagB/RpiA/CoA transferase-like	0.051	75176	D-ribose-5-phosphate isomerase (RpiA), catalytic domain	1ks2 A:2-126,A:199-219
2H	gi|237785680|ref|YP_002906385.1|	0043758	4-68	0.00000000000293	46785	Winged helix DNA-binding domain	0.07	46804	GntR-like transcriptional regulators	1v4r A:1-100
2H	gi|237786419|ref|YP_002907124.1|	0054060	122-253	6.02e-19	48008	GntR ligand-binding domain-like	0.0088	48009	GntR ligand-binding domain-like	2hs5 A:94-231
2H	gi|237786419|ref|YP_002907124.1|	0050048	31-108	1.91e-17	46785	Winged helix DNA-binding domain	0.037	46804	GntR-like transcriptional regulators	3bwg A:5-82
2H	gi|237785678|ref|YP_002906383.1|	0039545	123-242	1.15e-31	51306	LexA/Signal peptidase	0.00041	51307	LexA-related	1jhf A:73-198
2H	gi|237785678|ref|YP_002906383.1|	0047587	16-80	1.43e-18	46785	Winged helix DNA-binding domain	0.013	46789	LexA repressor, N-terminal DNA-binding domain	1jhf A:2-72
2H	gi|237784969|ref|YP_002905674.1|	0045790	99-308	6.12e-31	53850	Periplasmic binding protein-like II	0.0038	53851	Phosphate binding protein-like	1i6a A:
2H	gi|237784969|ref|YP_002905674.1|	0045910	7-117	1.9e-22	46785	Winged helix DNA-binding domain	0.0057	88979	LysR-like transcriptional regulators	1ixc A:1-89
2H	gi|237785667|ref|YP_002906372.1|	0045790	95-292	1.69e-34	53850	Periplasmic binding protein-like II	0.0000231	53851	Phosphate binding protein-like	1i6a A:
2H	gi|237785667|ref|YP_002906372.1|	0045910	3-117	8.28e-22	46785	Winged helix DNA-binding domain	0.0046	88979	LysR-like transcriptional regulators	1ixc A:1-89
2H	gi|237785240|ref|YP_002905945.1|	0052644	165-287	3.25e-23	46785	Winged helix DNA-binding domain	0.025	63379	MarR-like transcriptional regulators	2eth A:1-140
2H	gi|237785291|ref|YP_002905996.1|	0052644	4-151	4.2e-27	46785	Winged helix DNA-binding domain	0.005	63379	MarR-like transcriptional regulators	2fbk A:8-179
2H	gi|237786227|ref|YP_002906932.1|	0052801	41-175	8.51e-28	46785	Winged helix DNA-binding domain	0.0056	63379	MarR-like transcriptional regulators	2fbh A:8-144
2H	gi|237786240|ref|YP_002906945.1|	0052801	47-177	6.59e-24	46785	Winged helix DNA-binding domain	0.013	63379	MarR-like transcriptional regulators	2a61 A:5-143
2H	gi|237786623|ref|YP_002907328.1|	0052644	34-174	2.8e-26	46785	Winged helix DNA-binding domain	0.0037	63379	MarR-like transcriptional regulators	1s3j A:
2H	gi|237784979|ref|YP_002905684.1|	0050342	6-127	4.13e-41	52172	CheY-like	0.00016	52173	CheY-related	1mvo A:
2H	gi|237784979|ref|YP_002905684.1|	0051385	133-230	1.42e-28	46894	C-terminal effector domain of the bipartite response regulators	0.00043	46895	PhoB-like	1ys7 A:128-233
2H	gi|237785013|ref|YP_002905718.1|	0051385	124-219	1.05e-29	46894	C-terminal effector domain of the bipartite response regulators	0.00079	46895	PhoB-like	1ys7 A:128-233
2H	gi|237786475|ref|YP_002907180.1|	0050342	2-125	5.69e-40	52172	CheY-like	0.000095	52173	CheY-related	1nxo A:
2H	gi|237786475|ref|YP_002907180.1|	0051385	127-227	7.09e-33	46894	C-terminal effector domain of the bipartite response regulators	0.00075	46895	PhoB-like	1p2f A:121-217
2H	gi|237786491|ref|YP_002907196.1|	0050342	35-165	3.27e-40	52172	CheY-like	0.00011	52173	CheY-related	1nxo A:
2H	gi|237786491|ref|YP_002907196.1|	0051385	169-265	1.76e-28	46894	C-terminal effector domain of the bipartite response regulators	0.0012	46895	PhoB-like	1qqi A:
2H	gi|237785704|ref|YP_002906409.1|	0051249	58-122	0.0000000000000253	47413	lambda repressor-like DNA-binding domains	0.029	47432	SinR domain-like	2b5a A:1-77
2H	gi|237786506|ref|YP_002907211.1|	0051249	14-79	0.00000000000000831	47413	lambda repressor-like DNA-binding domains	0.082	47432	SinR domain-like	1y7y A:5-73
2H	gi|237784734|ref|YP_002905439.1|	0049523	7-91	1.03e-16	46689	Homeodomain-like	0.0076	46764	Tetracyclin repressor-like, N-terminal domain	1sgm A:5-77
2H	gi|237784734|ref|YP_002905439.1|	0052656	88-197	0.0000000159	48498	Tetracyclin repressor-like, C-terminal domain	0.014	48499	Tetracyclin repressor-like, C-terminal domain	2g7s A:77-192
2H	gi|237784988|ref|YP_002905693.1|	0054157	25-93	0.0000000000000364	46689	Homeodomain-like	0.013	46764	Tetracyclin repressor-like, N-terminal domain	2iu5 A:1-71
2H	gi|237785145|ref|YP_002905850.1|	0049195	2-77	0.000000000000165	46689	Homeodomain-like	0.0065	46764	Tetracyclin repressor-like, N-terminal domain	2gfn A:4-80
2H	gi|237785156|ref|YP_002905861.1|	0049523	38-115	1.03e-17	46689	Homeodomain-like	0.007	46764	Tetracyclin repressor-like, N-terminal domain	1ui5 A:5-75
2H	gi|237785186|ref|YP_002905891.1|	0049195	39-92	0.0000000000923	46689	Homeodomain-like	0.012	46764	Tetracyclin repressor-like, N-terminal domain	2fq4 A:9-77
2H	gi|237785201|ref|YP_002905906.1|	0054342	81-194	3.11e-19	48498	Tetracyclin repressor-like, C-terminal domain	0.014	48499	Tetracyclin repressor-like, C-terminal domain	2o7t A:79-188
2H	gi|237785201|ref|YP_002905906.1|	0049523	5-85	9.23e-19	46689	Homeodomain-like	0.0068	46764	Tetracyclin repressor-like, N-terminal domain	3c07 A:15-89
2H	gi|237785209|ref|YP_002905914.1|	0053236	134-272	0.0000000000000107	48498	Tetracyclin repressor-like, C-terminal domain	0.01	48499	Tetracyclin repressor-like, C-terminal domain	2o7o A:68-208
2H	gi|237785209|ref|YP_002905914.1|	0054374	31-98	0.000000000103	46689	Homeodomain-like	0.0032	46764	Tetracyclin repressor-like, N-terminal domain	2g7l A:16-83
2H	gi|237785376|ref|YP_002906081.1|	0051585	2-64	0.000000000000549	46689	Homeodomain-like	0.003	46764	Tetracyclin repressor-like, N-terminal domain	1a6i A:2-67
2H	gi|237785531|ref|YP_002906236.1|	0049195	2-71	9.75e-18	46689	Homeodomain-like	0.0026	46764	Tetracyclin repressor-like, N-terminal domain	2gen A:6-75
2H	gi|237785531|ref|YP_002906236.1|	0052886	102-185	0.00000227	48498	Tetracyclin repressor-like, C-terminal domain	0.011	48499	Tetracyclin repressor-like, C-terminal domain	2gfn A:81-199
2H	gi|237785840|ref|YP_002906545.1|	0054374	12-87	0.00000000648	46689	Homeodomain-like	0.013	46764	Tetracyclin repressor-like, N-terminal domain	2oi8 A:8-86
2H	gi|237785948|ref|YP_002906653.1|	0049523	43-112	0.00000000000000441	46689	Homeodomain-like	0.0057	46764	Tetracyclin repressor-like, N-terminal domain	1pb6 A:14-85
2H	gi|237785948|ref|YP_002906653.1|	0052799	115-237	0.0000000000000815	48498	Tetracyclin repressor-like, C-terminal domain	0.0096	48499	Tetracyclin repressor-like, C-terminal domain	2d6y A:75-192
2H	gi|237786031|ref|YP_002906736.1|	0049523	6-76	7.7e-18	46689	Homeodomain-like	0.0043	46764	Tetracyclin repressor-like, N-terminal domain	2fbq A:2-80
2H	gi|237786031|ref|YP_002906736.1|	0053203	96-201	0.0000000000000405	48498	Tetracyclin repressor-like, C-terminal domain	0.0054	48499	Tetracyclin repressor-like, C-terminal domain	2np3 A:100-211
2H	gi|237786104|ref|YP_002906809.1|	0054374	14-68	0.000000000549	46689	Homeodomain-like	0.011	46764	Tetracyclin repressor-like, N-terminal domain	2oi8 A:8-86
2H	gi|237786104|ref|YP_002906809.1|	0052846	74-207	0.00000278	48498	Tetracyclin repressor-like, C-terminal domain	0.014	48499	Tetracyclin repressor-like, C-terminal domain	1z0x A:72-220
2H	gi|237786131|ref|YP_002906836.1|	0054342	80-186	5.72e-21	48498	Tetracyclin repressor-like, C-terminal domain	0.0014	48499	Tetracyclin repressor-like, C-terminal domain	2o7t A:79-188
2H	gi|237786131|ref|YP_002906836.1|	0049523	2-75	3.59e-17	46689	Homeodomain-like	0.011	46764	Tetracyclin repressor-like, N-terminal domain	2o7t A:1-78
2H	gi|237785544|ref|YP_002906249.1|	0053261	11-201	6.82e-30	46785	Winged helix DNA-binding domain	0.067	109680	TrmB-like	1sfx A:
