# Supplementary material for: Abundance, diversity and domain architecture variability in prokaryotic DNA-binding transcription factors
Source: PLoS One. 2018 Apr 3;13(4):e0195332. doi: 10.1371/journal.pone.0195332 (PMC5882156; doi:10.1371/journal.pone.0195332)
Supplement: S1 Dataset — The information of genomes and transcription factors is organized in a tabular format. The file S1_Dataset.zip contains 761 files, one per genome. The information is organized as follows: Genome ID, identifier from NCBI database; Supfam ID; physical position of the Domain; E-value; Supfam model assignment; Supfam description; E-value associated to the family; Family ID; Family ID; representative PDB associated to each assignment. (ZIP) [file pone.0195332.s005.zip › Genomes_assignments/Corynebacterium_pseudotuberculosis_FRC41_B.TFs]

bR	gi|300858136|ref|YP_003783119.1|	0046275	202-248	0.000000116	46689	Homeodomain-like	0.039	46759	AraC type transcriptional activator	1bl0 A:63-124
bR	gi|300858136|ref|YP_003783119.1|	0035607	153-198	0.0000444	46689	Homeodomain-like	0.077	46690	Homeodomain	1x2m A:8-59
bR	gi|300858376|ref|YP_003783359.1|	0037457	91-157	9.03e-20	55252	C-terminal domain of arginine repressor	0.00083	55253	C-terminal domain of arginine repressor	1b4b A:
bR	gi|300858376|ref|YP_003783359.1|	0045802	6-71	1.67e-16	46785	Winged helix DNA-binding domain	0.0064	46792	Arginine repressor (ArgR), N-terminal DNA-binding domain	1f9n A:3-78
bR	gi|300858941|ref|YP_003783924.1|	0049777	31-120	4.24e-21	46785	Winged helix DNA-binding domain	0.046	46801	ArsR-like transcriptional regulators	1smt A:
bR	gi|300859095|ref|YP_003784078.1|	0049777	8-97	9.58e-22	46785	Winged helix DNA-binding domain	0.021	46801	ArsR-like transcriptional regulators	1smt A:
bR	gi|300859334|ref|YP_003784317.1|	0049777	8-89	8.86e-18	46785	Winged helix DNA-binding domain	0.02	46801	ArsR-like transcriptional regulators	1smt A:
bR	gi|300857622|ref|YP_003782605.1|	0052861	6-145	1.44e-35	51206	cAMP-binding domain-like	0.0014	51210	cAMP-binding domain	1vp6 A:
bR	gi|300857622|ref|YP_003782605.1|	0048601	148-226	1.85e-20	46785	Winged helix DNA-binding domain	0.0098	46796	CAP C-terminal domain-like	1hw5 A:138-208
bR	gi|300857578|ref|YP_003782561.1|	0054958	63-310	1.67e-67	100950	NagB/RpiA/CoA transferase-like	0.00016	159545	SorC sugar-binding domain-like	2gnp A:56-317
bR	gi|300857578|ref|YP_003782561.1|	0048742	15-72	0.00000573	46689	Homeodomain-like	0.078	100918	FIS-like	1g2h A:
bR	gi|300858942|ref|YP_003783925.1|	0041150	11-135	1.28e-34	46785	Winged helix DNA-binding domain	0.0016	101027	FUR-like	1mzb A:
bR	gi|300857906|ref|YP_003782889.1|	0035780	75-335	3.64e-58	53822	Periplasmic binding protein-like I	0.0000518	53823	L-arabinose binding protein-like	2nzu G:58-332
bR	gi|300857906|ref|YP_003782889.1|	0051985	18-77	0.0000000000000113	47413	lambda repressor-like DNA-binding domains	0.0035	47438	GalR/LacI-like bacterial regulator	2hsg A:2-58
bR	gi|300859172|ref|YP_003784155.1|	0043335	92-343	1.35e-39	53822	Periplasmic binding protein-like I	0.0003	53823	L-arabinose binding protein-like	2nzu G:58-332
bR	gi|300859172|ref|YP_003784155.1|	0051985	8-66	0.000000000338	47413	lambda repressor-like DNA-binding domains	0.013	47438	GalR/LacI-like bacterial regulator	2hsg A:2-58
bR	gi|300857740|ref|YP_003782723.1|	0045682	1-134	2.85e-30	52172	CheY-like	0.00061	52173	CheY-related	1a04 A:5-142
bR	gi|300857740|ref|YP_003782723.1|	0048694	161-220	9.18e-20	46894	C-terminal effector domain of the bipartite response regulators	0.004	46900	GerE-like (LuxR/UhpA family of transcriptional regulators)	1fse A:
bR	gi|300857851|ref|YP_003782834.1|	0045682	1-127	1.34e-23	52172	CheY-like	0.00067	52173	CheY-related	1a04 A:5-142
bR	gi|300857851|ref|YP_003782834.1|	0048694	157-224	1.12e-21	46894	C-terminal effector domain of the bipartite response regulators	0.0046	46900	GerE-like (LuxR/UhpA family of transcriptional regulators)	1fse A:
bR	gi|300859067|ref|YP_003784050.1|	0045682	1-130	2.7e-32	52172	CheY-like	0.0005	52173	CheY-related	1a04 A:5-142
bR	gi|300859067|ref|YP_003784050.1|	0048694	140-204	8.84e-20	46894	C-terminal effector domain of the bipartite response regulators	0.0032	46900	GerE-like (LuxR/UhpA family of transcriptional regulators)	1fse A:
bR	gi|300859114|ref|YP_003784097.1|	0048694	209-277	6.46e-18	46894	C-terminal effector domain of the bipartite response regulators	0.0076	46900	GerE-like (LuxR/UhpA family of transcriptional regulators)	1fse A:
bR	gi|300859114|ref|YP_003784097.1|	0048136	10-144	0.00000000000000687	55781	GAF domain-like	0.026	55782	GAF domain	2k2n A:31-200
bR	gi|300859427|ref|YP_003784410.1|	0045682	1-142	1.71e-26	52172	CheY-like	0.00052	52173	CheY-related	1a04 A:5-142
bR	gi|300859427|ref|YP_003784410.1|	0048694	140-211	5.1e-21	46894	C-terminal effector domain of the bipartite response regulators	0.0031	46900	GerE-like (LuxR/UhpA family of transcriptional regulators)	1a04 A:150-216
bR	gi|300859475|ref|YP_003784458.1|	0045682	1-129	2.56e-28	52172	CheY-like	0.001	52173	CheY-related	1a04 A:5-142
bR	gi|300859475|ref|YP_003784458.1|	0048694	128-199	1.16e-19	46894	C-terminal effector domain of the bipartite response regulators	0.0029	46900	GerE-like (LuxR/UhpA family of transcriptional regulators)	1a04 A:150-216
bR	gi|300857569|ref|YP_003782552.1|	0054060	97-225	1.15e-30	48008	GntR ligand-binding domain-like	0.0051	48009	GntR ligand-binding domain-like	2hs5 A:94-231
bR	gi|300857569|ref|YP_003782552.1|	0050048	5-72	1.65e-19	46785	Winged helix DNA-binding domain	0.016	46804	GntR-like transcriptional regulators	2hs5 A:25-93
bR	gi|300858651|ref|YP_003783634.1|	0040524	79-239	5.65e-25	100950	NagB/RpiA/CoA transferase-like	0.07	75176	D-ribose-5-phosphate isomerase (RpiA), catalytic domain	1lk5 A:1-130,A:211-229
bR	gi|300858651|ref|YP_003783634.1|	0043758	4-70	0.000000000000418	46785	Winged helix DNA-binding domain	0.07	46804	GntR-like transcriptional regulators	1v4r A:1-100
bR	gi|300859396|ref|YP_003784379.1|	0054662	80-255	1.44e-45	64288	Chorismate lyase-like	0.0025	143473	UTRA domain	3cnv A:98-259
bR	gi|300859396|ref|YP_003784379.1|	0050048	27-96	2.72e-17	46785	Winged helix DNA-binding domain	0.019	46804	GntR-like transcriptional regulators	1hw1 A:5-78
bR	gi|300859440|ref|YP_003784423.1|	0050048	5-75	3.76e-17	46785	Winged helix DNA-binding domain	0.021	46804	GntR-like transcriptional regulators	2hs5 A:25-93
bR	gi|300859481|ref|YP_003784464.1|	0050048	15-86	3.97e-19	46785	Winged helix DNA-binding domain	0.021	46804	GntR-like transcriptional regulators	1hw1 A:5-78
bR	gi|300859481|ref|YP_003784464.1|	0054060	99-229	6.02e-16	48008	GntR ligand-binding domain-like	0.015	48009	GntR ligand-binding domain-like	1hw1 A:79-230
bR	gi|300858328|ref|YP_003783311.1|	0049608	77-241	1.31e-36	55781	GAF domain-like	0.00092	75513	IclR ligand-binding domain-like	1tf1 A:
bR	gi|300858328|ref|YP_003783311.1|	0048177	14-80	0.0000000000414	46785	Winged helix DNA-binding domain	0.062	74676	Transcriptional regulator IclR, N-terminal domain	1mkm A:1-75
bR	gi|300858253|ref|YP_003783236.1|	0052364	11-78	0.000000946	46785	Winged helix DNA-binding domain	0.069	46789	LexA repressor, N-terminal DNA-binding domain	1jhf A:2-72
bR	gi|300858253|ref|YP_003783236.1|	0053261	20-189	0.0000131	46785	Winged helix DNA-binding domain	0.082	109680	TrmB-like	2d1h A:1-109
bR	gi|300858650|ref|YP_003783633.1|	0039545	115-233	7.67e-32	51306	LexA/Signal peptidase	0.00032	51307	LexA-related	1jhf A:73-198
bR	gi|300858650|ref|YP_003783633.1|	0047587	17-83	1.16e-19	46785	Winged helix DNA-binding domain	0.032	46789	LexA repressor, N-terminal DNA-binding domain	1jhf A:2-72
bR	gi|300858243|ref|YP_003783226.1|	0040524	74-231	6.91e-25	100950	NagB/RpiA/CoA transferase-like	0.067	74656	CoA transferase alpha subunit-like	2g39 A:3-223
bR	gi|300858243|ref|YP_003783226.1|	0043758	4-61	0.00000000152	46785	Winged helix DNA-binding domain	0.08	68967	Lrp/AsnC-like transcriptional regulator N-terminal domain	1ri7 A:25-84
bR	gi|300858653|ref|YP_003783636.1|	0040524	87-248	4.19e-26	100950	NagB/RpiA/CoA transferase-like	0.044	75176	D-ribose-5-phosphate isomerase (RpiA), catalytic domain	1ks2 A:2-126,A:199-219
bR	gi|300858653|ref|YP_003783636.1|	0043758	10-63	0.00000000000457	46785	Winged helix DNA-binding domain	0.069	68967	Lrp/AsnC-like transcriptional regulator N-terminal domain	2cg4 A:4-66
bR	gi|300858301|ref|YP_003783284.1|	0049998	89-281	3.08e-16	53850	Periplasmic binding protein-like II	0.016	53851	Phosphate binding protein-like	1al3 A:
bR	gi|300858301|ref|YP_003783284.1|	0045910	1-107	3.06e-16	46785	Winged helix DNA-binding domain	0.04	88979	LysR-like transcriptional regulators	1ixc A:1-89
bR	gi|300858645|ref|YP_003783628.1|	0045790	96-306	4.5e-38	53850	Periplasmic binding protein-like II	0.0000123	53851	Phosphate binding protein-like	1i6a A:
bR	gi|300858645|ref|YP_003783628.1|	0045910	4-117	3.06e-21	46785	Winged helix DNA-binding domain	0.004	88979	LysR-like transcriptional regulators	1ixc A:1-89
bR	gi|300857494|ref|YP_003782477.1|	0052644	6-136	2.77e-32	46785	Winged helix DNA-binding domain	0.00066	63379	MarR-like transcriptional regulators	1z91 A:8-144
bR	gi|300858240|ref|YP_003783223.1|	0052644	2-147	2.77e-30	46785	Winged helix DNA-binding domain	0.01	63379	MarR-like transcriptional regulators	2fbk A:8-179
bR	gi|300859217|ref|YP_003784200.1|	0052644	9-143	3.44e-26	46785	Winged helix DNA-binding domain	0.0067	63379	MarR-like transcriptional regulators	3deu A:2-141
bR	gi|300859457|ref|YP_003784440.1|	0052644	29-160	5.86e-27	46785	Winged helix DNA-binding domain	0.011	63379	MarR-like transcriptional regulators	1s3j A:
bR	gi|300857600|ref|YP_003782583.1|	0050342	2-131	1.25e-41	52172	CheY-like	0.00028	52173	CheY-related	1mvo A:
bR	gi|300857600|ref|YP_003782583.1|	0048684	135-230	1.11e-19	46894	C-terminal effector domain of the bipartite response regulators	0.002	46895	PhoB-like	1qqi A:
bR	gi|300857676|ref|YP_003782659.1|	0050342	1-119	8.97e-41	52172	CheY-like	0.0000454	52173	CheY-related	1nxo A:
bR	gi|300857676|ref|YP_003782659.1|	0051385	130-230	1.19e-30	46894	C-terminal effector domain of the bipartite response regulators	0.00086	46895	PhoB-like	1p2f A:121-217
bR	gi|300859158|ref|YP_003784141.1|	0050342	7-128	1.99e-40	52172	CheY-like	0.00016	52173	CheY-related	1mvo A:
bR	gi|300859158|ref|YP_003784141.1|	0051385	135-232	2.38e-28	46894	C-terminal effector domain of the bipartite response regulators	0.00049	46895	PhoB-like	1ys7 A:128-233
bR	gi|300857657|ref|YP_003782640.1|	0051249	3-66	0.0000000000000267	47413	lambda repressor-like DNA-binding domains	0.062	47432	SinR domain-like	2b5a A:1-77
bR	gi|300858461|ref|YP_003783444.1|	0054127	22-94	0.0000000000000562	47413	lambda repressor-like DNA-binding domains	0.0082	47432	SinR domain-like	2ict A:8-94
bR	gi|300858677|ref|YP_003783660.1|	0054369	45-112	0.00000000000000676	47413	lambda repressor-like DNA-binding domains	0.024	47432	SinR domain-like	1b0n A:1-68
bR	gi|300858878|ref|YP_003783861.1|	0051908	6-65	0.000000122	47413	lambda repressor-like DNA-binding domains	0.036	47432	SinR domain-like	2b5a A:1-77
bR	gi|300858070|ref|YP_003783053.1|	0049523	15-81	3.64e-16	46689	Homeodomain-like	0.0077	46764	Tetracyclin repressor-like, N-terminal domain	1jt6 A:2-72
bR	gi|300858126|ref|YP_003783109.1|	0049523	2-79	4.99e-20	46689	Homeodomain-like	0.0068	46764	Tetracyclin repressor-like, N-terminal domain	2fx0 A:4-76
bR	gi|300858126|ref|YP_003783109.1|	0050189	83-193	0.0000000383	48498	Tetracyclin repressor-like, C-terminal domain	0.014	48499	Tetracyclin repressor-like, C-terminal domain	2fq4 A:78-192
bR	gi|300858148|ref|YP_003783131.1|	0054157	8-59	0.0000000000000756	46689	Homeodomain-like	0.01	46764	Tetracyclin repressor-like, N-terminal domain	2fq4 A:9-77
bR	gi|300858154|ref|YP_003783137.1|	0054157	12-61	0.00000000274	46689	Homeodomain-like	0.016	46764	Tetracyclin repressor-like, N-terminal domain	1t56 A:22-94
bR	gi|300858499|ref|YP_003783482.1|	0049523	10-75	5.64e-18	46689	Homeodomain-like	0.0037	46764	Tetracyclin repressor-like, N-terminal domain	2gen A:6-75
bR	gi|300858499|ref|YP_003783482.1|	0052886	80-186	0.0000000445	48498	Tetracyclin repressor-like, C-terminal domain	0.013	48499	Tetracyclin repressor-like, C-terminal domain	2i10 A:79-194
bR	gi|300858575|ref|YP_003783558.1|	0054342	83-188	0.0000000000000262	48498	Tetracyclin repressor-like, C-terminal domain	0.0018	48499	Tetracyclin repressor-like, C-terminal domain	2o7t A:79-188
bR	gi|300858575|ref|YP_003783558.1|	0054341	1-75	0.000000000000394	46689	Homeodomain-like	0.0035	46764	Tetracyclin repressor-like, N-terminal domain	2o7t A:1-78
bR	gi|300858786|ref|YP_003783769.1|	0051585	3-59	0.0000000000000394	46689	Homeodomain-like	0.002	46764	Tetracyclin repressor-like, N-terminal domain	1a6i A:2-67
bR	gi|300858786|ref|YP_003783769.1|	0053236	71-201	0.00000000356	48498	Tetracyclin repressor-like, C-terminal domain	0.0099	48499	Tetracyclin repressor-like, C-terminal domain	2o7o A:68-208
bR	gi|300859018|ref|YP_003784001.1|	0052799	92-214	1.33e-20	48498	Tetracyclin repressor-like, C-terminal domain	0.0078	48499	Tetracyclin repressor-like, C-terminal domain	2d6y A:75-192
bR	gi|300859018|ref|YP_003784001.1|	0049523	17-86	0.00000000000000441	46689	Homeodomain-like	0.0055	46764	Tetracyclin repressor-like, N-terminal domain	1pb6 A:14-85
bR	gi|300859062|ref|YP_003784045.1|	0054341	22-92	0.000000000000667	46689	Homeodomain-like	0.01	46764	Tetracyclin repressor-like, N-terminal domain	2fq4 A:9-77
bR	gi|300859161|ref|YP_003784144.1|	0050080	80-162	0.00000000000000756	48498	Tetracyclin repressor-like, C-terminal domain	0.00097	48499	Tetracyclin repressor-like, C-terminal domain	1v7b A:75-175
bR	gi|300859161|ref|YP_003784144.1|	0050079	2-70	0.000000000185	46689	Homeodomain-like	0.001	46764	Tetracyclin repressor-like, N-terminal domain	1v7b A:1-74
bR	gi|300859433|ref|YP_003784416.1|	0049523	14-96	0.00000000000000564	46689	Homeodomain-like	0.0074	46764	Tetracyclin repressor-like, N-terminal domain	1sgm A:5-77
bR	gi|300859433|ref|YP_003784416.1|	0052656	94-202	0.0000614	48498	Tetracyclin repressor-like, C-terminal domain	0.019	48499	Tetracyclin repressor-like, C-terminal domain	2g7s A:77-192
bR	gi|300858253|ref|YP_003783236.1|	0052364	11-78	0.000000946	46785	Winged helix DNA-binding domain	0.069	46789	LexA repressor, N-terminal DNA-binding domain	1jhf A:2-72
bR	gi|300858253|ref|YP_003783236.1|	0053261	20-189	0.0000131	46785	Winged helix DNA-binding domain	0.082	109680	TrmB-like	2d1h A:1-109
