# Supplementary material for: Abundance, diversity and domain architecture variability in prokaryotic DNA-binding transcription factors
Source: PLoS One. 2018 Apr 3;13(4):e0195332. doi: 10.1371/journal.pone.0195332 (PMC5882156; doi:10.1371/journal.pone.0195332)
Supplement: S1 Dataset — The information of genomes and transcription factors is organized in a tabular format. The file S1_Dataset.zip contains 761 files, one per genome. The information is organized as follows: Genome ID, identifier from NCBI database; Supfam ID; physical position of the Domain; E-value; Supfam model assignment; Supfam description; E-value associated to the family; Family ID; Family ID; representative PDB associated to each assignment. (ZIP) [file pone.0195332.s005.zip › Genomes_assignments/Corynebacterium_urealyticum_DSM_7109_B.TFs]

7h	gi|172040792|ref|YP_001800506.1|	0037457	89-156	7.72e-17	55252	C-terminal domain of arginine repressor	0.0014	55253	C-terminal domain of arginine repressor	1b4b A:
7h	gi|172040792|ref|YP_001800506.1|	0045802	12-74	0.0000000000000481	46785	Winged helix DNA-binding domain	0.0071	46792	Arginine repressor (ArgR), N-terminal DNA-binding domain	1f9n A:3-78
7h	gi|172039710|ref|YP_001799424.1|	0049777	23-112	6.83e-25	46785	Winged helix DNA-binding domain	0.011	46801	ArsR-like transcriptional regulators	1smt A:
7h	gi|172039727|ref|YP_001799441.1|	0049777	22-106	3.5e-19	46785	Winged helix DNA-binding domain	0.022	46801	ArsR-like transcriptional regulators	1smt A:
7h	gi|172040316|ref|YP_001800030.1|	0049777	10-91	1.31e-19	46785	Winged helix DNA-binding domain	0.041	46801	ArsR-like transcriptional regulators	1r1u A:
7h	gi|172041371|ref|YP_001801085.1|	0051337	2-137	7.52e-23	46785	Winged helix DNA-binding domain	0.07	46796	CAP C-terminal domain-like	1zyb A:148-220
7h	gi|172041545|ref|YP_001801260.1|	0052861	7-144	1.15e-35	51206	cAMP-binding domain-like	0.0024	51210	cAMP-binding domain	1hw5 A:1-137
7h	gi|172041545|ref|YP_001801260.1|	0048601	148-226	1.26e-20	46785	Winged helix DNA-binding domain	0.012	46796	CAP C-terminal domain-like	1ft9 A:134-213
7h	gi|172041004|ref|YP_001800718.1|	0041150	48-172	4.35e-30	46785	Winged helix DNA-binding domain	0.001	101027	FUR-like	1mzb A:
7h	gi|172041341|ref|YP_001801055.1|	0035780	69-338	1.35e-39	53822	Periplasmic binding protein-like I	0.00036	53823	L-arabinose binding protein-like	1dbq A:
7h	gi|172041341|ref|YP_001801055.1|	0051985	7-65	0.0000000000731	47413	lambda repressor-like DNA-binding domains	0.0082	47438	GalR/LacI-like bacterial regulator	2hsg A:2-58
7h	gi|172039771|ref|YP_001799485.1|	0045682	3-139	3.98e-23	52172	CheY-like	0.00039	52173	CheY-related	1a04 A:5-142
7h	gi|172039771|ref|YP_001799485.1|	0048694	184-246	5.44e-21	46894	C-terminal effector domain of the bipartite response regulators	0.0035	46900	GerE-like (LuxR/UhpA family of transcriptional regulators)	1a04 A:150-216
7h	gi|172040144|ref|YP_001799858.1|	0045682	1-136	1.42e-28	52172	CheY-like	0.00066	52173	CheY-related	1a04 A:5-142
7h	gi|172040144|ref|YP_001799858.1|	0048694	187-256	8.5e-22	46894	C-terminal effector domain of the bipartite response regulators	0.0036	46900	GerE-like (LuxR/UhpA family of transcriptional regulators)	1fse A:
7h	gi|172040517|ref|YP_001800231.1|	0048694	164-233	2.89e-22	46894	C-terminal effector domain of the bipartite response regulators	0.0032	46900	GerE-like (LuxR/UhpA family of transcriptional regulators)	1a04 A:150-216
7h	gi|172040517|ref|YP_001800231.1|	0045682	15-162	1.99e-19	52172	CheY-like	0.0019	52173	CheY-related	1a04 A:5-142
7h	gi|172041269|ref|YP_001800983.1|	0048694	221-289	8.16e-18	46894	C-terminal effector domain of the bipartite response regulators	0.0076	46900	GerE-like (LuxR/UhpA family of transcriptional regulators)	1fse A:
7h	gi|172041269|ref|YP_001800983.1|	0048136	10-148	0.000000000556	55781	GAF domain-like	0.02	55782	GAF domain	1vhm A:
7h	gi|172039787|ref|YP_001799501.1|	0050048	5-75	9.74e-17	46785	Winged helix DNA-binding domain	0.017	46804	GntR-like transcriptional regulators	3bwg A:5-82
7h	gi|172040563|ref|YP_001800277.1|	0040229	79-245	2.83e-28	100950	NagB/RpiA/CoA transferase-like	0.039	75176	D-ribose-5-phosphate isomerase (RpiA), catalytic domain	1ks2 A:2-126,A:199-219
7h	gi|172040563|ref|YP_001800277.1|	0043758	5-60	0.00000000000536	46785	Winged helix DNA-binding domain	0.041	46804	GntR-like transcriptional regulators	1v4r A:1-100
7h	gi|172040962|ref|YP_001800676.1|	0050048	14-92	1.09e-19	46785	Winged helix DNA-binding domain	0.02	46804	GntR-like transcriptional regulators	1v4r A:1-100
7h	gi|172041260|ref|YP_001800974.1|	0050048	3-68	2.2e-20	46785	Winged helix DNA-binding domain	0.0072	46804	GntR-like transcriptional regulators	2hs5 A:25-93
7h	gi|172041260|ref|YP_001800974.1|	0054060	70-199	1.07e-19	48008	GntR ligand-binding domain-like	0.0017	48009	GntR ligand-binding domain-like	2hs5 A:94-231
7h	gi|172040453|ref|YP_001800167.1|	0049608	98-266	4.9e-29	55781	GAF domain-like	0.0029	75513	IclR ligand-binding domain-like	1mkm A:76-246
7h	gi|172040453|ref|YP_001800167.1|	0048177	40-106	0.0000000000273	46785	Winged helix DNA-binding domain	0.019	74676	Transcriptional regulator IclR, N-terminal domain	1mkm A:1-75
7h	gi|172040564|ref|YP_001800278.1|	0039545	162-282	2.79e-30	51306	LexA/Signal peptidase	0.00035	51307	LexA-related	1jhf A:73-198
7h	gi|172040564|ref|YP_001800278.1|	0047587	62-129	1.89e-19	46785	Winged helix DNA-binding domain	0.027	46789	LexA repressor, N-terminal DNA-binding domain	1jhf A:2-72
7h	gi|172040568|ref|YP_001800282.1|	0045790	96-305	8.95e-36	53850	Periplasmic binding protein-like II	0.0000213	53851	Phosphate binding protein-like	1i6a A:
7h	gi|172040568|ref|YP_001800282.1|	0045910	4-117	6.26e-22	46785	Winged helix DNA-binding domain	0.0056	88979	LysR-like transcriptional regulators	1ixc A:1-89
7h	gi|172041253|ref|YP_001800967.1|	0047461	7-92	3.72e-23	46785	Winged helix DNA-binding domain	0.0031	88979	LysR-like transcriptional regulators	1ixc A:1-89
7h	gi|172040495|ref|YP_001800209.1|	0050465	139-318	3.51e-31	102405	MCP/YpsA-like	0.0046	102406	MoCo carrier protein-like	1wek A:
7h	gi|172040495|ref|YP_001800209.1|	0049384	372-412	0.0000796	46785	Winged helix DNA-binding domain	0.09	63379	MarR-like transcriptional regulators	2fbh A:8-144
7h	gi|172041256|ref|YP_001800970.1|	0052644	16-138	1.85e-27	46785	Winged helix DNA-binding domain	0.011	63379	MarR-like transcriptional regulators	2a61 A:5-143
7h	gi|172041405|ref|YP_001801119.1|	0052801	32-161	9.43e-24	46785	Winged helix DNA-binding domain	0.0099	63379	MarR-like transcriptional regulators	2a61 A:5-143
7h	gi|172041660|ref|YP_001801374.1|	0052644	43-188	3.88e-24	46785	Winged helix DNA-binding domain	0.014	63379	MarR-like transcriptional regulators	2fbk A:8-179
7h	gi|172041670|ref|YP_001801384.1|	0052801	10-141	5.4e-26	46785	Winged helix DNA-binding domain	0.0077	63379	MarR-like transcriptional regulators	2eth A:1-140
7h	gi|172040160|ref|YP_001799874.1|	0050342	2-126	9.53e-44	52172	CheY-like	0.00013	52173	CheY-related	1mvo A:
7h	gi|172040160|ref|YP_001799874.1|	0051385	125-223	1.22e-30	46894	C-terminal effector domain of the bipartite response regulators	0.00081	46895	PhoB-like	1ys7 A:128-233
7h	gi|172041120|ref|YP_001800834.1|	0050342	1-122	1.85e-40	52172	CheY-like	0.0000487	52173	CheY-related	1nxo A:
7h	gi|172041120|ref|YP_001800834.1|	0051385	125-226	2.83e-31	46894	C-terminal effector domain of the bipartite response regulators	0.00073	46895	PhoB-like	1p2f A:121-217
7h	gi|172041315|ref|YP_001801029.1|	0050342	23-154	1.42e-40	52172	CheY-like	0.00022	52173	CheY-related	1mvo A:
7h	gi|172041315|ref|YP_001801029.1|	0051385	152-252	7.37e-29	46894	C-terminal effector domain of the bipartite response regulators	0.00037	46895	PhoB-like	1ys7 A:128-233
7h	gi|172040064|ref|YP_001799778.1|	0054323	11-68	0.000000000000676	47413	lambda repressor-like DNA-binding domains	0.038	47432	SinR domain-like	1y7y A:5-73
7h	gi|172040548|ref|YP_001800262.1|	0051249	59-120	0.0000000000000816	47413	lambda repressor-like DNA-binding domains	0.023	47432	SinR domain-like	2b5a A:1-77
7h	gi|172041518|ref|YP_001801232.1|	0051249	31-96	2.55e-16	47413	lambda repressor-like DNA-binding domains	0.048	47432	SinR domain-like	1y7y A:5-73
7h	gi|172039699|ref|YP_001799413.1|	0050080	79-177	2.82e-27	48498	Tetracyclin repressor-like, C-terminal domain	0.0014	48499	Tetracyclin repressor-like, C-terminal domain	1v7b A:75-175
7h	gi|172039699|ref|YP_001799413.1|	0050079	2-71	2.36e-16	46689	Homeodomain-like	0.00078	46764	Tetracyclin repressor-like, N-terminal domain	1v7b A:1-74
7h	gi|172039793|ref|YP_001799507.1|	0049523	28-111	0.0000000000000344	46689	Homeodomain-like	0.0063	46764	Tetracyclin repressor-like, N-terminal domain	1jt6 A:2-72
7h	gi|172039793|ref|YP_001799507.1|	0052656	107-216	0.00000000723	48498	Tetracyclin repressor-like, C-terminal domain	0.017	48499	Tetracyclin repressor-like, C-terminal domain	2g7s A:77-192
7h	gi|172039828|ref|YP_001799542.1|	0054374	11-81	0.000000000469	46689	Homeodomain-like	0.013	46764	Tetracyclin repressor-like, N-terminal domain	1rkt A:2-82
7h	gi|172040252|ref|YP_001799966.1|	0049195	33-106	8.03e-16	46689	Homeodomain-like	0.0099	46764	Tetracyclin repressor-like, N-terminal domain	2np5 A:9-77
7h	gi|172040291|ref|YP_001800005.1|	0049195	19-76	0.00000000000000444	46689	Homeodomain-like	0.0088	46764	Tetracyclin repressor-like, N-terminal domain	2hku A:18-87
7h	gi|172040700|ref|YP_001800414.1|	0049195	4-74	1.13e-16	46689	Homeodomain-like	0.0041	46764	Tetracyclin repressor-like, N-terminal domain	2gen A:6-75
7h	gi|172041131|ref|YP_001800845.1|	0049523	10-87	0.00000000000128	46689	Homeodomain-like	0.0081	46764	Tetracyclin repressor-like, N-terminal domain	3c07 A:15-89
7h	gi|172041170|ref|YP_001800884.1|	0054157	3-43	0.0000164	46689	Homeodomain-like	0.025	46764	Tetracyclin repressor-like, N-terminal domain	2np5 A:9-77
7h	gi|172041217|ref|YP_001800931.1|	0038061	12-60	0.0000000000235	53041	Resolvase-like	0.0033	53042	gamma,delta resolvase, catalytic domain	2gm4 A:1-140
7h	gi|172041217|ref|YP_001800931.1|	0038534	63-105	0.00000184	46689	Homeodomain-like	0.04	46764	Tetracyclin repressor-like, N-terminal domain	2i10 A:10-78
7h	gi|172041430|ref|YP_001801144.1|	0049523	17-92	2.04e-18	46689	Homeodomain-like	0.0054	46764	Tetracyclin repressor-like, N-terminal domain	1rkt A:2-82
7h	gi|172041430|ref|YP_001801144.1|	0049546	90-221	5.09e-17	48498	Tetracyclin repressor-like, C-terminal domain	0.011	48499	Tetracyclin repressor-like, C-terminal domain	2gfn A:81-199
7h	gi|172041581|ref|YP_001801295.1|	0049523	3-70	0.000000000000019	46689	Homeodomain-like	0.0072	46764	Tetracyclin repressor-like, N-terminal domain	2fq4 A:9-77
