# Supplementary material for: Abundance, diversity and domain architecture variability in prokaryotic DNA-binding transcription factors
Source: PLoS One. 2018 Apr 3;13(4):e0195332. doi: 10.1371/journal.pone.0195332 (PMC5882156; doi:10.1371/journal.pone.0195332)
Supplement: S1 Dataset — The information of genomes and transcription factors is organized in a tabular format. The file S1_Dataset.zip contains 761 files, one per genome. The information is organized as follows: Genome ID, identifier from NCBI database; Supfam ID; physical position of the Domain; E-value; Supfam model assignment; Supfam description; E-value associated to the family; Family ID; Family ID; representative PDB associated to each assignment. (ZIP) [file pone.0195332.s005.zip › Genomes_assignments/Coxiella_burnetii_Dugway_5J108-111_B.TFs]

2n	gi|154707228|ref|YP_001424238.1|	0039814	128-283	7.12e-34	55136	Probable bacterial effector-binding domain	0.0028	75462	Gyrase inhibitory protein GyrI (SbmC, YeeB)	1jyh A:
2n	gi|154707228|ref|YP_001424238.1|	0046275	58-109	0.000000000264	46689	Homeodomain-like	0.013	46759	AraC type transcriptional activator	1d5y A:57-121
2n	gi|154707228|ref|YP_001424238.1|	0036286	6-55	0.000000000762	46689	Homeodomain-like	0.0076	46759	AraC type transcriptional activator	1bl0 A:9-62
2n	gi|209364120|ref|YP_001424934.2|	0045802	44-109	0.00000000000000399	46785	Winged helix DNA-binding domain	0.0027	46792	Arginine repressor (ArgR), N-terminal DNA-binding domain	1aoy A:
2n	gi|209364120|ref|YP_001424934.2|	0045063	119-179	1.07e-16	55252	C-terminal domain of arginine repressor	0.00069	55253	C-terminal domain of arginine repressor	1xxa A:
2n	gi|154706391|ref|YP_001424418.1|	0035568	81-271	3.48e-54	55681	Class II aaRS and biotin synthetases	0.0000719	55707	Biotin holoenzyme synthetase	1bia A:64-270
2n	gi|154706391|ref|YP_001424418.1|	0045968	6-61	0.0000000545	46785	Winged helix DNA-binding domain	0.014	46786	Biotin repressor-like	1bia A:1-63
2n	gi|209364164|ref|YP_001425075.2|	0037176	31-98	9.86e-20	46689	Homeodomain-like	0.00058	100918	FIS-like	1eto B:
2n	gi|154706551|ref|YP_001424741.1|	0041150	4-133	5.52e-43	46785	Winged helix DNA-binding domain	0.0000102	101027	FUR-like	1mzb A:
2n	gi|154707387|ref|YP_001424215.1|	0045682	1-131	2.7e-32	52172	CheY-like	0.00087	52173	CheY-related	1a04 A:5-142
2n	gi|154707387|ref|YP_001424215.1|	0048694	139-209	3.13e-21	46894	C-terminal effector domain of the bipartite response regulators	0.0046	46900	GerE-like (LuxR/UhpA family of transcriptional regulators)	1p4w A:
2n	gi|154706559|ref|YP_001424463.1|	0045682	1-131	8.25e-32	52172	CheY-like	0.0012	52173	CheY-related	1a04 A:5-142
2n	gi|154706559|ref|YP_001424463.1|	0048694	139-210	5.44e-21	46894	C-terminal effector domain of the bipartite response regulators	0.0055	46900	GerE-like (LuxR/UhpA family of transcriptional regulators)	1p4w A:
2n	gi|154707024|ref|YP_001423469.1|	0048694	12-76	0.000000000000119	46894	C-terminal effector domain of the bipartite response regulators	0.018	46900	GerE-like (LuxR/UhpA family of transcriptional regulators)	1a04 A:150-216
2n	gi|154706190|ref|YP_001423470.1|	0048694	38-107	0.000000000000109	46894	C-terminal effector domain of the bipartite response regulators	0.021	46900	GerE-like (LuxR/UhpA family of transcriptional regulators)	1yio A:131-200
2n	gi|154707660|ref|YP_001425377.1|	0048694	4-67	0.000000000000109	46894	C-terminal effector domain of the bipartite response regulators	0.01	46900	GerE-like (LuxR/UhpA family of transcriptional regulators)	1fse A:
2n	gi|154706335|ref|YP_001424237.1|	0048694	145-213	0.000000000000068	46894	C-terminal effector domain of the bipartite response regulators	0.027	46900	GerE-like (LuxR/UhpA family of transcriptional regulators)	1fse A:
2n	gi|154707512|ref|YP_001424377.1|	0045682	1-131	1.35e-31	52172	CheY-like	0.0012	52173	CheY-related	1a04 A:5-142
2n	gi|154707512|ref|YP_001424377.1|	0048694	139-210	8.84e-21	46894	C-terminal effector domain of the bipartite response regulators	0.0054	46900	GerE-like (LuxR/UhpA family of transcriptional regulators)	1p4w A:
2n	gi|154707732|ref|YP_001424210.1|	0050048	1-77	2.23e-18	46785	Winged helix DNA-binding domain	0.024	46804	GntR-like transcriptional regulators	2hs5 A:25-93
2n	gi|154705908|ref|YP_001423781.1|	0052726	21-160	5.49e-20	52540	P-loop containing nucleoside triphosphate hydrolases	0.072	81269	Extended AAA-ATPase domain	1in4 A:17-254
2n	gi|154705908|ref|YP_001423781.1|	0045032	242-307	0.00000157	46785	Winged helix DNA-binding domain	0.031	74676	Transcriptional regulator IclR, N-terminal domain	1mkm A:1-75
2n	gi|209363752|ref|YP_001423728.2|	0052726	16-164	0.0000000000213	52540	P-loop containing nucleoside triphosphate hydrolases	0.046	117558	Type II thymidine kinase	1xbt A:18-150
2n	gi|209363752|ref|YP_001423728.2|	0049384	235-313	0.00000162	46785	Winged helix DNA-binding domain	0.053	68967	Lrp/AsnC-like transcriptional regulator N-terminal domain	1i1g A:2-61
2n	gi|154706828|ref|YP_001423934.1|	0045790	88-294	7.67e-40	53850	Periplasmic binding protein-like II	0.00000516	53851	Phosphate binding protein-like	1i6a A:
2n	gi|154706828|ref|YP_001423934.1|	0047461	1-87	2.09e-22	46785	Winged helix DNA-binding domain	0.0046	88979	LysR-like transcriptional regulators	1ixc A:1-89
2n	gi|154707716|ref|YP_001424195.1|	0049998	88-288	3.62e-36	53850	Periplasmic binding protein-like II	0.0093	53851	Phosphate binding protein-like	1uth A:
2n	gi|154707716|ref|YP_001424195.1|	0045910	4-113	1.21e-23	46785	Winged helix DNA-binding domain	0.017	88979	LysR-like transcriptional regulators	1ixc A:1-89
2n	gi|154706329|ref|YP_001424200.1|	0045790	89-291	3.98e-41	53850	Periplasmic binding protein-like II	0.0079	53851	Phosphate binding protein-like	2fyi A:88-307
2n	gi|154706329|ref|YP_001424200.1|	0045910	3-112	6.13e-19	46785	Winged helix DNA-binding domain	0.011	88979	LysR-like transcriptional regulators	1ixc A:1-89
2n	gi|209363912|ref|YP_001424275.2|	0043935	12-80	0.0000000225	46785	Winged helix DNA-binding domain	0.079	63379	MarR-like transcriptional regulators	1lnw A:
2n	gi|154705732|ref|YP_001424385.1|	0054933	6-143	2.1e-30	46785	Winged helix DNA-binding domain	0.00022	63379	MarR-like transcriptional regulators	2fbh A:8-144
2n	gi|154705969|ref|YP_001425049.1|	0050342	13-145	3.84e-39	52172	CheY-like	0.0000364	52173	CheY-related	1b00 A:
2n	gi|154705969|ref|YP_001425049.1|	0049014	143-241	1.08e-30	46894	C-terminal effector domain of the bipartite response regulators	0.00014	46895	PhoB-like	1qqi A:
2n	gi|154706185|ref|YP_001425412.1|	0050342	4-123	3.42e-43	52172	CheY-like	0.0001	52173	CheY-related	1mvo A:
2n	gi|154706185|ref|YP_001425412.1|	0048619	140-236	2.75e-23	46894	C-terminal effector domain of the bipartite response regulators	0.00038	46895	PhoB-like	1opc A:
2n	gi|209363820|ref|YP_001423947.2|	0054127	12-95	3.94e-23	47413	lambda repressor-like DNA-binding domains	0.0064	47432	SinR domain-like	2ict A:8-94
2n	gi|154707172|ref|YP_001425128.1|	0054127	45-100	0.00000729	47413	lambda repressor-like DNA-binding domains	0.026	47432	SinR domain-like	2ict A:8-94
2n	gi|154706811|ref|YP_001424168.1|	0052016	12-63	0.000000201	47413	lambda repressor-like DNA-binding domains	0.074	47432	SinR domain-like	2ppx A:30-91
2n	gi|154706052|ref|YP_001424484.1|	0049999	11-70	9.92e-16	47413	lambda repressor-like DNA-binding domains	0.0036	47432	SinR domain-like	1utx A:
2n	gi|209364045|ref|YP_001424686.2|	0050823	74-146	0.000000504	47413	lambda repressor-like DNA-binding domains	0.083	47432	SinR domain-like	2ofy A:3-84
2n	gi|154707200|ref|YP_001424267.1|	0052849	79-191	1.34e-23	48498	Tetracyclin repressor-like, C-terminal domain	0.00083	48499	Tetracyclin repressor-like, C-terminal domain	2g7s A:77-192
2n	gi|154707200|ref|YP_001424267.1|	0052848	5-72	0.00000000000000449	46689	Homeodomain-like	0.0021	46764	Tetracyclin repressor-like, N-terminal domain	2g7s A:3-76
