# Supplementary material for: Abundance, diversity and domain architecture variability in prokaryotic DNA-binding transcription factors
Source: PLoS One. 2018 Apr 3;13(4):e0195332. doi: 10.1371/journal.pone.0195332 (PMC5882156; doi:10.1371/journal.pone.0195332)
Supplement: S1 Dataset — The information of genomes and transcription factors is organized in a tabular format. The file S1_Dataset.zip contains 761 files, one per genome. The information is organized as follows: Genome ID, identifier from NCBI database; Supfam ID; physical position of the Domain; E-value; Supfam model assignment; Supfam description; E-value associated to the family; Family ID; Family ID; representative PDB associated to each assignment. (ZIP) [file pone.0195332.s005.zip › Genomes_assignments/Croceibacter_atlanticus_HTCC2559_B.TFs]

cQ	gi|298206642|ref|YP_003714821.1|	0046275	128-175	0.000000000986	46689	Homeodomain-like	0.037	46759	AraC type transcriptional activator	1bl0 A:9-62
cQ	gi|298206642|ref|YP_003714821.1|	0046107	2-62	0.0000111	55008	HMA, heavy metal-associated domain	0.0025	55009	HMA, heavy metal-associated domain	1aw0 A:
cQ	gi|298206683|ref|YP_003714862.1|	0046275	252-300	0.00000000000291	46689	Homeodomain-like	0.033	46759	AraC type transcriptional activator	1d5y A:57-121
cQ	gi|298207315|ref|YP_003715494.1|	0046275	245-291	0.0000000000421	46689	Homeodomain-like	0.027	46759	AraC type transcriptional activator	1d5y A:57-121
cQ	gi|298208123|ref|YP_003716302.1|	0046275	228-274	0.00000000000941	46689	Homeodomain-like	0.02	46759	AraC type transcriptional activator	1bl0 A:9-62
cQ	gi|298208585|ref|YP_003716764.1|	0046275	255-303	0.000000000309	46689	Homeodomain-like	0.019	46759	AraC type transcriptional activator	1d5y A:57-121
cQ	gi|298206685|ref|YP_003714864.1|	0049777	11-98	5.4e-21	46785	Winged helix DNA-binding domain	0.024	46801	ArsR-like transcriptional regulators	1r1u A:
cQ	gi|298207844|ref|YP_003716023.1|	0049777	3-99	6.69e-16	46785	Winged helix DNA-binding domain	0.06	46801	ArsR-like transcriptional regulators	1r1u A:
cQ	gi|298208929|ref|YP_003717108.1|	0054946	12-144	1.44e-24	51206	cAMP-binding domain-like	0.0095	51210	cAMP-binding domain	1hw5 A:1-137
cQ	gi|298208929|ref|YP_003717108.1|	0051665	143-208	0.00000000118	46785	Winged helix DNA-binding domain	0.04	46796	CAP C-terminal domain-like	1hw5 A:138-208
cQ	gi|298209086|ref|YP_003717265.1|	0054946	13-144	6.94e-22	51206	cAMP-binding domain-like	0.041	51210	cAMP-binding domain	3e5u A:9-147
cQ	gi|298209086|ref|YP_003717265.1|	0051665	144-208	0.0000000000004	46785	Winged helix DNA-binding domain	0.031	46796	CAP C-terminal domain-like	2oz6 A:143-213
cQ	gi|298206729|ref|YP_003714908.1|	0041617	12-257	9.99e-66	52540	P-loop containing nucleoside triphosphate hydrolases	0.000000986	81269	Extended AAA-ATPase domain	1ny5 A:138-384
cQ	gi|298206729|ref|YP_003714908.1|	0048440	362-419	0.0000000000358	46689	Homeodomain-like	0.08	100918	FIS-like	1eto B:
cQ	gi|298206890|ref|YP_003715069.1|	0041617	174-415	6.6e-62	52540	P-loop containing nucleoside triphosphate hydrolases	0.00000165	81269	Extended AAA-ATPase domain	1ny5 A:138-384
cQ	gi|298206890|ref|YP_003715069.1|	0043525	25-218	6.55e-38	52172	CheY-like	0.00028	52173	CheY-related	1ny5 A:1-137
cQ	gi|298206890|ref|YP_003715069.1|	0037176	386-476	0.00000000000151	46689	Homeodomain-like	0.058	100918	FIS-like	1ntc A:
cQ	gi|298209252|ref|YP_003717431.1|	0041617	144-385	6.48e-68	52540	P-loop containing nucleoside triphosphate hydrolases	0.00000108	81269	Extended AAA-ATPase domain	1ny5 A:138-384
cQ	gi|298209252|ref|YP_003717431.1|	0043525	5-188	3.56e-39	52172	CheY-like	0.001	52173	CheY-related	1ny5 A:1-137
cQ	gi|298209252|ref|YP_003717431.1|	0048440	356-441	0.0000000000000136	46689	Homeodomain-like	0.035	100918	FIS-like	1eto B:
cQ	gi|298208322|ref|YP_003716501.1|	0041150	18-147	1.09e-28	46785	Winged helix DNA-binding domain	0.0025	101027	FUR-like	1mzb A:
cQ	gi|298208898|ref|YP_003717077.1|	0041150	3-133	1.25e-18	46785	Winged helix DNA-binding domain	0.094	101027	FUR-like	1mzb A:
cQ	gi|298206838|ref|YP_003715017.1|	0036339	61-338	2.36e-69	53822	Periplasmic binding protein-like I	0.0000181	53823	L-arabinose binding protein-like	2nzu G:58-332
cQ	gi|298206838|ref|YP_003715017.1|	0051985	2-60	0.000000000000122	47413	lambda repressor-like DNA-binding domains	0.0041	47438	GalR/LacI-like bacterial regulator	2bjc A:1-62
cQ	gi|298207599|ref|YP_003715778.1|	0036339	63-339	3.85e-61	53822	Periplasmic binding protein-like I	0.0000661	53823	L-arabinose binding protein-like	2nzu G:58-332
cQ	gi|298207599|ref|YP_003715778.1|	0051985	3-62	0.000000000000121	47413	lambda repressor-like DNA-binding domains	0.0076	47438	GalR/LacI-like bacterial regulator	2bjc A:1-62
cQ	gi|298207872|ref|YP_003716051.1|	0036339	65-336	5.97e-56	53822	Periplasmic binding protein-like I	0.00013	53823	L-arabinose binding protein-like	2nzu G:58-332
cQ	gi|298207872|ref|YP_003716051.1|	0051985	6-64	0.0000000000145	47413	lambda repressor-like DNA-binding domains	0.0089	47438	GalR/LacI-like bacterial regulator	1efa A:2-60
cQ	gi|298208852|ref|YP_003717031.1|	0051985	5-63	0.0000000000000497	47413	lambda repressor-like DNA-binding domains	0.0056	47438	GalR/LacI-like bacterial regulator	2bjc A:1-62
cQ	gi|298208852|ref|YP_003717031.1|	0035780	62-153	0.000000000003	53822	Periplasmic binding protein-like I	0.0038	53823	L-arabinose binding protein-like	2nzu G:58-332
cQ	gi|298206881|ref|YP_003715060.1|	0045682	8-132	1.71e-24	52172	CheY-like	0.0017	52173	CheY-related	1a04 A:5-142
cQ	gi|298206881|ref|YP_003715060.1|	0048694	145-198	0.000000000019	46894	C-terminal effector domain of the bipartite response regulators	0.0059	46900	GerE-like (LuxR/UhpA family of transcriptional regulators)	1fse A:
cQ	gi|298207769|ref|YP_003715948.1|	0043525	6-151	9.25e-28	52172	CheY-like	0.0006	52173	CheY-related	1s8n A:
cQ	gi|298207769|ref|YP_003715948.1|	0048694	133-204	1.73e-17	46894	C-terminal effector domain of the bipartite response regulators	0.014	46900	GerE-like (LuxR/UhpA family of transcriptional regulators)	1yio A:131-200
cQ	gi|298207898|ref|YP_003716077.1|	0045682	1-130	2.56e-24	52172	CheY-like	0.0021	52173	CheY-related	1a04 A:5-142
cQ	gi|298207898|ref|YP_003716077.1|	0048694	143-202	3.3e-16	46894	C-terminal effector domain of the bipartite response regulators	0.0048	46900	GerE-like (LuxR/UhpA family of transcriptional regulators)	1yio A:131-200
cQ	gi|298207970|ref|YP_003716149.1|	0048694	292-345	0.0000051	46894	C-terminal effector domain of the bipartite response regulators	0.03	46900	GerE-like (LuxR/UhpA family of transcriptional regulators)	1p4w A:
cQ	gi|298208533|ref|YP_003716712.1|	0048694	172-211	0.0000578	46894	C-terminal effector domain of the bipartite response regulators	0.015	46900	GerE-like (LuxR/UhpA family of transcriptional regulators)	1yio A:131-200
cQ	gi|298209071|ref|YP_003717250.1|	0045682	1-127	3.13e-31	52172	CheY-like	0.0011	52173	CheY-related	1dz3 A:
cQ	gi|298209071|ref|YP_003717250.1|	0048694	141-204	6.8e-16	46894	C-terminal effector domain of the bipartite response regulators	0.0065	46900	GerE-like (LuxR/UhpA family of transcriptional regulators)	1fse A:
cQ	gi|298208858|ref|YP_003717037.1|	0054060	99-229	6.28e-24	48008	GntR ligand-binding domain-like	0.014	48009	GntR ligand-binding domain-like	2hs5 A:94-231
cQ	gi|298208858|ref|YP_003717037.1|	0050048	8-81	2.15e-19	46785	Winged helix DNA-binding domain	0.029	46804	GntR-like transcriptional regulators	1hw1 A:5-78
cQ	gi|298206921|ref|YP_003715100.1|	0052162	72-152	9.25e-19	54909	Dimeric alpha+beta barrel	0.00049	69733	Lrp/AsnC-like transcriptional regulator C-terminal domain	2cg4 A:67-152
cQ	gi|298206921|ref|YP_003715100.1|	0052161	9-70	3.07e-18	46785	Winged helix DNA-binding domain	0.0031	68967	Lrp/AsnC-like transcriptional regulator N-terminal domain	2cg4 A:4-66
cQ	gi|298207634|ref|YP_003715813.1|	0049174	65-151	2.68e-19	54909	Dimeric alpha+beta barrel	0.0041	69733	Lrp/AsnC-like transcriptional regulator C-terminal domain	1ri7 A:85-170
cQ	gi|298207634|ref|YP_003715813.1|	0052161	3-63	0.00000000000002	46785	Winged helix DNA-binding domain	0.018	68967	Lrp/AsnC-like transcriptional regulator N-terminal domain	1i1g A:2-61
cQ	gi|298207969|ref|YP_003716148.1|	0052161	3-62	8.54e-17	46785	Winged helix DNA-binding domain	0.0065	68967	Lrp/AsnC-like transcriptional regulator N-terminal domain	1i1g A:2-61
cQ	gi|298207969|ref|YP_003716148.1|	0052160	65-139	0.00000000000000429	54909	Dimeric alpha+beta barrel	0.01	69733	Lrp/AsnC-like transcriptional regulator C-terminal domain	1ri7 A:85-170
cQ	gi|298208652|ref|YP_003716831.1|	0052161	5-66	8.32e-19	46785	Winged helix DNA-binding domain	0.0042	68967	Lrp/AsnC-like transcriptional regulator N-terminal domain	2cg4 A:4-66
cQ	gi|298208652|ref|YP_003716831.1|	0052162	68-146	0.0000000000000831	54909	Dimeric alpha+beta barrel	0.0032	69733	Lrp/AsnC-like transcriptional regulator C-terminal domain	2cg4 A:67-152
cQ	gi|298209074|ref|YP_003717253.1|	0052162	65-151	2.41e-19	54909	Dimeric alpha+beta barrel	0.006	69733	Lrp/AsnC-like transcriptional regulator C-terminal domain	1ri7 A:85-170
cQ	gi|298209074|ref|YP_003717253.1|	0049384	3-85	0.00000000000000936	46785	Winged helix DNA-binding domain	0.0056	68967	Lrp/AsnC-like transcriptional regulator N-terminal domain	1ri7 A:25-84
cQ	gi|298208360|ref|YP_003716539.1|	0045790	90-297	1.15e-34	53850	Periplasmic binding protein-like II	0.0001	53851	Phosphate binding protein-like	1i6a A:
cQ	gi|298208360|ref|YP_003716539.1|	0047461	1-86	2.73e-21	46785	Winged helix DNA-binding domain	0.0047	88979	LysR-like transcriptional regulators	1ixc A:1-89
cQ	gi|298207820|ref|YP_003715999.1|	0052801	6-138	6.31e-26	46785	Winged helix DNA-binding domain	0.013	63379	MarR-like transcriptional regulators	1z91 A:8-144
cQ	gi|298207866|ref|YP_003716045.1|	0054842	8-138	1.04e-28	46785	Winged helix DNA-binding domain	0.0071	63379	MarR-like transcriptional regulators	1jgs A:
cQ	gi|298207240|ref|YP_003715419.1|	0050342	2-131	7.83e-37	52172	CheY-like	0.00084	52173	CheY-related	1xhf A:2-122
cQ	gi|298207240|ref|YP_003715419.1|	0049014	136-230	1.56e-18	46894	C-terminal effector domain of the bipartite response regulators	0.0042	46895	PhoB-like	1p2f A:121-217
cQ	gi|298208466|ref|YP_003716645.1|	0050342	3-125	4.55e-39	52172	CheY-like	0.00053	52173	CheY-related	1nxo A:
cQ	gi|298208466|ref|YP_003716645.1|	0049014	137-232	1.22e-16	46894	C-terminal effector domain of the bipartite response regulators	0.0076	46895	PhoB-like	1qqi A:
cQ	gi|298208595|ref|YP_003716774.1|	0051385	185-287	1.05e-21	46894	C-terminal effector domain of the bipartite response regulators	0.0048	46895	PhoB-like	1qqi A:
cQ	gi|298208595|ref|YP_003716774.1|	0047045	98-166	0.0000366	49354	PapD-like	0.015	49360	MSP-like	1grw A:
cQ	gi|298206675|ref|YP_003714854.1|	0051908	2-67	8.58e-18	47413	lambda repressor-like DNA-binding domains	0.0047	47432	SinR domain-like	2b5a A:1-77
cQ	gi|298206777|ref|YP_003714956.1|	0039545	78-205	1.24e-16	51306	LexA/Signal peptidase	0.014	51307	LexA-related	1jhf A:73-198
cQ	gi|298206777|ref|YP_003714956.1|	0051249	2-66	0.000000000000244	47413	lambda repressor-like DNA-binding domains	0.042	47432	SinR domain-like	1b0n A:1-68
cQ	gi|298207442|ref|YP_003715621.1|	0051908	7-73	4.22e-16	47413	lambda repressor-like DNA-binding domains	0.04	47432	SinR domain-like	2b5a A:1-77
cQ	gi|298207938|ref|YP_003716117.1|	0050823	2-69	2.65e-17	47413	lambda repressor-like DNA-binding domains	0.046	47432	SinR domain-like	1b0n A:1-68
cQ	gi|298208654|ref|YP_003716833.1|	0045765	5-72	0.000000018	47413	lambda repressor-like DNA-binding domains	0.071	47432	SinR domain-like	1b0n A:1-68
cQ	gi|298209023|ref|YP_003717202.1|	0051249	6-69	0.00000000000115	47413	lambda repressor-like DNA-binding domains	0.029	47432	SinR domain-like	2b5a A:1-77
cQ	gi|298209050|ref|YP_003717229.1|	0054323	28-85	0.00000652	47413	lambda repressor-like DNA-binding domains	0.057	47432	SinR domain-like	2b5a A:1-77
cQ	gi|298209081|ref|YP_003717260.1|	0049999	2-62	8.04e-17	47413	lambda repressor-like DNA-binding domains	0.0062	47432	SinR domain-like	1utx A:
cQ	gi|298206982|ref|YP_003715161.1|	0049195	2-63	0.00000000000000599	46689	Homeodomain-like	0.0077	46764	Tetracyclin repressor-like, N-terminal domain	2fq4 A:9-77
cQ	gi|298206982|ref|YP_003715161.1|	0050189	104-184	0.0000101	48498	Tetracyclin repressor-like, C-terminal domain	0.0086	48499	Tetracyclin repressor-like, C-terminal domain	2fq4 A:78-192
cQ	gi|298207024|ref|YP_003715203.1|	0054073	78-192	7.79e-20	48498	Tetracyclin repressor-like, C-terminal domain	0.0078	48499	Tetracyclin repressor-like, C-terminal domain	2fq4 A:78-192
cQ	gi|298207024|ref|YP_003715203.1|	0049523	3-72	0.00000000000000467	46689	Homeodomain-like	0.0032	46764	Tetracyclin repressor-like, N-terminal domain	1ui5 A:5-75
cQ	gi|298207653|ref|YP_003715832.1|	0050189	79-189	1.91e-16	48498	Tetracyclin repressor-like, C-terminal domain	0.0081	48499	Tetracyclin repressor-like, C-terminal domain	1vi0 A:78-194
cQ	gi|298207653|ref|YP_003715832.1|	0051585	6-70	0.0000000000000303	46689	Homeodomain-like	0.0073	46764	Tetracyclin repressor-like, N-terminal domain	1a6i A:2-67
cQ	gi|298207878|ref|YP_003716057.1|	0052845	27-85	0.0000000077	46689	Homeodomain-like	0.01	46764	Tetracyclin repressor-like, N-terminal domain	1a6i A:2-67
cQ	gi|298208577|ref|YP_003716756.1|	0049195	4-70	0.0000000000000274	46689	Homeodomain-like	0.011	46764	Tetracyclin repressor-like, N-terminal domain	1z77 A:1-75
cQ	gi|298208979|ref|YP_003717158.1|	0049195	2-62	0.0000000000872	46689	Homeodomain-like	0.0025	46764	Tetracyclin repressor-like, N-terminal domain	2i10 A:10-78
cQ	gi|298208979|ref|YP_003717158.1|	0043601	81-180	0.00000196	48498	Tetracyclin repressor-like, C-terminal domain	0.0096	48499	Tetracyclin repressor-like, C-terminal domain	2i10 A:79-194
