# Supplementary material for: Abundance, diversity and domain architecture variability in prokaryotic DNA-binding transcription factors
Source: PLoS One. 2018 Apr 3;13(4):e0195332. doi: 10.1371/journal.pone.0195332 (PMC5882156; doi:10.1371/journal.pone.0195332)
Supplement: S1 Dataset — The information of genomes and transcription factors is organized in a tabular format. The file S1_Dataset.zip contains 761 files, one per genome. The information is organized as follows: Genome ID, identifier from NCBI database; Supfam ID; physical position of the Domain; E-value; Supfam model assignment; Supfam description; E-value associated to the family; Family ID; Family ID; representative PDB associated to each assignment. (ZIP) [file pone.0195332.s005.zip › Genomes_assignments/Cronobacter_turicensis_z3032_B.TFs]

6Z	gi|260595950|ref|YP_003208521.1|	0046275	234-283	0.000000000000224	46689	Homeodomain-like	0.02	46759	AraC type transcriptional activator	1d5y A:57-121
6Z	gi|260595950|ref|YP_003208521.1|	0051818	24-168	0.0000000000000955	51215	Regulatory protein AraC	0.017	51216	Regulatory protein AraC	2arc A:
6Z	gi|260595950|ref|YP_003208521.1|	0036286	181-232	0.0000000376	46689	Homeodomain-like	0.028	46759	AraC type transcriptional activator	1bl0 A:9-62
6Z	gi|260595951|ref|YP_003208522.1|	0046275	239-289	0.00000000000157	46689	Homeodomain-like	0.026	46759	AraC type transcriptional activator	1d5y A:57-121
6Z	gi|260595951|ref|YP_003208522.1|	0043585	40-102	0.0000000000249	51182	RmlC-like cupins	0.053	89409	TM1287-like	1o4t A:
6Z	gi|260596089|ref|YP_003208660.1|	0046275	268-317	0.00000000003	46689	Homeodomain-like	0.011	46759	AraC type transcriptional activator	1d5y A:57-121
6Z	gi|260596414|ref|YP_003208985.1|	0036288	123-288	2.88e-46	55136	Probable bacterial effector-binding domain	0.000000521	55140	Rob transcription factor, C-terminal domain	1d5y A:122-294
6Z	gi|260596414|ref|YP_003208985.1|	0046275	57-110	0.0000000000161	46689	Homeodomain-like	0.00013	46759	AraC type transcriptional activator	1d5y A:57-121
6Z	gi|260596414|ref|YP_003208985.1|	0036286	5-55	0.0000000000609	46689	Homeodomain-like	0.00022	46759	AraC type transcriptional activator	1d5y A:3-56
6Z	gi|260596488|ref|YP_003209059.1|	0051818	20-174	5.89e-38	51215	Regulatory protein AraC	0.0000000636	51216	Regulatory protein AraC	2arc A:
6Z	gi|260596488|ref|YP_003209059.1|	0046275	243-291	0.00000000000314	46689	Homeodomain-like	0.012	46759	AraC type transcriptional activator	1d5y A:57-121
6Z	gi|260596488|ref|YP_003209059.1|	0036286	188-239	0.00000108	46689	Homeodomain-like	0.075	46759	AraC type transcriptional activator	1bl0 A:9-62
6Z	gi|260596671|ref|YP_003209242.1|	0052668	26-224	6.54e-43	52317	Class I glutamine amidotransferase-like	0.0069	52325	DJ-1/PfpI	1pe0 A:
6Z	gi|260596671|ref|YP_003209242.1|	0045977	296-345	0.000000000161	46689	Homeodomain-like	0.028	46759	AraC type transcriptional activator	1bl0 A:63-124
6Z	gi|260596671|ref|YP_003209242.1|	0036286	245-292	0.000000000244	46689	Homeodomain-like	0.01	46759	AraC type transcriptional activator	1bl0 A:9-62
6Z	gi|260596708|ref|YP_003209279.1|	0046275	258-306	0.0000000000000116	46689	Homeodomain-like	0.0066	46759	AraC type transcriptional activator	1d5y A:57-121
6Z	gi|260596708|ref|YP_003209279.1|	0036286	205-254	0.0000000000125	46689	Homeodomain-like	0.0085	46759	AraC type transcriptional activator	1bl0 A:9-62
6Z	gi|260596722|ref|YP_003209293.1|	0052668	1-191	3.06e-44	52317	Class I glutamine amidotransferase-like	0.0096	52325	DJ-1/PfpI	1pe0 A:
6Z	gi|260596722|ref|YP_003209293.1|	0036286	208-255	0.00000000806	46689	Homeodomain-like	0.026	46759	AraC type transcriptional activator	1bl0 A:9-62
6Z	gi|260596722|ref|YP_003209293.1|	0045977	261-310	0.00000000805	46689	Homeodomain-like	0.059	46759	AraC type transcriptional activator	1d5y A:3-56
6Z	gi|260597263|ref|YP_003209834.1|	0051818	19-147	3.66e-17	51215	Regulatory protein AraC	0.0059	51216	Regulatory protein AraC	2arc A:
6Z	gi|260597263|ref|YP_003209834.1|	0046275	237-287	0.000000000000332	46689	Homeodomain-like	0.014	46759	AraC type transcriptional activator	1d5y A:57-121
6Z	gi|260597263|ref|YP_003209834.1|	0036286	189-235	0.000000591	46689	Homeodomain-like	0.013	46759	AraC type transcriptional activator	1bl0 A:9-62
6Z	gi|260597910|ref|YP_003210481.1|	0046275	259-309	0.0000000000116	46689	Homeodomain-like	0.019	46759	AraC type transcriptional activator	1bl0 A:63-124
6Z	gi|260597910|ref|YP_003210481.1|	0036286	206-257	0.0000000212	46689	Homeodomain-like	0.058	46764	Tetracyclin repressor-like, N-terminal domain	1v7b A:1-74
6Z	gi|260597910|ref|YP_003210481.1|	0043585	45-94	0.0000000949	51182	RmlC-like cupins	0.072	89409	TM1287-like	1yhf A:1-112
6Z	gi|260597920|ref|YP_003210491.1|	0046275	271-323	0.000000000121	46689	Homeodomain-like	0.035	46759	AraC type transcriptional activator	1d5y A:57-121
6Z	gi|260597920|ref|YP_003210491.1|	0036286	219-269	0.00000000375	46689	Homeodomain-like	0.08	46764	Tetracyclin repressor-like, N-terminal domain	2oi8 A:8-86
6Z	gi|260597966|ref|YP_003210537.1|	0036286	11-59	0.00000000000806	46689	Homeodomain-like	0.00015	46759	AraC type transcriptional activator	1bl0 A:9-62
6Z	gi|260597966|ref|YP_003210537.1|	0045977	62-110	0.00000000206	46689	Homeodomain-like	0.00019	46759	AraC type transcriptional activator	1bl0 A:63-124
6Z	gi|260598188|ref|YP_003210759.1|	0046275	259-310	0.00000000000381	46689	Homeodomain-like	0.024	46759	AraC type transcriptional activator	1d5y A:57-121
6Z	gi|260598188|ref|YP_003210759.1|	0036286	206-256	0.00000000019	46689	Homeodomain-like	0.018	46764	Tetracyclin repressor-like, N-terminal domain	1t56 A:22-94
6Z	gi|260598392|ref|YP_003210963.1|	0051818	13-156	2.48e-22	51215	Regulatory protein AraC	0.013	51216	Regulatory protein AraC	2arc A:
6Z	gi|260598392|ref|YP_003210963.1|	0036286	172-221	0.0000000000287	46689	Homeodomain-like	0.028	46759	AraC type transcriptional activator	1d5y A:3-56
6Z	gi|260598392|ref|YP_003210963.1|	0046275	223-270	0.00000000287	46689	Homeodomain-like	0.041	46759	AraC type transcriptional activator	1d5y A:57-121
6Z	gi|260598662|ref|YP_003211233.1|	0046652	1-92	5.89e-33	57884	Ada DNA repair protein, N-terminal domain (N-Ada 10)	0.0000471	57885	Ada DNA repair protein, N-terminal domain (N-Ada 10)	1eyf A:
6Z	gi|260598662|ref|YP_003211233.1|	0048993	269-349	1.57e-28	46767	Methylated DNA-protein cysteine methyltransferase, C-terminal domain	0.0000247	46768	Methylated DNA-protein cysteine methyltransferase, C-terminal domain	1sfe A:93-176
6Z	gi|260598662|ref|YP_003211233.1|	0049381	189-268	2.55e-19	53155	Methylated DNA-protein cysteine methyltransferase domain	0.00023	53156	Methylated DNA-protein cysteine methyltransferase domain	1sfe A:12-92
6Z	gi|260598662|ref|YP_003211233.1|	0036286	85-133	0.000000000326	46689	Homeodomain-like	0.023	46759	AraC type transcriptional activator	1d5y A:3-56
6Z	gi|260598717|ref|YP_003211288.1|	0046275	59-107	0.00000000000381	46689	Homeodomain-like	0.0037	46759	AraC type transcriptional activator	1d5y A:57-121
6Z	gi|260598717|ref|YP_003211288.1|	0036286	6-56	0.0000000000034	46689	Homeodomain-like	0.0015	46759	AraC type transcriptional activator	1bl0 A:9-62
6Z	gi|260598884|ref|YP_003211455.1|	0051818	48-168	0.00000000000000602	51215	Regulatory protein AraC	0.0039	51216	Regulatory protein AraC	2arc A:
6Z	gi|260598884|ref|YP_003211455.1|	0046275	246-296	0.0000000000108	46689	Homeodomain-like	0.032	46759	AraC type transcriptional activator	1d5y A:57-121
6Z	gi|260598884|ref|YP_003211455.1|	0036286	198-243	0.000000349	46689	Homeodomain-like	0.019	46759	AraC type transcriptional activator	1d5y A:3-56
6Z	gi|260599393|ref|YP_003211964.1|	0046275	256-304	0.0000000000439	46689	Homeodomain-like	0.033	46759	AraC type transcriptional activator	1d5y A:57-121
6Z	gi|260599393|ref|YP_003211964.1|	0036286	204-254	0.000000000175	46689	Homeodomain-like	0.035	46764	Tetracyclin repressor-like, N-terminal domain	2o7t A:1-78
6Z	gi|260599450|ref|YP_003212021.1|	0051818	37-128	0.0000000000000111	51215	Regulatory protein AraC	0.013	51216	Regulatory protein AraC	2arc A:
6Z	gi|260599450|ref|YP_003212021.1|	0036286	175-224	0.0000000000145	46689	Homeodomain-like	0.025	46759	AraC type transcriptional activator	1d5y A:3-56
6Z	gi|260599450|ref|YP_003212021.1|	0046275	227-276	0.00000000717	46689	Homeodomain-like	0.048	46759	AraC type transcriptional activator	1d5y A:57-121
6Z	gi|260599538|ref|YP_003212109.1|	0046275	57-106	0.0000000000000327	46689	Homeodomain-like	0.0016	46759	AraC type transcriptional activator	1d5y A:57-121
6Z	gi|260599538|ref|YP_003212109.1|	0036286	4-55	0.0000000000263	46689	Homeodomain-like	0.0014	46759	AraC type transcriptional activator	1d5y A:3-56
6Z	gi|260599862|ref|YP_003212433.1|	0052668	11-202	1.96e-30	52317	Class I glutamine amidotransferase-like	0.026	52325	DJ-1/PfpI	1pe0 A:
6Z	gi|260599862|ref|YP_003212433.1|	0036286	220-270	0.0000000000289	46689	Homeodomain-like	0.017	46759	AraC type transcriptional activator	1bl0 A:9-62
6Z	gi|260599870|ref|YP_003212441.1|	0049650	10-298	6.16e-45	53822	Periplasmic binding protein-like I	0.0021	53823	L-arabinose binding protein-like	2nzu G:58-332
6Z	gi|260599870|ref|YP_003212441.1|	0046275	338-387	0.000000000000381	46689	Homeodomain-like	0.027	46759	AraC type transcriptional activator	1d5y A:57-121
6Z	gi|260599870|ref|YP_003212441.1|	0036286	284-332	0.0000108	46689	Homeodomain-like	0.071	46759	AraC type transcriptional activator	1bl0 A:9-62
6Z	gi|260596147|ref|YP_003208718.1|	0045802	3-77	6.89e-21	46785	Winged helix DNA-binding domain	0.0000334	46792	Arginine repressor (ArgR), N-terminal DNA-binding domain	1aoy A:
6Z	gi|260596147|ref|YP_003208718.1|	0045063	82-149	6.41e-19	55252	C-terminal domain of arginine repressor	0.0000195	55253	C-terminal domain of arginine repressor	1xxa A:
6Z	gi|260596279|ref|YP_003208850.1|	0045802	9-74	7.96e-17	46785	Winged helix DNA-binding domain	0.0046	46792	Arginine repressor (ArgR), N-terminal DNA-binding domain	1aoy A:
6Z	gi|260596279|ref|YP_003208850.1|	0035348	87-155	0.000000000000209	55252	C-terminal domain of arginine repressor	0.0025	55253	C-terminal domain of arginine repressor	1xxa A:
6Z	gi|260599723|ref|YP_003212294.1|	0040524	73-234	1.16e-29	100950	NagB/RpiA/CoA transferase-like	0.029	74656	CoA transferase alpha subunit-like	1m3e A:1-250
6Z	gi|260599723|ref|YP_003212294.1|	0043758	3-74	2.44e-17	46785	Winged helix DNA-binding domain	0.068	46792	Arginine repressor (ArgR), N-terminal DNA-binding domain	1b4a A:4-78
6Z	gi|260596993|ref|YP_003209564.1|	0049777	22-111	5.47e-22	46785	Winged helix DNA-binding domain	0.038	46801	ArsR-like transcriptional regulators	1smt A:
6Z	gi|260597114|ref|YP_003209685.1|	0052644	48-184	0.00000000000809	46785	Winged helix DNA-binding domain	0.09	46801	ArsR-like transcriptional regulators	1u2w A:12-119
6Z	gi|260424415|ref|YP_003212616.1|	0049777	21-103	4.81e-19	46785	Winged helix DNA-binding domain	0.015	46801	ArsR-like transcriptional regulators	1smt A:
6Z	gi|260424426|ref|YP_003212627.1|	0049944	17-116	1.28e-27	46785	Winged helix DNA-binding domain	0.011	46801	ArsR-like transcriptional regulators	1smt A:
6Z	gi|260600042|ref|YP_003212780.1|	0049944	21-123	1.18e-24	46785	Winged helix DNA-binding domain	0.0088	46801	ArsR-like transcriptional regulators	1smt A:
6Z	gi|260596075|ref|YP_003208646.1|	0035568	73-268	3.34e-59	55681	Class II aaRS and biotin synthetases	0.0000000434	55707	Biotin holoenzyme synthetase	1bia A:64-270
6Z	gi|260596075|ref|YP_003208646.1|	0045968	3-60	0.000000000000252	46785	Winged helix DNA-binding domain	0.00016	46786	Biotin repressor-like	1bia A:1-63
6Z	gi|260596075|ref|YP_003208646.1|	0045969	271-317	0.000000000142	50037	C-terminal domain of transcriptional repressors	0.00017	50038	Biotin repressor (BirA)	1bia A:271-317
6Z	gi|260599387|ref|YP_003211958.1|	0040524	134-289	4.08e-21	100950	NagB/RpiA/CoA transferase-like	0.027	75176	D-ribose-5-phosphate isomerase (RpiA), catalytic domain	1uj6 A:3-131,A:206-227
6Z	gi|260599387|ref|YP_003211958.1|	0043758	59-115	0.000000000000771	46785	Winged helix DNA-binding domain	0.072	46786	Biotin repressor-like	1j5y A:3-67
6Z	gi|260424385|ref|YP_003212586.1|	0039384	3-49	0.000000508	46785	Winged helix DNA-binding domain	0.026	46786	Biotin repressor-like	1j5y A:3-67
6Z	gi|260599667|ref|YP_003212238.1|	0047248	8-136	1.03e-35	51206	cAMP-binding domain-like	0.000000533	51210	cAMP-binding domain	1hw5 A:1-137
6Z	gi|260599667|ref|YP_003212238.1|	0038753	139-207	3.64e-16	46785	Winged helix DNA-binding domain	0.000047	46796	CAP C-terminal domain-like	1hw5 A:138-208
6Z	gi|260597515|ref|YP_003210086.1|	0054356	21-81	0.0000126	46785	Winged helix DNA-binding domain	0.059	46796	CAP C-terminal domain-like	1ft9 A:134-213
6Z	gi|260597826|ref|YP_003210397.1|	0054946	23-162	2.49e-31	51206	cAMP-binding domain-like	0.009	51210	cAMP-binding domain	2gau A:10-151
6Z	gi|260597826|ref|YP_003210397.1|	0048601	165-244	1.14e-19	46785	Winged helix DNA-binding domain	0.03	46796	CAP C-terminal domain-like	2oz6 A:143-213
6Z	gi|260596117|ref|YP_003208688.1|	0037176	4-98	3.88e-27	46689	Homeodomain-like	0.00000484	100918	FIS-like	1eto B:
6Z	gi|260597680|ref|YP_003210251.1|	0041617	380-618	3.63e-72	52540	P-loop containing nucleoside triphosphate hydrolases	0.00000159	81269	Extended AAA-ATPase domain	1ny5 A:138-384
6Z	gi|260597680|ref|YP_003210251.1|	0048135	184-360	8.51e-20	55781	GAF domain-like	0.0076	55782	GAF domain	2k2n A:31-200
6Z	gi|260597680|ref|YP_003210251.1|	0048136	32-169	0.0000000000611	55781	GAF domain-like	0.022	55782	GAF domain	2k2n A:31-200
6Z	gi|260597680|ref|YP_003210251.1|	0037176	594-688	0.0000121	46689	Homeodomain-like	0.034	100918	FIS-like	1g2h A:
6Z	gi|260598070|ref|YP_003210641.1|	0041617	337-564	2.31e-56	52540	P-loop containing nucleoside triphosphate hydrolases	0.0000232	81269	Extended AAA-ATPase domain	1ny5 A:138-384
6Z	gi|260598070|ref|YP_003210641.1|	0037176	534-618	0.00000000807	46689	Homeodomain-like	0.029	100918	FIS-like	1eto B:
6Z	gi|260598070|ref|YP_003210641.1|	0049608	85-221	0.00000000309	55781	GAF domain-like	0.047	75513	IclR ligand-binding domain-like	1mkm A:76-246
6Z	gi|260598095|ref|YP_003210666.1|	0041617	206-447	1.86e-63	52540	P-loop containing nucleoside triphosphate hydrolases	0.00000141	81269	Extended AAA-ATPase domain	1ny5 A:138-384
6Z	gi|260598095|ref|YP_003210666.1|	0046907	461-514	0.000000000717	46689	Homeodomain-like	0.0017	100918	FIS-like	1g2h A:
6Z	gi|260598095|ref|YP_003210666.1|	0048248	82-172	0.000000015	55785	PYP-like sensor domain (PAS domain)	0.032	82764	N-terminal PAS domain of Pas kinase	1ll8 A:
6Z	gi|260598113|ref|YP_003210684.1|	0041617	8-243	1.91e-64	52540	P-loop containing nucleoside triphosphate hydrolases	0.00000234	81269	Extended AAA-ATPase domain	1ny5 A:138-384
6Z	gi|260598113|ref|YP_003210684.1|	0037176	222-327	0.0000000493	46689	Homeodomain-like	0.028	100918	FIS-like	1eto B:
6Z	gi|260598658|ref|YP_003211229.1|	0041617	187-421	8.05e-66	52540	P-loop containing nucleoside triphosphate hydrolases	0.00000221	81269	Extended AAA-ATPase domain	1ny5 A:138-384
6Z	gi|260598658|ref|YP_003211229.1|	0048136	24-169	5.89e-16	55781	GAF domain-like	0.062	55782	GAF domain	1mc0 A:402-555
6Z	gi|260598658|ref|YP_003211229.1|	0049952	451-504	0.0000000448	46689	Homeodomain-like	0.083	100918	FIS-like	1umq A:
6Z	gi|260598936|ref|YP_003211507.1|	0041617	112-356	1e-69	52540	P-loop containing nucleoside triphosphate hydrolases	0.00000128	81269	Extended AAA-ATPase domain	1ny5 A:138-384
6Z	gi|260598936|ref|YP_003211507.1|	0043525	2-156	7.4e-35	52172	CheY-like	0.00083	52173	CheY-related	1krw A:
6Z	gi|260598936|ref|YP_003211507.1|	0049952	363-413	0.000000227	46689	Homeodomain-like	0.026	100918	FIS-like	1eto B:
6Z	gi|260599978|ref|YP_003212549.1|	0041617	158-402	5.33e-74	52540	P-loop containing nucleoside triphosphate hydrolases	0.000000878	81269	Extended AAA-ATPase domain	1ny5 A:138-384
6Z	gi|260599978|ref|YP_003212549.1|	0043525	25-204	2.42e-47	52172	CheY-like	0.00000259	52173	CheY-related	1krw A:
6Z	gi|260599978|ref|YP_003212549.1|	0048440	399-488	7.89e-25	46689	Homeodomain-like	0.0000118	100918	FIS-like	1ntc A:
6Z	gi|260597093|ref|YP_003209664.1|	0041150	6-135	1.74e-44	46785	Winged helix DNA-binding domain	0.0000171	101027	FUR-like	1mzb A:
6Z	gi|260595941|ref|YP_003208512.1|	0035780	61-316	1.75e-37	53822	Periplasmic binding protein-like I	0.00073	53823	L-arabinose binding protein-like	1tlf A:
6Z	gi|260595941|ref|YP_003208512.1|	0051985	2-57	0.0000000000000129	47413	lambda repressor-like DNA-binding domains	0.0088	47438	GalR/LacI-like bacterial regulator	2hsg A:2-58
6Z	gi|260595968|ref|YP_003208539.1|	0036339	68-341	4.91e-92	53822	Periplasmic binding protein-like I	0.00000353	53823	L-arabinose binding protein-like	2nzu G:58-332
6Z	gi|260595968|ref|YP_003208539.1|	0051985	10-67	0.0000000000000384	47413	lambda repressor-like DNA-binding domains	0.0038	47438	GalR/LacI-like bacterial regulator	1pru A:
6Z	gi|260596237|ref|YP_003208808.1|	0035780	74-338	1.2e-46	53822	Periplasmic binding protein-like I	0.0002	53823	L-arabinose binding protein-like	2nzu G:58-332
6Z	gi|260596237|ref|YP_003208808.1|	0044558	15-72	1.72e-16	47413	lambda repressor-like DNA-binding domains	0.0029	47438	GalR/LacI-like bacterial regulator	1uxd A:
6Z	gi|260596344|ref|YP_003208915.1|	0035780	86-349	1.18e-51	53822	Periplasmic binding protein-like I	0.00000313	53823	L-arabinose binding protein-like	1tlf A:
6Z	gi|260596344|ref|YP_003208915.1|	0051985	29-87	7.51e-18	47413	lambda repressor-like DNA-binding domains	0.0007	47438	GalR/LacI-like bacterial regulator	1efa A:2-60
6Z	gi|260596349|ref|YP_003208920.1|	0036339	61-335	7.66e-68	53822	Periplasmic binding protein-like I	0.0000504	53823	L-arabinose binding protein-like	2nzu G:58-332
6Z	gi|260596349|ref|YP_003208920.1|	0051985	2-59	2.2e-19	47413	lambda repressor-like DNA-binding domains	0.0026	47438	GalR/LacI-like bacterial regulator	2hsg A:2-58
6Z	gi|260596505|ref|YP_003209076.1|	0035780	60-314	1.9e-40	53822	Periplasmic binding protein-like I	0.00044	53823	L-arabinose binding protein-like	2nzu G:58-332
6Z	gi|260596505|ref|YP_003209076.1|	0044558	2-58	9.57e-16	47413	lambda repressor-like DNA-binding domains	0.00013	47438	GalR/LacI-like bacterial regulator	1uxd A:
6Z	gi|260596678|ref|YP_003209249.1|	0043335	74-339	9.97e-54	53822	Periplasmic binding protein-like I	0.00000157	53823	L-arabinose binding protein-like	1tlf A:
6Z	gi|260596678|ref|YP_003209249.1|	0051985	17-74	1.13e-16	47413	lambda repressor-like DNA-binding domains	0.0018	47438	GalR/LacI-like bacterial regulator	1efa A:2-60
6Z	gi|260596904|ref|YP_003209475.1|	0036339	63-337	2.51e-50	53822	Periplasmic binding protein-like I	0.00025	53823	L-arabinose binding protein-like	2nzu G:58-332
6Z	gi|260596904|ref|YP_003209475.1|	0051985	1-61	2.64e-16	47413	lambda repressor-like DNA-binding domains	0.0039	47438	GalR/LacI-like bacterial regulator	2bjc A:1-62
6Z	gi|260597223|ref|YP_003209794.1|	0036339	91-357	1.94e-37	53822	Periplasmic binding protein-like I	0.00018	53823	L-arabinose binding protein-like	1dbq A:
6Z	gi|260597223|ref|YP_003209794.1|	0036955	25-78	0.00000000256	47413	lambda repressor-like DNA-binding domains	0.026	47438	GalR/LacI-like bacterial regulator	2hsg A:2-58
6Z	gi|260597650|ref|YP_003210221.1|	0036339	62-323	1.75e-63	53822	Periplasmic binding protein-like I	0.0000264	53823	L-arabinose binding protein-like	1dbq A:
6Z	gi|260597650|ref|YP_003210221.1|	0051985	2-60	1.59e-18	47413	lambda repressor-like DNA-binding domains	0.002	47438	GalR/LacI-like bacterial regulator	2bjc A:1-62
6Z	gi|260597762|ref|YP_003210333.1|	0035780	64-302	5.59e-17	53822	Periplasmic binding protein-like I	0.0077	53823	L-arabinose binding protein-like	1dbq A:
6Z	gi|260597762|ref|YP_003210333.1|	0051985	6-64	6.14e-16	47413	lambda repressor-like DNA-binding domains	0.0024	47438	GalR/LacI-like bacterial regulator	2hsg A:2-58
6Z	gi|260597768|ref|YP_003210339.1|	0036339	60-340	1.33e-95	53822	Periplasmic binding protein-like I	0.000000000148	53823	L-arabinose binding protein-like	1dbq A:
6Z	gi|260597768|ref|YP_003210339.1|	0051985	1-59	1.29e-16	47413	lambda repressor-like DNA-binding domains	0.0001	47438	GalR/LacI-like bacterial regulator	1pru A:
6Z	gi|260597809|ref|YP_003210380.1|	0036339	66-341	2.67e-53	53822	Periplasmic binding protein-like I	0.00026	53823	L-arabinose binding protein-like	2nzu G:58-332
6Z	gi|260597809|ref|YP_003210380.1|	0051985	5-64	3.1e-16	47413	lambda repressor-like DNA-binding domains	0.0044	47438	GalR/LacI-like bacterial regulator	2bjc A:1-62
6Z	gi|260598098|ref|YP_003210669.1|	0036339	81-331	3.53e-55	53822	Periplasmic binding protein-like I	0.00014	53823	L-arabinose binding protein-like	1dbq A:
6Z	gi|260598098|ref|YP_003210669.1|	0051985	8-64	3.83e-18	47413	lambda repressor-like DNA-binding domains	0.0018	47438	GalR/LacI-like bacterial regulator	2hsg A:2-58
6Z	gi|260598237|ref|YP_003210808.1|	0035780	72-327	9.21e-48	53822	Periplasmic binding protein-like I	0.00067	53823	L-arabinose binding protein-like	1dbq A:
6Z	gi|260598237|ref|YP_003210808.1|	0051985	15-73	0.0000000000000244	47413	lambda repressor-like DNA-binding domains	0.0054	47438	GalR/LacI-like bacterial regulator	2hsg A:2-58
6Z	gi|260598613|ref|YP_003211184.1|	0036339	61-331	7.07e-80	53822	Periplasmic binding protein-like I	0.0000312	53823	L-arabinose binding protein-like	1dbq A:
6Z	gi|260598613|ref|YP_003211184.1|	0051985	1-59	8.61e-20	47413	lambda repressor-like DNA-binding domains	0.0024	47438	GalR/LacI-like bacterial regulator	2hsg A:2-58
6Z	gi|260599179|ref|YP_003211750.1|	0036339	60-332	2.17e-84	53822	Periplasmic binding protein-like I	0.0000417	53823	L-arabinose binding protein-like	1dbq A:
6Z	gi|260599179|ref|YP_003211750.1|	0051985	1-59	3.88e-18	47413	lambda repressor-like DNA-binding domains	0.0018	47438	GalR/LacI-like bacterial regulator	2hsg A:2-58
6Z	gi|260599185|ref|YP_003211756.1|	0036339	119-392	5.89e-74	53822	Periplasmic binding protein-like I	0.0000426	53823	L-arabinose binding protein-like	1dbq A:
6Z	gi|260599185|ref|YP_003211756.1|	0051985	58-117	1.34e-18	47413	lambda repressor-like DNA-binding domains	0.0018	47438	GalR/LacI-like bacterial regulator	2hsg A:2-58
6Z	gi|260599375|ref|YP_003211946.1|	0035780	59-295	1.65e-18	53822	Periplasmic binding protein-like I	0.0048	53823	L-arabinose binding protein-like	2nzu G:58-332
6Z	gi|260599375|ref|YP_003211946.1|	0051985	2-59	2.86e-17	47413	lambda repressor-like DNA-binding domains	0.0021	47438	GalR/LacI-like bacterial regulator	2hsg A:2-58
6Z	gi|260599400|ref|YP_003211971.1|	0035780	87-338	1.06e-57	53822	Periplasmic binding protein-like I	0.00000000491	53823	L-arabinose binding protein-like	1byk A:
6Z	gi|260599400|ref|YP_003211971.1|	0051985	27-84	2.3e-16	47413	lambda repressor-like DNA-binding domains	0.0035	47438	GalR/LacI-like bacterial regulator	2bjc A:1-62
6Z	gi|260599740|ref|YP_003212311.1|	0035780	63-317	2.14e-61	53822	Periplasmic binding protein-like I	0.000046	53823	L-arabinose binding protein-like	2nzu G:58-332
6Z	gi|260599740|ref|YP_003212311.1|	0051985	5-62	0.000000000000845	47413	lambda repressor-like DNA-binding domains	0.0097	47438	GalR/LacI-like bacterial regulator	1efa A:2-60
6Z	gi|260599849|ref|YP_003212420.1|	0035780	65-323	1.88e-55	53822	Periplasmic binding protein-like I	0.00026	53823	L-arabinose binding protein-like	2nzu G:58-332
6Z	gi|260599849|ref|YP_003212420.1|	0051985	7-66	0.00000000000159	47413	lambda repressor-like DNA-binding domains	0.0072	47438	GalR/LacI-like bacterial regulator	2hsg A:2-58
6Z	gi|260599993|ref|YP_003212564.1|	0036339	60-329	2.36e-89	53822	Periplasmic binding protein-like I	0.000000468	53823	L-arabinose binding protein-like	1dbq A:
6Z	gi|260599993|ref|YP_003212564.1|	0051985	1-59	5.35e-17	47413	lambda repressor-like DNA-binding domains	0.001	47438	GalR/LacI-like bacterial regulator	1pru A:
6Z	gi|260596309|ref|YP_003208880.1|	0048694	154-214	6.12e-20	46894	C-terminal effector domain of the bipartite response regulators	0.0025	46900	GerE-like (LuxR/UhpA family of transcriptional regulators)	1a04 A:150-216
6Z	gi|260596309|ref|YP_003208880.1|	0048997	18-182	0.000000000483	52172	CheY-like	0.0098	52173	CheY-related	1a04 A:5-142
6Z	gi|260596370|ref|YP_003208941.1|	0048694	134-209	0.000000000000204	46894	C-terminal effector domain of the bipartite response regulators	0.0036	46900	GerE-like (LuxR/UhpA family of transcriptional regulators)	1p4w A:
6Z	gi|260596371|ref|YP_003208942.1|	0048694	130-189	0.0000000000000442	46894	C-terminal effector domain of the bipartite response regulators	0.0016	46900	GerE-like (LuxR/UhpA family of transcriptional regulators)	1p4w A:
6Z	gi|260597411|ref|YP_003209982.1|	0048694	137-211	3.74e-20	46894	C-terminal effector domain of the bipartite response regulators	0.0029	46900	GerE-like (LuxR/UhpA family of transcriptional regulators)	1fse A:
6Z	gi|260598197|ref|YP_003210768.1|	0045682	21-150	1.28e-35	52172	CheY-like	0.000000992	52173	CheY-related	1a04 A:5-142
6Z	gi|260598197|ref|YP_003210768.1|	0048694	162-228	2.79e-20	46894	C-terminal effector domain of the bipartite response regulators	0.0000907	46900	GerE-like (LuxR/UhpA family of transcriptional regulators)	1a04 A:150-216
6Z	gi|260598408|ref|YP_003210979.1|	0043525	1-161	1.08e-33	52172	CheY-like	0.0021	52173	CheY-related	1a04 A:5-142
6Z	gi|260598408|ref|YP_003210979.1|	0046851	147-210	2.55e-16	46894	C-terminal effector domain of the bipartite response regulators	0.0071	46900	GerE-like (LuxR/UhpA family of transcriptional regulators)	1yio A:131-200
6Z	gi|260598411|ref|YP_003210982.1|	0047925	8-172	4.97e-36	75516	Pheromone-binding domain of LuxR-like quorum-sensing transcription factors	0.0068	75517	Pheromone-binding domain of LuxR-like quorum-sensing transcription factors	1l3l A:2-169
6Z	gi|260598411|ref|YP_003210982.1|	0048694	164-241	8.5e-19	46894	C-terminal effector domain of the bipartite response regulators	0.0083	46900	GerE-like (LuxR/UhpA family of transcriptional regulators)	1fse A:
6Z	gi|260598460|ref|YP_003211031.1|	0048694	77-137	0.000000000112	46894	C-terminal effector domain of the bipartite response regulators	0.012	46900	GerE-like (LuxR/UhpA family of transcriptional regulators)	1p4w A:
6Z	gi|260598666|ref|YP_003211237.1|	0045682	3-135	3.27e-21	52172	CheY-like	0.0032	52173	CheY-related	1a04 A:5-142
6Z	gi|260598666|ref|YP_003211237.1|	0048694	146-209	1.39e-16	46894	C-terminal effector domain of the bipartite response regulators	0.0000578	46900	GerE-like (LuxR/UhpA family of transcriptional regulators)	1p4w A:
6Z	gi|260598854|ref|YP_003211425.1|	0045682	1-132	7.68e-34	52172	CheY-like	0.000059	52173	CheY-related	1a04 A:5-142
6Z	gi|260598854|ref|YP_003211425.1|	0048694	133-206	1.09e-21	46894	C-terminal effector domain of the bipartite response regulators	0.002	46900	GerE-like (LuxR/UhpA family of transcriptional regulators)	1yio A:131-200
6Z	gi|260599500|ref|YP_003212071.1|	0048694	129-193	2.62e-17	46894	C-terminal effector domain of the bipartite response regulators	0.0055	46900	GerE-like (LuxR/UhpA family of transcriptional regulators)	1p4w A:
6Z	gi|260599500|ref|YP_003212071.1|	0043525	1-96	0.0000264	52172	CheY-like	0.036	52173	CheY-related	1u0s Y:
6Z	gi|260599722|ref|YP_003212293.1|	0047272	439-803	1.29e-151	48452	TPR-like	0.0000000000172	69094	Transcription factor MalT domain III	1hz4 A:
6Z	gi|260599722|ref|YP_003212293.1|	0048694	828-892	4.08e-17	46894	C-terminal effector domain of the bipartite response regulators	0.0084	46900	GerE-like (LuxR/UhpA family of transcriptional regulators)	1yio A:131-200
6Z	gi|260599722|ref|YP_003212293.1|	0046826	18-166	0.000000446	52540	P-loop containing nucleoside triphosphate hydrolases	0.066	142332	Atu3015-like	2bdt A:1-176
6Z	gi|260595836|ref|YP_003208407.1|	0054060	100-231	5.23e-26	48008	GntR ligand-binding domain-like	0.0074	48009	GntR ligand-binding domain-like	2hs5 A:94-231
6Z	gi|260595836|ref|YP_003208407.1|	0050048	4-76	4.23e-17	46785	Winged helix DNA-binding domain	0.0037	46804	GntR-like transcriptional regulators	2hs5 A:25-93
6Z	gi|260595847|ref|YP_003208418.1|	0054662	53-231	1.32e-47	64288	Chorismate lyase-like	0.0017	143473	UTRA domain	3bwg A:89-233
6Z	gi|260595847|ref|YP_003208418.1|	0050048	2-69	4.4e-19	46785	Winged helix DNA-binding domain	0.042	46804	GntR-like transcriptional regulators	1v4r A:1-100
6Z	gi|260595956|ref|YP_003208527.1|	0054060	99-234	4.45e-29	48008	GntR ligand-binding domain-like	0.012	48009	GntR ligand-binding domain-like	2hs5 A:94-231
6Z	gi|260595956|ref|YP_003208527.1|	0050048	6-74	2.47e-20	46785	Winged helix DNA-binding domain	0.013	46804	GntR-like transcriptional regulators	2hs5 A:25-93
6Z	gi|260596251|ref|YP_003208822.1|	0050048	6-80	4.67e-21	46785	Winged helix DNA-binding domain	0.013	46804	GntR-like transcriptional regulators	3bwg A:5-82
6Z	gi|260596251|ref|YP_003208822.1|	0054060	99-231	1.7e-20	48008	GntR ligand-binding domain-like	0.016	48009	GntR ligand-binding domain-like	2hs5 A:94-231
6Z	gi|260596333|ref|YP_003208904.1|	0050768	103-489	1.79e-95	53383	PLP-dependent transferases	0.00026	53384	AAT-like	1x0m A:26-428
6Z	gi|260596333|ref|YP_003208904.1|	0050048	23-93	1.87e-19	46785	Winged helix DNA-binding domain	0.018	46804	GntR-like transcriptional regulators	3bwg A:5-82
6Z	gi|260596456|ref|YP_003209027.1|	0054060	98-227	9.15e-23	48008	GntR ligand-binding domain-like	0.014	48009	GntR ligand-binding domain-like	2hs5 A:94-231
6Z	gi|260596456|ref|YP_003209027.1|	0050048	6-75	4.1e-16	46785	Winged helix DNA-binding domain	0.019	46804	GntR-like transcriptional regulators	1v4r A:1-100
6Z	gi|260596493|ref|YP_003209064.1|	0047567	117-551	7.42e-60	53850	Periplasmic binding protein-like II	0.0025	53851	Phosphate binding protein-like	1dpe A:
6Z	gi|260596493|ref|YP_003209064.1|	0052644	20-87	0.000052	46785	Winged helix DNA-binding domain	0.062	46804	GntR-like transcriptional regulators	1hw1 A:5-78
6Z	gi|260596540|ref|YP_003209111.1|	0050048	32-103	4.26e-22	46785	Winged helix DNA-binding domain	0.013	46804	GntR-like transcriptional regulators	3bwg A:5-82
6Z	gi|260596540|ref|YP_003209111.1|	0054060	121-260	4.71e-20	48008	GntR ligand-binding domain-like	0.019	48009	GntR ligand-binding domain-like	2hs5 A:94-231
6Z	gi|260596847|ref|YP_003209418.1|	0050768	115-473	7.88e-82	53383	PLP-dependent transferases	0.00025	53384	AAT-like	1x0m A:26-428
6Z	gi|260596847|ref|YP_003209418.1|	0050048	32-105	3.19e-19	46785	Winged helix DNA-binding domain	0.019	46804	GntR-like transcriptional regulators	1hw1 A:5-78
6Z	gi|260597128|ref|YP_003209699.1|	0054662	64-242	4.08e-48	64288	Chorismate lyase-like	0.0018	143473	UTRA domain	3bwg A:89-233
6Z	gi|260597128|ref|YP_003209699.1|	0050048	7-79	2.66e-24	46785	Winged helix DNA-binding domain	0.009	46804	GntR-like transcriptional regulators	1v4r A:1-100
6Z	gi|260597217|ref|YP_003209788.1|	0054662	55-230	2.04e-39	64288	Chorismate lyase-like	0.00085	143473	UTRA domain	3bwg A:89-233
6Z	gi|260597217|ref|YP_003209788.1|	0050048	4-70	1.57e-18	46785	Winged helix DNA-binding domain	0.016	46804	GntR-like transcriptional regulators	3bwg A:5-82
6Z	gi|260597845|ref|YP_003210416.1|	0050696	60-466	2.15e-93	53383	PLP-dependent transferases	0.0000604	53384	AAT-like	1wst A:13-415
6Z	gi|260597845|ref|YP_003210416.1|	0050048	2-70	1.19e-17	46785	Winged helix DNA-binding domain	0.027	46804	GntR-like transcriptional regulators	1v4r A:1-100
6Z	gi|260597887|ref|YP_003210458.1|	0054060	85-210	9.42e-22	48008	GntR ligand-binding domain-like	0.014	48009	GntR ligand-binding domain-like	2hs5 A:94-231
6Z	gi|260597887|ref|YP_003210458.1|	0050048	8-104	0.000000000000639	46785	Winged helix DNA-binding domain	0.026	46804	GntR-like transcriptional regulators	2hs5 A:25-93
6Z	gi|260597977|ref|YP_003210548.1|	0054060	126-261	1.8e-21	48008	GntR ligand-binding domain-like	0.018	48009	GntR ligand-binding domain-like	2hs5 A:94-231
6Z	gi|260597977|ref|YP_003210548.1|	0050048	59-124	2.53e-17	46785	Winged helix DNA-binding domain	0.031	46804	GntR-like transcriptional regulators	1hw1 A:5-78
6Z	gi|260597988|ref|YP_003210559.1|	0054060	82-213	3.4e-25	48008	GntR ligand-binding domain-like	0.013	48009	GntR ligand-binding domain-like	2hs5 A:94-231
6Z	gi|260597988|ref|YP_003210559.1|	0050048	8-99	1.36e-19	46785	Winged helix DNA-binding domain	0.017	46804	GntR-like transcriptional regulators	2hs5 A:25-93
6Z	gi|260598231|ref|YP_003210802.1|	0050768	119-470	1.77e-74	53383	PLP-dependent transferases	0.00011	53384	AAT-like	1x0m A:26-428
6Z	gi|260598231|ref|YP_003210802.1|	0050048	21-88	0.00000000000000681	46785	Winged helix DNA-binding domain	0.0045	46804	GntR-like transcriptional regulators	1v4r A:1-100
6Z	gi|260598255|ref|YP_003210826.1|	0038752	79-230	1.2e-64	48008	GntR ligand-binding domain-like	0.000000118	48009	GntR ligand-binding domain-like	1hw1 A:79-230
6Z	gi|260598255|ref|YP_003210826.1|	0050048	11-88	2.49e-17	46785	Winged helix DNA-binding domain	0.0000705	46804	GntR-like transcriptional regulators	1hw1 A:5-78
6Z	gi|260599181|ref|YP_003211752.1|	0054060	107-243	2.25e-24	48008	GntR ligand-binding domain-like	0.015	48009	GntR ligand-binding domain-like	2hs5 A:94-231
6Z	gi|260599181|ref|YP_003211752.1|	0050048	20-89	9.13e-22	46785	Winged helix DNA-binding domain	0.025	46804	GntR-like transcriptional regulators	1hw1 A:5-78
6Z	gi|260599473|ref|YP_003212044.1|	0051337	2-131	7.93e-33	46785	Winged helix DNA-binding domain	0.067	46804	GntR-like transcriptional regulators	1hw1 A:5-78
6Z	gi|260599683|ref|YP_003212254.1|	0054662	63-241	5.37e-40	64288	Chorismate lyase-like	0.00058	143473	UTRA domain	2ikk A:86-238
6Z	gi|260599683|ref|YP_003212254.1|	0050048	6-79	4.61e-20	46785	Winged helix DNA-binding domain	0.013	46804	GntR-like transcriptional regulators	2hs5 A:25-93
6Z	gi|260599761|ref|YP_003212332.1|	0050768	117-478	9.96e-85	53383	PLP-dependent transferases	0.00012	53384	AAT-like	1x0m A:26-428
6Z	gi|260599761|ref|YP_003212332.1|	0050048	8-78	1.51e-18	46785	Winged helix DNA-binding domain	0.022	46804	GntR-like transcriptional regulators	2hs5 A:25-93
6Z	gi|260599991|ref|YP_003212562.1|	0050048	27-97	2.93e-21	46785	Winged helix DNA-binding domain	0.027	46804	GntR-like transcriptional regulators	1hw1 A:5-78
6Z	gi|260599991|ref|YP_003212562.1|	0054060	123-244	1.02e-19	48008	GntR ligand-binding domain-like	0.022	48009	GntR ligand-binding domain-like	1hw1 A:79-230
6Z	gi|260424419|ref|YP_003212620.1|	0054370	107-244	1.73e-32	64288	Chorismate lyase-like	0.002	143473	UTRA domain	3ddv A:3-145
6Z	gi|260424419|ref|YP_003212620.1|	0050048	17-86	0.00000000000000325	46785	Winged helix DNA-binding domain	0.026	46804	GntR-like transcriptional regulators	1hw1 A:5-78
6Z	gi|260424429|ref|YP_003212630.1|	0050768	86-439	2.02e-80	53383	PLP-dependent transferases	0.00059	53384	AAT-like	1x0m A:26-428
6Z	gi|260424429|ref|YP_003212630.1|	0050048	6-73	6.33e-16	46785	Winged helix DNA-binding domain	0.012	46804	GntR-like transcriptional regulators	1v4r A:1-100
6Z	gi|260598303|ref|YP_003210874.1|	0049608	77-258	8.5e-56	55781	GAF domain-like	0.0000424	75513	IclR ligand-binding domain-like	1mkm A:76-246
6Z	gi|260598303|ref|YP_003210874.1|	0048177	13-86	0.00000000000000102	46785	Winged helix DNA-binding domain	0.022	74676	Transcriptional regulator IclR, N-terminal domain	1mkm A:1-75
6Z	gi|260599277|ref|YP_003211848.1|	0048177	7-78	0.000000000015	46785	Winged helix DNA-binding domain	0.049	74676	Transcriptional regulator IclR, N-terminal domain	1mkm A:1-75
6Z	gi|260599277|ref|YP_003211848.1|	0049608	72-219	0.00000000504	55781	GAF domain-like	0.035	75513	IclR ligand-binding domain-like	1tf1 A:
6Z	gi|260599593|ref|YP_003212164.1|	0049595	99-275	2.35e-49	55781	GAF domain-like	0.0000000566	75513	IclR ligand-binding domain-like	1td5 A:
6Z	gi|260599593|ref|YP_003212164.1|	0048177	28-101	0.00000000000000186	46785	Winged helix DNA-binding domain	0.03	74676	Transcriptional regulator IclR, N-terminal domain	1mkm A:1-75
6Z	gi|260597518|ref|YP_003210089.1|	0047587	6-72	8.96e-19	46785	Winged helix DNA-binding domain	0.0018	46789	LexA repressor, N-terminal DNA-binding domain	1jhf A:2-72
6Z	gi|260599564|ref|YP_003212135.1|	0039545	75-198	3.14e-38	51306	LexA/Signal peptidase	0.000000782	51307	LexA-related	1jhf A:73-198
6Z	gi|260599564|ref|YP_003212135.1|	0047587	3-70	2.38e-20	46785	Winged helix DNA-binding domain	0.0000748	46789	LexA repressor, N-terminal DNA-binding domain	1jhf A:2-72
6Z	gi|260596226|ref|YP_003208797.1|	0044389	86-247	8.98e-34	100950	NagB/RpiA/CoA transferase-like	0.044	75176	D-ribose-5-phosphate isomerase (RpiA), catalytic domain	1uj6 A:3-131,A:206-227
6Z	gi|260596226|ref|YP_003208797.1|	0043758	11-67	0.000000000000135	46785	Winged helix DNA-binding domain	0.075	68967	Lrp/AsnC-like transcriptional regulator N-terminal domain	1i1g A:2-61
6Z	gi|260596714|ref|YP_003209285.1|	0040229	85-240	1.78e-26	100950	NagB/RpiA/CoA transferase-like	0.053	75176	D-ribose-5-phosphate isomerase (RpiA), catalytic domain	1lk5 A:1-130,A:211-229
6Z	gi|260596714|ref|YP_003209285.1|	0043758	15-69	0.000000000000993	46785	Winged helix DNA-binding domain	0.069	68967	Lrp/AsnC-like transcriptional regulator N-terminal domain	1i1g A:2-61
6Z	gi|260596828|ref|YP_003209399.1|	0049174	100-189	6.08e-21	54909	Dimeric alpha+beta barrel	0.0043	69733	Lrp/AsnC-like transcriptional regulator C-terminal domain	1ri7 A:85-170
6Z	gi|260596828|ref|YP_003209399.1|	0049384	40-129	0.0000000000000018	46785	Winged helix DNA-binding domain	0.0082	68967	Lrp/AsnC-like transcriptional regulator N-terminal domain	1ri7 A:25-84
6Z	gi|260597293|ref|YP_003209864.1|	0049174	74-157	4.29e-22	54909	Dimeric alpha+beta barrel	0.0051	69733	Lrp/AsnC-like transcriptional regulator C-terminal domain	1ri7 A:85-170
6Z	gi|260597293|ref|YP_003209864.1|	0052161	12-70	4.01e-19	46785	Winged helix DNA-binding domain	0.0043	68967	Lrp/AsnC-like transcriptional regulator N-terminal domain	2cfx A:1-63
6Z	gi|260597317|ref|YP_003209888.1|	0049174	70-158	8.98e-20	54909	Dimeric alpha+beta barrel	0.0062	69733	Lrp/AsnC-like transcriptional regulator C-terminal domain	1ri7 A:85-170
6Z	gi|260597317|ref|YP_003209888.1|	0040517	2-94	0.00000000000000113	46785	Winged helix DNA-binding domain	0.032	68967	Lrp/AsnC-like transcriptional regulator N-terminal domain	2cfx A:1-63
6Z	gi|260598128|ref|YP_003210699.1|	0040524	67-227	1.26e-28	100950	NagB/RpiA/CoA transferase-like	0.055	110513	IF2B-like	1vb5 A:
6Z	gi|260598128|ref|YP_003210699.1|	0043758	1-59	0.000000000000027	46785	Winged helix DNA-binding domain	0.064	68967	Lrp/AsnC-like transcriptional regulator N-terminal domain	1i1g A:2-61
6Z	gi|260600004|ref|YP_003212575.1|	0052162	67-152	1.3e-19	54909	Dimeric alpha+beta barrel	0.0000136	69733	Lrp/AsnC-like transcriptional regulator C-terminal domain	2cg4 A:67-152
6Z	gi|260600004|ref|YP_003212575.1|	0052161	4-66	1.27e-19	46785	Winged helix DNA-binding domain	0.00013	68967	Lrp/AsnC-like transcriptional regulator N-terminal domain	2cg4 A:4-66
6Z	gi|260595818|ref|YP_003208389.1|	0047461	1-84	0.0000000000000305	46785	Winged helix DNA-binding domain	0.017	88979	LysR-like transcriptional regulators	1ixc A:1-89
6Z	gi|260595988|ref|YP_003208559.1|	0045790	89-295	3.57e-47	53850	Periplasmic binding protein-like II	0.00000000398	53851	Phosphate binding protein-like	1i6a A:
6Z	gi|260595988|ref|YP_003208559.1|	0047461	1-86	7.72e-23	46785	Winged helix DNA-binding domain	0.0029	88979	LysR-like transcriptional regulators	1ixc A:1-89
6Z	gi|260595995|ref|YP_003208566.1|	0052508	10-91	1.99e-23	46785	Winged helix DNA-binding domain	0.012	88979	LysR-like transcriptional regulators	1ixc A:1-89
6Z	gi|260595995|ref|YP_003208566.1|	0047313	100-275	0.0000000000000152	53850	Periplasmic binding protein-like II	0.013	53851	Phosphate binding protein-like	1i6a A:
6Z	gi|260596004|ref|YP_003208575.1|	0045790	89-293	3.12e-32	53850	Periplasmic binding protein-like II	0.0012	53851	Phosphate binding protein-like	1al3 A:
6Z	gi|260596004|ref|YP_003208575.1|	0045910	1-111	1.94e-22	46785	Winged helix DNA-binding domain	0.0042	88979	LysR-like transcriptional regulators	1ixc A:1-89
6Z	gi|260596051|ref|YP_003208622.1|	0045790	87-290	2.64e-42	53850	Periplasmic binding protein-like II	0.0019	53851	Phosphate binding protein-like	1al3 A:
6Z	gi|260596051|ref|YP_003208622.1|	0045910	2-108	5.44e-20	46785	Winged helix DNA-binding domain	0.0093	88979	LysR-like transcriptional regulators	1ixc A:1-89
6Z	gi|260596139|ref|YP_003208710.1|	0045790	91-293	7.91e-41	53850	Periplasmic binding protein-like II	0.0089	53851	Phosphate binding protein-like	1al3 A:
6Z	gi|260596139|ref|YP_003208710.1|	0045910	2-110	4.27e-23	46785	Winged helix DNA-binding domain	0.0077	88979	LysR-like transcriptional regulators	1ixc A:1-89
6Z	gi|260596236|ref|YP_003208807.1|	0049998	106-303	2.17e-24	53850	Periplasmic binding protein-like II	0.0051	53851	Phosphate binding protein-like	1uth A:
6Z	gi|260596236|ref|YP_003208807.1|	0045910	16-126	9.33e-17	46785	Winged helix DNA-binding domain	0.0087	88979	LysR-like transcriptional regulators	1ixc A:1-89
6Z	gi|260596398|ref|YP_003208969.1|	0045790	89-289	2.71e-42	53850	Periplasmic binding protein-like II	0.01	53851	Phosphate binding protein-like	1al3 A:
6Z	gi|260596398|ref|YP_003208969.1|	0047461	5-89	1.44e-20	46785	Winged helix DNA-binding domain	0.0069	88979	LysR-like transcriptional regulators	1ixc A:1-89
6Z	gi|260596433|ref|YP_003209004.1|	0052508	10-88	0.00000000000000279	46785	Winged helix DNA-binding domain	0.01	88979	LysR-like transcriptional regulators	2esn A:3-91
6Z	gi|260596433|ref|YP_003209004.1|	0052509	139-308	0.00000000000484	53850	Periplasmic binding protein-like II	0.011	53851	Phosphate binding protein-like	2fyi A:88-307
6Z	gi|260596440|ref|YP_003209011.1|	0052509	90-287	1.28e-26	53850	Periplasmic binding protein-like II	0.015	53851	Phosphate binding protein-like	1lst A:
6Z	gi|260596440|ref|YP_003209011.1|	0052508	2-85	6.43e-19	46785	Winged helix DNA-binding domain	0.01	88979	LysR-like transcriptional regulators	1ixc A:1-89
6Z	gi|260596458|ref|YP_003209029.1|	0045790	91-297	1.46e-44	53850	Periplasmic binding protein-like II	0.0093	53851	Phosphate binding protein-like	2fyi A:88-307
6Z	gi|260596458|ref|YP_003209029.1|	0045910	7-113	5.54e-20	46785	Winged helix DNA-binding domain	0.012	88979	LysR-like transcriptional regulators	1ixc A:1-89
6Z	gi|260596500|ref|YP_003209071.1|	0052509	105-311	1.19e-36	53850	Periplasmic binding protein-like II	0.0017	53851	Phosphate binding protein-like	2esn A:92-303
6Z	gi|260596500|ref|YP_003209071.1|	0052508	20-98	1.28e-19	46785	Winged helix DNA-binding domain	0.0019	88979	LysR-like transcriptional regulators	2esn A:3-91
6Z	gi|260596624|ref|YP_003209195.1|	0045790	92-295	6.52e-44	53850	Periplasmic binding protein-like II	0.0044	53851	Phosphate binding protein-like	2fyi A:88-307
6Z	gi|260596624|ref|YP_003209195.1|	0045910	7-114	1.62e-22	46785	Winged helix DNA-binding domain	0.02	88979	LysR-like transcriptional regulators	1ixc A:1-89
6Z	gi|260596701|ref|YP_003209272.1|	0047461	5-90	3.25e-17	46785	Winged helix DNA-binding domain	0.01	88979	LysR-like transcriptional regulators	1ixc A:1-89
6Z	gi|260596701|ref|YP_003209272.1|	0045790	90-283	3.62e-16	53850	Periplasmic binding protein-like II	0.0093	53851	Phosphate binding protein-like	2fyi A:88-307
6Z	gi|260596704|ref|YP_003209275.1|	0045790	94-306	3.62e-38	53850	Periplasmic binding protein-like II	0.013	53851	Phosphate binding protein-like	1uth A:
6Z	gi|260596704|ref|YP_003209275.1|	0045910	4-116	9.53e-21	46785	Winged helix DNA-binding domain	0.01	88979	LysR-like transcriptional regulators	1ixc A:1-89
6Z	gi|260597032|ref|YP_003209603.1|	0049998	101-315	2.71e-28	53850	Periplasmic binding protein-like II	0.0058	53851	Phosphate binding protein-like	2esn A:92-303
6Z	gi|260597032|ref|YP_003209603.1|	0052508	23-105	4.24e-20	46785	Winged helix DNA-binding domain	0.004	88979	LysR-like transcriptional regulators	2esn A:3-91
6Z	gi|260597054|ref|YP_003209625.1|	0045790	115-322	2.17e-23	53850	Periplasmic binding protein-like II	0.0033	53851	Phosphate binding protein-like	1uth A:
6Z	gi|260597054|ref|YP_003209625.1|	0052508	26-106	7.48e-17	46785	Winged helix DNA-binding domain	0.0022	88979	LysR-like transcriptional regulators	2esn A:3-91
6Z	gi|260597454|ref|YP_003210025.1|	0045790	94-301	4.52e-40	53850	Periplasmic binding protein-like II	0.016	53851	Phosphate binding protein-like	2fyi A:88-307
6Z	gi|260597454|ref|YP_003210025.1|	0045910	9-116	5.28e-23	46785	Winged helix DNA-binding domain	0.018	88979	LysR-like transcriptional regulators	1ixc A:1-89
6Z	gi|260597703|ref|YP_003210274.1|	0052509	104-304	4.71e-41	53850	Periplasmic binding protein-like II	0.0000886	53851	Phosphate binding protein-like	1uth A:
6Z	gi|260597703|ref|YP_003210274.1|	0052508	11-91	2.43e-17	46785	Winged helix DNA-binding domain	0.0042	88979	LysR-like transcriptional regulators	2esn A:3-91
6Z	gi|260597711|ref|YP_003210282.1|	0045790	95-294	3.44e-34	53850	Periplasmic binding protein-like II	0.018	53851	Phosphate binding protein-like	1i6a A:
6Z	gi|260597711|ref|YP_003210282.1|	0052508	6-82	8.16e-20	46785	Winged helix DNA-binding domain	0.0086	88979	LysR-like transcriptional regulators	2esn A:3-91
6Z	gi|260597767|ref|YP_003210338.1|	0045790	88-290	7.06e-29	53850	Periplasmic binding protein-like II	0.01	53851	Phosphate binding protein-like	1uth A:
6Z	gi|260597767|ref|YP_003210338.1|	0047461	6-87	1.48e-18	46785	Winged helix DNA-binding domain	0.0096	88979	LysR-like transcriptional regulators	1ixc A:1-89
6Z	gi|260597816|ref|YP_003210387.1|	0045790	90-295	1.15e-37	53850	Periplasmic binding protein-like II	0.0051	53851	Phosphate binding protein-like	1al3 A:
6Z	gi|260597816|ref|YP_003210387.1|	0047461	4-88	3.19e-17	46785	Winged helix DNA-binding domain	0.0067	88979	LysR-like transcriptional regulators	1ixc A:1-89
6Z	gi|260597930|ref|YP_003210501.1|	0045790	92-299	6.33e-37	53850	Periplasmic binding protein-like II	0.013	53851	Phosphate binding protein-like	1i6a A:
6Z	gi|260597930|ref|YP_003210501.1|	0047461	5-86	8.79e-19	46785	Winged helix DNA-binding domain	0.0047	88979	LysR-like transcriptional regulators	1ixc A:1-89
6Z	gi|260597959|ref|YP_003210530.1|	0052806	86-282	1.94e-38	53850	Periplasmic binding protein-like II	0.0024	53851	Phosphate binding protein-like	1ixc A:90-294
6Z	gi|260597959|ref|YP_003210530.1|	0045910	1-108	3.32e-20	46785	Winged helix DNA-binding domain	0.0021	88979	LysR-like transcriptional regulators	1ixc A:1-89
6Z	gi|260598013|ref|YP_003210584.1|	0045790	88-296	1.71e-41	53850	Periplasmic binding protein-like II	0.00053	53851	Phosphate binding protein-like	1i6a A:
6Z	gi|260598013|ref|YP_003210584.1|	0047461	1-87	1.05e-23	46785	Winged helix DNA-binding domain	0.00064	88979	LysR-like transcriptional regulators	1ixc A:1-89
6Z	gi|260598033|ref|YP_003210604.1|	0045790	108-310	2.05e-33	53850	Periplasmic binding protein-like II	0.0013	53851	Phosphate binding protein-like	1i6a A:
6Z	gi|260598033|ref|YP_003210604.1|	0045910	16-126	3.69e-22	46785	Winged helix DNA-binding domain	0.0064	88979	LysR-like transcriptional regulators	1ixc A:1-89
6Z	gi|260598139|ref|YP_003210710.1|	0045790	91-322	5.43e-45	53850	Periplasmic binding protein-like II	0.000000000859	53851	Phosphate binding protein-like	1al3 A:
6Z	gi|260598139|ref|YP_003210710.1|	0047461	1-85	0.00000000000033	46785	Winged helix DNA-binding domain	0.0047	88979	LysR-like transcriptional regulators	1ixc A:1-89
6Z	gi|260598250|ref|YP_003210821.1|	0045790	90-299	7.29e-38	53850	Periplasmic binding protein-like II	0.01	53851	Phosphate binding protein-like	1i6a A:
6Z	gi|260598250|ref|YP_003210821.1|	0045910	3-112	3.48e-20	46785	Winged helix DNA-binding domain	0.016	88979	LysR-like transcriptional regulators	1ixc A:1-89
6Z	gi|260598476|ref|YP_003211047.1|	0045790	186-390	2.33e-41	53850	Periplasmic binding protein-like II	0.0064	53851	Phosphate binding protein-like	1al3 A:
6Z	gi|260598476|ref|YP_003211047.1|	0045910	95-207	1.82e-21	46785	Winged helix DNA-binding domain	0.0096	88979	LysR-like transcriptional regulators	1ixc A:1-89
6Z	gi|260598481|ref|YP_003211052.1|	0052806	88-294	4.63e-44	53850	Periplasmic binding protein-like II	0.0000000101	53851	Phosphate binding protein-like	2fyi A:88-307
6Z	gi|260598481|ref|YP_003211052.1|	0045910	4-112	0.00000000000018	46785	Winged helix DNA-binding domain	0.011	88979	LysR-like transcriptional regulators	1ixc A:1-89
6Z	gi|260598482|ref|YP_003211053.1|	0045790	132-337	3.98e-32	53850	Periplasmic binding protein-like II	0.0021	53851	Phosphate binding protein-like	2fyi A:88-307
6Z	gi|260598482|ref|YP_003211053.1|	0047461	44-129	8.17e-24	46785	Winged helix DNA-binding domain	0.0024	88979	LysR-like transcriptional regulators	1ixc A:1-89
6Z	gi|260598602|ref|YP_003211173.1|	0052509	109-315	7.6e-37	53850	Periplasmic binding protein-like II	0.0000869	53851	Phosphate binding protein-like	1uth A:
6Z	gi|260598602|ref|YP_003211173.1|	0052508	23-103	1.09e-18	46785	Winged helix DNA-binding domain	0.0012	88979	LysR-like transcriptional regulators	2esn A:3-91
6Z	gi|260598619|ref|YP_003211190.1|	0045790	95-293	2.39e-47	53850	Periplasmic binding protein-like II	0.00076	53851	Phosphate binding protein-like	2fyi A:88-307
6Z	gi|260598619|ref|YP_003211190.1|	0045910	8-116	2.23e-19	46785	Winged helix DNA-binding domain	0.023	88979	LysR-like transcriptional regulators	1ixc A:1-89
6Z	gi|260598707|ref|YP_003211278.1|	0045790	130-326	1.05e-28	53850	Periplasmic binding protein-like II	0.0017	53851	Phosphate binding protein-like	1i6a A:
6Z	gi|260598707|ref|YP_003211278.1|	0045910	44-153	1.85e-21	46785	Winged helix DNA-binding domain	0.015	88979	LysR-like transcriptional regulators	1ixc A:1-89
6Z	gi|260598781|ref|YP_003211352.1|	0045790	88-289	5.12e-32	53850	Periplasmic binding protein-like II	0.00047	53851	Phosphate binding protein-like	1i6a A:
6Z	gi|260598781|ref|YP_003211352.1|	0047461	1-85	7.6e-26	46785	Winged helix DNA-binding domain	0.001	88979	LysR-like transcriptional regulators	1ixc A:1-89
6Z	gi|260599102|ref|YP_003211673.1|	0045790	96-304	4.34e-39	53850	Periplasmic binding protein-like II	0.0095	53851	Phosphate binding protein-like	1al3 A:
6Z	gi|260599102|ref|YP_003211673.1|	0045910	5-119	3.3e-21	46785	Winged helix DNA-binding domain	0.011	88979	LysR-like transcriptional regulators	1ixc A:1-89
6Z	gi|260599151|ref|YP_003211722.1|	0045790	93-296	2.53e-40	53850	Periplasmic binding protein-like II	0.013	53851	Phosphate binding protein-like	2esn A:92-303
6Z	gi|260599151|ref|YP_003211722.1|	0052508	3-87	1.24e-24	46785	Winged helix DNA-binding domain	0.02	88979	LysR-like transcriptional regulators	1ixc A:1-89
6Z	gi|260599187|ref|YP_003211758.1|	0045790	120-324	9.93e-42	53850	Periplasmic binding protein-like II	0.0017	53851	Phosphate binding protein-like	1al3 A:
6Z	gi|260599187|ref|YP_003211758.1|	0052508	30-111	2.88e-17	46785	Winged helix DNA-binding domain	0.0095	88979	LysR-like transcriptional regulators	1ixc A:1-89
6Z	gi|260599256|ref|YP_003211827.1|	0049998	92-290	8.51e-19	53850	Periplasmic binding protein-like II	0.021	53851	Phosphate binding protein-like	2esn A:92-303
6Z	gi|260599256|ref|YP_003211827.1|	0045910	4-110	1.57e-17	46785	Winged helix DNA-binding domain	0.028	88979	LysR-like transcriptional regulators	2esn A:3-91
6Z	gi|260599291|ref|YP_003211862.1|	0045790	126-329	1.45e-28	53850	Periplasmic binding protein-like II	0.002	53851	Phosphate binding protein-like	1i6a A:
6Z	gi|260599291|ref|YP_003211862.1|	0052508	36-112	0.00000000000236	46785	Winged helix DNA-binding domain	0.013	88979	LysR-like transcriptional regulators	1ixc A:1-89
6Z	gi|260599340|ref|YP_003211911.1|	0045790	91-297	2.71e-47	53850	Periplasmic binding protein-like II	0.0081	53851	Phosphate binding protein-like	1i6a A:
6Z	gi|260599340|ref|YP_003211911.1|	0045910	3-113	2.51e-18	46785	Winged helix DNA-binding domain	0.007	88979	LysR-like transcriptional regulators	1ixc A:1-89
6Z	gi|260599404|ref|YP_003211975.1|	0045790	96-299	1.49e-37	53850	Periplasmic binding protein-like II	0.0061	53851	Phosphate binding protein-like	2fyi A:88-307
6Z	gi|260599404|ref|YP_003211975.1|	0045910	17-120	1.76e-19	46785	Winged helix DNA-binding domain	0.015	88979	LysR-like transcriptional regulators	1ixc A:1-89
6Z	gi|260599409|ref|YP_003211980.1|	0045790	108-308	8.32e-32	53850	Periplasmic binding protein-like II	0.00057	53851	Phosphate binding protein-like	1ixc A:90-294
6Z	gi|260599409|ref|YP_003211980.1|	0052508	17-100	3.63e-21	46785	Winged helix DNA-binding domain	0.0031	88979	LysR-like transcriptional regulators	1ixc A:1-89
6Z	gi|260599814|ref|YP_003212385.1|	0045790	90-297	3.98e-49	53850	Periplasmic binding protein-like II	0.0064	53851	Phosphate binding protein-like	1al3 A:
6Z	gi|260599814|ref|YP_003212385.1|	0047461	4-81	6.26e-22	46785	Winged helix DNA-binding domain	0.006	88979	LysR-like transcriptional regulators	1ixc A:1-89
6Z	gi|260599888|ref|YP_003212459.1|	0045790	90-297	1.48e-40	53850	Periplasmic binding protein-like II	0.019	53851	Phosphate binding protein-like	2fyi A:88-307
6Z	gi|260599888|ref|YP_003212459.1|	0047461	4-89	8.08e-23	46785	Winged helix DNA-binding domain	0.018	88979	LysR-like transcriptional regulators	1ixc A:1-89
6Z	gi|260424396|ref|YP_003212597.1|	0045790	95-299	1.55e-49	53850	Periplasmic binding protein-like II	0.0063	53851	Phosphate binding protein-like	2fyi A:88-307
6Z	gi|260424396|ref|YP_003212597.1|	0047461	12-94	8.07e-21	46785	Winged helix DNA-binding domain	0.016	88979	LysR-like transcriptional regulators	1ixc A:1-89
6Z	gi|260596345|ref|YP_003208916.1|	0052801	11-149	2.63e-29	46785	Winged helix DNA-binding domain	0.001	63379	MarR-like transcriptional regulators	3deu A:2-141
6Z	gi|260596367|ref|YP_003208938.1|	0052644	23-160	1.3e-33	46785	Winged helix DNA-binding domain	0.0000748	63379	MarR-like transcriptional regulators	1z91 A:8-144
6Z	gi|260597784|ref|YP_003210355.1|	0054933	4-139	7.09e-33	46785	Winged helix DNA-binding domain	0.00000171	63379	MarR-like transcriptional regulators	3deu A:2-141
6Z	gi|260597965|ref|YP_003210536.1|	0052644	6-136	1.82e-30	46785	Winged helix DNA-binding domain	0.000000917	63379	MarR-like transcriptional regulators	1jgs A:
6Z	gi|260598051|ref|YP_003210622.1|	0052644	3-141	5.29e-30	46785	Winged helix DNA-binding domain	0.00056	63379	MarR-like transcriptional regulators	2fbh A:8-144
6Z	gi|260599075|ref|YP_003211646.1|	0052801	22-166	3.08e-28	46785	Winged helix DNA-binding domain	0.0042	63379	MarR-like transcriptional regulators	2fbk A:8-179
6Z	gi|260599101|ref|YP_003211672.1|	0052801	4-134	5.92e-29	46785	Winged helix DNA-binding domain	0.013	63379	MarR-like transcriptional regulators	1lj9 A:
6Z	gi|260599561|ref|YP_003212132.1|	0041150	12-144	5.05e-33	46785	Winged helix DNA-binding domain	0.064	63379	MarR-like transcriptional regulators	1p4x A:126-250
6Z	gi|260596416|ref|YP_003208987.1|	0050342	2-128	6.4e-37	52172	CheY-like	0.00011	52173	CheY-related	1mvo A:
6Z	gi|260596416|ref|YP_003208987.1|	0051385	126-228	1.81e-24	46894	C-terminal effector domain of the bipartite response regulators	0.0022	46895	PhoB-like	1qqi A:
6Z	gi|260596419|ref|YP_003208990.1|	0050342	2-126	3.7e-36	52172	CheY-like	0.00000212	52173	CheY-related	1xhf A:2-122
6Z	gi|260596419|ref|YP_003208990.1|	0049014	136-234	9.07e-22	46894	C-terminal effector domain of the bipartite response regulators	0.0014	46895	PhoB-like	1p2f A:121-217
6Z	gi|260596436|ref|YP_003209007.1|	0052669	21-99	0.00000179	46894	C-terminal effector domain of the bipartite response regulators	0.027	46895	PhoB-like	1kgs A:124-225
6Z	gi|260597818|ref|YP_003210389.1|	0050342	16-143	2.85e-31	52172	CheY-like	0.00038	52173	CheY-related	1mvo A:
6Z	gi|260597818|ref|YP_003210389.1|	0051385	154-253	1.53e-25	46894	C-terminal effector domain of the bipartite response regulators	0.0016	46895	PhoB-like	1opc A:
6Z	gi|260598567|ref|YP_003211138.1|	0050342	7-137	2.28e-39	52172	CheY-like	0.00011	52173	CheY-related	1mvo A:
6Z	gi|260598567|ref|YP_003211138.1|	0048619	141-234	5.95e-26	46894	C-terminal effector domain of the bipartite response regulators	0.0014	46895	PhoB-like	1qqi A:
6Z	gi|260599706|ref|YP_003212277.1|	0050342	3-126	8.4e-42	52172	CheY-like	0.00019	52173	CheY-related	1mvo A:
6Z	gi|260599706|ref|YP_003212277.1|	0051385	132-234	2.07e-26	46894	C-terminal effector domain of the bipartite response regulators	0.00000285	46895	PhoB-like	1opc A:
6Z	gi|260599895|ref|YP_003212466.1|	0050342	1-127	3.56e-38	52172	CheY-like	0.00048	52173	CheY-related	1ys7 A:7-127
6Z	gi|260599895|ref|YP_003212466.1|	0051385	116-219	1.45e-29	46894	C-terminal effector domain of the bipartite response regulators	0.0013	46895	PhoB-like	1ys7 A:128-233
6Z	gi|260596321|ref|YP_003208892.1|	0050823	9-79	0.000000000000163	47413	lambda repressor-like DNA-binding domains	0.042	47432	SinR domain-like	2b5a A:1-77
6Z	gi|260596396|ref|YP_003208967.1|	0048047	238-392	2.28e-25	52540	P-loop containing nucleoside triphosphate hydrolases	0.0000015	52541	Nucleotide and nucleoside kinases	1lw7 A:220-411
6Z	gi|260596396|ref|YP_003208967.1|	0048499	71-240	2.95e-17	52374	Nucleotidylyl transferase	0.00035	52397	Adenylyltransferase	1lw7 A:57-219
6Z	gi|260596396|ref|YP_003208967.1|	0054323	12-65	0.0000000228	47413	lambda repressor-like DNA-binding domains	0.04	47432	SinR domain-like	1b0n A:1-68
6Z	gi|260596933|ref|YP_003209504.1|	0051249	1-66	0.00000000000000338	47413	lambda repressor-like DNA-binding domains	0.039	47432	SinR domain-like	1b0n A:1-68
6Z	gi|260596934|ref|YP_003209505.1|	0051249	5-60	0.00000000000704	47413	lambda repressor-like DNA-binding domains	0.062	47432	SinR domain-like	1utx A:
6Z	gi|260597512|ref|YP_003210083.1|	0051249	5-60	0.00000000256	47413	lambda repressor-like DNA-binding domains	0.054	47432	SinR domain-like	1b0n A:1-68
6Z	gi|260597676|ref|YP_003210247.1|	0043706	51-183	4.58e-31	51182	RmlC-like cupins	0.042	89409	TM1287-like	1yhf A:1-112
6Z	gi|260597676|ref|YP_003210247.1|	0051249	5-73	4.79e-17	47413	lambda repressor-like DNA-binding domains	0.094	47432	SinR domain-like	2b5a A:1-77
6Z	gi|260597879|ref|YP_003210450.1|	0051249	7-75	9.38e-19	47413	lambda repressor-like DNA-binding domains	0.051	47432	SinR domain-like	1b0n A:1-68
6Z	gi|260597879|ref|YP_003210450.1|	0043706	56-185	3.28e-16	51182	RmlC-like cupins	0.057	89409	TM1287-like	1v70 A:
6Z	gi|260597894|ref|YP_003210465.1|	0054127	9-90	7.66e-25	47413	lambda repressor-like DNA-binding domains	0.00051	47432	SinR domain-like	2ict A:8-94
6Z	gi|260597934|ref|YP_003210505.1|	0051250	102-196	1.08e-16	51182	RmlC-like cupins	0.082	117315	Probable transcriptional regulator VC1968, C-terminal domain	1y9q A:83-181
6Z	gi|260597934|ref|YP_003210505.1|	0051249	20-84	0.00000000000000697	47413	lambda repressor-like DNA-binding domains	0.036	47432	SinR domain-like	1b0n A:1-68
6Z	gi|260598186|ref|YP_003210757.1|	0054369	34-84	0.0000457	47413	lambda repressor-like DNA-binding domains	0.093	47432	SinR domain-like	2b5a A:1-77
6Z	gi|260598560|ref|YP_003211131.1|	0054323	22-92	0.0000000000000144	47413	lambda repressor-like DNA-binding domains	0.028	47432	SinR domain-like	2b5a A:1-77
6Z	gi|260598971|ref|YP_003211542.1|	0051249	2-56	0.000000000000563	47413	lambda repressor-like DNA-binding domains	0.071	47432	SinR domain-like	1utx A:
6Z	gi|260585153|ref|YP_003212727.1|	0050823	2-69	0.0000000000000479	47413	lambda repressor-like DNA-binding domains	0.076	47432	SinR domain-like	1utx A:
6Z	gi|260595990|ref|YP_003208561.1|	0049195	1-78	0.000000000000246	46689	Homeodomain-like	0.02	46764	Tetracyclin repressor-like, N-terminal domain	1ui5 A:5-75
6Z	gi|260596115|ref|YP_003208686.1|	0049195	1-66	2.31e-18	46689	Homeodomain-like	0.0042	46764	Tetracyclin repressor-like, N-terminal domain	1ui5 A:5-75
6Z	gi|260596115|ref|YP_003208686.1|	0050189	84-201	0.00000000000000146	48498	Tetracyclin repressor-like, C-terminal domain	0.0081	48499	Tetracyclin repressor-like, C-terminal domain	1vi0 A:78-194
6Z	gi|260596674|ref|YP_003209245.1|	0049523	5-89	3.95e-19	46689	Homeodomain-like	0.006	46764	Tetracyclin repressor-like, N-terminal domain	1ui5 A:5-75
6Z	gi|260596863|ref|YP_003209434.1|	0049195	1-68	6.48e-20	46689	Homeodomain-like	0.0036	46764	Tetracyclin repressor-like, N-terminal domain	1ui5 A:5-75
6Z	gi|260596863|ref|YP_003209434.1|	0050189	84-200	0.00000000000000809	48498	Tetracyclin repressor-like, C-terminal domain	0.0053	48499	Tetracyclin repressor-like, C-terminal domain	1vi0 A:78-194
6Z	gi|260597187|ref|YP_003209758.1|	0043843	100-226	4.36e-33	48498	Tetracyclin repressor-like, C-terminal domain	0.00000567	48499	Tetracyclin repressor-like, C-terminal domain	1t33 A:89-220
6Z	gi|260597187|ref|YP_003209758.1|	0049523	12-88	6.67e-18	46689	Homeodomain-like	0.0000697	46764	Tetracyclin repressor-like, N-terminal domain	1t33 A:1-88
6Z	gi|260597241|ref|YP_003209812.1|	0049523	3-83	1.69e-16	46689	Homeodomain-like	0.0058	46764	Tetracyclin repressor-like, N-terminal domain	2fbq A:2-80
6Z	gi|260597241|ref|YP_003209812.1|	0053205	98-178	0.00000000478	48498	Tetracyclin repressor-like, C-terminal domain	0.014	48499	Tetracyclin repressor-like, C-terminal domain	2g3b A:74-189
6Z	gi|260597386|ref|YP_003209957.1|	0048726	130-254	2.89e-41	48498	Tetracyclin repressor-like, C-terminal domain	0.0000011	48499	Tetracyclin repressor-like, C-terminal domain	1pb6 A:86-211
6Z	gi|260597386|ref|YP_003209957.1|	0049523	60-133	2e-19	46689	Homeodomain-like	0.0002	46764	Tetracyclin repressor-like, N-terminal domain	1pb6 A:14-85
6Z	gi|260597483|ref|YP_003210054.1|	0053066	101-213	8.22e-26	48498	Tetracyclin repressor-like, C-terminal domain	0.0011	48499	Tetracyclin repressor-like, C-terminal domain	2i10 A:79-194
6Z	gi|260597483|ref|YP_003210054.1|	0049195	19-90	7.7e-17	46689	Homeodomain-like	0.002	46764	Tetracyclin repressor-like, N-terminal domain	2i10 A:10-78
6Z	gi|260597714|ref|YP_003210285.1|	0053205	85-193	1.38e-18	48498	Tetracyclin repressor-like, C-terminal domain	0.016	48499	Tetracyclin repressor-like, C-terminal domain	2gfn A:81-199
6Z	gi|260597714|ref|YP_003210285.1|	0049523	5-77	2.21e-16	46689	Homeodomain-like	0.0079	46764	Tetracyclin repressor-like, N-terminal domain	2gfn A:4-80
6Z	gi|260597776|ref|YP_003210347.1|	0052849	84-198	3.6e-22	48498	Tetracyclin repressor-like, C-terminal domain	0.0086	48499	Tetracyclin repressor-like, C-terminal domain	2g7s A:77-192
6Z	gi|260597776|ref|YP_003210347.1|	0049523	9-90	6.16e-17	46689	Homeodomain-like	0.0047	46764	Tetracyclin repressor-like, N-terminal domain	1sgm A:5-77
6Z	gi|260597841|ref|YP_003210412.1|	0050080	104-198	4.22e-22	48498	Tetracyclin repressor-like, C-terminal domain	0.0042	48499	Tetracyclin repressor-like, C-terminal domain	1v7b A:75-175
6Z	gi|260597841|ref|YP_003210412.1|	0049523	18-97	2.92e-16	46689	Homeodomain-like	0.0098	46764	Tetracyclin repressor-like, N-terminal domain	2np5 A:9-77
6Z	gi|260597910|ref|YP_003210481.1|	0046275	259-309	0.0000000000116	46689	Homeodomain-like	0.019	46759	AraC type transcriptional activator	1bl0 A:63-124
6Z	gi|260597910|ref|YP_003210481.1|	0036286	206-257	0.0000000212	46689	Homeodomain-like	0.058	46764	Tetracyclin repressor-like, N-terminal domain	1v7b A:1-74
6Z	gi|260597910|ref|YP_003210481.1|	0043585	45-94	0.0000000949	51182	RmlC-like cupins	0.072	89409	TM1287-like	1yhf A:1-112
6Z	gi|260597920|ref|YP_003210491.1|	0046275	271-323	0.000000000121	46689	Homeodomain-like	0.035	46759	AraC type transcriptional activator	1d5y A:57-121
6Z	gi|260597920|ref|YP_003210491.1|	0036286	219-269	0.00000000375	46689	Homeodomain-like	0.08	46764	Tetracyclin repressor-like, N-terminal domain	2oi8 A:8-86
6Z	gi|260598188|ref|YP_003210759.1|	0046275	259-310	0.00000000000381	46689	Homeodomain-like	0.024	46759	AraC type transcriptional activator	1d5y A:57-121
6Z	gi|260598188|ref|YP_003210759.1|	0036286	206-256	0.00000000019	46689	Homeodomain-like	0.018	46764	Tetracyclin repressor-like, N-terminal domain	1t56 A:22-94
6Z	gi|260598227|ref|YP_003210798.1|	0054374	15-87	0.0000000000000975	46689	Homeodomain-like	0.014	46764	Tetracyclin repressor-like, N-terminal domain	1a6i A:2-67
6Z	gi|260598718|ref|YP_003211289.1|	0049523	3-81	6.62e-17	46689	Homeodomain-like	0.0049	46764	Tetracyclin repressor-like, N-terminal domain	1z77 A:1-75
6Z	gi|260599393|ref|YP_003211964.1|	0046275	256-304	0.0000000000439	46689	Homeodomain-like	0.033	46759	AraC type transcriptional activator	1d5y A:57-121
6Z	gi|260599393|ref|YP_003211964.1|	0036286	204-254	0.000000000175	46689	Homeodomain-like	0.035	46764	Tetracyclin repressor-like, N-terminal domain	2o7t A:1-78
6Z	gi|260599399|ref|YP_003211970.1|	0049195	12-79	0.0000000000000077	46689	Homeodomain-like	0.0068	46764	Tetracyclin repressor-like, N-terminal domain	1pb6 A:14-85
6Z	gi|260599513|ref|YP_003212084.1|	0052885	3-67	0.00000000108	46689	Homeodomain-like	0.019	46764	Tetracyclin repressor-like, N-terminal domain	2fq4 A:9-77
6Z	gi|260599513|ref|YP_003212084.1|	0052849	75-179	0.00000119	48498	Tetracyclin repressor-like, C-terminal domain	0.018	48499	Tetracyclin repressor-like, C-terminal domain	2hyj A:83-200
6Z	gi|260599879|ref|YP_003212450.1|	0054374	23-96	0.0000000000000259	46689	Homeodomain-like	0.015	46764	Tetracyclin repressor-like, N-terminal domain	1z77 A:1-75
6Z	gi|260599938|ref|YP_003212509.1|	0051466	10-73	0.0000000000616	46689	Homeodomain-like	0.017	46764	Tetracyclin repressor-like, N-terminal domain	2o7o A:2-67
6Z	gi|260599938|ref|YP_003212509.1|	0050189	85-193	0.000000356	48498	Tetracyclin repressor-like, C-terminal domain	0.0089	48499	Tetracyclin repressor-like, C-terminal domain	2gfn A:81-199
6Z	gi|260424394|ref|YP_003212595.1|	0051585	2-60	0.0000000000000313	46689	Homeodomain-like	0.0079	46764	Tetracyclin repressor-like, N-terminal domain	1a6i A:2-67
6Z	gi|260424394|ref|YP_003212595.1|	0052886	72-179	0.000000000000334	48498	Tetracyclin repressor-like, C-terminal domain	0.012	48499	Tetracyclin repressor-like, C-terminal domain	1vi0 A:78-194
6Z	gi|260599964|ref|YP_003212535.1|	0044389	86-245	1.79e-24	100950	NagB/RpiA/CoA transferase-like	0.052	74656	CoA transferase alpha subunit-like	1k6d A:
6Z	gi|260599964|ref|YP_003212535.1|	0043758	16-79	0.00000000000000321	46785	Winged helix DNA-binding domain	0.047	109680	TrmB-like	1sfx A:
