# Supplementary material for: Abundance, diversity and domain architecture variability in prokaryotic DNA-binding transcription factors
Source: PLoS One. 2018 Apr 3;13(4):e0195332. doi: 10.1371/journal.pone.0195332 (PMC5882156; doi:10.1371/journal.pone.0195332)
Supplement: S1 Dataset — The information of genomes and transcription factors is organized in a tabular format. The file S1_Dataset.zip contains 761 files, one per genome. The information is organized as follows: Genome ID, identifier from NCBI database; Supfam ID; physical position of the Domain; E-value; Supfam model assignment; Supfam description; E-value associated to the family; Family ID; Family ID; representative PDB associated to each assignment. (ZIP) [file pone.0195332.s005.zip › Genomes_assignments/Cryptobacterium_curtum_DSM_15641_B.TFs]

2U	gi|256827698|ref|YP_003151657.1|	0046275	250-300	0.0000000000189	46689	Homeodomain-like	0.062	46759	AraC type transcriptional activator	1d5y A:57-121
2U	gi|256827698|ref|YP_003151657.1|	0036286	200-248	0.00000314	46689	Homeodomain-like	0.075	46764	Tetracyclin repressor-like, N-terminal domain	2g3b A:2-73
2U	gi|256826682|ref|YP_003150641.1|	0045802	2-67	0.00000000000000952	46785	Winged helix DNA-binding domain	0.0026	46792	Arginine repressor (ArgR), N-terminal DNA-binding domain	1b4a A:4-78
2U	gi|256826682|ref|YP_003150641.1|	0037457	72-136	0.0000000000000314	55252	C-terminal domain of arginine repressor	0.00098	55253	C-terminal domain of arginine repressor	1f9n A:79-149
2U	gi|256827774|ref|YP_003151733.1|	0049777	31-124	2.01e-26	46785	Winged helix DNA-binding domain	0.001	46801	ArsR-like transcriptional regulators	1smt A:
2U	gi|256827166|ref|YP_003151125.1|	0035568	80-275	3.64e-44	55681	Class II aaRS and biotin synthetases	0.001	55707	Biotin holoenzyme synthetase	1wqw A:1-188
2U	gi|256827166|ref|YP_003151125.1|	0045968	13-59	0.000000000589	46785	Winged helix DNA-binding domain	0.055	46786	Biotin repressor-like	1bia A:1-63
2U	gi|256827688|ref|YP_003151647.1|	0046915	73-129	0.00000000000209	47979	Iron-dependent repressor protein, dimerization domain	0.0035	47980	Iron-dependent repressor protein, dimerization domain	1on2 A:63-136
2U	gi|256827688|ref|YP_003151647.1|	0046914	11-72	0.000000000793	46785	Winged helix DNA-binding domain	0.055	46786	Biotin repressor-like	1j5y A:3-67
2U	gi|256826565|ref|YP_003150524.1|	0051666	8-152	4.84e-26	51206	cAMP-binding domain-like	0.0078	51210	cAMP-binding domain	1vp6 A:
2U	gi|256826565|ref|YP_003150524.1|	0054016	162-223	0.0000000000941	46785	Winged helix DNA-binding domain	0.052	46796	CAP C-terminal domain-like	3e5u A:148-227
2U	gi|256826759|ref|YP_003150718.1|	0051666	6-149	8.29e-19	51206	cAMP-binding domain-like	0.0063	51210	cAMP-binding domain	2coh A:6-117
2U	gi|256826759|ref|YP_003150718.1|	0051665	154-225	0.00000000991	46785	Winged helix DNA-binding domain	0.031	46796	CAP C-terminal domain-like	1zyb A:148-220
2U	gi|256827764|ref|YP_003151723.1|	0051666	7-127	2.49e-19	51206	cAMP-binding domain-like	0.016	51210	cAMP-binding domain	1hw5 A:1-137
2U	gi|256827764|ref|YP_003151723.1|	0054945	172-228	0.00000302	46785	Winged helix DNA-binding domain	0.052	46796	CAP C-terminal domain-like	1ft9 A:134-213
2U	gi|256826568|ref|YP_003150527.1|	0041150	4-124	8.84e-27	46785	Winged helix DNA-binding domain	0.015	101027	FUR-like	1mzb A:
2U	gi|256826879|ref|YP_003150838.1|	0041150	3-127	2.36e-22	46785	Winged helix DNA-binding domain	0.0069	101027	FUR-like	1mzb A:
2U	gi|256826504|ref|YP_003150463.1|	0048694	541-603	2.93e-16	46894	C-terminal effector domain of the bipartite response regulators	0.0065	46900	GerE-like (LuxR/UhpA family of transcriptional regulators)	1fse A:
2U	gi|256826588|ref|YP_003150547.1|	0039925	42-170	4.98e-31	52172	CheY-like	0.00034	52173	CheY-related	1a04 A:5-142
2U	gi|256826588|ref|YP_003150547.1|	0048694	178-258	8.5e-24	46894	C-terminal effector domain of the bipartite response regulators	0.0095	46900	GerE-like (LuxR/UhpA family of transcriptional regulators)	1yio A:131-200
2U	gi|256826630|ref|YP_003150589.1|	0048694	478-540	0.0000000000000374	46894	C-terminal effector domain of the bipartite response regulators	0.0059	46900	GerE-like (LuxR/UhpA family of transcriptional regulators)	1a04 A:150-216
2U	gi|256826630|ref|YP_003150589.1|	0042480	26-202,259-442	0.0000222	103473	MFS general substrate transporter	0.085	103474	Glycerol-3-phosphate transporter	1pw4 A:
2U	gi|256826659|ref|YP_003150618.1|	0048694	474-535	2.18e-16	46894	C-terminal effector domain of the bipartite response regulators	0.0075	46900	GerE-like (LuxR/UhpA family of transcriptional regulators)	1fse A:
2U	gi|256826810|ref|YP_003150769.1|	0048694	410-468	1.6e-17	46894	C-terminal effector domain of the bipartite response regulators	0.0069	46900	GerE-like (LuxR/UhpA family of transcriptional regulators)	1fse A:
2U	gi|256826900|ref|YP_003150859.1|	0048694	251-314	0.0000000000000299	46894	C-terminal effector domain of the bipartite response regulators	0.0077	46900	GerE-like (LuxR/UhpA family of transcriptional regulators)	1yio A:131-200
2U	gi|256827097|ref|YP_003151056.1|	0045682	1-132	1.04e-27	52172	CheY-like	0.00062	52173	CheY-related	1a04 A:5-142
2U	gi|256827097|ref|YP_003151056.1|	0048694	146-214	8.16e-24	46894	C-terminal effector domain of the bipartite response regulators	0.0035	46900	GerE-like (LuxR/UhpA family of transcriptional regulators)	1fse A:
2U	gi|256827290|ref|YP_003151249.1|	0048694	428-490	0.000000000000646	46894	C-terminal effector domain of the bipartite response regulators	0.02	46900	GerE-like (LuxR/UhpA family of transcriptional regulators)	1a04 A:150-216
2U	gi|256827429|ref|YP_003151388.1|	0048694	404-468	0.000000000000177	46894	C-terminal effector domain of the bipartite response regulators	0.0059	46900	GerE-like (LuxR/UhpA family of transcriptional regulators)	1fse A:
2U	gi|256827483|ref|YP_003151442.1|	0045682	1-127	1.85e-29	52172	CheY-like	0.00078	52173	CheY-related	1a04 A:5-142
2U	gi|256827483|ref|YP_003151442.1|	0048694	145-213	9.52e-20	46894	C-terminal effector domain of the bipartite response regulators	0.0025	46900	GerE-like (LuxR/UhpA family of transcriptional regulators)	1fse A:
2U	gi|256827654|ref|YP_003151613.1|	0048694	492-560	0.0000000000000884	46894	C-terminal effector domain of the bipartite response regulators	0.0054	46900	GerE-like (LuxR/UhpA family of transcriptional regulators)	1fse A:
2U	gi|256827736|ref|YP_003151695.1|	0048694	469-529	0.0000000000000122	46894	C-terminal effector domain of the bipartite response regulators	0.011	46900	GerE-like (LuxR/UhpA family of transcriptional regulators)	1fse A:
2U	gi|256827743|ref|YP_003151702.1|	0048694	441-506	0.0000000000051	46894	C-terminal effector domain of the bipartite response regulators	0.0081	46900	GerE-like (LuxR/UhpA family of transcriptional regulators)	1fse A:
2U	gi|256827745|ref|YP_003151704.1|	0048694	401-463	2.28e-17	46894	C-terminal effector domain of the bipartite response regulators	0.0083	46900	GerE-like (LuxR/UhpA family of transcriptional regulators)	1a04 A:150-216
2U	gi|256827753|ref|YP_003151712.1|	0048694	433-492	0.0000000000000612	46894	C-terminal effector domain of the bipartite response regulators	0.0045	46900	GerE-like (LuxR/UhpA family of transcriptional regulators)	1a04 A:150-216
2U	gi|256827763|ref|YP_003151722.1|	0048694	390-453	0.00000000000000112	46894	C-terminal effector domain of the bipartite response regulators	0.0098	46900	GerE-like (LuxR/UhpA family of transcriptional regulators)	1a04 A:150-216
2U	gi|256827493|ref|YP_003151452.1|	0050696	166-551	6.43e-63	53383	PLP-dependent transferases	0.00041	53384	AAT-like	1wst A:13-415
2U	gi|256827493|ref|YP_003151452.1|	0050048	9-81	2.56e-20	46785	Winged helix DNA-binding domain	0.042	46804	GntR-like transcriptional regulators	2hs5 A:25-93
2U	gi|256827759|ref|YP_003151718.1|	0050768	128-491	1e-56	53383	PLP-dependent transferases	0.00042	53384	AAT-like	1wst A:13-415
2U	gi|256827759|ref|YP_003151718.1|	0050048	9-81	1.6e-17	46785	Winged helix DNA-binding domain	0.058	46804	GntR-like transcriptional regulators	3bwg A:5-82
2U	gi|256827817|ref|YP_003151776.1|	0035364	66-186	0.000000000000301	55874	ATPase domain of HSP90 chaperone/DNA topoisomerase II/histidine kinase	0.029	55884	Histidine kinase	1l0o A:
2U	gi|256827817|ref|YP_003151776.1|	0054905	213-282	0.00000372	46785	Winged helix DNA-binding domain	0.068	74676	Transcriptional regulator IclR, N-terminal domain	1mkm A:1-75
2U	gi|256827170|ref|YP_003151129.1|	0039545	90-209	1.74e-35	51306	LexA/Signal peptidase	0.00014	51307	LexA-related	1jhf A:73-198
2U	gi|256827170|ref|YP_003151129.1|	0047587	3-70	1.23e-21	46785	Winged helix DNA-binding domain	0.01	46789	LexA repressor, N-terminal DNA-binding domain	1jhf A:2-72
2U	gi|256826980|ref|YP_003150939.1|	0051337	2-136	1.24e-28	46785	Winged helix DNA-binding domain	0.091	68967	Lrp/AsnC-like transcriptional regulator N-terminal domain	1ri7 A:25-84
2U	gi|256827020|ref|YP_003150979.1|	0041592	292-557	7.43e-34	56112	Protein kinase-like (PK-like)	0.052	64411	APH phosphotransferases	1nd4 A:
2U	gi|256827020|ref|YP_003150979.1|	0047707	69-288	4.28e-28	53448	Nucleotide-diphospho-sugar transferases	0.0000379	68901	Cytidylytransferase	1jyk A:
2U	gi|256827020|ref|YP_003150979.1|	0052644	2-66	0.00000334	46785	Winged helix DNA-binding domain	0.051	68967	Lrp/AsnC-like transcriptional regulator N-terminal domain	2cfx A:1-63
2U	gi|256826777|ref|YP_003150736.1|	0045790	89-289	2.35e-33	53850	Periplasmic binding protein-like II	0.0008	53851	Phosphate binding protein-like	1al3 A:
2U	gi|256826777|ref|YP_003150736.1|	0045910	4-110	4.08e-18	46785	Winged helix DNA-binding domain	0.01	88979	LysR-like transcriptional regulators	1ixc A:1-89
2U	gi|256827266|ref|YP_003151225.1|	0045910	1-98	1.27e-22	46785	Winged helix DNA-binding domain	0.0024	88979	LysR-like transcriptional regulators	1ixc A:1-89
2U	gi|256827266|ref|YP_003151225.1|	0052509	117-293	1.25e-18	53850	Periplasmic binding protein-like II	0.0063	53851	Phosphate binding protein-like	1al3 A:
2U	gi|256827297|ref|YP_003151256.1|	0045790	88-291	5.27e-26	53850	Periplasmic binding protein-like II	0.0018	53851	Phosphate binding protein-like	1i6a A:
2U	gi|256827297|ref|YP_003151256.1|	0047461	1-85	9.37e-24	46785	Winged helix DNA-binding domain	0.0058	88979	LysR-like transcriptional regulators	1ixc A:1-89
2U	gi|256827706|ref|YP_003151665.1|	0045910	20-102	5.71e-17	46785	Winged helix DNA-binding domain	0.056	88979	LysR-like transcriptional regulators	1ixc A:1-89
2U	gi|256826544|ref|YP_003150503.1|	0052801	4-144	3.84e-36	46785	Winged helix DNA-binding domain	0.000054	63379	MarR-like transcriptional regulators	1z91 A:8-144
2U	gi|256826764|ref|YP_003150723.1|	0052609	79-251	2.35e-40	140931	Fic-like	0.0026	140932	Fic-like	2g03 A:11-187
2U	gi|256826764|ref|YP_003150723.1|	0054062	275-328	0.0000328	46785	Winged helix DNA-binding domain	0.067	63379	MarR-like transcriptional regulators	3cta A:5-89
2U	gi|256827530|ref|YP_003151489.1|	0052801	26-158	1.86e-24	46785	Winged helix DNA-binding domain	0.02	63379	MarR-like transcriptional regulators	2eth A:1-140
2U	gi|256826484|ref|YP_003150443.1|	0050342	1-125	4.84e-41	52172	CheY-like	0.00017	52173	CheY-related	1nxo A:
2U	gi|256826484|ref|YP_003150443.1|	0051385	133-232	3.09e-27	46894	C-terminal effector domain of the bipartite response regulators	0.00079	46895	PhoB-like	1ys7 A:128-233
2U	gi|256826677|ref|YP_003150636.1|	0050342	4-128	3.7e-41	52172	CheY-like	0.0001	52173	CheY-related	1nxo A:
2U	gi|256826677|ref|YP_003150636.1|	0048619	133-228	4.54e-28	46894	C-terminal effector domain of the bipartite response regulators	0.00052	46895	PhoB-like	1qqi A:
2U	gi|256826788|ref|YP_003150747.1|	0050342	5-126	2.99e-31	52172	CheY-like	0.00053	52173	CheY-related	1xhf A:2-122
2U	gi|256826788|ref|YP_003150747.1|	0051385	130-227	9.35e-25	46894	C-terminal effector domain of the bipartite response regulators	0.003	46895	PhoB-like	1kgs A:124-225
2U	gi|256826808|ref|YP_003150767.1|	0054521	1-118	2.13e-38	52172	CheY-like	0.00021	52173	CheY-related	1mvo A:
2U	gi|256826808|ref|YP_003150767.1|	0051385	120-220	3.4e-26	46894	C-terminal effector domain of the bipartite response regulators	0.0015	46895	PhoB-like	1ys7 A:128-233
2U	gi|256826987|ref|YP_003150946.1|	0052670	781-901	0.0000000000873	48452	TPR-like	0.067	48453	Tetratricopeptide repeat (TPR)	1tjc A:
2U	gi|256826987|ref|YP_003150946.1|	0052669	657-740	0.0000553	46894	C-terminal effector domain of the bipartite response regulators	0.01	46895	PhoB-like	2ff4 A:10-104
2U	gi|256827249|ref|YP_003151208.1|	0051385	133-234	5.67e-30	46894	C-terminal effector domain of the bipartite response regulators	0.00096	46895	PhoB-like	1qqi A:
2U	gi|256827452|ref|YP_003151411.1|	0050342	4-133	4.13e-39	52172	CheY-like	0.0004	52173	CheY-related	1b00 A:
2U	gi|256827452|ref|YP_003151411.1|	0051385	141-242	7.94e-27	46894	C-terminal effector domain of the bipartite response regulators	0.0047	46895	PhoB-like	1p2f A:121-217
2U	gi|256827579|ref|YP_003151538.1|	0050342	4-133	2.56e-44	52172	CheY-like	0.00011	52173	CheY-related	1nxo A:
2U	gi|256827579|ref|YP_003151538.1|	0051385	129-229	4.54e-30	46894	C-terminal effector domain of the bipartite response regulators	0.001	46895	PhoB-like	1ys7 A:128-233
2U	gi|256826753|ref|YP_003150712.1|	0039545	99-221	0.0000000000000136	51306	LexA/Signal peptidase	0.0056	51307	LexA-related	1f39 A:
2U	gi|256826753|ref|YP_003150712.1|	0050823	8-70	0.000000000031	47413	lambda repressor-like DNA-binding domains	0.095	47432	SinR domain-like	1utx A:
2U	gi|256827327|ref|YP_003151286.1|	0052017	96-188	8.91e-26	51182	RmlC-like cupins	0.048	101976	TM1459-like	2bnm A:77-198
2U	gi|256827327|ref|YP_003151286.1|	0050823	5-73	9.12e-16	47413	lambda repressor-like DNA-binding domains	0.092	47432	SinR domain-like	1y7y A:5-73
2U	gi|256826513|ref|YP_003150472.1|	0054157	9-77	0.00000000000133	46689	Homeodomain-like	0.016	46764	Tetracyclin repressor-like, N-terminal domain	2iu5 A:1-71
2U	gi|256826815|ref|YP_003150774.1|	0049523	5-74	9.71e-17	46689	Homeodomain-like	0.009	46764	Tetracyclin repressor-like, N-terminal domain	1pb6 A:14-85
2U	gi|256826882|ref|YP_003150841.1|	0049523	7-71	0.00000000000154	46689	Homeodomain-like	0.0038	46764	Tetracyclin repressor-like, N-terminal domain	1z77 A:1-75
2U	gi|256826882|ref|YP_003150841.1|	0051515	84-191	0.000000165	48498	Tetracyclin repressor-like, C-terminal domain	0.012	48499	Tetracyclin repressor-like, C-terminal domain	1z77 A:76-200
2U	gi|256826928|ref|YP_003150887.1|	0054157	33-97	0.00000000000000421	46689	Homeodomain-like	0.008	46764	Tetracyclin repressor-like, N-terminal domain	2o7o A:2-67
2U	gi|256827004|ref|YP_003150963.1|	0054341	13-56	0.0000000000582	46689	Homeodomain-like	0.011	46764	Tetracyclin repressor-like, N-terminal domain	3c07 A:15-89
2U	gi|256827246|ref|YP_003151205.1|	0049523	4-79	0.000000000272	46689	Homeodomain-like	0.011	46764	Tetracyclin repressor-like, N-terminal domain	1jt6 A:2-72
2U	gi|256827305|ref|YP_003151264.1|	0054157	4-66	0.0000000000667	46689	Homeodomain-like	0.0043	46764	Tetracyclin repressor-like, N-terminal domain	2iu5 A:1-71
2U	gi|256827435|ref|YP_003151394.1|	0052846	135-272	2.78e-22	48498	Tetracyclin repressor-like, C-terminal domain	0.0019	48499	Tetracyclin repressor-like, C-terminal domain	2g7g A:74-205
2U	gi|256827435|ref|YP_003151394.1|	0054374	12-81	0.00000000000145	46689	Homeodomain-like	0.0066	46764	Tetracyclin repressor-like, N-terminal domain	1a6i A:2-67
2U	gi|256827444|ref|YP_003151403.1|	0054374	5-68	0.000000000000389	46689	Homeodomain-like	0.0057	46764	Tetracyclin repressor-like, N-terminal domain	3c07 A:15-89
2U	gi|256827444|ref|YP_003151403.1|	0051586	80-183	0.0000267	48498	Tetracyclin repressor-like, C-terminal domain	0.016	48499	Tetracyclin repressor-like, C-terminal domain	1zk8 A:78-182
2U	gi|256827651|ref|YP_003151610.1|	0050079	6-69	0.00000000000185	46689	Homeodomain-like	0.0076	46764	Tetracyclin repressor-like, N-terminal domain	1pb6 A:14-85
2U	gi|256827698|ref|YP_003151657.1|	0046275	250-300	0.0000000000189	46689	Homeodomain-like	0.062	46759	AraC type transcriptional activator	1d5y A:57-121
2U	gi|256827698|ref|YP_003151657.1|	0036286	200-248	0.00000314	46689	Homeodomain-like	0.075	46764	Tetracyclin repressor-like, N-terminal domain	2g3b A:2-73
